# Supplementary material for: Simulated Macro-Algal Outbreak Triggers a Large-Scale Response on Coral Reefs
Source: PLoS One. 2015 Jul 14;10(7):e0132895. doi: 10.1371/journal.pone.0132895 (PMC4501832; doi:10.1371/journal.pone.0132895)
Supplement: S1 Dataset — Data has been separated into three sub-folders; video data, visual transect data and individual fishes’ acoustic detection data. (ZIP) [file pone.0132895.s001.zip]

Archive with 236 entries (207 files):
- Raw Data/
- Raw Data/.DS_Store
- __MACOSX/
- __MACOSX/Raw Data/
- __MACOSX/Raw Data/._.DS_Store
- Raw Data/Fish count transects.xlsx
- __MACOSX/Raw Data/._Fish count transects.xlsx
- Raw Data/Spatial/
- Raw Data/Spatial/.DS_Store
- __MACOSX/Raw Data/Spatial/
- __MACOSX/Raw Data/Spatial/._.DS_Store
- Raw Data/Spatial/Naso/
- Raw Data/Spatial/Naso/.DS_Store
- __MACOSX/Raw Data/Spatial/Naso/
- __MACOSX/Raw Data/Spatial/Naso/._.DS_Store
- Raw Data/Spatial/Naso/1275TU.csv
- Raw Data/Spatial/Naso/1276TU.csv
- Raw Data/Spatial/Naso/1279MU.csv
- Raw Data/Spatial/Naso/6491MU.csv
- Raw Data/Spatial/Naso/6492MU.csv
- Raw Data/Spatial/Naso/Processed/
- Raw Data/Spatial/Naso/Processed/.DS_Store
- __MACOSX/Raw Data/Spatial/Naso/Processed/
- __MACOSX/Raw Data/Spatial/Naso/Processed/._.DS_Store
- Raw Data/Spatial/Naso/Processed/1276TU.xlsx
- __MACOSX/Raw Data/Spatial/Naso/Processed/._1276TU.xlsx
- Raw Data/Spatial/Naso/Processed/1279MU.xlsx
- __MACOSX/Raw Data/Spatial/Naso/Processed/._1279MU.xlsx
- Raw Data/Spatial/Naso/Processed/6491MU.xlsx
- __MACOSX/Raw Data/Spatial/Naso/Processed/._6491MU.xlsx
- Raw Data/Spatial/Naso/Processed/6492MU.xlsx
- __MACOSX/Raw Data/Spatial/Naso/Processed/._6492MU.xlsx
- Raw Data/Spatial/Naso/Processed/Cant use/
- Raw Data/Spatial/Naso/Processed/Cant use/.DS_Store
- __MACOSX/Raw Data/Spatial/Naso/Processed/Cant use/
- __MACOSX/Raw Data/Spatial/Naso/Processed/Cant use/._.DS_Store
- Raw Data/Spatial/Naso/Processed/Cant use/1275TU.xlsx
- __MACOSX/Raw Data/Spatial/Naso/Processed/Cant use/._1275TU.xlsx
- Raw Data/Spatial/Naso/Processed/Cant use/6492MU.xlsx
- __MACOSX/Raw Data/Spatial/Naso/Processed/Cant use/._6492MU.xlsx
- Raw Data/Spatial/Naso/Processed/Worked/
- Raw Data/Spatial/Naso/Processed/Worked/.DS_Store
- __MACOSX/Raw Data/Spatial/Naso/Processed/Worked/
- __MACOSX/Raw Data/Spatial/Naso/Processed/Worked/._.DS_Store
- Raw Data/Spatial/Naso/Processed/Worked/1276TU.xlsx
- __MACOSX/Raw Data/Spatial/Naso/Processed/Worked/._1276TU.xlsx
- Raw Data/Spatial/Naso/Processed/Worked/1279MU.xlsx
- __MACOSX/Raw Data/Spatial/Naso/Processed/Worked/._1279MU.xlsx
- Raw Data/Spatial/Naso/Processed/Worked/6491MU.xlsx
- __MACOSX/Raw Data/Spatial/Naso/Processed/Worked/._6491MU.xlsx
- Raw Data/Spatial/Scarid/
- Raw Data/Spatial/Scarid/.DS_Store
- __MACOSX/Raw Data/Spatial/Scarid/
- __MACOSX/Raw Data/Spatial/Scarid/._.DS_Store
- Raw Data/Spatial/Scarid/1246TS.csv
- Raw Data/Spatial/Scarid/1247TS.csv
- Raw Data/Spatial/Scarid/1248TS.csv
- Raw Data/Spatial/Scarid/1249TS.csv
- Raw Data/Spatial/Scarid/1250TS.csv
- Raw Data/Spatial/Scarid/1251TS.csv
- Raw Data/Spatial/Scarid/1252TS.csv
- Raw Data/Spatial/Scarid/1254MS.csv
- Raw Data/Spatial/Scarid/1255MS.csv
- Raw Data/Spatial/Scarid/1260MS.csv
- Raw Data/Spatial/Scarid/1262MS.csv
- Raw Data/Spatial/Scarid/1268TS.csv
- Raw Data/Spatial/Scarid/1269TS.csv
- Raw Data/Spatial/Scarid/1271MS.csv
- Raw Data/Spatial/Scarid/1272MS.csv
- Raw Data/Spatial/Scarid/1274MS.csv
- Raw Data/Spatial/Scarid/6484MS.csv
- Raw Data/Spatial/Scarid/6488TS.csv
- Raw Data/Spatial/Scarid/6490MS.csv
- Raw Data/Spatial/Scarid/Processed/
- Raw Data/Spatial/Scarid/Processed/.DS_Store
- __MACOSX/Raw Data/Spatial/Scarid/Processed/
- __MACOSX/Raw Data/Spatial/Scarid/Processed/._.DS_Store
- Raw Data/Spatial/Scarid/Processed/1246TS.xlsx
- __MACOSX/Raw Data/Spatial/Scarid/Processed/._1246TS.xlsx
- Raw Data/Spatial/Scarid/Processed/1247TS.xlsx
- __MACOSX/Raw Data/Spatial/Scarid/Processed/._1247TS.xlsx
- Raw Data/Spatial/Scarid/Processed/1248TS.xlsx
- __MACOSX/Raw Data/Spatial/Scarid/Processed/._1248TS.xlsx
- Raw Data/Spatial/Scarid/Processed/1249TS.xlsx
- __MACOSX/Raw Data/Spatial/Scarid/Processed/._1249TS.xlsx
- Raw Data/Spatial/Scarid/Processed/1250TS.xlsx
- __MACOSX/Raw Data/Spatial/Scarid/Processed/._1250TS.xlsx
- Raw Data/Spatial/Scarid/Processed/1251TS.xlsx
- __MACOSX/Raw Data/Spatial/Scarid/Processed/._1251TS.xlsx
- Raw Data/Spatial/Scarid/Processed/1252TS.xlsx
- __MACOSX/Raw Data/Spatial/Scarid/Processed/._1252TS.xlsx
- Raw Data/Spatial/Scarid/Processed/1254MS.xlsx
- __MACOSX/Raw Data/Spatial/Scarid/Processed/._1254MS.xlsx
- Raw Data/Spatial/Scarid/Processed/1255MS.xlsx
- __MACOSX/Raw Data/Spatial/Scarid/Processed/._1255MS.xlsx
- Raw Data/Spatial/Scarid/Processed/1260MS.xlsx
- __MACOSX/Raw Data/Spatial/Scarid/Processed/._1260MS.xlsx
- Raw Data/Spatial/Scarid/Processed/1262MS.xlsx
- __MACOSX/Raw Data/Spatial/Scarid/Processed/._1262MS.xlsx
- Raw Data/Spatial/Scarid/Processed/1268TS.xlsx
- __MACOSX/Raw Data/Spatial/Scarid/Processed/._1268TS.xlsx
- Raw Data/Spatial/Scarid/Processed/1269TS.xlsx
- __MACOSX/Raw Data/Spatial/Scarid/Processed/._1269TS.xlsx
- Raw Data/Spatial/Scarid/Processed/1271MS.xlsx
- __MACOSX/Raw Data/Spatial/Scarid/Processed/._1271MS.xlsx
- Raw Data/Spatial/Scarid/Processed/1272MS.xlsx
- __MACOSX/Raw Data/Spatial/Scarid/Processed/._1272MS.xlsx
- Raw Data/Spatial/Scarid/Processed/1274MS.xlsx
- __MACOSX/Raw Data/Spatial/Scarid/Processed/._1274MS.xlsx
- Raw Data/Spatial/Scarid/Processed/6484MS.xlsx
- __MACOSX/Raw Data/Spatial/Scarid/Processed/._6484MS.xlsx
- Raw Data/Spatial/Scarid/Processed/6488TS.xlsx
- __MACOSX/Raw Data/Spatial/Scarid/Processed/._6488TS.xlsx
- Raw Data/Spatial/Scarid/Processed/6490MS.xlsx
- __MACOSX/Raw Data/Spatial/Scarid/Processed/._6490MS.xlsx
- Raw Data/Spatial/Scarid/Processed/Cant use/
- Raw Data/Spatial/Scarid/Processed/Cant use/6484MS.xlsx
- __MACOSX/Raw Data/Spatial/Scarid/Processed/Cant use/
- __MACOSX/Raw Data/Spatial/Scarid/Processed/Cant use/._6484MS.xlsx
- Raw Data/Spatial/Scarid/Processed/Worked/
- Raw Data/Spatial/Scarid/Processed/Worked/.DS_Store
- __MACOSX/Raw Data/Spatial/Scarid/Processed/Worked/
- __MACOSX/Raw Data/Spatial/Scarid/Processed/Worked/._.DS_Store
- Raw Data/Spatial/Scarid/Processed/Worked/1246TS.xlsx
- __MACOSX/Raw Data/Spatial/Scarid/Processed/Worked/._1246TS.xlsx
- Raw Data/Spatial/Scarid/Processed/Worked/1247TS.xlsx
- __MACOSX/Raw Data/Spatial/Scarid/Processed/Worked/._1247TS.xlsx
- Raw Data/Spatial/Scarid/Processed/Worked/1248TS.xlsx
- __MACOSX/Raw Data/Spatial/Scarid/Processed/Worked/._1248TS.xlsx
- Raw Data/Spatial/Scarid/Processed/Worked/1249TS.xlsx
- __MACOSX/Raw Data/Spatial/Scarid/Processed/Worked/._1249TS.xlsx
- Raw Data/Spatial/Scarid/Processed/Worked/1250TS.xlsx
- __MACOSX/Raw Data/Spatial/Scarid/Processed/Worked/._1250TS.xlsx
- Raw Data/Spatial/Scarid/Processed/Worked/1251TS.xlsx
- __MACOSX/Raw Data/Spatial/Scarid/Processed/Worked/._1251TS.xlsx
- Raw Data/Spatial/Scarid/Processed/Worked/1252TS.xlsx
- __MACOSX/Raw Data/Spatial/Scarid/Processed/Worked/._1252TS.xlsx
- Raw Data/Spatial/Scarid/Processed/Worked/1254MS.xlsx
- __MACOSX/Raw Data/Spatial/Scarid/Processed/Worked/._1254MS.xlsx
- Raw Data/Spatial/Scarid/Processed/Worked/1255MS.xlsx
- __MACOSX/Raw Data/Spatial/Scarid/Processed/Worked/._1255MS.xlsx
- Raw Data/Spatial/Scarid/Processed/Worked/1260MS.xlsx
- __MACOSX/Raw Data/Spatial/Scarid/Processed/Worked/._1260MS.xlsx
- Raw Data/Spatial/Scarid/Processed/Worked/1262MS.xlsx
- __MACOSX/Raw Data/Spatial/Scarid/Processed/Worked/._1262MS.xlsx
- Raw Data/Spatial/Scarid/Processed/Worked/1268TS.xlsx
- __MACOSX/Raw Data/Spatial/Scarid/Processed/Worked/._1268TS.xlsx
- Raw Data/Spatial/Scarid/Processed/Worked/1269TS.xlsx
- __MACOSX/Raw Data/Spatial/Scarid/Processed/Worked/._1269TS.xlsx
- Raw Data/Spatial/Scarid/Processed/Worked/1271MS.xlsx
- __MACOSX/Raw Data/Spatial/Scarid/Processed/Worked/._1271MS.xlsx
- Raw Data/Spatial/Scarid/Processed/Worked/1272MS.xlsx
- __MACOSX/Raw Data/Spatial/Scarid/Processed/Worked/._1272MS.xlsx
- Raw Data/Spatial/Scarid/Processed/Worked/1274MS.xlsx
- __MACOSX/Raw Data/Spatial/Scarid/Processed/Worked/._1274MS.xlsx
- Raw Data/Spatial/Scarid/Processed/Worked/6488TS.xlsx
- __MACOSX/Raw Data/Spatial/Scarid/Processed/Worked/._6488TS.xlsx
- Raw Data/Spatial/Scarid/Processed/Worked/6490MS.xlsx
- __MACOSX/Raw Data/Spatial/Scarid/Processed/Worked/._6490MS.xlsx
- Raw Data/Spatial/Siganid/
- Raw Data/Spatial/Siganid/.DS_Store
- __MACOSX/Raw Data/Spatial/Siganid/
- __MACOSX/Raw Data/Spatial/Siganid/._.DS_Store
- Raw Data/Spatial/Siganid/6496TSC.csv
- Raw Data/Spatial/Siganid/6497TSC.csv
- Raw Data/Spatial/Siganid/6498TSV.csv
- Raw Data/Spatial/Siganid/6499TSV.csv
- Raw Data/Spatial/Siganid/6500MSV.csv
- Raw Data/Spatial/Siganid/6501MSV.csv
- Raw Data/Spatial/Siganid/6503MSC.csv
- __MACOSX/Raw Data/Spatial/Siganid/._6503MSC.csv
- Raw Data/Spatial/Siganid/6504MSC.csv
- Raw Data/Spatial/Siganid/6505MSC.csv
- Raw Data/Spatial/Siganid/6506MSV.csv
- Raw Data/Spatial/Siganid/6507MSC.csv
- Raw Data/Spatial/Siganid/6508MSC.csv
- Raw Data/Spatial/Siganid/Processed /
- Raw Data/Spatial/Siganid/Processed /.DS_Store
- __MACOSX/Raw Data/Spatial/Siganid/Processed /
- __MACOSX/Raw Data/Spatial/Siganid/Processed /._.DS_Store
- Raw Data/Spatial/Siganid/Processed /6496TSC.xlsx
- __MACOSX/Raw Data/Spatial/Siganid/Processed /._6496TSC.xlsx
- Raw Data/Spatial/Siganid/Processed /6497TSC.xlsx
- __MACOSX/Raw Data/Spatial/Siganid/Processed /._6497TSC.xlsx
- Raw Data/Spatial/Siganid/Processed /6498TSV.xlsx
- __MACOSX/Raw Data/Spatial/Siganid/Processed /._6498TSV.xlsx
- Raw Data/Spatial/Siganid/Processed /6499TSV.xlsx
- __MACOSX/Raw Data/Spatial/Siganid/Processed /._6499TSV.xlsx
- Raw Data/Spatial/Siganid/Processed /6500MSV.xlsx
- __MACOSX/Raw Data/Spatial/Siganid/Processed /._6500MSV.xlsx
- Raw Data/Spatial/Siganid/Processed /6501MSV.xlsx
- __MACOSX/Raw Data/Spatial/Siganid/Processed /._6501MSV.xlsx
- Raw Data/Spatial/Siganid/Processed /6503MSC.xlsx
- __MACOSX/Raw Data/Spatial/Siganid/Processed /._6503MSC.xlsx
- Raw Data/Spatial/Siganid/Processed /6504MSC.xlsx
- __MACOSX/Raw Data/Spatial/Siganid/Processed /._6504MSC.xlsx
- Raw Data/Spatial/Siganid/Processed /6505MSC.xlsx
- __MACOSX/Raw Data/Spatial/Siganid/Processed /._6505MSC.xlsx
- Raw Data/Spatial/Siganid/Processed /6506MSV.xlsx
- __MACOSX/Raw Data/Spatial/Siganid/Processed /._6506MSV.xlsx
- Raw Data/Spatial/Siganid/Processed /6507MSC.xlsx
- __MACOSX/Raw Data/Spatial/Siganid/Processed /._6507MSC.xlsx
- Raw Data/Spatial/Siganid/Processed /6508MSC.xlsx
- __MACOSX/Raw Data/Spatial/Siganid/Processed /._6508MSC.xlsx
- Raw Data/Spatial/Siganid/Processed /Cant use/
- Raw Data/Spatial/Siganid/Processed /Cant use/6506MSV.xlsx
- __MACOSX/Raw Data/Spatial/Siganid/Processed /Cant use/
- __MACOSX/Raw Data/Spatial/Siganid/Processed /Cant use/._6506MSV.xlsx
- Raw Data/Spatial/Siganid/Processed /Cant use/6508MSC.xlsx
- __MACOSX/Raw Data/Spatial/Siganid/Processed /Cant use/._6508MSC.xlsx
- Raw Data/Spatial/Siganid/Processed /Worked/
- Raw Data/Spatial/Siganid/Processed /Worked/.DS_Store
- __MACOSX/Raw Data/Spatial/Siganid/Processed /Worked/
- __MACOSX/Raw Data/Spatial/Siganid/Processed /Worked/._.DS_Store
- Raw Data/Spatial/Siganid/Processed /Worked/6496TSC.xlsx
- __MACOSX/Raw Data/Spatial/Siganid/Processed /Worked/._6496TSC.xlsx
- Raw Data/Spatial/Siganid/Processed /Worked/6497TSC.xlsx
- __MACOSX/Raw Data/Spatial/Siganid/Processed /Worked/._6497TSC.xlsx
- Raw Data/Spatial/Siganid/Processed /Worked/6498TSV.xlsx
- __MACOSX/Raw Data/Spatial/Siganid/Processed /Worked/._6498TSV.xlsx
- Raw Data/Spatial/Siganid/Processed /Worked/6499TSV.xlsx
- __MACOSX/Raw Data/Spatial/Siganid/Processed /Worked/._6499TSV.xlsx
- Raw Data/Spatial/Siganid/Processed /Worked/6500MSV.xlsx
- __MACOSX/Raw Data/Spatial/Siganid/Processed /Worked/._6500MSV.xlsx
- Raw Data/Spatial/Siganid/Processed /Worked/6501MSV.xlsx
- __MACOSX/Raw Data/Spatial/Siganid/Processed /Worked/._6501MSV.xlsx
- Raw Data/Spatial/Siganid/Processed /Worked/6503MSC.xlsx
- __MACOSX/Raw Data/Spatial/Siganid/Processed /Worked/._6503MSC.xlsx
- Raw Data/Spatial/Siganid/Processed /Worked/6504MSC.xlsx
- __MACOSX/Raw Data/Spatial/Siganid/Processed /Worked/._6504MSC.xlsx
- Raw Data/Spatial/Siganid/Processed /Worked/6505MSC.xlsx
- __MACOSX/Raw Data/Spatial/Siganid/Processed /Worked/._6505MSC.xlsx
- Raw Data/Spatial/Siganid/Processed /Worked/6507MSC.xlsx
- __MACOSX/Raw Data/Spatial/Siganid/Processed /Worked/._6507MSC.xlsx
- Raw Data/video abundance totals.xlsx
- __MACOSX/Raw Data/._video abundance totals.xlsx
