# Supplementary material for: Simulated Macro-Algal Outbreak Triggers a Large-Scale Response on Coral Reefs
Source: PLoS One. 2015 Jul 14;10(7):e0132895. doi: 10.1371/journal.pone.0132895 (PMC4501832; doi:10.1371/journal.pone.0132895)
Supplement: S1 Dataset — Data has been separated into three sub-folders; video data, visual transect data and individual fishes’ acoustic detection data. (ZIP) [file pone.0132895.s001.zip › Raw Data/Fish count transects.xlsx]

## Sheet: Sheet2
Date	(Multiple Items)
Sum of Total	Column Labels
Row Labels	1	2	3	6	(blank)	Grand Total
Mermaid	231	193	217	162	0	803	Max	Average	SE
Acanthurus blochii	0	0	0	4	0	4	4	1	1	1 ± 1
Acanthurus lineatus	15	28	8	26	0	77	28	19.25	4.71478	19.25 ± 4.71478171993855
Acanthurus nigrocauda	1	4	0	3	0	8	4	2	0.912871	2 ± 0.912870929175277
Acanthurus nigrofuscus	9	3	41	15	0	68	41	17	8.3666	17 ± 8.36660026534076
Acanthurus olivaceus	0	0	2	2	0	4	2	1	0.57735	1 ± 0.577350269189626
Acanthurus pyroferus	0	0	1	0	0	1	1	0.25	0.25	0.25 ± 0.25
Calotomus carolinus	0	0	1	0	0	1	1	0.25	0.25	0.25 ± 0.25
Cetoscarus bicolor	3	1	1	0	0	5	3	1.25	0.629153	1.25 ± 0.629152869605896
Chlorurus bleekeri	0	0	1	0	0	1	1	0.25	0.25	0.25 ± 0.25
Chlorurus microrhinos	1	1	1	1	0	4	1	1	0	1 ± 0
Chlorurus sordidus	17	7	9	9	0	42	17	10.5	2.21736	10.5 ± 2.21735578260835
Ctenochaetus binotatus	0	0	1	0	0	1	1	0.25	0.25	0.25 ± 0.25
Ctenochaetus striatus	57	50	86	54	0	247	86	61.75	8.2095	61.75 ± 8.20949653348689
Kyphosus vaigiensis	8	10	4	1	0	23	10	5.75	2.01556	5.75 ± 2.01556443707464
Naso brachycentron	0	0	0	1	0	1	1	0.25	0.25	0.25 ± 0.25
Naso brevirostris	10	4	0	0	0	14	10	3.5	2.36291	3.5 ± 2.3629078131263
Naso lituratus	33	11	2	2	0	48	33	12	7.31437	12 ± 7.3143694191639
Naso unicornis	5	4	1	2	0	12	5	3	0.912871	3 ± 0.912870929175277
Pomacanthus sextriatus	3	4	0	1	0	8	4	2	0.912871	2 ± 0.912870929175277
Scarus dimidiatus	5	2	1	1	0	9	5	2.25	0.946485	2.25 ± 0.946484724300046
Scarus flavipectoralis	1	2	1	0	0	4	2	1	0.408248	1 ± 0.408248290463863
Scarus frenatus	3	8	4	1	0	16	8	4	1.47196	4 ± 1.47196014438797
Scarus ghobban	1	0	0	0	0	1	1	0.25	0.25	0.25 ± 0.25
Scarus globiceps	0	0	1	2	0	3	2	0.75	0.478714	0.75 ± 0.478713553878169
Scarus niger	8	2	5	4	0	19	8	4.75	1.25	4.75 ± 1.25
Scarus oviceps	5	3	1	3	0	12	5	3	0.816497	3 ± 0.816496580927726
Scarus quoiy	0	0	1	0	0	1	1	0.25	0.25	0.25 ± 0.25
Scarus rivulatus	7	3	13	2	0	25	13	6.25	2.49583	6.25 ± 2.49582985531199
Scarus rubroviolaceus	2	1	0	2	0	5	2	1.25	0.478714	1.25 ± 0.478713553878169
Scarus schlegeli	5	10	13	7	0	35	13	8.75	1.75	8.75 ± 1.75
Siganus argentious	0	3	0	0	0	3	3	0.75	0.75	0.75 ± 0.75
Siganus corallinus	10	9	0	1	0	20	10	5	2.61406	5 ± 2.61406452355969
Siganus doliatus	6	12	6	10	0	34	12	8.5	1.5	8.5 ± 1.5
Siganus puellus	0	2	0	4	0	6	4	1.5	0.957427	1.5 ± 0.957427107756338
Siganus punctatus	0	1	0	1	0	2	1	0.5	0.288675	0.5 ± 0.288675134594813
Siganus vulpinus	4	0	0	0	0	4	4	1	1	1 ± 1
Zebrasoma scopas	12	7	11	1	0	31	12	7.75	2.49583	7.75 ± 2.49582985531199
Zebrasoma veliferum	0	1	1	2	0	4	2	1	0.408248	1 ± 0.408248290463863
Turtle	211	199	165	150	0	725		181.25		181.25 ±
Acanthurus auranticavus	0	0	4	0	0	4	4	1	1	1 ± 1
Acanthurus blochii	1	8	0	11	0	20	11	5	2.67706	5 ± 2.67706306736817
Acanthurus grammoptilus	0	1	0	0	0	1	1	0.25	0.25	0.25 ± 0.25
Acanthurus lineatus	1	0	0	0	0	1	1	0.25	0.25	0.25 ± 0.25
Acanthurus nigrocauda	2	2	0	1	0	5	2	1.25	0.478714	1.25 ± 0.478713553878169
Acanthurus nigrofuscus	29	10	25	9	0	73	29	18.25	5.12144	18.25 ± 5.12144185426982
Acanthurus olivaceus	7	1	0	7	0	15	7	3.75	1.88746	3.75 ± 1.88745860881769
Cetoscarus bicolor	1	1	2	0	0	4	2	1	0.408248	1 ± 0.408248290463863
Chlorurus microrhinos	1	2	1	2	0	6	2	1.5	0.288675	1.5 ± 0.288675134594813
Chlorurus sordidus	7	10	19	3	0	39	19	9.75	3.40037	9.75 ± 3.40036762718386
Ctenochaetus striatus	19	24	33	21	0	97	33	24.25	3.09233	24.25 ± 3.09232921921325
Hipposcarus longiceps	0	0	1	0	0	1	1	0.25	0.25	0.25 ± 0.25
Kyphosus cinerascens	4	3	0	5	0	12	5	3	1.08012	3 ± 1.08012344973464
Kyphosus vaigiensis	8	3	5	2	0	18	8	4.5	1.32288	4.5 ± 1.3228756555323
Naso annulatus	0	0	0	16	0	16	16	4	4	4 ± 4
Naso brevirostris	4	17	0	0	0	21	17	5.25	4.02854	5.25 ± 4.02854398842394
Naso unicornis	2	2	1	1	0	6	2	1.5	0.288675	1.5 ± 0.288675134594813
Naso vlamingii	0	0	0	6	0	6	6	1.5	1.5	1.5 ± 1.5
Pomacanthus sextriatus	1	5	0	4	0	10	5	2.5	1.19024	2.5 ± 1.19023807142381
Scarus chamaeleon	0	1	2	1	0	4	2	1	0.408248	1 ± 0.408248290463863
Scarus dimidiatus	2	1	0	0	0	3	2	0.75	0.478714	0.75 ± 0.478713553878169
Scarus flavipectoralis	2	0	0	1	0	3	2	0.75	0.478714	0.75 ± 0.478713553878169
Scarus frenatus	1	2	2	0	0	5	2	1.25	0.478714	1.25 ± 0.478713553878169
Scarus ghobban	4	0	2	0	0	6	4	1.5	0.957427	1.5 ± 0.957427107756338
Scarus globiceps	0	1	0	0	0	1	1	0.25	0.25	0.25 ± 0.25
Scarus niger	7	5	2	1	0	15	7	3.75	1.37689	3.75 ± 1.37689263682153
Scarus oviceps	3	0	0	1	0	4	3	1	0.707107	1 ± 0.707106781186548
Scarus psittacus	0	0	1	1	0	2	1	0.5	0.288675	0.5 ± 0.288675134594813
Scarus rivulatus	36	26	19	15	0	96	36	24	4.60072	24 ± 4.60072458061409
Scarus rubroviolaceus	0	0	0	1	0	1	1	0.25	0.25	0.25 ± 0.25
Scarus schlegeli	14	20	14	12	0	60	20	15	1.73205	15 ± 1.73205080756888
Siganus argentious	1	0	0	0	0	1	1	0.25	0.25	0.25 ± 0.25
Siganus corallinus	4	4	3	4	0	15	4	3.75	0.25	3.75 ± 0.25
Siganus doliatus	37	24	22	19	0	102	37	25.5	3.96863	25.5 ± 3.96862696659689
Siganus puellus	0	0	0	1	0	1	1	0.25	0.25	0.25 ± 0.25
Siganus punctatissimus	0	0	0	1	0	1	1	0.25	0.25	0.25 ± 0.25
Siganus punctatus	5	11	0	3	0	19	11	4.75	2.32289	4.75 ± 2.32289331079439
Siganus vulpinus	2	0	0	0	0	2	2	0.5	0.5	0.5 ± 0.5
Zebrasoma scopas	3	9	5	0	0	17	9	4.25	1.88746	4.25 ± 1.88745860881769
Zebrasoma veliferum	3	6	2	1	0	12	6	3	1.08012	3 ± 1.08012344973464
(blank)	0	0	0	0	0	0
(blank)	0	0	0	0	0	0
Grand Total	442	392	382	312	0	1528

## Sheet: Sheet1
Date	Sample	Site	Transect ID	Species	Phase (scarid only)	10-15cm	15-20cm	20-25cm	25-30cm	>30cm	Total			T		M
19-07-2012	1	Turtle	13-14	Siganus doliatus		0	0	4	0	0	4
19-07-2012	1	Turtle	13-14	Acanthurus nigrofuscus		4	0		0	0	4
19-07-2012	1	Turtle	13-14	Scarus rivulatus	IP	1	3	1	0	0	5
2012-09-10	2	Turtle	19-20	Kyphosus vaigiensis		0	0	1	0	0	1	25	site average	26.375	1.125	25.0343	1.22218
19-07-2012	1	Turtle	13-14	Ctenochaetus striatus		0	0	1	0	0	1
19-07-2012	1	Turtle	14-15	Siganus doliatus		0	2	2	0	0	4
19-07-2012	1	Turtle	14-15	Scarus ghobban	IP	0	1	2	0	0	3
19-07-2012	1	Turtle	14-15	Acanthurus nigrocauda		0	0	1	0	0	1
19-07-2012	1	Turtle	14-15	Zebrasoma veliferum		0	2	0	0	0	2
19-07-2012	1	Turtle	14-15	Scarus rivulatus	IP	0	1	2	0	0	3
19-07-2012	1	Turtle	14-15	Scarus rivulatus	TP	0	0	1	0	0	1
19-07-2012	1	Turtle	14-15	Acanthurus nigrofuscus		1	0	0	0	0	1
19-07-2012	1	Turtle	14-15	Acanthurus olivaceus		0	0	1	0	0	1
19-07-2012	1	Turtle	14-15	Siganus punctatus		0	1	0	0	0	1
2012-09-10	2	Turtle	20-21	Kyphosus vaigiensis		0	0	1	0	0	1	25
19-07-2012	1	Turtle	15-16	Siganus doliatus		0	0	4	0	0	4
2012-09-10	2	Turtle	21-22	Kyphosus vaigiensis		0	0	1	0	0	1	25
19-07-2012	1	Turtle	15-16	Acanthurus olivaceus		0	0	1	2	0	3
19-07-2012	1	Turtle	15-16	Ctenochaetus striatus		0	2	1	0	0	3
19-07-2012	1	Turtle	15-16	Chlorurus microrhinos	TP	0	0	0	0	1	1
19-07-2012	1	Turtle	15-16	Scarus rivulatus	IP	0	0	2	0	0	2
19-07-2012	1	Turtle	15-16	Scarus rivulatus	TP	0	0	0	1	0	1
19-07-2012	1	Turtle	15-16	Scarus ghobban	IP	0	0	0	1	0	1
2012-10-24	3	Turtle	18-19	Kyphosus vaigiensis		0	0	0	1	0	1	30
19-07-2012	1	Turtle	15-16	Acanthurus nigrofuscus		0	1	0	0	0	1
2012-10-24	3	Turtle	19-20	Kyphosus vaigiensis		0	0	0	1	1	2	35
19-07-2012	1	Turtle	16-17	Chlorurus sordidus	IP	1	1	0	0	0	2
2012-10-24	3	Turtle	20-21	Kyphosus vaigiensis		0	0	0	1	1	2	35
19-07-2012	1	Turtle	16-17	Acanthurus nigrofuscus		1	0	0	0	0	1
19-07-2012	1	Turtle	16-17	Ctenochaetus striatus		0	1	1	0	0	2
19-07-2012	1	Turtle	16-17	Chlorurus sordidus	TP	0	0	1	0	0	1
19-07-2012	1	Turtle	16-17	Scarus niger	IP	0	0	1	0	0	1
19-07-2012	1	Turtle	16-17	Scarus dimidiatus	IP	0	0	0	1	0	1
19-07-2012	1	Turtle	16-17	Cetoscarus bicolor	IP	0	0	1	0	0	1
19-07-2012	1	Turtle	16-17	Siganus punctatus		1	0	0	0	0	1
19-07-2012	1	Turtle	17-18	Chlorurus sordidus	TP	0	0	1	0	0	1
19-07-2012	1	Turtle	17-18	Siganus argentious		0	0	1	0	0	1
19-07-2012	1	Turtle	17-18	Scarus oviceps	IP	0	1	1	0	0	2
19-07-2012	1	Turtle	17-18	Siganus doliatus		1	3	0	0	0	4
19-07-2012	1	Turtle	17-18	Ctenochaetus striatus		1	2	0	0	0	3
19-07-2012	1	Turtle	17-18	Acanthurus nigrofuscus		2	0	0	0	0	2
19-07-2012	1	Turtle	17-18	Siganus punctatus		1	0	0	0	0	1
19-07-2012	1	Turtle	17-18	Chlorurus sordidus	IP	1	0	0	0	0	1
19-07-2012	1	Turtle	17-18	Scarus niger	IP	0	1	0	0	0	1
19-07-2012	1	Turtle	18-19	Ctenochaetus striatus		0	1	0	0	0	1
19-07-2012	1	Turtle	18-19	Kyphosus cinerascens		0	0	2	0	0	2
19-07-2012	1	Turtle	18-19	Acanthurus nigrofuscus		10	0	0	0	0	10
19-07-2012	1	Turtle	18-19	Scarus niger	TP	0	1	0	0	0	1
19-07-2012	1	Turtle	18-19	Siganus doliatus		0	3	4	0	0	7
2012-10-29	4	Turtle	14-15	Kyphosus vaigiensis		0	0	2	0	0	2	25
19-07-2012	1	Turtle	18-19	Scarus rivulatus	IP	7	0	0	0	0	7
19-07-2012	1	Turtle	18-19	Zebrasoma veliferum		1	0	0	0	0	1
2012-10-29	4	Turtle	18-19	Kyphosus vaigiensis		0	0	2	0	0	2	25
19-07-2012	1	Turtle	18-19	Chlorurus sordidus	IP	0	1	0	0	0	1
19-07-2012	1	Turtle	18-19	Scarus rivulatus	TP	0	0	1	0	0	1
19-07-2012	1	Turtle	18-19	Scarus niger	IP	0	0	1	0	0	1
19-07-2012	1	Turtle	18-19	Scarus oviceps	TP	0	0	1	0	0	1
19-07-2012	1	Turtle	19-20	Scarus niger	IP	0	0	1	0	0	1
19-07-2012	1	Turtle	19-20	Scarus rivulatus	IP	0	0	1	0	0	1
19-07-2012	1	Turtle	19-20	Acanthurus blochii		0	0	1	0	0	1
2012-10-29	4	Turtle	19-20	Kyphosus vaigiensis			2				2	20
19-07-2012	1	Turtle	19-20	Naso brevirostris		0	3	0	0	0	3
19-07-2012	1	Turtle	19-20	Acanthurus nigrofuscus		2	1	0	0	0	3
2012-11-05	5	Turtle	14-15	Kyphosus vaigiensis				2			2	25
19-07-2012	1	Turtle	19-20	Siganus doliatus		0	2	2	0	0	4
19-07-2012	1	Turtle	19-20	Ctenochaetus striatus		0	1	2	0	0	3
19-07-2012	1	Turtle	19-20	Zebrasoma scopas		1	1	0	0	0	2
19-07-2012	1	Turtle	19-20	Acanthurus olivaceus		0	0	0	1	0	1
19-07-2012	1	Turtle	20-21	Siganus doliatus		0	4	2	0	0	6
19-07-2012	1	Turtle	20-21	Scarus rivulatus	IP	0	4	1	0	0	5
19-07-2012	1	Turtle	20-21	Ctenochaetus striatus		0	3	1	0	0	4
19-07-2012	1	Turtle	20-21	Acanthurus lineatus		0	0	1	0	0	1
19-07-2012	1	Turtle	20-21	Kyphosus cinerascens		0	2	0	0	0	2
19-07-2012	1	Turtle	20-21	Acanthurus nigrofuscus		5	2	0	0	0	7
19-07-2012	1	Turtle	20-21	Zebrasoma scopas		1	0	0	0	0	1
19-07-2012	1	Turtle	20-21	Scarus frenatus	TP	0	0	0	1	0	1
2012-11-05	5	Turtle	18-19	Kyphosus vaigiensis			9	6			15	22
19-07-2012	1	Turtle	20-21	Scarus dimidiatus	IP	0	0	1	0	0	1
19-07-2012	1	Turtle	20-21	Scarus niger	TP	0	0	1	0	0	1
2012-11-11	6	Turtle	18-19	Kyphosus vaigiensis					2		2	30
19-07-2012	1	Turtle	21-22	Naso brevirostris		1	0	0	0	0	1
19-07-2012	1	Turtle	21-22	Pomacanthus sextriatus		0	1	0	0	0	1
19-07-2012	1	Turtle	21-22	Ctenochaetus striatus		0	0	2	0	0	2
19-07-2012	1	Turtle	21-22	Scarus rivulatus	IP	0	3	4	0	0	7
19-07-2012	1	Turtle	21-22	Scarus rivulatus	TP	0	0	2	1	0	3
19-07-2012	1	Turtle	21-22	Chlorurus sordidus	TP	0	0	1	0	0	1
19-07-2012	1	Turtle	21-22	Scarus flavipectoralis	IP	0	2	0	0	0	2
19-07-2012	1	Turtle	15-16	Kyphosus vaigiensis		0	0	0	2	0	2	30
19-07-2012	1	Turtle	21-22	Siganus doliatus		0	2	2	0	0	4
19-07-2012	1	Turtle	21-22	Scarus niger	IP	0	0	1	0	0	1
19-07-2012	1	Turtle	18-19	Kyphosus vaigiensis		0	0	2	0	0	2	25
19-07-2012	1	Turtle	21-22	Siganus punctatus		0	0	2	0	0	2
19-07-2012	1	Turtle	21-22	Acanthurus olivaceus		0	0	0	2	0	2
19-07-2012	1	Turtle	21-22	Acanthurus nigrocauda		0	0	1	0	0	1
21-07-2012	1	Mermaid	10-11	Pomacanthus sextriatus		0	1	0	0	0	1
21-07-2012	1	Mermaid	10-11	Scarus rivulatus	IP	0	1	0	0	0	1
21-07-2012	1	Mermaid	10-11	Ctenochaetus striatus		1	3	0	0	0	4
21-07-2012	1	Mermaid	10-11	Chlorurus sordidus	IP	1	0	1	0	0	2
21-07-2012	1	Mermaid	10-11	Scarus dimidiatus	TP	0	0	0	1	0	1
19-07-2012	1	Turtle	19-20	Kyphosus vaigiensis		0	1	1	1	0	3	25
21-07-2012	1	Mermaid	10-11	Siganus doliatus		0	0	2	0	0	2
21-07-2012	1	Mermaid	11-12	Scarus niger	IP	0	1	0	0	0	1
21-07-2012	1	Mermaid	11-12	Scarus niger	TP	0	0	1	0	0	1
21-07-2012	1	Mermaid	11-12	Acanthurus nigrofuscus		3	0	0	0	0	3
21-07-2012	1	Mermaid	11-12	Scarus oviceps	IP	0	1	0	0	0	1
21-07-2012	1	Mermaid	11-12	Ctenochaetus striatus		0	1	0	0	0	1
21-07-2012	1	Mermaid	11-12	Siganus doliatus		0	1	0	0	0	1
19-07-2012	1	Turtle	20-21	Kyphosus vaigiensis		0	1	0	0	0	1	20
21-07-2012	1	Mermaid	12-13	Scarus niger	IP	0	0	1	0	0	1
21-07-2012	1	Mermaid	12-13	Chlorurus sordidus	IP	1	1	0	0	0	2
21-07-2012	1	Mermaid	12-13	Scarus rivulatus	IP	0	1	1	0	0	2
21-07-2012	1	Mermaid	12-13	Ctenochaetus striatus		0	1	0	0	0	1
21-07-2012	1	Mermaid	12-13	Acanthurus nigrofuscus		1	0	0	0	0	1
21-07-2012	1	Mermaid	12-13	Scarus oviceps	TP	0	0	1	0	0	1
2012-09-10	2	Mermaid	12-13	Kyphosus vaigiensis		0	0	1	0	0	1	25
21-07-2012	1	Mermaid	13-14	Scarus dimidiatus	IP	0	0	2	0	0	2
21-07-2012	1	Mermaid	13-14	Acanthurus nigrocauda		0	1	0	0	0	1
21-07-2012	1	Mermaid	13-14	Ctenochaetus striatus		4	3	1	0	0	8
21-07-2012	1	Mermaid	13-14	Scarus rivulatus	IP	0	1	0	0	0	1
21-07-2012	1	Mermaid	13-14	Acanthurus nigrofuscus		3	0	0	0	0	3
21-07-2012	1	Mermaid	13-14	Chlorurus sordidus	TP	0	1	0	0	0	1
21-07-2012	1	Mermaid	13-14	Chlorurus sordidus	IP	0	3	2	0	0	5
21-07-2012	1	Mermaid	13-14	Siganus doliatus		0	1	0	0	0	1
2012-09-10	2	Mermaid	13-14	Kyphosus vaigiensis		0	0	1	0	0	1	25
21-07-2012	1	Mermaid	13-14	Scarus rivulatus	TP	0	0	1	0	0	1
2012-09-10	2	Mermaid	15-16	Kyphosus vaigiensis		0	0	1	3	0	4	28.75
21-07-2012	1	Mermaid	14-15	Ctenochaetus striatus		2	3	1	0	0	6
21-07-2012	1	Mermaid	14-15	Zebrasoma scopas		4	0	0	0	0	4
21-07-2012	1	Mermaid	14-15	Scarus oviceps	IP	0	0	1	0	0	1
21-07-2012	1	Mermaid	14-15	Acanthurus nigrofuscus		1	0	0	0	0	1
21-07-2012	1	Mermaid	14-15	Scarus rivulatus	IP	1	1	0	0	0	2
2012-09-10	2	Mermaid	17-18	Kyphosus vaigiensis		0	1	1	0	0	2	22.5
21-07-2012	1	Mermaid	14-15	Chlorurus sordidus	TP	0	0	1	0	0	1
21-07-2012	1	Mermaid	14-15	Scarus dimidiatus	IP	0	0	1	0	0	1
21-07-2012	1	Mermaid	14-15	Cetoscarus bicolor	IP	0	0	0	1	0	1
2012-09-10	2	Mermaid	18-19	Kyphosus vaigiensis		0	0	2	0	0	2	25
21-07-2012	1	Mermaid	14-15	Chlorurus sordidus	IP	0	1	0	0	0	1
21-07-2012	1	Mermaid	15-16	Ctenochaetus striatus		1	4	5	0	0	10
21-07-2012	1	Mermaid	15-16	Scarus dimidiatus	IP	0	0	0	1	0	1
21-07-2012	1	Mermaid	15-16	Zebrasoma scopas		2	0	0	0	0	2
21-07-2012	1	Mermaid	15-16	Cetoscarus bicolor	IP	0	0	0	0	1	1
21-07-2012	1	Mermaid	15-16	Naso lituratus		0	0	30	0	0	30
2012-10-24	3	Mermaid	13-14	Kyphosus vaigiensis		0	0	0	0	1	1	40
21-07-2012	1	Mermaid	15-16	Scarus oviceps	TP	0	0	1	0	0	1
21-07-2012	1	Mermaid	15-16	Acanthurus lineatus		0	0	1	0	0	1
21-07-2012	1	Mermaid	15-16	Naso brevirostris		0	0	1	0	0	1
2012-10-24	3	Mermaid	17-18	Kyphosus vaigiensis		0	0	0	2	0	2	30
21-07-2012	1	Mermaid	15-16	Chlorurus sordidus	TP	0	0	1	0	0	1
21-07-2012	1	Mermaid	15-16	Scarus oviceps	IP	0	0	1	0	0	1
21-07-2012	1	Mermaid	16-17	Acanthurus lineatus		0	3	1	0	0	4
21-07-2012	1	Mermaid	16-17	Ctenochaetus striatus		1	7	2	0	0	10
21-07-2012	1	Mermaid	16-17	Acanthurus nigrofuscus		1	0	0	0	0	1
21-07-2012	1	Mermaid	16-17	Scarus niger	IP	0	2	0	0	0	2
2012-10-24	3	Mermaid	18-19	Kyphosus vaigiensis		0	0	0	1	0	1	30
21-07-2012	1	Mermaid	16-17	Naso brevirostris		0	2	3	0	0	5
2012-10-29	4	Mermaid	12-13	Kyphosus vaigiensis			1				1	20
2012-10-29	4	Mermaid	13-14	Kyphosus vaigiensis			1				1	20
21-07-2012	1	Mermaid	16-17	Scarus flavipectoralis	TP	0	0	1	0	0	1
21-07-2012	1	Mermaid	16-17	Siganus doliatus		0	0	2	0	0	2
21-07-2012	1	Mermaid	16-17	Chlorurus sordidus	IP	0	1	0	0	0	1
21-07-2012	1	Mermaid	16-17	Zebrasoma scopas		2	0	0	0	0	2
21-07-2012	1	Mermaid	16-17	Naso lituratus		0	1	1	0	0	2
2012-11-05	5	Mermaid	13-14	Kyphosus vaigiensis		1	5	9			15	22.6667
21-07-2012	1	Mermaid	17-18	Acanthurus lineatus		0	7	2	0	0	9
21-07-2012	1	Mermaid	17-18	Ctenochaetus striatus		4	7	1	0	0	12
2012-11-05	5	Mermaid	15-16	Kyphosus vaigiensis			1				1	20
21-07-2012	1	Mermaid	17-18	Scarus niger	IP	0	1	0	0	0	1
21-07-2012	1	Mermaid	17-18	Chlorurus sordidus	TP	0	1	1	0	0	2
21-07-2012	1	Mermaid	17-18	Chlorurus microrhinos	IP	0	0	1	0	0	1
21-07-2012	1	Mermaid	17-18	Scarus rubroviolaceus	IP	0	0	0	1	0	1
21-07-2012	1	Mermaid	17-18	Scarus rubroviolaceus	TP	0	0	0	1	0	1
21-07-2012	1	Mermaid	17-18	Naso brevirostris		0	2	0	0	0	2
2012-11-11	6	Mermaid	13-14	Kyphosus vaigiensis			1				1	20
21-07-2012	1	Mermaid	18-19	Pomacanthus sextriatus		0	2	0	0	0	2
21-07-2012	1	Mermaid	18-19	Scarus frenatus	IP	0	1	1	0	0	2
21-07-2012	1	Mermaid	18-19	Naso brevirostris		0	0	2	0	0	2
21-07-2012	1	Mermaid	14-15	Kyphosus vaigiensis		0	0	1	0	0	1	25
21-07-2012	1	Mermaid	18-19	Acanthurus lineatus		0	0	1	0	0	1
21-07-2012	1	Mermaid	18-19	Ctenochaetus striatus		0	4	1	0	0	5
21-07-2012	1	Mermaid	18-19	Zebrasoma scopas		4	0	0	0	0	4
21-07-2012	1	Mermaid	18-19	Cetoscarus bicolor	IP	0	0	1	0	0	1
21-07-2012	1	Mermaid	18-19	Scarus frenatus	TP	0	0	0	1	0	1
21-07-2012	1	Mermaid	18-19	Naso lituratus		0	1	0	0	0	1
21-07-2012	1	Mermaid	18-19	Scarus niger	IP	0	1	1	0	0	2
21-07-2012	1	Mermaid	18-19	Scarus ghobban	IP	0	0	1	0	0	1
21-07-2012	1	Mermaid	18-19	Chlorurus sordidus	TP	0	0	1	0	0	1
21-07-2012	1	Mermaid	15-16	Kyphosus vaigiensis		0	1	2	0	0	3	23.3333
2012-09-10	2	Mermaid	10 - 11	Acanthurus nigrofuscus		3	0	0	0	0	3
2012-09-10	2	Mermaid	10 - 11	Ctenochaetus striatus		1	3	1	0	0	5
2012-09-10	2	Mermaid	10 - 11	Scarus niger	IP	0	0	1	0	0	1
21-07-2012	1	Mermaid	17-18	Kyphosus vaigiensis		0	1	2	0	0	3	23.3333
2012-09-10	2	Mermaid	10 - 11	Siganus doliatus		0	2	0	0	0	2
2012-09-10	2	Mermaid	10 - 11	Acanthurus nigrocauda		0	1	1	0	0	2
21-07-2012	1	Mermaid	18-19	Kyphosus vaigiensis		0	0	1	0	0	1	25
2012-09-10	2	Mermaid	10 - 11	Scarus frenatus	IP	0	0	0	1	0	1
2012-09-10	2	Turtle	15-16	Naso unicornis		0	0	1	0	0	1	25		T		M
2012-09-10	2	Mermaid	11-12	Ctenochaetus striatus		0	2	0	0	0	2		site average	26.375	1.125	25.0343	1.22218
2012-09-10	2	Turtle	17-18	Naso unicornis		0	0	0	0	1	1	40	site average	27.7564	2.08949	28.2986	1.96405
2012-09-10	2	Mermaid	11-12	Siganus argentious		0	0	0	1	0	1
2012-09-10	2	Mermaid	11-12	Acanthurus nigrocauda		0	1	1	0	0	2
2012-09-10	2	Mermaid	11-12	Siganus doliatus		3	5	0	0	0	8
2012-09-10	2	Mermaid	11-12	Scarus flavipectoralis	IP	0	1	0	0	0	1
2012-09-10	2	Mermaid	11-12	Scarus rivulatus	IP	0	1	0	0	0	1
2012-09-10	2	Mermaid	11-12	Naso brevirostris		0	1	2	0	0	3
2012-10-24	3	Turtle	14-15	Naso unicornis		0	0	1	0	0	1	25
2012-09-10	2	Mermaid	11-12	Zebrasoma veliferum		0	1	0	0	0	1
2012-09-10	2	Mermaid	12-13	Scarus niger	IP	0	0	1	0	0	1
2012-09-10	2	Mermaid	12-13	Pomacanthus sextriatus		0	1	1	0	0	2
2012-09-10	2	Mermaid	12-13	Scarus dimidiatus	TP	0	0	0	1	0	1
2012-09-10	2	Mermaid	12-13	Cetoscarus bicolor	TP	0	0	0	0	1	1
2012-09-10	2	Mermaid	12-13	Siganus punctatus		0	0	1	0	0	1
2012-09-10	2	Mermaid	12-13	Ctenochaetus striatus		0	2	0	0	0	2
2012-09-10	2	Mermaid	12-13	Siganus argentious		0	0	2	0	0	2
2012-10-29	4	Turtle	16-17	Naso unicornis		0	0	0	0	2	2	40
2012-09-10	2	Mermaid	12-13	Chlorurus sordidus	TP	0	0	1	0	0	1
2012-10-29	4	Turtle	17-18	Naso unicornis		0	0	0	0	1	1	40
2012-09-10	2	Mermaid	12-13	Naso lituratus		0	0	2	0	0	2
2012-10-29	4	Turtle	19-20	Naso unicornis				1	2		3	28.3333
2012-09-10	2	Mermaid	13-14	Chlorurus sordidus	TP	0	0	2	0	0	2
2012-09-10	2	Mermaid	13-14	Scarus rivulatus	IP	0	1	0	0	0	1
2012-09-10	2	Mermaid	13-14	Naso lituratus		0	4	2	0	0	6
2012-10-29	4	Turtle	20-21	Naso unicornis				1			1	25
2012-09-10	2	Mermaid	13-14	Ctenochaetus striatus		0	3	0	0	0	3
2012-11-05	5	Turtle	14-15	Naso unicornis			2				2	20
2012-09-10	2	Mermaid	13-14	Scarus frenatus	TP	0	0	1	0	0	1
2012-09-10	2	Mermaid	13-14	Scarus oviceps	TP	0	0	1	0	0	1
2012-11-05	5	Turtle	15-16	Naso unicornis			1				1	20
2012-11-05	5	Turtle	16-17	Naso unicornis			1	1			2	22.5
2012-09-10	2	Mermaid	13-14	Chlorurus sordidus	IP	0	1	1	0	0	2
2012-09-10	2	Mermaid	13-14	Scarus flavipectoralis	TP	0	1	0	0	0	1
2012-09-10	2	Mermaid	14-15	Chlorurus microrhinos	IP	0	0	0	0	1	1
2012-09-10	2	Mermaid	14-15	Scarus frenatus	IP	0	0	1	0	0	1
2012-09-10	2	Mermaid	14-15	Siganus doliatus		0	0	2	0	0	2
2012-09-10	2	Mermaid	14-15	Ctenochaetus striatus		1	2	1	0	0	4
2012-09-10	2	Mermaid	14-15	Scarus frenatus	TP	0	0	0	0	1	1
2012-09-10	2	Mermaid	14-15	Zebrasoma scopas		2	0	0	0	0	2
2012-11-05	5	Turtle	18-19	Naso unicornis			2	2			4	22.5
2012-09-10	2	Mermaid	15-16	Pomacanthus sextriatus		0	0	1	0	0	1
2012-09-10	2	Mermaid	15-16	Scarus frenatus	IP	0	0	1	0	0	1
2012-09-10	2	Mermaid	15-16	Ctenochaetus striatus		0	1	0	0	0	1
2012-09-10	2	Mermaid	15-16	Scarus oviceps	IP	0	0	1	0	0	1
2012-09-10	2	Mermaid	15-16	Scarus oviceps	TP	0	0	1	0	0	1
2012-11-11	6	Turtle	14-15	Naso unicornis					1		1	30
2012-09-10	2	Mermaid	15-16	Siganus puellus		0	0	2	0	0	2
2012-09-10	2	Mermaid	15-16	Chlorurus sordidus	TP	0	0	1	0	0	1
2012-09-10	2	Mermaid	15-16	Scarus rivulatus	TP	0	0	0	1	0	1
2012-09-10	2	Mermaid	15-16	Scarus frenatus	TP	0	0	0	1	0	1
2012-09-10	2	Mermaid	15-16	Zebrasoma scopas		1	0	0	0	0	1
2012-09-10	2	Mermaid	16-17	Acanthurus lineatus		0	0	6	0	0	6
2012-09-10	2	Mermaid	16-17	Ctenochaetus striatus		0	7	0	0	0	7
2012-09-10	2	Mermaid	16-17	Naso lituratus		0	0	1	2	0	3
2012-09-10	2	Mermaid	16-17	Pomacanthus sextriatus		0	0	1	0	0	1
2012-09-10	2	Mermaid	16-17	Zebrasoma scopas		4	0	0	0	0	4
19-07-2012	1	Turtle	14-15	Naso unicornis		0	1	1	0	0	2	22.5
2012-09-10	2	Mermaid	17-18	Acanthurus lineatus		0	5	8	0	0	13
2012-09-10	2	Mermaid	17-18	Ctenochaetus striatus		2	3	8	1	0	14
2012-09-10	2	Mermaid	17-18	Naso brevirostris		0	1	0	0	0	1
2012-09-10	2	Mermaid	10 - 11	Naso unicornis		0	0	0	1	0	1	30
2012-09-10	2	Mermaid	17-18	Chlorurus sordidus	TP	0	0	1	0	0	1
2012-09-10	2	Mermaid	17-18	Scarus rubroviolaceus	TP	0	0	0	0	1	1
2012-09-10	2	Mermaid	11-12	Naso unicornis		0	0	0	1	0	1	30
2012-09-10	2	Mermaid	18-19	Acanthurus lineatus		0	2	7	0	0	9
2012-09-10	2	Mermaid	18-19	Ctenochaetus striatus		4	6	2	0	0	12
2012-09-10	2	Mermaid	18-19	Scarus dimidiatus	TP	0	0	1	0	0	1
2012-09-10	2	Mermaid	18-19	Scarus frenatus	IP	0	0	0	0	1	1
2012-09-10	2	Mermaid	18-19	Scarus frenatus	TP	0	0	0	0	1	1
2012-09-10	2	Turtle	13-14	Acanthurus nigrofuscus		3	0	0	0	0	3
2012-09-10	2	Turtle	13-14	Ctenochaetus striatus		1	2	0	0	0	3
2012-09-10	2	Turtle	13-14	Scarus rivulatus	IP	4	3	0	0	0	7
2012-09-10	2	Mermaid	12-13	Naso unicornis		0	1	0	0	0	1	20
2012-09-10	2	Turtle	13-14	Acanthurus nigrocauda		0	0	2	0	0	2
2012-09-10	2	Turtle	13-14	Siganus punctatus		0	0	2	0	0	2
2012-09-10	2	Turtle	14-15	Scarus rivulatus	IP	0	0	1	1	0	2
2012-09-10	2	Turtle	14-15	Siganus punctatus		0	0	2	0	0	2
2012-09-10	2	Turtle	14-15	Acanthurus nigrofuscus		3	0	0	0	0	3
2012-09-10	2	Turtle	14-15	Acanthurus blochii		0	0	1	0	0	1
2012-09-10	2	Turtle	14-15	Chlorurus sordidus	IP	0	1	1	0	0	2
2012-09-10	2	Mermaid	13-14	Naso unicornis		0	0	1	0	0	1	25
2012-09-10	2	Turtle	14-15	Ctenochaetus striatus		0	1	1	0	0	2
2012-09-10	2	Turtle	14-15	Naso brevirostris		0	1	0	0	0	1
2012-09-10	2	Turtle	14-15	Zebrasoma veliferum		1	0	0	0	0	1
2012-09-10	2	Turtle	14-15	Scarus rivulatus	TP	0	0	0	1	0	1
2012-09-10	2	Turtle	14-15	Siganus doliatus		0	0	2	0	0	2
2012-09-10	2	Turtle	14-15	Kyphosus cinerascens		0	0	2	0	0	2
2012-10-24	3	Mermaid	12-13	Naso unicornis		0	0	0	0	1	1	40
2012-09-10	2	Turtle	15-16	Zebrasoma veliferum		0	0	1	0	0	1
2012-09-10	2	Turtle	15-16	Siganus doliatus		0	2	5	0	0	7
2012-09-10	2	Turtle	15-16	Scarus rivulatus	IP	0	0	1	0	0	1
2012-09-10	2	Turtle	15-16	Naso brevirostris		0	1	0	0	0	1
2012-09-10	2	Turtle	15-16	Acanthurus olivaceus		0	0	1	0	0	1
2012-10-29	4	Mermaid	13-14	Naso unicornis					2	1	3	33.3333
2012-09-10	2	Turtle	15-16	Acanthurus nigrofuscus		1	0	0	0	0	1
2012-09-10	2	Turtle	15-16	Ctenochaetus striatus		1	0	0	0	0	1
2012-09-10	2	Turtle	15-16	Acanthurus blochii		0	0	1	0	0	1
2012-09-10	2	Turtle	16-17	Scarus rivulatus	IP	0	3	2	1	0	6
2012-09-10	2	Turtle	16-17	Scarus rivulatus	TP	0	0	0	1	0	1
2012-09-10	2	Turtle	16-17	Zebrasoma scopas		2	0	0	0	0	2
2012-09-10	2	Turtle	16-17	Chlorurus sordidus	IP	2	0	0	0	0	2
2012-09-10	2	Turtle	16-17	Siganus punctatus		3	0	0	0	0	3
2012-09-10	2	Turtle	16-17	Pomacanthus sextriatus		0	0	1	0	0	1
2012-11-05	5	Mermaid	13-14	Naso unicornis				1	3		4	28.75
2012-09-10	2	Turtle	16-17	Scarus frenatus	IP	0	0	1	0	0	1
2012-09-10	2	Turtle	16-17	Naso brevirostris		0	0	0	1	0	1
2012-09-10	2	Turtle	16-17	Scarus niger	IP	0	0	1	0	0	1
2012-09-10	2	Turtle	17-18	Ctenochaetus striatus		1	0	1	0	0	2
2012-11-11	6	Mermaid	11-12	Naso unicornis				1			1	25
2012-09-10	2	Turtle	17-18	Naso brevirostris		0	0	1	0	0	1
2012-09-10	2	Turtle	17-18	Siganus doliatus		2	0	0	0	0	2
2012-09-10	2	Turtle	17-18	Zebrasoma scopas		3	0	0	0	0	3
2012-09-10	2	Turtle	17-18	Acanthurus nigrofuscus		2	0	0	0	0	2
2012-09-10	2	Turtle	17-18	Siganus punctatus		2	0	0	0	0	2
2012-09-10	2	Turtle	17-18	Scarus niger	IP	0	1	0	0	0	1
2012-09-10	2	Turtle	17-18	Chlorurus sordidus	IP	0	1	0	0	0	1
2012-11-11	6	Mermaid	12-13	Naso unicornis						1	1	40
2012-09-10	2	Turtle	17-18	Scarus rivulatus	TP	0	0	1	0	0	1
2012-09-10	2	Turtle	18-19	Scarus chamaeleon	TP	0	0	1	0	0	1
2012-09-10	2	Turtle	18-19	Chlorurus sordidus	IP	0	0	1	1	0	2
2012-09-10	2	Turtle	18-19	Scarus frenatus	IP	0	0	1	0	0	1
2012-09-10	2	Turtle	18-19	Zebrasoma scopas		2	0	0	0	0	2
2012-09-10	2	Turtle	18-19	Ctenochaetus striatus		0	2	1	0	0	3
2012-09-10	2	Turtle	18-19	Naso brevirostris		0	0	1	0	0	1
2012-09-10	2	Turtle	18-19	Siganus punctatus		0	0	2	0	0	2
2012-09-10	2	Turtle	18-19	Chlorurus sordidus	TP	0	0	0	1	0	1
2012-09-10	2	Turtle	18-19	Siganus doliatus		0	0	2	0	0	2
2012-09-10	2	Turtle	18-19	Scarus niger	IP	0	0	1	0	0	1
2012-09-10	2	Turtle	19-20	Siganus doliatus		0	0	5	0	0	5
2012-09-10	2	Turtle	19-20	Scarus rivulatus	TP	0	0	0	1	0	1
2012-09-10	2	Turtle	19-20	Scarus rivulatus	IP	0	0	1	0	0	1
2012-09-10	2	Turtle	19-20	Ctenochaetus striatus		0	1	3	2	0	6
2012-09-10	2	Turtle	19-20	Chlorurus sordidus	TP	0	1	0	0	0	1
2012-09-10	2	Turtle	19-20	Pomacanthus sextriatus		0	0	1	1	0	2
2012-09-10	2	Turtle	19-20	Scarus niger	IP	0	0	0	1	0	1
21-07-2012	1	Mermaid	12-13	Naso unicornis		0	1	1	0	0	2	22.5
21-07-2012	1	Mermaid	14-15	Naso unicornis		0	2	0	0	0	2	20
2012-09-10	2	Turtle	19-20	Scarus dimidiatus	TP	0	0	0	1	0	1
2012-09-10	2	Turtle	19-20	Scarus globiceps	TP	0	0	1	0	0	1
2012-09-10	2	Turtle	19-20	Chlorurus microrhinos	IP	0	0	1	0	0	1
2012-09-10	2	Turtle	19-20	Zebrasoma veliferum		0	1	1	0	0	2
2012-09-10	2	Turtle	19-20	Acanthurus nigrofuscus		1	0	0	0	0	1
2012-09-10	2	Turtle	20-21	Cetoscarus bicolor	IP	0	0	0	0	1	1
2012-09-10	2	Turtle	20-21	Kyphosus cinerascens		0	0	1	0	0	1
2012-09-10	2	Turtle	20-21	Scarus rivulatus	IP	0	0	2	0	0	2
2012-09-10	2	Turtle	20-21	Ctenochaetus striatus		1	2	1	0	0	4
21-07-2012	1	Mermaid	16-17	Naso unicornis		0	0	1	0	0	1	25
2012-09-10	2	Turtle	20-21	Pomacanthus sextriatus		0	2	0	0	0	2
2012-09-10	2	Turtle	20-21	Zebrasoma scopas		1	1	0	0	0	2
2012-09-10	2	Turtle	20-21	Chlorurus sordidus	TP	0	0	1	0	0	1
2012-09-10	2	Turtle	20-21	Naso brevirostris		0	1	0	0	0	1
2012-09-10	2	Turtle	20-21	Acanthurus grammoptilus		0	0	1	0	0	1
2012-09-10	2	Turtle	20-21	Scarus niger	IP	0	1	0	0	0	1
2012-09-10	2	Turtle	13-14	Scarus schlegeli	IP	3	3	0	0	0	6	17.5		T		M
2012-09-10	2	Turtle	20-21	Zebrasoma veliferum		0	0	2	0	0	2		site average	27.7564	2.08949	28.2986	1.96405
2012-09-10	2	Turtle	14-15	Scarus schlegeli	IP	2	1	0	0	0	3	16.6667	site average	21.5598	0.783885	21.4938	0.901771
2012-09-10	2	Turtle	20-21	Siganus doliatus		0	0	2	0	0	2
2012-09-10	2	Turtle	21-22	Acanthurus blochii		0	0	3	3	0	6
2012-09-10	2	Turtle	21-22	Naso brevirostris		0	5	6	0	0	11
2012-09-10	2	Turtle	15-16	Scarus schlegeli	IP	0	0	1	1	0	2	27.5
2012-09-10	2	Turtle	21-22	Chlorurus microrhinos	TP	0	0	0	0	1	1
2012-09-10	2	Turtle	19-20	Scarus schlegeli	IP	2	0	1	0	0	3	18.3333
2012-09-10	2	Turtle	21-22	Siganus doliatus		0	0	4	0	0	4
2012-09-10	2	Turtle	21-22	Scarus rivulatus	TP	0	0	0	1	0	1
2012-09-10	2	Turtle	21-22	Scarus rivulatus	IP	0	0	2	0	0	2
2012-09-10	2	Turtle	21-22	Ctenochaetus striatus		0	0	3	0	0	3
2012-10-24	3	Mermaid	10 - 11	Ctenochaetus striatus		0	1	0	0	0	1
2012-10-24	3	Mermaid	10 - 11	Acanthurus nigrofuscus		0	2	0	0	0	2
2012-10-24	3	Mermaid	10 - 11	Chlorurus sordidus	IP	0	0	1	0	0	1
2012-10-24	3	Mermaid	10 - 11	Scarus niger	IP	0	0	1	0	0	1
2012-10-24	3	Mermaid	10 - 11	Acanthurus olivaceus		0	0	2	0	0	2
2012-10-24	3	Mermaid	10 - 11	Siganus doliatus		0	0	2	0	0	2
2012-10-24	3	Mermaid	11-12	Acanthurus nigrofuscus		0	2	0	0	0	2
2012-09-10	2	Turtle	20-21	Scarus schlegeli	IP	1	2	0	0	0	3	18.3333
2012-10-24	3	Mermaid	11-12	Scarus flavipectoralis	IP	0	0	1	0	0	1
2012-10-24	3	Mermaid	11-12	Siganus doliatus		1	1	0	0	0	2
2012-10-24	3	Mermaid	12-13	Acanthurus nigrofuscus		0	3	0	0	0	3
2012-10-24	3	Mermaid	12-13	Ctenochaetus striatus		0	3	2	0	0	5
2012-10-24	3	Mermaid	12-13	Scarus frenatus	TP	0	0	0	0	1	1
2012-10-24	3	Mermaid	12-13	Scarus rivulatus	IP	0	0	0	2	0	2
2012-10-24	3	Mermaid	12-13	Scarus rivulatus	TP	0	0	0	0	1	1
2012-09-10	2	Turtle	20-21	Scarus schlegeli	TP	0	0	1	1	0	2	27.5
2012-09-10	2	Turtle	21-22	Scarus schlegeli	TP	0	0	0	1	0	1	30
2012-10-24	3	Mermaid	12-13	Scarus niger	IP	0	0	1	0	0	1
2012-10-24	3	Mermaid	12-13	Scarus dimidiatus	IP	0	0	1	0	0	1
2012-10-24	3	Mermaid	13-14	Ctenochaetus striatus		2	6	5	0	0	13
2012-10-24	3	Mermaid	13-14	Chlorurus bleekeri	IP	0	1	0	0	0	1
2012-10-24	3	Turtle	13-14	Scarus schlegeli	IP	0	1	4	0	0	5	24
2012-10-24	3	Mermaid	13-14	Acanthurus nigrofuscus		1	3	0	0	0	4
2012-10-24	3	Mermaid	13-14	Naso lituratus		0	0	0	1	0	1
2012-10-24	3	Mermaid	13-14	Scarus niger	TP	0	0	0	0	1	1
2012-10-24	3	Mermaid	13-14	Zebrasoma scopas		0	1	0	0	0	1
2012-10-24	3	Mermaid	13-14	Chlorurus sordidus	TP	0	0	0	1	0	1
2012-10-24	3	Mermaid	14-15	Acanthurus nigrofuscus		6	4	0	0	0	10
2012-10-24	3	Mermaid	14-15	Ctenochaetus striatus		0	1	6	0	0	7
2012-10-24	3	Mermaid	14-15	Chlorurus sordidus	IP	2	0	0	0	0	2
2012-10-24	3	Mermaid	14-15	Ctenochaetus binotatus		1	0	0	0	0	1
2012-10-24	3	Turtle	15-16	Scarus schlegeli	IP	0	4	1	0	0	5	21
2012-10-24	3	Turtle	16-17	Scarus schlegeli	IP	0	1	0	0	0	1	20
2012-10-24	3	Mermaid	14-15	Chlorurus sordidus	TP	0	0	0	1	0	1
2012-10-24	3	Mermaid	14-15	Scarus niger	TP	0	0	0	0	1	1
2012-10-24	3	Mermaid	14-15	Scarus rivulatus	IP	3	2	2	3	0	10
2012-10-24	3	Mermaid	14-15	Chlorurus sordidus	IP	0	0	2	0	0	2
2012-10-24	3	Mermaid	14-15	Chlorurus microrhinos	IP	0	1	0	0	0	1
2012-10-24	3	Mermaid	14-15	Acanthurus pyroferus		0	0	1	0	0	1
2012-10-24	3	Mermaid	14-15	Zebrasoma scopas		0	1	0	0	0	1
2012-10-24	3	Mermaid	14-15	Scarus quoiy		0	0	0	1	0	1
2012-10-24	3	Mermaid	14-15	Scarus globiceps	TP	0	0	0	1	0	1
2012-10-24	3	Mermaid	14-15	Calotomus carolinus	IP	0	0	0	0	1	1
2012-10-24	3	Mermaid	14-15	Naso lituratus		0	0	0	1	0	1
2012-10-24	3	Mermaid	15-16	Ctenochaetus striatus		1	3	11	0	0	15
2012-10-24	3	Mermaid	15-16	Zebrasoma scopas		0	5	1	0	0	6
2012-10-24	3	Mermaid	15-16	Acanthurus nigrofuscus		2	4	0	0	0	6
2012-10-24	3	Mermaid	15-16	Zebrasoma veliferum		1	0	0	0	0	1
2012-10-24	3	Mermaid	16-17	Acanthurus nigrofuscus		1	6	0	0	0	7
2012-10-24	3	Mermaid	16-17	Ctenochaetus striatus		1	2	7	1	0	11
2012-10-24	3	Mermaid	16-17	Acanthurus lineatus		0	0	0	2	0	2
2012-10-24	3	Mermaid	16-17	Zebrasoma scopas		0	0	2	0	0	2
2012-10-24	3	Mermaid	16-17	Chlorurus sordidus	TP	0	0	0	0	1	1
2012-10-24	3	Mermaid	16-17	Siganus doliatus		0	0	0	2	0	2
2012-10-24	3	Mermaid	17-18	Acanthurus lineatus		0	0	0	6	0	6
2012-10-24	3	Mermaid	17-18	Ctenochaetus striatus		0	4	14	3	0	21
2012-10-24	3	Turtle	20-21	Scarus schlegeli	IP	0	1	0	2	0	3	26.6667
2012-10-24	3	Mermaid	17-18	Cetoscarus bicolor	TP	0	0	0	0	1	1
2012-10-24	3	Mermaid	18-19	Acanthurus nigrofuscus		1	6	0	0	0	7
2012-10-24	3	Mermaid	18-19	Ctenochaetus striatus		0	5	8	0	0	13
2012-10-24	3	Mermaid	18-19	Scarus niger	IP	0	0	1	0	0	1
2012-10-24	3	Mermaid	18-19	Scarus frenatus	IP	0	0	1	1	0	2
2012-10-24	3	Mermaid	18-19	Scarus frenatus	TP	0	0	0	0	1	1
2012-10-24	3	Mermaid	18-19	Zebrasoma scopas		0	1	0	0	0	1
2012-10-24	3	Mermaid	18-19	Scarus oviceps	TP	0	0	0	1	0	1
2012-10-29	4	Turtle	13-14	Scarus schlegeli	IP	3	0	0	0	0	3	15
2012-10-24	3	Mermaid	18-19	Chlorurus sordidus	TP	0	0	0	0	1	1
2012-10-24	3	Turtle	13-14	Acanthurus nigrofuscus		0	5	0	0	0	5
2012-10-24	3	Turtle	13-14	Siganus doliatus		0	0	2	2	0	4
2012-10-24	3	Turtle	13-14	Scarus rivulatus	IP	0	0	7	1	0	8
2012-10-29	4	Turtle	14-15	Scarus schlegeli	IP	1	0	0	0	0	1	15
2012-10-24	3	Turtle	13-14	Chlorurus sordidus	IP	0	2	1	0	0	3
2012-10-24	3	Turtle	13-14	Scarus ghobban	IP	0	0	0	1	0	1
2012-10-24	3	Turtle	13-14	Acanthurus auranticavus		0	0	0	3	1	4
2012-10-24	3	Turtle	13-14	Ctenochaetus striatus		0	0	1	0	0	1
2012-10-24	3	Turtle	14-15	Siganus doliatus		0	0	0	3	0	3
2012-10-24	3	Turtle	14-15	Scarus niger	IP	0	0	2	0	0	2
2012-10-24	3	Turtle	14-15	Ctenochaetus striatus		0	3	3	0	0	6
2012-10-24	3	Turtle	14-15	Zebrasoma veliferum		0	0	1	0	0	1
2012-10-29	4	Turtle	15-16	Scarus schlegeli	IP	1	0	1	0	0	2	20
2012-10-24	3	Turtle	14-15	Acanthurus nigrofuscus		0	2	0	0	0	2
2012-10-24	3	Turtle	15-16	Siganus doliatus		0	0	2	0	0	2
2012-10-24	3	Turtle	15-16	Scarus ghobban	IP	0	0	1	0	0	1
2012-10-29	4	Turtle	16-17	Scarus schlegeli	IP	1	0	0	0	0	1	15
2012-10-24	3	Turtle	15-16	Chlorurus sordidus	IP	5	1	0	0	0	6
2012-10-24	3	Turtle	15-16	Scarus rivulatus	IP	3	3	0	0	0	6
2012-10-24	3	Turtle	15-16	Zebrasoma veliferum		0	0	0	1	0	1
2012-10-24	3	Turtle	15-16	Ctenochaetus striatus		3	1	0	0	0	4
2012-10-24	3	Turtle	15-16	Acanthurus nigrofuscus		2	0	0	0	0	2
2012-10-24	3	Turtle	15-16	Zebrasoma scopas		0	1	0	0	0	1
2012-10-24	3	Turtle	16-17	Ctenochaetus striatus		2	1	0	0	0	3
2012-10-24	3	Turtle	16-17	Chlorurus sordidus	IP	3	1	0	0	0	4
2012-10-29	4	Turtle	18-19	Scarus schlegeli	TP				1		1	30
2012-10-24	3	Turtle	16-17	Scarus frenatus	IP	0	0	0	0	1	1
2012-10-24	3	Turtle	16-17	Scarus chamaeleon	TP	0	0	0	2	0	2
2012-10-29	4	Turtle	18-19	Scarus schlegeli	IP	1					1	15
2012-10-24	3	Turtle	17-18	Scarus frenatus	IP	0	0	0	0	1	1
2012-10-29	4	Turtle	19-20	Scarus schlegeli	IP		3	1			4	21.25
2012-10-24	3	Turtle	17-18	Siganus doliatus		0	4	0	0	0	4
2012-10-24	3	Turtle	17-18	Zebrasoma scopas		1	1	0	0	0	2
2012-10-24	3	Turtle	17-18	Ctenochaetus striatus		1	4	1	0	0	6
2012-10-24	3	Turtle	17-18	Acanthurus nigrofuscus		1	1	0	0	0	2
2012-10-29	4	Turtle	19-20	Scarus schlegeli	TP			1			1	25
2012-10-24	3	Turtle	18-19	Acanthurus nigrofuscus		5	2	0	0	0	7
2012-10-24	3	Turtle	18-19	Siganus doliatus		0	0	2	0	0	2
2012-10-24	3	Turtle	18-19	Ctenochaetus striatus		1	5	0	0	0	6
2012-10-24	3	Turtle	18-19	Scarus psittacus	TP	0	0	1	0	0	1
2012-10-24	3	Turtle	18-19	Zebrasoma scopas		0	2	0	0	0	2
2012-10-24	3	Turtle	18-19	Chlorurus sordidus	IP	1	0	0	0	0	1
2012-10-24	3	Turtle	19-20	Siganus doliatus		0	0	6	0	0	6
2012-10-24	3	Turtle	19-20	Hipposcarus longiceps	IP	0	0	0	1	0	1
2012-10-24	3	Turtle	19-20	Acanthurus nigrofuscus		1	1	0	0	0	2
2012-10-24	3	Turtle	19-20	Ctenochaetus striatus		0	1	0	0	0	1
2012-10-24	3	Turtle	19-20	Chlorurus microrhinos	IP	1	0	0	0	0	1
2012-10-29	4	Turtle	20-21	Scarus schlegeli	TP			1			1	25
2012-10-24	3	Turtle	20-21	Ctenochaetus striatus		0	0	4	1	0	5
2012-10-24	3	Turtle	20-21	Acanthurus nigrofuscus		1	3	0	0	0	4
2012-10-24	3	Turtle	20-21	Chlorurus sordidus	IP	0	2	2	1	0	5
2012-10-29	4	Turtle	21-22	Scarus schlegeli	IP			1	5		6	29.1667
2012-11-05	5	Turtle	13-14	Scarus schlegeli	IP	1					1	15
2012-10-24	3	Turtle	20-21	Scarus rivulatus	IP	2	3	0	0	0	5
2012-10-24	3	Turtle	21-22	Cetoscarus bicolor		2	0	0	0	0	2
2012-10-24	3	Turtle	21-22	Acanthurus nigrofuscus		1	0	0	0	0	1
2012-10-24	3	Turtle	21-22	Ctenochaetus striatus		1	0	0	0	0	1
2012-10-24	3	Turtle	21-22	Siganus doliatus		0	0	1	0	0	1
2012-10-29	4	Mermaid	10-11	Acanthurus nigrocauda			2	2			4
2012-10-29	4	Mermaid	10-11	Scarus flavipectoralis	IP		1	0			1
2012-10-29	4	Mermaid	10-11	Acanthurus blochii			2				2
2012-10-29	4	Mermaid	10-11	Ctenochaetus striatus			2				2
2012-10-29	4	Mermaid	10-11	Siganus doliatus				2			2
2012-10-29	4	Mermaid	10-11	Scarus rivulatus	IP			1			1
2012-11-05	5	Turtle	15-16	Scarus schlegeli	IP	1					1	15
2012-10-29	4	Mermaid	10-11	Acanthurus nigrofuscus		1					1
2012-10-29	4	Mermaid	11-12	Zebrasoma veliferum			1				1
2012-10-29	4	Mermaid	11-12	Acanthurus nigrofuscus		3					3
2012-10-29	4	Mermaid	11-12	Ctenochaetus striatus			1				1
2012-10-29	4	Mermaid	11-12	Siganus doliatus		2					2
2012-10-29	4	Mermaid	12-13	Chlorurus bleekeri	IP			1			1
2012-10-29	4	Mermaid	12-13	Zebrasoma veliferum		1					1
2012-10-29	4	Mermaid	12-13	Scarus rivulatus	IP		1				1
2012-10-29	4	Mermaid	12-13	Ctenochaetus striatus		1	3				4
2012-10-29	4	Mermaid	12-13	Acanthurus nigrofuscus		3					3
2012-11-05	5	Turtle	16-17	Scarus schlegeli	IP		1				1	20
2012-10-29	4	Mermaid	12-13	Scarus oviceps	IP			1			1
2012-11-05	5	Turtle	17-18	Scarus schlegeli	IP		2	1			3	21.6667
2012-11-05	5	Turtle	19-20	Scarus schlegeli	TP				1		1	30
2012-10-29	4	Mermaid	13-14	Chlorurus sordidus	IP			1			1
2012-11-11	6	Turtle	13-14	Scarus schlegeli	IP		1				1	20
2012-10-29	4	Mermaid	13-14	Acanthurus nigrofuscus		1					1
2012-10-29	4	Mermaid	13-14	Siganus doliatus			2				2
2012-11-11	6	Turtle	14-15	Scarus schlegeli	IP	2					2	15
2012-10-29	4	Mermaid	13-14	Chlorurus sordidus	TP				1		1
2012-10-29	4	Mermaid	13-14	Acanthurus nigrocauda				1			1
2012-10-29	4	Mermaid	13-14	Acanthurus blochii				2			2
2012-10-29	4	Mermaid	13-14	Calotomus carolinus	TP				1		1
2012-10-29	4	Mermaid	14-15	Ctenochaetus striatus		2	2	1			5
2012-10-29	4	Mermaid	14-15	Acanthurus nigrofuscus		1					1
2012-10-29	4	Mermaid	14-15	Chlorurus sordidus	IP		1				1
2012-11-11	6	Turtle	15-16	Scarus schlegeli	IP			1			1	25
2012-10-29	4	Mermaid	14-15	Zebrasoma scopas		1					1
2012-10-29	4	Mermaid	14-15	Chlorurus sordidus	TP				1		1
2012-10-29	4	Mermaid	15-16	Acanthurus dussumieri				1			1
2012-10-29	4	Mermaid	15-16	Pomacanthus sextriatus						2	2
2012-11-11	6	Turtle	18-19	Scarus schlegeli	IP	1	1				2	17.5
2012-10-29	4	Mermaid	15-16	Kyphosus cinerascens			1	1			2
2012-10-29	4	Mermaid	15-16	Scarus oviceps	TP			1			1
2012-10-29	4	Mermaid	15-16	Ctenochaetus striatus		3	4	1			8
2012-10-29	4	Mermaid	15-16	Scarus niger	IP			1			1
2012-11-11	6	Turtle	20-21	Scarus schlegeli	IP		1	1			2	22.5
2012-10-29	4	Mermaid	15-16	Scarus rivulatus	TP		1				1
2012-10-29	4	Mermaid	15-16	Chlorurus sordidus	TP			1			1
2012-10-29	4	Mermaid	15-16	Acanthurus lineatus			1				1
2012-10-29	4	Mermaid	15-16	Acanthurus nigrofuscus		2					2
2012-10-29	4	Mermaid	15-16	Chlorurus sordidus	IP	1					1
2012-10-29	4	Mermaid	16-17	Ctenochaetus striatus		2	8	4			14
2012-10-29	4	Mermaid	16-17	Acanthurus lineatus		1	12				13
2012-10-29	4	Mermaid	16-17	Scarus frenatus	IP	1					1
2012-10-29	4	Mermaid	16-17	Chlorurus sordidus	TP				1		1
2012-10-29	4	Mermaid	16-17	Naso lituratus				1			1
2012-10-29	4	Mermaid	17-18	Acanthurus lineatus				9			9
2012-10-29	4	Mermaid	17-18	Ctenochaetus striatus		1	8	3			12
2012-10-29	4	Mermaid	17-18	Scarus rubroviolaceus	TP					1	1
2012-10-29	4	Mermaid	18-19	Acanthurus lineatus			3	3			6
2012-10-29	4	Mermaid	18-19	Ctenochaetus striatus			6	4			10
2012-10-29	4	Mermaid	18-19	Scarus niger	TP			1			1
2012-10-29	4	Mermaid	18-19	Scarus rubroviolaceus	IP					1	1
2012-10-29	4	Mermaid	18-19	Scarus rubroviolaceus	TP					1	1
2012-10-29	4	Mermaid	18-19	Scarus frenatus	IP	1					1
2012-10-29	4	Turtle	13-14	Ctenochaetus striatus			1				1
2012-11-11	6	Turtle	21-22	Scarus schlegeli	IP		1	3			4	23.75
2012-10-29	4	Turtle	13-14	Acanthurus nigrofuscus		1					1
2012-10-29	4	Turtle	13-14	Siganus doliatus				2			2
2012-10-29	4	Turtle	13-14	Acanthurus nigrocauda			1				1
2012-10-29	4	Turtle	14-15	Ctenochaetus striatus		1	3				4
2012-10-29	4	Turtle	14-15	Siganus doliatus			2				2
19-07-2012	1	Turtle	13-14	Scarus schlegeli	IP	1	1	0	0	0	2	17.5
19-07-2012	1	Turtle	15-16	Scarus schlegeli	IP	0	1	2	1	0	4	25
2012-10-29	4	Turtle	14-15	Scarus niger	TP			1			1
2012-10-29	4	Turtle	15-16	Ctenochaetus striatus		2	2				4
2012-10-29	4	Turtle	15-16	Siganus doliatus			9	2			11
2012-10-29	4	Turtle	15-16	Scarus niger	IP		1				1
2012-10-29	4	Turtle	15-16	Chlorurus sordidus	IP	2					2
2012-10-29	4	Turtle	15-16	Scarus rivulatus	IP	1					1
19-07-2012	1	Turtle	15-16	Scarus schlegeli	TP	0	0	0	1	0	1	30
2012-10-29	4	Turtle	15-16	Scarus chamaeleon	IP	1					1
2012-10-29	4	Turtle	15-16	Acanthurus nigrofuscus		1					1
2012-10-29	4	Turtle	16-17	Chlorurus microrhinos	IP					1	1
2012-10-29	4	Turtle	16-17	Scarus oviceps	IP				2		2
19-07-2012	1	Turtle	18-19	Scarus schlegeli	IP	0	1	0	0	0	1	20
2012-10-29	4	Turtle	16-17	Ctenochaetus striatus		1	2	1			4
2012-10-29	4	Turtle	16-17	Scarus oviceps	TP				1		1
2012-10-29	4	Turtle	16-17	Kyphosus cinerascens					2		2
2012-10-29	4	Turtle	16-17	Chlorurus sordidus	IP	1					1
19-07-2012	1	Turtle	19-20	Scarus schlegeli	IP	0	1	1	0	0	2	22.5
2012-10-29	4	Turtle	16-17	Siganus doliatus		1					1
2012-10-29	4	Turtle	16-17	Scarus chamaeleon	IP	1					1
2012-10-29	4	Turtle	16-17	Hipposcarus longiceps	IP					1	1
19-07-2012	1	Turtle	20-21	Scarus schlegeli	IP	0	2	0	0	0	2	20
2012-10-29	4	Turtle	17-18	Scarus dimidiatus	IP				1		1
19-07-2012	1	Turtle	21-22	Scarus schlegeli	IP	0	1	1	0	0	2	22.5
2012-10-29	4	Turtle	17-18	Acanthurus olivaceus					1		1
2012-10-29	4	Turtle	17-18	Siganus doliatus			3				3
2012-10-29	4	Turtle	17-18	Scarus psittacus	TP			1			1
2012-10-29	4	Turtle	17-18	Chlorurus microrhinos	IP	1		1		1	3
2012-10-29	4	Turtle	17-18	Scarus niger	TP				1		1
2012-10-29	4	Turtle	17-18	Scarus rivulatus	TP				1		1
2012-10-29	4	Turtle	17-18	Acanthurus nigrofuscus		3					3
2012-10-29	4	Turtle	17-18	Chlorurus sordidus	IP	2	1				3
2012-10-29	4	Turtle	17-18	Ctenochaetus striatus		1	1				2
2012-10-29	4	Turtle	18-19	Acanthurus nigrofuscus		1	2				3
2012-10-29	4	Turtle	18-19	Chlorurus sordidus	IP	1					1
2012-10-29	4	Turtle	18-19	Siganus doliatus			2				2
2012-09-10	2	Mermaid	11-12	Scarus schlegeli	IP	0	0	1	0	0	1	25
2012-10-29	4	Turtle	18-19	Chlorurus microrhinos	IP	1		1			2
2012-09-10	2	Mermaid	12-13	Scarus schlegeli	IP	0	0	2	0	0	2	25
2012-09-10	2	Mermaid	13-14	Scarus schlegeli	IP	0	1	1	0	0	2	22.5
2012-10-29	4	Turtle	18-19	Scarus niger	IP	1					1
2012-10-29	4	Turtle	18-19	Cetoscarus bicolor	IP					1	1
2012-10-29	4	Turtle	18-19	Scarus frenatus	TP				1		1
2012-10-29	4	Turtle	18-19	Scarus oviceps	IP			1			1
2012-09-10	2	Mermaid	16-17	Scarus schlegeli	IP	2	2	1	0	0	5	19
2012-10-24	3	Mermaid	11-12	Scarus schlegeli	IP	0	1	0	0	0	1	20
2012-10-29	4	Turtle	19-20	Acanthurus nigrofuscus		4	1				5
2012-10-29	4	Turtle	19-20	Chlorurus sordidus	IP		2	2			4
2012-10-29	4	Turtle	19-20	Scarus rubroviolaceus	IP					2	2
2012-10-29	4	Turtle	19-20	Ctenochaetus striatus			3	1			4
2012-10-29	4	Turtle	19-20	Cetoscarus bicolor						2	2
2012-10-29	4	Turtle	19-20	Siganus doliatus			3				3
2012-10-29	4	Turtle	19-20	Scarus rivulatus	IP		2				2
2012-10-24	3	Mermaid	12-13	Scarus schlegeli	IP	0	0	0	1	0	1	30
2012-10-29	4	Turtle	19-20	Pomacanthus sextriatus			2				2
2012-10-29	4	Turtle	19-20	Scarus rivulatus	TP			1			1
2012-10-24	3	Mermaid	14-15	Scarus schlegeli	TP	0	0	1	0	0	1	25
2012-10-29	4	Turtle	20-21	Siganus punctatissimus				2			2
2012-10-24	3	Mermaid	14-15	Scarus schlegeli	IP	0	9	1	0	0	10	20.5
2012-10-29	4	Turtle	20-21	Acanthurus nigrofuscus		2	5				7
2012-10-29	4	Turtle	20-21	Cetoscarus bicolor	IP					1	1
2012-10-29	4	Mermaid	10-11	Scarus schlegeli	IP	1					1	15
2012-10-29	4	Turtle	20-21	Ctenochaetus striatus			3				3
2012-10-29	4	Turtle	21-22	Acanthurus olivaceus				2			2
2012-10-29	4	Mermaid	12-13	Scarus schlegeli	IP	1					1	15
2012-10-29	4	Turtle	21-22	Siganus doliatus				2			2
2012-10-29	4	Turtle	21-22	Scarus rivulatus	IP		1	1			2
2012-10-29	4	Turtle	21-22	Chlorurus sordidus	IP			1			1
2012-11-05	5	Mermaid	10-11	Ctenochaetus striatus		1	3				4
2012-11-05	5	Mermaid	10-11	Siganus doliatus			2				2
2012-10-29	4	Mermaid	14-15	Scarus schlegeli	IP		1				1	20
2012-11-05	5	Mermaid	10-11	Acanthurus nigrofuscus		2	1				3
2012-10-29	4	Mermaid	15-16	Scarus schlegeli	TP			1			1	25
2012-11-05	5	Mermaid	10-11	Scarus rivulatus	IP		1	1			2
2012-11-05	5	Mermaid	10-11	Acanthurus nigrocauda				1			1
2012-11-05	5	Mermaid	10-11	Zebrasoma veliferum			1				1
2012-11-05	5	Mermaid	10-11	Chlorurus sordidus	IP	1					1
2012-11-05	5	Mermaid	11-12	Chlorurus sordidus	IP		1				1
2012-11-05	5	Mermaid	11-12	Acanthurus nigrocauda				2			2
2012-11-05	5	Mermaid	11-12	Scarus rivulatus	IP			1			1
2012-11-05	5	Mermaid	10-11	Scarus schlegeli	IP	2					2	15
2012-11-05	5	Mermaid	11-12	Acanthurus nigrofuscus		2					2
2012-11-05	5	Mermaid	11-12	Ctenochaetus striatus			2				2
2012-11-05	5	Mermaid	12-13	Chlorurus sordidus	IP		1				1
2012-11-05	5	Mermaid	12-13	Ctenochaetus striatus		2	3				5
2012-11-05	5	Mermaid	12-13	Scarus oviceps	TP				1		1
2012-11-05	5	Mermaid	12-13	Scarus niger	IP		1				1
2012-11-05	5	Mermaid	12-13	Scarus niger	TP			1			1
2012-11-05	5	Mermaid	12-13	Acanthurus nigrofuscus		1					1
2012-11-05	5	Mermaid	11-12	Scarus schlegeli	TP			1			1	25
2012-11-05	5	Mermaid	12-13	Siganus punctatus				1			1
2012-11-05	5	Mermaid	12-13	Scarus frenatus	TP			1			1
2012-11-05	5	Mermaid	12-13	Scarus schlegeli	IP		2				2	20
2012-11-05	5	Mermaid	13-14	Kyphosus cinerascens			5				5
2012-11-05	5	Mermaid	13-14	Naso lituratus			1				1
2012-11-05	5	Mermaid	13-14	Ctenochaetus striatus			1				1
2012-11-05	5	Mermaid	13-14	Siganus doliatus				1			1
2012-11-05	5	Mermaid	13-14	Scarus rivulatus	IP	1					1
2012-11-05	5	Mermaid	13-14	Chlorurus sordidus	IP	1	1	1			3
2012-11-05	5	Mermaid	13-14	Scarus schlegeli	IP	4	1	1			6	17.5
2012-11-05	5	Mermaid	13-14	Scarus oviceps					1		1
2012-11-05	5	Mermaid	13-14	Scarus niger	IP	1					1
2012-11-05	5	Mermaid	13-14	Cetoscarus bicolor	IP					1	1
2012-11-05	5	Mermaid	14-15	Scarus schlegeli	IP	1					1	15
2012-11-05	5	Mermaid	13-14	Scarus psittacus	TP		1				1
2012-11-05	5	Mermaid	14-15	Ctenochaetus striatus			3				3
2012-11-05	5	Mermaid	14-15	Acanthurus nigrofuscus		3					3
2012-11-05	5	Mermaid	14-15	Scarus frenatus	IP			1			1
2012-11-05	5	Mermaid	14-15	Scarus frenatus	TP					1	1
2012-11-05	5	Mermaid	14-15	Chlorurus sordidus	IP	1	2	1			4
2012-11-05	5	Mermaid	15-16	Scarus schlegeli	IP			1			1	25
2012-11-05	5	Mermaid	14-15	Zebrasoma scopas		1					1
2012-11-05	5	Mermaid	15-16	Kyphosus cinerascens			1				1
2012-11-05	5	Mermaid	15-16	Ctenochaetus striatus		2	2				4
2012-11-05	5	Mermaid	15-16	Acanthurus nigrofuscus		2					2
2012-11-11	6	Mermaid	11-12	Scarus schlegeli	IP	1	1				2	17.5
2012-11-05	5	Mermaid	15-16	Scarus oviceps	IP			1			1
2012-11-05	5	Mermaid	15-16	Chlorurus microrhinos	IP	1					1
2012-11-11	6	Mermaid	12-13	Scarus schlegeli	IP	1					1	15
2012-11-11	6	Mermaid	12-13	Scarus schlegeli	TP			1			1	25
2012-11-05	5	Mermaid	16-17	Acanthurus lineatus		1	2	4			7
2012-11-05	5	Mermaid	16-17	Ctenochaetus striatus		2	6				8
2012-11-05	5	Mermaid	16-17	Acanthurus nigrofuscus		1					1
2012-11-05	5	Mermaid	16-17	Zebrasoma scopas		1					1
2012-11-05	5	Mermaid	16-17	Siganus doliatus			1				1
2012-11-05	5	Mermaid	16-17	Scarus dimidiatus	TP				1		1
2012-11-05	5	Mermaid	17-18	Acanthurus lineatus			3	4			7
2012-11-05	5	Mermaid	17-18	Ctenochaetus striatus		2	6				8
2012-11-05	5	Mermaid	17-18	Scarus rubroviolaceus	IP					1	1
2012-11-05	5	Mermaid	17-18	Chlorurus sordidus	TP			1			1
2012-11-05	5	Mermaid	18-19	Ctenochaetus striatus		5	5				10
2012-11-05	5	Mermaid	18-19	Acanthurus lineatus			2	3			5
2012-11-05	5	Mermaid	18-19	Chlorurus sordidus	IP	1					1
2012-11-05	5	Mermaid	18-19	Chlorurus sordidus	TP			1			1
2012-11-05	5	Mermaid	18-19	Scarus globiceps	TP		1				1
2012-11-05	5	Mermaid	18-19	Pomacanthus sextriatus				2			2
2012-11-05	5	Mermaid	18-19	Scarus dimidiatus	TP			1	1		2
2012-11-05	5	Mermaid	18-19	Scarus rivulatus	TP			1			1
2012-11-05	5	Turtle	13-14	Acanthurus nigrofuscus		3					3
2012-11-11	6	Mermaid	14-15	Scarus schlegeli	IP	1					1	15
2012-11-05	5	Turtle	13-14	Ctenochaetus striatus		4	2				6
2012-11-05	5	Turtle	13-14	Acanthurus olivaceus					1		1
2012-11-05	5	Turtle	13-14	Scarus rivulatus	IP		1				1
2012-11-05	5	Turtle	13-14	Acanthurus nigrocauda				2			2
2012-11-11	6	Mermaid	14-15	Scarus schlegeli	TP				1	0	1	30
2012-11-05	5	Turtle	14-15	Acanthurus blochii			1				1
2012-11-05	5	Turtle	14-15	Zebrasoma veliferum			3				3
2012-11-05	5	Turtle	14-15	Ctenochaetus striatus		1	1				2
2012-11-11	6	Mermaid	16-17	Scarus schlegeli	TP	0	0	1	0	0	1	25
2012-11-05	5	Turtle	14-15	Kyphosus cinerascens			1				1
2012-11-05	5	Turtle	14-15	Scarus rivulatus	IP			1			1
2012-11-05	5	Turtle	14-15	Acanthurus nigrofuscus		1					1
2012-11-05	5	Turtle	15-16	Scarus rivulatus	IP	1	1				2
2012-11-05	5	Turtle	15-16	Scarus rivulatus	TP			1			1
2012-11-05	5	Turtle	15-16	Acanthurus olivaceus			1	1			2
2012-11-05	5	Turtle	15-16	Siganus doliatus			4				4
21-07-2012	1	Mermaid	14-15	Scarus schlegeli	IP	0	0	1	0	0	1	25
2012-11-05	5	Turtle	15-16	Siganus punctatus				2			2
2012-11-05	5	Turtle	15-16	Zebrasoma veliferum		1					1
2012-11-05	5	Turtle	15-16	Chlorurus sordidus	IP	1					1
2012-11-05	5	Turtle	15-16	Acanthurus nigrocauda				2			2
21-07-2012	1	Mermaid	16-17	Scarus schlegeli	IP	0	1	2	0	0	3	23.3333
21-07-2012	1	Mermaid	16-17	Scarus schlegeli	TP	0	0	1	0	0	1	25
2012-11-05	5	Turtle	16-17	Scarus oviceps	TP			1			1
2012-11-05	5	Turtle	16-17	Scarus rivulatus	IP	2					2
2012-09-10	2	Turtle	16-17	Siganus corallinus		0	0	2	0	0	2	25		T		M
2012-11-05	5	Turtle	16-17	Chlorurus sordidus	IP		2				2		site average	21.5598	0.783885	21.4938	0.901771
2012-11-05	5	Turtle	16-17	Chlorurus sordidus	TP			1			1
2012-09-10	2	Turtle	17-18	Siganus corallinus		0	2	0	0	0	2	20	site average	21.5909	0.969579	22.1795	1.05721
2012-10-24	3	Turtle	16-17	Siganus corallinus		0	0	0	1	0	1	30
2012-11-05	5	Turtle	16-17	Acanthurus nigrofuscus		1					1
2012-11-05	5	Turtle	16-17	Ctenochaetus striatus		2	3				5
2012-11-05	5	Turtle	17-18	Acanthurus nigrofuscus		2	1				3
2012-11-05	5	Turtle	17-18	Ctenochaetus striatus		2					2
2012-10-24	3	Turtle	17-18	Siganus corallinus		0	2	0	0	0	2	20
2012-11-05	5	Turtle	17-18	Scarus rivulatus	IP		3				3
2012-11-05	5	Turtle	17-18	Chlorurus sordidus	IP	1	1				2
2012-10-29	4	Turtle	16-17	Siganus corallinus		0	2	0	0	0	2	20
2012-11-05	5	Turtle	17-18	Scarus frenatus	TP				1		1
2012-11-05	5	Turtle	17-18	Siganus doliatus		2					2
2012-11-05	5	Turtle	16-17	Siganus corallinus			2				2	20
2012-11-05	5	Turtle	18-19	Siganus doliatus		2	4	1			7
2012-11-05	5	Turtle	17-18	Siganus corallinus			2				2	20
2012-11-05	5	Turtle	18-19	Acanthurus blochii			1				1
2012-11-05	5	Turtle	18-19	Acanthurus nigrofuscus		1					1
2012-11-05	5	Turtle	18-19	Scarus niger	TP			1			1
2012-11-05	5	Turtle	18-19	Scarus niger	IP		1				1
2012-11-05	5	Turtle	18-19	Ctenochaetus striatus			1				1
2012-11-05	5	Turtle	18-19	Siganus corallinus			1				1	20
2012-11-05	5	Turtle	18-19	Scarus rivulatus	IP		1				1
2012-11-05	5	Turtle	19-20	Acanthurus olivaceus				2			2
2012-11-05	5	Turtle	19-20	Scarus rivulatus	IP	1	1	2			4
2012-11-05	5	Turtle	19-20	Zebrasoma veliferum			1				1
2012-11-05	5	Turtle	19-20	Siganus puellus			2				2
2012-11-05	5	Turtle	19-20	Siganus doliatus			2				2
2012-11-05	5	Turtle	19-20	Chlorurus microrhinos	TP					1	1
2012-11-11	6	Turtle	16-17	Siganus corallinus			2				2	20
2012-11-05	5	Turtle	19-20	Acanthurus blochii			10				10
2012-11-05	5	Turtle	19-20	Acanthurus nigrofuscus		1					1
2012-11-05	5	Turtle	19-20	Ctenochaetus striatus			2				2
2012-11-05	5	Turtle	20-21	Siganus doliatus		2	2				4
2012-11-05	5	Turtle	20-21	Kyphosus cinerascens			1				1
2012-11-05	5	Turtle	20-21	Scarus niger	IP	1	1				2
2012-11-05	5	Turtle	20-21	Scarus rubroviolaceus	TP					1	1
2012-11-05	5	Turtle	20-21	Chlorurus microrhinos	IP					1	1
2012-11-05	5	Turtle	20-21	Ctenochaetus striatus			1				1
2012-11-05	5	Turtle	20-21	Pomacanthus sextriatus				1			1
2012-11-05	5	Turtle	20-21	Scarus oviceps	IP	1		1			2
2012-11-05	5	Turtle	20-21	Scarus rivulatus			8				8
2012-11-05	5	Turtle	20-21	Chlorurus sordidus	IP			1			1
2012-11-05	5	Turtle	20-21	Acanthurus nigrofuscus			1				1
2012-11-05	5	Turtle	20-21	Scarus psittacus	TP		1				1
2012-11-05	5	Turtle	21-22	Scarus ghobban	IP				1		1
2012-11-05	5	Turtle	21-22	Acanthurus nigrocauda				1			1
2012-11-05	5	Turtle	21-22	Scarus rivulatus	TP				1		1
2012-11-05	5	Turtle	21-22	Scarus oviceps	TP				1		1
2012-11-11	6	Mermaid	10-11	Ctenochaetus striatus		1	1				2
2012-11-11	6	Mermaid	10-11	Acanthurus nigrofuscus		1					1
2012-11-11	6	Mermaid	10-11	Siganus doliatus			2				2
2012-11-11	6	Mermaid	10-11	Acanthurus nigrocauda				2			2
2012-11-11	6	Mermaid	10-11	Acanthurus blochii			4				4
2012-11-11	6	Mermaid	10-11	Acanthurus olivaceus				2			2
2012-11-11	6	Mermaid	10-11	Zebrasoma veliferum			1				1
2012-11-11	6	Mermaid	10-11	Siganus punctatus			1				1
2012-11-11	6	Mermaid	11-12	Acanthurus nigrofuscus		1					1
2012-11-11	6	Turtle	17-18	Siganus corallinus			2				2	20
2012-11-11	6	Mermaid	11-12	Scarus rivulatus	IP		1				1
19-07-2012	1	Turtle	16-17	Siganus corallinus		0	2	2	0	0	4	22.5
2012-11-11	6	Mermaid	11-12	Siganus doliatus		2	2				4
2012-11-11	6	Mermaid	11-12	Scarus niger	IP		1				1
2012-11-11	6	Mermaid	11-12	Scarus dimidiatus	IP			1			1
2012-11-11	6	Mermaid	11-12	Siganus puellus			2				2
2012-11-11	6	Mermaid	12-13	Acanthurus nigrofuscus		5					5
2012-11-11	6	Mermaid	12-13	Chlorurus sordidus	TP		1				1
2012-11-11	6	Mermaid	12-13	Chlorurus sordidus	IP		2				2
2012-11-11	6	Mermaid	12-13	Ctenochaetus striatus		3	1				4
2012-11-11	6	Mermaid	12-13	Siganus puellus		2					2
2012-09-10	2	Mermaid	10 - 11	Siganus corallinus		2	0	0	0	0	2	15
2012-09-10	2	Mermaid	11-12	Siganus corallinus		0	1	2	0	0	3	23.3333
2012-09-10	2	Mermaid	13-14	Siganus corallinus		0	0	2	0	0	2	25
2012-11-11	6	Mermaid	12-13	Naso lituratus			2				2
2012-11-11	6	Mermaid	13-14	Scarus rivulatus	IP			1			1
2012-11-11	6	Mermaid	13-14	Ctenochaetus striatus		3	2				5
2012-11-11	6	Mermaid	13-14	Acanthurus nigrofuscus		5					5
2012-09-10	2	Mermaid	15-16	Siganus corallinus		0	0	2	0	0	2	25
2012-11-11	6	Mermaid	13-14	Scarus oviceps	IP			1			1
2012-11-11	6	Mermaid	13-14	Chlorurus sordidus	IP		1				1
2012-11-11	6	Mermaid	13-14	Scarus frenatus	IP			1			1
2012-11-11	6	Mermaid	14-15	Ctenochaetus striatus		1	5				6
2012-11-11	6	Mermaid	14-15	Chlorurus sordidus	TP			1			1
2012-11-11	6	Mermaid	14-15	Pomacanthus sextriatus					1		1
2012-10-29	4	Mermaid	13-14	Siganus corallinus					1		1	30
2012-10-29	4	Mermaid	15-16	Siganus corallinus				2			2	25
2012-11-11	6	Mermaid	14-15	Siganus doliatus			2				2
2012-11-11	6	Mermaid	15-16	Ctenochaetus striatus		2	3				5
2012-11-11	6	Mermaid	15-16	Acanthurus nigrofuscus		1					1
2012-11-11	6	Mermaid	15-16	Chlorurus microrhinos	IP					1	1
2012-11-11	6	Mermaid	15-16	Zebrasoma scopas		1					1
2012-11-05	5	Mermaid	10-11	Siganus corallinus			2				2	20
2012-11-11	6	Mermaid	15-16	Scarus niger	IP		1				1
2012-11-11	6	Mermaid	15-16	Zebrasoma veliferum			1				1
2012-11-11	6	Mermaid	15-16	Acanthurus lineatus			1				1
2012-11-11	6	Mermaid	15-16	Scarus oviceps	IP		1				1
2012-11-11	6	Mermaid	15-16	Scarus oviceps	TP		1				1
2012-11-11	6	Mermaid	15-16	Acanthurus nigrocauda				1			1
2012-11-11	6	Mermaid	16-17	Ctenochaetus striatus		2	5				7
2012-11-11	6	Mermaid	16-17	Acanthurus lineatus		1	2	4			7
2012-11-11	6	Mermaid	16-17	Acanthurus nigrofuscus		2					2
2012-11-11	6	Mermaid	16-17	Siganus doliatus			2				2
2012-11-11	6	Mermaid	16-17	Scarus niger	TP			1			1
2012-11-11	6	Mermaid	16-17	Chlorurus sordidus	IP	1					1
2012-11-11	6	Mermaid	16-17	Chlorurus sordidus	TP			1			1
2012-11-05	5	Mermaid	15-16	Siganus corallinus			2				2	20
2012-11-11	6	Mermaid	17-18	Ctenochaetus striatus		5	10				15
2012-11-11	6	Mermaid	17-18	Acanthurus lineatus			4	6			10
2012-11-11	6	Mermaid	17-18	Scarus rubroviolaceus	TP					1	1
2012-11-11	6	Mermaid	17-18	Chlorurus sordidus	TP			1			1
2012-11-11	6	Mermaid	18-19	Ctenochaetus striatus		2	8				10
2012-11-11	6	Mermaid	18-19	Acanthurus lineatus			2	6			8
2012-11-11	6	Mermaid	18-19	Naso brachycentron						1	1
2012-11-11	6	Mermaid	18-19	Scarus globiceps	TP		2				2
2012-11-11	6	Mermaid	18-19	Scarus rubroviolaceus	TP					1	1
2012-11-11	6	Mermaid	18-19	Scarus niger	TP				1		1
2012-11-11	6	Mermaid	18-19	Chlorurus sordidus	TP					1	1
2012-11-11	6	Turtle	13-14	Ctenochaetus striatus		2					2
2012-11-11	6	Turtle	13-14	Scarus rivulatus	IP			4			4
2012-11-11	6	Turtle	13-14	Acanthurus olivaceus				1			1
2012-11-11	6	Turtle	13-14	Acanthurus nigrofuscus		3					3
2012-11-11	6	Turtle	13-14	Acanthurus blochii			1				1
2012-11-11	6	Turtle	13-14	Acanthurus nigrocauda			1				1
2012-11-11	6	Mermaid	15-16	Siganus corallinus			1				1	20
2012-11-11	6	Turtle	14-15	Acanthurus nigrofuscus		2					2
21-07-2012	1	Mermaid	10-11	Siganus corallinus		0	2	0	0	0	2	20
21-07-2012	1	Mermaid	12-13	Siganus corallinus		0	2	0	0	0	2	20
2012-11-11	6	Turtle	14-15	Ctenochaetus striatus		3	1				4
2012-11-11	6	Turtle	14-15	Siganus doliatus			2				2
2012-11-11	6	Turtle	14-15	Zebrasoma veliferum		1					1
2012-11-11	6	Turtle	14-15	Pomacanthus sextriatus				1			1
2012-11-11	6	Turtle	14-15	Acanthurus olivaceus		1					1
2012-11-11	6	Turtle	15-16	Acanthurus nigrofuscus		2					2
2012-11-11	6	Turtle	15-16	Ctenochaetus striatus		3	2				5
2012-11-11	6	Turtle	15-16	Scarus flavipectoralis	IP		1				1
21-07-2012	1	Mermaid	13-14	Siganus corallinus		0	4	0	0	0	4	20
2012-11-11	6	Turtle	15-16	Siganus doliatus			2				2
2012-11-11	6	Turtle	15-16	Siganus punctatus			1				1
2012-11-11	6	Turtle	15-16	Scarus rivulatus	IP		1				1
2012-11-11	6	Turtle	15-16	Scarus rivulatus	TP				1		1
2012-11-11	6	Turtle	15-16	Naso vlamingii					2		2
2012-11-11	6	Turtle	16-17	Acanthurus nigrofuscus			1				1
2012-11-11	6	Turtle	16-17	Ctenochaetus striatus		2					2
21-07-2012	1	Mermaid	18-19	Siganus corallinus		0	0	2	0	0	2	25
2012-11-11	6	Turtle	16-17	Siganus doliatus		2					2		site average	21.5909	0.969579	22.1795	1.05721
2012-11-11	6	Turtle	16-17	Naso annulatus				1			1
2012-11-11	6	Turtle	17-18	Ctenochaetus striatus		2	1				3
2012-11-11	6	Turtle	17-18	Kyphosus cinerascens				3			3
2012-11-11	6	Turtle	17-18	Naso annulatus					5		5
2012-11-11	6	Turtle	17-18	Scarus rivulatus	IP			1			1
2012-11-11	6	Turtle	17-18	Siganus doliatus			4				4
2012-11-11	6	Turtle	17-18	Chlorurus sordidus	IP		1				1
19-07-2012	1	Turtle	21-22	Siganus vulpinus		0	0	2	0	0	2	25		T		M
2012-11-11	6	Turtle	17-18	Scarus oviceps	IP		1				1		site average	21.5909	0.969579	22.1795	1.05721
2012-11-11	6	Turtle	17-18	Acanthurus blochii				1			1
2012-11-11	6	Turtle	17-18	Naso vlamingii					2		2
2012-11-11	6	Turtle	18-19	Ctenochaetus striatus			2				2
21-07-2012	1	Mermaid	15-16	Siganus vulpinus		0	0	1	0	0	1	25	site average	25	0	21.6667	1.66667
2012-11-11	6	Turtle	18-19	Naso annulatus				2			2
21-07-2012	1	Mermaid	16-17	Siganus vulpinus		0	1	0	0	0	1	20
2012-11-11	6	Turtle	18-19	Acanthurus nigrofuscus		1					1
2012-11-11	6	Turtle	18-19	Scarus niger	IP	1					1
2012-11-11	6	Turtle	18-19	Chlorurus sordidus	IP	1					1
2012-11-11	6	Turtle	18-19	Chlorurus sordidus	TP			1			1
2012-11-11	6	Turtle	18-19	Siganus doliatus			3				3
2012-11-11	6	Turtle	18-19	Scarus rivulatus	IP		1				1
2012-11-11	6	Turtle	18-19	Scarus psittacus	IP		1				1
2012-11-11	6	Turtle	18-19	Siganus punctatus			1				1
2012-11-11	6	Turtle	18-19	Siganus punctatissimus		1					1
2012-11-11	6	Turtle	18-19	Pomacanthus sextriatus					1		1
2012-11-11	6	Turtle	19-20	Ctenochaetus striatus		1	2				3
2012-11-11	6	Turtle	19-20	Acanthurus olivaceus				2			2
2012-11-11	6	Turtle	19-20	Naso annulatus					5		5
2012-11-11	6	Turtle	19-20	Acanthurus blochii				2			2
2012-11-11	6	Turtle	19-20	Scarus rivulatus	IP			1			1
2012-11-11	6	Turtle	19-20	Kyphosus cinerascens			1				1
2012-11-11	6	Turtle	19-20	Naso vlamingii				1			1
2012-11-11	6	Turtle	19-20	Pomacanthus sextriatus					1	1	2
2012-11-11	6	Turtle	19-20	Siganus doliatus			2				2
2012-11-11	6	Turtle	19-20	Scarus chamaeleon	TP			1			1
2012-11-11	6	Turtle	20-21	Siganus doliatus			2				2
2012-11-11	6	Turtle	20-21	Chlorurus microrhinos	IP					2	2
2012-11-11	6	Turtle	20-21	Naso vlamingii				1			1
2012-11-11	6	Turtle	20-21	Naso annulatus				3			3
2012-11-11	6	Turtle	20-21	Kyphosus cinerascens			1				1
21-07-2012	1	Mermaid	18-19	Siganus vulpinus		0	2	0	0	0	2	20
2012-11-11	6	Turtle	20-21	Siganus punctatus				1			1
2012-11-11	6	Turtle	20-21	Scarus rubroviolaceus	IP					1	1
2012-11-11	6	Turtle	21-22	Siganus puellus			1				1
2012-11-11	6	Turtle	21-22	Scarus rivulatus	IP		2		3		5
2012-11-11	6	Turtle	21-22	Scarus rivulatus	TP				1		1
2012-11-11	6	Turtle	21-22	Acanthurus blochii			5	2			7
2012-11-11	6	Turtle	21-22	Siganus doliatus				2			2
2012-11-05	5	Turtle	15-16	Siganus vulpinus				2			2	25
2012-11-11	6	Turtle	21-22	Acanthurus olivaceus		1		2			3

## Sheet: average size
Date	Sample	Site	Transect ID	Species	Phase (scarid only)	10-15cm	15-20cm	20-25cm	25-30cm	>30cm	Total			T		M
2012-09-10	2	Turtle	19-20	Kyphosus vaigiensis		0	0	1	0	0	1	25	site average	26.375	1.125	25.0343	1.22218
2012-09-10	2	Turtle	20-21	Kyphosus vaigiensis		0	0	1	0	0	1	25
2012-09-10	2	Turtle	21-22	Kyphosus vaigiensis		0	0	1	0	0	1	25
2012-10-24	3	Turtle	18-19	Kyphosus vaigiensis		0	0	0	1	0	1	30
2012-10-24	3	Turtle	19-20	Kyphosus vaigiensis		0	0	0	1	1	2	35
2012-10-24	3	Turtle	20-21	Kyphosus vaigiensis		0	0	0	1	1	2	35
2012-10-29	4	Turtle	14-15	Kyphosus vaigiensis		0	0	2	0	0	2	25
2012-10-29	4	Turtle	18-19	Kyphosus vaigiensis		0	0	2	0	0	2	25
2012-10-29	4	Turtle	19-20	Kyphosus vaigiensis			2				2	20
2012-11-05	5	Turtle	14-15	Kyphosus vaigiensis				2			2	25
2012-11-05	5	Turtle	18-19	Kyphosus vaigiensis			9	6			15	22
2012-11-11	6	Turtle	18-19	Kyphosus vaigiensis					2		2	30
19-07-2012	1	Turtle	15-16	Kyphosus vaigiensis		0	0	0	2	0	2	30
19-07-2012	1	Turtle	18-19	Kyphosus vaigiensis		0	0	2	0	0	2	25
19-07-2012	1	Turtle	19-20	Kyphosus vaigiensis		0	1	1	1	0	3	25
19-07-2012	1	Turtle	20-21	Kyphosus vaigiensis		0	1	0	0	0	1	20
2012-09-10	2	Mermaid	12-13	Kyphosus vaigiensis		0	0	1	0	0	1	25
2012-09-10	2	Mermaid	13-14	Kyphosus vaigiensis		0	0	1	0	0	1	25
2012-09-10	2	Mermaid	15-16	Kyphosus vaigiensis		0	0	1	3	0	4	28.75
2012-09-10	2	Mermaid	17-18	Kyphosus vaigiensis		0	1	1	0	0	2	22.5
2012-09-10	2	Mermaid	18-19	Kyphosus vaigiensis		0	0	2	0	0	2	25
2012-10-24	3	Mermaid	13-14	Kyphosus vaigiensis		0	0	0	0	1	1	40
2012-10-24	3	Mermaid	17-18	Kyphosus vaigiensis		0	0	0	2	0	2	30
2012-10-24	3	Mermaid	18-19	Kyphosus vaigiensis		0	0	0	1	0	1	30
2012-10-29	4	Mermaid	12-13	Kyphosus vaigiensis			1				1	20
2012-10-29	4	Mermaid	13-14	Kyphosus vaigiensis			1				1	20
2012-11-05	5	Mermaid	13-14	Kyphosus vaigiensis		1	5	9			15	22.6667
2012-11-05	5	Mermaid	15-16	Kyphosus vaigiensis			1				1	20
2012-11-11	6	Mermaid	13-14	Kyphosus vaigiensis			1				1	20
21-07-2012	1	Mermaid	14-15	Kyphosus vaigiensis		0	0	1	0	0	1	25
21-07-2012	1	Mermaid	15-16	Kyphosus vaigiensis		0	1	2	0	0	3	23.3333
21-07-2012	1	Mermaid	17-18	Kyphosus vaigiensis		0	1	2	0	0	3	23.3333
21-07-2012	1	Mermaid	18-19	Kyphosus vaigiensis		0	0	1	0	0	1	25
2012-09-10	2	Turtle	15-16	Naso unicornis		0	0	1	0	0	1	25		T		M
2012-09-10	2	Turtle	17-18	Naso unicornis		0	0	0	0	1	1	40	site average	27.7564	2.08949	28.2986	1.96405
2012-10-24	3	Turtle	14-15	Naso unicornis		0	0	1	0	0	1	25
2012-10-29	4	Turtle	16-17	Naso unicornis		0	0	0	0	2	2	40
2012-10-29	4	Turtle	17-18	Naso unicornis		0	0	0	0	1	1	40
2012-10-29	4	Turtle	19-20	Naso unicornis				1	2		3	28.3333
2012-10-29	4	Turtle	20-21	Naso unicornis				1			1	25
2012-11-05	5	Turtle	14-15	Naso unicornis			2				2	20
2012-11-05	5	Turtle	15-16	Naso unicornis			1				1	20
2012-11-05	5	Turtle	16-17	Naso unicornis			1	1			2	22.5
2012-11-05	5	Turtle	18-19	Naso unicornis			2	2			4	22.5
2012-11-11	6	Turtle	14-15	Naso unicornis					1		1	30
19-07-2012	1	Turtle	14-15	Naso unicornis		0	1	1	0	0	2	22.5
2012-09-10	2	Mermaid	10 - 11	Naso unicornis		0	0	0	1	0	1	30
2012-09-10	2	Mermaid	11-12	Naso unicornis		0	0	0	1	0	1	30
2012-09-10	2	Mermaid	12-13	Naso unicornis		0	1	0	0	0	1	20
2012-09-10	2	Mermaid	13-14	Naso unicornis		0	0	1	0	0	1	25
2012-10-24	3	Mermaid	12-13	Naso unicornis		0	0	0	0	1	1	40
2012-10-29	4	Mermaid	13-14	Naso unicornis					2	1	3	33.3333
2012-11-05	5	Mermaid	13-14	Naso unicornis				1	3		4	28.75
2012-11-11	6	Mermaid	11-12	Naso unicornis				1			1	25
2012-11-11	6	Mermaid	12-13	Naso unicornis						1	1	40
21-07-2012	1	Mermaid	12-13	Naso unicornis		0	1	1	0	0	2	22.5
21-07-2012	1	Mermaid	14-15	Naso unicornis		0	2	0	0	0	2	20
21-07-2012	1	Mermaid	16-17	Naso unicornis		0	0	1	0	0	1	25
2012-09-10	2	Turtle	13-14	Scarus schlegeli	IP	3	3	0	0	0	6	17.5		T		M
2012-09-10	2	Turtle	14-15	Scarus schlegeli	IP	2	1	0	0	0	3	16.6667	site average	21.5598	0.783885	21.4938	0.901771
2012-09-10	2	Turtle	15-16	Scarus schlegeli	IP	0	0	1	1	0	2	27.5
2012-09-10	2	Turtle	19-20	Scarus schlegeli	IP	2	0	1	0	0	3	18.3333
2012-09-10	2	Turtle	20-21	Scarus schlegeli	IP	1	2	0	0	0	3	18.3333
2012-09-10	2	Turtle	20-21	Scarus schlegeli	TP	0	0	1	1	0	2	27.5
2012-09-10	2	Turtle	21-22	Scarus schlegeli	TP	0	0	0	1	0	1	30
2012-10-24	3	Turtle	13-14	Scarus schlegeli	IP	0	1	4	0	0	5	24
2012-10-24	3	Turtle	15-16	Scarus schlegeli	IP	0	4	1	0	0	5	21
2012-10-24	3	Turtle	16-17	Scarus schlegeli	IP	0	1	0	0	0	1	20
2012-10-24	3	Turtle	20-21	Scarus schlegeli	IP	0	1	0	2	0	3	26.6667
2012-10-29	4	Turtle	13-14	Scarus schlegeli	IP	3	0	0	0	0	3	15
2012-10-29	4	Turtle	14-15	Scarus schlegeli	IP	1	0	0	0	0	1	15
2012-10-29	4	Turtle	15-16	Scarus schlegeli	IP	1	0	1	0	0	2	20
2012-10-29	4	Turtle	16-17	Scarus schlegeli	IP	1	0	0	0	0	1	15
2012-10-29	4	Turtle	18-19	Scarus schlegeli	TP				1		1	30
2012-10-29	4	Turtle	18-19	Scarus schlegeli	IP	1					1	15
2012-10-29	4	Turtle	19-20	Scarus schlegeli	IP		3	1			4	21.25
2012-10-29	4	Turtle	19-20	Scarus schlegeli	TP			1			1	25
2012-10-29	4	Turtle	20-21	Scarus schlegeli	TP			1			1	25
2012-10-29	4	Turtle	21-22	Scarus schlegeli	IP			1	5		6	29.1667
2012-11-05	5	Turtle	13-14	Scarus schlegeli	IP	1					1	15
2012-11-05	5	Turtle	15-16	Scarus schlegeli	IP	1					1	15
2012-11-05	5	Turtle	16-17	Scarus schlegeli	IP		1				1	20
2012-11-05	5	Turtle	17-18	Scarus schlegeli	IP		2	1			3	21.6667
2012-11-05	5	Turtle	19-20	Scarus schlegeli	TP				1		1	30
2012-11-11	6	Turtle	13-14	Scarus schlegeli	IP		1				1	20
2012-11-11	6	Turtle	14-15	Scarus schlegeli	IP	2					2	15
2012-11-11	6	Turtle	15-16	Scarus schlegeli	IP			1			1	25
2012-11-11	6	Turtle	18-19	Scarus schlegeli	IP	1	1				2	17.5
2012-11-11	6	Turtle	20-21	Scarus schlegeli	IP		1	1			2	22.5
2012-11-11	6	Turtle	21-22	Scarus schlegeli	IP		1	3			4	23.75
19-07-2012	1	Turtle	13-14	Scarus schlegeli	IP	1	1	0	0	0	2	17.5
19-07-2012	1	Turtle	15-16	Scarus schlegeli	IP	0	1	2	1	0	4	25
19-07-2012	1	Turtle	15-16	Scarus schlegeli	TP	0	0	0	1	0	1	30
19-07-2012	1	Turtle	18-19	Scarus schlegeli	IP	0	1	0	0	0	1	20
19-07-2012	1	Turtle	19-20	Scarus schlegeli	IP	0	1	1	0	0	2	22.5
19-07-2012	1	Turtle	20-21	Scarus schlegeli	IP	0	2	0	0	0	2	20
19-07-2012	1	Turtle	21-22	Scarus schlegeli	IP	0	1	1	0	0	2	22.5
2012-09-10	2	Mermaid	11-12	Scarus schlegeli	IP	0	0	1	0	0	1	25
2012-09-10	2	Mermaid	12-13	Scarus schlegeli	IP	0	0	2	0	0	2	25
2012-09-10	2	Mermaid	13-14	Scarus schlegeli	IP	0	1	1	0	0	2	22.5
2012-09-10	2	Mermaid	16-17	Scarus schlegeli	IP	2	2	1	0	0	5	19
2012-10-24	3	Mermaid	11-12	Scarus schlegeli	IP	0	1	0	0	0	1	20
2012-10-24	3	Mermaid	12-13	Scarus schlegeli	IP	0	0	0	1	0	1	30
2012-10-24	3	Mermaid	14-15	Scarus schlegeli	TP	0	0	1	0	0	1	25
2012-10-24	3	Mermaid	14-15	Scarus schlegeli	IP	0	9	1	0	0	10	20.5
2012-10-29	4	Mermaid	10-11	Scarus schlegeli	IP	1					1	15
2012-10-29	4	Mermaid	12-13	Scarus schlegeli	IP	1					1	15
2012-10-29	4	Mermaid	14-15	Scarus schlegeli	IP		1				1	20
2012-10-29	4	Mermaid	15-16	Scarus schlegeli	TP			1			1	25
2012-11-05	5	Mermaid	10-11	Scarus schlegeli	IP	2					2	15
2012-11-05	5	Mermaid	11-12	Scarus schlegeli	TP			1			1	25
2012-11-05	5	Mermaid	12-13	Scarus schlegeli	IP		2				2	20
2012-11-05	5	Mermaid	13-14	Scarus schlegeli	IP	4	1	1			6	17.5
2012-11-05	5	Mermaid	14-15	Scarus schlegeli	IP	1					1	15
2012-11-05	5	Mermaid	15-16	Scarus schlegeli	IP			1			1	25
2012-11-11	6	Mermaid	11-12	Scarus schlegeli	IP	1	1				2	17.5
2012-11-11	6	Mermaid	12-13	Scarus schlegeli	IP	1					1	15
2012-11-11	6	Mermaid	12-13	Scarus schlegeli	TP			1			1	25
2012-11-11	6	Mermaid	14-15	Scarus schlegeli	IP	1					1	15
2012-11-11	6	Mermaid	14-15	Scarus schlegeli	TP				1	0	1	30
2012-11-11	6	Mermaid	16-17	Scarus schlegeli	TP	0	0	1	0	0	1	25
21-07-2012	1	Mermaid	14-15	Scarus schlegeli	IP	0	0	1	0	0	1	25
21-07-2012	1	Mermaid	16-17	Scarus schlegeli	IP	0	1	2	0	0	3	23.3333
21-07-2012	1	Mermaid	16-17	Scarus schlegeli	TP	0	0	1	0	0	1	25
2012-09-10	2	Turtle	16-17	Siganus corallinus		0	0	2	0	0	2	25		T		M
2012-09-10	2	Turtle	17-18	Siganus corallinus		0	2	0	0	0	2	20	site average	21.5909	0.969579	22.1795	1.05721
2012-10-24	3	Turtle	16-17	Siganus corallinus		0	0	0	1	0	1	30
2012-10-24	3	Turtle	17-18	Siganus corallinus		0	2	0	0	0	2	20
2012-10-29	4	Turtle	16-17	Siganus corallinus		0	2	0	0	0	2	20
2012-11-05	5	Turtle	16-17	Siganus corallinus			2				2	20
2012-11-05	5	Turtle	17-18	Siganus corallinus			2				2	20
2012-11-05	5	Turtle	18-19	Siganus corallinus			1				1	20
2012-11-11	6	Turtle	16-17	Siganus corallinus			2				2	20
2012-11-11	6	Turtle	17-18	Siganus corallinus			2				2	20
19-07-2012	1	Turtle	16-17	Siganus corallinus		0	2	2	0	0	4	22.5
2012-09-10	2	Mermaid	10 - 11	Siganus corallinus		2	0	0	0	0	2	15
2012-09-10	2	Mermaid	11-12	Siganus corallinus		0	1	2	0	0	3	23.3333
2012-09-10	2	Mermaid	13-14	Siganus corallinus		0	0	2	0	0	2	25
2012-09-10	2	Mermaid	15-16	Siganus corallinus		0	0	2	0	0	2	25
2012-10-29	4	Mermaid	13-14	Siganus corallinus					1		1	30
2012-10-29	4	Mermaid	15-16	Siganus corallinus				2			2	25
2012-11-05	5	Mermaid	10-11	Siganus corallinus			2				2	20
2012-11-05	5	Mermaid	15-16	Siganus corallinus			2				2	20
2012-11-11	6	Mermaid	15-16	Siganus corallinus			1				1	20
21-07-2012	1	Mermaid	10-11	Siganus corallinus		0	2	0	0	0	2	20
21-07-2012	1	Mermaid	12-13	Siganus corallinus		0	2	0	0	0	2	20
21-07-2012	1	Mermaid	13-14	Siganus corallinus		0	4	0	0	0	4	20
21-07-2012	1	Mermaid	18-19	Siganus corallinus		0	0	2	0	0	2	25
19-07-2012	1	Turtle	21-22	Siganus vulpinus		0	0	2	0	0	2	25		T		M
21-07-2012	1	Mermaid	15-16	Siganus vulpinus		0	0	1	0	0	1	25	site average	25	0	21.6667	1.66667
21-07-2012	1	Mermaid	16-17	Siganus vulpinus		0	1	0	0	0	1	20
21-07-2012	1	Mermaid	18-19	Siganus vulpinus		0	2	0	0	0	2	20
2012-11-05	5	Turtle	15-16	Siganus vulpinus				2			2	25
