# Supplementary material for: Simulated Macro-Algal Outbreak Triggers a Large-Scale Response on Coral Reefs
Source: PLoS One. 2015 Jul 14;10(7):e0132895. doi: 10.1371/journal.pone.0132895 (PMC4501832; doi:10.1371/journal.pone.0132895)
Supplement: S1 Dataset — Data has been separated into three sub-folders; video data, visual transect data and individual fishes’ acoustic detection data. (ZIP) [file pone.0132895.s001.zip › Raw Data/Spatial/Naso/1276TU.csv]

Date and Time (UTC)	Receiver	Transmitter	Transmitter Name	Transmitter Serial	Sensor Value	Sensor Unit	Station Name	Latitude	Longitude
2012-04-12 23:00:14	VR2W-105216	A69-9001-1276					PB9
2012-04-12 23:03:57	VR2W-105217	A69-9001-1276
2012-04-12 23:16:17	VR2W-105217	A69-9001-1276
2012-04-12 23:20:07	VR2W-105217	A69-9001-1276
2012-04-12 23:24:31	VR2W-105217	A69-9001-1276
2012-04-12 23:28:22	VR2W-105217	A69-9001-1276
2012-04-12 23:32:53	VR2W-105217	A69-9001-1276
2012-04-12 23:36:57	VR2W-105217	A69-9001-1276
2012-04-12 23:41:51	VR2W-105217	A69-9001-1276
2012-04-12 23:46:43	VR2W-105217	A69-9001-1276
2012-04-12 23:51:33	VR2W-105217	A69-9001-1276
2012-04-12 23:56:19	VR2W-105217	A69-9001-1276
2012-04-13 00:00:54	VR2W-105217	A69-9001-1276
2012-04-13 00:05:09	VR2W-105217	A69-9001-1276
2012-04-13 00:12:37	VR2W-105217	A69-9001-1276
2012-04-13 00:17:08	VR2W-105217	A69-9001-1276
2012-04-13 00:21:17	VR2W-105217	A69-9001-1276
2012-04-13 00:24:39	VR2W-105217	A69-9001-1276
2012-04-13 00:24:51	VR2W-105216	A69-9001-1276					PB9
2012-04-13 00:28:09	VR2W-105217	A69-9001-1276
2012-04-13 00:31:54	VR2W-105217	A69-9001-1276
2012-04-13 00:43:28	VR2W-105217	A69-9001-1276
2012-04-13 01:04:03	VR2W-105217	A69-9001-1276
2012-04-13 01:11:47	VR2W-105217	A69-9001-1276
2012-04-13 01:21:32	VR2W-105217	A69-9001-1276
2012-04-13 01:35:33	VR2W-105217	A69-9001-1276
2012-04-13 01:39:37	VR2W-105217	A69-9001-1276
2012-04-13 01:54:05	VR2W-105217	A69-9001-1276
2012-04-13 02:02:51	VR2W-105217	A69-9001-1276
2012-04-13 02:10:05	VR2W-105217	A69-9001-1276
2012-04-13 02:14:18	VR2W-105217	A69-9001-1276
2012-04-13 02:17:49	VR2W-105217	A69-9001-1276
2012-04-13 02:25:50	VR2W-105217	A69-9001-1276
2012-04-13 02:33:23	VR2W-105217	A69-9001-1276
2012-04-13 03:02:22	VR2W-105217	A69-9001-1276
2012-04-13 03:06:32	VR2W-105217	A69-9001-1276
2012-04-13 03:09:57	VR2W-105217	A69-9001-1276
2012-04-13 03:26:28	VR2W-105217	A69-9001-1276
2012-04-13 03:42:07	VR2W-105217	A69-9001-1276
2012-04-13 03:46:50	VR2W-105217	A69-9001-1276
2012-04-13 03:55:30	VR2W-105217	A69-9001-1276
2012-04-13 03:58:51	VR2W-105217	A69-9001-1276
2012-04-13 04:02:18	VR2W-105217	A69-9001-1276
2012-04-13 04:06:08	VR2W-105216	A69-9001-1276					PB9
2012-04-13 04:32:00	VR2W-105216	A69-9001-1276					PB9
2012-04-13 04:35:42	VR2W-105216	A69-9001-1276					PB9
2012-04-13 04:50:52	VR2W-105216	A69-9001-1276					PB9
2012-04-13 05:08:14	VR2W-105216	A69-9001-1276					PB9
2012-04-13 05:12:16	VR2W-105216	A69-9001-1276					PB9
2012-04-13 05:30:07	VR2W-105216	A69-9001-1276					PB9
2012-04-13 05:42:36	VR2W-105217	A69-9001-1276
2012-04-13 05:46:50	VR2W-105217	A69-9001-1276
2012-04-13 05:50:22	VR2W-105217	A69-9001-1276
2012-04-13 05:54:11	VR2W-105217	A69-9001-1276
2012-04-13 06:02:23	VR2W-105217	A69-9001-1276
2012-04-13 06:06:47	VR2W-105217	A69-9001-1276
2012-04-13 06:10:38	VR2W-105217	A69-9001-1276
2012-04-13 06:15:07	VR2W-105217	A69-9001-1276
2012-04-13 06:19:09	VR2W-105217	A69-9001-1276
2012-04-13 06:23:59	VR2W-105217	A69-9001-1276
2012-04-13 06:28:43	VR2W-105217	A69-9001-1276
2012-04-13 06:33:15	VR2W-105217	A69-9001-1276
2012-04-13 06:37:24	VR2W-105217	A69-9001-1276
2012-04-13 06:40:47	VR2W-105217	A69-9001-1276
2012-04-13 06:44:18	VR2W-105217	A69-9001-1276
2012-04-13 06:52:32	VR2W-105216	A69-9001-1276					PB9
2012-04-13 06:59:59	VR2W-105217	A69-9001-1276
2012-04-13 07:04:47	VR2W-105217	A69-9001-1276
2012-04-13 07:13:52	VR2W-105217	A69-9001-1276
2012-04-13 07:30:18	VR2W-105216	A69-9001-1276					PB9
2012-04-13 07:46:09	VR2W-105216	A69-9001-1276					PB9
2012-04-13 07:49:26	VR2W-105216	A69-9001-1276					PB9
2012-04-13 07:52:43	VR2W-105216	A69-9001-1276					PB9
2012-04-13 07:59:26	VR2W-105216	A69-9001-1276					PB9
2012-04-13 08:06:47	VR2W-105216	A69-9001-1276					PB9
2012-04-13 08:14:58	VR2W-105216	A69-9001-1276					PB9
2012-04-13 20:33:08	VR2W-105216	A69-9001-1276					PB9
2012-04-13 20:37:56	VR2W-105216	A69-9001-1276					PB9
2012-04-13 20:42:38	VR2W-105216	A69-9001-1276					PB9
2012-04-13 20:55:38	VR2W-105217	A69-9001-1276
2012-04-13 21:00:13	VR2W-105217	A69-9001-1276
2012-04-13 21:04:28	VR2W-105217	A69-9001-1276
2012-04-13 21:08:02	VR2W-105217	A69-9001-1276
2012-04-13 21:24:00	VR2W-105217	A69-9001-1276
2012-04-13 21:35:30	VR2W-105217	A69-9001-1276
2012-04-13 21:39:06	VR2W-105217	A69-9001-1276
2012-04-13 21:51:56	VR2W-105217	A69-9001-1276
2012-04-13 21:59:40	VR2W-105217	A69-9001-1276
2012-04-13 22:04:32	VR2W-105217	A69-9001-1276
2012-04-13 22:14:07	VR2W-105217	A69-9001-1276
2012-04-13 22:22:53	VR2W-105217	A69-9001-1276
2012-04-13 22:30:06	VR2W-105217	A69-9001-1276
2012-04-13 22:30:15	VR2W-105218	A69-9001-1276					PB11
2012-04-13 22:37:46	VR2W-105217	A69-9001-1276
2012-04-13 22:41:27	VR2W-105217	A69-9001-1276
2012-04-13 22:45:33	VR2W-105217	A69-9001-1276
2012-04-13 22:59:13	VR2W-105217	A69-9001-1276
2012-04-13 23:03:08	VR2W-105217	A69-9001-1276
2012-04-13 23:07:44	VR2W-105217	A69-9001-1276
2012-04-13 23:12:01	VR2W-105217	A69-9001-1276
2012-04-13 23:24:26	VR2W-105217	A69-9001-1276
2012-04-13 23:29:04	VR2W-105217	A69-9001-1276
2012-04-13 23:44:57	VR2W-105216	A69-9001-1276					PB9
2012-04-14 00:21:04	VR2W-105217	A69-9001-1276
2012-04-14 00:41:53	VR2W-105217	A69-9001-1276
2012-04-14 00:42:02	VR2W-105218	A69-9001-1276					PB11
2012-04-14 00:53:19	VR2W-105217	A69-9001-1276
2012-04-14 00:57:02	VR2W-105216	A69-9001-1276					PB9
2012-04-14 01:00:49	VR2W-105216	A69-9001-1276					PB9
2012-04-14 01:05:07	VR2W-105216	A69-9001-1276					PB9
2012-04-14 01:12:56	VR2W-105216	A69-9001-1276					PB9
2012-04-14 01:36:36	VR2W-105217	A69-9001-1276
2012-04-14 01:40:58	VR2W-105217	A69-9001-1276
2012-04-14 01:49:10	VR2W-105217	A69-9001-1276
2012-04-14 01:53:01	VR2W-105217	A69-9001-1276
2012-04-14 02:14:33	VR2W-105217	A69-9001-1276
2012-04-14 02:19:15	VR2W-105217	A69-9001-1276
2012-04-14 02:23:44	VR2W-105217	A69-9001-1276
2012-04-14 02:32:39	VR2W-105217	A69-9001-1276
2012-04-14 02:37:26	VR2W-105217	A69-9001-1276
2012-04-14 02:42:04	VR2W-105217	A69-9001-1276
2012-04-14 02:46:26	VR2W-105217	A69-9001-1276
2012-04-14 02:50:14	VR2W-105217	A69-9001-1276
2012-04-14 02:58:21	VR2W-105217	A69-9001-1276
2012-04-14 03:02:39	VR2W-105217	A69-9001-1276
2012-04-14 03:06:19	VR2W-105217	A69-9001-1276
2012-04-14 03:15:18	VR2W-105217	A69-9001-1276
2012-04-14 03:20:11	VR2W-105217	A69-9001-1276
2012-04-14 03:34:25	VR2W-105217	A69-9001-1276
2012-04-14 03:42:25	VR2W-105217	A69-9001-1276
2012-04-14 04:00:33	VR2W-105217	A69-9001-1276
2012-04-14 04:04:52	VR2W-105217	A69-9001-1276
2012-04-14 04:08:36	VR2W-105217	A69-9001-1276
2012-04-14 04:24:17	VR2W-105217	A69-9001-1276
2012-04-14 04:27:51	VR2W-105217	A69-9001-1276
2012-04-14 04:31:44	VR2W-105217	A69-9001-1276
2012-04-14 04:36:14	VR2W-105217	A69-9001-1276
2012-04-14 04:45:13	VR2W-105217	A69-9001-1276
2012-04-14 04:50:05	VR2W-105217	A69-9001-1276
2012-04-14 04:59:42	VR2W-105217	A69-9001-1276
2012-04-14 05:08:33	VR2W-105217	A69-9001-1276
2012-04-14 05:12:12	VR2W-105217	A69-9001-1276
2012-04-14 05:21:02	VR2W-105217	A69-9001-1276
2012-04-14 05:30:11	VR2W-105217	A69-9001-1276
2012-04-14 05:34:10	VR2W-105217	A69-9001-1276
2012-04-14 05:38:53	VR2W-105217	A69-9001-1276
2012-04-14 05:50:44	VR2W-105217	A69-9001-1276
2012-04-14 05:57:30	VR2W-105216	A69-9001-1276					PB9
2012-04-14 06:00:49	VR2W-105216	A69-9001-1276					PB9
2012-04-14 06:04:12	VR2W-105216	A69-9001-1276					PB9
2012-04-14 06:27:46	VR2W-105216	A69-9001-1276					PB9
2012-04-14 06:35:27	VR2W-105216	A69-9001-1276					PB9
2012-04-14 07:01:59	VR2W-105216	A69-9001-1276					PB9
2012-04-14 07:12:47	VR2W-105216	A69-9001-1276					PB9
2012-04-14 07:16:15	VR2W-105216	A69-9001-1276					PB9
2012-04-14 07:19:57	VR2W-105216	A69-9001-1276					PB9
2012-04-14 07:38:05	VR2W-105217	A69-9001-1276
2012-04-14 07:50:15	VR2W-105216	A69-9001-1276					PB9
2012-04-14 07:57:10	VR2W-105216	A69-9001-1276					PB9
2012-04-14 20:05:56	VR2W-105216	A69-9001-1276					PB9
2012-04-14 20:41:55	VR2W-105216	A69-9001-1276					PB9
2012-04-14 20:46:43	VR2W-105216	A69-9001-1276					PB9
2012-04-14 20:55:38	VR2W-105217	A69-9001-1276
2012-04-14 21:04:14	VR2W-105217	A69-9001-1276
2012-04-14 21:08:36	VR2W-105217	A69-9001-1276
2012-04-14 21:38:51	VR2W-105217	A69-9001-1276
2012-04-14 21:43:30	VR2W-105217	A69-9001-1276
2012-04-14 21:47:53	VR2W-105217	A69-9001-1276
2012-04-14 21:51:44	VR2W-105217	A69-9001-1276
2012-04-14 21:56:11	VR2W-105217	A69-9001-1276
2012-04-14 22:00:09	VR2W-105217	A69-9001-1276
2012-04-14 22:04:49	VR2W-105217	A69-9001-1276
2012-04-14 22:17:46	VR2W-105217	A69-9001-1276
2012-04-14 22:22:03	VR2W-105217	A69-9001-1276
2012-04-14 22:25:40	VR2W-105217	A69-9001-1276
2012-04-14 22:29:40	VR2W-105217	A69-9001-1276
2012-04-14 22:50:04	VR2W-105217	A69-9001-1276
2012-04-14 23:07:37	VR2W-105216	A69-9001-1276					PB9
2012-04-14 23:12:31	VR2W-105216	A69-9001-1276					PB9
2012-04-14 23:22:12	VR2W-105216	A69-9001-1276					PB9
2012-04-14 23:31:10	VR2W-105217	A69-9001-1276
2012-04-14 23:35:14	VR2W-105217	A69-9001-1276
2012-04-15 00:25:03	VR2W-105216	A69-9001-1276					PB9
2012-04-15 00:58:52	VR2W-105216	A69-9001-1276					PB9
2012-04-15 01:18:18	VR2W-105216	A69-9001-1276					PB9
2012-04-15 01:35:28	VR2W-105217	A69-9001-1276
2012-04-15 01:35:37	VR2W-105218	A69-9001-1276					PB11
2012-04-15 01:44:14	VR2W-105217	A69-9001-1276
2012-04-15 01:48:51	VR2W-105217	A69-9001-1276
2012-04-15 01:53:07	VR2W-105217	A69-9001-1276
2012-04-15 01:56:47	VR2W-105217	A69-9001-1276
2012-04-15 02:00:50	VR2W-105217	A69-9001-1276
2012-04-15 02:19:23	VR2W-105217	A69-9001-1276
2012-04-15 02:27:13	VR2W-105217	A69-9001-1276
2012-04-15 02:30:36	VR2W-105217	A69-9001-1276
2012-04-15 02:34:05	VR2W-105217	A69-9001-1276
2012-04-15 02:57:38	VR2W-105217	A69-9001-1276
2012-04-15 03:10:38	VR2W-105217	A69-9001-1276
2012-04-15 03:23:01	VR2W-105217	A69-9001-1276
2012-04-15 03:26:40	VR2W-105217	A69-9001-1276
2012-04-15 03:30:43	VR2W-105217	A69-9001-1276
2012-04-15 03:52:11	VR2W-105217	A69-9001-1276
2012-04-15 03:59:09	VR2W-105218	A69-9001-1276					PB11
2012-04-15 04:02:49	VR2W-105218	A69-9001-1276					PB11
2012-04-15 04:06:44	VR2W-105217	A69-9001-1276
2012-04-15 04:11:38	VR2W-105217	A69-9001-1276
2012-04-15 04:16:29	VR2W-105217	A69-9001-1276
2012-04-15 04:21:16	VR2W-105217	A69-9001-1276
2012-04-15 04:30:14	VR2W-105217	A69-9001-1276
2012-04-15 04:46:15	VR2W-105217	A69-9001-1276
2012-04-15 04:57:19	VR2W-105217	A69-9001-1276
2012-04-15 04:57:28	VR2W-105218	A69-9001-1276					PB11
2012-04-15 05:02:03	VR2W-105217	A69-9001-1276
2012-04-15 05:06:36	VR2W-105217	A69-9001-1276
2012-04-15 05:10:47	VR2W-105217	A69-9001-1276
2012-04-15 05:14:14	VR2W-105217	A69-9001-1276
2012-04-15 05:17:51	VR2W-105217	A69-9001-1276
2012-04-15 05:31:06	VR2W-105217	A69-9001-1276
2012-04-15 05:38:34	VR2W-105217	A69-9001-1276
2012-04-15 05:45:34	VR2W-105217	A69-9001-1276
2012-04-15 05:49:29	VR2W-105217	A69-9001-1276
2012-04-15 05:54:04	VR2W-105217	A69-9001-1276
2012-04-15 06:05:53	VR2W-105218	A69-9001-1276					PB11
2012-04-15 06:14:14	VR2W-105217	A69-9001-1276
2012-04-15 06:23:52	VR2W-105216	A69-9001-1276					PB9
2012-04-15 06:28:15	VR2W-105216	A69-9001-1276					PB9
2012-04-15 06:32:06	VR2W-105216	A69-9001-1276					PB9
2012-04-15 06:36:33	VR2W-105216	A69-9001-1276					PB9
2012-04-15 06:45:14	VR2W-105216	A69-9001-1276					PB9
2012-04-15 06:58:33	VR2W-105216	A69-9001-1276					PB9
2012-04-15 07:03:14	VR2W-105216	A69-9001-1276					PB9
2012-04-15 07:16:25	VR2W-105216	A69-9001-1276					PB9
2012-04-15 07:20:58	VR2W-105216	A69-9001-1276					PB9
2012-04-15 07:28:32	VR2W-105216	A69-9001-1276					PB9
2012-04-15 07:49:14	VR2W-105216	A69-9001-1276					PB9
2012-04-15 08:10:12	VR2W-105216	A69-9001-1276					PB9
2012-04-15 08:22:32	VR2W-105216	A69-9001-1276					PB9
2012-04-15 08:51:34	VR2W-105216	A69-9001-1276					PB9
2012-04-15 09:28:07	VR2W-105216	A69-9001-1276					PB9
2012-04-15 10:10:14	VR2W-105216	A69-9001-1276					PB9
2012-04-15 10:36:22	VR2W-105216	A69-9001-1276					PB9
2012-04-15 11:06:54	VR2W-105216	A69-9001-1276					PB9
2012-04-15 11:24:59	VR2W-105216	A69-9001-1276					PB9
2012-04-15 11:37:16	VR2W-105216	A69-9001-1276					PB9
2012-04-15 12:41:12	VR2W-105216	A69-9001-1276					PB9
2012-04-15 12:45:07	VR2W-105216	A69-9001-1276					PB9
2012-04-15 13:04:51	VR2W-105216	A69-9001-1276					PB9
2012-04-15 13:22:54	VR2W-105216	A69-9001-1276					PB9
2012-04-15 13:27:39	VR2W-105216	A69-9001-1276					PB9
2012-04-15 13:39:55	VR2W-105216	A69-9001-1276					PB9
2012-04-15 13:43:40	VR2W-105216	A69-9001-1276					PB9
2012-04-15 13:51:27	VR2W-105216	A69-9001-1276					PB9
2012-04-15 13:55:17	VR2W-105216	A69-9001-1276					PB9
2012-04-15 14:08:10	VR2W-105216	A69-9001-1276					PB9
2012-04-15 14:23:42	VR2W-105216	A69-9001-1276					PB9
2012-04-15 15:04:08	VR2W-105216	A69-9001-1276					PB9
2012-04-15 15:21:07	VR2W-105216	A69-9001-1276					PB9
2012-04-15 16:29:12	VR2W-105216	A69-9001-1276					PB9
2012-04-15 16:33:54	VR2W-105216	A69-9001-1276					PB9
2012-04-15 18:21:20	VR2W-105216	A69-9001-1276					PB9
2012-04-15 18:25:15	VR2W-105216	A69-9001-1276					PB9
2012-04-15 18:29:50	VR2W-105216	A69-9001-1276					PB9
2012-04-15 18:50:02	VR2W-105216	A69-9001-1276					PB9
2012-04-15 18:59:40	VR2W-105216	A69-9001-1276					PB9
2012-04-15 19:12:27	VR2W-105216	A69-9001-1276					PB9
2012-04-15 19:27:58	VR2W-105216	A69-9001-1276					PB9
2012-04-15 21:07:46	VR2W-105216	A69-9001-1276					PB9
2012-04-15 21:11:21	VR2W-105216	A69-9001-1276					PB9
2012-04-15 21:23:42	VR2W-105217	A69-9001-1276
2012-04-15 21:27:02	VR2W-105217	A69-9001-1276
2012-04-15 21:34:01	VR2W-105217	A69-9001-1276
2012-04-15 21:34:10	VR2W-105218	A69-9001-1276					PB11
2012-04-15 21:37:54	VR2W-105217	A69-9001-1276
2012-04-15 21:46:41	VR2W-105218	A69-9001-1276					PB11
2012-04-15 21:47:02	VR2W-105219	A69-9001-1276
2012-04-15 21:53:10	VR2W-105217	A69-9001-1276
2012-04-15 22:00:15	VR2W-105217	A69-9001-1276
2012-04-15 22:09:00	VR2W-105217	A69-9001-1276
2012-04-15 22:25:16	VR2W-105217	A69-9001-1276
2012-04-15 22:29:46	VR2W-105217	A69-9001-1276
2012-04-15 22:38:45	VR2W-105217	A69-9001-1276
2012-04-15 22:48:28	VR2W-105217	A69-9001-1276
2012-04-15 22:53:13	VR2W-105217	A69-9001-1276
2012-04-15 22:57:48	VR2W-105217	A69-9001-1276
2012-04-15 22:57:58	VR2W-105218	A69-9001-1276					PB11
2012-04-15 23:05:38	VR2W-105217	A69-9001-1276
2012-04-15 23:14:08	VR2W-105217	A69-9001-1276
2012-04-15 23:21:56	VR2W-105217	A69-9001-1276
2012-04-15 23:25:50	VR2W-105217	A69-9001-1276
2012-04-15 23:30:29	VR2W-105218	A69-9001-1276					PB11
2012-04-15 23:34:27	VR2W-105217	A69-9001-1276
2012-04-15 23:44:36	VR2W-105217	A69-9001-1276
2012-04-15 23:44:46	VR2W-105218	A69-9001-1276					PB11
2012-04-15 23:48:17	VR2W-105217	A69-9001-1276
2012-04-15 23:52:23	VR2W-105217	A69-9001-1276
2012-04-15 23:55:42	VR2W-105217	A69-9001-1276
2012-04-16 00:10:41	VR2W-105218	A69-9001-1276					PB11
2012-04-16 00:25:41	VR2W-105217	A69-9001-1276
2012-04-16 00:29:41	VR2W-105217	A69-9001-1276
2012-04-16 00:43:09	VR2W-105217	A69-9001-1276
2012-04-16 01:12:21	VR2W-105217	A69-9001-1276
2012-04-16 01:26:44	VR2W-105217	A69-9001-1276
2012-04-16 01:31:13	VR2W-105217	A69-9001-1276
2012-04-16 01:35:25	VR2W-105218	A69-9001-1276					PB11
2012-04-16 01:40:05	VR2W-105217	A69-9001-1276
2012-04-16 01:53:23	VR2W-105217	A69-9001-1276
2012-04-16 02:06:45	VR2W-105217	A69-9001-1276
2012-04-16 02:19:04	VR2W-105217	A69-9001-1276
2012-04-16 02:23:34	VR2W-105217	A69-9001-1276
2012-04-16 02:32:33	VR2W-105217	A69-9001-1276
2012-04-16 02:42:16	VR2W-105217	A69-9001-1276
2012-04-16 02:47:05	VR2W-105217	A69-9001-1276
2012-04-16 03:00:19	VR2W-105217	A69-9001-1276
2012-04-16 03:05:08	VR2W-105217	A69-9001-1276
2012-04-16 03:14:24	VR2W-105217	A69-9001-1276
2012-04-16 03:18:34	VR2W-105217	A69-9001-1276
2012-04-16 03:21:58	VR2W-105217	A69-9001-1276
2012-04-16 03:25:31	VR2W-105217	A69-9001-1276
2012-04-16 03:29:20	VR2W-105217	A69-9001-1276
2012-04-16 03:46:20	VR2W-105217	A69-9001-1276
2012-04-16 04:05:17	VR2W-105217	A69-9001-1276
2012-04-16 04:09:43	VR2W-105217	A69-9001-1276
2012-04-16 04:13:50	VR2W-105216	A69-9001-1276					PB9
2012-04-16 04:18:26	VR2W-105216	A69-9001-1276					PB9
2012-04-16 04:26:20	VR2W-105216	A69-9001-1276					PB9
2012-04-16 04:30:20	VR2W-105216	A69-9001-1276					PB9
2012-04-16 04:35:04	VR2W-105216	A69-9001-1276					PB9
2012-04-16 04:39:35	VR2W-105216	A69-9001-1276					PB9
2012-04-16 04:47:07	VR2W-105216	A69-9001-1276					PB9
2012-04-16 04:50:40	VR2W-105216	A69-9001-1276					PB9
2012-04-16 04:58:52	VR2W-105216	A69-9001-1276					PB9
2012-04-16 05:11:12	VR2W-105216	A69-9001-1276					PB9
2012-04-16 05:15:57	VR2W-105216	A69-9001-1276					PB9
2012-04-16 05:28:24	VR2W-105216	A69-9001-1276					PB9
2012-04-16 05:49:25	VR2W-105216	A69-9001-1276					PB9
2012-04-16 06:04:08	VR2W-105216	A69-9001-1276					PB9
2012-04-16 06:07:51	VR2W-105216	A69-9001-1276					PB9
2012-04-16 06:19:08	VR2W-105216	A69-9001-1276					PB9
2012-04-16 06:41:46	VR2W-105216	A69-9001-1276					PB9
2012-04-16 06:49:43	VR2W-105216	A69-9001-1276					PB9
2012-04-16 06:53:13	VR2W-105216	A69-9001-1276					PB9
2012-04-16 06:56:58	VR2W-105216	A69-9001-1276					PB9
2012-04-16 07:01:12	VR2W-105216	A69-9001-1276					PB9
2012-04-16 07:04:46	VR2W-105216	A69-9001-1276					PB9
2012-04-16 07:13:08	VR2W-105216	A69-9001-1276					PB9
2012-04-16 08:31:56	VR2W-105216	A69-9001-1276					PB9
2012-04-16 09:14:24	VR2W-105216	A69-9001-1276					PB9
2012-04-16 09:18:45	VR2W-105216	A69-9001-1276					PB9
2012-04-16 09:30:28	VR2W-105216	A69-9001-1276					PB9
2012-04-16 11:02:34	VR2W-105216	A69-9001-1276					PB9
2012-04-16 13:23:22	VR2W-105216	A69-9001-1276					PB9
2012-04-16 13:37:19	VR2W-105216	A69-9001-1276					PB9
2012-04-16 13:50:32	VR2W-105216	A69-9001-1276					PB9
2012-04-16 14:24:08	VR2W-105216	A69-9001-1276					PB9
2012-04-16 14:34:38	VR2W-105216	A69-9001-1276					PB9
2012-04-16 15:27:36	VR2W-105216	A69-9001-1276					PB9
2012-04-16 15:32:25	VR2W-105216	A69-9001-1276					PB9
2012-04-16 15:50:30	VR2W-105216	A69-9001-1276					PB9
2012-04-16 16:39:29	VR2W-105216	A69-9001-1276					PB9
2012-04-16 18:12:06	VR2W-105216	A69-9001-1276					PB9
2012-04-16 19:09:12	VR2W-105216	A69-9001-1276					PB9
2012-04-16 20:27:53	VR2W-105216	A69-9001-1276					PB9
2012-04-16 20:35:21	VR2W-105216	A69-9001-1276					PB9
2012-04-16 20:38:46	VR2W-105216	A69-9001-1276					PB9
2012-04-16 20:42:21	VR2W-105216	A69-9001-1276					PB9
2012-04-16 20:58:20	VR2W-105217	A69-9001-1276
2012-04-16 21:02:06	VR2W-105217	A69-9001-1276
2012-04-16 21:09:54	VR2W-105217	A69-9001-1276
2012-04-16 21:13:49	VR2W-105217	A69-9001-1276
2012-04-16 21:26:01	VR2W-105217	A69-9001-1276
2012-04-16 21:33:45	VR2W-105217	A69-9001-1276
2012-04-16 21:43:33	VR2W-105217	A69-9001-1276
2012-04-16 21:48:27	VR2W-105217	A69-9001-1276
2012-04-16 21:53:17	VR2W-105217	A69-9001-1276
2012-04-16 22:25:10	VR2W-105217	A69-9001-1276
2012-04-16 22:33:44	VR2W-105217	A69-9001-1276
2012-04-16 22:46:09	VR2W-105217	A69-9001-1276
2012-04-16 22:49:48	VR2W-105217	A69-9001-1276
2012-04-16 22:53:51	VR2W-105217	A69-9001-1276
2012-04-16 23:03:25	VR2W-105217	A69-9001-1276
2012-04-16 23:08:00	VR2W-105217	A69-9001-1276
2012-04-16 23:19:38	VR2W-105217	A69-9001-1276
2012-04-16 23:24:05	VR2W-105217	A69-9001-1276
2012-04-16 23:28:02	VR2W-105217	A69-9001-1276
2012-04-16 23:32:41	VR2W-105217	A69-9001-1276
2012-04-16 23:49:32	VR2W-105217	A69-9001-1276
2012-04-16 23:54:27	VR2W-105217	A69-9001-1276
2012-04-16 23:59:21	VR2W-105217	A69-9001-1276
2012-04-17 00:18:57	VR2W-105217	A69-9001-1276
2012-04-17 00:44:05	VR2W-105217	A69-9001-1276
2012-04-17 00:47:50	VR2W-105217	A69-9001-1276
2012-04-17 00:52:04	VR2W-105217	A69-9001-1276
2012-04-17 00:59:28	VR2W-105217	A69-9001-1276
2012-04-17 01:24:59	VR2W-105217	A69-9001-1276
2012-04-17 01:28:46	VR2W-105217	A69-9001-1276
2012-04-17 01:36:41	VR2W-105217	A69-9001-1276
2012-04-17 01:54:43	VR2W-105217	A69-9001-1276
2012-04-17 01:58:45	VR2W-105217	A69-9001-1276
2012-04-17 02:20:39	VR2W-105217	A69-9001-1276
2012-04-17 02:28:46	VR2W-105217	A69-9001-1276
2012-04-17 02:32:28	VR2W-105217	A69-9001-1276
2012-04-17 02:43:38	VR2W-105217	A69-9001-1276
2012-04-17 02:47:32	VR2W-105217	A69-9001-1276
2012-04-17 03:10:58	VR2W-105217	A69-9001-1276
2012-04-17 03:43:51	VR2W-105217	A69-9001-1276
2012-04-17 03:51:37	VR2W-105218	A69-9001-1276					PB11
2012-04-17 04:15:15	VR2W-105218	A69-9001-1276					PB11
2012-04-17 04:31:35	VR2W-105217	A69-9001-1276
2012-04-17 04:40:15	VR2W-105217	A69-9001-1276
2012-04-17 04:44:42	VR2W-105217	A69-9001-1276
2012-04-17 04:48:51	VR2W-105218	A69-9001-1276					PB11
2012-04-17 04:58:00	VR2W-105217	A69-9001-1276
2012-04-17 05:23:22	VR2W-105217	A69-9001-1276
2012-04-17 05:26:47	VR2W-105217	A69-9001-1276
2012-04-17 05:34:27	VR2W-105218	A69-9001-1276					PB11
2012-04-17 05:38:52	VR2W-105217	A69-9001-1276
2012-04-17 05:50:34	VR2W-105217	A69-9001-1276
2012-04-17 05:55:05	VR2W-105217	A69-9001-1276
2012-04-17 06:09:01	VR2W-105217	A69-9001-1276
2012-04-17 06:19:27	VR2W-105217	A69-9001-1276
2012-04-17 06:44:55	VR2W-105217	A69-9001-1276
2012-04-17 06:48:11	VR2W-105217	A69-9001-1276
2012-04-17 06:54:43	VR2W-105217	A69-9001-1276
2012-04-17 07:01:22	VR2W-105217	A69-9001-1276
2012-04-17 07:04:47	VR2W-105217	A69-9001-1276
2012-04-17 07:12:14	VR2W-105217	A69-9001-1276
2012-04-17 07:16:45	VR2W-105217	A69-9001-1276
2012-04-17 07:31:15	VR2W-105217	A69-9001-1276
2012-04-17 07:35:10	VR2W-105217	A69-9001-1276
2012-04-17 08:18:33	VR2W-105216	A69-9001-1276					PB9
2012-04-17 08:30:58	VR2W-105216	A69-9001-1276					PB9
2012-04-17 10:01:37	VR2W-105216	A69-9001-1276					PB9
2012-04-17 10:28:56	VR2W-105216	A69-9001-1276					PB9
2012-04-17 10:38:25	VR2W-105216	A69-9001-1276					PB9
2012-04-17 12:09:24	VR2W-105216	A69-9001-1276					PB9
2012-04-17 12:13:14	VR2W-105216	A69-9001-1276					PB9
2012-04-17 12:17:37	VR2W-105216	A69-9001-1276					PB9
2012-04-17 13:08:16	VR2W-105216	A69-9001-1276					PB9
2012-04-17 16:56:25	VR2W-105216	A69-9001-1276					PB9
2012-04-17 18:28:36	VR2W-105216	A69-9001-1276					PB9
2012-04-17 19:16:28	VR2W-105216	A69-9001-1276					PB9
2012-04-17 19:25:18	VR2W-105216	A69-9001-1276					PB9
2012-04-17 19:30:00	VR2W-105216	A69-9001-1276					PB9
2012-04-17 20:37:29	VR2W-105216	A69-9001-1276					PB9
2012-04-17 20:42:20	VR2W-105216	A69-9001-1276					PB9
2012-04-17 21:03:10	VR2W-105217	A69-9001-1276
2012-04-17 21:07:43	VR2W-105217	A69-9001-1276
2012-04-17 21:11:52	VR2W-105217	A69-9001-1276
2012-04-17 21:18:49	VR2W-105217	A69-9001-1276
2012-04-17 21:27:17	VR2W-105218	A69-9001-1276					PB11
2012-04-17 21:31:06	VR2W-105217	A69-9001-1276
2012-04-17 21:53:41	VR2W-105218	A69-9001-1276					PB11
2012-04-17 22:01:10	VR2W-105217	A69-9001-1276
2012-04-17 22:08:49	VR2W-105217	A69-9001-1276
2012-04-17 22:13:36	VR2W-105217	A69-9001-1276
2012-04-17 22:31:34	VR2W-105218	A69-9001-1276					PB11
2012-04-17 22:57:22	VR2W-105217	A69-9001-1276
2012-04-17 23:13:54	VR2W-105217	A69-9001-1276
2012-04-17 23:14:03	VR2W-105218	A69-9001-1276					PB11
2012-04-17 23:22:20	VR2W-105217	A69-9001-1276
2012-04-17 23:31:28	VR2W-105217	A69-9001-1276
2012-04-17 23:35:28	VR2W-105217	A69-9001-1276
2012-04-17 23:48:48	VR2W-105217	A69-9001-1276
2012-04-17 23:52:07	VR2W-105217	A69-9001-1276
2012-04-18 00:11:15	VR2W-105217	A69-9001-1276
2012-04-18 00:41:06	VR2W-105217	A69-9001-1276
2012-04-18 00:44:27	VR2W-105217	A69-9001-1276
2012-04-18 00:51:27	VR2W-105217	A69-9001-1276
2012-04-18 00:59:57	VR2W-105217	A69-9001-1276
2012-04-18 01:04:10	VR2W-105217	A69-9001-1276
2012-04-18 01:11:30	VR2W-105217	A69-9001-1276
2012-04-18 01:15:50	VR2W-105217	A69-9001-1276
2012-04-18 01:23:50	VR2W-105217	A69-9001-1276
2012-04-18 01:31:18	VR2W-105217	A69-9001-1276
2012-04-18 01:43:15	VR2W-105217	A69-9001-1276
2012-04-18 01:58:01	VR2W-105217	A69-9001-1276
2012-04-18 02:22:32	VR2W-105217	A69-9001-1276
2012-04-18 02:42:48	VR2W-105218	A69-9001-1276					PB11
2012-04-18 02:46:44	VR2W-105218	A69-9001-1276					PB11
2012-04-18 02:59:13	VR2W-105217	A69-9001-1276
2012-04-18 03:56:44	VR2W-105218	A69-9001-1276					PB11
2012-04-18 04:20:13	VR2W-105217	A69-9001-1276
2012-04-18 04:23:35	VR2W-105217	A69-9001-1276
2012-04-18 04:27:05	VR2W-105217	A69-9001-1276
2012-04-18 04:38:39	VR2W-105217	A69-9001-1276
2012-04-18 04:47:00	VR2W-105217	A69-9001-1276
2012-04-18 04:55:55	VR2W-105217	A69-9001-1276
2012-04-18 05:00:42	VR2W-105217	A69-9001-1276
2012-04-18 05:09:45	VR2W-105217	A69-9001-1276
2012-04-18 05:13:38	VR2W-105217	A69-9001-1276
2012-04-18 05:18:08	VR2W-105217	A69-9001-1276
2012-04-18 05:41:53	VR2W-105217	A69-9001-1276
2012-04-18 05:51:36	VR2W-105217	A69-9001-1276
2012-04-18 05:56:23	VR2W-105217	A69-9001-1276
2012-04-18 06:01:00	VR2W-105217	A69-9001-1276
2012-04-18 06:05:19	VR2W-105217	A69-9001-1276
2012-04-18 06:09:01	VR2W-105217	A69-9001-1276
2012-04-18 06:23:59	VR2W-105217	A69-9001-1276
2012-04-18 06:28:25	VR2W-105217	A69-9001-1276
2012-04-18 07:03:40	VR2W-105217	A69-9001-1276
2012-04-18 07:27:54	VR2W-105217	A69-9001-1276
2012-04-18 07:32:25	VR2W-105217	A69-9001-1276
2012-04-18 07:36:32	VR2W-105217	A69-9001-1276
2012-04-18 07:55:23	VR2W-105216	A69-9001-1276					PB9
2012-04-18 07:59:25	VR2W-105216	A69-9001-1276					PB9
2012-04-18 08:13:31	VR2W-105216	A69-9001-1276					PB9
2012-04-18 09:47:33	VR2W-105216	A69-9001-1276					PB9
2012-04-18 10:33:44	VR2W-105216	A69-9001-1276					PB9
2012-04-18 10:41:52	VR2W-105216	A69-9001-1276					PB9
2012-04-18 11:41:23	VR2W-105216	A69-9001-1276					PB9
2012-04-18 12:58:17	VR2W-105216	A69-9001-1276					PB9
2012-04-18 13:13:36	VR2W-105216	A69-9001-1276					PB9
2012-04-18 13:17:05	VR2W-105216	A69-9001-1276					PB9
2012-04-18 13:24:58	VR2W-105216	A69-9001-1276					PB9
2012-04-18 13:35:47	VR2W-105216	A69-9001-1276					PB9
2012-04-18 14:36:25	VR2W-105216	A69-9001-1276					PB9
2012-04-18 18:04:47	VR2W-105216	A69-9001-1276					PB9
2012-04-18 18:08:21	VR2W-105216	A69-9001-1276					PB9
2012-04-18 18:16:45	VR2W-105216	A69-9001-1276					PB9
2012-04-18 18:20:53	VR2W-105216	A69-9001-1276					PB9
2012-04-18 18:24:15	VR2W-105216	A69-9001-1276					PB9
2012-04-18 18:27:41	VR2W-105216	A69-9001-1276					PB9
2012-04-18 18:35:23	VR2W-105216	A69-9001-1276					PB9
2012-04-18 18:44:58	VR2W-105216	A69-9001-1276					PB9
2012-04-18 18:49:33	VR2W-105216	A69-9001-1276					PB9
2012-04-18 18:57:21	VR2W-105216	A69-9001-1276					PB9
2012-04-18 19:01:14	VR2W-105216	A69-9001-1276					PB9
2012-04-18 19:09:48	VR2W-105216	A69-9001-1276					PB9
2012-04-18 20:10:10	VR2W-105216	A69-9001-1276					PB9
2012-04-18 20:24:10	VR2W-105216	A69-9001-1276					PB9
2012-04-18 20:28:13	VR2W-105216	A69-9001-1276					PB9
2012-04-18 20:33:03	VR2W-105216	A69-9001-1276					PB9
2012-04-18 20:42:23	VR2W-105216	A69-9001-1276					PB9
2012-04-18 20:58:25	VR2W-105216	A69-9001-1276					PB9
2012-04-18 21:14:21	VR2W-105217	A69-9001-1276
2012-04-18 21:22:07	VR2W-105217	A69-9001-1276
2012-04-18 21:25:22	VR2W-105217	A69-9001-1276
2012-04-18 21:28:37	VR2W-105217	A69-9001-1276
2012-04-18 21:31:53	VR2W-105217	A69-9001-1276
2012-04-18 21:38:25	VR2W-105217	A69-9001-1276
2012-04-18 21:41:42	VR2W-105217	A69-9001-1276
2012-04-18 21:48:22	VR2W-105217	A69-9001-1276
2012-04-18 21:51:51	VR2W-105217	A69-9001-1276
2012-04-18 21:55:31	VR2W-105217	A69-9001-1276
2012-04-18 22:02:57	VR2W-105217	A69-9001-1276
2012-04-18 22:06:19	VR2W-105217	A69-9001-1276
2012-04-18 22:09:48	VR2W-105217	A69-9001-1276
2012-04-18 22:13:30	VR2W-105217	A69-9001-1276
2012-04-18 22:17:39	VR2W-105217	A69-9001-1276
2012-04-18 22:24:29	VR2W-105217	A69-9001-1276
2012-04-18 22:28:10	VR2W-105217	A69-9001-1276
2012-04-18 22:35:35	VR2W-105217	A69-9001-1276
2012-04-18 22:42:22	VR2W-105217	A69-9001-1276
2012-04-18 22:45:58	VR2W-105217	A69-9001-1276
2012-04-18 22:49:57	VR2W-105217	A69-9001-1276
2012-04-18 23:07:39	VR2W-105217	A69-9001-1276
2012-04-18 23:12:02	VR2W-105217	A69-9001-1276
2012-04-18 23:15:52	VR2W-105217	A69-9001-1276
2012-04-18 23:20:17	VR2W-105217	A69-9001-1276
2012-04-18 23:24:12	VR2W-105217	A69-9001-1276
2012-04-18 23:33:01	VR2W-105217	A69-9001-1276
2012-04-18 23:36:34	VR2W-105217	A69-9001-1276
2012-04-18 23:40:24	VR2W-105217	A69-9001-1276
2012-04-18 23:44:48	VR2W-105217	A69-9001-1276
2012-04-18 23:48:41	VR2W-105217	A69-9001-1276
2012-04-18 23:53:13	VR2W-105217	A69-9001-1276
2012-04-18 23:57:20	VR2W-105217	A69-9001-1276
2012-04-19 00:04:02	VR2W-105217	A69-9001-1276
2012-04-19 00:07:33	VR2W-105217	A69-9001-1276
2012-04-19 00:19:09	VR2W-105217	A69-9001-1276
2012-04-19 00:23:04	VR2W-105217	A69-9001-1276
2012-04-19 00:27:40	VR2W-105217	A69-9001-1276
2012-04-19 00:56:36	VR2W-105217	A69-9001-1276
2012-04-19 01:27:05	VR2W-105217	A69-9001-1276
2012-04-19 01:41:03	VR2W-105217	A69-9001-1276
2012-04-19 01:49:51	VR2W-105217	A69-9001-1276
2012-04-19 02:07:15	VR2W-105217	A69-9001-1276
2012-04-19 03:01:35	VR2W-105217	A69-9001-1276
2012-04-19 03:09:56	VR2W-105217	A69-9001-1276
2012-04-19 03:35:17	VR2W-105217	A69-9001-1276
2012-04-19 03:39:03	VR2W-105217	A69-9001-1276
2012-04-19 03:43:19	VR2W-105217	A69-9001-1276
2012-04-19 03:46:55	VR2W-105217	A69-9001-1276
2012-04-19 03:50:53	VR2W-105217	A69-9001-1276
2012-04-19 03:55:32	VR2W-105217	A69-9001-1276
2012-04-19 04:03:52	VR2W-105217	A69-9001-1276
2012-04-19 04:08:26	VR2W-105217	A69-9001-1276
2012-04-19 04:12:41	VR2W-105217	A69-9001-1276
2012-04-19 04:12:53	VR2W-105216	A69-9001-1276					PB9
2012-04-19 04:20:05	VR2W-105217	A69-9001-1276
2012-04-19 04:20:18	VR2W-105216	A69-9001-1276					PB9
2012-04-19 04:24:32	VR2W-105217	A69-9001-1276
2012-04-19 04:28:30	VR2W-105217	A69-9001-1276
2012-04-19 04:33:10	VR2W-105217	A69-9001-1276
2012-04-19 04:41:47	VR2W-105216	A69-9001-1276					PB9
2012-04-19 04:50:49	VR2W-105216	A69-9001-1276					PB9
2012-04-19 04:54:41	VR2W-105216	A69-9001-1276					PB9
2012-04-19 04:59:09	VR2W-105216	A69-9001-1276					PB9
2012-04-19 05:12:29	VR2W-105217	A69-9001-1276
2012-04-19 05:16:59	VR2W-105217	A69-9001-1276
2012-04-19 05:21:02	VR2W-105217	A69-9001-1276
2012-04-19 05:25:53	VR2W-105217	A69-9001-1276
2012-04-19 05:30:39	VR2W-105217	A69-9001-1276
2012-04-19 05:35:17	VR2W-105217	A69-9001-1276
2012-04-19 05:43:23	VR2W-105217	A69-9001-1276
2012-04-19 05:55:08	VR2W-105217	A69-9001-1276
2012-04-19 05:59:42	VR2W-105217	A69-9001-1276
2012-04-19 06:07:21	VR2W-105217	A69-9001-1276
2012-04-19 06:11:02	VR2W-105217	A69-9001-1276
2012-04-19 06:15:08	VR2W-105217	A69-9001-1276
2012-04-19 06:21:48	VR2W-105217	A69-9001-1276
2012-04-19 06:42:08	VR2W-105217	A69-9001-1276
2012-04-19 06:53:22	VR2W-105216	A69-9001-1276					PB9
2012-04-19 07:01:16	VR2W-105216	A69-9001-1276					PB9
2012-04-19 07:04:45	VR2W-105216	A69-9001-1276					PB9
2012-04-19 07:08:26	VR2W-105216	A69-9001-1276					PB9
2012-04-19 07:15:52	VR2W-105216	A69-9001-1276					PB9
2012-04-19 07:26:23	VR2W-105216	A69-9001-1276					PB9
2012-04-19 07:30:30	VR2W-105216	A69-9001-1276					PB9
2012-04-19 07:33:50	VR2W-105216	A69-9001-1276					PB9
2012-04-19 07:37:14	VR2W-105216	A69-9001-1276					PB9
2012-04-19 07:52:47	VR2W-105216	A69-9001-1276					PB9
2012-04-19 07:57:12	VR2W-105216	A69-9001-1276					PB9
2012-04-19 08:01:06	VR2W-105216	A69-9001-1276					PB9
2012-04-19 08:51:40	VR2W-105216	A69-9001-1276					PB9
2012-04-19 09:04:21	VR2W-105216	A69-9001-1276					PB9
2012-04-19 09:21:30	VR2W-105216	A69-9001-1276					PB9
2012-04-19 09:55:02	VR2W-105216	A69-9001-1276					PB9
2012-04-19 10:50:43	VR2W-105216	A69-9001-1276					PB9
2012-04-19 11:04:32	VR2W-105216	A69-9001-1276					PB9
2012-04-19 11:09:19	VR2W-105216	A69-9001-1276					PB9
2012-04-19 12:04:40	VR2W-105216	A69-9001-1276					PB9
2012-04-19 12:09:03	VR2W-105216	A69-9001-1276					PB9
2012-04-19 12:49:02	VR2W-105216	A69-9001-1276					PB9
2012-04-19 13:25:23	VR2W-105216	A69-9001-1276					PB9
2012-04-19 14:10:42	VR2W-105216	A69-9001-1276					PB9
2012-04-19 14:15:17	VR2W-105216	A69-9001-1276					PB9
2012-04-19 14:35:53	VR2W-105216	A69-9001-1276					PB9
2012-04-19 14:48:10	VR2W-105216	A69-9001-1276					PB9
2012-04-19 14:52:37	VR2W-105216	A69-9001-1276					PB9
2012-04-19 15:05:58	VR2W-105216	A69-9001-1276					PB9
2012-04-19 15:13:56	VR2W-105216	A69-9001-1276					PB9
2012-04-19 15:41:51	VR2W-105216	A69-9001-1276					PB9
2012-04-19 19:27:03	VR2W-105216	A69-9001-1276					PB9
2012-04-19 19:55:35	VR2W-105216	A69-9001-1276					PB9
2012-04-19 20:25:38	VR2W-105216	A69-9001-1276					PB9
2012-04-19 20:37:16	VR2W-105216	A69-9001-1276					PB9
2012-04-19 20:48:30	VR2W-105216	A69-9001-1276					PB9
2012-04-19 20:55:45	VR2W-105216	A69-9001-1276					PB9
2012-04-19 21:00:00	VR2W-105216	A69-9001-1276					PB9
2012-04-19 21:03:35	VR2W-105216	A69-9001-1276					PB9
2012-04-19 21:07:31	VR2W-105216	A69-9001-1276					PB9
2012-04-19 21:12:06	VR2W-105216	A69-9001-1276					PB9
2012-04-19 21:23:55	VR2W-105216	A69-9001-1276					PB9
2012-04-19 21:36:39	VR2W-105216	A69-9001-1276					PB9
2012-04-19 21:48:20	VR2W-105217	A69-9001-1276
2012-04-19 21:57:36	VR2W-105217	A69-9001-1276
2012-04-19 22:01:46	VR2W-105217	A69-9001-1276
2012-04-19 22:05:10	VR2W-105217	A69-9001-1276
2012-04-19 22:12:34	VR2W-105217	A69-9001-1276
2012-04-19 22:30:01	VR2W-105217	A69-9001-1276
2012-04-19 22:33:53	VR2W-105217	A69-9001-1276
2012-04-19 22:38:21	VR2W-105217	A69-9001-1276
2012-04-19 22:47:08	VR2W-105217	A69-9001-1276
2012-04-19 22:51:45	VR2W-105217	A69-9001-1276
2012-04-19 22:56:04	VR2W-105217	A69-9001-1276
2012-04-19 22:59:47	VR2W-105217	A69-9001-1276
2012-04-19 23:03:56	VR2W-105217	A69-9001-1276
2012-04-19 23:07:21	VR2W-105217	A69-9001-1276
2012-04-19 23:23:04	VR2W-105217	A69-9001-1276
2012-04-19 23:35:30	VR2W-105217	A69-9001-1276
2012-04-19 23:39:27	VR2W-105217	A69-9001-1276
2012-04-19 23:48:24	VR2W-105217	A69-9001-1276
2012-04-19 23:52:07	VR2W-105217	A69-9001-1276
2012-04-19 23:56:20	VR2W-105217	A69-9001-1276
2012-04-20 00:03:32	VR2W-105217	A69-9001-1276
2012-04-20 00:11:07	VR2W-105217	A69-9001-1276
2012-04-20 00:14:41	VR2W-105217	A69-9001-1276
2012-04-20 00:18:35	VR2W-105217	A69-9001-1276
2012-04-20 00:34:03	VR2W-105217	A69-9001-1276
2012-04-20 00:41:42	VR2W-105217	A69-9001-1276
2012-04-20 00:46:28	VR2W-105217	A69-9001-1276
2012-04-20 00:51:06	VR2W-105217	A69-9001-1276
2012-04-20 00:55:25	VR2W-105217	A69-9001-1276
2012-04-20 01:03:23	VR2W-105217	A69-9001-1276
2012-04-20 01:14:59	VR2W-105217	A69-9001-1276
2012-04-20 01:18:41	VR2W-105217	A69-9001-1276
2012-04-20 01:22:48	VR2W-105217	A69-9001-1276
2012-04-20 01:26:07	VR2W-105217	A69-9001-1276
2012-04-20 01:29:29	VR2W-105217	A69-9001-1276
2012-04-20 01:32:59	VR2W-105217	A69-9001-1276
2012-04-20 01:48:16	VR2W-105217	A69-9001-1276
2012-04-20 01:52:38	VR2W-105217	A69-9001-1276
2012-04-20 02:00:45	VR2W-105217	A69-9001-1276
2012-04-20 02:04:29	VR2W-105217	A69-9001-1276
2012-04-20 02:08:42	VR2W-105217	A69-9001-1276
2012-04-20 02:15:59	VR2W-105217	A69-9001-1276
2012-04-20 02:37:23	VR2W-105217	A69-9001-1276
2012-04-20 02:41:47	VR2W-105217	A69-9001-1276
2012-04-20 02:50:11	VR2W-105217	A69-9001-1276
2012-04-20 03:04:10	VR2W-105217	A69-9001-1276
2012-04-20 03:07:34	VR2W-105217	A69-9001-1276
2012-04-20 03:11:07	VR2W-105217	A69-9001-1276
2012-04-20 03:14:56	VR2W-105217	A69-9001-1276
2012-04-20 03:23:12	VR2W-105217	A69-9001-1276
2012-04-20 03:31:46	VR2W-105217	A69-9001-1276
2012-04-20 03:41:31	VR2W-105217	A69-9001-1276
2012-04-20 03:46:20	VR2W-105217	A69-9001-1276
2012-04-20 03:51:03	VR2W-105217	A69-9001-1276
2012-04-20 03:55:33	VR2W-105217	A69-9001-1276
2012-04-20 04:04:32	VR2W-105217	A69-9001-1276
2012-04-20 04:14:18	VR2W-105217	A69-9001-1276
2012-04-20 04:19:07	VR2W-105217	A69-9001-1276
2012-04-20 04:37:13	VR2W-105217	A69-9001-1276
2012-04-20 04:41:59	VR2W-105217	A69-9001-1276
2012-04-20 04:54:47	VR2W-105217	A69-9001-1276
2012-04-20 04:59:07	VR2W-105217	A69-9001-1276
2012-04-20 05:07:04	VR2W-105217	A69-9001-1276
2012-04-20 05:07:16	VR2W-105216	A69-9001-1276					PB9
2012-04-20 05:10:34	VR2W-105217	A69-9001-1276
2012-04-20 05:14:20	VR2W-105217	A69-9001-1276
2012-04-20 05:18:36	VR2W-105217	A69-9001-1276
2012-04-20 05:22:13	VR2W-105217	A69-9001-1276
2012-04-20 05:30:52	VR2W-105217	A69-9001-1276
2012-04-20 05:52:24	VR2W-105217	A69-9001-1276
2012-04-20 06:01:36	VR2W-105217	A69-9001-1276
2012-04-20 06:05:40	VR2W-105217	A69-9001-1276
2012-04-20 06:15:22	VR2W-105217	A69-9001-1276
2012-04-20 06:28:50	VR2W-105217	A69-9001-1276
2012-04-20 06:29:00	VR2W-105218	A69-9001-1276					PB11
2012-04-20 06:32:30	VR2W-105216	A69-9001-1276					PB9
2012-04-20 06:35:54	VR2W-105217	A69-9001-1276
2012-04-20 06:44:50	VR2W-105216	A69-9001-1276					PB9
2012-04-20 06:49:09	VR2W-105217	A69-9001-1276
2012-04-20 06:56:57	VR2W-105216	A69-9001-1276					PB9
2012-04-20 07:26:07	VR2W-105216	A69-9001-1276					PB9
2012-04-20 07:29:23	VR2W-105216	A69-9001-1276					PB9
2012-04-20 07:46:19	VR2W-105216	A69-9001-1276					PB9
2012-04-20 08:33:14	VR2W-105216	A69-9001-1276					PB9
2012-04-20 08:44:07	VR2W-105216	A69-9001-1276					PB9
2012-04-20 09:15:01	VR2W-105216	A69-9001-1276					PB9
2012-04-20 09:19:24	VR2W-105216	A69-9001-1276					PB9
2012-04-20 09:23:15	VR2W-105216	A69-9001-1276					PB9
2012-04-20 09:27:41	VR2W-105216	A69-9001-1276					PB9
2012-04-20 09:31:39	VR2W-105216	A69-9001-1276					PB9
2012-04-20 10:18:28	VR2W-105216	A69-9001-1276					PB9
2012-04-20 10:27:23	VR2W-105216	A69-9001-1276					PB9
2012-04-20 10:44:59	VR2W-105216	A69-9001-1276					PB9
2012-04-20 10:57:33	VR2W-105216	A69-9001-1276					PB9
2012-04-20 11:29:57	VR2W-105216	A69-9001-1276					PB9
2012-04-20 11:37:14	VR2W-105216	A69-9001-1276					PB9
2012-04-20 12:19:29	VR2W-105216	A69-9001-1276					PB9
2012-04-20 12:44:09	VR2W-105216	A69-9001-1276					PB9
2012-04-20 12:48:17	VR2W-105216	A69-9001-1276					PB9
2012-04-20 13:06:43	VR2W-105216	A69-9001-1276					PB9
2012-04-20 13:10:32	VR2W-105216	A69-9001-1276					PB9
2012-04-20 13:14:54	VR2W-105216	A69-9001-1276					PB9
2012-04-20 13:31:12	VR2W-105216	A69-9001-1276					PB9
2012-04-20 13:34:59	VR2W-105216	A69-9001-1276					PB9
2012-04-20 14:09:08	VR2W-105216	A69-9001-1276					PB9
2012-04-20 14:13:12	VR2W-105216	A69-9001-1276					PB9
2012-04-20 14:18:05	VR2W-105216	A69-9001-1276					PB9
2012-04-20 14:22:55	VR2W-105216	A69-9001-1276					PB9
2012-04-20 14:51:00	VR2W-105216	A69-9001-1276					PB9
2012-04-20 14:54:21	VR2W-105216	A69-9001-1276					PB9
2012-04-20 14:57:50	VR2W-105216	A69-9001-1276					PB9
2012-04-20 15:01:31	VR2W-105216	A69-9001-1276					PB9
2012-04-20 16:11:06	VR2W-105216	A69-9001-1276					PB9
2012-04-20 16:31:44	VR2W-105216	A69-9001-1276					PB9
2012-04-20 17:29:16	VR2W-105216	A69-9001-1276					PB9
2012-04-20 18:04:21	VR2W-105216	A69-9001-1276					PB9
2012-04-20 18:47:21	VR2W-105216	A69-9001-1276					PB9
2012-04-20 18:59:18	VR2W-105216	A69-9001-1276					PB9
2012-04-20 19:04:06	VR2W-105216	A69-9001-1276					PB9
2012-04-20 19:13:13	VR2W-105216	A69-9001-1276					PB9
2012-04-20 19:17:09	VR2W-105216	A69-9001-1276					PB9
2012-04-20 19:21:47	VR2W-105216	A69-9001-1276					PB9
2012-04-20 19:26:06	VR2W-105216	A69-9001-1276					PB9
2012-04-20 19:29:50	VR2W-105216	A69-9001-1276					PB9
2012-04-20 19:55:09	VR2W-105216	A69-9001-1276					PB9
2012-04-20 20:27:38	VR2W-105216	A69-9001-1276					PB9
2012-04-20 20:42:01	VR2W-105216	A69-9001-1276					PB9
2012-04-20 21:00:12	VR2W-105217	A69-9001-1276
2012-04-20 21:05:05	VR2W-105217	A69-9001-1276
2012-04-20 21:09:56	VR2W-105217	A69-9001-1276
2012-04-20 21:14:41	VR2W-105217	A69-9001-1276
2012-04-20 21:19:17	VR2W-105217	A69-9001-1276
2012-04-20 21:23:34	VR2W-105217	A69-9001-1276
2012-04-20 21:31:12	VR2W-105217	A69-9001-1276
2012-04-20 21:40:34	VR2W-105217	A69-9001-1276
2012-04-20 21:44:51	VR2W-105217	A69-9001-1276
2012-04-20 21:52:33	VR2W-105217	A69-9001-1276
2012-04-20 22:02:09	VR2W-105217	A69-9001-1276
2012-04-20 22:11:01	VR2W-105217	A69-9001-1276
2012-04-20 22:11:11	VR2W-105218	A69-9001-1276					PB11
2012-04-20 22:27:46	VR2W-105217	A69-9001-1276
2012-04-20 22:31:47	VR2W-105217	A69-9001-1276
2012-04-20 22:36:34	VR2W-105217	A69-9001-1276
2012-04-20 22:41:14	VR2W-105217	A69-9001-1276
2012-04-20 22:57:58	VR2W-105217	A69-9001-1276
2012-04-20 23:02:45	VR2W-105217	A69-9001-1276
2012-04-20 23:19:42	VR2W-105217	A69-9001-1276
2012-04-20 23:23:17	VR2W-105217	A69-9001-1276
2012-04-20 23:31:40	VR2W-105217	A69-9001-1276
2012-04-20 23:39:01	VR2W-105217	A69-9001-1276
2012-04-20 23:42:17	VR2W-105217	A69-9001-1276
2012-04-20 23:45:34	VR2W-105217	A69-9001-1276
2012-04-20 23:52:14	VR2W-105217	A69-9001-1276
2012-04-20 23:55:40	VR2W-105217	A69-9001-1276
2012-04-21 00:08:00	VR2W-105217	A69-9001-1276
2012-04-21 00:12:32	VR2W-105217	A69-9001-1276
2012-04-21 00:16:43	VR2W-105217	A69-9001-1276
2012-04-21 00:20:08	VR2W-105217	A69-9001-1276
2012-04-21 00:23:44	VR2W-105217	A69-9001-1276
2012-04-21 00:23:56	VR2W-105216	A69-9001-1276					PB9
2012-04-21 00:27:39	VR2W-105217	A69-9001-1276
2012-04-21 00:32:14	VR2W-105217	A69-9001-1276
2012-04-21 00:44:03	VR2W-105217	A69-9001-1276
2012-04-21 01:01:16	VR2W-105217	A69-9001-1276
2012-04-21 01:09:32	VR2W-105217	A69-9001-1276
2012-04-21 01:13:29	VR2W-105217	A69-9001-1276
2012-04-21 01:18:06	VR2W-105217	A69-9001-1276
2012-04-21 01:30:35	VR2W-105217	A69-9001-1276
2012-04-21 01:42:03	VR2W-105217	A69-9001-1276
2012-04-21 01:58:04	VR2W-105217	A69-9001-1276
2012-04-21 02:01:31	VR2W-105217	A69-9001-1276
2012-04-21 02:09:14	VR2W-105217	A69-9001-1276
2012-04-21 02:32:34	VR2W-105217	A69-9001-1276
2012-04-21 02:36:10	VR2W-105217	A69-9001-1276
2012-04-21 03:04:22	VR2W-105218	A69-9001-1276					PB11
2012-04-21 03:53:05	VR2W-105217	A69-9001-1276
2012-04-21 04:10:49	VR2W-105217	A69-9001-1276
2012-04-21 04:53:23	VR2W-105217	A69-9001-1276
2012-04-21 04:57:13	VR2W-105217	A69-9001-1276
2012-04-21 05:05:33	VR2W-105217	A69-9001-1276
2012-04-21 05:29:15	VR2W-105217	A69-9001-1276
2012-04-21 05:32:58	VR2W-105217	A69-9001-1276
2012-04-21 05:37:11	VR2W-105217	A69-9001-1276
2012-04-21 05:40:40	VR2W-105217	A69-9001-1276
2012-04-21 05:59:38	VR2W-105218	A69-9001-1276					PB11
2012-04-21 06:11:41	VR2W-105217	A69-9001-1276
2012-04-21 06:19:27	VR2W-105217	A69-9001-1276
2012-04-21 06:29:24	VR2W-105217	A69-9001-1276
2012-04-21 06:32:51	VR2W-105217	A69-9001-1276
2012-04-21 06:40:34	VR2W-105217	A69-9001-1276
2012-04-21 06:50:14	VR2W-105217	A69-9001-1276
2012-04-21 07:03:29	VR2W-105217	A69-9001-1276
2012-04-21 07:13:10	VR2W-105217	A69-9001-1276
2012-04-21 07:17:52	VR2W-105217	A69-9001-1276
2012-04-21 07:22:22	VR2W-105217	A69-9001-1276
2012-04-21 07:22:35	VR2W-105216	A69-9001-1276					PB9
2012-04-21 07:26:38	VR2W-105216	A69-9001-1276					PB9
2012-04-21 07:31:29	VR2W-105216	A69-9001-1276					PB9
2012-04-21 07:40:56	VR2W-105216	A69-9001-1276					PB9
2012-04-21 07:45:19	VR2W-105216	A69-9001-1276					PB9
2012-04-21 08:06:55	VR2W-105216	A69-9001-1276					PB9
2012-04-21 08:11:07	VR2W-105216	A69-9001-1276					PB9
2012-04-21 08:22:23	VR2W-105216	A69-9001-1276					PB9
2012-04-21 08:25:41	VR2W-105216	A69-9001-1276					PB9
2012-04-21 08:44:33	VR2W-105216	A69-9001-1276					PB9
2012-04-21 09:38:18	VR2W-105216	A69-9001-1276					PB9
2012-04-21 09:52:02	VR2W-105216	A69-9001-1276					PB9
2012-04-21 11:37:58	VR2W-105216	A69-9001-1276					PB9
2012-04-21 11:45:42	VR2W-105216	A69-9001-1276					PB9
2012-04-21 12:04:48	VR2W-105216	A69-9001-1276					PB9
2012-04-21 12:44:35	VR2W-105216	A69-9001-1276					PB9
2012-04-21 12:48:31	VR2W-105216	A69-9001-1276					PB9
2012-04-21 13:04:56	VR2W-105216	A69-9001-1276					PB9
2012-04-21 13:09:37	VR2W-105216	A69-9001-1276					PB9
2012-04-21 13:22:38	VR2W-105216	A69-9001-1276					PB9
2012-04-21 13:30:50	VR2W-105216	A69-9001-1276					PB9
2012-04-21 13:35:13	VR2W-105216	A69-9001-1276					PB9
2012-04-21 13:39:05	VR2W-105216	A69-9001-1276					PB9
2012-04-21 13:43:32	VR2W-105216	A69-9001-1276					PB9
2012-04-21 13:52:15	VR2W-105216	A69-9001-1276					PB9
2012-04-21 14:04:11	VR2W-105216	A69-9001-1276					PB9
2012-04-21 14:07:31	VR2W-105216	A69-9001-1276					PB9
2012-04-21 14:10:57	VR2W-105216	A69-9001-1276					PB9
2012-04-21 14:18:36	VR2W-105216	A69-9001-1276					PB9
2012-04-21 14:44:15	VR2W-105216	A69-9001-1276					PB9
2012-04-21 14:51:54	VR2W-105216	A69-9001-1276					PB9
2012-04-21 14:59:42	VR2W-105216	A69-9001-1276					PB9
2012-04-21 15:09:52	VR2W-105216	A69-9001-1276					PB9
2012-04-21 15:13:35	VR2W-105216	A69-9001-1276					PB9
2012-04-21 15:24:51	VR2W-105216	A69-9001-1276					PB9
2012-04-21 15:38:21	VR2W-105216	A69-9001-1276					PB9
2012-04-21 15:42:48	VR2W-105216	A69-9001-1276					PB9
2012-04-21 15:51:26	VR2W-105216	A69-9001-1276					PB9
2012-04-21 15:59:43	VR2W-105216	A69-9001-1276					PB9
2012-04-21 16:04:15	VR2W-105216	A69-9001-1276					PB9
2012-04-21 16:11:42	VR2W-105216	A69-9001-1276					PB9
2012-04-21 16:18:42	VR2W-105216	A69-9001-1276					PB9
2012-04-21 16:22:36	VR2W-105216	A69-9001-1276					PB9
2012-04-21 16:27:10	VR2W-105216	A69-9001-1276					PB9
2012-04-21 16:31:21	VR2W-105216	A69-9001-1276					PB9
2012-04-21 16:42:25	VR2W-105216	A69-9001-1276					PB9
2012-04-21 16:47:10	VR2W-105216	A69-9001-1276					PB9
2012-04-21 16:55:54	VR2W-105216	A69-9001-1276					PB9
2012-04-21 16:59:24	VR2W-105216	A69-9001-1276					PB9
2012-04-21 17:14:41	VR2W-105216	A69-9001-1276					PB9
2012-04-21 17:56:43	VR2W-105216	A69-9001-1276					PB9
2012-04-21 18:05:07	VR2W-105216	A69-9001-1276					PB9
2012-04-21 18:19:09	VR2W-105216	A69-9001-1276					PB9
2012-04-21 19:22:36	VR2W-105216	A69-9001-1276					PB9
2012-04-21 19:27:25	VR2W-105216	A69-9001-1276					PB9
2012-04-21 20:04:03	VR2W-105216	A69-9001-1276					PB9
2012-04-21 20:27:02	VR2W-105216	A69-9001-1276					PB9
2012-04-21 20:35:16	VR2W-105216	A69-9001-1276					PB9
2012-04-21 20:39:09	VR2W-105216	A69-9001-1276					PB9
2012-04-21 20:43:38	VR2W-105216	A69-9001-1276					PB9
2012-04-21 20:47:42	VR2W-105216	A69-9001-1276					PB9
2012-04-21 20:52:22	VR2W-105217	A69-9001-1276
2012-04-21 21:01:55	VR2W-105217	A69-9001-1276
2012-04-21 21:06:27	VR2W-105217	A69-9001-1276
2012-04-21 21:10:37	VR2W-105217	A69-9001-1276
2012-04-21 21:17:32	VR2W-105217	A69-9001-1276
2012-04-21 21:33:29	VR2W-105217	A69-9001-1276
2012-04-21 22:06:11	VR2W-105217	A69-9001-1276
2012-04-21 22:09:35	VR2W-105217	A69-9001-1276
2012-04-21 22:13:08	VR2W-105217	A69-9001-1276
2012-04-21 22:16:59	VR2W-105217	A69-9001-1276
2012-04-21 22:21:26	VR2W-105217	A69-9001-1276
2012-04-21 22:30:07	VR2W-105217	A69-9001-1276
2012-04-21 22:34:34	VR2W-105217	A69-9001-1276
2012-04-21 22:48:08	VR2W-105217	A69-9001-1276
2012-04-21 22:52:37	VR2W-105217	A69-9001-1276
2012-04-21 22:56:41	VR2W-105217	A69-9001-1276
2012-04-21 23:01:33	VR2W-105217	A69-9001-1276
2012-04-21 23:11:03	VR2W-105217	A69-9001-1276
2012-04-21 23:11:13	VR2W-105218	A69-9001-1276					PB11
2012-04-21 23:19:36	VR2W-105217	A69-9001-1276
2012-04-21 23:19:45	VR2W-105218	A69-9001-1276					PB11
2012-04-21 23:29:26	VR2W-105218	A69-9001-1276					PB11
2012-04-21 23:33:59	VR2W-105217	A69-9001-1276
2012-04-21 23:38:29	VR2W-105217	A69-9001-1276
2012-04-21 23:42:34	VR2W-105217	A69-9001-1276
2012-04-21 23:47:28	VR2W-105217	A69-9001-1276
2012-04-21 23:57:12	VR2W-105217	A69-9001-1276
2012-04-22 00:01:58	VR2W-105217	A69-9001-1276
2012-04-22 00:06:37	VR2W-105217	A69-9001-1276
2012-04-22 00:10:58	VR2W-105217	A69-9001-1276
2012-04-22 00:14:45	VR2W-105217	A69-9001-1276
2012-04-22 00:19:03	VR2W-105217	A69-9001-1276
2012-04-22 00:22:43	VR2W-105217	A69-9001-1276
2012-04-22 00:26:49	VR2W-105217	A69-9001-1276
2012-04-22 00:30:05	VR2W-105217	A69-9001-1276
2012-04-22 00:36:45	VR2W-105217	A69-9001-1276
2012-04-22 00:40:11	VR2W-105217	A69-9001-1276
2012-04-22 00:43:49	VR2W-105217	A69-9001-1276
2012-04-22 00:47:48	VR2W-105217	A69-9001-1276
2012-04-22 00:52:33	VR2W-105217	A69-9001-1276
2012-04-22 01:01:17	VR2W-105217	A69-9001-1276
2012-04-22 01:04:45	VR2W-105217	A69-9001-1276
2012-04-22 01:08:25	VR2W-105217	A69-9001-1276
2012-04-22 01:12:30	VR2W-105217	A69-9001-1276
2012-04-22 01:22:19	VR2W-105217	A69-9001-1276
2012-04-22 01:32:02	VR2W-105217	A69-9001-1276
2012-04-22 01:36:47	VR2W-105217	A69-9001-1276
2012-04-22 01:45:39	VR2W-105217	A69-9001-1276
2012-04-22 01:49:14	VR2W-105217	A69-9001-1276
2012-04-22 02:02:06	VR2W-105217	A69-9001-1276
2012-04-22 02:02:16	VR2W-105218	A69-9001-1276					PB11
2012-04-22 02:33:53	VR2W-105217	A69-9001-1276
2012-04-22 02:38:19	VR2W-105217	A69-9001-1276
2012-04-22 02:46:53	VR2W-105217	A69-9001-1276
2012-04-22 02:54:56	VR2W-105217	A69-9001-1276
2012-04-22 03:02:38	VR2W-105217	A69-9001-1276
2012-04-22 03:10:33	VR2W-105217	A69-9001-1276
2012-04-22 03:10:46	VR2W-105216	A69-9001-1276					PB9
2012-04-22 03:17:42	VR2W-105217	A69-9001-1276
2012-04-22 03:21:48	VR2W-105217	A69-9001-1276
2012-04-22 03:25:07	VR2W-105217	A69-9001-1276
2012-04-22 03:25:17	VR2W-105218	A69-9001-1276					PB11
2012-04-22 03:28:28	VR2W-105217	A69-9001-1276
2012-04-22 03:35:36	VR2W-105217	A69-9001-1276
2012-04-22 03:39:41	VR2W-105217	A69-9001-1276
2012-04-22 03:44:35	VR2W-105217	A69-9001-1276
2012-04-22 03:49:29	VR2W-105217	A69-9001-1276
2012-04-22 03:54:20	VR2W-105217	A69-9001-1276
2012-04-22 03:59:08	VR2W-105217	A69-9001-1276
2012-04-22 04:03:48	VR2W-105217	A69-9001-1276
2012-04-22 04:08:15	VR2W-105217	A69-9001-1276
2012-04-22 04:12:14	VR2W-105217	A69-9001-1276
2012-04-22 04:21:26	VR2W-105217	A69-9001-1276
2012-04-22 04:21:39	VR2W-105216	A69-9001-1276					PB9
2012-04-22 04:30:20	VR2W-105217	A69-9001-1276
2012-04-22 04:35:06	VR2W-105217	A69-9001-1276
2012-04-22 04:44:04	VR2W-105217	A69-9001-1276
2012-04-22 04:55:43	VR2W-105217	A69-9001-1276
2012-04-22 05:04:26	VR2W-105217	A69-9001-1276
2012-04-22 05:08:58	VR2W-105217	A69-9001-1276
2012-04-22 05:16:31	VR2W-105217	A69-9001-1276
2012-04-22 05:20:02	VR2W-105217	A69-9001-1276
2012-04-22 05:23:49	VR2W-105217	A69-9001-1276
2012-04-22 05:28:09	VR2W-105217	A69-9001-1276
2012-04-22 05:31:53	VR2W-105217	A69-9001-1276
2012-04-22 05:36:06	VR2W-105217	A69-9001-1276
2012-04-22 05:39:35	VR2W-105217	A69-9001-1276
2012-04-22 05:43:21	VR2W-105217	A69-9001-1276
2012-04-22 05:51:10	VR2W-105217	A69-9001-1276
2012-04-22 05:55:03	VR2W-105217	A69-9001-1276
2012-04-22 06:06:55	VR2W-105217	A69-9001-1276
2012-04-22 06:10:13	VR2W-105217	A69-9001-1276
2012-04-22 06:16:59	VR2W-105217	A69-9001-1276
2012-04-22 06:20:34	VR2W-105217	A69-9001-1276
2012-04-22 06:29:01	VR2W-105217	A69-9001-1276
2012-04-22 06:33:12	VR2W-105217	A69-9001-1276
2012-04-22 06:36:39	VR2W-105217	A69-9001-1276
2012-04-22 06:44:17	VR2W-105217	A69-9001-1276
2012-04-22 06:49:02	VR2W-105217	A69-9001-1276
2012-04-22 06:57:54	VR2W-105217	A69-9001-1276
2012-04-22 07:01:29	VR2W-105217	A69-9001-1276
2012-04-22 07:14:33	VR2W-105216	A69-9001-1276					PB9
2012-04-22 07:22:23	VR2W-105216	A69-9001-1276					PB9
2012-04-22 07:25:30	VR2W-105217	A69-9001-1276
2012-04-22 07:25:43	VR2W-105216	A69-9001-1276					PB9
2012-04-22 07:29:08	VR2W-105216	A69-9001-1276					PB9
2012-04-22 07:36:40	VR2W-105216	A69-9001-1276					PB9
2012-04-22 07:45:33	VR2W-105216	A69-9001-1276					PB9
2012-04-22 07:53:15	VR2W-105216	A69-9001-1276					PB9
2012-04-22 07:58:04	VR2W-105216	A69-9001-1276					PB9
2012-04-22 08:02:47	VR2W-105216	A69-9001-1276					PB9
2012-04-22 08:07:17	VR2W-105216	A69-9001-1276					PB9
2012-04-22 09:00:05	VR2W-105216	A69-9001-1276					PB9
2012-04-22 09:12:39	VR2W-105216	A69-9001-1276					PB9
2012-04-22 09:31:20	VR2W-105216	A69-9001-1276					PB9
2012-04-22 09:44:56	VR2W-105216	A69-9001-1276					PB9
2012-04-22 09:48:31	VR2W-105216	A69-9001-1276					PB9
2012-04-22 09:52:27	VR2W-105216	A69-9001-1276					PB9
2012-04-22 10:08:55	VR2W-105216	A69-9001-1276					PB9
2012-04-22 10:35:26	VR2W-105216	A69-9001-1276					PB9
2012-04-22 10:46:19	VR2W-105216	A69-9001-1276					PB9
2012-04-22 10:50:51	VR2W-105216	A69-9001-1276					PB9
2012-04-22 11:42:13	VR2W-105216	A69-9001-1276					PB9
2012-04-22 13:00:49	VR2W-105216	A69-9001-1276					PB9
2012-04-22 13:30:25	VR2W-105216	A69-9001-1276					PB9
2012-04-22 14:18:30	VR2W-105216	A69-9001-1276					PB9
2012-04-22 15:04:35	VR2W-105216	A69-9001-1276					PB9
2012-04-22 15:25:33	VR2W-105216	A69-9001-1276					PB9
2012-04-22 15:29:52	VR2W-105216	A69-9001-1276					PB9
2012-04-22 15:33:32	VR2W-105216	A69-9001-1276					PB9
2012-04-22 15:37:38	VR2W-105216	A69-9001-1276					PB9
2012-04-22 15:44:10	VR2W-105216	A69-9001-1276					PB9
2012-04-22 15:50:47	VR2W-105216	A69-9001-1276					PB9
2012-04-22 15:54:09	VR2W-105216	A69-9001-1276					PB9
2012-04-22 15:57:39	VR2W-105216	A69-9001-1276					PB9
2012-04-22 16:01:23	VR2W-105216	A69-9001-1276					PB9
2012-04-22 16:09:10	VR2W-105216	A69-9001-1276					PB9
2012-04-22 16:17:28	VR2W-105216	A69-9001-1276					PB9
2012-04-22 16:30:35	VR2W-105216	A69-9001-1276					PB9
2012-04-22 16:44:03	VR2W-105216	A69-9001-1276					PB9
2012-04-22 16:48:27	VR2W-105216	A69-9001-1276					PB9
2012-04-22 17:05:37	VR2W-105216	A69-9001-1276					PB9
2012-04-22 17:18:44	VR2W-105216	A69-9001-1276					PB9
2012-04-22 17:27:53	VR2W-105216	A69-9001-1276					PB9
2012-04-22 17:41:08	VR2W-105216	A69-9001-1276					PB9
2012-04-22 17:45:17	VR2W-105216	A69-9001-1276					PB9
2012-04-22 17:48:38	VR2W-105216	A69-9001-1276					PB9
2012-04-22 17:52:06	VR2W-105216	A69-9001-1276					PB9
2012-04-22 18:06:32	VR2W-105216	A69-9001-1276					PB9
2012-04-22 18:17:28	VR2W-105216	A69-9001-1276					PB9
2012-04-22 18:48:35	VR2W-105216	A69-9001-1276					PB9
2012-04-22 18:53:11	VR2W-105216	A69-9001-1276					PB9
2012-04-22 18:57:28	VR2W-105216	A69-9001-1276					PB9
2012-04-22 19:05:11	VR2W-105216	A69-9001-1276					PB9
2012-04-22 19:10:03	VR2W-105216	A69-9001-1276					PB9
2012-04-22 19:23:54	VR2W-105216	A69-9001-1276					PB9
2012-04-22 19:32:17	VR2W-105216	A69-9001-1276					PB9
2012-04-22 20:18:55	VR2W-105216	A69-9001-1276					PB9
2012-04-22 20:22:17	VR2W-105216	A69-9001-1276					PB9
2012-04-22 20:25:47	VR2W-105216	A69-9001-1276					PB9
2012-04-22 20:33:39	VR2W-105216	A69-9001-1276					PB9
2012-04-22 20:49:00	VR2W-105218	A69-9001-1276					PB11
2012-04-22 20:49:03	VR2W-105216	A69-9001-1276					PB9
2012-04-22 20:56:16	VR2W-105217	A69-9001-1276
2012-04-22 20:56:29	VR2W-105216	A69-9001-1276					PB9
2012-04-22 21:03:23	VR2W-105216	A69-9001-1276					PB9
2012-04-22 21:07:09	VR2W-105216	A69-9001-1276					PB9
2012-04-22 21:11:26	VR2W-105216	A69-9001-1276					PB9
2012-04-22 21:14:45	VR2W-105215	A69-9001-1276
2012-04-22 21:28:41	VR2W-105216	A69-9001-1276					PB9
2012-04-22 21:37:12	VR2W-105217	A69-9001-1276
2012-04-22 21:40:38	VR2W-105217	A69-9001-1276
2012-04-22 21:48:12	VR2W-105217	A69-9001-1276
2012-04-22 21:53:02	VR2W-105218	A69-9001-1276					PB11
2012-04-22 21:57:17	VR2W-105217	A69-9001-1276
2012-04-22 22:01:11	VR2W-105217	A69-9001-1276
2012-04-22 22:05:44	VR2W-105217	A69-9001-1276
2012-04-22 22:09:54	VR2W-105217	A69-9001-1276
2012-04-22 22:10:04	VR2W-105218	A69-9001-1276					PB11
2012-04-22 22:13:19	VR2W-105217	A69-9001-1276
2012-04-22 22:25:18	VR2W-105217	A69-9001-1276
2012-04-22 22:29:27	VR2W-105217	A69-9001-1276
2012-04-22 22:32:48	VR2W-105217	A69-9001-1276
2012-04-22 22:32:58	VR2W-105218	A69-9001-1276					PB11
2012-04-22 22:36:14	VR2W-105217	A69-9001-1276
2012-04-22 22:43:51	VR2W-105217	A69-9001-1276
2012-04-22 22:48:36	VR2W-105217	A69-9001-1276
2012-04-22 22:53:11	VR2W-105217	A69-9001-1276
2012-04-22 23:00:58	VR2W-105217	A69-9001-1276
2012-04-22 23:13:05	VR2W-105217	A69-9001-1276
2012-04-22 23:17:38	VR2W-105217	A69-9001-1276
2012-04-22 23:32:56	VR2W-105217	A69-9001-1276
2012-04-22 23:33:09	VR2W-105216	A69-9001-1276					PB9
2012-04-22 23:37:44	VR2W-105217	A69-9001-1276
2012-04-22 23:42:26	VR2W-105217	A69-9001-1276
2012-04-22 23:42:39	VR2W-105216	A69-9001-1276					PB9
2012-04-22 23:46:55	VR2W-105217	A69-9001-1276
2012-04-22 23:50:56	VR2W-105217	A69-9001-1276
2012-04-23 00:24:01	VR2W-105217	A69-9001-1276
2012-04-23 00:31:17	VR2W-105217	A69-9001-1276
2012-04-23 00:35:32	VR2W-105217	A69-9001-1276
2012-04-23 00:39:06	VR2W-105217	A69-9001-1276
2012-04-23 00:43:00	VR2W-105217	A69-9001-1276
2012-04-23 00:47:33	VR2W-105217	A69-9001-1276
2012-04-23 00:51:44	VR2W-105217	A69-9001-1276
2012-04-23 00:55:10	VR2W-105217	A69-9001-1276
2012-04-23 00:58:46	VR2W-105217	A69-9001-1276
2012-04-23 01:02:44	VR2W-105217	A69-9001-1276
2012-04-23 01:02:57	VR2W-105216	A69-9001-1276					PB9
2012-04-23 01:07:23	VR2W-105217	A69-9001-1276
2012-04-23 01:11:48	VR2W-105217	A69-9001-1276
2012-04-23 01:15:42	VR2W-105217	A69-9001-1276
2012-04-23 01:20:15	VR2W-105217	A69-9001-1276
2012-04-23 01:24:26	VR2W-105217	A69-9001-1276
2012-04-23 01:31:30	VR2W-105217	A69-9001-1276
2012-04-23 01:35:30	VR2W-105217	A69-9001-1276
2012-04-23 01:40:13	VR2W-105217	A69-9001-1276
2012-04-23 01:44:45	VR2W-105217	A69-9001-1276
2012-04-23 01:48:53	VR2W-105217	A69-9001-1276
2012-04-23 02:03:13	VR2W-105217	A69-9001-1276
2012-04-23 02:07:54	VR2W-105217	A69-9001-1276
2012-04-23 02:16:17	VR2W-105217	A69-9001-1276
2012-04-23 02:20:56	VR2W-105217	A69-9001-1276
2012-04-23 02:21:06	VR2W-105218	A69-9001-1276					PB11
2012-04-23 02:29:08	VR2W-105217	A69-9001-1276
2012-04-23 02:33:31	VR2W-105217	A69-9001-1276
2012-04-23 02:37:23	VR2W-105217	A69-9001-1276
2012-04-23 02:45:54	VR2W-105217	A69-9001-1276
2012-04-23 03:00:01	VR2W-105217	A69-9001-1276
2012-04-23 03:25:08	VR2W-105217	A69-9001-1276
2012-04-23 03:29:57	VR2W-105217	A69-9001-1276
2012-04-23 03:39:10	VR2W-105217	A69-9001-1276
2012-04-23 03:43:13	VR2W-105217	A69-9001-1276
2012-04-23 03:48:07	VR2W-105217	A69-9001-1276
2012-04-23 03:57:49	VR2W-105217	A69-9001-1276
2012-04-23 04:02:33	VR2W-105217	A69-9001-1276
2012-04-23 04:02:46	VR2W-105216	A69-9001-1276					PB9
2012-04-23 04:11:18	VR2W-105217	A69-9001-1276
2012-04-23 04:14:44	VR2W-105217	A69-9001-1276
2012-04-23 04:22:22	VR2W-105217	A69-9001-1276
2012-04-23 04:27:07	VR2W-105217	A69-9001-1276
2012-04-23 04:31:44	VR2W-105217	A69-9001-1276
2012-04-23 04:36:01	VR2W-105217	A69-9001-1276
2012-04-23 04:43:43	VR2W-105217	A69-9001-1276
2012-04-23 04:48:35	VR2W-105217	A69-9001-1276
2012-04-23 04:58:03	VR2W-105217	A69-9001-1276
2012-04-23 05:02:30	VR2W-105217	A69-9001-1276
2012-04-23 05:06:27	VR2W-105217	A69-9001-1276
2012-04-23 05:11:05	VR2W-105217	A69-9001-1276
2012-04-23 05:15:27	VR2W-105217	A69-9001-1276
2012-04-23 05:19:15	VR2W-105217	A69-9001-1276
2012-04-23 05:23:36	VR2W-105217	A69-9001-1276
2012-04-23 05:27:23	VR2W-105217	A69-9001-1276
2012-04-23 05:31:40	VR2W-105217	A69-9001-1276
2012-04-23 05:39:27	VR2W-105217	A69-9001-1276
2012-04-23 05:42:45	VR2W-105217	A69-9001-1276
2012-04-23 05:46:04	VR2W-105217	A69-9001-1276
2012-04-23 05:49:28	VR2W-105217	A69-9001-1276
2012-04-23 05:56:51	VR2W-105217	A69-9001-1276
2012-04-23 06:01:15	VR2W-105217	A69-9001-1276
2012-04-23 06:09:42	VR2W-105217	A69-9001-1276
2012-04-23 06:13:53	VR2W-105217	A69-9001-1276
2012-04-23 06:17:21	VR2W-105217	A69-9001-1276
2012-04-23 06:21:00	VR2W-105217	A69-9001-1276
2012-04-23 06:25:05	VR2W-105217	A69-9001-1276
2012-04-23 06:29:59	VR2W-105217	A69-9001-1276
2012-04-23 06:34:53	VR2W-105217	A69-9001-1276
2012-04-23 07:02:42	VR2W-105217	A69-9001-1276
2012-04-23 07:07:45	VR2W-105216	A69-9001-1276					PB9
2012-04-23 07:12:29	VR2W-105216	A69-9001-1276					PB9
2012-04-23 07:21:14	VR2W-105216	A69-9001-1276					PB9
2012-04-23 07:24:42	VR2W-105216	A69-9001-1276					PB9
2012-04-23 07:28:22	VR2W-105216	A69-9001-1276					PB9
2012-04-23 07:42:11	VR2W-105216	A69-9001-1276					PB9
2012-04-23 07:51:40	VR2W-105216	A69-9001-1276					PB9
2012-04-23 07:56:07	VR2W-105216	A69-9001-1276					PB9
2012-04-23 08:00:06	VR2W-105216	A69-9001-1276					PB9
2012-04-23 09:52:09	VR2W-105216	A69-9001-1276					PB9
2012-04-23 09:56:01	VR2W-105216	A69-9001-1276					PB9
2012-04-23 10:14:13	VR2W-105216	A69-9001-1276					PB9
2012-04-23 10:23:17	VR2W-105216	A69-9001-1276					PB9
2012-04-23 10:35:54	VR2W-105216	A69-9001-1276					PB9
2012-04-23 10:39:21	VR2W-105216	A69-9001-1276					PB9
2012-04-23 11:37:07	VR2W-105216	A69-9001-1276					PB9
2012-04-23 11:44:44	VR2W-105216	A69-9001-1276					PB9
2012-04-23 11:48:20	VR2W-105216	A69-9001-1276					PB9
2012-04-23 12:46:57	VR2W-105216	A69-9001-1276					PB9
2012-04-23 13:18:47	VR2W-105216	A69-9001-1276					PB9
2012-04-23 14:02:58	VR2W-105216	A69-9001-1276					PB9
2012-04-23 14:07:30	VR2W-105216	A69-9001-1276					PB9
2012-04-23 14:11:27	VR2W-105217	A69-9001-1276
2012-04-23 14:15:04	VR2W-105216	A69-9001-1276					PB9
2012-04-23 14:30:40	VR2W-105216	A69-9001-1276					PB9
2012-04-23 14:43:49	VR2W-105216	A69-9001-1276					PB9
2012-04-23 14:52:25	VR2W-105216	A69-9001-1276					PB9
2012-04-23 14:55:43	VR2W-105216	A69-9001-1276					PB9
2012-04-23 14:59:04	VR2W-105216	A69-9001-1276					PB9
2012-04-23 15:09:56	VR2W-105216	A69-9001-1276					PB9
2012-04-23 15:14:28	VR2W-105216	A69-9001-1276					PB9
2012-04-23 15:29:11	VR2W-105216	A69-9001-1276					PB9
2012-04-23 15:36:46	VR2W-105216	A69-9001-1276					PB9
2012-04-23 15:48:45	VR2W-105216	A69-9001-1276					PB9
2012-04-23 15:52:52	VR2W-105216	A69-9001-1276					PB9
2012-04-23 15:56:12	VR2W-105216	A69-9001-1276					PB9
2012-04-23 15:59:37	VR2W-105216	A69-9001-1276					PB9
2012-04-23 16:07:03	VR2W-105216	A69-9001-1276					PB9
2012-04-23 16:11:32	VR2W-105216	A69-9001-1276					PB9
2012-04-23 16:33:44	VR2W-105216	A69-9001-1276					PB9
2012-04-23 16:43:45	VR2W-105216	A69-9001-1276					PB9
2012-04-23 16:47:17	VR2W-105216	A69-9001-1276					PB9
2012-04-23 16:51:06	VR2W-105216	A69-9001-1276					PB9
2012-04-23 17:16:01	VR2W-105216	A69-9001-1276					PB9
2012-04-23 17:37:17	VR2W-105216	A69-9001-1276					PB9
2012-04-23 17:46:43	VR2W-105216	A69-9001-1276					PB9
2012-04-23 17:51:07	VR2W-105216	A69-9001-1276					PB9
2012-04-23 18:08:18	VR2W-105216	A69-9001-1276					PB9
2012-04-23 18:35:06	VR2W-105216	A69-9001-1276					PB9
2012-04-23 19:42:58	VR2W-105216	A69-9001-1276					PB9
2012-04-23 20:24:35	VR2W-105216	A69-9001-1276					PB9
2012-04-23 20:32:03	VR2W-105216	A69-9001-1276					PB9
2012-04-23 20:51:09	VR2W-105216	A69-9001-1276					PB9
2012-04-23 20:59:47	VR2W-105217	A69-9001-1276
2012-04-23 21:04:29	VR2W-105217	A69-9001-1276
2012-04-23 21:17:51	VR2W-105217	A69-9001-1276
2012-04-23 21:34:52	VR2W-105217	A69-9001-1276
2012-04-23 21:35:02	VR2W-105218	A69-9001-1276					PB11
2012-04-23 21:46:15	VR2W-105217	A69-9001-1276
2012-04-23 21:54:01	VR2W-105217	A69-9001-1276
2012-04-23 21:54:11	VR2W-105218	A69-9001-1276					PB11
2012-04-23 21:57:17	VR2W-105217	A69-9001-1276
2012-04-23 22:00:33	VR2W-105217	A69-9001-1276
2012-04-23 22:03:52	VR2W-105217	A69-9001-1276
2012-04-23 22:07:14	VR2W-105217	A69-9001-1276
2012-04-23 22:18:36	VR2W-105217	A69-9001-1276
2012-04-23 22:18:46	VR2W-105218	A69-9001-1276					PB11
2012-04-23 22:33:58	VR2W-105217	A69-9001-1276
2012-04-23 22:38:17	VR2W-105216	A69-9001-1276					PB9
2012-04-23 22:41:19	VR2W-105217	A69-9001-1276
2012-04-23 22:47:53	VR2W-105217	A69-9001-1276
2012-04-23 23:06:28	VR2W-105217	A69-9001-1276
2012-04-23 23:23:20	VR2W-105217	A69-9001-1276
2012-04-23 23:45:44	VR2W-105217	A69-9001-1276
2012-04-23 23:49:39	VR2W-105217	A69-9001-1276
2012-04-23 23:58:33	VR2W-105217	A69-9001-1276
2012-04-24 00:16:05	VR2W-105218	A69-9001-1276					PB11
2012-04-24 01:11:09	VR2W-105217	A69-9001-1276
2012-04-24 01:19:20	VR2W-105217	A69-9001-1276
2012-04-24 01:31:54	VR2W-105217	A69-9001-1276
2012-04-24 01:48:38	VR2W-105217	A69-9001-1276
2012-04-24 01:59:58	VR2W-105217	A69-9001-1276
2012-04-24 02:04:04	VR2W-105217	A69-9001-1276
2012-04-24 02:17:38	VR2W-105217	A69-9001-1276
2012-04-24 02:21:27	VR2W-105217	A69-9001-1276
2012-04-24 02:29:42	VR2W-105217	A69-9001-1276
2012-04-24 02:43:07	VR2W-105218	A69-9001-1276					PB11
2012-04-24 02:51:53	VR2W-105217	A69-9001-1276
2012-04-24 02:52:03	VR2W-105218	A69-9001-1276					PB11
2012-04-24 02:55:46	VR2W-105218	A69-9001-1276					PB11
2012-04-24 03:06:56	VR2W-105218	A69-9001-1276					PB11
2012-04-24 03:34:00	VR2W-105217	A69-9001-1276
2012-04-24 03:37:22	VR2W-105217	A69-9001-1276
2012-04-24 03:40:49	VR2W-105217	A69-9001-1276
2012-04-24 03:58:06	VR2W-105217	A69-9001-1276
2012-04-24 04:02:40	VR2W-105217	A69-9001-1276
2012-04-24 04:06:54	VR2W-105217	A69-9001-1276
2012-04-24 04:30:18	VR2W-105217	A69-9001-1276
2012-04-24 04:44:07	VR2W-105217	A69-9001-1276
2012-04-24 04:58:05	VR2W-105217	A69-9001-1276
2012-04-24 05:19:28	VR2W-105217	A69-9001-1276
2012-04-24 05:26:53	VR2W-105217	A69-9001-1276
2012-04-24 05:30:14	VR2W-105217	A69-9001-1276
2012-04-24 05:33:40	VR2W-105217	A69-9001-1276
2012-04-24 05:37:17	VR2W-105217	A69-9001-1276
2012-04-24 05:41:15	VR2W-105217	A69-9001-1276
2012-04-24 05:45:57	VR2W-105217	A69-9001-1276
2012-04-24 05:46:07	VR2W-105218	A69-9001-1276					PB11
2012-04-24 05:59:07	VR2W-105217	A69-9001-1276
2012-04-24 06:14:27	VR2W-105217	A69-9001-1276
2012-04-24 06:17:57	VR2W-105217	A69-9001-1276
2012-04-24 06:21:42	VR2W-105217	A69-9001-1276
2012-04-24 06:33:22	VR2W-105217	A69-9001-1276
2012-04-24 06:37:51	VR2W-105217	A69-9001-1276
2012-04-24 06:41:52	VR2W-105217	A69-9001-1276
2012-04-24 06:51:20	VR2W-105217	A69-9001-1276
2012-04-24 06:55:44	VR2W-105217	A69-9001-1276
2012-04-24 06:59:48	VR2W-105218	A69-9001-1276					PB11
2012-04-24 07:08:31	VR2W-105218	A69-9001-1276					PB11
2012-04-24 07:11:46	VR2W-105217	A69-9001-1276
2012-04-24 07:19:17	VR2W-105217	A69-9001-1276
2012-04-24 07:23:52	VR2W-105217	A69-9001-1276
2012-04-24 07:31:55	VR2W-105216	A69-9001-1276					PB9
2012-04-24 07:40:23	VR2W-105216	A69-9001-1276					PB9
2012-04-24 07:44:33	VR2W-105216	A69-9001-1276					PB9
2012-04-24 07:47:58	VR2W-105216	A69-9001-1276					PB9
2012-04-24 07:51:34	VR2W-105216	A69-9001-1276					PB9
2012-04-24 08:00:08	VR2W-105216	A69-9001-1276					PB9
2012-04-24 08:08:15	VR2W-105216	A69-9001-1276					PB9
2012-04-24 08:20:04	VR2W-105216	A69-9001-1276					PB9
2012-04-24 08:24:42	VR2W-105216	A69-9001-1276					PB9
2012-04-24 08:32:56	VR2W-105216	A69-9001-1276					PB9
2012-04-24 10:04:38	VR2W-105216	A69-9001-1276					PB9
2012-04-24 10:13:28	VR2W-105216	A69-9001-1276					PB9
2012-04-24 10:17:03	VR2W-105216	A69-9001-1276					PB9
2012-04-24 10:20:57	VR2W-105216	A69-9001-1276					PB9
2012-04-24 10:25:30	VR2W-105216	A69-9001-1276					PB9
2012-04-24 10:36:43	VR2W-105216	A69-9001-1276					PB9
2012-04-24 10:40:41	VR2W-105216	A69-9001-1276					PB9
2012-04-24 10:49:49	VR2W-105216	A69-9001-1276					PB9
2012-04-24 11:21:18	VR2W-105216	A69-9001-1276					PB9
2012-04-24 11:25:38	VR2W-105216	A69-9001-1276					PB9
2012-04-24 11:33:36	VR2W-105216	A69-9001-1276					PB9
2012-04-24 11:40:42	VR2W-105217	A69-9001-1276
2012-04-24 12:05:31	VR2W-105216	A69-9001-1276					PB9
2012-04-24 12:22:56	VR2W-105216	A69-9001-1276					PB9
2012-04-24 12:43:14	VR2W-105216	A69-9001-1276					PB9
2012-04-24 12:47:45	VR2W-105216	A69-9001-1276					PB9
2012-04-24 13:14:17	VR2W-105216	A69-9001-1276					PB9
2012-04-24 13:18:50	VR2W-105216	A69-9001-1276					PB9
2012-04-24 13:29:54	VR2W-105216	A69-9001-1276					PB9
2012-04-24 13:33:41	VR2W-105216	A69-9001-1276					PB9
2012-04-24 13:45:44	VR2W-105216	A69-9001-1276					PB9
2012-04-24 13:58:53	VR2W-105216	A69-9001-1276					PB9
2012-04-24 14:09:43	VR2W-105216	A69-9001-1276					PB9
2012-04-24 14:14:10	VR2W-105216	A69-9001-1276					PB9
2012-04-24 14:22:53	VR2W-105216	A69-9001-1276					PB9
2012-04-24 15:46:11	VR2W-105216	A69-9001-1276					PB9
2012-04-24 16:04:51	VR2W-105216	A69-9001-1276					PB9
2012-04-24 16:16:44	VR2W-105216	A69-9001-1276					PB9
2012-04-24 16:20:44	VR2W-105216	A69-9001-1276					PB9
2012-04-24 16:30:05	VR2W-105216	A69-9001-1276					PB9
2012-04-24 16:51:10	VR2W-105216	A69-9001-1276					PB9
2012-04-24 17:14:55	VR2W-105216	A69-9001-1276					PB9
2012-04-24 18:16:00	VR2W-105216	A69-9001-1276					PB9
2012-04-24 18:31:05	VR2W-105216	A69-9001-1276					PB9
2012-04-24 18:38:31	VR2W-105216	A69-9001-1276					PB9
2012-04-24 18:41:53	VR2W-105216	A69-9001-1276					PB9
2012-04-24 18:49:03	VR2W-105216	A69-9001-1276					PB9
2012-04-24 18:53:12	VR2W-105216	A69-9001-1276					PB9
2012-04-24 18:56:33	VR2W-105216	A69-9001-1276					PB9
2012-04-24 18:59:59	VR2W-105216	A69-9001-1276					PB9
2012-04-24 19:17:01	VR2W-105216	A69-9001-1276					PB9
2012-04-24 19:25:00	VR2W-105216	A69-9001-1276					PB9
2012-04-24 19:29:06	VR2W-105216	A69-9001-1276					PB9
2012-04-24 19:42:47	VR2W-105216	A69-9001-1276					PB9
2012-04-24 20:15:22	VR2W-105216	A69-9001-1276					PB9
2012-04-24 20:23:35	VR2W-105216	A69-9001-1276					PB9
2012-04-24 20:35:47	VR2W-105216	A69-9001-1276					PB9
2012-04-24 20:44:29	VR2W-105217	A69-9001-1276
2012-04-24 20:48:24	VR2W-105216	A69-9001-1276					PB9
2012-04-24 20:52:31	VR2W-105216	A69-9001-1276					PB9
2012-04-24 21:02:36	VR2W-105218	A69-9001-1276					PB11
2012-04-24 21:16:47	VR2W-105217	A69-9001-1276
2012-04-24 21:20:09	VR2W-105217	A69-9001-1276
2012-04-24 21:23:35	VR2W-105217	A69-9001-1276
2012-04-24 21:27:15	VR2W-105217	A69-9001-1276
2012-04-24 21:31:18	VR2W-105217	A69-9001-1276
2012-04-24 21:36:09	VR2W-105217	A69-9001-1276
2012-04-24 21:40:56	VR2W-105217	A69-9001-1276
2012-04-24 21:53:48	VR2W-105217	A69-9001-1276
2012-04-24 22:11:04	VR2W-105217	A69-9001-1276
2012-04-24 22:14:44	VR2W-105217	A69-9001-1276
2012-04-24 22:18:48	VR2W-105217	A69-9001-1276
2012-04-24 22:23:41	VR2W-105217	A69-9001-1276
2012-04-24 22:28:32	VR2W-105217	A69-9001-1276
2012-04-24 22:33:18	VR2W-105217	A69-9001-1276
2012-04-24 22:37:55	VR2W-105217	A69-9001-1276
2012-04-24 22:42:14	VR2W-105217	A69-9001-1276
2012-04-24 22:45:56	VR2W-105217	A69-9001-1276
2012-04-24 22:50:06	VR2W-105217	A69-9001-1276
2012-04-24 22:57:06	VR2W-105217	A69-9001-1276
2012-04-24 23:05:34	VR2W-105217	A69-9001-1276
2012-04-24 23:13:11	VR2W-105217	A69-9001-1276
2012-04-24 23:20:47	VR2W-105217	A69-9001-1276
2012-04-24 23:25:30	VR2W-105217	A69-9001-1276
2012-04-24 23:48:43	VR2W-105217	A69-9001-1276
2012-04-24 23:48:57	VR2W-105216	A69-9001-1276					PB9
2012-04-25 00:07:40	VR2W-105217	A69-9001-1276
2012-04-25 00:11:49	VR2W-105217	A69-9001-1276
2012-04-25 00:22:30	VR2W-105217	A69-9001-1276
2012-04-25 00:26:46	VR2W-105217	A69-9001-1276
2012-04-25 00:34:30	VR2W-105217	A69-9001-1276
2012-04-25 00:44:13	VR2W-105217	A69-9001-1276
2012-04-25 00:48:59	VR2W-105217	A69-9001-1276
2012-04-25 00:57:53	VR2W-105217	A69-9001-1276
2012-04-25 01:20:08	VR2W-105217	A69-9001-1276
2012-04-25 01:41:20	VR2W-105217	A69-9001-1276
2012-04-25 01:45:56	VR2W-105217	A69-9001-1276
2012-04-25 02:48:13	VR2W-105216	A69-9001-1276					PB9
2012-04-25 02:59:07	VR2W-105217	A69-9001-1276
2012-04-25 03:02:57	VR2W-105217	A69-9001-1276
2012-04-25 03:35:28	VR2W-105217	A69-9001-1276
2012-04-25 03:39:42	VR2W-105217	A69-9001-1276
2012-04-25 03:43:14	VR2W-105217	A69-9001-1276
2012-04-25 03:47:02	VR2W-105217	A69-9001-1276
2012-04-25 03:55:10	VR2W-105217	A69-9001-1276
2012-04-25 03:59:28	VR2W-105217	A69-9001-1276
2012-04-25 04:03:10	VR2W-105217	A69-9001-1276
2012-04-25 04:07:19	VR2W-105217	A69-9001-1276
2012-04-25 04:07:30	VR2W-105218	A69-9001-1276					PB11
2012-04-25 04:14:12	VR2W-105217	A69-9001-1276
2012-04-25 04:17:55	VR2W-105217	A69-9001-1276
2012-04-25 04:33:30	VR2W-105217	A69-9001-1276
2012-04-25 04:40:32	VR2W-105217	A69-9001-1276
2012-04-25 04:49:07	VR2W-105217	A69-9001-1276
2012-04-25 04:57:27	VR2W-105216	A69-9001-1276					PB9
2012-04-25 05:05:22	VR2W-105216	A69-9001-1276					PB9
2012-04-25 05:09:23	VR2W-105216	A69-9001-1276					PB9
2012-04-25 05:14:09	VR2W-105216	A69-9001-1276					PB9
2012-04-25 05:23:06	VR2W-105216	A69-9001-1276					PB9
2012-04-25 05:31:05	VR2W-105216	A69-9001-1276					PB9
2012-04-25 05:38:28	VR2W-105216	A69-9001-1276					PB9
2012-04-25 05:42:55	VR2W-105216	A69-9001-1276					PB9
2012-04-25 05:55:57	VR2W-105216	A69-9001-1276					PB9
2012-04-25 05:59:52	VR2W-105216	A69-9001-1276					PB9
2012-04-25 06:08:40	VR2W-105216	A69-9001-1276					PB9
2012-04-25 06:34:04	VR2W-105216	A69-9001-1276					PB9
2012-04-25 06:42:09	VR2W-105215	A69-9001-1276
2012-04-25 06:42:29	VR2W-105216	A69-9001-1276					PB9
2012-04-25 06:47:09	VR2W-105216	A69-9001-1276					PB9
2012-04-25 06:51:35	VR2W-105216	A69-9001-1276					PB9
2012-04-25 06:55:30	VR2W-105216	A69-9001-1276					PB9
2012-04-25 07:04:21	VR2W-105216	A69-9001-1276					PB9
2012-04-25 07:20:44	VR2W-105216	A69-9001-1276					PB9
2012-04-25 07:24:22	VR2W-105216	A69-9001-1276					PB9
2012-04-25 07:33:06	VR2W-105216	A69-9001-1276					PB9
2012-04-25 07:41:49	VR2W-105216	A69-9001-1276					PB9
2012-04-25 07:45:14	VR2W-105216	A69-9001-1276					PB9
2012-04-25 07:52:41	VR2W-105216	A69-9001-1276					PB9
2012-04-25 07:57:12	VR2W-105216	A69-9001-1276					PB9
2012-04-25 08:04:34	VR2W-105216	A69-9001-1276					PB9
2012-04-25 08:07:51	VR2W-105216	A69-9001-1276					PB9
2012-04-25 08:11:10	VR2W-105216	A69-9001-1276					PB9
2012-04-25 09:40:50	VR2W-105216	A69-9001-1276					PB9
2012-04-25 10:06:19	VR2W-105216	A69-9001-1276					PB9
2012-04-25 10:24:52	VR2W-105216	A69-9001-1276					PB9
2012-04-25 10:41:14	VR2W-105216	A69-9001-1276					PB9
2012-04-25 11:20:04	VR2W-105216	A69-9001-1276					PB9
2012-04-25 12:19:51	VR2W-105216	A69-9001-1276					PB9
2012-04-25 12:34:51	VR2W-105216	A69-9001-1276					PB9
2012-04-25 12:38:38	VR2W-105216	A69-9001-1276					PB9
2012-04-25 13:43:59	VR2W-105216	A69-9001-1276					PB9
2012-04-25 20:55:27	VR2W-105216	A69-9001-1276					PB9
2012-04-25 20:59:24	VR2W-105217	A69-9001-1276
2012-04-25 21:06:24	VR2W-105217	A69-9001-1276
2012-04-25 21:14:54	VR2W-105217	A69-9001-1276
2012-04-25 21:19:07	VR2W-105217	A69-9001-1276
2012-04-25 21:34:34	VR2W-105217	A69-9001-1276
2012-04-25 21:38:51	VR2W-105217	A69-9001-1276
2012-04-25 21:42:30	VR2W-105217	A69-9001-1276
2012-04-25 21:46:33	VR2W-105217	A69-9001-1276
2012-04-25 22:00:38	VR2W-105217	A69-9001-1276
2012-04-25 22:04:47	VR2W-105217	A69-9001-1276
2012-04-25 22:15:19	VR2W-105217	A69-9001-1276
2012-04-25 22:29:50	VR2W-105218	A69-9001-1276					PB11
2012-04-25 22:56:54	VR2W-105218	A69-9001-1276					PB11
2012-04-25 23:01:39	VR2W-105218	A69-9001-1276					PB11
2012-04-25 23:06:11	VR2W-105218	A69-9001-1276					PB11
2012-04-25 23:17:21	VR2W-105218	A69-9001-1276					PB11
2012-04-25 23:21:15	VR2W-105218	A69-9001-1276					PB11
2012-04-25 23:25:46	VR2W-105218	A69-9001-1276					PB11
2012-04-25 23:29:43	VR2W-105217	A69-9001-1276
2012-04-25 23:44:22	VR2W-105218	A69-9001-1276					PB11
2012-04-25 23:49:10	VR2W-105218	A69-9001-1276					PB11
2012-04-25 23:53:50	VR2W-105218	A69-9001-1276					PB11
2012-04-26 00:02:11	VR2W-105218	A69-9001-1276					PB11
2012-04-26 00:07:11	VR2W-105219	A69-9001-1276
2012-04-26 00:14:46	VR2W-105218	A69-9001-1276					PB11
2012-04-26 00:19:16	VR2W-105219	A69-9001-1276
2012-04-26 00:22:10	VR2W-105218	A69-9001-1276					PB11
2012-04-26 00:25:31	VR2W-105218	A69-9001-1276					PB11
2012-04-26 00:28:56	VR2W-105218	A69-9001-1276					PB11
2012-04-26 00:40:47	VR2W-105217	A69-9001-1276
2012-04-26 00:44:59	VR2W-105217	A69-9001-1276
2012-04-26 00:48:26	VR2W-105217	A69-9001-1276
2012-04-26 00:52:05	VR2W-105217	A69-9001-1276
2012-04-26 01:10:21	VR2W-105217	A69-9001-1276
2012-04-26 01:14:38	VR2W-105217	A69-9001-1276
2012-04-26 01:18:17	VR2W-105217	A69-9001-1276
2012-04-26 01:18:28	VR2W-105218	A69-9001-1276					PB11
2012-04-26 01:22:19	VR2W-105217	A69-9001-1276
2012-04-26 01:40:55	VR2W-105217	A69-9001-1276
2012-04-26 01:56:48	VR2W-105218	A69-9001-1276					PB11
2012-04-26 02:01:25	VR2W-105217	A69-9001-1276
2012-04-26 02:34:20	VR2W-105217	A69-9001-1276
2012-04-26 02:53:32	VR2W-105217	A69-9001-1276
2012-04-26 03:14:13	VR2W-105218	A69-9001-1276					PB11
2012-04-26 03:17:43	VR2W-105217	A69-9001-1276
2012-04-26 03:31:29	VR2W-105217	A69-9001-1276
2012-04-26 03:36:13	VR2W-105217	A69-9001-1276
2012-04-26 03:36:24	VR2W-105218	A69-9001-1276					PB11
2012-04-26 03:40:47	VR2W-105217	A69-9001-1276
2012-04-26 03:40:58	VR2W-105218	A69-9001-1276					PB11
2012-04-26 03:48:31	VR2W-105217	A69-9001-1276
2012-04-26 03:52:17	VR2W-105217	A69-9001-1276
2012-04-26 03:56:35	VR2W-105217	A69-9001-1276
2012-04-26 04:00:24	VR2W-105218	A69-9001-1276					PB11
2012-04-26 04:09:18	VR2W-105218	A69-9001-1276					PB11
2012-04-26 04:13:53	VR2W-105217	A69-9001-1276
2012-04-26 04:26:30	VR2W-105217	A69-9001-1276
2012-04-26 04:34:02	VR2W-105217	A69-9001-1276
2012-04-26 04:37:32	VR2W-105217	A69-9001-1276
2012-04-26 04:41:19	VR2W-105217	A69-9001-1276
2012-04-26 04:41:29	VR2W-105218	A69-9001-1276					PB11
2012-04-26 04:45:45	VR2W-105218	A69-9001-1276					PB11
2012-04-26 04:53:13	VR2W-105217	A69-9001-1276
2012-04-26 04:53:23	VR2W-105218	A69-9001-1276					PB11
2012-04-26 04:57:58	VR2W-105217	A69-9001-1276
2012-04-26 05:06:47	VR2W-105217	A69-9001-1276
2012-04-26 05:06:57	VR2W-105218	A69-9001-1276					PB11
2012-04-26 05:10:30	VR2W-105218	A69-9001-1276					PB11
2012-04-26 05:14:10	VR2W-105217	A69-9001-1276
2012-04-26 05:22:35	VR2W-105217	A69-9001-1276
2012-04-26 05:31:38	VR2W-105217	A69-9001-1276
2012-04-26 05:44:21	VR2W-105218	A69-9001-1276					PB11
2012-04-26 05:47:44	VR2W-105218	A69-9001-1276					PB11
2012-04-26 05:54:44	VR2W-105217	A69-9001-1276
2012-04-26 06:05:46	VR2W-105217	A69-9001-1276
2012-04-26 06:09:30	VR2W-105217	A69-9001-1276
2012-04-26 06:09:40	VR2W-105218	A69-9001-1276					PB11
2012-04-26 06:13:53	VR2W-105218	A69-9001-1276					PB11
2012-04-26 06:21:00	VR2W-105217	A69-9001-1276
2012-04-26 06:25:18	VR2W-105217	A69-9001-1276
2012-04-26 06:25:28	VR2W-105218	A69-9001-1276					PB11
2012-04-26 06:37:53	VR2W-105217	A69-9001-1276
2012-04-26 06:52:00	VR2W-105217	A69-9001-1276
2012-04-26 06:56:10	VR2W-105217	A69-9001-1276
2012-04-26 06:56:23	VR2W-105216	A69-9001-1276					PB9
2012-04-26 07:03:10	VR2W-105217	A69-9001-1276
2012-04-26 07:07:04	VR2W-105217	A69-9001-1276
2012-04-26 07:11:37	VR2W-105217	A69-9001-1276
2012-04-26 07:19:12	VR2W-105217	A69-9001-1276
2012-04-26 07:22:48	VR2W-105217	A69-9001-1276
2012-04-26 07:26:58	VR2W-105216	A69-9001-1276					PB9
2012-04-26 07:31:36	VR2W-105216	A69-9001-1276					PB9
2012-04-26 07:39:45	VR2W-105216	A69-9001-1276					PB9
2012-04-26 07:44:05	VR2W-105216	A69-9001-1276					PB9
2012-04-26 07:52:02	VR2W-105216	A69-9001-1276					PB9
2012-04-26 08:07:27	VR2W-105216	A69-9001-1276					PB9
2012-04-26 08:19:03	VR2W-105216	A69-9001-1276					PB9
2012-04-26 09:00:04	VR2W-105216	A69-9001-1276					PB9
2012-04-26 09:04:40	VR2W-105216	A69-9001-1276					PB9
2012-04-26 09:08:56	VR2W-105216	A69-9001-1276					PB9
2012-04-26 09:12:34	VR2W-105216	A69-9001-1276					PB9
2012-04-26 09:16:35	VR2W-105216	A69-9001-1276					PB9
2012-04-26 09:25:55	VR2W-105216	A69-9001-1276					PB9
2012-04-26 09:33:44	VR2W-105216	A69-9001-1276					PB9
2012-04-26 09:42:09	VR2W-105216	A69-9001-1276					PB9
2012-04-26 10:04:29	VR2W-105216	A69-9001-1276					PB9
2012-04-26 10:20:47	VR2W-105216	A69-9001-1276					PB9
2012-04-26 10:32:23	VR2W-105216	A69-9001-1276					PB9
2012-04-26 10:53:44	VR2W-105216	A69-9001-1276					PB9
2012-04-26 12:44:53	VR2W-105216	A69-9001-1276					PB9
2012-04-26 12:48:45	VR2W-105216	A69-9001-1276					PB9
2012-04-26 12:53:12	VR2W-105216	A69-9001-1276					PB9
2012-04-26 12:57:12	VR2W-105216	A69-9001-1276					PB9
2012-04-26 13:01:55	VR2W-105216	A69-9001-1276					PB9
2012-04-26 13:06:28	VR2W-105216	A69-9001-1276					PB9
2012-04-26 13:10:37	VR2W-105216	A69-9001-1276					PB9
2012-04-26 13:14:00	VR2W-105216	A69-9001-1276					PB9
2012-04-26 13:56:00	VR2W-105216	A69-9001-1276					PB9
2012-04-26 14:50:18	VR2W-105216	A69-9001-1276					PB9
2012-04-26 17:52:59	VR2W-105216	A69-9001-1276					PB9
2012-04-26 19:11:50	VR2W-105216	A69-9001-1276					PB9
2012-04-26 20:22:34	VR2W-105216	A69-9001-1276					PB9
2012-04-26 20:26:24	VR2W-105216	A69-9001-1276					PB9
2012-04-26 21:00:09	VR2W-105216	A69-9001-1276					PB9
2012-04-26 21:03:55	VR2W-105216	A69-9001-1276					PB9
2012-04-26 21:11:57	VR2W-105216	A69-9001-1276					PB9
2012-04-26 21:16:08	VR2W-105216	A69-9001-1276					PB9
2012-04-26 21:19:33	VR2W-105216	A69-9001-1276					PB9
2012-04-26 21:23:08	VR2W-105216	A69-9001-1276					PB9
2012-04-26 21:31:38	VR2W-105216	A69-9001-1276					PB9
2012-04-26 21:35:40	VR2W-105217	A69-9001-1276
2012-04-26 21:39:15	VR2W-105217	A69-9001-1276
2012-04-26 21:47:48	VR2W-105217	A69-9001-1276
2012-04-26 21:59:45	VR2W-105217	A69-9001-1276
2012-04-26 21:59:59	VR2W-105216	A69-9001-1276					PB9
2012-04-26 22:17:54	VR2W-105217	A69-9001-1276
2012-04-26 22:21:11	VR2W-105217	A69-9001-1276
2012-04-26 22:24:28	VR2W-105217	A69-9001-1276
2012-04-26 22:27:48	VR2W-105217	A69-9001-1276
2012-04-26 22:27:59	VR2W-105218	A69-9001-1276					PB11
2012-04-26 22:34:47	VR2W-105217	A69-9001-1276
2012-04-26 22:47:23	VR2W-105217	A69-9001-1276
2012-04-26 22:50:48	VR2W-105217	A69-9001-1276
2012-04-26 22:58:17	VR2W-105217	A69-9001-1276
2012-04-26 22:58:31	VR2W-105216	A69-9001-1276					PB9
2012-04-26 23:02:49	VR2W-105217	A69-9001-1276
2012-04-26 23:10:21	VR2W-105217	A69-9001-1276
2012-04-26 23:13:51	VR2W-105217	A69-9001-1276
2012-04-26 23:29:08	VR2W-105217	A69-9001-1276
2012-04-26 23:37:12	VR2W-105217	A69-9001-1276
2012-04-26 23:41:26	VR2W-105217	A69-9001-1276
2012-04-26 23:56:52	VR2W-105217	A69-9001-1276
2012-04-27 00:01:09	VR2W-105217	A69-9001-1276
2012-04-27 00:08:49	VR2W-105217	A69-9001-1276
2012-04-27 00:13:37	VR2W-105217	A69-9001-1276
2012-04-27 00:18:18	VR2W-105217	A69-9001-1276
2012-04-27 00:18:29	VR2W-105218	A69-9001-1276					PB11
2012-04-27 00:22:46	VR2W-105217	A69-9001-1276
2012-04-27 00:31:35	VR2W-105218	A69-9001-1276					PB11
2012-04-27 00:53:19	VR2W-105217	A69-9001-1276
2012-04-27 01:24:05	VR2W-105217	A69-9001-1276
2012-04-27 01:38:05	VR2W-105217	A69-9001-1276
2012-04-27 01:56:13	VR2W-105217	A69-9001-1276
2012-04-27 02:00:25	VR2W-105217	A69-9001-1276
2012-04-27 02:26:29	VR2W-105216	A69-9001-1276					PB9
2012-04-27 02:31:16	VR2W-105216	A69-9001-1276					PB9
2012-04-27 02:35:56	VR2W-105216	A69-9001-1276					PB9
2012-04-27 02:44:16	VR2W-105216	A69-9001-1276					PB9
2012-04-27 02:53:05	VR2W-105216	A69-9001-1276					PB9
2012-04-27 03:05:00	VR2W-105216	A69-9001-1276					PB9
2012-04-27 03:09:02	VR2W-105216	A69-9001-1276					PB9
2012-04-27 03:18:36	VR2W-105216	A69-9001-1276					PB9
2012-04-27 03:30:53	VR2W-105216	A69-9001-1276					PB9
2012-04-27 03:51:00	VR2W-105216	A69-9001-1276					PB9
2012-04-27 03:55:16	VR2W-105216	A69-9001-1276					PB9
2012-04-27 04:07:34	VR2W-105216	A69-9001-1276					PB9
2012-04-27 04:12:01	VR2W-105216	A69-9001-1276					PB9
2012-04-27 04:20:48	VR2W-105216	A69-9001-1276					PB9
2012-04-27 04:25:27	VR2W-105216	A69-9001-1276					PB9
2012-04-27 04:29:50	VR2W-105216	A69-9001-1276					PB9
2012-04-27 04:33:40	VR2W-105216	A69-9001-1276					PB9
2012-04-27 04:46:33	VR2W-105216	A69-9001-1276					PB9
2012-04-27 04:50:48	VR2W-105216	A69-9001-1276					PB9
2012-04-27 05:02:27	VR2W-105217	A69-9001-1276
2012-04-27 05:02:41	VR2W-105216	A69-9001-1276					PB9
2012-04-27 05:06:42	VR2W-105216	A69-9001-1276					PB9
2012-04-27 05:11:28	VR2W-105216	A69-9001-1276					PB9
2012-04-27 05:16:05	VR2W-105216	A69-9001-1276					PB9
2012-04-27 05:35:17	VR2W-105216	A69-9001-1276					PB9
2012-04-27 05:39:13	VR2W-105216	A69-9001-1276					PB9
2012-04-27 05:51:38	VR2W-105216	A69-9001-1276					PB9
2012-04-27 05:55:32	VR2W-105216	A69-9001-1276					PB9
2012-04-27 06:00:07	VR2W-105216	A69-9001-1276					PB9
2012-04-27 06:16:11	VR2W-105216	A69-9001-1276					PB9
2012-04-27 06:20:07	VR2W-105216	A69-9001-1276					PB9
2012-04-27 06:24:44	VR2W-105216	A69-9001-1276					PB9
2012-04-27 06:29:04	VR2W-105216	A69-9001-1276					PB9
2012-04-27 06:32:47	VR2W-105216	A69-9001-1276					PB9
2012-04-27 06:40:11	VR2W-105217	A69-9001-1276
2012-04-27 06:40:25	VR2W-105216	A69-9001-1276					PB9
2012-04-27 06:44:04	VR2W-105216	A69-9001-1276					PB9
2012-04-27 06:48:06	VR2W-105216	A69-9001-1276					PB9
2012-04-27 06:52:54	VR2W-105216	A69-9001-1276					PB9
2012-04-27 07:02:03	VR2W-105216	A69-9001-1276					PB9
2012-04-27 07:06:02	VR2W-105216	A69-9001-1276					PB9
2012-04-27 07:10:46	VR2W-105216	A69-9001-1276					PB9
2012-04-27 07:15:16	VR2W-105216	A69-9001-1276					PB9
2012-04-27 07:19:25	VR2W-105216	A69-9001-1276					PB9
2012-04-27 07:22:46	VR2W-105216	A69-9001-1276					PB9
2012-04-27 07:29:53	VR2W-105216	A69-9001-1276					PB9
2012-04-27 07:48:38	VR2W-105216	A69-9001-1276					PB9
2012-04-27 08:02:22	VR2W-105217	A69-9001-1276
2012-04-27 08:02:35	VR2W-105216	A69-9001-1276					PB9
2012-04-27 08:06:35	VR2W-105216	A69-9001-1276					PB9
2012-04-27 08:11:20	VR2W-105216	A69-9001-1276					PB9
2012-04-27 08:35:29	VR2W-105216	A69-9001-1276					PB9
2012-04-27 10:21:43	VR2W-105216	A69-9001-1276					PB9
2012-04-27 11:24:13	VR2W-105216	A69-9001-1276					PB9
2012-04-27 12:10:50	VR2W-105216	A69-9001-1276					PB9
2012-04-27 20:31:11	VR2W-105216	A69-9001-1276					PB9
2012-04-27 20:35:12	VR2W-105216	A69-9001-1276					PB9
2012-04-27 20:52:18	VR2W-105216	A69-9001-1276					PB9
2012-04-27 20:56:11	VR2W-105216	A69-9001-1276					PB9
2012-04-27 21:00:40	VR2W-105216	A69-9001-1276					PB9
2012-04-27 21:14:29	VR2W-105216	A69-9001-1276					PB9
2012-04-27 21:23:55	VR2W-105216	A69-9001-1276					PB9
2012-04-27 21:44:36	VR2W-105216	A69-9001-1276					PB9
2012-04-27 21:56:34	VR2W-105216	A69-9001-1276					PB9
2012-04-27 22:00:55	VR2W-105216	A69-9001-1276					PB9
2012-04-27 22:04:40	VR2W-105216	A69-9001-1276					PB9
2012-04-27 22:31:14	VR2W-105216	A69-9001-1276					PB9
2012-04-27 22:35:53	VR2W-105216	A69-9001-1276					PB9
2012-04-27 22:40:17	VR2W-105216	A69-9001-1276					PB9
2012-04-27 22:44:10	VR2W-105216	A69-9001-1276					PB9
2012-04-27 22:52:42	VR2W-105216	A69-9001-1276					PB9
2012-04-27 22:57:33	VR2W-105216	A69-9001-1276					PB9
2012-04-27 23:07:00	VR2W-105216	A69-9001-1276					PB9
2012-04-27 23:19:23	VR2W-105217	A69-9001-1276
2012-04-27 23:23:16	VR2W-105217	A69-9001-1276
2012-04-27 23:31:52	VR2W-105217	A69-9001-1276
2012-04-27 23:35:08	VR2W-105217	A69-9001-1276
2012-04-27 23:45:01	VR2W-105217	A69-9001-1276
2012-04-27 23:48:26	VR2W-105217	A69-9001-1276
2012-04-27 23:51:59	VR2W-105217	A69-9001-1276
2012-04-27 23:52:10	VR2W-105218	A69-9001-1276					PB11
2012-04-28 00:04:19	VR2W-105217	A69-9001-1276
2012-04-28 00:09:03	VR2W-105217	A69-9001-1276
2012-04-28 00:13:36	VR2W-105217	A69-9001-1276
2012-04-28 00:36:04	VR2W-105217	A69-9001-1276
2012-04-28 00:39:53	VR2W-105217	A69-9001-1276
2012-04-28 00:44:15	VR2W-105217	A69-9001-1276
2012-04-28 00:48:03	VR2W-105217	A69-9001-1276
2012-04-28 00:56:14	VR2W-105217	A69-9001-1276
2012-04-28 01:00:35	VR2W-105217	A69-9001-1276
2012-04-28 01:08:48	VR2W-105217	A69-9001-1276
2012-04-28 01:21:05	VR2W-105217	A69-9001-1276
2012-04-28 01:21:15	VR2W-105218	A69-9001-1276					PB11
2012-04-28 01:25:47	VR2W-105217	A69-9001-1276
2012-04-28 01:34:21	VR2W-105217	A69-9001-1276
2012-04-28 01:39:15	VR2W-105217	A69-9001-1276
2012-04-28 01:44:06	VR2W-105217	A69-9001-1276
2012-04-28 01:53:33	VR2W-105217	A69-9001-1276
2012-04-28 01:57:56	VR2W-105217	A69-9001-1276
2012-04-28 02:06:15	VR2W-105217	A69-9001-1276
2012-04-28 02:10:15	VR2W-105217	A69-9001-1276
2012-04-28 02:19:30	VR2W-105217	A69-9001-1276
2012-04-28 02:23:40	VR2W-105217	A69-9001-1276
2012-04-28 02:27:04	VR2W-105217	A69-9001-1276
2012-04-28 02:30:38	VR2W-105217	A69-9001-1276
2012-04-28 02:52:43	VR2W-105217	A69-9001-1276
2012-04-28 02:57:25	VR2W-105217	A69-9001-1276
2012-04-28 03:10:38	VR2W-105217	A69-9001-1276
2012-04-28 03:15:15	VR2W-105217	A69-9001-1276
2012-04-28 03:27:25	VR2W-105217	A69-9001-1276
2012-04-28 03:50:01	VR2W-105217	A69-9001-1276
2012-04-28 03:50:12	VR2W-105218	A69-9001-1276					PB11
2012-04-28 04:03:55	VR2W-105217	A69-9001-1276
2012-04-28 04:49:46	VR2W-105217	A69-9001-1276
2012-04-28 05:03:00	VR2W-105217	A69-9001-1276
2012-04-28 05:07:07	VR2W-105217	A69-9001-1276
2012-04-28 05:13:51	VR2W-105217	A69-9001-1276
2012-04-28 05:17:23	VR2W-105217	A69-9001-1276
2012-04-28 05:25:34	VR2W-105217	A69-9001-1276
2012-04-28 05:37:38	VR2W-105217	A69-9001-1276
2012-04-28 05:50:55	VR2W-105217	A69-9001-1276
2012-04-28 06:08:16	VR2W-105217	A69-9001-1276
2012-04-28 06:08:30	VR2W-105216	A69-9001-1276					PB9
2012-04-28 06:17:01	VR2W-105217	A69-9001-1276
2012-04-28 06:21:34	VR2W-105217	A69-9001-1276
2012-04-28 06:29:16	VR2W-105217	A69-9001-1276
2012-04-28 06:32:58	VR2W-105217	A69-9001-1276
2012-04-28 06:37:08	VR2W-105217	A69-9001-1276
2012-04-28 06:40:33	VR2W-105217	A69-9001-1276
2012-04-28 06:44:06	VR2W-105217	A69-9001-1276
2012-04-28 06:47:58	VR2W-105217	A69-9001-1276
2012-04-28 06:48:09	VR2W-105218	A69-9001-1276					PB11
2012-04-28 06:52:27	VR2W-105217	A69-9001-1276
2012-04-28 06:56:29	VR2W-105217	A69-9001-1276
2012-04-28 07:10:27	VR2W-105217	A69-9001-1276
2012-04-28 07:14:28	VR2W-105217	A69-9001-1276
2012-04-28 07:19:15	VR2W-105217	A69-9001-1276
2012-04-28 07:23:53	VR2W-105217	A69-9001-1276
2012-04-28 07:39:49	VR2W-105217	A69-9001-1276
2012-04-28 07:43:59	VR2W-105216	A69-9001-1276					PB9
2012-04-28 07:48:35	VR2W-105216	A69-9001-1276					PB9
2012-04-28 07:52:51	VR2W-105216	A69-9001-1276					PB9
2012-04-28 07:56:30	VR2W-105216	A69-9001-1276					PB9
2012-04-28 08:10:01	VR2W-105216	A69-9001-1276					PB9
2012-04-28 08:31:15	VR2W-105216	A69-9001-1276					PB9
2012-04-28 08:35:40	VR2W-105216	A69-9001-1276					PB9
2012-04-28 08:59:36	VR2W-105216	A69-9001-1276					PB9
2012-04-28 09:06:16	VR2W-105216	A69-9001-1276					PB9
2012-04-28 10:36:16	VR2W-105216	A69-9001-1276					PB9
2012-04-28 10:51:48	VR2W-105216	A69-9001-1276					PB9
2012-04-28 12:10:51	VR2W-105216	A69-9001-1276					PB9
2012-04-28 14:20:23	VR2W-105216	A69-9001-1276					PB9
2012-04-28 14:31:57	VR2W-105216	A69-9001-1276					PB9
2012-04-28 16:57:15	VR2W-105216	A69-9001-1276					PB9
2012-04-28 20:17:14	VR2W-105216	A69-9001-1276					PB9
2012-04-28 20:30:59	VR2W-105216	A69-9001-1276					PB9
2012-04-28 20:35:43	VR2W-105216	A69-9001-1276					PB9
2012-04-28 20:40:14	VR2W-105216	A69-9001-1276					PB9
2012-04-28 20:44:23	VR2W-105216	A69-9001-1276					PB9
2012-04-28 20:51:11	VR2W-105216	A69-9001-1276					PB9
2012-04-28 21:24:35	VR2W-105217	A69-9001-1276
2012-04-28 21:29:09	VR2W-105217	A69-9001-1276
2012-04-28 21:36:50	VR2W-105217	A69-9001-1276
2012-04-28 21:44:45	VR2W-105217	A69-9001-1276
2012-04-28 21:48:13	VR2W-105217	A69-9001-1276
2012-04-28 22:09:59	VR2W-105217	A69-9001-1276
2012-04-28 22:14:13	VR2W-105217	A69-9001-1276
2012-04-28 22:14:23	VR2W-105218	A69-9001-1276					PB11
2012-04-28 22:17:58	VR2W-105218	A69-9001-1276					PB11
2012-04-28 22:21:41	VR2W-105217	A69-9001-1276
2012-04-28 22:30:23	VR2W-105217	A69-9001-1276
2012-04-28 22:33:48	VR2W-105217	A69-9001-1276
2012-04-28 22:37:22	VR2W-105217	A69-9001-1276
2012-04-28 22:59:33	VR2W-105217	A69-9001-1276
2012-04-28 23:08:55	VR2W-105217	A69-9001-1276
2012-04-28 23:13:14	VR2W-105217	A69-9001-1276
2012-04-28 23:24:20	VR2W-105217	A69-9001-1276
2012-04-28 23:27:42	VR2W-105217	A69-9001-1276
2012-04-28 23:27:53	VR2W-105218	A69-9001-1276					PB11
2012-04-28 23:31:11	VR2W-105217	A69-9001-1276
2012-04-29 00:13:45	VR2W-105217	A69-9001-1276
2012-04-29 00:17:33	VR2W-105217	A69-9001-1276
2012-04-29 00:33:23	VR2W-105217	A69-9001-1276
2012-04-29 00:37:12	VR2W-105217	A69-9001-1276
2012-04-29 00:37:22	VR2W-105218	A69-9001-1276					PB11
2012-04-29 00:45:20	VR2W-105217	A69-9001-1276
2012-04-29 00:53:18	VR2W-105217	A69-9001-1276
2012-04-29 00:57:24	VR2W-105217	A69-9001-1276
2012-04-29 00:57:35	VR2W-105218	A69-9001-1276					PB11
2012-04-29 01:07:19	VR2W-105217	A69-9001-1276
2012-04-29 01:22:48	VR2W-105217	A69-9001-1276
2012-04-29 01:27:00	VR2W-105217	A69-9001-1276
2012-04-29 01:42:00	VR2W-105217	A69-9001-1276
2012-04-29 01:58:17	VR2W-105217	A69-9001-1276
2012-04-29 02:02:01	VR2W-105217	A69-9001-1276
2012-04-29 02:13:26	VR2W-105217	A69-9001-1276
2012-04-29 02:17:36	VR2W-105217	A69-9001-1276
2012-04-29 02:21:01	VR2W-105217	A69-9001-1276
2012-04-29 02:24:36	VR2W-105217	A69-9001-1276
2012-04-29 02:28:31	VR2W-105217	A69-9001-1276
2012-04-29 02:33:04	VR2W-105217	A69-9001-1276
2012-04-29 02:37:17	VR2W-105217	A69-9001-1276
2012-04-29 02:40:46	VR2W-105217	A69-9001-1276
2012-04-29 02:48:41	VR2W-105217	A69-9001-1276
2012-04-29 02:59:59	VR2W-105217	A69-9001-1276
2012-04-29 03:03:21	VR2W-105217	A69-9001-1276
2012-04-29 03:19:29	VR2W-105217	A69-9001-1276
2012-04-29 03:34:07	VR2W-105217	A69-9001-1276
2012-04-29 03:56:42	VR2W-105217	A69-9001-1276
2012-04-29 04:01:09	VR2W-105217	A69-9001-1276
2012-04-29 04:05:07	VR2W-105217	A69-9001-1276
2012-04-29 04:09:47	VR2W-105217	A69-9001-1276
2012-04-29 04:14:27	VR2W-105216	A69-9001-1276					PB9
2012-04-29 04:18:23	VR2W-105216	A69-9001-1276					PB9
2012-04-29 04:35:06	VR2W-105216	A69-9001-1276					PB9
2012-04-29 04:38:24	VR2W-105216	A69-9001-1276					PB9
2012-04-29 04:41:44	VR2W-105216	A69-9001-1276					PB9
2012-04-29 04:45:10	VR2W-105216	A69-9001-1276					PB9
2012-04-29 05:05:36	VR2W-105216	A69-9001-1276					PB9
2012-04-29 05:10:02	VR2W-105216	A69-9001-1276					PB9
2012-04-29 05:13:58	VR2W-105216	A69-9001-1276					PB9
2012-04-29 05:18:35	VR2W-105216	A69-9001-1276					PB9
2012-04-29 05:46:49	VR2W-105216	A69-9001-1276					PB9
2012-04-29 05:51:35	VR2W-105216	A69-9001-1276					PB9
2012-04-29 06:12:59	VR2W-105216	A69-9001-1276					PB9
2012-04-29 06:22:14	VR2W-105216	A69-9001-1276					PB9
2012-04-29 06:29:41	VR2W-105216	A69-9001-1276					PB9
2012-04-29 06:33:05	VR2W-105216	A69-9001-1276					PB9
2012-04-29 06:36:37	VR2W-105216	A69-9001-1276					PB9
2012-04-29 06:52:51	VR2W-105216	A69-9001-1276					PB9
2012-04-29 06:56:32	VR2W-105216	A69-9001-1276					PB9
2012-04-29 07:03:54	VR2W-105216	A69-9001-1276					PB9
2012-04-29 07:07:12	VR2W-105216	A69-9001-1276					PB9
2012-04-29 07:17:27	VR2W-105216	A69-9001-1276					PB9
2012-04-29 08:04:05	VR2W-105216	A69-9001-1276					PB9
2012-04-29 08:08:48	VR2W-105216	A69-9001-1276					PB9
2012-04-29 09:17:09	VR2W-105216	A69-9001-1276					PB9
2012-04-29 09:26:00	VR2W-105216	A69-9001-1276					PB9
2012-04-29 10:51:50	VR2W-105216	A69-9001-1276					PB9
2012-04-29 14:45:30	VR2W-105216	A69-9001-1276					PB9
2012-04-29 14:49:10	VR2W-105216	A69-9001-1276					PB9
2012-04-29 14:56:33	VR2W-105216	A69-9001-1276					PB9
2012-04-29 14:59:49	VR2W-105216	A69-9001-1276					PB9
2012-04-29 15:03:08	VR2W-105216	A69-9001-1276					PB9
2012-04-29 15:13:39	VR2W-105216	A69-9001-1276					PB9
2012-04-29 15:17:45	VR2W-105216	A69-9001-1276					PB9
2012-04-29 15:21:03	VR2W-105216	A69-9001-1276					PB9
2012-04-29 15:24:23	VR2W-105216	A69-9001-1276					PB9
2012-04-29 15:27:47	VR2W-105216	A69-9001-1276					PB9
2012-04-29 15:31:20	VR2W-105216	A69-9001-1276					PB9
2012-04-29 15:35:12	VR2W-105216	A69-9001-1276					PB9
2012-04-29 15:43:41	VR2W-105216	A69-9001-1276					PB9
2012-04-29 15:48:29	VR2W-105216	A69-9001-1276					PB9
2012-04-29 15:53:08	VR2W-105216	A69-9001-1276					PB9
2012-04-29 15:57:30	VR2W-105216	A69-9001-1276					PB9
2012-04-29 16:01:21	VR2W-105216	A69-9001-1276					PB9
2012-04-29 16:05:46	VR2W-105216	A69-9001-1276					PB9
2012-04-29 16:09:40	VR2W-105216	A69-9001-1276					PB9
2012-04-29 16:14:14	VR2W-105216	A69-9001-1276					PB9
2012-04-29 16:18:26	VR2W-105216	A69-9001-1276					PB9
2012-04-29 16:21:55	VR2W-105216	A69-9001-1276					PB9
2012-04-29 16:33:09	VR2W-105216	A69-9001-1276					PB9
2012-04-29 16:36:39	VR2W-105216	A69-9001-1276					PB9
2012-04-29 16:40:22	VR2W-105216	A69-9001-1276					PB9
2012-04-29 16:44:34	VR2W-105216	A69-9001-1276					PB9
2012-04-29 16:51:43	VR2W-105216	A69-9001-1276					PB9
2012-04-29 17:33:43	VR2W-105216	A69-9001-1276					PB9
2012-04-29 17:37:23	VR2W-105216	A69-9001-1276					PB9
2012-04-29 17:41:28	VR2W-105216	A69-9001-1276					PB9
2012-04-29 17:46:23	VR2W-105216	A69-9001-1276					PB9
2012-04-29 17:51:18	VR2W-105216	A69-9001-1276					PB9
2012-04-29 18:23:05	VR2W-105216	A69-9001-1276					PB9
2012-04-29 18:56:29	VR2W-105216	A69-9001-1276					PB9
2012-04-29 19:01:04	VR2W-105216	A69-9001-1276					PB9
2012-04-29 19:05:19	VR2W-105216	A69-9001-1276					PB9
2012-04-29 20:44:32	VR2W-105216	A69-9001-1276					PB9
2012-04-29 20:57:17	VR2W-105217	A69-9001-1276
2012-04-29 20:57:31	VR2W-105216	A69-9001-1276					PB9
2012-04-29 21:09:35	VR2W-105216	A69-9001-1276					PB9
2012-04-29 21:24:35	VR2W-105217	A69-9001-1276
2012-04-29 21:28:38	VR2W-105217	A69-9001-1276
2012-04-29 21:33:31	VR2W-105217	A69-9001-1276
2012-04-29 21:38:22	VR2W-105217	A69-9001-1276
2012-04-29 22:00:26	VR2W-105217	A69-9001-1276
2012-04-29 22:36:54	VR2W-105217	A69-9001-1276
2012-04-29 22:41:19	VR2W-105217	A69-9001-1276
2012-04-29 22:45:14	VR2W-105217	A69-9001-1276
2012-04-29 22:49:48	VR2W-105217	A69-9001-1276
2012-04-29 22:54:01	VR2W-105217	A69-9001-1276
2012-04-29 23:05:30	VR2W-105217	A69-9001-1276
2012-04-29 23:05:41	VR2W-105218	A69-9001-1276					PB11
2012-04-29 23:21:20	VR2W-105217	A69-9001-1276
2012-04-29 23:26:03	VR2W-105217	A69-9001-1276
2012-04-29 23:34:38	VR2W-105217	A69-9001-1276
2012-04-30 00:03:42	VR2W-105217	A69-9001-1276
2012-04-30 00:08:09	VR2W-105217	A69-9001-1276
2012-04-30 00:12:08	VR2W-105217	A69-9001-1276
2012-04-30 00:16:52	VR2W-105217	A69-9001-1276
2012-04-30 00:21:25	VR2W-105217	A69-9001-1276
2012-04-30 00:25:35	VR2W-105217	A69-9001-1276
2012-04-30 00:28:59	VR2W-105217	A69-9001-1276
2012-04-30 00:36:23	VR2W-105217	A69-9001-1276
2012-04-30 00:40:50	VR2W-105217	A69-9001-1276
2012-04-30 00:44:47	VR2W-105217	A69-9001-1276
2012-04-30 01:02:24	VR2W-105217	A69-9001-1276
2012-04-30 01:19:03	VR2W-105218	A69-9001-1276					PB11
2012-04-30 01:43:32	VR2W-105217	A69-9001-1276
2012-04-30 01:59:11	VR2W-105217	A69-9001-1276
2012-04-30 02:16:07	VR2W-105217	A69-9001-1276
2012-04-30 02:20:32	VR2W-105217	A69-9001-1276
2012-04-30 02:24:38	VR2W-105218	A69-9001-1276					PB11
2012-04-30 02:33:13	VR2W-105217	A69-9001-1276
2012-04-30 02:36:53	VR2W-105218	A69-9001-1276					PB11
2012-04-30 02:40:26	VR2W-105217	A69-9001-1276
2012-04-30 02:48:18	VR2W-105218	A69-9001-1276					PB11
2012-04-30 03:07:07	VR2W-105217	A69-9001-1276
2012-04-30 03:37:31	VR2W-105217	A69-9001-1276
2012-04-30 03:41:32	VR2W-105217	A69-9001-1276
2012-04-30 03:46:22	VR2W-105217	A69-9001-1276
2012-04-30 03:51:06	VR2W-105217	A69-9001-1276
2012-04-30 03:55:37	VR2W-105217	A69-9001-1276
2012-04-30 04:18:00	VR2W-105216	A69-9001-1276					PB9
2012-04-30 04:25:00	VR2W-105216	A69-9001-1276					PB9
2012-04-30 04:28:54	VR2W-105216	A69-9001-1276					PB9
2012-04-30 04:33:26	VR2W-105216	A69-9001-1276					PB9
2012-04-30 04:44:20	VR2W-105217	A69-9001-1276
2012-04-30 04:48:12	VR2W-105217	A69-9001-1276
2012-04-30 04:48:26	VR2W-105216	A69-9001-1276					PB9
2012-04-30 04:56:45	VR2W-105217	A69-9001-1276
2012-04-30 05:15:34	VR2W-105216	A69-9001-1276					PB9
2012-04-30 05:19:20	VR2W-105216	A69-9001-1276					PB9
2012-04-30 05:55:50	VR2W-105216	A69-9001-1276					PB9
2012-04-30 06:00:37	VR2W-105216	A69-9001-1276					PB9
2012-04-30 06:05:15	VR2W-105216	A69-9001-1276					PB9
2012-04-30 06:17:38	VR2W-105216	A69-9001-1276					PB9
2012-04-30 06:21:16	VR2W-105216	A69-9001-1276					PB9
2012-04-30 06:29:58	VR2W-105216	A69-9001-1276					PB9
2012-04-30 06:38:38	VR2W-105216	A69-9001-1276					PB9
2012-04-30 06:41:58	VR2W-105216	A69-9001-1276					PB9
2012-04-30 06:52:55	VR2W-105216	A69-9001-1276					PB9
2012-04-30 06:57:32	VR2W-105216	A69-9001-1276					PB9
2012-04-30 07:01:50	VR2W-105216	A69-9001-1276					PB9
2012-04-30 07:05:31	VR2W-105216	A69-9001-1276					PB9
2012-04-30 07:16:09	VR2W-105216	A69-9001-1276					PB9
2012-04-30 07:19:26	VR2W-105216	A69-9001-1276					PB9
2012-04-30 07:25:56	VR2W-105217	A69-9001-1276
2012-04-30 07:26:10	VR2W-105216	A69-9001-1276					PB9
2012-04-30 07:29:43	VR2W-105216	A69-9001-1276					PB9
2012-04-30 07:37:59	VR2W-105216	A69-9001-1276					PB9
2012-04-30 07:46:20	VR2W-105217	A69-9001-1276
2012-04-30 07:46:34	VR2W-105216	A69-9001-1276					PB9
2012-04-30 07:50:54	VR2W-105216	A69-9001-1276					PB9
2012-04-30 07:58:55	VR2W-105216	A69-9001-1276					PB9
2012-04-30 08:02:30	VR2W-105216	A69-9001-1276					PB9
2012-04-30 10:13:22	VR2W-105216	A69-9001-1276					PB9
2012-04-30 11:28:18	VR2W-105216	A69-9001-1276					PB9
2012-04-30 11:45:50	VR2W-105216	A69-9001-1276					PB9
2012-04-30 11:55:26	VR2W-105216	A69-9001-1276					PB9
2012-04-30 12:47:49	VR2W-105216	A69-9001-1276					PB9
2012-04-30 14:03:17	VR2W-105216	A69-9001-1276					PB9
2012-04-30 14:08:11	VR2W-105216	A69-9001-1276					PB9
2012-04-30 14:27:07	VR2W-105216	A69-9001-1276					PB9
2012-04-30 15:17:14	VR2W-105216	A69-9001-1276					PB9
2012-04-30 15:54:21	VR2W-105216	A69-9001-1276					PB9
2012-04-30 20:29:17	VR2W-105216	A69-9001-1276					PB9
2012-04-30 20:51:56	VR2W-105216	A69-9001-1276					PB9
2012-04-30 20:56:27	VR2W-105216	A69-9001-1276					PB9
2012-04-30 21:10:28	VR2W-105217	A69-9001-1276
2012-04-30 21:18:15	VR2W-105217	A69-9001-1276
2012-04-30 21:21:32	VR2W-105217	A69-9001-1276
2012-04-30 21:28:13	VR2W-105217	A69-9001-1276
2012-04-30 21:31:43	VR2W-105217	A69-9001-1276
2012-04-30 21:31:53	VR2W-105218	A69-9001-1276					PB11
2012-04-30 21:35:26	VR2W-105217	A69-9001-1276
2012-04-30 21:43:01	VR2W-105217	A69-9001-1276
2012-04-30 21:46:37	VR2W-105217	A69-9001-1276
2012-04-30 21:50:35	VR2W-105217	A69-9001-1276
2012-04-30 21:55:16	VR2W-105217	A69-9001-1276
2012-04-30 21:59:43	VR2W-105217	A69-9001-1276
2012-04-30 22:08:25	VR2W-105217	A69-9001-1276
2012-04-30 22:16:59	VR2W-105217	A69-9001-1276
2012-04-30 22:26:40	VR2W-105217	A69-9001-1276
[truncated: 9,617 more rows]
