# Supplementary material for: Simulated Macro-Algal Outbreak Triggers a Large-Scale Response on Coral Reefs
Source: PLoS One. 2015 Jul 14;10(7):e0132895. doi: 10.1371/journal.pone.0132895 (PMC4501832; doi:10.1371/journal.pone.0132895)
Supplement: S1 Dataset — Data has been separated into three sub-folders; video data, visual transect data and individual fishes’ acoustic detection data. (ZIP) [file pone.0132895.s001.zip › Raw Data/Spatial/Naso/1279MU.csv]

Date and Time (UTC)	Receiver	Transmitter	Transmitter Name	Transmitter Serial	Sensor Value	Sensor Unit	Station Name	Latitude	Longitude
2012-04-09 00:47:42	VR2W-112614	A69-9001-1279					Deep 0m
2012-04-09 01:14:49	VR2W-112614	A69-9001-1279					Deep 0m
2012-04-09 01:21:59	VR2W-112613	A69-9001-1279
2012-04-09 01:38:17	VR2W-112613	A69-9001-1279
2012-04-09 02:45:52	VR2W-112612	A69-9001-1279
2012-04-09 02:50:05	VR2W-112612	A69-9001-1279
2012-04-09 02:52:54	VR2W-112613	A69-9001-1279
2012-04-09 03:04:40	VR2W-112614	A69-9001-1279					Deep 0m
2012-04-09 03:29:11	VR2W-112613	A69-9001-1279
2012-04-09 03:37:18	VR2W-112613	A69-9001-1279
2012-04-09 03:41:01	VR2W-112613	A69-9001-1279
2012-04-09 03:48:36	VR2W-112613	A69-9001-1279
2012-04-09 03:52:12	VR2W-112613	A69-9001-1279
2012-04-09 04:00:47	VR2W-112613	A69-9001-1279
2012-04-09 04:05:08	VR2W-112613	A69-9001-1279
2012-04-09 04:09:47	VR2W-112614	A69-9001-1279					Deep 0m
2012-04-09 04:37:32	VR2W-112613	A69-9001-1279
2012-04-09 04:48:41	VR2W-112613	A69-9001-1279
2012-04-09 05:07:03	VR2W-112613	A69-9001-1279
2012-04-09 05:10:33	VR2W-112613	A69-9001-1279
2012-04-09 05:18:27	VR2W-112613	A69-9001-1279
2012-04-09 05:21:53	VR2W-112613	A69-9001-1279
2012-04-09 05:22:06	VR2W-112614	A69-9001-1279					Deep 0m
2012-04-09 05:35:08	VR2W-112614	A69-9001-1279					Deep 0m
2012-04-09 05:39:00	VR2W-112614	A69-9001-1279					Deep 0m
2012-04-09 05:43:29	VR2W-112614	A69-9001-1279					Deep 0m
2012-04-09 05:46:53	VR2W-112613	A69-9001-1279
2012-04-09 05:47:31	VR2W-112614	A69-9001-1279					Deep 0m
2012-04-09 06:08:47	VR2W-112613	A69-9001-1279
2012-04-09 06:14:22	VR2W-112614	A69-9001-1279					Deep 0m
2012-04-09 06:22:21	VR2W-112614	A69-9001-1279					Deep 0m
2012-04-09 06:25:53	VR2W-112614	A69-9001-1279					Deep 0m
2012-04-09 06:29:42	VR2W-112614	A69-9001-1279					Deep 0m
2012-04-09 06:34:05	VR2W-112614	A69-9001-1279					Deep 0m
2012-04-09 06:37:55	VR2W-112614	A69-9001-1279					Deep 0m
2012-04-09 06:42:19	VR2W-112614	A69-9001-1279					Deep 0m
2012-04-09 06:46:12	VR2W-112614	A69-9001-1279					Deep 0m
2012-04-09 07:04:17	VR2W-112614	A69-9001-1279					Deep 0m
2012-04-09 07:16:22	VR2W-112614	A69-9001-1279					Deep 0m
2012-04-09 07:49:30	VR2W-112614	A69-9001-1279					Deep 0m
2012-04-09 08:21:36	VR2W-112614	A69-9001-1279					Deep 0m
2012-04-09 14:49:14	VR2W-112614	A69-9001-1279					Deep 0m
2012-04-09 17:19:03	VR2W-112614	A69-9001-1279					Deep 0m
2012-04-09 18:59:03	VR2W-112614	A69-9001-1279					Deep 0m
2012-04-09 19:21:58	VR2W-112614	A69-9001-1279					Deep 0m
2012-04-09 19:30:09	VR2W-112614	A69-9001-1279					Deep 0m
2012-04-09 19:33:56	VR2W-112614	A69-9001-1279					Deep 0m
2012-04-09 20:30:44	VR2W-112614	A69-9001-1279					Deep 0m
2012-04-09 20:50:43	VR2W-112613	A69-9001-1279
2012-04-09 20:54:46	VR2W-112613	A69-9001-1279
2012-04-09 20:56:44	VR2W-112612	A69-9001-1279
2012-04-09 21:12:48	VR2W-112613	A69-9001-1279
2012-04-09 21:23:22	VR2W-112614	A69-9001-1279					Deep 0m
2012-04-09 22:00:34	VR2W-112613	A69-9001-1279
2012-04-09 22:03:58	VR2W-112613	A69-9001-1279
2012-04-09 22:07:28	VR2W-112613	A69-9001-1279
2012-04-09 22:15:30	VR2W-112613	A69-9001-1279
2012-04-09 22:39:40	VR2W-112613	A69-9001-1279
2012-04-09 22:50:43	VR2W-112614	A69-9001-1279					Deep 0m
2012-04-09 22:54:08	VR2W-112613	A69-9001-1279
2012-04-09 22:58:43	VR2W-112613	A69-9001-1279
2012-04-09 23:03:00	VR2W-112614	A69-9001-1279					Deep 0m
2012-04-09 23:21:30	VR2W-112613	A69-9001-1279
2012-04-09 23:35:42	VR2W-112613	A69-9001-1279
2012-04-09 23:39:49	VR2W-112614	A69-9001-1279					Deep 0m
2012-04-09 23:52:55	VR2W-112612	A69-9001-1279
2012-04-10 00:29:09	VR2W-112614	A69-9001-1279					Deep 0m
2012-04-10 00:38:57	VR2W-112614	A69-9001-1279					Deep 0m
2012-04-10 00:52:03	VR2W-112613	A69-9001-1279
2012-04-10 01:09:44	VR2W-112613	A69-9001-1279
2012-04-10 01:14:04	VR2W-112613	A69-9001-1279
2012-04-10 01:37:01	VR2W-112613	A69-9001-1279
2012-04-10 01:59:57	VR2W-112614	A69-9001-1279					Deep 0m
2012-04-10 02:12:12	VR2W-112613	A69-9001-1279
2012-04-10 02:21:14	VR2W-112613	A69-9001-1279
2012-04-10 02:29:27	VR2W-112613	A69-9001-1279
2012-04-10 02:33:17	VR2W-112613	A69-9001-1279
2012-04-10 02:42:58	VR2W-112614	A69-9001-1279					Deep 0m
2012-04-10 02:51:25	VR2W-112614	A69-9001-1279					Deep 0m
2012-04-10 03:00:36	VR2W-112614	A69-9001-1279					Deep 0m
2012-04-10 03:04:40	VR2W-112614	A69-9001-1279					Deep 0m
2012-04-10 05:12:09	VR2W-112613	A69-9001-1279
2012-04-10 05:30:32	VR2W-112613	A69-9001-1279
2012-04-10 05:49:01	VR2W-112613	A69-9001-1279
2012-04-10 06:02:48	VR2W-112614	A69-9001-1279					Deep 0m
2012-04-10 06:11:15	VR2W-112614	A69-9001-1279					Deep 0m
2012-04-10 06:15:58	VR2W-112614	A69-9001-1279					Deep 0m
2012-04-10 06:34:24	VR2W-112614	A69-9001-1279					Deep 0m
2012-04-10 06:37:43	VR2W-112614	A69-9001-1279					Deep 0m
2012-04-10 06:44:37	VR2W-112614	A69-9001-1279					Deep 0m
2012-04-10 07:00:09	VR2W-112614	A69-9001-1279					Deep 0m
2012-04-10 07:16:06	VR2W-112614	A69-9001-1279					Deep 0m
2012-04-10 07:27:11	VR2W-112614	A69-9001-1279					Deep 0m
2012-04-10 07:30:58	VR2W-112614	A69-9001-1279					Deep 0m
2012-04-10 07:38:59	VR2W-112614	A69-9001-1279					Deep 0m
2012-04-10 07:43:06	VR2W-112614	A69-9001-1279					Deep 0m
2012-04-10 07:46:25	VR2W-112614	A69-9001-1279					Deep 0m
2012-04-10 07:49:47	VR2W-112614	A69-9001-1279					Deep 0m
2012-04-10 08:04:27	VR2W-112614	A69-9001-1279					Deep 0m
2012-04-10 08:19:53	VR2W-112614	A69-9001-1279					Deep 0m
2012-04-10 08:27:20	VR2W-112614	A69-9001-1279					Deep 0m
2012-04-10 19:20:56	VR2W-112614	A69-9001-1279					Deep 0m
2012-04-10 19:24:40	VR2W-112614	A69-9001-1279					Deep 0m
2012-04-10 20:09:43	VR2W-112613	A69-9001-1279
2012-04-10 20:19:29	VR2W-112613	A69-9001-1279
2012-04-10 20:24:18	VR2W-112613	A69-9001-1279
2012-04-10 20:33:32	VR2W-112613	A69-9001-1279
2012-04-10 20:57:01	VR2W-112613	A69-9001-1279
2012-04-10 21:05:56	VR2W-112613	A69-9001-1279
2012-04-10 21:09:36	VR2W-112613	A69-9001-1279
2012-04-10 21:23:26	VR2W-112613	A69-9001-1279
2012-04-10 21:32:56	VR2W-112613	A69-9001-1279
2012-04-10 21:45:58	VR2W-112613	A69-9001-1279
2012-04-10 21:54:11	VR2W-112613	A69-9001-1279
2012-04-10 22:06:56	VR2W-112613	A69-9001-1279
2012-04-10 22:10:59	VR2W-112613	A69-9001-1279
2012-04-10 22:15:50	VR2W-112613	A69-9001-1279
2012-04-10 22:20:37	VR2W-112613	A69-9001-1279
2012-04-10 22:25:17	VR2W-112613	A69-9001-1279
2012-04-10 22:41:56	VR2W-112613	A69-9001-1279
2012-04-10 22:46:37	VR2W-112613	A69-9001-1279
2012-04-10 22:51:03	VR2W-112613	A69-9001-1279
2012-04-10 22:54:58	VR2W-112613	A69-9001-1279
2012-04-10 23:03:51	VR2W-112613	A69-9001-1279
2012-04-10 23:35:45	VR2W-112613	A69-9001-1279
2012-04-10 23:40:16	VR2W-112613	A69-9001-1279
2012-04-11 00:08:32	VR2W-112613	A69-9001-1279
2012-04-11 00:13:02	VR2W-112613	A69-9001-1279
2012-04-11 00:28:00	VR2W-112614	A69-9001-1279					Deep 0m
2012-04-11 00:32:27	VR2W-112614	A69-9001-1279					Deep 0m
2012-04-11 01:14:52	VR2W-112613	A69-9001-1279
2012-04-11 01:36:36	VR2W-112613	A69-9001-1279
2012-04-11 02:17:31	VR2W-112613	A69-9001-1279
2012-04-11 02:31:44	VR2W-112614	A69-9001-1279					Deep 0m
2012-04-11 03:31:08	VR2W-112613	A69-9001-1279
2012-04-11 06:44:12	VR2W-112613	A69-9001-1279
2012-04-11 06:56:34	VR2W-112613	A69-9001-1279
2012-04-11 07:14:15	VR2W-112613	A69-9001-1279
2012-04-11 07:22:40	VR2W-112613	A69-9001-1279
2012-04-11 07:31:51	VR2W-112613	A69-9001-1279
2012-04-11 07:45:24	VR2W-112613	A69-9001-1279
2012-04-11 07:49:51	VR2W-112613	A69-9001-1279
2012-04-11 08:19:08	VR2W-112614	A69-9001-1279					Deep 0m
2012-04-11 18:48:18	VR2W-112614	A69-9001-1279					Deep 0m
2012-04-11 20:03:38	VR2W-112613	A69-9001-1279
2012-04-11 20:11:10	VR2W-112613	A69-9001-1279
2012-04-11 20:50:53	VR2W-112613	A69-9001-1279
2012-04-11 20:59:30	VR2W-112613	A69-9001-1279
2012-04-11 21:16:08	VR2W-112613	A69-9001-1279
2012-04-11 21:40:12	VR2W-112613	A69-9001-1279
2012-04-11 21:47:35	VR2W-112614	A69-9001-1279					Deep 0m
2012-04-12 00:02:05	VR2W-112613	A69-9001-1279
2012-04-12 02:23:57	VR2W-112613	A69-9001-1279
2012-04-12 04:13:22	VR2W-112613	A69-9001-1279
2012-04-12 06:22:24	VR2W-112612	A69-9001-1279
2012-04-12 06:29:08	VR2W-112613	A69-9001-1279
2012-04-12 06:51:54	VR2W-112613	A69-9001-1279
2012-04-12 06:59:34	VR2W-112613	A69-9001-1279
2012-04-12 07:07:17	VR2W-112613	A69-9001-1279
2012-04-12 07:25:53	VR2W-112613	A69-9001-1279
2012-04-12 07:33:50	VR2W-112613	A69-9001-1279
2012-04-12 07:37:21	VR2W-112613	A69-9001-1279
2012-04-12 07:49:17	VR2W-112614	A69-9001-1279					Deep 0m
2012-04-12 08:02:44	VR2W-112614	A69-9001-1279					Deep 0m
2012-04-12 08:06:16	VR2W-112613	A69-9001-1279
2012-04-12 08:12:18	VR2W-112614	A69-9001-1279					Deep 0m
2012-04-12 08:16:51	VR2W-112614	A69-9001-1279					Deep 0m
2012-04-12 08:21:01	VR2W-112614	A69-9001-1279					Deep 0m
2012-04-12 08:44:17	VR2W-112614	A69-9001-1279					Deep 0m
2012-04-12 21:08:22	VR2W-112613	A69-9001-1279
2012-04-12 21:13:29	VR2W-112614	A69-9001-1279					Deep 0m
2012-04-12 21:48:06	VR2W-112614	A69-9001-1279					Deep 0m
2012-04-12 22:33:47	VR2W-112613	A69-9001-1279
2012-04-12 23:31:38	VR2W-112614	A69-9001-1279					Deep 0m
2012-04-13 05:05:25	VR2W-112614	A69-9001-1279					Deep 0m
2012-04-13 06:16:33	VR2W-112614	A69-9001-1279					Deep 0m
2012-04-13 06:37:22	VR2W-112614	A69-9001-1279					Deep 0m
2012-04-13 06:44:44	VR2W-112614	A69-9001-1279					Deep 0m
2012-04-13 06:48:01	VR2W-112614	A69-9001-1279					Deep 0m
2012-04-13 07:01:43	VR2W-112613	A69-9001-1279
2012-04-13 07:23:11	VR2W-112614	A69-9001-1279					Deep 0m
2012-04-13 09:04:27	VR2W-112614	A69-9001-1279					Deep 0m
2012-04-13 21:00:47	VR2W-112613	A69-9001-1279
2012-04-13 22:14:00	VR2W-112613	A69-9001-1279
2012-04-13 22:44:29	VR2W-112614	A69-9001-1279					Deep 0m
2012-04-13 23:18:23	VR2W-112613	A69-9001-1279
2012-04-13 23:40:48	VR2W-112614	A69-9001-1279					Deep 0m
2012-04-13 23:45:04	VR2W-112614	A69-9001-1279					Deep 0m
2012-04-14 01:14:21	VR2W-112616	A69-9001-1279
2012-04-14 01:25:01	VR2W-112616	A69-9001-1279
2012-04-14 02:30:35	VR2W-112616	A69-9001-1279
2012-04-14 03:53:58	VR2W-112614	A69-9001-1279					Deep 0m
2012-04-14 04:10:53	VR2W-112614	A69-9001-1279					Deep 0m
2012-04-14 04:27:29	VR2W-112614	A69-9001-1279					Deep 0m
2012-04-14 05:10:47	VR2W-112614	A69-9001-1279					Deep 0m
2012-04-14 05:44:26	VR2W-112614	A69-9001-1279					Deep 0m
2012-04-14 06:52:43	VR2W-112613	A69-9001-1279
2012-04-14 06:56:26	VR2W-112613	A69-9001-1279
2012-04-14 07:24:23	VR2W-112613	A69-9001-1279
2012-04-14 09:34:56	VR2W-112614	A69-9001-1279					Deep 0m
2012-04-14 11:59:45	VR2W-112614	A69-9001-1279					Deep 0m
2012-04-14 12:43:39	VR2W-112614	A69-9001-1279					Deep 0m
2012-04-14 13:13:15	VR2W-112614	A69-9001-1279					Deep 0m
2012-04-14 13:26:26	VR2W-112614	A69-9001-1279					Deep 0m
2012-04-14 13:29:53	VR2W-112614	A69-9001-1279					Deep 0m
2012-04-14 13:50:52	VR2W-112614	A69-9001-1279					Deep 0m
2012-04-14 14:01:02	VR2W-112614	A69-9001-1279					Deep 0m
2012-04-14 14:19:46	VR2W-112614	A69-9001-1279					Deep 0m
2012-04-14 15:16:36	VR2W-112614	A69-9001-1279					Deep 0m
2012-04-14 18:56:30	VR2W-112614	A69-9001-1279					Deep 0m
2012-04-14 20:24:28	VR2W-112613	A69-9001-1279
2012-04-14 20:28:11	VR2W-112613	A69-9001-1279
2012-04-14 20:32:20	VR2W-112613	A69-9001-1279
2012-04-14 21:25:53	VR2W-112613	A69-9001-1279
2012-04-14 22:26:47	VR2W-112613	A69-9001-1279
2012-04-14 22:48:03	VR2W-112613	A69-9001-1279
2012-04-14 23:16:38	VR2W-112613	A69-9001-1279
2012-04-14 23:20:45	VR2W-112613	A69-9001-1279
2012-04-15 00:08:47	VR2W-112613	A69-9001-1279
2012-04-15 02:59:59	VR2W-112613	A69-9001-1279
2012-04-15 04:35:43	VR2W-112613	A69-9001-1279
2012-04-15 06:01:24	VR2W-112613	A69-9001-1279
2012-04-15 06:05:54	VR2W-112613	A69-9001-1279
2012-04-15 06:36:35	VR2W-112613	A69-9001-1279
2012-04-15 06:56:19	VR2W-112613	A69-9001-1279
2012-04-15 07:00:00	VR2W-112613	A69-9001-1279
2012-04-15 07:07:25	VR2W-112613	A69-9001-1279
2012-04-15 07:14:11	VR2W-112613	A69-9001-1279
2012-04-15 07:34:57	VR2W-112614	A69-9001-1279					Deep 0m
2012-04-15 10:02:44	VR2W-112614	A69-9001-1279					Deep 0m
2012-04-15 10:06:44	VR2W-112614	A69-9001-1279					Deep 0m
2012-04-15 11:13:38	VR2W-112614	A69-9001-1279					Deep 0m
2012-04-15 12:45:28	VR2W-112614	A69-9001-1279					Deep 0m
2012-04-15 13:11:51	VR2W-112614	A69-9001-1279					Deep 0m
2012-04-15 20:25:03	VR2W-112613	A69-9001-1279
2012-04-15 20:33:06	VR2W-112613	A69-9001-1279
2012-04-15 20:54:24	VR2W-112613	A69-9001-1279
2012-04-15 21:11:23	VR2W-112613	A69-9001-1279
2012-04-15 21:35:05	VR2W-112613	A69-9001-1279
2012-04-15 22:02:06	VR2W-112613	A69-9001-1279
2012-04-15 22:18:33	VR2W-112613	A69-9001-1279
2012-04-15 22:26:40	VR2W-112613	A69-9001-1279
2012-04-15 22:58:57	VR2W-112613	A69-9001-1279
2012-04-16 02:31:15	VR2W-112614	A69-9001-1279					Deep 0m
2012-04-16 03:07:06	VR2W-112614	A69-9001-1279					Deep 0m
2012-04-16 03:19:34	VR2W-112614	A69-9001-1279					Deep 0m
2012-04-16 03:32:31	VR2W-112614	A69-9001-1279					Deep 0m
2012-04-16 03:41:07	VR2W-112614	A69-9001-1279					Deep 0m
2012-04-16 03:47:41	VR2W-112614	A69-9001-1279					Deep 0m
2012-04-16 04:55:08	VR2W-112613	A69-9001-1279
2012-04-16 05:37:15	VR2W-112613	A69-9001-1279
2012-04-16 06:39:24	VR2W-112614	A69-9001-1279					Deep 0m
2012-04-16 07:23:01	VR2W-112613	A69-9001-1279
2012-04-16 07:47:21	VR2W-112614	A69-9001-1279					Deep 0m
2012-04-16 20:28:49	VR2W-112613	A69-9001-1279
2012-04-16 20:36:36	VR2W-112613	A69-9001-1279
2012-04-16 20:46:31	VR2W-112613	A69-9001-1279
2012-04-16 20:49:54	VR2W-112613	A69-9001-1279
2012-04-16 20:53:28	VR2W-112613	A69-9001-1279
2012-04-16 21:01:47	VR2W-112613	A69-9001-1279
2012-04-16 21:05:46	VR2W-112613	A69-9001-1279
2012-04-16 21:14:57	VR2W-112613	A69-9001-1279
2012-04-16 21:23:53	VR2W-112613	A69-9001-1279
2012-04-16 21:28:42	VR2W-112613	A69-9001-1279
2012-04-16 21:33:25	VR2W-112613	A69-9001-1279
2012-04-17 01:57:43	VR2W-112614	A69-9001-1279					Deep 0m
2012-04-17 02:01:40	VR2W-112614	A69-9001-1279					Deep 0m
2012-04-17 03:20:51	VR2W-112614	A69-9001-1279					Deep 0m
2012-04-17 03:28:24	VR2W-112614	A69-9001-1279					Deep 0m
2012-04-17 03:37:21	VR2W-112614	A69-9001-1279					Deep 0m
2012-04-17 03:52:32	VR2W-112614	A69-9001-1279					Deep 0m
2012-04-17 03:56:45	VR2W-112614	A69-9001-1279					Deep 0m
2012-04-17 04:03:58	VR2W-112614	A69-9001-1279					Deep 0m
2012-04-17 04:08:09	VR2W-112614	A69-9001-1279					Deep 0m
2012-04-17 04:11:36	VR2W-112614	A69-9001-1279					Deep 0m
2012-04-17 04:37:48	VR2W-112614	A69-9001-1279					Deep 0m
2012-04-17 05:14:27	VR2W-112614	A69-9001-1279					Deep 0m
2012-04-17 06:29:13	VR2W-112614	A69-9001-1279					Deep 0m
2012-04-17 07:15:07	VR2W-112613	A69-9001-1279
2012-04-17 15:48:44	VR2W-112614	A69-9001-1279					Deep 0m
2012-04-17 20:33:42	VR2W-112613	A69-9001-1279
2012-04-17 20:38:26	VR2W-112613	A69-9001-1279
2012-04-17 20:50:23	VR2W-112613	A69-9001-1279
2012-04-17 21:00:56	VR2W-112613	A69-9001-1279
2012-04-17 21:15:51	VR2W-112613	A69-9001-1279
2012-04-17 21:24:02	VR2W-112613	A69-9001-1279
2012-04-17 21:28:27	VR2W-112613	A69-9001-1279
2012-04-17 21:36:49	VR2W-112613	A69-9001-1279
2012-04-17 21:50:36	VR2W-112613	A69-9001-1279
2012-04-17 22:46:15	VR2W-112613	A69-9001-1279
2012-04-17 23:06:40	VR2W-112613	A69-9001-1279
2012-04-18 01:58:28	VR2W-112613	A69-9001-1279
2012-04-18 02:43:09	VR2W-112614	A69-9001-1279					Deep 0m
2012-04-18 02:47:45	VR2W-112614	A69-9001-1279					Deep 0m
2012-04-18 02:55:46	VR2W-112614	A69-9001-1279					Deep 0m
2012-04-18 03:56:25	VR2W-112614	A69-9001-1279					Deep 0m
2012-04-18 04:00:37	VR2W-112614	A69-9001-1279					Deep 0m
2012-04-18 04:15:13	VR2W-112614	A69-9001-1279					Deep 0m
2012-04-18 04:18:34	VR2W-112614	A69-9001-1279					Deep 0m
2012-04-18 04:22:02	VR2W-112614	A69-9001-1279					Deep 0m
2012-04-18 04:53:58	VR2W-112614	A69-9001-1279					Deep 0m
2012-04-18 05:15:40	VR2W-112614	A69-9001-1279					Deep 0m
2012-04-18 05:38:03	VR2W-112614	A69-9001-1279					Deep 0m
2012-04-18 05:42:20	VR2W-112614	A69-9001-1279					Deep 0m
2012-04-18 07:34:26	VR2W-112613	A69-9001-1279
2012-04-18 07:55:41	VR2W-112613	A69-9001-1279
2012-04-18 08:04:15	VR2W-112613	A69-9001-1279
2012-04-18 08:12:16	VR2W-112613	A69-9001-1279
2012-04-18 15:13:23	VR2W-112614	A69-9001-1279					Deep 0m
2012-04-18 16:59:57	VR2W-112614	A69-9001-1279					Deep 0m
2012-04-18 20:27:06	VR2W-112613	A69-9001-1279
2012-04-18 20:34:28	VR2W-112613	A69-9001-1279
2012-04-18 20:37:45	VR2W-112613	A69-9001-1279
2012-04-18 21:03:04	VR2W-112613	A69-9001-1279
2012-04-18 21:10:28	VR2W-112613	A69-9001-1279
2012-04-18 21:20:39	VR2W-112613	A69-9001-1279
2012-04-18 21:24:22	VR2W-112613	A69-9001-1279
2012-04-18 21:28:32	VR2W-112613	A69-9001-1279
2012-04-18 21:35:32	VR2W-112613	A69-9001-1279
2012-04-18 21:51:25	VR2W-112613	A69-9001-1279
2012-04-18 21:54:48	VR2W-112613	A69-9001-1279
2012-04-18 22:18:56	VR2W-112613	A69-9001-1279
2012-04-18 22:23:40	VR2W-112613	A69-9001-1279
2012-04-18 22:28:13	VR2W-112613	A69-9001-1279
2012-04-18 22:35:51	VR2W-112613	A69-9001-1279
2012-04-18 22:43:25	VR2W-112613	A69-9001-1279
2012-04-18 23:00:58	VR2W-112613	A69-9001-1279
2012-04-18 23:08:33	VR2W-112613	A69-9001-1279
2012-04-18 23:16:01	VR2W-112613	A69-9001-1279
2012-04-18 23:35:05	VR2W-112613	A69-9001-1279
2012-04-19 00:20:35	VR2W-112613	A69-9001-1279
2012-04-19 02:47:22	VR2W-112614	A69-9001-1279					Deep 0m
2012-04-19 03:37:40	VR2W-112614	A69-9001-1279					Deep 0m
2012-04-19 03:51:48	VR2W-112614	A69-9001-1279					Deep 0m
2012-04-19 04:03:06	VR2W-112614	A69-9001-1279					Deep 0m
2012-04-19 04:26:28	VR2W-112614	A69-9001-1279					Deep 0m
2012-04-19 04:30:58	VR2W-112614	A69-9001-1279					Deep 0m
2012-04-19 04:35:04	VR2W-112614	A69-9001-1279					Deep 0m
2012-04-19 04:58:59	VR2W-112614	A69-9001-1279					Deep 0m
2012-04-19 05:19:02	VR2W-112614	A69-9001-1279					Deep 0m
2012-04-19 05:40:32	VR2W-112614	A69-9001-1279					Deep 0m
2012-04-19 05:45:20	VR2W-112614	A69-9001-1279					Deep 0m
2012-04-19 07:21:00	VR2W-112613	A69-9001-1279
2012-04-19 07:35:39	VR2W-112613	A69-9001-1279
2012-04-19 07:45:11	VR2W-112613	A69-9001-1279
2012-04-19 08:24:21	VR2W-112614	A69-9001-1279					Deep 0m
2012-04-19 20:35:51	VR2W-112613	A69-9001-1279
2012-04-19 20:48:05	VR2W-112613	A69-9001-1279
2012-04-19 20:52:42	VR2W-112613	A69-9001-1279
2012-04-19 21:00:41	VR2W-112613	A69-9001-1279
2012-04-19 21:14:37	VR2W-112613	A69-9001-1279
2012-04-19 21:28:51	VR2W-112613	A69-9001-1279
2012-04-19 21:48:00	VR2W-112613	A69-9001-1279
2012-04-19 21:56:50	VR2W-112613	A69-9001-1279
2012-04-19 22:24:13	VR2W-112613	A69-9001-1279
2012-04-19 22:47:00	VR2W-112613	A69-9001-1279
2012-04-19 22:54:23	VR2W-112613	A69-9001-1279
2012-04-19 22:57:40	VR2W-112613	A69-9001-1279
2012-04-20 03:41:10	VR2W-112614	A69-9001-1279					Deep 0m
2012-04-20 03:49:12	VR2W-112614	A69-9001-1279					Deep 0m
2012-04-20 03:56:48	VR2W-112614	A69-9001-1279					Deep 0m
2012-04-20 04:08:50	VR2W-112614	A69-9001-1279					Deep 0m
2012-04-20 04:12:59	VR2W-112614	A69-9001-1279					Deep 0m
2012-04-20 04:16:21	VR2W-112614	A69-9001-1279					Deep 0m
2012-04-20 04:19:50	VR2W-112614	A69-9001-1279					Deep 0m
2012-04-20 04:23:32	VR2W-112614	A69-9001-1279					Deep 0m
2012-04-20 04:27:41	VR2W-112614	A69-9001-1279					Deep 0m
2012-04-20 04:34:29	VR2W-112614	A69-9001-1279					Deep 0m
2012-04-20 04:38:09	VR2W-112614	A69-9001-1279					Deep 0m
2012-04-20 04:47:02	VR2W-112614	A69-9001-1279					Deep 0m
2012-04-20 05:56:18	VR2W-112616	A69-9001-1279
2012-04-20 06:05:41	VR2W-112616	A69-9001-1279
2012-04-20 07:20:12	VR2W-112616	A69-9001-1279
2012-04-20 17:24:20	VR2W-112614	A69-9001-1279					Deep 0m
2012-04-20 17:32:14	VR2W-112614	A69-9001-1279					Deep 0m
2012-04-20 21:34:09	VR2W-112613	A69-9001-1279
2012-04-20 21:53:40	VR2W-112614	A69-9001-1279					Deep 0m
2012-04-20 22:25:54	VR2W-112613	A69-9001-1279
2012-04-21 03:35:30	VR2W-112616	A69-9001-1279
2012-04-21 03:58:31	VR2W-112616	A69-9001-1279
2012-04-21 04:50:45	VR2W-112616	A69-9001-1279
2012-04-21 05:02:57	VR2W-112616	A69-9001-1279
2012-04-21 05:24:58	VR2W-112616	A69-9001-1279
2012-04-21 05:40:08	VR2W-112616	A69-9001-1279
2012-04-21 05:44:46	VR2W-112616	A69-9001-1279
2012-04-21 05:57:10	VR2W-112616	A69-9001-1279
2012-04-21 07:03:49	VR2W-112614	A69-9001-1279					Deep 0m
2012-04-21 07:54:39	VR2W-112613	A69-9001-1279
2012-04-21 08:15:59	VR2W-112614	A69-9001-1279					Deep 0m
2012-04-21 20:24:34	VR2W-112613	A69-9001-1279
2012-04-21 20:29:25	VR2W-112613	A69-9001-1279
2012-04-21 20:34:09	VR2W-112613	A69-9001-1279
2012-04-21 20:42:56	VR2W-112613	A69-9001-1279
2012-04-21 21:19:59	VR2W-112613	A69-9001-1279
2012-04-21 21:40:51	VR2W-112613	A69-9001-1279
2012-04-22 04:14:33	VR2W-112614	A69-9001-1279					Deep 0m
2012-04-22 04:33:05	VR2W-112614	A69-9001-1279					Deep 0m
2012-04-22 06:59:47	VR2W-112616	A69-9001-1279
2012-04-22 07:26:04	VR2W-112614	A69-9001-1279					Deep 0m
2012-04-22 08:00:18	VR2W-112614	A69-9001-1279					Deep 0m
2012-04-22 19:57:06	VR2W-112614	A69-9001-1279					Deep 0m
2012-04-22 21:28:15	VR2W-112613	A69-9001-1279
2012-04-22 21:32:39	VR2W-112613	A69-9001-1279
2012-04-22 21:58:32	VR2W-112613	A69-9001-1279
2012-04-22 23:49:40	VR2W-112613	A69-9001-1279
2012-04-23 00:51:06	VR2W-112613	A69-9001-1279
2012-04-23 00:59:13	VR2W-112613	A69-9001-1279
2012-04-23 01:03:30	VR2W-112613	A69-9001-1279
2012-04-23 01:25:08	VR2W-112613	A69-9001-1279
2012-04-23 01:29:06	VR2W-112613	A69-9001-1279
2012-04-23 03:58:54	VR2W-112614	A69-9001-1279					Deep 0m
2012-04-23 04:17:01	VR2W-112614	A69-9001-1279					Deep 0m
2012-04-23 05:14:58	VR2W-112616	A69-9001-1279
2012-04-23 07:46:50	VR2W-112614	A69-9001-1279					Deep 0m
2012-04-23 20:57:04	VR2W-112613	A69-9001-1279
2012-04-23 21:00:51	VR2W-112613	A69-9001-1279
2012-04-23 21:05:10	VR2W-112613	A69-9001-1279
2012-04-23 21:19:42	VR2W-112613	A69-9001-1279
2012-04-23 21:23:13	VR2W-112613	A69-9001-1279
2012-04-23 21:26:59	VR2W-112613	A69-9001-1279
2012-04-23 21:31:16	VR2W-112613	A69-9001-1279
2012-04-23 22:13:23	VR2W-112613	A69-9001-1279
2012-04-23 22:18:14	VR2W-112613	A69-9001-1279
2012-04-23 23:20:32	VR2W-112613	A69-9001-1279
2012-04-24 04:10:58	VR2W-112614	A69-9001-1279					Deep 0m
2012-04-24 04:23:37	VR2W-112614	A69-9001-1279					Deep 0m
2012-04-24 04:59:54	VR2W-112614	A69-9001-1279					Deep 0m
2012-04-24 20:32:32	VR2W-112613	A69-9001-1279
2012-04-24 20:37:23	VR2W-112613	A69-9001-1279
2012-04-24 20:42:10	VR2W-112613	A69-9001-1279
2012-04-24 20:51:07	VR2W-112613	A69-9001-1279
2012-04-24 20:54:50	VR2W-112613	A69-9001-1279
2012-04-24 20:59:00	VR2W-112613	A69-9001-1279
2012-04-24 21:06:01	VR2W-112613	A69-9001-1279
2012-04-24 21:09:56	VR2W-112613	A69-9001-1279
2012-04-24 21:14:33	VR2W-112613	A69-9001-1279
2012-04-24 21:22:31	VR2W-112613	A69-9001-1279
2012-04-24 21:41:01	VR2W-112613	A69-9001-1279
2012-04-24 21:56:30	VR2W-112613	A69-9001-1279
2012-04-24 22:00:08	VR2W-112613	A69-9001-1279
2012-04-24 22:04:10	VR2W-112613	A69-9001-1279
2012-04-24 22:21:48	VR2W-112613	A69-9001-1279
2012-04-25 03:46:21	VR2W-112614	A69-9001-1279					Deep 0m
2012-04-25 03:50:33	VR2W-112614	A69-9001-1279					Deep 0m
2012-04-25 04:50:26	VR2W-112616	A69-9001-1279
2012-04-25 06:25:09	VR2W-112616	A69-9001-1279
2012-04-25 21:24:54	VR2W-112613	A69-9001-1279
2012-04-25 21:32:52	VR2W-112613	A69-9001-1279
2012-04-25 21:52:01	VR2W-112614	A69-9001-1279					Deep 0m
2012-04-25 22:36:39	VR2W-112614	A69-9001-1279					Deep 0m
2012-04-25 23:07:31	VR2W-112614	A69-9001-1279					Deep 0m
2012-04-25 23:07:43	VR2W-112613	A69-9001-1279
2012-04-25 23:36:16	VR2W-112614	A69-9001-1279					Deep 0m
2012-04-26 00:28:44	VR2W-112613	A69-9001-1279
2012-04-26 01:24:19	VR2W-112613	A69-9001-1279
2012-04-26 02:10:01	VR2W-112614	A69-9001-1279					Deep 0m
2012-04-26 04:24:06	VR2W-112613	A69-9001-1279
2012-04-26 04:28:23	VR2W-112613	A69-9001-1279
2012-04-26 05:25:31	VR2W-112613	A69-9001-1279
2012-04-26 06:14:10	VR2W-112613	A69-9001-1279
2012-04-26 06:23:09	VR2W-112613	A69-9001-1279
2012-04-26 06:31:14	VR2W-112613	A69-9001-1279
2012-04-26 06:43:55	VR2W-112613	A69-9001-1279
2012-04-26 06:48:49	VR2W-112613	A69-9001-1279
2012-04-26 21:55:49	VR2W-112613	A69-9001-1279
2012-04-26 22:05:04	VR2W-112613	A69-9001-1279
2012-04-26 22:09:11	VR2W-112613	A69-9001-1279
2012-04-26 22:12:30	VR2W-112613	A69-9001-1279
2012-04-26 22:23:02	VR2W-112613	A69-9001-1279
2012-04-26 22:27:08	VR2W-112613	A69-9001-1279
2012-04-26 23:21:52	VR2W-112613	A69-9001-1279
2012-04-27 00:08:02	VR2W-112613	A69-9001-1279
2012-04-27 00:40:52	VR2W-112613	A69-9001-1279
2012-04-27 04:51:24	VR2W-112613	A69-9001-1279
2012-04-27 06:17:56	VR2W-112614	A69-9001-1279					Deep 0m
2012-04-27 06:22:07	VR2W-112613	A69-9001-1279
2012-04-27 07:11:36	VR2W-112614	A69-9001-1279					Deep 0m
2012-04-27 07:24:23	VR2W-112614	A69-9001-1279					Deep 0m
2012-04-27 19:54:44	VR2W-112614	A69-9001-1279					Deep 0m
2012-04-27 21:15:29	VR2W-112613	A69-9001-1279
2012-04-27 21:20:06	VR2W-112613	A69-9001-1279
2012-04-27 22:29:11	VR2W-112613	A69-9001-1279
2012-04-27 22:33:56	VR2W-112614	A69-9001-1279					Deep 0m
2012-04-28 00:14:45	VR2W-112614	A69-9001-1279					Deep 0m
2012-04-28 04:18:51	VR2W-112613	A69-9001-1279
2012-04-28 04:59:23	VR2W-112613	A69-9001-1279
2012-04-28 05:34:39	VR2W-112614	A69-9001-1279					Deep 0m
2012-04-28 22:10:31	VR2W-112613	A69-9001-1279
2012-04-28 23:24:09	VR2W-112614	A69-9001-1279					Deep 0m
2012-04-28 23:36:36	VR2W-112614	A69-9001-1279					Deep 0m
2012-04-29 00:24:56	VR2W-112614	A69-9001-1279					Deep 0m
2012-04-29 00:37:47	VR2W-112614	A69-9001-1279					Deep 0m
2012-04-29 02:04:45	VR2W-112614	A69-9001-1279					Deep 0m
2012-04-29 02:57:27	VR2W-112614	A69-9001-1279					Deep 0m
2012-04-29 03:23:14	VR2W-112614	A69-9001-1279					Deep 0m
2012-04-29 05:24:05	VR2W-112613	A69-9001-1279
2012-04-29 05:46:10	VR2W-112613	A69-9001-1279
2012-04-29 05:50:22	VR2W-112613	A69-9001-1279
2012-04-29 05:53:50	VR2W-112613	A69-9001-1279
2012-04-29 05:57:30	VR2W-112613	A69-9001-1279
2012-04-29 06:01:35	VR2W-112613	A69-9001-1279
2012-04-29 06:06:28	VR2W-112613	A69-9001-1279
2012-04-29 06:25:08	VR2W-112613	A69-9001-1279
2012-04-29 06:33:16	VR2W-112613	A69-9001-1279
2012-04-29 06:41:16	VR2W-112613	A69-9001-1279
2012-04-29 06:44:49	VR2W-112613	A69-9001-1279
2012-04-29 06:48:42	VR2W-112613	A69-9001-1279
2012-04-29 06:57:15	VR2W-112613	A69-9001-1279
2012-04-29 07:02:06	VR2W-112613	A69-9001-1279
2012-04-29 07:06:53	VR2W-112613	A69-9001-1279
2012-04-29 07:11:30	VR2W-112613	A69-9001-1279
2012-04-29 07:15:49	VR2W-112613	A69-9001-1279
2012-04-29 07:33:49	VR2W-112613	A69-9001-1279
2012-04-29 07:41:42	VR2W-112613	A69-9001-1279
2012-04-29 20:49:52	VR2W-112613	A69-9001-1279
2012-04-29 21:02:27	VR2W-112613	A69-9001-1279
2012-04-29 21:19:11	VR2W-112613	A69-9001-1279
2012-04-29 21:30:24	VR2W-112614	A69-9001-1279					Deep 0m
2012-04-29 21:37:12	VR2W-112614	A69-9001-1279					Deep 0m
2012-04-29 21:40:49	VR2W-112614	A69-9001-1279					Deep 0m
2012-04-29 23:52:13	VR2W-112613	A69-9001-1279
2012-04-30 02:29:17	VR2W-112614	A69-9001-1279					Deep 0m
2012-04-30 06:32:54	VR2W-112613	A69-9001-1279
2012-04-30 07:22:45	VR2W-112613	A69-9001-1279
2012-04-30 23:32:26	VR2W-112614	A69-9001-1279					Deep 0m
2012-05-01 04:12:32	VR2W-112616	A69-9001-1279
2012-05-01 04:43:43	VR2W-112616	A69-9001-1279
2012-05-01 06:00:16	VR2W-112614	A69-9001-1279					Deep 0m
2012-05-01 07:32:44	VR2W-112614	A69-9001-1279					Deep 0m
2012-05-01 07:37:08	VR2W-112614	A69-9001-1279					Deep 0m
2012-05-01 08:03:43	VR2W-112613	A69-9001-1279
2012-05-01 08:13:14	VR2W-112613	A69-9001-1279
2012-05-01 08:21:44	VR2W-112613	A69-9001-1279
2012-05-01 20:54:55	VR2W-112613	A69-9001-1279
2012-05-01 21:04:40	VR2W-112613	A69-9001-1279
2012-05-02 01:48:59	VR2W-112616	A69-9001-1279
2012-05-02 02:42:35	VR2W-112616	A69-9001-1279
2012-05-02 03:29:19	VR2W-112616	A69-9001-1279
2012-05-02 04:24:54	VR2W-112616	A69-9001-1279
2012-05-02 05:49:55	VR2W-112616	A69-9001-1279
2012-05-02 06:18:16	VR2W-112614	A69-9001-1279					Deep 0m
2012-05-02 07:11:08	VR2W-112613	A69-9001-1279
2012-05-02 07:42:45	VR2W-112613	A69-9001-1279
2012-05-02 07:47:04	VR2W-112613	A69-9001-1279
2012-05-02 08:19:07	VR2W-112613	A69-9001-1279
2012-05-02 20:45:23	VR2W-112613	A69-9001-1279
2012-05-02 20:53:36	VR2W-112613	A69-9001-1279
2012-05-03 01:02:10	VR2W-112614	A69-9001-1279					Deep 0m
2012-05-03 01:27:40	VR2W-112614	A69-9001-1279					Deep 0m
2012-05-03 01:32:13	VR2W-112614	A69-9001-1279					Deep 0m
2012-05-03 03:00:15	VR2W-112614	A69-9001-1279					Deep 0m
2012-05-03 03:04:05	VR2W-112614	A69-9001-1279					Deep 0m
2012-05-03 03:08:29	VR2W-112614	A69-9001-1279					Deep 0m
2012-05-03 03:12:22	VR2W-112614	A69-9001-1279					Deep 0m
2012-05-03 03:40:36	VR2W-112614	A69-9001-1279					Deep 0m
2012-05-03 03:45:29	VR2W-112614	A69-9001-1279					Deep 0m
2012-05-03 03:55:00	VR2W-112614	A69-9001-1279					Deep 0m
2012-05-03 07:52:47	VR2W-112613	A69-9001-1279
2012-05-03 08:23:17	VR2W-112613	A69-9001-1279
2012-05-03 08:32:52	VR2W-112613	A69-9001-1279
2012-05-03 21:03:05	VR2W-112613	A69-9001-1279
2012-05-03 21:09:58	VR2W-112613	A69-9001-1279
2012-05-04 00:27:32	VR2W-112614	A69-9001-1279					Deep 0m
2012-05-04 01:30:05	VR2W-112614	A69-9001-1279					Deep 0m
2012-05-04 02:33:32	VR2W-112614	A69-9001-1279					Deep 0m
2012-05-04 02:37:55	VR2W-112614	A69-9001-1279					Deep 0m
2012-05-04 02:41:45	VR2W-112614	A69-9001-1279					Deep 0m
2012-05-04 02:46:10	VR2W-112614	A69-9001-1279					Deep 0m
2012-05-04 15:28:08	VR2W-112614	A69-9001-1279					Deep 0m
2012-05-04 16:10:24	VR2W-112614	A69-9001-1279					Deep 0m
2012-05-04 16:39:33	VR2W-112614	A69-9001-1279					Deep 0m
2012-05-04 20:21:31	VR2W-112613	A69-9001-1279
2012-05-04 20:37:35	VR2W-112613	A69-9001-1279
2012-05-04 21:47:59	VR2W-112613	A69-9001-1279
2012-05-04 22:07:02	VR2W-112614	A69-9001-1279					Deep 0m
2012-05-05 00:25:14	VR2W-112614	A69-9001-1279					Deep 0m
2012-05-05 00:43:16	VR2W-112613	A69-9001-1279
2012-05-05 01:10:58	VR2W-112613	A69-9001-1279
2012-05-05 01:50:01	VR2W-112614	A69-9001-1279					Deep 0m
2012-05-05 02:31:50	VR2W-112614	A69-9001-1279					Deep 0m
2012-05-05 02:40:11	VR2W-112614	A69-9001-1279					Deep 0m
2012-05-05 03:02:39	VR2W-112614	A69-9001-1279					Deep 0m
2012-05-05 05:49:03	VR2W-112616	A69-9001-1279
2012-05-05 06:44:54	VR2W-112616	A69-9001-1279
2012-05-05 07:05:59	VR2W-112614	A69-9001-1279					Deep 0m
2012-05-05 16:22:41	VR2W-112614	A69-9001-1279					Deep 0m
2012-05-05 16:48:21	VR2W-112614	A69-9001-1279					Deep 0m
2012-05-05 18:16:42	VR2W-112614	A69-9001-1279					Deep 0m
2012-05-05 21:40:47	VR2W-112613	A69-9001-1279
2012-05-05 21:44:34	VR2W-112613	A69-9001-1279
2012-05-06 02:45:23	VR2W-112614	A69-9001-1279					Deep 0m
2012-05-06 03:34:00	VR2W-112616	A69-9001-1279
2012-05-06 06:28:18	VR2W-112616	A69-9001-1279
2012-05-06 06:42:57	VR2W-112616	A69-9001-1279
2012-05-06 15:19:56	VR2W-112614	A69-9001-1279					Deep 0m
2012-05-06 15:39:56	VR2W-112614	A69-9001-1279					Deep 0m
2012-05-06 16:29:13	VR2W-112614	A69-9001-1279					Deep 0m
2012-05-06 16:41:22	VR2W-112614	A69-9001-1279					Deep 0m
2012-05-06 16:50:02	VR2W-112614	A69-9001-1279					Deep 0m
2012-05-06 18:57:54	VR2W-112614	A69-9001-1279					Deep 0m
2012-05-06 20:34:03	VR2W-112614	A69-9001-1279					Deep 0m
2012-05-07 00:07:53	VR2W-112613	A69-9001-1279
2012-05-07 03:01:07	VR2W-112614	A69-9001-1279					Deep 0m
2012-05-07 03:36:50	VR2W-112614	A69-9001-1279					Deep 0m
2012-05-07 03:53:04	VR2W-112616	A69-9001-1279
2012-05-07 15:09:49	VR2W-112614	A69-9001-1279					Deep 0m
2012-05-07 16:02:01	VR2W-112614	A69-9001-1279					Deep 0m
2012-05-07 16:34:35	VR2W-112614	A69-9001-1279					Deep 0m
2012-05-07 18:00:19	VR2W-112614	A69-9001-1279					Deep 0m
2012-05-07 20:39:13	VR2W-112614	A69-9001-1279					Deep 0m
2012-05-07 20:40:03	VR2W-112613	A69-9001-1279
2012-05-07 20:51:59	VR2W-112613	A69-9001-1279
2012-05-07 21:23:21	VR2W-112613	A69-9001-1279
2012-05-07 21:28:01	VR2W-112613	A69-9001-1279
2012-05-07 23:48:06	VR2W-112614	A69-9001-1279					Deep 0m
2012-05-08 03:28:30	VR2W-112613	A69-9001-1279
2012-05-08 03:45:15	VR2W-112614	A69-9001-1279					Deep 0m
2012-05-08 03:54:35	VR2W-112614	A69-9001-1279					Deep 0m
2012-05-08 06:48:13	VR2W-112614	A69-9001-1279					Deep 0m
2012-05-08 06:56:41	VR2W-112614	A69-9001-1279					Deep 0m
2012-05-08 07:17:03	VR2W-112614	A69-9001-1279					Deep 0m
2012-05-08 18:32:56	VR2W-112614	A69-9001-1279					Deep 0m
2012-05-08 21:27:56	VR2W-112613	A69-9001-1279
2012-05-08 23:49:31	VR2W-112613	A69-9001-1279
2012-05-09 03:46:48	VR2W-112614	A69-9001-1279					Deep 0m
2012-05-09 04:49:17	VR2W-112614	A69-9001-1279					Deep 0m
2012-05-09 05:22:59	VR2W-112616	A69-9001-1279
2012-05-09 05:36:00	VR2W-112616	A69-9001-1279
2012-05-09 05:40:35	VR2W-112616	A69-9001-1279
2012-05-09 05:44:51	VR2W-112616	A69-9001-1279
2012-05-09 05:52:21	VR2W-112616	A69-9001-1279
2012-05-09 07:00:13	VR2W-112614	A69-9001-1279					Deep 0m
2012-05-09 07:07:57	VR2W-112614	A69-9001-1279					Deep 0m
2012-05-09 07:43:58	VR2W-112614	A69-9001-1279					Deep 0m
2012-05-09 08:08:41	VR2W-112614	A69-9001-1279					Deep 0m
2012-05-09 20:21:07	VR2W-112613	A69-9001-1279
2012-05-09 20:25:56	VR2W-112613	A69-9001-1279
2012-05-09 20:43:57	VR2W-112613	A69-9001-1279
2012-05-09 20:48:39	VR2W-112613	A69-9001-1279
2012-05-09 21:10:39	VR2W-112613	A69-9001-1279
2012-05-09 22:47:46	VR2W-112612	A69-9001-1279
2012-05-10 00:01:56	VR2W-112613	A69-9001-1279
2012-05-10 00:06:29	VR2W-112613	A69-9001-1279
2012-05-10 00:10:39	VR2W-112613	A69-9001-1279
2012-05-10 02:08:47	VR2W-112613	A69-9001-1279
2012-05-10 03:08:41	VR2W-112613	A69-9001-1279
2012-05-10 03:39:01	VR2W-112613	A69-9001-1279
2012-05-10 04:42:54	VR2W-112614	A69-9001-1279					Deep 0m
2012-05-10 05:26:07	VR2W-112614	A69-9001-1279					Deep 0m
2012-05-10 07:10:38	VR2W-112614	A69-9001-1279					Deep 0m
2012-05-10 20:38:32	VR2W-112613	A69-9001-1279
2012-05-10 20:42:14	VR2W-112613	A69-9001-1279
2012-05-10 21:08:57	VR2W-112613	A69-9001-1279
2012-05-10 22:03:58	VR2W-112613	A69-9001-1279
2012-05-10 22:17:23	VR2W-112613	A69-9001-1279
2012-05-10 23:32:31	VR2W-112614	A69-9001-1279					Deep 0m
2012-05-11 01:17:15	VR2W-112613	A69-9001-1279
2012-05-11 05:38:30	VR2W-112613	A69-9001-1279
2012-05-11 05:43:53	VR2W-112614	A69-9001-1279					Deep 0m
2012-05-11 06:34:24	VR2W-112613	A69-9001-1279
2012-05-11 20:42:33	VR2W-112613	A69-9001-1279
2012-05-11 20:50:35	VR2W-112613	A69-9001-1279
2012-05-11 22:38:55	VR2W-112614	A69-9001-1279					Deep 0m
2012-05-11 23:00:01	VR2W-112614	A69-9001-1279					Deep 0m
2012-05-12 03:44:02	VR2W-112614	A69-9001-1279					Deep 0m
2012-05-12 06:07:07	VR2W-112613	A69-9001-1279
2012-05-12 06:22:50	VR2W-112613	A69-9001-1279
2012-05-12 06:57:23	VR2W-112613	A69-9001-1279
2012-05-12 07:36:05	VR2W-112613	A69-9001-1279
2012-05-12 17:40:26	VR2W-112614	A69-9001-1279					Deep 0m
2012-05-12 21:47:10	VR2W-112614	A69-9001-1279					Deep 0m
2012-05-12 21:58:53	VR2W-112613	A69-9001-1279
2012-05-12 22:09:59	VR2W-112613	A69-9001-1279
2012-05-12 23:06:43	VR2W-112613	A69-9001-1279
2012-05-12 23:44:32	VR2W-112614	A69-9001-1279					Deep 0m
2012-05-13 00:00:03	VR2W-112614	A69-9001-1279					Deep 0m
2012-05-13 00:11:09	VR2W-112614	A69-9001-1279					Deep 0m
2012-05-13 03:40:06	VR2W-112613	A69-9001-1279
2012-05-13 05:52:54	VR2W-112614	A69-9001-1279					Deep 0m
2012-05-13 21:01:33	VR2W-112613	A69-9001-1279
2012-05-13 22:04:44	VR2W-112613	A69-9001-1279
2012-05-13 22:23:41	VR2W-112613	A69-9001-1279
2012-05-13 23:03:45	VR2W-112613	A69-9001-1279
2012-05-13 23:19:11	VR2W-112613	A69-9001-1279
2012-05-13 23:32:36	VR2W-112613	A69-9001-1279
2012-05-13 23:42:08	VR2W-112613	A69-9001-1279
2012-05-13 23:46:37	VR2W-112613	A69-9001-1279
2012-05-14 00:09:08	VR2W-112613	A69-9001-1279
2012-05-14 02:30:18	VR2W-112613	A69-9001-1279
2012-05-14 02:38:45	VR2W-112613	A69-9001-1279
2012-05-14 02:46:15	VR2W-112613	A69-9001-1279
2012-05-14 03:00:57	VR2W-112613	A69-9001-1279
2012-05-14 03:31:17	VR2W-112613	A69-9001-1279
2012-05-14 03:35:35	VR2W-112613	A69-9001-1279
2012-05-14 03:39:17	VR2W-112613	A69-9001-1279
2012-05-14 03:46:45	VR2W-112613	A69-9001-1279
2012-05-14 03:53:44	VR2W-112613	A69-9001-1279
2012-05-14 04:06:10	VR2W-112613	A69-9001-1279
2012-05-14 04:11:00	VR2W-112613	A69-9001-1279
2012-05-14 04:20:24	VR2W-112613	A69-9001-1279
2012-05-14 04:24:44	VR2W-112613	A69-9001-1279
2012-05-14 04:28:28	VR2W-112613	A69-9001-1279
2012-05-14 04:32:41	VR2W-112613	A69-9001-1279
2012-05-14 04:36:12	VR2W-112613	A69-9001-1279
2012-05-14 05:04:02	VR2W-112613	A69-9001-1279
2012-05-14 05:12:01	VR2W-112613	A69-9001-1279
2012-05-14 05:19:23	VR2W-112613	A69-9001-1279
2012-05-14 05:23:48	VR2W-112613	A69-9001-1279
2012-05-14 05:45:55	VR2W-112613	A69-9001-1279
2012-05-14 05:50:38	VR2W-112613	A69-9001-1279
2012-05-14 06:36:55	VR2W-112613	A69-9001-1279
2012-05-14 06:41:49	VR2W-112613	A69-9001-1279
2012-05-14 06:46:41	VR2W-112613	A69-9001-1279
2012-05-14 07:04:33	VR2W-112613	A69-9001-1279
2012-05-14 07:09:10	VR2W-112613	A69-9001-1279
2012-05-14 07:24:33	VR2W-112613	A69-9001-1279
2012-05-14 07:37:17	VR2W-112614	A69-9001-1279					Deep 0m
2012-05-14 07:59:54	VR2W-112613	A69-9001-1279
2012-05-14 20:30:47	VR2W-112613	A69-9001-1279
2012-05-14 20:42:58	VR2W-112613	A69-9001-1279
2012-05-14 20:47:19	VR2W-112613	A69-9001-1279
2012-05-14 20:51:06	VR2W-112613	A69-9001-1279
2012-05-14 20:55:24	VR2W-112613	A69-9001-1279
2012-05-14 21:03:05	VR2W-112613	A69-9001-1279
2012-05-14 21:12:39	VR2W-112613	A69-9001-1279
2012-05-14 21:21:25	VR2W-112613	A69-9001-1279
2012-05-14 21:42:09	VR2W-112613	A69-9001-1279
2012-05-14 21:46:44	VR2W-112613	A69-9001-1279
2012-05-14 21:58:13	VR2W-112613	A69-9001-1279
2012-05-14 22:10:02	VR2W-112613	A69-9001-1279
2012-05-14 22:18:57	VR2W-112613	A69-9001-1279
2012-05-14 23:15:00	VR2W-112613	A69-9001-1279
2012-05-14 23:19:09	VR2W-112613	A69-9001-1279
2012-05-14 23:25:32	VR2W-112612	A69-9001-1279
2012-05-14 23:29:40	VR2W-112613	A69-9001-1279
2012-05-14 23:37:02	VR2W-112613	A69-9001-1279
2012-05-14 23:43:38	VR2W-112613	A69-9001-1279
2012-05-14 23:54:06	VR2W-112613	A69-9001-1279
2012-05-14 23:58:09	VR2W-112613	A69-9001-1279
2012-05-15 00:03:00	VR2W-112613	A69-9001-1279
2012-05-15 00:16:33	VR2W-112613	A69-9001-1279
2012-05-15 00:32:05	VR2W-112613	A69-9001-1279
2012-05-15 00:36:28	VR2W-112613	A69-9001-1279
2012-05-15 00:40:19	VR2W-112613	A69-9001-1279
2012-05-15 00:48:38	VR2W-112613	A69-9001-1279
2012-05-15 00:53:10	VR2W-112613	A69-9001-1279
2012-05-15 01:07:54	VR2W-112613	A69-9001-1279
2012-05-15 01:55:29	VR2W-112613	A69-9001-1279
2012-05-15 02:06:37	VR2W-112614	A69-9001-1279					Deep 0m
2012-05-15 02:52:49	VR2W-112613	A69-9001-1279
2012-05-15 03:13:32	VR2W-112613	A69-9001-1279
2012-05-15 03:17:14	VR2W-112613	A69-9001-1279
2012-05-15 04:00:44	VR2W-112613	A69-9001-1279
2012-05-15 04:11:49	VR2W-112613	A69-9001-1279
2012-05-15 05:13:26	VR2W-112613	A69-9001-1279
2012-05-15 05:39:22	VR2W-112613	A69-9001-1279
2012-05-15 05:55:11	VR2W-112613	A69-9001-1279
2012-05-15 06:14:13	VR2W-112613	A69-9001-1279
2012-05-15 06:18:38	VR2W-112613	A69-9001-1279
2012-05-15 06:22:31	VR2W-112613	A69-9001-1279
2012-05-15 06:27:02	VR2W-112613	A69-9001-1279
2012-05-15 06:41:08	VR2W-112613	A69-9001-1279
2012-05-15 06:44:39	VR2W-112613	A69-9001-1279
2012-05-15 06:48:24	VR2W-112613	A69-9001-1279
2012-05-15 06:52:39	VR2W-112613	A69-9001-1279
2012-05-15 07:04:36	VR2W-112613	A69-9001-1279
2012-05-15 07:08:41	VR2W-112613	A69-9001-1279
2012-05-15 07:13:35	VR2W-112613	A69-9001-1279
2012-05-15 07:23:14	VR2W-112613	A69-9001-1279
2012-05-15 07:27:54	VR2W-112613	A69-9001-1279
2012-05-15 07:44:54	VR2W-112613	A69-9001-1279
2012-05-15 08:06:45	VR2W-112613	A69-9001-1279
2012-05-15 20:31:03	VR2W-112613	A69-9001-1279
2012-05-15 20:35:51	VR2W-112613	A69-9001-1279
2012-05-15 20:40:30	VR2W-112613	A69-9001-1279
2012-05-15 20:48:41	VR2W-112613	A69-9001-1279
2012-05-15 21:01:15	VR2W-112613	A69-9001-1279
2012-05-15 21:05:05	VR2W-112613	A69-9001-1279
2012-05-15 21:09:29	VR2W-112613	A69-9001-1279
2012-05-15 21:13:21	VR2W-112613	A69-9001-1279
2012-05-15 21:17:49	VR2W-112613	A69-9001-1279
2012-05-15 21:21:51	VR2W-112613	A69-9001-1279
2012-05-15 21:31:14	VR2W-112613	A69-9001-1279
2012-05-15 21:39:14	VR2W-112613	A69-9001-1279
2012-05-15 21:49:58	VR2W-112613	A69-9001-1279
2012-05-15 21:53:23	VR2W-112613	A69-9001-1279
2012-05-15 21:56:54	VR2W-112613	A69-9001-1279
2012-05-15 22:00:43	VR2W-112613	A69-9001-1279
2012-05-15 22:25:34	VR2W-112613	A69-9001-1279
2012-05-15 23:06:20	VR2W-112613	A69-9001-1279
2012-05-15 23:19:43	VR2W-112613	A69-9001-1279
2012-05-16 00:21:26	VR2W-112613	A69-9001-1279
2012-05-16 00:25:41	VR2W-112613	A69-9001-1279
2012-05-16 00:29:16	VR2W-112613	A69-9001-1279
2012-05-16 00:33:09	VR2W-112613	A69-9001-1279
2012-05-16 00:41:48	VR2W-112613	A69-9001-1279
2012-05-16 00:48:38	VR2W-112613	A69-9001-1279
2012-05-16 01:05:57	VR2W-112613	A69-9001-1279
2012-05-16 01:10:34	VR2W-112613	A69-9001-1279
2012-05-16 01:18:32	VR2W-112613	A69-9001-1279
2012-05-16 01:55:55	VR2W-112616	A69-9001-1279
2012-05-16 02:21:57	VR2W-112616	A69-9001-1279
2012-05-16 02:50:42	VR2W-112616	A69-9001-1279
2012-05-16 03:04:37	VR2W-112616	A69-9001-1279
2012-05-16 03:29:34	VR2W-112616	A69-9001-1279
2012-05-16 05:24:54	VR2W-112614	A69-9001-1279					Deep 0m
2012-05-16 05:40:35	VR2W-112613	A69-9001-1279
2012-05-16 05:57:18	VR2W-112613	A69-9001-1279
2012-05-16 06:09:59	VR2W-112613	A69-9001-1279
2012-05-16 06:17:43	VR2W-112613	A69-9001-1279
2012-05-16 06:21:29	VR2W-112613	A69-9001-1279
2012-05-16 06:29:23	VR2W-112613	A69-9001-1279
2012-05-16 06:33:24	VR2W-112613	A69-9001-1279
2012-05-16 06:38:10	VR2W-112613	A69-9001-1279
2012-05-16 06:50:43	VR2W-112613	A69-9001-1279
2012-05-16 07:09:08	VR2W-112613	A69-9001-1279
2012-05-16 07:26:07	VR2W-112613	A69-9001-1279
2012-05-16 07:47:23	VR2W-112613	A69-9001-1279
2012-05-16 07:50:46	VR2W-112613	A69-9001-1279
2012-05-16 08:13:32	VR2W-112613	A69-9001-1279
2012-05-16 08:16:56	VR2W-112613	A69-9001-1279
2012-05-16 20:36:00	VR2W-112613	A69-9001-1279
2012-05-16 20:40:17	VR2W-112613	A69-9001-1279
2012-05-16 20:43:57	VR2W-112613	A69-9001-1279
2012-05-16 21:09:31	VR2W-112613	A69-9001-1279
2012-05-16 21:12:53	VR2W-112613	A69-9001-1279
2012-05-16 21:16:22	VR2W-112613	A69-9001-1279
2012-05-16 22:43:14	VR2W-112613	A69-9001-1279
2012-05-16 22:59:42	VR2W-112613	A69-9001-1279
2012-05-16 23:08:15	VR2W-112613	A69-9001-1279
2012-05-16 23:12:32	VR2W-112613	A69-9001-1279
2012-05-16 23:48:14	VR2W-112613	A69-9001-1279
2012-05-16 23:51:34	VR2W-112613	A69-9001-1279
2012-05-17 00:10:04	VR2W-112613	A69-9001-1279
2012-05-17 00:18:38	VR2W-112613	A69-9001-1279
2012-05-17 01:26:36	VR2W-112613	A69-9001-1279
2012-05-17 01:30:05	VR2W-112613	A69-9001-1279
2012-05-17 01:38:05	VR2W-112613	A69-9001-1279
2012-05-17 01:53:28	VR2W-112614	A69-9001-1279					Deep 0m
2012-05-17 01:57:49	VR2W-112614	A69-9001-1279					Deep 0m
2012-05-17 02:24:47	VR2W-112614	A69-9001-1279					Deep 0m
2012-05-17 02:25:54	VR2W-112613	A69-9001-1279
2012-05-17 02:29:24	VR2W-112614	A69-9001-1279					Deep 0m
2012-05-17 03:15:24	VR2W-112614	A69-9001-1279					Deep 0m
2012-05-17 03:19:52	VR2W-112614	A69-9001-1279					Deep 0m
2012-05-17 03:33:12	VR2W-112614	A69-9001-1279					Deep 0m
2012-05-17 03:45:57	VR2W-112613	A69-9001-1279
2012-05-17 04:12:36	VR2W-112614	A69-9001-1279					Deep 0m
2012-05-17 04:53:07	VR2W-112613	A69-9001-1279
2012-05-17 05:15:39	VR2W-112613	A69-9001-1279
2012-05-17 05:22:36	VR2W-112613	A69-9001-1279
2012-05-17 05:39:37	VR2W-112613	A69-9001-1279
2012-05-17 06:06:39	VR2W-112613	A69-9001-1279
2012-05-17 06:10:18	VR2W-112613	A69-9001-1279
2012-05-17 06:55:25	VR2W-112613	A69-9001-1279
2012-05-17 07:31:34	VR2W-112613	A69-9001-1279
2012-05-17 07:34:51	VR2W-112613	A69-9001-1279
2012-05-17 07:41:31	VR2W-112613	A69-9001-1279
2012-05-17 08:02:29	VR2W-112613	A69-9001-1279
2012-05-17 08:07:17	VR2W-112613	A69-9001-1279
2012-05-17 20:34:05	VR2W-112613	A69-9001-1279
2012-05-17 20:39:01	VR2W-112613	A69-9001-1279
2012-05-17 20:43:55	VR2W-112613	A69-9001-1279
2012-05-17 20:58:39	VR2W-112613	A69-9001-1279
2012-05-17 21:20:59	VR2W-112613	A69-9001-1279
2012-05-17 21:28:47	VR2W-112613	A69-9001-1279
2012-05-17 21:37:04	VR2W-112613	A69-9001-1279
2012-05-17 21:40:33	VR2W-112614	A69-9001-1279					Deep 0m
2012-05-17 21:41:00	VR2W-112613	A69-9001-1279
2012-05-17 22:10:38	VR2W-112613	A69-9001-1279
2012-05-17 22:20:08	VR2W-112613	A69-9001-1279
2012-05-17 22:24:35	VR2W-112613	A69-9001-1279
2012-05-17 22:45:18	VR2W-112613	A69-9001-1279
2012-05-17 23:21:11	VR2W-112613	A69-9001-1279
2012-05-17 23:31:27	VR2W-112613	A69-9001-1279
2012-05-17 23:47:58	VR2W-112613	A69-9001-1279
2012-05-18 00:01:08	VR2W-112613	A69-9001-1279
2012-05-18 00:09:58	VR2W-112613	A69-9001-1279
2012-05-18 00:14:39	VR2W-112613	A69-9001-1279
2012-05-18 00:46:21	VR2W-112613	A69-9001-1279
2012-05-18 00:49:44	VR2W-112613	A69-9001-1279
2012-05-18 00:56:53	VR2W-112613	A69-9001-1279
2012-05-18 01:04:18	VR2W-112613	A69-9001-1279
2012-05-18 01:10:59	VR2W-112613	A69-9001-1279
2012-05-18 01:14:28	VR2W-112613	A69-9001-1279
2012-05-18 01:22:17	VR2W-112613	A69-9001-1279
2012-05-18 01:25:37	VR2W-112613	A69-9001-1279
2012-05-18 01:32:32	VR2W-112613	A69-9001-1279
2012-05-18 01:40:41	VR2W-112613	A69-9001-1279
2012-05-18 01:44:27	VR2W-112613	A69-9001-1279
2012-05-18 01:48:43	VR2W-112613	A69-9001-1279
2012-05-18 01:52:20	VR2W-112613	A69-9001-1279
2012-05-18 02:01:00	VR2W-112613	A69-9001-1279
2012-05-18 02:05:27	VR2W-112613	A69-9001-1279
2012-05-18 02:09:24	VR2W-112613	A69-9001-1279
2012-05-18 02:14:04	VR2W-112613	A69-9001-1279
2012-05-18 02:18:29	VR2W-112613	A69-9001-1279
2012-05-18 02:22:24	VR2W-112613	A69-9001-1279
2012-05-18 02:26:57	VR2W-112613	A69-9001-1279
2012-05-18 02:38:31	VR2W-112613	A69-9001-1279
2012-05-18 02:50:48	VR2W-112613	A69-9001-1279
2012-05-18 02:58:03	VR2W-112613	A69-9001-1279
2012-05-18 03:02:16	VR2W-112613	A69-9001-1279
2012-05-18 03:05:47	VR2W-112613	A69-9001-1279
2012-05-18 03:09:32	VR2W-112613	A69-9001-1279
2012-05-18 03:17:23	VR2W-112613	A69-9001-1279
2012-05-18 03:21:18	VR2W-112613	A69-9001-1279
2012-05-18 03:25:53	VR2W-112613	A69-9001-1279
2012-05-18 03:37:30	VR2W-112613	A69-9001-1279
2012-05-18 03:53:53	VR2W-112614	A69-9001-1279					Deep 0m
2012-05-18 04:03:34	VR2W-112613	A69-9001-1279
2012-05-18 04:11:20	VR2W-112613	A69-9001-1279
2012-05-18 04:19:31	VR2W-112613	A69-9001-1279
2012-05-18 05:15:57	VR2W-112613	A69-9001-1279
2012-05-18 05:31:28	VR2W-112613	A69-9001-1279
2012-05-18 05:35:09	VR2W-112613	A69-9001-1279
2012-05-18 05:52:26	VR2W-112613	A69-9001-1279
2012-05-18 06:03:10	VR2W-112613	A69-9001-1279
2012-05-18 06:11:16	VR2W-112613	A69-9001-1279
2012-05-18 06:19:15	VR2W-112613	A69-9001-1279
2012-05-18 06:23:20	VR2W-112613	A69-9001-1279
2012-05-18 06:38:05	VR2W-112613	A69-9001-1279
2012-05-18 06:52:40	VR2W-112613	A69-9001-1279
2012-05-18 06:57:21	VR2W-112613	A69-9001-1279
2012-05-18 07:01:48	VR2W-112613	A69-9001-1279
2012-05-18 07:10:26	VR2W-112613	A69-9001-1279
2012-05-18 07:14:51	VR2W-112613	A69-9001-1279
2012-05-18 07:18:44	VR2W-112613	A69-9001-1279
2012-05-18 07:23:16	VR2W-112613	A69-9001-1279
2012-05-18 07:27:24	VR2W-112613	A69-9001-1279
2012-05-18 07:30:46	VR2W-112613	A69-9001-1279
2012-05-18 07:34:13	VR2W-112613	A69-9001-1279
2012-05-18 07:46:37	VR2W-112613	A69-9001-1279
2012-05-18 07:55:24	VR2W-112613	A69-9001-1279
2012-05-18 08:02:42	VR2W-112613	A69-9001-1279
2012-05-18 08:21:28	VR2W-112613	A69-9001-1279
2012-05-18 20:20:15	VR2W-112613	A69-9001-1279
2012-05-18 20:47:45	VR2W-112613	A69-9001-1279
2012-05-18 20:52:37	VR2W-112613	A69-9001-1279
2012-05-18 21:06:19	VR2W-112613	A69-9001-1279
2012-05-18 21:10:01	VR2W-112613	A69-9001-1279
2012-05-18 21:14:11	VR2W-112613	A69-9001-1279
2012-05-18 21:17:37	VR2W-112613	A69-9001-1279
2012-05-18 21:21:13	VR2W-112613	A69-9001-1279
2012-05-18 21:25:08	VR2W-112613	A69-9001-1279
2012-05-18 21:34:01	VR2W-112613	A69-9001-1279
2012-05-18 22:07:23	VR2W-112613	A69-9001-1279
2012-05-18 22:15:10	VR2W-112613	A69-9001-1279
2012-05-18 22:27:14	VR2W-112613	A69-9001-1279
2012-05-18 23:28:55	VR2W-112613	A69-9001-1279
2012-05-18 23:44:52	VR2W-112613	A69-9001-1279
2012-05-18 23:56:05	VR2W-112613	A69-9001-1279
2012-05-19 00:15:34	VR2W-112613	A69-9001-1279
2012-05-19 00:37:18	VR2W-112613	A69-9001-1279
2012-05-19 00:40:44	VR2W-112613	A69-9001-1279
2012-05-19 00:44:22	VR2W-112613	A69-9001-1279
2012-05-19 01:01:43	VR2W-112613	A69-9001-1279
2012-05-19 01:11:44	VR2W-112613	A69-9001-1279
2012-05-19 01:49:41	VR2W-112613	A69-9001-1279
2012-05-19 01:53:35	VR2W-112613	A69-9001-1279
2012-05-19 02:36:37	VR2W-112614	A69-9001-1279					Deep 0m
2012-05-19 02:40:14	VR2W-112614	A69-9001-1279					Deep 0m
2012-05-19 05:43:22	VR2W-112613	A69-9001-1279
2012-05-19 05:46:46	VR2W-112613	A69-9001-1279
2012-05-19 05:50:20	VR2W-112613	A69-9001-1279
2012-05-19 05:54:11	VR2W-112613	A69-9001-1279
2012-05-19 05:58:38	VR2W-112613	A69-9001-1279
2012-05-19 06:11:58	VR2W-112613	A69-9001-1279
2012-05-19 06:16:12	VR2W-112613	A69-9001-1279
2012-05-19 06:19:45	VR2W-112613	A69-9001-1279
2012-05-19 06:31:54	VR2W-112613	A69-9001-1279
2012-05-19 06:36:27	VR2W-112613	A69-9001-1279
2012-05-19 06:40:36	VR2W-112613	A69-9001-1279
2012-05-19 06:47:27	VR2W-112613	A69-9001-1279
2012-05-19 06:51:10	VR2W-112613	A69-9001-1279
2012-05-19 06:55:19	VR2W-112613	A69-9001-1279
2012-05-19 06:58:41	VR2W-112613	A69-9001-1279
2012-05-19 07:02:11	VR2W-112613	A69-9001-1279
2012-05-19 07:10:03	VR2W-112613	A69-9001-1279
2012-05-19 07:20:48	VR2W-112613	A69-9001-1279
2012-05-19 07:28:55	VR2W-112613	A69-9001-1279
2012-05-19 07:36:53	VR2W-112613	A69-9001-1279
2012-05-19 07:40:55	VR2W-112613	A69-9001-1279
2012-05-19 07:59:31	VR2W-112613	A69-9001-1279
2012-05-19 20:44:26	VR2W-112613	A69-9001-1279
2012-05-19 20:53:18	VR2W-112613	A69-9001-1279
2012-05-19 20:58:04	VR2W-112613	A69-9001-1279
2012-05-19 21:06:59	VR2W-112613	A69-9001-1279
2012-05-19 21:10:38	VR2W-112613	A69-9001-1279
2012-05-19 21:14:42	VR2W-112613	A69-9001-1279
2012-05-19 21:24:24	VR2W-112613	A69-9001-1279
2012-05-19 21:57:00	VR2W-112613	A69-9001-1279
2012-05-19 22:20:07	VR2W-112613	A69-9001-1279
2012-05-20 01:19:01	VR2W-112613	A69-9001-1279
2012-05-20 01:37:57	VR2W-112613	A69-9001-1279
2012-05-20 01:44:52	VR2W-112614	A69-9001-1279					Deep 0m
2012-05-20 01:45:56	VR2W-112613	A69-9001-1279
2012-05-20 02:14:31	VR2W-112614	A69-9001-1279					Deep 0m
2012-05-20 02:31:35	VR2W-112613	A69-9001-1279
2012-05-20 02:35:34	VR2W-112613	A69-9001-1279
2012-05-20 02:40:17	VR2W-112613	A69-9001-1279
2012-05-20 03:12:51	VR2W-112613	A69-9001-1279
2012-05-20 03:17:05	VR2W-112613	A69-9001-1279
2012-05-20 03:37:55	VR2W-112614	A69-9001-1279					Deep 0m
2012-05-20 04:32:34	VR2W-112614	A69-9001-1279					Deep 0m
2012-05-20 04:46:27	VR2W-112614	A69-9001-1279					Deep 0m
2012-05-20 05:13:52	VR2W-112613	A69-9001-1279
2012-05-20 05:58:57	VR2W-112613	A69-9001-1279
2012-05-20 06:14:28	VR2W-112613	A69-9001-1279
2012-05-20 06:18:39	VR2W-112613	A69-9001-1279
2012-05-20 06:22:09	VR2W-112613	A69-9001-1279
2012-05-20 06:30:02	VR2W-112613	A69-9001-1279
2012-05-20 06:41:04	VR2W-112613	A69-9001-1279
2012-05-20 06:45:45	VR2W-112613	A69-9001-1279
2012-05-20 07:15:15	VR2W-112613	A69-9001-1279
2012-05-20 07:28:16	VR2W-112613	A69-9001-1279
2012-05-20 07:48:25	VR2W-112613	A69-9001-1279
2012-05-20 07:53:17	VR2W-112613	A69-9001-1279
2012-05-20 20:24:21	VR2W-112613	A69-9001-1279
2012-05-20 20:28:52	VR2W-112613	A69-9001-1279
2012-05-20 20:36:14	VR2W-112613	A69-9001-1279
2012-05-20 20:46:07	VR2W-112613	A69-9001-1279
2012-05-20 20:49:28	VR2W-112613	A69-9001-1279
2012-05-20 20:52:57	VR2W-112613	A69-9001-1279
2012-05-20 21:10:34	VR2W-112613	A69-9001-1279
2012-05-20 21:17:15	VR2W-112613	A69-9001-1279
2012-05-20 21:24:28	VR2W-112613	A69-9001-1279
2012-05-20 21:28:39	VR2W-112613	A69-9001-1279
2012-05-20 21:52:28	VR2W-112613	A69-9001-1279
2012-05-20 21:56:48	VR2W-112613	A69-9001-1279
2012-05-20 22:19:34	VR2W-112613	A69-9001-1279
2012-05-20 22:27:16	VR2W-112613	A69-9001-1279
2012-05-20 22:32:06	VR2W-112613	A69-9001-1279
2012-05-20 22:45:37	VR2W-112613	A69-9001-1279
2012-05-20 22:57:06	VR2W-112613	A69-9001-1279
2012-05-20 23:00:38	VR2W-112613	A69-9001-1279
2012-05-20 23:29:21	VR2W-112613	A69-9001-1279
2012-05-20 23:38:34	VR2W-112613	A69-9001-1279
2012-05-21 01:07:48	VR2W-112613	A69-9001-1279
2012-05-21 02:54:00	VR2W-112613	A69-9001-1279
2012-05-21 03:05:57	VR2W-112613	A69-9001-1279
2012-05-21 03:16:30	VR2W-112613	A69-9001-1279
2012-05-21 03:41:15	VR2W-112614	A69-9001-1279					Deep 0m
2012-05-21 04:52:16	VR2W-112616	A69-9001-1279
2012-05-21 05:38:55	VR2W-112616	A69-9001-1279
2012-05-21 05:42:49	VR2W-112616	A69-9001-1279
2012-05-21 06:32:49	VR2W-112614	A69-9001-1279					Deep 0m
2012-05-21 06:42:25	VR2W-112613	A69-9001-1279
2012-05-21 06:46:14	VR2W-112613	A69-9001-1279
2012-05-21 07:31:31	VR2W-112613	A69-9001-1279
2012-05-21 07:50:47	VR2W-112613	A69-9001-1279
2012-05-21 07:54:10	VR2W-112613	A69-9001-1279
2012-05-21 20:41:06	VR2W-112613	A69-9001-1279
2012-05-21 20:59:31	VR2W-112613	A69-9001-1279
2012-05-21 21:09:14	VR2W-112613	A69-9001-1279
2012-05-21 21:37:48	VR2W-112613	A69-9001-1279
2012-05-21 21:57:27	VR2W-112613	A69-9001-1279
2012-05-21 22:09:30	VR2W-112613	A69-9001-1279
2012-05-21 22:13:55	VR2W-112613	A69-9001-1279
2012-05-21 22:30:08	VR2W-112613	A69-9001-1279
2012-05-21 22:41:32	VR2W-112613	A69-9001-1279
2012-05-21 22:48:27	VR2W-112612	A69-9001-1279
2012-05-21 22:52:51	VR2W-112613	A69-9001-1279
2012-05-21 23:09:02	VR2W-112613	A69-9001-1279
2012-05-21 23:12:25	VR2W-112613	A69-9001-1279
2012-05-21 23:15:56	VR2W-112613	A69-9001-1279
2012-05-21 23:44:13	VR2W-112613	A69-9001-1279
2012-05-22 00:19:09	VR2W-112613	A69-9001-1279
2012-05-22 00:37:26	VR2W-112613	A69-9001-1279
2012-05-22 01:09:57	VR2W-112613	A69-9001-1279
2012-05-22 01:28:46	VR2W-112613	A69-9001-1279
2012-05-22 01:32:45	VR2W-112613	A69-9001-1279
2012-05-22 02:14:55	VR2W-112613	A69-9001-1279
2012-05-22 02:19:08	VR2W-112613	A69-9001-1279
2012-05-22 02:22:38	VR2W-112613	A69-9001-1279
2012-05-22 03:24:17	VR2W-112613	A69-9001-1279
2012-05-22 03:29:07	VR2W-112613	A69-9001-1279
2012-05-22 03:38:26	VR2W-112613	A69-9001-1279
2012-05-22 03:42:40	VR2W-112613	A69-9001-1279
2012-05-22 03:46:13	VR2W-112613	A69-9001-1279
2012-05-22 03:50:02	VR2W-112613	A69-9001-1279
2012-05-22 03:58:18	VR2W-112613	A69-9001-1279
2012-05-22 04:06:13	VR2W-112614	A69-9001-1279					Deep 0m
2012-05-22 04:29:54	VR2W-112613	A69-9001-1279
2012-05-22 04:46:39	VR2W-112613	A69-9001-1279
2012-05-22 05:09:39	VR2W-112613	A69-9001-1279
2012-05-22 05:13:27	VR2W-112613	A69-9001-1279
2012-05-22 06:04:37	VR2W-112613	A69-9001-1279
2012-05-22 06:09:22	VR2W-112613	A69-9001-1279
2012-05-22 06:56:26	VR2W-112613	A69-9001-1279
2012-05-22 07:47:52	VR2W-112613	A69-9001-1279
2012-05-22 20:52:20	VR2W-112613	A69-9001-1279
2012-05-22 21:18:13	VR2W-112613	A69-9001-1279
2012-05-22 21:23:09	VR2W-112613	A69-9001-1279
2012-05-22 21:28:04	VR2W-112613	A69-9001-1279
2012-05-22 21:32:59	VR2W-112613	A69-9001-1279
2012-05-22 21:37:53	VR2W-112613	A69-9001-1279
2012-05-22 21:42:47	VR2W-112613	A69-9001-1279
2012-05-22 21:47:39	VR2W-112613	A69-9001-1279
2012-05-22 21:57:09	VR2W-112613	A69-9001-1279
2012-05-22 22:10:20	VR2W-112613	A69-9001-1279
2012-05-22 22:14:52	VR2W-112613	A69-9001-1279
2012-05-22 22:47:50	VR2W-112613	A69-9001-1279
2012-05-22 22:52:12	VR2W-112613	A69-9001-1279
2012-05-22 23:16:17	VR2W-112613	A69-9001-1279
2012-05-22 23:50:22	VR2W-112613	A69-9001-1279
2012-05-23 00:32:26	VR2W-112613	A69-9001-1279
2012-05-23 01:26:47	VR2W-112613	A69-9001-1279
2012-05-23 01:31:27	VR2W-112613	A69-9001-1279
2012-05-23 02:29:37	VR2W-112613	A69-9001-1279
2012-05-23 02:33:14	VR2W-112613	A69-9001-1279
2012-05-23 03:15:35	VR2W-112614	A69-9001-1279					Deep 0m
2012-05-23 03:57:50	VR2W-112614	A69-9001-1279					Deep 0m
2012-05-23 04:59:55	VR2W-112614	A69-9001-1279					Deep 0m
2012-05-23 05:09:01	VR2W-112613	A69-9001-1279
2012-05-23 05:27:51	VR2W-112613	A69-9001-1279
2012-05-23 05:46:10	VR2W-112613	A69-9001-1279
2012-05-23 05:49:59	VR2W-112613	A69-9001-1279
2012-05-23 06:02:41	VR2W-112613	A69-9001-1279
2012-05-23 06:11:18	VR2W-112613	A69-9001-1279
2012-05-23 06:58:45	VR2W-112613	A69-9001-1279
2012-05-23 07:03:08	VR2W-112613	A69-9001-1279
2012-05-23 07:11:31	VR2W-112613	A69-9001-1279
2012-05-23 07:34:48	VR2W-112613	A69-9001-1279
2012-05-23 07:39:12	VR2W-112613	A69-9001-1279
2012-05-23 20:52:22	VR2W-112613	A69-9001-1279
2012-05-23 20:57:02	VR2W-112613	A69-9001-1279
2012-05-23 21:01:28	VR2W-112613	A69-9001-1279
2012-05-23 21:05:23	VR2W-112613	A69-9001-1279
2012-05-23 21:09:56	VR2W-112613	A69-9001-1279
2012-05-23 21:14:08	VR2W-112613	A69-9001-1279
2012-05-23 21:32:00	VR2W-112613	A69-9001-1279
2012-05-23 22:01:17	VR2W-112613	A69-9001-1279
2012-05-24 02:07:30	VR2W-112613	A69-9001-1279
2012-05-24 02:31:57	VR2W-112613	A69-9001-1279
2012-05-24 02:49:27	VR2W-112613	A69-9001-1279
2012-05-24 03:07:14	VR2W-112613	A69-9001-1279
2012-05-24 03:19:07	VR2W-112613	A69-9001-1279
2012-05-24 03:50:04	VR2W-112613	A69-9001-1279
2012-05-24 04:20:51	VR2W-112613	A69-9001-1279
2012-05-24 06:05:11	VR2W-112613	A69-9001-1279
2012-05-24 06:21:31	VR2W-112613	A69-9001-1279
2012-05-24 06:33:57	VR2W-112613	A69-9001-1279
2012-05-24 06:48:01	VR2W-112612	A69-9001-1279
2012-05-24 06:52:30	VR2W-112613	A69-9001-1279
2012-05-24 07:03:33	VR2W-112613	A69-9001-1279
2012-05-24 07:10:05	VR2W-112613	A69-9001-1279
2012-05-24 07:16:38	VR2W-112613	A69-9001-1279
2012-05-24 07:19:56	VR2W-112613	A69-9001-1279
2012-05-24 07:23:16	VR2W-112613	A69-9001-1279
2012-05-24 07:26:41	VR2W-112613	A69-9001-1279
2012-05-24 07:30:13	VR2W-112613	A69-9001-1279
2012-05-24 07:34:04	VR2W-112613	A69-9001-1279
2012-05-24 07:42:31	VR2W-112613	A69-9001-1279
2012-05-24 07:47:13	VR2W-112613	A69-9001-1279
2012-05-24 20:44:13	VR2W-112613	A69-9001-1279
2012-05-24 20:51:44	VR2W-112613	A69-9001-1279
2012-05-24 21:00:38	VR2W-112613	A69-9001-1279
2012-05-24 21:08:21	VR2W-112613	A69-9001-1279
2012-05-24 21:13:12	VR2W-112613	A69-9001-1279
2012-05-24 21:43:45	VR2W-112613	A69-9001-1279
2012-05-25 00:14:49	VR2W-112613	A69-9001-1279
2012-05-25 02:02:10	VR2W-112614	A69-9001-1279					Deep 0m
2012-05-25 02:11:56	VR2W-112613	A69-9001-1279
2012-05-25 02:47:22	VR2W-112613	A69-9001-1279
2012-05-25 03:29:15	VR2W-112613	A69-9001-1279
2012-05-25 05:08:47	VR2W-112613	A69-9001-1279
2012-05-25 05:21:01	VR2W-112613	A69-9001-1279
2012-05-25 05:37:57	VR2W-112613	A69-9001-1279
2012-05-25 07:04:00	VR2W-112613	A69-9001-1279
2012-05-25 07:21:46	VR2W-112613	A69-9001-1279
2012-05-25 07:42:05	VR2W-112613	A69-9001-1279
2012-05-25 07:46:59	VR2W-112613	A69-9001-1279
2012-05-25 07:51:51	VR2W-112613	A69-9001-1279
2012-05-25 20:55:17	VR2W-112613	A69-9001-1279
2012-05-25 21:16:53	VR2W-112613	A69-9001-1279
2012-05-25 21:35:44	VR2W-112613	A69-9001-1279
2012-05-25 21:39:07	VR2W-112613	A69-9001-1279
2012-05-25 21:50:28	VR2W-112613	A69-9001-1279
2012-05-25 21:57:19	VR2W-112613	A69-9001-1279
2012-05-25 22:08:28	VR2W-112613	A69-9001-1279
2012-05-25 22:15:26	VR2W-112613	A69-9001-1279
2012-05-25 22:39:34	VR2W-112613	A69-9001-1279
2012-05-25 22:42:59	VR2W-112613	A69-9001-1279
2012-05-25 22:50:27	VR2W-112613	A69-9001-1279
2012-05-25 22:59:03	VR2W-112613	A69-9001-1279
2012-05-25 23:13:46	VR2W-112613	A69-9001-1279
2012-05-25 23:23:25	VR2W-112613	A69-9001-1279
2012-05-25 23:28:04	VR2W-112613	A69-9001-1279
2012-05-25 23:32:28	VR2W-112613	A69-9001-1279
2012-05-25 23:36:20	VR2W-112613	A69-9001-1279
2012-05-25 23:40:49	VR2W-112613	A69-9001-1279
2012-05-26 01:07:19	VR2W-112614	A69-9001-1279					Deep 0m
2012-05-26 01:24:45	VR2W-112613	A69-9001-1279
2012-05-26 01:46:19	VR2W-112613	A69-9001-1279
2012-05-26 03:23:10	VR2W-112613	A69-9001-1279
2012-05-26 04:22:14	VR2W-112613	A69-9001-1279
2012-05-26 04:33:44	VR2W-112613	A69-9001-1279
2012-05-26 04:37:34	VR2W-112613	A69-9001-1279
2012-05-26 04:41:56	VR2W-112613	A69-9001-1279
2012-05-26 04:54:11	VR2W-112613	A69-9001-1279
2012-05-26 04:58:49	VR2W-112613	A69-9001-1279
2012-05-26 05:07:02	VR2W-112613	A69-9001-1279
2012-05-26 05:11:26	VR2W-112613	A69-9001-1279
2012-05-26 05:15:18	VR2W-112613	A69-9001-1279
2012-05-26 05:19:47	VR2W-112613	A69-9001-1279
2012-05-26 05:23:48	VR2W-112613	A69-9001-1279
2012-05-26 05:37:36	VR2W-112613	A69-9001-1279
2012-05-26 05:45:44	VR2W-112613	A69-9001-1279
2012-05-26 06:05:14	VR2W-112613	A69-9001-1279
2012-05-26 06:12:43	VR2W-112613	A69-9001-1279
2012-05-26 06:21:32	VR2W-112613	A69-9001-1279
2012-05-26 06:41:16	VR2W-112613	A69-9001-1279
2012-05-26 06:44:53	VR2W-112613	A69-9001-1279
2012-05-26 06:48:51	VR2W-112613	A69-9001-1279
2012-05-26 07:15:11	VR2W-112613	A69-9001-1279
2012-05-26 07:28:53	VR2W-112613	A69-9001-1279
2012-05-26 07:36:43	VR2W-112613	A69-9001-1279
2012-05-26 08:08:18	VR2W-112613	A69-9001-1279
2012-05-26 08:12:09	VR2W-112613	A69-9001-1279
2012-05-26 08:16:35	VR2W-112613	A69-9001-1279
2012-05-26 20:53:57	VR2W-112613	A69-9001-1279
2012-05-26 21:01:11	VR2W-112613	A69-9001-1279
2012-05-26 21:05:23	VR2W-112613	A69-9001-1279
2012-05-26 21:12:33	VR2W-112613	A69-9001-1279
2012-05-26 21:23:23	VR2W-112613	A69-9001-1279
2012-05-26 21:34:52	VR2W-112613	A69-9001-1279
2012-05-26 21:42:11	VR2W-112613	A69-9001-1279
2012-05-26 21:57:52	VR2W-112613	A69-9001-1279
2012-05-26 22:05:30	VR2W-112613	A69-9001-1279
2012-05-26 22:14:49	VR2W-112613	A69-9001-1279
2012-05-26 22:33:54	VR2W-112613	A69-9001-1279
2012-05-26 22:37:34	VR2W-112613	A69-9001-1279
2012-05-26 22:46:28	VR2W-112613	A69-9001-1279
2012-05-26 22:51:13	VR2W-112613	A69-9001-1279
2012-05-26 23:03:40	VR2W-112613	A69-9001-1279
2012-05-26 23:12:09	VR2W-112613	A69-9001-1279
2012-05-26 23:19:57	VR2W-112613	A69-9001-1279
2012-05-26 23:23:47	VR2W-112613	A69-9001-1279
2012-05-26 23:40:47	VR2W-112613	A69-9001-1279
2012-05-26 23:44:10	VR2W-112613	A69-9001-1279
2012-05-26 23:47:40	VR2W-112613	A69-9001-1279
2012-05-27 00:02:47	VR2W-112613	A69-9001-1279
2012-05-27 00:06:56	VR2W-112613	A69-9001-1279
2012-05-27 00:17:37	VR2W-112613	A69-9001-1279
2012-05-27 00:21:55	VR2W-112613	A69-9001-1279
2012-05-27 00:25:36	VR2W-112613	A69-9001-1279
2012-05-27 00:39:26	VR2W-112613	A69-9001-1279
2012-05-27 01:06:22	VR2W-112613	A69-9001-1279
2012-05-27 01:18:48	VR2W-112613	A69-9001-1279
2012-05-27 01:28:32	VR2W-112613	A69-9001-1279
2012-05-27 01:37:51	VR2W-112613	A69-9001-1279
2012-05-27 02:00:52	VR2W-112613	A69-9001-1279
2012-05-27 02:05:13	VR2W-112613	A69-9001-1279
2012-05-27 02:13:22	VR2W-112613	A69-9001-1279
2012-05-27 02:24:58	VR2W-112613	A69-9001-1279
2012-05-27 02:33:27	VR2W-112613	A69-9001-1279
2012-05-27 02:49:04	VR2W-112613	A69-9001-1279
2012-05-27 03:00:04	VR2W-112613	A69-9001-1279
2012-05-27 03:52:01	VR2W-112613	A69-9001-1279
2012-05-27 03:56:08	VR2W-112613	A69-9001-1279
2012-05-27 04:06:21	VR2W-112613	A69-9001-1279
2012-05-27 04:10:07	VR2W-112613	A69-9001-1279
2012-05-27 04:21:58	VR2W-112613	A69-9001-1279
2012-05-27 04:51:04	VR2W-112613	A69-9001-1279
2012-05-27 05:02:58	VR2W-112613	A69-9001-1279
2012-05-27 05:07:41	VR2W-112613	A69-9001-1279
2012-05-27 05:12:12	VR2W-112613	A69-9001-1279
2012-05-27 05:16:19	VR2W-112613	A69-9001-1279
2012-05-27 05:19:37	VR2W-112613	A69-9001-1279
2012-05-27 05:37:33	VR2W-112613	A69-9001-1279
2012-05-27 05:54:41	VR2W-112613	A69-9001-1279
2012-05-27 06:19:32	VR2W-112613	A69-9001-1279
2012-05-27 06:37:19	VR2W-112613	A69-9001-1279
2012-05-27 06:48:54	VR2W-112613	A69-9001-1279
2012-05-27 06:53:14	VR2W-112613	A69-9001-1279
2012-05-27 07:05:03	VR2W-112613	A69-9001-1279
2012-05-27 07:16:04	VR2W-112613	A69-9001-1279
2012-05-27 07:19:46	VR2W-112613	A69-9001-1279
2012-05-27 07:48:42	VR2W-112613	A69-9001-1279
2012-05-27 07:52:23	VR2W-112613	A69-9001-1279
2012-05-27 20:24:14	VR2W-112613	A69-9001-1279
2012-05-27 20:28:24	VR2W-112613	A69-9001-1279
2012-05-27 20:35:20	VR2W-112613	A69-9001-1279
2012-05-27 20:55:20	VR2W-112613	A69-9001-1279
2012-05-27 20:59:31	VR2W-112613	A69-9001-1279
2012-05-27 21:02:56	VR2W-112613	A69-9001-1279
2012-05-27 21:06:31	VR2W-112613	A69-9001-1279
2012-05-27 21:14:54	VR2W-112613	A69-9001-1279
2012-05-27 21:22:17	VR2W-112613	A69-9001-1279
2012-05-27 21:28:55	VR2W-112613	A69-9001-1279
2012-05-27 21:35:53	VR2W-112613	A69-9001-1279
2012-05-27 21:52:43	VR2W-112613	A69-9001-1279
2012-05-27 22:17:58	VR2W-112613	A69-9001-1279
2012-05-27 22:21:21	VR2W-112613	A69-9001-1279
2012-05-27 22:39:27	VR2W-112613	A69-9001-1279
2012-05-27 23:11:43	VR2W-112613	A69-9001-1279
2012-05-27 23:21:06	VR2W-112613	A69-9001-1279
2012-05-27 23:25:25	VR2W-112613	A69-9001-1279
2012-05-27 23:29:06	VR2W-112613	A69-9001-1279
2012-05-28 00:00:26	VR2W-112613	A69-9001-1279
2012-05-28 00:04:49	VR2W-112613	A69-9001-1279
2012-05-28 00:08:40	VR2W-112613	A69-9001-1279
2012-05-28 00:34:29	VR2W-112613	A69-9001-1279
2012-05-28 00:56:00	VR2W-112613	A69-9001-1279
2012-05-28 01:35:14	VR2W-112613	A69-9001-1279
2012-05-28 01:39:26	VR2W-112613	A69-9001-1279
2012-05-28 02:06:30	VR2W-112613	A69-9001-1279
2012-05-28 02:10:57	VR2W-112613	A69-9001-1279
2012-05-28 02:27:58	VR2W-112613	A69-9001-1279
2012-05-28 02:40:33	VR2W-112613	A69-9001-1279
2012-05-28 02:49:34	VR2W-112613	A69-9001-1279
2012-05-28 03:35:00	VR2W-112614	A69-9001-1279					Deep 0m
2012-05-28 04:19:18	VR2W-112613	A69-9001-1279
2012-05-28 05:15:09	VR2W-112613	A69-9001-1279
2012-05-28 05:43:14	VR2W-112613	A69-9001-1279
2012-05-28 06:05:31	VR2W-112613	A69-9001-1279
2012-05-28 06:33:56	VR2W-112613	A69-9001-1279
2012-05-28 20:43:42	VR2W-112613	A69-9001-1279
2012-05-28 20:54:53	VR2W-112613	A69-9001-1279
2012-05-28 20:58:18	VR2W-112613	A69-9001-1279
2012-05-28 21:01:54	VR2W-112613	A69-9001-1279
2012-05-28 21:10:26	VR2W-112613	A69-9001-1279
2012-05-28 22:46:57	VR2W-112613	A69-9001-1279
2012-05-28 22:54:38	VR2W-112613	A69-9001-1279
2012-05-28 22:58:20	VR2W-112613	A69-9001-1279
2012-05-28 23:02:29	VR2W-112613	A69-9001-1279
2012-05-28 23:26:33	VR2W-112613	A69-9001-1279
2012-05-28 23:53:36	VR2W-112613	A69-9001-1279
2012-05-29 00:50:06	VR2W-112614	A69-9001-1279					Deep 0m
2012-05-29 03:11:38	VR2W-112613	A69-9001-1279
2012-05-29 03:15:28	VR2W-112613	A69-9001-1279
2012-05-29 03:19:53	VR2W-112613	A69-9001-1279
2012-05-29 03:36:10	VR2W-112613	A69-9001-1279
2012-05-29 04:17:25	VR2W-112613	A69-9001-1279
2012-05-29 05:50:30	VR2W-112614	A69-9001-1279					Deep 0m
2012-05-29 06:08:51	VR2W-112613	A69-9001-1279
2012-05-29 06:34:46	VR2W-112613	A69-9001-1279
2012-05-29 06:43:25	VR2W-112613	A69-9001-1279
2012-05-29 07:06:12	VR2W-112614	A69-9001-1279					Deep 0m
2012-05-29 08:02:31	VR2W-112613	A69-9001-1279
2012-05-29 13:15:54	VR2W-112614	A69-9001-1279					Deep 0m
2012-05-29 22:25:31	VR2W-112613	A69-9001-1279
2012-05-29 22:33:13	VR2W-112613	A69-9001-1279
2012-05-29 22:38:04	VR2W-112613	A69-9001-1279
2012-05-29 22:59:04	VR2W-112613	A69-9001-1279
2012-05-29 23:03:31	VR2W-112613	A69-9001-1279
2012-05-29 23:20:47	VR2W-112613	A69-9001-1279
2012-05-29 23:25:41	VR2W-112613	A69-9001-1279
2012-05-29 23:30:33	VR2W-112613	A69-9001-1279
2012-05-29 23:35:22	VR2W-112613	A69-9001-1279
2012-05-30 00:15:43	VR2W-112613	A69-9001-1279
2012-05-30 00:24:38	VR2W-112613	A69-9001-1279
2012-05-30 02:13:13	VR2W-112613	A69-9001-1279
2012-05-30 03:12:15	VR2W-112614	A69-9001-1279					Deep 0m
2012-05-30 03:20:53	VR2W-112614	A69-9001-1279					Deep 0m
2012-05-30 03:40:39	VR2W-112613	A69-9001-1279
2012-05-30 03:53:41	VR2W-112613	A69-9001-1279
2012-05-30 04:06:24	VR2W-112613	A69-9001-1279
2012-05-30 04:33:12	VR2W-112614	A69-9001-1279					Deep 0m
2012-05-30 04:46:35	VR2W-112613	A69-9001-1279
2012-05-30 05:01:22	VR2W-112613	A69-9001-1279
2012-05-30 05:06:16	VR2W-112613	A69-9001-1279
2012-05-30 05:25:45	VR2W-112613	A69-9001-1279
2012-05-30 05:34:59	VR2W-112613	A69-9001-1279
2012-05-30 05:56:57	VR2W-112613	A69-9001-1279
2012-05-30 06:39:50	VR2W-112613	A69-9001-1279
2012-05-30 06:47:07	VR2W-112613	A69-9001-1279
2012-05-30 07:03:40	VR2W-112613	A69-9001-1279
2012-05-30 20:58:26	VR2W-112613	A69-9001-1279
2012-05-30 22:23:50	VR2W-112613	A69-9001-1279
2012-05-30 22:32:13	VR2W-112613	A69-9001-1279
2012-05-30 22:41:09	VR2W-112613	A69-9001-1279
2012-05-30 23:04:08	VR2W-112613	A69-9001-1279
2012-05-30 23:12:14	VR2W-112613	A69-9001-1279
2012-05-30 23:15:56	VR2W-112613	A69-9001-1279
2012-05-30 23:20:05	VR2W-112613	A69-9001-1279
2012-05-30 23:26:54	VR2W-112613	A69-9001-1279
2012-05-30 23:30:34	VR2W-112613	A69-9001-1279
2012-05-30 23:34:38	VR2W-112613	A69-9001-1279
2012-05-30 23:57:16	VR2W-112613	A69-9001-1279
2012-05-31 00:05:56	VR2W-112613	A69-9001-1279
2012-05-31 00:09:16	VR2W-112613	A69-9001-1279
2012-05-31 00:14:29	VR2W-112614	A69-9001-1279					Deep 0m
2012-05-31 00:28:43	VR2W-112613	A69-9001-1279
2012-05-31 04:21:07	VR2W-112614	A69-9001-1279					Deep 0m
2012-05-31 04:48:34	VR2W-112613	A69-9001-1279
2012-05-31 04:52:43	VR2W-112613	A69-9001-1279
2012-05-31 05:08:41	VR2W-112614	A69-9001-1279					Deep 0m
2012-05-31 07:06:33	VR2W-112613	A69-9001-1279
2012-05-31 20:57:13	VR2W-112613	A69-9001-1279
2012-05-31 21:07:17	VR2W-112613	A69-9001-1279
2012-05-31 22:34:12	VR2W-112613	A69-9001-1279
2012-05-31 22:37:55	VR2W-112613	A69-9001-1279
2012-05-31 22:53:19	VR2W-112613	A69-9001-1279
2012-05-31 23:30:10	VR2W-112613	A69-9001-1279
2012-05-31 23:34:13	VR2W-112613	A69-9001-1279
2012-05-31 23:48:26	VR2W-112613	A69-9001-1279
2012-06-01 02:51:43	VR2W-112614	A69-9001-1279					Deep 0m
2012-06-01 03:02:33	VR2W-112614	A69-9001-1279					Deep 0m
2012-06-01 03:15:37	VR2W-112614	A69-9001-1279					Deep 0m
2012-06-01 03:32:40	VR2W-112614	A69-9001-1279					Deep 0m
2012-06-01 05:43:33	VR2W-112613	A69-9001-1279
2012-06-01 15:35:39	VR2W-112614	A69-9001-1279					Deep 0m
2012-06-01 20:38:16	VR2W-112613	A69-9001-1279
2012-06-01 20:49:37	VR2W-112613	A69-9001-1279
2012-06-01 21:07:57	VR2W-112613	A69-9001-1279
2012-06-01 22:07:45	VR2W-112613	A69-9001-1279
2012-06-01 22:31:25	VR2W-112613	A69-9001-1279
2012-06-01 22:35:09	VR2W-112613	A69-9001-1279
2012-06-01 22:46:29	VR2W-112613	A69-9001-1279
2012-06-01 22:50:33	VR2W-112613	A69-9001-1279
2012-06-01 23:20:24	VR2W-112613	A69-9001-1279
2012-06-01 23:36:14	VR2W-112613	A69-9001-1279
2012-06-01 23:54:05	VR2W-112613	A69-9001-1279
2012-06-02 00:51:12	VR2W-112614	A69-9001-1279					Deep 0m
2012-06-02 01:57:13	VR2W-112613	A69-9001-1279
2012-06-02 04:51:28	VR2W-112614	A69-9001-1279					Deep 0m
2012-06-02 05:06:13	VR2W-112613	A69-9001-1279
2012-06-02 07:43:24	VR2W-112613	A69-9001-1279
2012-06-02 15:09:40	VR2W-112614	A69-9001-1279					Deep 0m
2012-06-02 15:30:56	VR2W-112614	A69-9001-1279					Deep 0m
2012-06-02 15:57:54	VR2W-112614	A69-9001-1279					Deep 0m
2012-06-02 16:04:29	VR2W-112614	A69-9001-1279					Deep 0m
2012-06-02 16:14:46	VR2W-112614	A69-9001-1279					Deep 0m
2012-06-03 01:07:48	VR2W-112614	A69-9001-1279					Deep 0m
2012-06-03 06:33:48	VR2W-112614	A69-9001-1279					Deep 0m
2012-06-03 07:39:11	VR2W-112614	A69-9001-1279					Deep 0m
2012-06-03 07:54:12	VR2W-112613	A69-9001-1279
2012-06-03 15:50:58	VR2W-112614	A69-9001-1279					Deep 0m
2012-06-03 16:49:29	VR2W-112614	A69-9001-1279					Deep 0m
2012-06-03 17:40:53	VR2W-112614	A69-9001-1279					Deep 0m
2012-06-03 20:31:06	VR2W-112613	A69-9001-1279
2012-06-03 23:19:26	VR2W-112613	A69-9001-1279
2012-06-03 23:33:25	VR2W-112613	A69-9001-1279
2012-06-04 01:27:54	VR2W-112614	A69-9001-1279					Deep 0m
2012-06-04 02:15:41	VR2W-112614	A69-9001-1279					Deep 0m
2012-06-04 02:26:06	VR2W-112613	A69-9001-1279
2012-06-04 02:37:45	VR2W-112613	A69-9001-1279
2012-06-04 02:50:44	VR2W-112613	A69-9001-1279
2012-06-04 02:55:03	VR2W-112613	A69-9001-1279
2012-06-04 03:00:30	VR2W-112614	A69-9001-1279					Deep 0m
2012-06-04 03:06:20	VR2W-112613	A69-9001-1279
2012-06-04 03:07:52	VR2W-112614	A69-9001-1279					Deep 0m
2012-06-04 06:14:18	VR2W-112614	A69-9001-1279					Deep 0m
2012-06-04 06:28:16	VR2W-112614	A69-9001-1279					Deep 0m
2012-06-04 06:35:05	VR2W-112614	A69-9001-1279					Deep 0m
2012-06-04 06:42:48	VR2W-112614	A69-9001-1279					Deep 0m
2012-06-04 07:01:42	VR2W-112614	A69-9001-1279					Deep 0m
2012-06-04 16:07:39	VR2W-112614	A69-9001-1279					Deep 0m
2012-06-04 20:31:05	VR2W-112613	A69-9001-1279
2012-06-04 21:05:47	VR2W-112613	A69-9001-1279
2012-06-04 21:09:43	VR2W-112613	A69-9001-1279
2012-06-04 23:27:36	VR2W-112613	A69-9001-1279
2012-06-04 23:34:09	VR2W-112613	A69-9001-1279
2012-06-05 00:06:05	VR2W-112613	A69-9001-1279
2012-06-05 00:10:14	VR2W-112613	A69-9001-1279
2012-06-05 07:04:52	VR2W-112616	A69-9001-1279
2012-06-05 07:24:49	VR2W-112614	A69-9001-1279					Deep 0m
2012-06-05 07:28:29	VR2W-112614	A69-9001-1279					Deep 0m
2012-06-05 09:25:03	VR2W-112614	A69-9001-1279					Deep 0m
2012-06-05 09:51:14	VR2W-112614	A69-9001-1279					Deep 0m
2012-06-05 15:13:19	VR2W-112614	A69-9001-1279					Deep 0m
2012-06-05 16:27:20	VR2W-112614	A69-9001-1279					Deep 0m
2012-06-05 20:27:30	VR2W-112613	A69-9001-1279
2012-06-05 22:27:46	VR2W-112613	A69-9001-1279
2012-06-05 23:40:57	VR2W-112613	A69-9001-1279
2012-06-06 01:00:48	VR2W-112613	A69-9001-1279
2012-06-06 01:21:43	VR2W-112613	A69-9001-1279
2012-06-06 04:06:59	VR2W-112614	A69-9001-1279					Deep 0m
2012-06-06 04:29:02	VR2W-112614	A69-9001-1279					Deep 0m
2012-06-06 04:58:14	VR2W-112614	A69-9001-1279					Deep 0m
2012-06-06 05:01:50	VR2W-112614	A69-9001-1279					Deep 0m
2012-06-06 05:05:47	VR2W-112614	A69-9001-1279					Deep 0m
2012-06-06 07:16:50	VR2W-112613	A69-9001-1279
2012-06-06 07:28:22	VR2W-112614	A69-9001-1279					Deep 0m
2012-06-06 21:08:00	VR2W-112613	A69-9001-1279
2012-06-06 21:12:55	VR2W-112613	A69-9001-1279
2012-06-06 21:17:48	VR2W-112613	A69-9001-1279
2012-06-06 21:32:03	VR2W-112613	A69-9001-1279
2012-06-06 21:36:21	VR2W-112613	A69-9001-1279
2012-06-06 21:55:48	VR2W-112614	A69-9001-1279					Deep 0m
2012-06-06 22:29:00	VR2W-112613	A69-9001-1279
2012-06-06 23:10:27	VR2W-112613	A69-9001-1279
2012-06-06 23:54:11	VR2W-112613	A69-9001-1279
2012-06-07 03:57:49	VR2W-112614	A69-9001-1279					Deep 0m
2012-06-07 04:25:44	VR2W-112614	A69-9001-1279					Deep 0m
2012-06-07 05:37:59	VR2W-112614	A69-9001-1279					Deep 0m
2012-06-07 05:41:18	VR2W-112614	A69-9001-1279					Deep 0m
2012-06-07 06:21:45	VR2W-112614	A69-9001-1279					Deep 0m
2012-06-07 07:33:09	VR2W-112614	A69-9001-1279					Deep 0m
2012-06-07 07:37:02	VR2W-112614	A69-9001-1279					Deep 0m
2012-06-07 14:29:49	VR2W-112614	A69-9001-1279					Deep 0m
2012-06-07 21:22:35	VR2W-112614	A69-9001-1279					Deep 0m
2012-06-07 21:52:07	VR2W-112613	A69-9001-1279
2012-06-07 22:12:52	VR2W-112613	A69-9001-1279
2012-06-07 22:20:03	VR2W-112613	A69-9001-1279
2012-06-07 22:24:11	VR2W-112613	A69-9001-1279
2012-06-07 22:27:33	VR2W-112613	A69-9001-1279
2012-06-07 22:52:40	VR2W-112613	A69-9001-1279
2012-06-07 23:06:20	VR2W-112613	A69-9001-1279
2012-06-07 23:15:16	VR2W-112613	A69-9001-1279
2012-06-07 23:31:04	VR2W-112614	A69-9001-1279					Deep 0m
2012-06-07 23:41:21	VR2W-112613	A69-9001-1279
2012-06-08 00:28:45	VR2W-112613	A69-9001-1279
2012-06-08 04:11:25	VR2W-112613	A69-9001-1279
2012-06-08 04:44:14	VR2W-112613	A69-9001-1279
2012-06-08 04:55:33	VR2W-112613	A69-9001-1279
2012-06-08 05:02:19	VR2W-112613	A69-9001-1279
2012-06-08 05:05:55	VR2W-112613	A69-9001-1279
2012-06-08 05:30:50	VR2W-112613	A69-9001-1279
2012-06-08 06:09:28	VR2W-112613	A69-9001-1279
2012-06-08 06:21:22	VR2W-112613	A69-9001-1279
2012-06-08 06:34:42	VR2W-112613	A69-9001-1279
2012-06-08 08:41:43	VR2W-112614	A69-9001-1279					Deep 0m
2012-06-08 12:44:41	VR2W-112614	A69-9001-1279					Deep 0m
2012-06-08 16:50:12	VR2W-112614	A69-9001-1279					Deep 0m
2012-06-08 21:56:11	VR2W-112613	A69-9001-1279
2012-06-08 22:00:02	VR2W-112613	A69-9001-1279
2012-06-08 22:08:25	VR2W-112613	A69-9001-1279
2012-06-08 22:17:28	VR2W-112613	A69-9001-1279
2012-06-08 22:21:20	VR2W-112613	A69-9001-1279
2012-06-08 22:44:27	VR2W-112613	A69-9001-1279
2012-06-08 22:53:28	VR2W-112613	A69-9001-1279
2012-06-08 23:09:32	VR2W-112613	A69-9001-1279
2012-06-08 23:13:02	VR2W-112613	A69-9001-1279
2012-06-08 23:48:57	VR2W-112613	A69-9001-1279
2012-06-08 23:52:35	VR2W-112613	A69-9001-1279
2012-06-08 23:56:36	VR2W-112613	A69-9001-1279
2012-06-09 00:06:00	VR2W-112613	A69-9001-1279
2012-06-09 03:03:33	VR2W-112614	A69-9001-1279					Deep 0m
2012-06-09 03:34:53	VR2W-112614	A69-9001-1279					Deep 0m
2012-06-09 04:20:31	VR2W-112613	A69-9001-1279
2012-06-09 04:31:43	VR2W-112613	A69-9001-1279
2012-06-09 05:42:36	VR2W-112613	A69-9001-1279
2012-06-09 06:09:32	VR2W-112613	A69-9001-1279
2012-06-09 07:19:41	VR2W-112613	A69-9001-1279
2012-06-09 07:31:01	VR2W-112613	A69-9001-1279
2012-06-09 11:12:09	VR2W-112614	A69-9001-1279					Deep 0m
2012-06-09 11:24:33	VR2W-112614	A69-9001-1279					Deep 0m
2012-06-09 14:47:01	VR2W-112614	A69-9001-1279					Deep 0m
2012-06-09 19:45:57	VR2W-112614	A69-9001-1279					Deep 0m
2012-06-09 20:57:12	VR2W-112613	A69-9001-1279
2012-06-09 21:01:50	VR2W-112613	A69-9001-1279
2012-06-09 21:14:20	VR2W-112613	A69-9001-1279
2012-06-09 21:40:42	VR2W-112613	A69-9001-1279
2012-06-09 21:44:38	VR2W-112613	A69-9001-1279
2012-06-09 21:57:16	VR2W-112613	A69-9001-1279
2012-06-09 22:34:55	VR2W-112612	A69-9001-1279
2012-06-09 23:09:26	VR2W-112613	A69-9001-1279
2012-06-09 23:25:41	VR2W-112613	A69-9001-1279
2012-06-09 23:53:23	VR2W-112613	A69-9001-1279
2012-06-09 23:57:25	VR2W-112613	A69-9001-1279
2012-06-10 00:06:48	VR2W-112613	A69-9001-1279
2012-06-10 00:18:55	VR2W-112613	A69-9001-1279
2012-06-10 00:22:13	VR2W-112613	A69-9001-1279
2012-06-10 00:25:34	VR2W-112613	A69-9001-1279
2012-06-10 00:29:01	VR2W-112613	A69-9001-1279
2012-06-10 03:51:01	VR2W-112613	A69-9001-1279
2012-06-10 04:56:58	VR2W-112613	A69-9001-1279
2012-06-10 05:01:46	VR2W-112613	A69-9001-1279
2012-06-10 05:06:27	VR2W-112613	A69-9001-1279
2012-06-10 06:32:44	VR2W-112613	A69-9001-1279
2012-06-10 07:15:11	VR2W-112613	A69-9001-1279
2012-06-10 07:35:35	VR2W-112613	A69-9001-1279
2012-06-10 07:58:58	VR2W-112613	A69-9001-1279
2012-06-10 08:02:22	VR2W-112613	A69-9001-1279
2012-06-10 08:09:39	VR2W-112613	A69-9001-1279
2012-06-10 08:17:32	VR2W-112613	A69-9001-1279
2012-06-10 08:21:31	VR2W-112613	A69-9001-1279
2012-06-10 20:42:45	VR2W-112613	A69-9001-1279
2012-06-10 21:08:31	VR2W-112613	A69-9001-1279
2012-06-10 21:12:20	VR2W-112613	A69-9001-1279
2012-06-10 22:43:15	VR2W-112613	A69-9001-1279
2012-06-10 23:07:35	VR2W-112613	A69-9001-1279
2012-06-11 00:18:54	VR2W-112613	A69-9001-1279
2012-06-11 00:23:13	VR2W-112613	A69-9001-1279
2012-06-11 01:04:44	VR2W-112613	A69-9001-1279
2012-06-11 01:09:04	VR2W-112613	A69-9001-1279
2012-06-11 01:12:48	VR2W-112613	A69-9001-1279
2012-06-11 01:24:15	VR2W-112613	A69-9001-1279
2012-06-11 01:28:29	VR2W-112613	A69-9001-1279
2012-06-11 01:32:01	VR2W-112613	A69-9001-1279
2012-06-11 01:35:48	VR2W-112613	A69-9001-1279
2012-06-11 01:43:55	VR2W-112613	A69-9001-1279
2012-06-11 01:51:47	VR2W-112613	A69-9001-1279
2012-06-11 03:23:57	VR2W-112613	A69-9001-1279
2012-06-11 03:37:12	VR2W-112613	A69-9001-1279
2012-06-11 05:06:29	VR2W-112613	A69-9001-1279
2012-06-11 05:26:45	VR2W-112614	A69-9001-1279					Deep 0m
2012-06-11 06:42:30	VR2W-112613	A69-9001-1279
2012-06-11 07:14:37	VR2W-112613	A69-9001-1279
2012-06-11 07:59:26	VR2W-112613	A69-9001-1279
2012-06-11 16:55:06	VR2W-112614	A69-9001-1279					Deep 0m
2012-06-11 21:40:14	VR2W-112613	A69-9001-1279
2012-06-11 21:52:54	VR2W-112613	A69-9001-1279
2012-06-11 21:57:47	VR2W-112613	A69-9001-1279
2012-06-11 22:07:22	VR2W-112613	A69-9001-1279
2012-06-11 22:32:01	VR2W-112613	A69-9001-1279
2012-06-11 22:41:03	VR2W-112613	A69-9001-1279
2012-06-11 23:28:03	VR2W-112614	A69-9001-1279					Deep 0m
2012-06-12 02:25:44	VR2W-112614	A69-9001-1279					Deep 0m
2012-06-12 03:02:27	VR2W-112613	A69-9001-1279
2012-06-12 03:22:01	VR2W-112613	A69-9001-1279
2012-06-12 03:26:48	VR2W-112613	A69-9001-1279
2012-06-12 03:39:34	VR2W-112613	A69-9001-1279
2012-06-12 03:43:52	VR2W-112613	A69-9001-1279
2012-06-12 05:34:03	VR2W-112613	A69-9001-1279
2012-06-12 05:45:09	VR2W-112613	A69-9001-1279
2012-06-12 05:53:20	VR2W-112613	A69-9001-1279
2012-06-12 07:00:18	VR2W-112613	A69-9001-1279
2012-06-12 07:36:40	VR2W-112613	A69-9001-1279
2012-06-12 08:07:03	VR2W-112613	A69-9001-1279
2012-06-13 01:05:21	VR2W-112613	A69-9001-1279
2012-06-13 01:19:10	VR2W-112613	A69-9001-1279
2012-06-13 01:21:11	VR2W-112614	A69-9001-1279					Deep 0m
2012-06-13 02:26:16	VR2W-112614	A69-9001-1279					Deep 0m
2012-06-13 02:37:03	VR2W-112614	A69-9001-1279					Deep 0m
2012-06-13 03:10:02	VR2W-112614	A69-9001-1279					Deep 0m
2012-06-13 03:52:44	VR2W-112613	A69-9001-1279
2012-06-13 04:03:33	VR2W-112613	A69-9001-1279
2012-06-13 04:16:34	VR2W-112613	A69-9001-1279
2012-06-13 07:02:43	VR2W-112613	A69-9001-1279
2012-06-13 20:32:57	VR2W-112613	A69-9001-1279
2012-06-13 21:15:33	VR2W-112613	A69-9001-1279
2012-06-13 22:27:24	VR2W-112613	A69-9001-1279
2012-06-13 22:30:46	VR2W-112613	A69-9001-1279
2012-06-13 22:37:54	VR2W-112613	A69-9001-1279
2012-06-13 22:40:32	VR2W-112614	A69-9001-1279					Deep 0m
2012-06-13 22:41:56	VR2W-112613	A69-9001-1279
2012-06-14 02:43:02	VR2W-112616	A69-9001-1279
2012-06-14 03:24:45	VR2W-112614	A69-9001-1279					Deep 0m
2012-06-14 04:49:05	VR2W-112613	A69-9001-1279
2012-06-14 05:02:13	VR2W-112614	A69-9001-1279					Deep 0m
2012-06-14 05:57:48	VR2W-112614	A69-9001-1279					Deep 0m
2012-06-14 07:18:02	VR2W-112614	A69-9001-1279					Deep 0m
2012-06-14 20:46:46	VR2W-112613	A69-9001-1279
2012-06-14 21:14:42	VR2W-112613	A69-9001-1279
2012-06-14 21:21:47	VR2W-112613	A69-9001-1279
2012-06-14 22:11:22	VR2W-112613	A69-9001-1279
2012-06-14 22:15:51	VR2W-112613	A69-9001-1279
2012-06-14 22:29:22	VR2W-112613	A69-9001-1279
2012-06-14 22:42:20	VR2W-112613	A69-9001-1279
2012-06-14 23:33:13	VR2W-112613	A69-9001-1279
2012-06-14 23:37:34	VR2W-112613	A69-9001-1279
2012-06-14 23:57:42	VR2W-112614	A69-9001-1279					Deep 0m
2012-06-15 00:22:18	VR2W-112613	A69-9001-1279
2012-06-15 01:24:24	VR2W-112613	A69-9001-1279
2012-06-15 01:28:36	VR2W-112613	A69-9001-1279
2012-06-15 01:32:03	VR2W-112613	A69-9001-1279
2012-06-15 01:43:04	VR2W-112614	A69-9001-1279					Deep 0m
2012-06-15 01:51:56	VR2W-112614	A69-9001-1279					Deep 0m
2012-06-15 02:28:41	VR2W-112613	A69-9001-1279
2012-06-15 02:33:15	VR2W-112613	A69-9001-1279
2012-06-15 03:17:58	VR2W-112614	A69-9001-1279					Deep 0m
2012-06-15 03:35:41	VR2W-112614	A69-9001-1279					Deep 0m
2012-06-15 03:43:09	VR2W-112614	A69-9001-1279					Deep 0m
2012-06-15 04:14:20	VR2W-112614	A69-9001-1279					Deep 0m
2012-06-15 04:42:43	VR2W-112614	A69-9001-1279					Deep 0m
2012-06-15 05:25:14	VR2W-112614	A69-9001-1279					Deep 0m
2012-06-15 06:51:18	VR2W-112613	A69-9001-1279
2012-06-15 08:05:46	VR2W-112613	A69-9001-1279
2012-06-15 08:14:33	VR2W-112613	A69-9001-1279
2012-06-15 21:13:33	VR2W-112613	A69-9001-1279
2012-06-15 21:18:18	VR2W-112613	A69-9001-1279
2012-06-15 21:34:22	VR2W-112613	A69-9001-1279
2012-06-15 21:38:38	VR2W-112613	A69-9001-1279
2012-06-15 21:42:14	VR2W-112613	A69-9001-1279
2012-06-15 22:02:59	VR2W-112613	A69-9001-1279
2012-06-15 22:03:30	VR2W-112614	A69-9001-1279					Deep 0m
2012-06-15 22:24:48	VR2W-112613	A69-9001-1279
2012-06-15 22:28:45	VR2W-112613	A69-9001-1279
2012-06-15 22:57:38	VR2W-112613	A69-9001-1279
2012-06-15 23:01:41	VR2W-112613	A69-9001-1279
2012-06-15 23:06:30	VR2W-112613	A69-9001-1279
2012-06-15 23:11:13	VR2W-112613	A69-9001-1279
2012-06-15 23:15:45	VR2W-112613	A69-9001-1279
2012-06-15 23:19:54	VR2W-112613	A69-9001-1279
2012-06-15 23:23:15	VR2W-112613	A69-9001-1279
2012-06-16 00:09:39	VR2W-112613	A69-9001-1279
2012-06-16 00:27:06	VR2W-112613	A69-9001-1279
2012-06-16 01:02:13	VR2W-112613	A69-9001-1279
2012-06-16 01:30:26	VR2W-112613	A69-9001-1279
2012-06-16 02:06:41	VR2W-112613	A69-9001-1279
2012-06-16 02:11:30	VR2W-112613	A69-9001-1279
2012-06-16 02:36:11	VR2W-112614	A69-9001-1279					Deep 0m
2012-06-16 02:38:37	VR2W-112613	A69-9001-1279
2012-06-16 02:45:02	VR2W-112614	A69-9001-1279					Deep 0m
2012-06-16 03:07:37	VR2W-112613	A69-9001-1279
2012-06-16 03:14:50	VR2W-112613	A69-9001-1279
2012-06-16 03:22:27	VR2W-112613	A69-9001-1279
2012-06-16 03:30:04	VR2W-112613	A69-9001-1279
2012-06-16 03:53:01	VR2W-112613	A69-9001-1279
2012-06-16 03:57:44	VR2W-112613	A69-9001-1279
2012-06-16 04:02:13	VR2W-112613	A69-9001-1279
2012-06-16 04:09:27	VR2W-112614	A69-9001-1279					Deep 0m
2012-06-16 04:34:41	VR2W-112613	A69-9001-1279
2012-06-16 04:40:00	VR2W-112614	A69-9001-1279					Deep 0m
2012-06-16 04:42:44	VR2W-112613	A69-9001-1279
2012-06-16 05:15:56	VR2W-112613	A69-9001-1279
2012-06-16 05:20:02	VR2W-112613	A69-9001-1279
2012-06-16 05:26:40	VR2W-112613	A69-9001-1279
2012-06-16 06:05:56	VR2W-112613	A69-9001-1279
2012-06-16 06:59:00	VR2W-112614	A69-9001-1279					Deep 0m
2012-06-16 08:07:24	VR2W-112613	A69-9001-1279
2012-06-16 20:47:03	VR2W-112613	A69-9001-1279
2012-06-16 21:16:24	VR2W-112613	A69-9001-1279
2012-06-16 23:17:12	VR2W-112613	A69-9001-1279
2012-06-16 23:36:01	VR2W-112613	A69-9001-1279
2012-06-16 23:49:15	VR2W-112613	A69-9001-1279
2012-06-16 23:59:57	VR2W-112613	A69-9001-1279
2012-06-17 00:03:19	VR2W-112613	A69-9001-1279
2012-06-17 00:10:24	VR2W-112613	A69-9001-1279
2012-06-17 00:14:25	VR2W-112613	A69-9001-1279
2012-06-17 00:31:36	VR2W-112613	A69-9001-1279
2012-06-17 00:35:29	VR2W-112613	A69-9001-1279
2012-06-17 01:39:25	VR2W-112613	A69-9001-1279
2012-06-17 01:58:05	VR2W-112614	A69-9001-1279					Deep 0m
2012-06-17 02:20:11	VR2W-112614	A69-9001-1279					Deep 0m
2012-06-17 03:54:26	VR2W-112614	A69-9001-1279					Deep 0m
2012-06-17 04:15:11	VR2W-112614	A69-9001-1279					Deep 0m
2012-06-17 04:24:20	VR2W-112614	A69-9001-1279					Deep 0m
2012-06-17 04:33:02	VR2W-112614	A69-9001-1279					Deep 0m
2012-06-17 04:46:28	VR2W-112614	A69-9001-1279					Deep 0m
2012-06-17 05:28:33	VR2W-112613	A69-9001-1279
2012-06-17 05:32:58	VR2W-112613	A69-9001-1279
2012-06-17 06:26:31	VR2W-112613	A69-9001-1279
2012-06-17 21:48:28	VR2W-112613	A69-9001-1279
2012-06-17 22:04:51	VR2W-112613	A69-9001-1279
2012-06-17 22:08:42	VR2W-112613	A69-9001-1279
2012-06-17 22:26:21	VR2W-112613	A69-9001-1279
2012-06-17 22:30:25	VR2W-112613	A69-9001-1279
2012-06-17 22:35:17	VR2W-112613	A69-9001-1279
2012-06-17 22:40:05	VR2W-112613	A69-9001-1279
2012-06-17 23:17:04	VR2W-112613	A69-9001-1279
2012-06-17 23:58:53	VR2W-112613	A69-9001-1279
2012-06-18 00:28:22	VR2W-112613	A69-9001-1279
2012-06-18 00:55:49	VR2W-112613	A69-9001-1279
2012-06-18 01:00:15	VR2W-112613	A69-9001-1279
2012-06-18 01:08:49	VR2W-112613	A69-9001-1279
2012-06-18 01:26:38	VR2W-112614	A69-9001-1279					Deep 0m
2012-06-18 02:04:28	VR2W-112613	A69-9001-1279
2012-06-18 02:08:47	VR2W-112613	A69-9001-1279
2012-06-18 03:33:08	VR2W-112614	A69-9001-1279					Deep 0m
2012-06-18 03:41:49	VR2W-112614	A69-9001-1279					Deep 0m
2012-06-18 04:00:59	VR2W-112614	A69-9001-1279					Deep 0m
2012-06-18 04:13:17	VR2W-112614	A69-9001-1279					Deep 0m
2012-06-18 04:21:14	VR2W-112614	A69-9001-1279					Deep 0m
2012-06-18 05:00:16	VR2W-112614	A69-9001-1279					Deep 0m
2012-06-18 05:19:29	VR2W-112614	A69-9001-1279					Deep 0m
2012-06-18 05:44:42	VR2W-112612	A69-9001-1279
2012-06-18 05:58:59	VR2W-112613	A69-9001-1279
2012-06-18 06:03:42	VR2W-112613	A69-9001-1279
2012-06-18 06:19:29	VR2W-112613	A69-9001-1279
2012-06-18 06:23:28	VR2W-112613	A69-9001-1279
2012-06-18 06:28:08	VR2W-112613	A69-9001-1279
2012-06-18 06:36:32	VR2W-112613	A69-9001-1279
2012-06-18 06:57:55	VR2W-112613	A69-9001-1279
2012-06-18 21:14:38	VR2W-112613	A69-9001-1279
2012-06-18 21:26:44	VR2W-112613	A69-9001-1279
2012-06-18 21:35:14	VR2W-112613	A69-9001-1279
2012-06-18 21:53:15	VR2W-112613	A69-9001-1279
2012-06-18 23:16:46	VR2W-112613	A69-9001-1279
2012-06-18 23:46:23	VR2W-112613	A69-9001-1279
2012-06-18 23:49:41	VR2W-112613	A69-9001-1279
2012-06-19 00:16:55	VR2W-112613	A69-9001-1279
2012-06-19 01:27:44	VR2W-112613	A69-9001-1279
2012-06-19 01:42:05	VR2W-112613	A69-9001-1279
2012-06-19 01:46:32	VR2W-112613	A69-9001-1279
2012-06-19 01:55:06	VR2W-112613	A69-9001-1279
2012-06-19 02:22:51	VR2W-112613	A69-9001-1279
2012-06-19 02:48:07	VR2W-112613	A69-9001-1279
2012-06-19 02:59:34	VR2W-112614	A69-9001-1279					Deep 0m
2012-06-19 03:06:18	VR2W-112614	A69-9001-1279					Deep 0m
2012-06-19 03:32:35	VR2W-112613	A69-9001-1279
2012-06-19 03:36:17	VR2W-112613	A69-9001-1279
2012-06-19 03:47:03	VR2W-112613	A69-9001-1279
2012-06-19 03:58:06	VR2W-112613	A69-9001-1279
2012-06-19 04:07:18	VR2W-112613	A69-9001-1279
2012-06-19 04:11:23	VR2W-112613	A69-9001-1279
2012-06-19 04:31:27	VR2W-112614	A69-9001-1279					Deep 0m
2012-06-19 04:34:31	VR2W-112613	A69-9001-1279
2012-06-19 04:52:00	VR2W-112614	A69-9001-1279					Deep 0m
2012-06-19 04:53:47	VR2W-112613	A69-9001-1279
2012-06-19 05:38:58	VR2W-112613	A69-9001-1279
2012-06-19 21:55:15	VR2W-112613	A69-9001-1279
2012-06-19 21:59:44	VR2W-112613	A69-9001-1279
2012-06-19 22:03:45	VR2W-112613	A69-9001-1279
2012-06-19 22:08:32	VR2W-112613	A69-9001-1279
2012-06-19 23:21:08	VR2W-112614	A69-9001-1279					Deep 0m
2012-06-20 00:42:26	VR2W-112614	A69-9001-1279					Deep 0m
2012-06-20 01:54:40	VR2W-112613	A69-9001-1279
2012-06-20 02:51:28	VR2W-112613	A69-9001-1279
2012-06-20 03:17:08	VR2W-112613	A69-9001-1279
2012-06-20 03:20:52	VR2W-112613	A69-9001-1279
2012-06-20 03:25:03	VR2W-112613	A69-9001-1279
2012-06-20 03:28:30	VR2W-112613	A69-9001-1279
2012-06-20 04:27:49	VR2W-112614	A69-9001-1279					Deep 0m
2012-06-20 21:40:16	VR2W-112614	A69-9001-1279					Deep 0m
2012-06-21 00:12:29	VR2W-112614	A69-9001-1279					Deep 0m
2012-06-21 00:49:03	VR2W-112614	A69-9001-1279					Deep 0m
2012-06-21 02:58:45	VR2W-112613	A69-9001-1279
2012-06-21 03:02:51	VR2W-112613	A69-9001-1279
2012-06-21 03:29:48	VR2W-112613	A69-9001-1279
2012-06-21 03:37:13	VR2W-112614	A69-9001-1279					Deep 0m
2012-06-21 05:40:24	VR2W-112613	A69-9001-1279
2012-06-21 05:44:09	VR2W-112613	A69-9001-1279
2012-06-21 05:48:22	VR2W-112613	A69-9001-1279
2012-06-21 06:21:30	VR2W-112614	A69-9001-1279					Deep 0m
2012-06-21 06:30:11	VR2W-112614	A69-9001-1279					Deep 0m
2012-06-21 07:02:16	VR2W-112613	A69-9001-1279
2012-06-21 07:06:00	VR2W-112613	A69-9001-1279
2012-06-21 07:10:12	VR2W-112613	A69-9001-1279
2012-06-21 07:25:14	VR2W-112613	A69-9001-1279
2012-06-21 07:51:32	VR2W-112614	A69-9001-1279					Deep 0m
2012-06-21 21:28:02	VR2W-112613	A69-9001-1279
2012-06-21 22:09:05	VR2W-112613	A69-9001-1279
2012-06-21 22:53:23	VR2W-112613	A69-9001-1279
2012-06-21 23:12:59	VR2W-112613	A69-9001-1279
2012-06-22 00:24:29	VR2W-112613	A69-9001-1279
2012-06-22 01:07:18	VR2W-112613	A69-9001-1279
2012-06-22 01:10:37	VR2W-112613	A69-9001-1279
2012-06-22 01:55:20	VR2W-112613	A69-9001-1279
2012-06-22 01:59:19	VR2W-112613	A69-9001-1279
2012-06-22 04:03:44	VR2W-112613	A69-9001-1279
2012-06-22 04:12:48	VR2W-112613	A69-9001-1279
2012-06-22 04:38:42	VR2W-112613	A69-9001-1279
2012-06-22 04:48:14	VR2W-112614	A69-9001-1279					Deep 0m
2012-06-22 05:57:46	VR2W-112614	A69-9001-1279					Deep 0m
2012-06-22 06:09:18	VR2W-112614	A69-9001-1279					Deep 0m
2012-06-22 06:13:37	VR2W-112614	A69-9001-1279					Deep 0m
2012-06-22 20:58:15	VR2W-112614	A69-9001-1279					Deep 0m
2012-06-22 22:02:35	VR2W-112613	A69-9001-1279
2012-06-22 22:11:53	VR2W-112613	A69-9001-1279
2012-06-22 22:16:05	VR2W-112613	A69-9001-1279
2012-06-22 22:37:51	VR2W-112613	A69-9001-1279
2012-06-22 23:07:33	VR2W-112613	A69-9001-1279
2012-06-22 23:23:28	VR2W-112613	A69-9001-1279
2012-06-23 00:03:18	VR2W-112613	A69-9001-1279
2012-06-23 00:07:41	VR2W-112613	A69-9001-1279
2012-06-23 00:19:50	VR2W-112613	A69-9001-1279
2012-06-23 00:24:21	VR2W-112613	A69-9001-1279
2012-06-23 01:31:33	VR2W-112612	A69-9001-1279
2012-06-23 01:55:54	VR2W-112613	A69-9001-1279
2012-06-23 02:08:44	VR2W-112613	A69-9001-1279
2012-06-23 02:12:23	VR2W-112613	A69-9001-1279
2012-06-23 02:21:14	VR2W-112613	A69-9001-1279
2012-06-23 02:48:10	VR2W-112613	A69-9001-1279
2012-06-23 03:45:55	VR2W-112613	A69-9001-1279
2012-06-23 04:31:57	VR2W-112613	A69-9001-1279
2012-06-23 04:52:50	VR2W-112613	A69-9001-1279
2012-06-23 04:56:47	VR2W-112613	A69-9001-1279
2012-06-23 05:17:57	VR2W-112613	A69-9001-1279
2012-06-23 05:29:55	VR2W-112614	A69-9001-1279					Deep 0m
2012-06-23 05:37:11	VR2W-112614	A69-9001-1279					Deep 0m
2012-06-23 05:48:46	VR2W-112614	A69-9001-1279					Deep 0m
2012-06-23 05:58:08	VR2W-112612	A69-9001-1279
2012-06-23 05:59:50	VR2W-112613	A69-9001-1279
2012-06-23 06:03:43	VR2W-112613	A69-9001-1279
2012-06-23 06:08:14	VR2W-112613	A69-9001-1279
2012-06-23 06:12:19	VR2W-112613	A69-9001-1279
2012-06-23 06:25:05	VR2W-112614	A69-9001-1279					Deep 0m
2012-06-23 07:43:34	VR2W-112614	A69-9001-1279					Deep 0m
2012-06-23 21:59:11	VR2W-112613	A69-9001-1279
2012-06-23 22:33:18	VR2W-112613	A69-9001-1279
2012-06-23 22:39:52	VR2W-112613	A69-9001-1279
2012-06-23 23:12:38	VR2W-112613	A69-9001-1279
2012-06-23 23:23:12	VR2W-112613	A69-9001-1279
2012-06-23 23:27:23	VR2W-112613	A69-9001-1279
2012-06-23 23:30:48	VR2W-112613	A69-9001-1279
2012-06-24 01:39:01	VR2W-112613	A69-9001-1279
2012-06-24 01:52:50	VR2W-112613	A69-9001-1279
2012-06-24 01:57:36	VR2W-112613	A69-9001-1279
2012-06-24 02:02:11	VR2W-112613	A69-9001-1279
2012-06-24 02:24:59	VR2W-112614	A69-9001-1279					Deep 0m
2012-06-24 02:56:37	VR2W-112614	A69-9001-1279					Deep 0m
2012-06-24 03:17:15	VR2W-112613	A69-9001-1279
2012-06-24 03:30:16	VR2W-112613	A69-9001-1279
2012-06-24 04:05:14	VR2W-112614	A69-9001-1279					Deep 0m
2012-06-24 04:35:42	VR2W-112613	A69-9001-1279
2012-06-24 04:47:46	VR2W-112613	A69-9001-1279
2012-06-24 04:52:12	VR2W-112613	A69-9001-1279
2012-06-24 05:00:46	VR2W-112613	A69-9001-1279
2012-06-24 05:05:06	VR2W-112613	A69-9001-1279
2012-06-24 05:08:51	VR2W-112613	A69-9001-1279
2012-06-24 05:16:39	VR2W-112613	A69-9001-1279
2012-06-24 05:24:59	VR2W-112613	A69-9001-1279
2012-06-24 05:29:00	VR2W-112613	A69-9001-1279
2012-06-24 05:38:23	VR2W-112613	A69-9001-1279
2012-06-24 05:46:20	VR2W-112613	A69-9001-1279
2012-06-24 05:50:23	VR2W-112613	A69-9001-1279
2012-06-24 06:12:27	VR2W-112613	A69-9001-1279
2012-06-24 06:16:22	VR2W-112613	A69-9001-1279
2012-06-24 06:20:58	VR2W-112613	A69-9001-1279
2012-06-24 06:32:43	VR2W-112613	A69-9001-1279
2012-06-24 06:41:27	VR2W-112613	A69-9001-1279
2012-06-24 22:38:01	VR2W-112613	A69-9001-1279
2012-06-24 22:46:29	VR2W-112613	A69-9001-1279
2012-06-24 22:50:41	VR2W-112613	A69-9001-1279
2012-06-24 23:34:49	VR2W-112613	A69-9001-1279
2012-06-24 23:44:56	VR2W-112613	A69-9001-1279
2012-06-24 23:48:33	VR2W-112613	A69-9001-1279
2012-06-24 23:52:33	VR2W-112613	A69-9001-1279
2012-06-24 23:57:17	VR2W-112613	A69-9001-1279
2012-06-25 00:01:48	VR2W-112613	A69-9001-1279
2012-06-25 00:12:39	VR2W-112613	A69-9001-1279
2012-06-25 00:24:12	VR2W-112613	A69-9001-1279
2012-06-25 00:27:48	VR2W-112613	A69-9001-1279
2012-06-25 00:40:46	VR2W-112613	A69-9001-1279
2012-06-25 00:52:53	VR2W-112613	A69-9001-1279
2012-06-25 00:57:23	VR2W-112613	A69-9001-1279
2012-06-25 01:06:22	VR2W-112613	A69-9001-1279
2012-06-25 01:11:13	VR2W-112613	A69-9001-1279
2012-06-25 01:16:00	VR2W-112613	A69-9001-1279
2012-06-25 01:20:38	VR2W-112613	A69-9001-1279
2012-06-25 01:24:57	VR2W-112613	A69-9001-1279
2012-06-25 01:28:42	VR2W-112613	A69-9001-1279
2012-06-25 01:32:55	VR2W-112613	A69-9001-1279
2012-06-25 01:36:26	VR2W-112613	A69-9001-1279
2012-06-25 01:44:26	VR2W-112613	A69-9001-1279
2012-06-25 01:48:01	VR2W-112613	A69-9001-1279
2012-06-25 01:56:25	VR2W-112613	A69-9001-1279
2012-06-25 02:00:32	VR2W-112613	A69-9001-1279
2012-06-25 02:03:51	VR2W-112613	A69-9001-1279
2012-06-25 02:07:13	VR2W-112613	A69-9001-1279
2012-06-25 02:10:40	VR2W-112613	A69-9001-1279
2012-06-25 02:14:18	VR2W-112613	A69-9001-1279
2012-06-25 02:18:20	VR2W-112613	A69-9001-1279
2012-06-25 02:23:08	VR2W-112613	A69-9001-1279
2012-06-25 02:27:47	VR2W-112613	A69-9001-1279
2012-06-25 02:32:10	VR2W-112613	A69-9001-1279
2012-06-25 02:44:20	VR2W-112613	A69-9001-1279
2012-06-25 02:48:52	VR2W-112613	A69-9001-1279
2012-06-25 02:53:02	VR2W-112613	A69-9001-1279
2012-06-25 03:03:53	VR2W-112613	A69-9001-1279
2012-06-25 03:17:04	VR2W-112613	A69-9001-1279
2012-06-25 03:29:10	VR2W-112613	A69-9001-1279
2012-06-25 03:36:31	VR2W-112613	A69-9001-1279
2012-06-25 03:52:29	VR2W-112613	A69-9001-1279
2012-06-25 04:00:59	VR2W-112613	A69-9001-1279
2012-06-25 04:12:49	VR2W-112613	A69-9001-1279
2012-06-25 04:17:28	VR2W-112613	A69-9001-1279
2012-06-25 04:25:38	VR2W-112613	A69-9001-1279
2012-06-25 04:33:46	VR2W-112613	A69-9001-1279
2012-06-25 04:38:04	VR2W-112613	A69-9001-1279
2012-06-25 04:45:50	VR2W-112613	A69-9001-1279
2012-06-25 05:00:26	VR2W-112613	A69-9001-1279
2012-06-25 05:04:01	VR2W-112612	A69-9001-1279
2012-06-25 05:09:41	VR2W-112613	A69-9001-1279
2012-06-25 05:13:48	VR2W-112613	A69-9001-1279
2012-06-25 05:20:27	VR2W-112613	A69-9001-1279
2012-06-25 05:23:54	VR2W-112613	A69-9001-1279
2012-06-25 05:36:09	VR2W-112613	A69-9001-1279
2012-06-25 05:44:33	VR2W-112613	A69-9001-1279
2012-06-25 05:49:12	VR2W-112613	A69-9001-1279
2012-06-25 06:05:24	VR2W-112613	A69-9001-1279
2012-06-25 06:16:41	VR2W-112613	A69-9001-1279
2012-06-25 06:20:45	VR2W-112613	A69-9001-1279
2012-06-25 06:55:09	VR2W-112613	A69-9001-1279
2012-06-25 07:04:43	VR2W-112613	A69-9001-1279
2012-06-25 07:37:03	VR2W-112613	A69-9001-1279
2012-06-25 07:41:10	VR2W-112613	A69-9001-1279
2012-06-25 07:44:24	VR2W-112614	A69-9001-1279					Deep 0m
2012-06-25 20:45:29	VR2W-112613	A69-9001-1279
2012-06-25 21:21:21	VR2W-112613	A69-9001-1279
2012-06-25 21:35:07	VR2W-112613	A69-9001-1279
2012-06-25 21:39:11	VR2W-112613	A69-9001-1279
2012-06-25 21:44:01	VR2W-112613	A69-9001-1279
2012-06-25 21:48:46	VR2W-112613	A69-9001-1279
2012-06-25 21:57:34	VR2W-112613	A69-9001-1279
2012-06-25 22:09:05	VR2W-112613	A69-9001-1279
2012-06-25 22:12:40	VR2W-112613	A69-9001-1279
2012-06-25 22:25:10	VR2W-112613	A69-9001-1279
2012-06-25 22:35:09	VR2W-112613	A69-9001-1279
2012-06-25 22:46:33	VR2W-112613	A69-9001-1279
2012-06-25 22:53:35	VR2W-112613	A69-9001-1279
2012-06-25 23:06:36	VR2W-112613	A69-9001-1279
2012-06-25 23:10:28	VR2W-112613	A69-9001-1279
2012-06-25 23:14:56	VR2W-112613	A69-9001-1279
2012-06-25 23:18:57	VR2W-112613	A69-9001-1279
2012-06-25 23:28:16	VR2W-112613	A69-9001-1279
2012-06-25 23:48:17	VR2W-112613	A69-9001-1279
2012-06-26 00:05:05	VR2W-112613	A69-9001-1279
2012-06-26 00:11:57	VR2W-112613	A69-9001-1279
2012-06-26 00:23:11	VR2W-112613	A69-9001-1279
2012-06-26 00:26:40	VR2W-112613	A69-9001-1279
2012-06-26 00:37:52	VR2W-112613	A69-9001-1279
2012-06-26 01:23:28	VR2W-112613	A69-9001-1279
2012-06-26 01:28:21	VR2W-112613	A69-9001-1279
2012-06-26 01:53:58	VR2W-112613	A69-9001-1279
2012-06-26 02:31:32	VR2W-112613	A69-9001-1279
2012-06-26 02:46:39	VR2W-112613	A69-9001-1279
2012-06-26 03:07:25	VR2W-112613	A69-9001-1279
2012-06-26 03:37:52	VR2W-112613	A69-9001-1279
2012-06-26 03:41:15	VR2W-112613	A69-9001-1279
2012-06-26 03:52:35	VR2W-112613	A69-9001-1279
2012-06-26 04:03:12	VR2W-112613	A69-9001-1279
2012-06-26 05:17:15	VR2W-112613	A69-9001-1279
2012-06-26 05:21:51	VR2W-112613	A69-9001-1279
[truncated: 7,515 more rows]
