# Supplementary material for: Simulated Macro-Algal Outbreak Triggers a Large-Scale Response on Coral Reefs
Source: PLoS One. 2015 Jul 14;10(7):e0132895. doi: 10.1371/journal.pone.0132895 (PMC4501832; doi:10.1371/journal.pone.0132895)
Supplement: S1 Dataset — Data has been separated into three sub-folders; video data, visual transect data and individual fishes’ acoustic detection data. (ZIP) [file pone.0132895.s001.zip › Raw Data/Spatial/Naso/6491MU.csv]

Date and Time (UTC)	Receiver	Transmitter	Transmitter Name	Transmitter Serial	Sensor Value	Sensor Unit	Station Name	Latitude	Longitude
2012-09-13 03:37:26	VR2W-112611	A69-1601-6491
2012-09-13 03:42:30	VR2W-112612	A69-1601-6491
2012-09-13 03:45:50	VR2W-112611	A69-1601-6491
2012-09-13 03:47:00	VR2W-112612	A69-1601-6491
2012-09-13 03:51:07	VR2W-112612	A69-1601-6491
2012-09-13 03:54:27	VR2W-112612	A69-1601-6491
2012-09-13 03:55:37	VR2W-112613	A69-1601-6491
2012-09-13 03:57:55	VR2W-112612	A69-1601-6491
2012-09-13 04:05:46	VR2W-112612	A69-1601-6491
2012-09-13 04:09:39	VR2W-112611	A69-1601-6491
2012-09-13 04:12:50	VR2W-112612	A69-1601-6491
2012-09-13 04:16:54	VR2W-112612	A69-1601-6491
2012-09-13 04:24:56	VR2W-112611	A69-1601-6491
2012-09-13 04:26:40	VR2W-112612	A69-1601-6491
2012-09-13 04:34:43	VR2W-112611	A69-1601-6491
2012-09-13 04:41:12	VR2W-112612	A69-1601-6491
2012-09-13 04:45:55	VR2W-112612	A69-1601-6491
2012-09-13 04:50:28	VR2W-112612	A69-1601-6491
2012-09-13 04:58:30	VR2W-112611	A69-1601-6491
2012-09-13 05:01:59	VR2W-112612	A69-1601-6491
2012-09-13 05:14:59	VR2W-112613	A69-1601-6491
2012-09-13 05:18:51	VR2W-112613	A69-1601-6491
2012-09-13 05:23:21	VR2W-112613	A69-1601-6491
2012-09-13 05:24:00	VR2W-112614	A69-1601-6491					Deep 0m
2012-09-13 05:27:27	VR2W-112613	A69-1601-6491
2012-09-13 05:30:47	VR2W-112613	A69-1601-6491
2012-09-13 05:33:12	VR2W-112612	A69-1601-6491
2012-09-13 05:37:49	VR2W-112613	A69-1601-6491
2012-09-13 05:49:30	VR2W-112614	A69-1601-6491					Deep 0m
2012-09-13 05:51:16	VR2W-112613	A69-1601-6491
2012-09-13 05:54:15	VR2W-112614	A69-1601-6491					Deep 0m
2012-09-13 05:55:42	VR2W-112613	A69-1601-6491
2012-09-13 05:58:53	VR2W-112614	A69-1601-6491					Deep 0m
2012-09-13 05:59:42	VR2W-112613	A69-1601-6491
2012-09-13 06:04:27	VR2W-112613	A69-1601-6491
2012-09-13 06:07:06	VR2W-112614	A69-1601-6491					Deep 0m
2012-09-13 06:09:05	VR2W-112613	A69-1601-6491
2012-09-13 06:20:25	VR2W-112614	A69-1601-6491					Deep 0m
2012-09-13 06:21:46	VR2W-112613	A69-1601-6491
2012-09-13 06:25:47	VR2W-112613	A69-1601-6491
2012-09-13 06:34:13	VR2W-112614	A69-1601-6491					Deep 0m
2012-09-13 06:38:07	VR2W-112614	A69-1601-6491					Deep 0m
2012-09-13 06:40:02	VR2W-112613	A69-1601-6491
2012-09-13 06:44:25	VR2W-112613	A69-1601-6491
2012-09-13 06:48:20	VR2W-112613	A69-1601-6491
2012-09-13 06:52:54	VR2W-112613	A69-1601-6491
2012-09-13 07:00:49	VR2W-112613	A69-1601-6491
2012-09-13 07:04:52	VR2W-112613	A69-1601-6491
2012-09-13 07:14:06	VR2W-112614	A69-1601-6491					Deep 0m
2012-09-13 07:19:15	VR2W-112615	A69-1601-6491
2012-09-13 07:19:29	VR2W-112613	A69-1601-6491
2012-09-13 07:25:36	VR2W-112617	A69-1601-6491
2012-09-13 07:51:28	VR2W-112617	A69-1601-6491
2012-09-13 08:07:17	VR2W-112613	A69-1601-6491
2012-09-13 08:15:28	VR2W-112613	A69-1601-6491
2012-09-13 08:19:19	VR2W-112613	A69-1601-6491
2012-09-13 08:44:01	VR2W-112613	A69-1601-6491
2012-09-13 08:47:15	VR2W-112613	A69-1601-6491
2012-09-13 17:33:14	VR2W-112613	A69-1601-6491
2012-09-13 17:38:04	VR2W-112613	A69-1601-6491
2012-09-13 17:42:50	VR2W-112613	A69-1601-6491
2012-09-13 17:47:28	VR2W-112613	A69-1601-6491
2012-09-13 19:39:20	VR2W-112613	A69-1601-6491
2012-09-13 19:43:33	VR2W-112613	A69-1601-6491
2012-09-13 19:55:27	VR2W-112613	A69-1601-6491
2012-09-13 19:59:33	VR2W-112613	A69-1601-6491
2012-09-13 20:06:14	VR2W-112613	A69-1601-6491
2012-09-13 20:18:02	VR2W-112613	A69-1601-6491
2012-09-13 20:26:49	VR2W-112613	A69-1601-6491
2012-09-13 20:29:58	VR2W-112615	A69-1601-6491
2012-09-13 20:31:28	VR2W-112613	A69-1601-6491
2012-09-13 20:44:27	VR2W-112613	A69-1601-6491
2012-09-13 20:52:42	VR2W-112613	A69-1601-6491
2012-09-13 20:57:12	VR2W-112613	A69-1601-6491
2012-09-13 21:01:19	VR2W-112613	A69-1601-6491
2012-09-13 21:04:40	VR2W-112613	A69-1601-6491
2012-09-13 21:08:07	VR2W-112613	A69-1601-6491
2012-09-13 21:11:48	VR2W-112613	A69-1601-6491
2012-09-13 21:19:21	VR2W-112613	A69-1601-6491
2012-09-13 21:26:51	VR2W-112613	A69-1601-6491
2012-09-13 21:31:29	VR2W-112613	A69-1601-6491
2012-09-13 21:35:51	VR2W-112613	A69-1601-6491
2012-09-13 21:39:42	VR2W-112613	A69-1601-6491
2012-09-13 21:48:11	VR2W-112613	A69-1601-6491
2012-09-13 21:52:06	VR2W-112614	A69-1601-6491					Deep 0m
2012-09-13 21:56:25	VR2W-112614	A69-1601-6491					Deep 0m
2012-09-13 22:04:20	VR2W-112614	A69-1601-6491					Deep 0m
2012-09-13 22:06:39	VR2W-112613	A69-1601-6491
2012-09-13 22:21:54	VR2W-112613	A69-1601-6491
2012-09-13 22:26:17	VR2W-112613	A69-1601-6491
2012-09-13 22:34:46	VR2W-112613	A69-1601-6491
2012-09-13 22:42:36	VR2W-112613	A69-1601-6491
2012-09-13 22:46:34	VR2W-112613	A69-1601-6491
2012-09-13 22:51:15	VR2W-112613	A69-1601-6491
2012-09-13 22:52:47	VR2W-112614	A69-1601-6491					Deep 0m
2012-09-13 22:59:48	VR2W-112613	A69-1601-6491
2012-09-13 23:06:16	VR2W-112613	A69-1601-6491
2012-09-13 23:09:30	VR2W-112613	A69-1601-6491
2012-09-13 23:12:46	VR2W-112613	A69-1601-6491
2012-09-13 23:16:03	VR2W-112613	A69-1601-6491
2012-09-13 23:22:53	VR2W-112613	A69-1601-6491
2012-09-13 23:30:50	VR2W-112613	A69-1601-6491
2012-09-13 23:34:23	VR2W-112613	A69-1601-6491
2012-09-13 23:38:15	VR2W-112613	A69-1601-6491
2012-09-13 23:42:45	VR2W-112613	A69-1601-6491
2012-09-13 23:46:52	VR2W-112613	A69-1601-6491
2012-09-13 23:50:13	VR2W-112613	A69-1601-6491
2012-09-13 23:53:40	VR2W-112613	A69-1601-6491
2012-09-13 23:57:21	VR2W-112613	A69-1601-6491
2012-09-14 00:01:30	VR2W-112613	A69-1601-6491
2012-09-14 00:04:55	VR2W-112613	A69-1601-6491
2012-09-14 00:08:30	VR2W-112613	A69-1601-6491
2012-09-14 00:12:26	VR2W-112613	A69-1601-6491
2012-09-14 00:17:05	VR2W-112613	A69-1601-6491
2012-09-14 00:21:30	VR2W-112613	A69-1601-6491
2012-09-14 00:25:26	VR2W-112613	A69-1601-6491
2012-09-14 00:30:06	VR2W-112613	A69-1601-6491
2012-09-14 00:38:27	VR2W-112613	A69-1601-6491
2012-09-14 00:47:30	VR2W-112613	A69-1601-6491
2012-09-14 00:51:25	VR2W-112613	A69-1601-6491
2012-09-14 00:56:00	VR2W-112613	A69-1601-6491
2012-09-14 01:00:18	VR2W-112613	A69-1601-6491
2012-09-14 01:04:01	VR2W-112613	A69-1601-6491
2012-09-14 01:08:12	VR2W-112613	A69-1601-6491
2012-09-14 01:15:22	VR2W-112613	A69-1601-6491
2012-09-14 01:19:33	VR2W-112613	A69-1601-6491
2012-09-14 01:23:01	VR2W-112613	A69-1601-6491
2012-09-14 01:30:54	VR2W-112613	A69-1601-6491
2012-09-14 01:34:22	VR2W-112613	A69-1601-6491
2012-09-14 01:38:05	VR2W-112613	A69-1601-6491
2012-09-14 01:42:18	VR2W-112613	A69-1601-6491
2012-09-14 01:45:50	VR2W-112613	A69-1601-6491
2012-09-14 01:49:39	VR2W-112613	A69-1601-6491
2012-09-14 01:54:05	VR2W-112613	A69-1601-6491
2012-09-14 01:58:04	VR2W-112613	A69-1601-6491
2012-09-14 02:02:48	VR2W-112613	A69-1601-6491
2012-09-14 02:11:38	VR2W-112613	A69-1601-6491
2012-09-14 02:15:14	VR2W-112613	A69-1601-6491
2012-09-14 02:19:14	VR2W-112613	A69-1601-6491
2012-09-14 02:28:36	VR2W-112613	A69-1601-6491
2012-09-14 02:32:56	VR2W-112613	A69-1601-6491
2012-09-14 02:36:08	VR2W-112611	A69-1601-6491
2012-09-14 02:36:43	VR2W-112613	A69-1601-6491
2012-09-14 02:41:04	VR2W-112613	A69-1601-6491
2012-09-14 02:44:51	VR2W-112613	A69-1601-6491
2012-09-14 02:49:11	VR2W-112613	A69-1601-6491
2012-09-14 02:52:57	VR2W-112613	A69-1601-6491
2012-09-14 03:01:02	VR2W-112613	A69-1601-6491
2012-09-14 03:05:20	VR2W-112613	A69-1601-6491
2012-09-14 03:06:21	VR2W-112614	A69-1601-6491					Deep 0m
2012-09-14 03:09:01	VR2W-112613	A69-1601-6491
2012-09-14 03:13:11	VR2W-112613	A69-1601-6491
2012-09-14 03:28:53	VR2W-112613	A69-1601-6491
2012-09-14 03:32:50	VR2W-112611	A69-1601-6491
2012-09-14 03:33:25	VR2W-112613	A69-1601-6491
2012-09-14 03:37:36	VR2W-112613	A69-1601-6491
2012-09-14 03:41:05	VR2W-112613	A69-1601-6491
2012-09-14 03:44:50	VR2W-112613	A69-1601-6491
2012-09-14 03:49:05	VR2W-112613	A69-1601-6491
2012-09-14 03:52:43	VR2W-112613	A69-1601-6491
2012-09-14 04:01:31	VR2W-112613	A69-1601-6491
2012-09-14 04:06:13	VR2W-112613	A69-1601-6491
2012-09-14 04:10:09	VR2W-112611	A69-1601-6491
2012-09-14 04:10:43	VR2W-112613	A69-1601-6491
2012-09-14 04:14:16	VR2W-112611	A69-1601-6491
2012-09-14 04:14:50	VR2W-112613	A69-1601-6491
2012-09-14 04:18:11	VR2W-112613	A69-1601-6491
2012-09-14 04:21:04	VR2W-112611	A69-1601-6491
2012-09-14 04:21:39	VR2W-112613	A69-1601-6491
2012-09-14 04:25:20	VR2W-112613	A69-1601-6491
2012-09-14 04:29:29	VR2W-112613	A69-1601-6491
2012-09-14 04:32:53	VR2W-112613	A69-1601-6491
2012-09-14 04:36:23	VR2W-112612	A69-1601-6491
2012-09-14 04:36:28	VR2W-112613	A69-1601-6491
2012-09-14 04:40:24	VR2W-112613	A69-1601-6491
2012-09-14 04:45:02	VR2W-112613	A69-1601-6491
2012-09-14 04:49:26	VR2W-112613	A69-1601-6491
2012-09-14 04:52:44	VR2W-112611	A69-1601-6491
2012-09-14 04:53:19	VR2W-112613	A69-1601-6491
2012-09-14 04:57:52	VR2W-112613	A69-1601-6491
2012-09-14 05:05:33	VR2W-112613	A69-1601-6491
2012-09-14 05:09:19	VR2W-112613	A69-1601-6491
2012-09-14 05:13:02	VR2W-112611	A69-1601-6491
2012-09-14 05:13:37	VR2W-112613	A69-1601-6491
2012-09-14 05:17:20	VR2W-112613	A69-1601-6491
2012-09-14 05:21:33	VR2W-112613	A69-1601-6491
2012-09-14 05:28:52	VR2W-112613	A69-1601-6491
2012-09-14 05:37:07	VR2W-112613	A69-1601-6491
2012-09-14 05:45:44	VR2W-112613	A69-1601-6491
2012-09-14 05:49:04	VR2W-112613	A69-1601-6491
2012-09-14 05:52:31	VR2W-112613	A69-1601-6491
2012-09-14 06:00:16	VR2W-112613	A69-1601-6491
2012-09-14 06:03:33	VR2W-112613	A69-1601-6491
2012-09-14 06:06:54	VR2W-112613	A69-1601-6491
2012-09-14 06:14:02	VR2W-112613	A69-1601-6491
2012-09-14 06:16:30	VR2W-112612	A69-1601-6491
2012-09-14 06:18:11	VR2W-112613	A69-1601-6491
2012-09-14 06:25:10	VR2W-112613	A69-1601-6491
2012-09-14 06:29:06	VR2W-112613	A69-1601-6491
2012-09-14 07:02:14	VR2W-112613	A69-1601-6491
2012-09-14 07:05:52	VR2W-112613	A69-1601-6491
2012-09-14 07:14:40	VR2W-112613	A69-1601-6491
2012-09-14 07:23:15	VR2W-112611	A69-1601-6491
2012-09-14 07:31:09	VR2W-112613	A69-1601-6491
2012-09-14 07:34:21	VR2W-112614	A69-1601-6491					Deep 0m
2012-09-14 07:34:25	VR2W-112613	A69-1601-6491
2012-09-14 07:41:05	VR2W-112613	A69-1601-6491
2012-09-14 07:44:36	VR2W-112613	A69-1601-6491
2012-09-14 07:48:24	VR2W-112613	A69-1601-6491
2012-09-14 07:52:47	VR2W-112613	A69-1601-6491
2012-09-14 08:05:18	VR2W-112613	A69-1601-6491
2012-09-14 08:15:57	VR2W-112613	A69-1601-6491
2012-09-14 08:20:16	VR2W-112613	A69-1601-6491
2012-09-14 08:28:19	VR2W-112613	A69-1601-6491
2012-09-14 08:32:00	VR2W-112613	A69-1601-6491
2012-09-14 08:36:07	VR2W-112613	A69-1601-6491
2012-09-14 08:46:45	VR2W-112613	A69-1601-6491
2012-09-14 15:44:43	VR2W-112613	A69-1601-6491
2012-09-14 16:17:29	VR2W-112613	A69-1601-6491
2012-09-14 19:12:29	VR2W-112613	A69-1601-6491
2012-09-14 20:02:10	VR2W-112613	A69-1601-6491
2012-09-14 20:15:19	VR2W-112613	A69-1601-6491
2012-09-14 20:19:53	VR2W-112613	A69-1601-6491
2012-09-14 20:27:44	VR2W-112613	A69-1601-6491
2012-09-14 20:31:43	VR2W-112613	A69-1601-6491
2012-09-14 20:36:25	VR2W-112613	A69-1601-6491
2012-09-14 20:40:57	VR2W-112613	A69-1601-6491
2012-09-14 20:45:08	VR2W-112613	A69-1601-6491
2012-09-14 20:56:22	VR2W-112613	A69-1601-6491
2012-09-14 21:03:10	VR2W-112613	A69-1601-6491
2012-09-14 21:06:51	VR2W-112613	A69-1601-6491
2012-09-14 21:13:10	VR2W-112612	A69-1601-6491
2012-09-14 21:14:23	VR2W-112613	A69-1601-6491
2012-09-14 21:17:57	VR2W-112613	A69-1601-6491
2012-09-14 21:38:18	VR2W-112612	A69-1601-6491
2012-09-14 21:49:24	VR2W-112612	A69-1601-6491
2012-09-14 22:43:44	VR2W-112613	A69-1601-6491
2012-09-14 22:47:18	VR2W-112613	A69-1601-6491
2012-09-14 23:08:27	VR2W-112613	A69-1601-6491
2012-09-14 23:12:24	VR2W-112613	A69-1601-6491
2012-09-14 23:25:35	VR2W-112613	A69-1601-6491
2012-09-14 23:30:26	VR2W-112613	A69-1601-6491
2012-09-14 23:44:25	VR2W-112613	A69-1601-6491
2012-09-14 23:48:30	VR2W-112613	A69-1601-6491
2012-09-14 23:51:47	VR2W-112613	A69-1601-6491
2012-09-14 23:58:36	VR2W-112613	A69-1601-6491
2012-09-15 00:02:18	VR2W-112613	A69-1601-6491
2012-09-15 00:06:28	VR2W-112613	A69-1601-6491
2012-09-15 00:09:55	VR2W-112613	A69-1601-6491
2012-09-15 00:13:34	VR2W-112613	A69-1601-6491
2012-09-15 00:17:40	VR2W-112613	A69-1601-6491
2012-09-15 00:20:57	VR2W-112613	A69-1601-6491
2012-09-15 00:24:19	VR2W-112613	A69-1601-6491
2012-09-15 00:27:48	VR2W-112613	A69-1601-6491
2012-09-15 00:30:41	VR2W-112612	A69-1601-6491
2012-09-15 00:31:32	VR2W-112613	A69-1601-6491
2012-09-15 00:35:47	VR2W-112613	A69-1601-6491
2012-09-15 00:39:23	VR2W-112613	A69-1601-6491
2012-09-15 00:43:21	VR2W-112613	A69-1601-6491
2012-09-15 00:48:05	VR2W-112613	A69-1601-6491
2012-09-15 00:56:56	VR2W-112613	A69-1601-6491
2012-09-15 01:00:34	VR2W-112613	A69-1601-6491
2012-09-15 01:04:36	VR2W-112613	A69-1601-6491
2012-09-15 01:09:28	VR2W-112613	A69-1601-6491
2012-09-15 01:19:03	VR2W-112613	A69-1601-6491
2012-09-15 01:28:02	VR2W-112613	A69-1601-6491
2012-09-15 01:31:52	VR2W-112613	A69-1601-6491
2012-09-15 01:40:19	VR2W-112613	A69-1601-6491
2012-09-15 01:45:05	VR2W-112613	A69-1601-6491
2012-09-15 01:54:06	VR2W-112613	A69-1601-6491
2012-09-15 01:57:57	VR2W-112613	A69-1601-6491
2012-09-15 02:06:31	VR2W-112613	A69-1601-6491
2012-09-15 02:09:47	VR2W-112613	A69-1601-6491
2012-09-15 02:16:29	VR2W-112613	A69-1601-6491
2012-09-15 02:20:03	VR2W-112613	A69-1601-6491
2012-09-15 02:23:57	VR2W-112613	A69-1601-6491
2012-09-15 02:28:31	VR2W-112613	A69-1601-6491
2012-09-15 02:32:46	VR2W-112613	A69-1601-6491
2012-09-15 02:36:22	VR2W-112613	A69-1601-6491
2012-09-15 02:40:21	VR2W-112613	A69-1601-6491
2012-09-15 02:45:03	VR2W-112613	A69-1601-6491
2012-09-15 02:49:35	VR2W-112613	A69-1601-6491
2012-09-15 02:53:10	VR2W-112611	A69-1601-6491
2012-09-15 02:53:45	VR2W-112613	A69-1601-6491
2012-09-15 02:57:12	VR2W-112613	A69-1601-6491
2012-09-15 03:04:58	VR2W-112613	A69-1601-6491
2012-09-15 03:08:17	VR2W-112613	A69-1601-6491
2012-09-15 03:11:40	VR2W-112613	A69-1601-6491
2012-09-15 03:15:13	VR2W-112613	A69-1601-6491
2012-09-15 03:19:05	VR2W-112613	A69-1601-6491
2012-09-15 03:27:43	VR2W-112613	A69-1601-6491
2012-09-15 03:31:03	VR2W-112613	A69-1601-6491
2012-09-15 03:38:12	VR2W-112613	A69-1601-6491
2012-09-15 03:42:21	VR2W-112613	A69-1601-6491
2012-09-15 03:45:46	VR2W-112613	A69-1601-6491
2012-09-15 03:49:22	VR2W-112613	A69-1601-6491
2012-09-15 03:53:20	VR2W-112613	A69-1601-6491
2012-09-15 04:02:30	VR2W-112613	A69-1601-6491
2012-09-15 04:06:35	VR2W-112613	A69-1601-6491
2012-09-15 04:09:51	VR2W-112613	A69-1601-6491
2012-09-15 04:13:10	VR2W-112613	A69-1601-6491
2012-09-15 04:16:34	VR2W-112613	A69-1601-6491
2012-09-15 04:19:33	VR2W-112611	A69-1601-6491
2012-09-15 04:20:08	VR2W-112613	A69-1601-6491
2012-09-15 04:24:03	VR2W-112613	A69-1601-6491
2012-09-15 04:28:39	VR2W-112613	A69-1601-6491
2012-09-15 04:32:58	VR2W-112613	A69-1601-6491
2012-09-15 04:36:41	VR2W-112613	A69-1601-6491
2012-09-15 04:44:28	VR2W-112613	A69-1601-6491
2012-09-15 04:48:20	VR2W-112613	A69-1601-6491
2012-09-15 04:52:50	VR2W-112613	A69-1601-6491
2012-09-15 04:56:59	VR2W-112613	A69-1601-6491
2012-09-15 05:00:21	VR2W-112613	A69-1601-6491
2012-09-15 05:07:41	VR2W-112613	A69-1601-6491
2012-09-15 05:12:06	VR2W-112613	A69-1601-6491
2012-09-15 05:16:00	VR2W-112613	A69-1601-6491
2012-09-15 05:20:35	VR2W-112613	A69-1601-6491
2012-09-15 05:24:52	VR2W-112613	A69-1601-6491
2012-09-15 05:28:31	VR2W-112613	A69-1601-6491
2012-09-15 05:32:37	VR2W-112613	A69-1601-6491
2012-09-15 05:35:55	VR2W-112613	A69-1601-6491
2012-09-15 05:39:18	VR2W-112613	A69-1601-6491
2012-09-15 05:46:40	VR2W-112613	A69-1601-6491
2012-09-15 05:51:06	VR2W-112613	A69-1601-6491
2012-09-15 05:55:06	VR2W-112613	A69-1601-6491
2012-09-15 05:59:50	VR2W-112613	A69-1601-6491
2012-09-15 06:04:26	VR2W-112613	A69-1601-6491
2012-09-15 06:12:27	VR2W-112613	A69-1601-6491
2012-09-15 06:16:39	VR2W-112613	A69-1601-6491
2012-09-15 06:20:08	VR2W-112613	A69-1601-6491
2012-09-15 06:23:53	VR2W-112613	A69-1601-6491
2012-09-15 06:28:11	VR2W-112613	A69-1601-6491
2012-09-15 06:35:58	VR2W-112613	A69-1601-6491
2012-09-15 06:39:18	VR2W-112613	A69-1601-6491
2012-09-15 06:46:25	VR2W-112613	A69-1601-6491
2012-09-15 06:50:31	VR2W-112613	A69-1601-6491
2012-09-15 06:53:50	VR2W-112613	A69-1601-6491
2012-09-15 06:57:13	VR2W-112613	A69-1601-6491
2012-09-15 07:04:40	VR2W-112613	A69-1601-6491
2012-09-15 07:08:15	VR2W-112612	A69-1601-6491
2012-09-15 07:09:13	VR2W-112613	A69-1601-6491
2012-09-15 07:13:25	VR2W-112613	A69-1601-6491
2012-09-15 07:28:51	VR2W-112612	A69-1601-6491
2012-09-15 07:37:33	VR2W-112613	A69-1601-6491
2012-09-15 07:40:50	VR2W-112613	A69-1601-6491
2012-09-15 07:44:09	VR2W-112613	A69-1601-6491
2012-09-15 07:59:58	VR2W-112613	A69-1601-6491
2012-09-15 08:09:04	VR2W-112613	A69-1601-6491
2012-09-15 08:13:02	VR2W-112613	A69-1601-6491
2012-09-15 08:17:45	VR2W-112613	A69-1601-6491
2012-09-15 08:22:17	VR2W-112613	A69-1601-6491
2012-09-15 08:26:27	VR2W-112613	A69-1601-6491
2012-09-15 08:29:54	VR2W-112613	A69-1601-6491
2012-09-15 08:33:33	VR2W-112613	A69-1601-6491
2012-09-15 08:44:17	VR2W-112613	A69-1601-6491
2012-09-15 16:59:30	VR2W-112613	A69-1601-6491
2012-09-15 18:06:55	VR2W-112613	A69-1601-6491
2012-09-15 19:40:45	VR2W-112613	A69-1601-6491
2012-09-15 19:44:37	VR2W-112613	A69-1601-6491
2012-09-15 19:53:10	VR2W-112613	A69-1601-6491
2012-09-15 20:06:27	VR2W-112613	A69-1601-6491
2012-09-15 20:10:05	VR2W-112613	A69-1601-6491
2012-09-15 20:14:07	VR2W-112613	A69-1601-6491
2012-09-15 20:18:58	VR2W-112613	A69-1601-6491
2012-09-15 20:23:46	VR2W-112613	A69-1601-6491
2012-09-15 20:28:28	VR2W-112613	A69-1601-6491
2012-09-15 20:32:59	VR2W-112613	A69-1601-6491
2012-09-15 20:37:08	VR2W-112613	A69-1601-6491
2012-09-15 20:40:31	VR2W-112613	A69-1601-6491
2012-09-15 20:43:47	VR2W-112612	A69-1601-6491
2012-09-15 20:47:58	VR2W-112613	A69-1601-6491
2012-09-15 20:51:56	VR2W-112611	A69-1601-6491
2012-09-15 20:56:42	VR2W-112613	A69-1601-6491
2012-09-15 21:03:58	VR2W-112613	A69-1601-6491
2012-09-15 21:08:17	VR2W-112613	A69-1601-6491
2012-09-15 21:12:01	VR2W-112613	A69-1601-6491
2012-09-15 21:32:39	VR2W-112613	A69-1601-6491
2012-09-15 21:36:22	VR2W-112613	A69-1601-6491
2012-09-15 21:40:36	VR2W-112613	A69-1601-6491
2012-09-15 21:44:09	VR2W-112613	A69-1601-6491
2012-09-15 21:56:47	VR2W-112613	A69-1601-6491
2012-09-15 22:00:17	VR2W-112613	A69-1601-6491
2012-09-15 22:07:33	VR2W-112612	A69-1601-6491
2012-09-15 22:19:49	VR2W-112613	A69-1601-6491
2012-09-15 22:28:07	VR2W-112613	A69-1601-6491
2012-09-15 22:32:09	VR2W-112613	A69-1601-6491
2012-09-15 22:36:59	VR2W-112613	A69-1601-6491
2012-09-15 22:46:25	VR2W-112613	A69-1601-6491
2012-09-15 22:50:51	VR2W-112613	A69-1601-6491
2012-09-15 22:54:49	VR2W-112613	A69-1601-6491
2012-09-15 22:59:31	VR2W-112613	A69-1601-6491
2012-09-15 23:18:37	VR2W-112613	A69-1601-6491
2012-09-15 23:33:43	VR2W-112613	A69-1601-6491
2012-09-15 23:42:49	VR2W-112613	A69-1601-6491
2012-09-15 23:51:33	VR2W-112613	A69-1601-6491
2012-09-15 23:56:08	VR2W-112613	A69-1601-6491
2012-09-16 00:04:04	VR2W-112613	A69-1601-6491
2012-09-16 00:11:30	VR2W-112613	A69-1601-6491
2012-09-16 00:18:34	VR2W-112613	A69-1601-6491
2012-09-16 00:36:53	VR2W-112613	A69-1601-6491
2012-09-16 00:45:21	VR2W-112613	A69-1601-6491
2012-09-16 00:46:08	VR2W-112612	A69-1601-6491
2012-09-16 00:59:23	VR2W-112613	A69-1601-6491
2012-09-16 01:10:33	VR2W-112613	A69-1601-6491
2012-09-16 01:14:31	VR2W-112613	A69-1601-6491
2012-09-16 01:27:56	VR2W-112613	A69-1601-6491
2012-09-16 01:31:22	VR2W-112613	A69-1601-6491
2012-09-16 01:48:56	VR2W-112613	A69-1601-6491
2012-09-16 01:55:58	VR2W-112613	A69-1601-6491
2012-09-16 02:04:45	VR2W-112613	A69-1601-6491
2012-09-16 02:13:51	VR2W-112613	A69-1601-6491
2012-09-16 02:17:49	VR2W-112613	A69-1601-6491
2012-09-16 02:22:31	VR2W-112613	A69-1601-6491
2012-09-16 02:27:01	VR2W-112613	A69-1601-6491
2012-09-16 02:31:08	VR2W-112613	A69-1601-6491
2012-09-16 02:37:57	VR2W-112613	A69-1601-6491
2012-09-16 02:41:39	VR2W-112613	A69-1601-6491
2012-09-16 02:45:49	VR2W-112613	A69-1601-6491
2012-09-16 02:49:16	VR2W-112613	A69-1601-6491
2012-09-16 02:52:54	VR2W-112613	A69-1601-6491
2012-09-16 02:56:58	VR2W-112613	A69-1601-6491
2012-09-16 03:03:26	VR2W-112613	A69-1601-6491
2012-09-16 03:06:41	VR2W-112613	A69-1601-6491
2012-09-16 03:09:58	VR2W-112613	A69-1601-6491
2012-09-16 03:13:17	VR2W-112613	A69-1601-6491
2012-09-16 03:16:41	VR2W-112613	A69-1601-6491
2012-09-16 03:20:16	VR2W-112613	A69-1601-6491
2012-09-16 03:28:54	VR2W-112613	A69-1601-6491
2012-09-16 03:37:24	VR2W-112613	A69-1601-6491
2012-09-16 03:42:14	VR2W-112613	A69-1601-6491
2012-09-16 03:47:00	VR2W-112613	A69-1601-6491
2012-09-16 03:51:40	VR2W-112613	A69-1601-6491
2012-09-16 03:56:07	VR2W-112613	A69-1601-6491
2012-09-16 04:00:06	VR2W-112613	A69-1601-6491
2012-09-16 04:04:51	VR2W-112613	A69-1601-6491
2012-09-16 04:09:27	VR2W-112613	A69-1601-6491
2012-09-16 04:13:45	VR2W-112613	A69-1601-6491
2012-09-16 04:17:27	VR2W-112613	A69-1601-6491
2012-09-16 04:21:37	VR2W-112613	A69-1601-6491
2012-09-16 04:25:03	VR2W-112613	A69-1601-6491
2012-09-16 04:28:42	VR2W-112613	A69-1601-6491
2012-09-16 04:32:47	VR2W-112613	A69-1601-6491
2012-09-16 04:36:02	VR2W-112613	A69-1601-6491
2012-09-16 04:39:19	VR2W-112613	A69-1601-6491
2012-09-16 04:42:39	VR2W-112613	A69-1601-6491
2012-09-16 04:53:52	VR2W-112613	A69-1601-6491
2012-09-16 04:57:11	VR2W-112613	A69-1601-6491
2012-09-16 05:00:34	VR2W-112613	A69-1601-6491
2012-09-16 05:04:07	VR2W-112613	A69-1601-6491
2012-09-16 05:07:58	VR2W-112613	A69-1601-6491
2012-09-16 05:12:27	VR2W-112613	A69-1601-6491
2012-09-16 05:16:31	VR2W-112613	A69-1601-6491
2012-09-16 05:19:46	VR2W-112613	A69-1601-6491
2012-09-16 05:23:02	VR2W-112613	A69-1601-6491
2012-09-16 05:26:20	VR2W-112613	A69-1601-6491
2012-09-16 05:29:42	VR2W-112613	A69-1601-6491
2012-09-16 05:33:15	VR2W-112613	A69-1601-6491
2012-09-16 05:37:05	VR2W-112613	A69-1601-6491
2012-09-16 05:41:33	VR2W-112613	A69-1601-6491
2012-09-16 05:45:33	VR2W-112613	A69-1601-6491
2012-09-16 05:50:22	VR2W-112613	A69-1601-6491
2012-09-16 05:53:27	VR2W-112614	A69-1601-6491					Deep 0m
2012-09-16 05:55:05	VR2W-112613	A69-1601-6491
2012-09-16 06:03:47	VR2W-112613	A69-1601-6491
2012-09-16 06:10:56	VR2W-112613	A69-1601-6491
2012-09-16 06:15:04	VR2W-112613	A69-1601-6491
2012-09-16 06:18:28	VR2W-112613	A69-1601-6491
2012-09-16 06:22:02	VR2W-112613	A69-1601-6491
2012-09-16 06:25:56	VR2W-112613	A69-1601-6491
2012-09-16 06:34:45	VR2W-112613	A69-1601-6491
2012-09-16 06:38:22	VR2W-112613	A69-1601-6491
2012-09-16 06:47:09	VR2W-112613	A69-1601-6491
2012-09-16 06:51:50	VR2W-112613	A69-1601-6491
2012-09-16 06:56:18	VR2W-112613	A69-1601-6491
2012-09-16 07:00:18	VR2W-112613	A69-1601-6491
2012-09-16 07:09:47	VR2W-112613	A69-1601-6491
2012-09-16 07:21:34	VR2W-112613	A69-1601-6491
2012-09-16 07:24:50	VR2W-112613	A69-1601-6491
2012-09-16 07:28:07	VR2W-112613	A69-1601-6491
2012-09-16 07:31:29	VR2W-112613	A69-1601-6491
2012-09-16 07:34:57	VR2W-112613	A69-1601-6491
2012-09-16 07:46:31	VR2W-112613	A69-1601-6491
2012-09-16 07:50:28	VR2W-112613	A69-1601-6491
2012-09-16 07:59:38	VR2W-112613	A69-1601-6491
2012-09-16 08:08:34	VR2W-112613	A69-1601-6491
2012-09-16 08:13:27	VR2W-112613	A69-1601-6491
2012-09-16 08:18:18	VR2W-112613	A69-1601-6491
2012-09-16 08:23:07	VR2W-112613	A69-1601-6491
2012-09-16 08:27:53	VR2W-112613	A69-1601-6491
2012-09-16 08:32:30	VR2W-112613	A69-1601-6491
2012-09-16 08:36:52	VR2W-112613	A69-1601-6491
2012-09-16 08:40:41	VR2W-112613	A69-1601-6491
2012-09-16 08:45:06	VR2W-112613	A69-1601-6491
2012-09-16 10:08:08	VR2W-112613	A69-1601-6491
2012-09-16 13:30:38	VR2W-112613	A69-1601-6491
2012-09-16 17:11:29	VR2W-112613	A69-1601-6491
2012-09-16 18:38:45	VR2W-112613	A69-1601-6491
2012-09-16 19:42:59	VR2W-112613	A69-1601-6491
2012-09-16 19:46:54	VR2W-112613	A69-1601-6491
2012-09-16 19:51:29	VR2W-112613	A69-1601-6491
2012-09-16 19:55:46	VR2W-112613	A69-1601-6491
2012-09-16 19:59:25	VR2W-112613	A69-1601-6491
2012-09-16 20:03:31	VR2W-112613	A69-1601-6491
2012-09-16 20:06:48	VR2W-112613	A69-1601-6491
2012-09-16 20:10:08	VR2W-112613	A69-1601-6491
2012-09-16 20:13:35	VR2W-112613	A69-1601-6491
2012-09-16 20:17:16	VR2W-112613	A69-1601-6491
2012-09-16 20:30:04	VR2W-112614	A69-1601-6491					Deep 0m
2012-09-16 20:32:07	VR2W-112613	A69-1601-6491
2012-09-16 20:36:31	VR2W-112613	A69-1601-6491
2012-09-16 20:42:34	VR2W-112614	A69-1601-6491					Deep 0m
2012-09-16 20:45:00	VR2W-112613	A69-1601-6491
2012-09-16 20:49:17	VR2W-112613	A69-1601-6491
2012-09-16 20:52:56	VR2W-112613	A69-1601-6491
2012-09-16 21:00:17	VR2W-112613	A69-1601-6491
2012-09-16 21:03:37	VR2W-112613	A69-1601-6491
2012-09-16 21:07:02	VR2W-112613	A69-1601-6491
2012-09-16 21:10:39	VR2W-112613	A69-1601-6491
2012-09-16 21:14:39	VR2W-112613	A69-1601-6491
2012-09-16 21:24:04	VR2W-112613	A69-1601-6491
2012-09-16 21:32:23	VR2W-112613	A69-1601-6491
2012-09-16 21:36:59	VR2W-112613	A69-1601-6491
2012-09-16 21:41:18	VR2W-112613	A69-1601-6491
2012-09-16 21:45:01	VR2W-112613	A69-1601-6491
2012-09-16 21:49:15	VR2W-112613	A69-1601-6491
2012-09-16 22:05:41	VR2W-112613	A69-1601-6491
2012-09-16 22:09:26	VR2W-112613	A69-1601-6491
2012-09-16 22:13:43	VR2W-112613	A69-1601-6491
2012-09-16 22:28:13	VR2W-112613	A69-1601-6491
2012-09-16 22:31:49	VR2W-112613	A69-1601-6491
2012-09-16 22:35:47	VR2W-112613	A69-1601-6491
2012-09-16 22:40:28	VR2W-112613	A69-1601-6491
2012-09-16 22:49:04	VR2W-112613	A69-1601-6491
2012-09-16 23:07:26	VR2W-112613	A69-1601-6491
2012-09-16 23:26:19	VR2W-112613	A69-1601-6491
2012-09-16 23:29:35	VR2W-112613	A69-1601-6491
2012-09-16 23:32:52	VR2W-112613	A69-1601-6491
2012-09-16 23:43:31	VR2W-112613	A69-1601-6491
2012-09-16 23:47:51	VR2W-112613	A69-1601-6491
2012-09-17 00:03:35	VR2W-112613	A69-1601-6491
2012-09-17 00:06:49	VR2W-112613	A69-1601-6491
2012-09-17 00:10:03	VR2W-112613	A69-1601-6491
2012-09-17 00:16:33	VR2W-112613	A69-1601-6491
2012-09-17 00:23:12	VR2W-112613	A69-1601-6491
2012-09-17 00:26:41	VR2W-112613	A69-1601-6491
2012-09-17 00:34:41	VR2W-112613	A69-1601-6491
2012-09-17 00:47:11	VR2W-112613	A69-1601-6491
2012-09-17 00:56:18	VR2W-112612	A69-1601-6491
2012-09-17 01:01:04	VR2W-112613	A69-1601-6491
2012-09-17 01:05:03	VR2W-112613	A69-1601-6491
2012-09-17 01:09:49	VR2W-112613	A69-1601-6491
2012-09-17 01:18:49	VR2W-112613	A69-1601-6491
2012-09-17 01:27:07	VR2W-112613	A69-1601-6491
2012-09-17 01:36:01	VR2W-112613	A69-1601-6491
2012-09-17 01:50:13	VR2W-112613	A69-1601-6491
2012-09-17 01:54:34	VR2W-112613	A69-1601-6491
2012-09-17 01:58:21	VR2W-112613	A69-1601-6491
2012-09-17 02:02:42	VR2W-112613	A69-1601-6491
2012-09-17 02:06:31	VR2W-112613	A69-1601-6491
2012-09-17 02:14:49	VR2W-112613	A69-1601-6491
2012-09-17 02:19:23	VR2W-112613	A69-1601-6491
2012-09-17 02:23:39	VR2W-112613	A69-1601-6491
2012-09-17 02:40:59	VR2W-112613	A69-1601-6491
2012-09-17 02:45:42	VR2W-112613	A69-1601-6491
2012-09-17 02:49:38	VR2W-112611	A69-1601-6491
2012-09-17 02:50:13	VR2W-112613	A69-1601-6491
2012-09-17 02:54:24	VR2W-112613	A69-1601-6491
2012-09-17 02:57:50	VR2W-112613	A69-1601-6491
2012-09-17 03:01:29	VR2W-112613	A69-1601-6491
2012-09-17 03:05:33	VR2W-112613	A69-1601-6491
2012-09-17 03:08:48	VR2W-112613	A69-1601-6491
2012-09-17 03:12:04	VR2W-112613	A69-1601-6491
2012-09-17 03:15:22	VR2W-112613	A69-1601-6491
2012-09-17 03:18:45	VR2W-112613	A69-1601-6491
2012-09-17 03:26:06	VR2W-112613	A69-1601-6491
2012-09-17 03:30:33	VR2W-112613	A69-1601-6491
2012-09-17 03:34:33	VR2W-112613	A69-1601-6491
2012-09-17 03:39:20	VR2W-112613	A69-1601-6491
2012-09-17 03:48:24	VR2W-112613	A69-1601-6491
2012-09-17 03:57:01	VR2W-112613	A69-1601-6491
2012-09-17 03:59:47	VR2W-112614	A69-1601-6491					Deep 0m
2012-09-17 04:01:23	VR2W-112612	A69-1601-6491
2012-09-17 04:01:27	VR2W-112613	A69-1601-6491
2012-09-17 04:10:09	VR2W-112613	A69-1601-6491
2012-09-17 04:14:43	VR2W-112613	A69-1601-6491
2012-09-17 04:18:56	VR2W-112613	A69-1601-6491
2012-09-17 04:22:29	VR2W-112613	A69-1601-6491
2012-09-17 04:26:22	VR2W-112613	A69-1601-6491
2012-09-17 04:30:54	VR2W-112613	A69-1601-6491
2012-09-17 04:38:33	VR2W-112613	A69-1601-6491
2012-09-17 04:46:25	VR2W-112613	A69-1601-6491
2012-09-17 04:49:53	VR2W-112613	A69-1601-6491
2012-09-17 04:52:58	VR2W-112611	A69-1601-6491
2012-09-17 04:53:33	VR2W-112613	A69-1601-6491
2012-09-17 04:55:43	VR2W-112612	A69-1601-6491
2012-09-17 04:57:05	VR2W-112611	A69-1601-6491
2012-09-17 04:57:41	VR2W-112613	A69-1601-6491
2012-09-17 05:01:01	VR2W-112613	A69-1601-6491
2012-09-17 05:03:54	VR2W-112611	A69-1601-6491
2012-09-17 05:04:29	VR2W-112613	A69-1601-6491
2012-09-17 05:08:11	VR2W-112613	A69-1601-6491
2012-09-17 05:15:49	VR2W-112613	A69-1601-6491
2012-09-17 05:19:30	VR2W-112613	A69-1601-6491
2012-09-17 05:23:39	VR2W-112613	A69-1601-6491
2012-09-17 05:30:35	VR2W-112613	A69-1601-6491
2012-09-17 05:34:27	VR2W-112613	A69-1601-6491
2012-09-17 05:38:56	VR2W-112613	A69-1601-6491
2012-09-17 05:43:02	VR2W-112613	A69-1601-6491
2012-09-17 05:49:41	VR2W-112613	A69-1601-6491
2012-09-17 05:53:12	VR2W-112613	A69-1601-6491
2012-09-17 05:57:00	VR2W-112613	A69-1601-6491
2012-09-17 06:01:21	VR2W-112613	A69-1601-6491
2012-09-17 06:05:10	VR2W-112613	A69-1601-6491
2012-09-17 06:09:34	VR2W-112613	A69-1601-6491
2012-09-17 06:13:28	VR2W-112613	A69-1601-6491
2012-09-17 06:18:03	VR2W-112613	A69-1601-6491
2012-09-17 06:21:44	VR2W-112611	A69-1601-6491
2012-09-17 06:22:20	VR2W-112613	A69-1601-6491
2012-09-17 06:25:59	VR2W-112613	A69-1601-6491
2012-09-17 06:30:03	VR2W-112613	A69-1601-6491
2012-09-17 06:31:11	VR2W-112612	A69-1601-6491
2012-09-17 06:33:19	VR2W-112613	A69-1601-6491
2012-09-17 06:34:40	VR2W-112612	A69-1601-6491
2012-09-17 06:36:36	VR2W-112613	A69-1601-6491
2012-09-17 06:39:57	VR2W-112613	A69-1601-6491
2012-09-17 06:42:51	VR2W-112611	A69-1601-6491
2012-09-17 06:47:10	VR2W-112613	A69-1601-6491
2012-09-17 06:51:24	VR2W-112613	A69-1601-6491
2012-09-17 07:02:43	VR2W-112612	A69-1601-6491
2012-09-17 07:11:29	VR2W-112613	A69-1601-6491
2012-09-17 07:15:39	VR2W-112613	A69-1601-6491
2012-09-17 07:19:05	VR2W-112613	A69-1601-6491
2012-09-17 07:29:30	VR2W-112611	A69-1601-6491
2012-09-17 07:30:05	VR2W-112613	A69-1601-6491
2012-09-17 07:36:46	VR2W-112613	A69-1601-6491
2012-09-17 07:52:26	VR2W-112613	A69-1601-6491
2012-09-17 08:05:08	VR2W-112613	A69-1601-6491
2012-09-17 08:09:27	VR2W-112613	A69-1601-6491
2012-09-17 08:13:11	VR2W-112613	A69-1601-6491
2012-09-17 08:17:25	VR2W-112613	A69-1601-6491
2012-09-17 08:21:01	VR2W-112613	A69-1601-6491
2012-09-17 08:24:58	VR2W-112613	A69-1601-6491
2012-09-17 08:38:01	VR2W-112613	A69-1601-6491
2012-09-17 08:47:11	VR2W-112613	A69-1601-6491
2012-09-17 08:51:16	VR2W-112613	A69-1601-6491
2012-09-17 08:54:33	VR2W-112613	A69-1601-6491
2012-09-17 08:57:52	VR2W-112613	A69-1601-6491
2012-09-17 14:40:03	VR2W-112613	A69-1601-6491
2012-09-17 19:01:37	VR2W-112613	A69-1601-6491
2012-09-17 19:39:38	VR2W-112613	A69-1601-6491
2012-09-17 19:43:27	VR2W-112613	A69-1601-6491
2012-09-17 19:47:53	VR2W-112613	A69-1601-6491
2012-09-17 19:51:51	VR2W-112613	A69-1601-6491
2012-09-17 19:56:33	VR2W-112613	A69-1601-6491
2012-09-17 20:01:05	VR2W-112613	A69-1601-6491
2012-09-17 20:05:15	VR2W-112613	A69-1601-6491
2012-09-17 20:08:40	VR2W-112613	A69-1601-6491
2012-09-17 20:12:18	VR2W-112613	A69-1601-6491
2012-09-17 20:16:19	VR2W-112613	A69-1601-6491
2012-09-17 20:21:07	VR2W-112613	A69-1601-6491
2012-09-17 20:25:51	VR2W-112613	A69-1601-6491
2012-09-17 20:30:24	VR2W-112613	A69-1601-6491
2012-09-17 20:31:41	VR2W-112614	A69-1601-6491					Deep 0m
2012-09-17 20:34:38	VR2W-112613	A69-1601-6491
2012-09-17 20:50:56	VR2W-112613	A69-1601-6491
2012-09-17 20:54:33	VR2W-112613	A69-1601-6491
2012-09-17 21:08:09	VR2W-112613	A69-1601-6491
2012-09-17 21:17:07	VR2W-112613	A69-1601-6491
2012-09-17 21:20:54	VR2W-112613	A69-1601-6491
2012-09-17 21:33:27	VR2W-112613	A69-1601-6491
2012-09-17 21:37:20	VR2W-112613	A69-1601-6491
2012-09-17 21:44:30	VR2W-112612	A69-1601-6491
2012-09-17 21:46:04	VR2W-112613	A69-1601-6491
2012-09-17 22:19:41	VR2W-112613	A69-1601-6491
2012-09-17 22:28:44	VR2W-112613	A69-1601-6491
2012-09-17 22:32:38	VR2W-112613	A69-1601-6491
2012-09-17 22:37:12	VR2W-112613	A69-1601-6491
2012-09-17 22:49:01	VR2W-112613	A69-1601-6491
2012-09-17 23:17:03	VR2W-112611	A69-1601-6491
2012-09-17 23:24:57	VR2W-112613	A69-1601-6491
2012-09-17 23:28:12	VR2W-112613	A69-1601-6491
2012-09-17 23:31:29	VR2W-112613	A69-1601-6491
2012-09-17 23:34:50	VR2W-112613	A69-1601-6491
2012-09-17 23:38:17	VR2W-112613	A69-1601-6491
2012-09-17 23:49:26	VR2W-112613	A69-1601-6491
2012-09-18 00:00:49	VR2W-112613	A69-1601-6491
2012-09-18 00:04:19	VR2W-112613	A69-1601-6491
2012-09-18 00:08:06	VR2W-112613	A69-1601-6491
2012-09-18 00:12:25	VR2W-112613	A69-1601-6491
2012-09-18 00:31:32	VR2W-112613	A69-1601-6491
2012-09-18 00:34:56	VR2W-112613	A69-1601-6491
2012-09-18 00:42:28	VR2W-112613	A69-1601-6491
2012-09-18 00:55:33	VR2W-112613	A69-1601-6491
2012-09-18 01:04:49	VR2W-112613	A69-1601-6491
2012-09-18 01:12:34	VR2W-112613	A69-1601-6491
2012-09-18 01:16:24	VR2W-112613	A69-1601-6491
2012-09-18 01:20:51	VR2W-112613	A69-1601-6491
2012-09-18 01:29:40	VR2W-112613	A69-1601-6491
2012-09-18 01:34:22	VR2W-112613	A69-1601-6491
2012-09-18 01:38:52	VR2W-112613	A69-1601-6491
2012-09-18 01:42:59	VR2W-112613	A69-1601-6491
2012-09-18 01:46:20	VR2W-112613	A69-1601-6491
2012-09-18 01:49:47	VR2W-112613	A69-1601-6491
2012-09-18 01:53:27	VR2W-112613	A69-1601-6491
2012-09-18 01:56:59	VR2W-112611	A69-1601-6491
2012-09-18 02:04:22	VR2W-112613	A69-1601-6491
2012-09-18 02:08:03	VR2W-112613	A69-1601-6491
2012-09-18 02:22:59	VR2W-112613	A69-1601-6491
2012-09-18 02:27:28	VR2W-112613	A69-1601-6491
2012-09-18 02:31:33	VR2W-112613	A69-1601-6491
2012-09-18 02:34:50	VR2W-112613	A69-1601-6491
2012-09-18 02:38:09	VR2W-112613	A69-1601-6491
2012-09-18 02:41:34	VR2W-112613	A69-1601-6491
2012-09-18 02:49:07	VR2W-112613	A69-1601-6491
2012-09-18 02:53:49	VR2W-112613	A69-1601-6491
2012-09-18 03:02:25	VR2W-112613	A69-1601-6491
2012-09-18 03:05:44	VR2W-112613	A69-1601-6491
2012-09-18 03:09:09	VR2W-112613	A69-1601-6491
2012-09-18 03:12:44	VR2W-112613	A69-1601-6491
2012-09-18 03:16:41	VR2W-112613	A69-1601-6491
2012-09-18 03:21:21	VR2W-112613	A69-1601-6491
2012-09-18 03:29:03	VR2W-112614	A69-1601-6491					Deep 0m
2012-09-18 03:29:51	VR2W-112613	A69-1601-6491
2012-09-18 03:34:41	VR2W-112613	A69-1601-6491
2012-09-18 03:38:53	VR2W-112611	A69-1601-6491
2012-09-18 03:39:28	VR2W-112613	A69-1601-6491
2012-09-18 03:44:09	VR2W-112613	A69-1601-6491
2012-09-18 03:48:37	VR2W-112613	A69-1601-6491
2012-09-18 03:52:39	VR2W-112613	A69-1601-6491
2012-09-18 03:57:30	VR2W-112613	A69-1601-6491
2012-09-18 04:02:18	VR2W-112613	A69-1601-6491
2012-09-18 04:06:59	VR2W-112613	A69-1601-6491
2012-09-18 04:09:58	VR2W-112612	A69-1601-6491
2012-09-18 04:15:32	VR2W-112613	A69-1601-6491
2012-09-18 04:18:46	VR2W-112613	A69-1601-6491
2012-09-18 04:19:54	VR2W-112612	A69-1601-6491
2012-09-18 04:28:42	VR2W-112613	A69-1601-6491
2012-09-18 04:36:00	VR2W-112613	A69-1601-6491
2012-09-18 04:40:21	VR2W-112613	A69-1601-6491
2012-09-18 04:44:10	VR2W-112613	A69-1601-6491
2012-09-18 04:48:33	VR2W-112613	A69-1601-6491
2012-09-18 04:52:26	VR2W-112613	A69-1601-6491
2012-09-18 04:56:58	VR2W-112613	A69-1601-6491
2012-09-18 05:04:36	VR2W-112613	A69-1601-6491
2012-09-18 05:08:17	VR2W-112613	A69-1601-6491
2012-09-18 05:12:26	VR2W-112613	A69-1601-6491
2012-09-18 05:15:49	VR2W-112613	A69-1601-6491
2012-09-18 05:19:22	VR2W-112613	A69-1601-6491
2012-09-18 05:23:04	VR2W-112612	A69-1601-6491
2012-09-18 05:23:14	VR2W-112613	A69-1601-6491
2012-09-18 05:27:09	VR2W-112611	A69-1601-6491
2012-09-18 05:27:45	VR2W-112613	A69-1601-6491
2012-09-18 05:28:20	VR2W-112614	A69-1601-6491					Deep 0m
2012-09-18 05:31:52	VR2W-112613	A69-1601-6491
2012-09-18 05:38:45	VR2W-112613	A69-1601-6491
2012-09-18 05:41:49	VR2W-112612	A69-1601-6491
2012-09-18 05:46:51	VR2W-112613	A69-1601-6491
2012-09-18 05:49:50	VR2W-112612	A69-1601-6491
2012-09-18 05:50:37	VR2W-112613	A69-1601-6491
2012-09-18 05:54:56	VR2W-112613	A69-1601-6491
2012-09-18 06:02:51	VR2W-112613	A69-1601-6491
2012-09-18 06:05:48	VR2W-112611	A69-1601-6491
2012-09-18 06:06:24	VR2W-112613	A69-1601-6491
2012-09-18 06:10:14	VR2W-112613	A69-1601-6491
2012-09-18 06:14:42	VR2W-112613	A69-1601-6491
2012-09-18 06:14:45	VR2W-112612	A69-1601-6491
2012-09-18 06:23:34	VR2W-112613	A69-1601-6491
2012-09-18 06:28:19	VR2W-112613	A69-1601-6491
2012-09-18 06:32:58	VR2W-112613	A69-1601-6491
2012-09-18 06:36:52	VR2W-112612	A69-1601-6491
2012-09-18 06:41:11	VR2W-112613	A69-1601-6491
2012-09-18 06:49:44	VR2W-112613	A69-1601-6491
2012-09-18 06:56:12	VR2W-112613	A69-1601-6491
2012-09-18 06:57:08	VR2W-112612	A69-1601-6491
2012-09-18 07:02:41	VR2W-112613	A69-1601-6491
2012-09-18 07:05:56	VR2W-112613	A69-1601-6491
2012-09-18 07:11:02	VR2W-112612	A69-1601-6491
2012-09-18 07:12:36	VR2W-112613	A69-1601-6491
2012-09-18 07:13:41	VR2W-112614	A69-1601-6491					Deep 0m
2012-09-18 07:16:05	VR2W-112613	A69-1601-6491
2012-09-18 07:35:03	VR2W-112613	A69-1601-6491
2012-09-18 07:38:17	VR2W-112613	A69-1601-6491
2012-09-18 07:39:11	VR2W-112612	A69-1601-6491
2012-09-18 07:41:31	VR2W-112613	A69-1601-6491
2012-09-18 07:44:45	VR2W-112613	A69-1601-6491
2012-09-18 07:48:00	VR2W-112613	A69-1601-6491
2012-09-18 07:54:33	VR2W-112613	A69-1601-6491
2012-09-18 08:01:22	VR2W-112613	A69-1601-6491
2012-09-18 08:05:05	VR2W-112613	A69-1601-6491
2012-09-18 08:20:54	VR2W-112613	A69-1601-6491
2012-09-18 08:24:41	VR2W-112613	A69-1601-6491
2012-09-18 08:29:01	VR2W-112613	A69-1601-6491
2012-09-18 08:37:08	VR2W-112613	A69-1601-6491
2012-09-18 08:40:53	VR2W-112613	A69-1601-6491
2012-09-18 08:45:09	VR2W-112613	A69-1601-6491
2012-09-18 08:48:48	VR2W-112613	A69-1601-6491
2012-09-18 08:52:52	VR2W-112613	A69-1601-6491
2012-09-18 18:42:39	VR2W-112613	A69-1601-6491
2012-09-18 19:05:48	VR2W-112613	A69-1601-6491
2012-09-18 19:38:50	VR2W-112613	A69-1601-6491
2012-09-18 19:47:10	VR2W-112613	A69-1601-6491
2012-09-18 19:51:48	VR2W-112613	A69-1601-6491
2012-09-18 19:56:09	VR2W-112613	A69-1601-6491
2012-09-18 19:59:58	VR2W-112613	A69-1601-6491
2012-09-18 20:02:35	VR2W-112614	A69-1601-6491					Deep 0m
2012-09-18 20:04:24	VR2W-112613	A69-1601-6491
2012-09-18 20:08:21	VR2W-112613	A69-1601-6491
2012-09-18 20:13:02	VR2W-112613	A69-1601-6491
2012-09-18 20:17:30	VR2W-112613	A69-1601-6491
2012-09-18 20:21:33	VR2W-112613	A69-1601-6491
2012-09-18 20:26:26	VR2W-112613	A69-1601-6491
2012-09-18 20:27:19	VR2W-112612	A69-1601-6491
2012-09-18 20:31:18	VR2W-112613	A69-1601-6491
2012-09-18 20:36:09	VR2W-112613	A69-1601-6491
2012-09-18 20:40:57	VR2W-112613	A69-1601-6491
2012-09-18 20:47:14	VR2W-112614	A69-1601-6491					Deep 0m
2012-09-18 20:50:10	VR2W-112613	A69-1601-6491
2012-09-18 20:54:18	VR2W-112613	A69-1601-6491
2012-09-18 20:57:41	VR2W-112613	A69-1601-6491
2012-09-18 21:05:02	VR2W-112613	A69-1601-6491
2012-09-18 21:09:28	VR2W-112613	A69-1601-6491
2012-09-18 21:18:07	VR2W-112613	A69-1601-6491
2012-09-18 21:22:37	VR2W-112613	A69-1601-6491
2012-09-18 21:26:42	VR2W-112613	A69-1601-6491
2012-09-18 21:40:30	VR2W-112613	A69-1601-6491
2012-09-18 21:44:41	VR2W-112613	A69-1601-6491
2012-09-18 21:48:08	VR2W-112613	A69-1601-6491
2012-09-18 21:51:48	VR2W-112613	A69-1601-6491
2012-09-18 21:55:55	VR2W-112613	A69-1601-6491
2012-09-18 21:59:15	VR2W-112613	A69-1601-6491
2012-09-18 22:02:42	VR2W-112613	A69-1601-6491
2012-09-18 22:10:25	VR2W-112613	A69-1601-6491
2012-09-18 22:13:41	VR2W-112613	A69-1601-6491
2012-09-18 22:16:59	VR2W-112613	A69-1601-6491
2012-09-18 22:20:21	VR2W-112613	A69-1601-6491
2012-09-18 22:23:52	VR2W-112613	A69-1601-6491
2012-09-18 22:27:39	VR2W-112613	A69-1601-6491
2012-09-18 22:32:01	VR2W-112613	A69-1601-6491
2012-09-18 22:35:50	VR2W-112613	A69-1601-6491
2012-09-18 22:44:11	VR2W-112613	A69-1601-6491
2012-09-18 22:48:50	VR2W-112613	A69-1601-6491
2012-09-18 22:53:16	VR2W-112613	A69-1601-6491
2012-09-18 23:15:18	VR2W-112613	A69-1601-6491
2012-09-18 23:24:59	VR2W-112613	A69-1601-6491
2012-09-18 23:29:46	VR2W-112613	A69-1601-6491
2012-09-18 23:34:25	VR2W-112613	A69-1601-6491
2012-09-18 23:38:50	VR2W-112613	A69-1601-6491
2012-09-18 23:42:46	VR2W-112613	A69-1601-6491
2012-09-18 23:51:51	VR2W-112613	A69-1601-6491
2012-09-18 23:54:28	VR2W-112614	A69-1601-6491					Deep 0m
2012-09-18 23:55:48	VR2W-112613	A69-1601-6491
2012-09-19 00:00:06	VR2W-112612	A69-1601-6491
2012-09-19 00:00:28	VR2W-112613	A69-1601-6491
2012-09-19 00:04:56	VR2W-112613	A69-1601-6491
2012-09-19 00:08:21	VR2W-112611	A69-1601-6491
2012-09-19 00:08:57	VR2W-112613	A69-1601-6491
2012-09-19 00:18:28	VR2W-112613	A69-1601-6491
2012-09-19 00:23:00	VR2W-112613	A69-1601-6491
2012-09-19 00:27:11	VR2W-112613	A69-1601-6491
2012-09-19 00:34:21	VR2W-112613	A69-1601-6491
2012-09-19 00:38:32	VR2W-112613	A69-1601-6491
2012-09-19 00:42:00	VR2W-112613	A69-1601-6491
2012-09-19 00:45:42	VR2W-112613	A69-1601-6491
2012-09-19 00:49:52	VR2W-112613	A69-1601-6491
2012-09-19 00:53:18	VR2W-112613	A69-1601-6491
2012-09-19 01:01:01	VR2W-112613	A69-1601-6491
2012-09-19 01:07:29	VR2W-112613	A69-1601-6491
2012-09-19 01:13:59	VR2W-112613	A69-1601-6491
2012-09-19 01:17:17	VR2W-112613	A69-1601-6491
2012-09-19 01:20:38	VR2W-112613	A69-1601-6491
2012-09-19 01:24:07	VR2W-112613	A69-1601-6491
2012-09-19 01:35:39	VR2W-112613	A69-1601-6491
2012-09-19 01:39:34	VR2W-112613	A69-1601-6491
2012-09-19 01:44:11	VR2W-112613	A69-1601-6491
2012-09-19 01:56:39	VR2W-112613	A69-1601-6491
2012-09-19 02:00:27	VR2W-112613	A69-1601-6491
2012-09-19 02:04:49	VR2W-112613	A69-1601-6491
2012-09-19 02:13:08	VR2W-112613	A69-1601-6491
2012-09-19 02:17:10	VR2W-112613	A69-1601-6491
2012-09-19 02:22:01	VR2W-112613	A69-1601-6491
2012-09-19 02:31:30	VR2W-112613	A69-1601-6491
2012-09-19 02:35:59	VR2W-112613	A69-1601-6491
2012-09-19 02:40:03	VR2W-112613	A69-1601-6491
2012-09-19 02:43:19	VR2W-112613	A69-1601-6491
2012-09-19 02:46:37	VR2W-112613	A69-1601-6491
2012-09-19 02:53:29	VR2W-112613	A69-1601-6491
2012-09-19 02:57:16	VR2W-112613	A69-1601-6491
2012-09-19 03:01:36	VR2W-112613	A69-1601-6491
2012-09-19 03:05:22	VR2W-112613	A69-1601-6491
2012-09-19 03:09:41	VR2W-112613	A69-1601-6491
2012-09-19 03:13:25	VR2W-112613	A69-1601-6491
2012-09-19 03:17:39	VR2W-112613	A69-1601-6491
2012-09-19 03:21:14	VR2W-112613	A69-1601-6491
2012-09-19 03:25:11	VR2W-112613	A69-1601-6491
2012-09-19 03:29:52	VR2W-112613	A69-1601-6491
2012-09-19 03:34:21	VR2W-112613	A69-1601-6491
2012-09-19 03:38:24	VR2W-112613	A69-1601-6491
2012-09-19 03:43:16	VR2W-112613	A69-1601-6491
2012-09-19 03:48:08	VR2W-112613	A69-1601-6491
2012-09-19 03:52:57	VR2W-112613	A69-1601-6491
2012-09-19 03:53:26	VR2W-112612	A69-1601-6491
2012-09-19 04:02:16	VR2W-112613	A69-1601-6491
2012-09-19 04:06:33	VR2W-112613	A69-1601-6491
2012-09-19 04:10:13	VR2W-112613	A69-1601-6491
2012-09-19 04:14:19	VR2W-112613	A69-1601-6491
2012-09-19 04:17:38	VR2W-112613	A69-1601-6491
2012-09-19 04:21:01	VR2W-112613	A69-1601-6491
2012-09-19 04:24:33	VR2W-112613	A69-1601-6491
2012-09-19 04:28:25	VR2W-112613	A69-1601-6491
2012-09-19 04:37:01	VR2W-112613	A69-1601-6491
2012-09-19 04:40:19	VR2W-112613	A69-1601-6491
2012-09-19 04:43:41	VR2W-112613	A69-1601-6491
2012-09-19 04:47:13	VR2W-112613	A69-1601-6491
2012-09-19 04:51:02	VR2W-112613	A69-1601-6491
2012-09-19 04:59:23	VR2W-112613	A69-1601-6491
2012-09-19 05:04:02	VR2W-112613	A69-1601-6491
2012-09-19 05:08:27	VR2W-112613	A69-1601-6491
2012-09-19 05:11:47	VR2W-112611	A69-1601-6491
2012-09-19 05:12:22	VR2W-112613	A69-1601-6491
2012-09-19 05:17:00	VR2W-112613	A69-1601-6491
2012-09-19 05:21:22	VR2W-112613	A69-1601-6491
2012-09-19 05:24:38	VR2W-112611	A69-1601-6491
2012-09-19 05:25:13	VR2W-112613	A69-1601-6491
2012-09-19 05:29:42	VR2W-112613	A69-1601-6491
2012-09-19 05:33:45	VR2W-112613	A69-1601-6491
2012-09-19 05:38:38	VR2W-112613	A69-1601-6491
2012-09-19 05:42:42	VR2W-112614	A69-1601-6491					Deep 0m
2012-09-19 05:43:30	VR2W-112613	A69-1601-6491
2012-09-19 05:48:21	VR2W-112613	A69-1601-6491
2012-09-19 05:53:10	VR2W-112613	A69-1601-6491
2012-09-19 05:57:53	VR2W-112613	A69-1601-6491
2012-09-19 06:14:01	VR2W-112613	A69-1601-6491
2012-09-19 06:18:27	VR2W-112613	A69-1601-6491
2012-09-19 06:36:05	VR2W-112613	A69-1601-6491
2012-09-19 06:39:47	VR2W-112613	A69-1601-6491
2012-09-19 07:02:43	VR2W-112614	A69-1601-6491					Deep 0m
2012-09-19 07:05:40	VR2W-112613	A69-1601-6491
2012-09-19 07:07:51	VR2W-112612	A69-1601-6491
2012-09-19 07:09:49	VR2W-112613	A69-1601-6491
2012-09-19 07:13:11	VR2W-112613	A69-1601-6491
2012-09-19 07:16:42	VR2W-112613	A69-1601-6491
2012-09-19 07:20:31	VR2W-112613	A69-1601-6491
2012-09-19 07:36:58	VR2W-112611	A69-1601-6491
2012-09-19 07:41:05	VR2W-112613	A69-1601-6491
2012-09-19 07:49:23	VR2W-112613	A69-1601-6491
2012-09-19 07:53:24	VR2W-112613	A69-1601-6491
2012-09-19 07:58:13	VR2W-112613	A69-1601-6491
2012-09-19 08:07:30	VR2W-112613	A69-1601-6491
2012-09-19 08:15:20	VR2W-112613	A69-1601-6491
2012-09-19 08:19:16	VR2W-112613	A69-1601-6491
2012-09-19 08:23:56	VR2W-112613	A69-1601-6491
2012-09-19 08:37:11	VR2W-112613	A69-1601-6491
2012-09-19 08:41:52	VR2W-112613	A69-1601-6491
2012-09-19 08:46:20	VR2W-112613	A69-1601-6491
2012-09-19 08:50:24	VR2W-112613	A69-1601-6491
2012-09-19 08:55:17	VR2W-112613	A69-1601-6491
2012-09-19 19:44:36	VR2W-112613	A69-1601-6491
2012-09-19 19:48:52	VR2W-112613	A69-1601-6491
2012-09-19 19:52:31	VR2W-112613	A69-1601-6491
2012-09-19 19:56:35	VR2W-112613	A69-1601-6491
2012-09-19 20:03:04	VR2W-112613	A69-1601-6491
2012-09-19 20:06:19	VR2W-112613	A69-1601-6491
2012-09-19 20:09:36	VR2W-112613	A69-1601-6491
2012-09-19 20:12:56	VR2W-112613	A69-1601-6491
2012-09-19 20:13:37	VR2W-112614	A69-1601-6491					Deep 0m
2012-09-19 20:16:22	VR2W-112613	A69-1601-6491
2012-09-19 20:20:13	VR2W-112614	A69-1601-6491					Deep 0m
2012-09-19 20:24:07	VR2W-112613	A69-1601-6491
2012-09-19 20:27:23	VR2W-112613	A69-1601-6491
2012-09-19 20:30:42	VR2W-112613	A69-1601-6491
2012-09-19 20:34:08	VR2W-112613	A69-1601-6491
2012-09-19 20:36:03	VR2W-112614	A69-1601-6491					Deep 0m
2012-09-19 20:37:45	VR2W-112613	A69-1601-6491
2012-09-19 20:41:45	VR2W-112613	A69-1601-6491
2012-09-19 20:46:32	VR2W-112613	A69-1601-6491
2012-09-19 20:51:13	VR2W-112613	A69-1601-6491
2012-09-19 20:55:41	VR2W-112613	A69-1601-6491
2012-09-19 20:59:43	VR2W-112613	A69-1601-6491
2012-09-19 21:04:34	VR2W-112613	A69-1601-6491
2012-09-19 21:09:23	VR2W-112613	A69-1601-6491
2012-09-19 21:40:23	VR2W-112613	A69-1601-6491
2012-09-19 21:45:13	VR2W-112613	A69-1601-6491
2012-09-19 21:54:38	VR2W-112613	A69-1601-6491
2012-09-19 21:59:04	VR2W-112613	A69-1601-6491
2012-09-19 22:03:00	VR2W-112613	A69-1601-6491
2012-09-19 22:07:40	VR2W-112613	A69-1601-6491
2012-09-19 22:12:06	VR2W-112613	A69-1601-6491
2012-09-19 22:16:04	VR2W-112613	A69-1601-6491
2012-09-19 22:20:48	VR2W-112613	A69-1601-6491
2012-09-19 22:29:33	VR2W-112613	A69-1601-6491
2012-09-19 22:33:06	VR2W-112613	A69-1601-6491
2012-09-19 22:36:56	VR2W-112613	A69-1601-6491
2012-09-19 22:50:18	VR2W-112613	A69-1601-6491
2012-09-19 22:55:06	VR2W-112613	A69-1601-6491
2012-09-19 23:04:23	VR2W-112613	A69-1601-6491
2012-09-19 23:12:11	VR2W-112613	A69-1601-6491
2012-09-19 23:16:04	VR2W-112613	A69-1601-6491
2012-09-19 23:24:51	VR2W-112613	A69-1601-6491
2012-09-19 23:32:18	VR2W-112613	A69-1601-6491
2012-09-19 23:36:51	VR2W-112613	A69-1601-6491
2012-09-19 23:39:27	VR2W-112612	A69-1601-6491
2012-09-19 23:41:03	VR2W-112613	A69-1601-6491
2012-09-19 23:44:33	VR2W-112613	A69-1601-6491
2012-09-19 23:52:39	VR2W-112613	A69-1601-6491
2012-09-20 00:00:44	VR2W-112613	A69-1601-6491
2012-09-20 00:04:28	VR2W-112613	A69-1601-6491
2012-09-20 00:25:09	VR2W-112613	A69-1601-6491
2012-09-20 00:28:55	VR2W-112613	A69-1601-6491
2012-09-20 00:33:15	VR2W-112613	A69-1601-6491
2012-09-20 00:41:17	VR2W-112613	A69-1601-6491
2012-09-20 00:49:02	VR2W-112613	A69-1601-6491
2012-09-20 00:52:21	VR2W-112613	A69-1601-6491
2012-09-20 00:55:43	VR2W-112613	A69-1601-6491
2012-09-20 00:59:15	VR2W-112613	A69-1601-6491
2012-09-20 01:03:04	VR2W-112613	A69-1601-6491
2012-09-20 01:11:25	VR2W-112613	A69-1601-6491
2012-09-20 01:16:03	VR2W-112613	A69-1601-6491
2012-09-20 01:32:53	VR2W-112613	A69-1601-6491
2012-09-20 01:36:10	VR2W-112613	A69-1601-6491
2012-09-20 01:46:49	VR2W-112613	A69-1601-6491
2012-09-20 01:51:09	VR2W-112613	A69-1601-6491
2012-09-20 01:59:14	VR2W-112613	A69-1601-6491
2012-09-20 02:02:59	VR2W-112613	A69-1601-6491
2012-09-20 02:07:13	VR2W-112613	A69-1601-6491
2012-09-20 02:14:48	VR2W-112613	A69-1601-6491
2012-09-20 02:24:03	VR2W-112613	A69-1601-6491
2012-09-20 02:28:13	VR2W-112613	A69-1601-6491
2012-09-20 02:31:39	VR2W-112613	A69-1601-6491
2012-09-20 02:35:18	VR2W-112613	A69-1601-6491
2012-09-20 02:42:39	VR2W-112613	A69-1601-6491
2012-09-20 02:45:58	VR2W-112613	A69-1601-6491
2012-09-20 02:49:23	VR2W-112613	A69-1601-6491
2012-09-20 03:06:02	VR2W-112613	A69-1601-6491
2012-09-20 03:10:02	VR2W-112613	A69-1601-6491
2012-09-20 03:14:48	VR2W-112613	A69-1601-6491
2012-09-20 03:23:52	VR2W-112613	A69-1601-6491
2012-09-20 03:27:50	VR2W-112613	A69-1601-6491
2012-09-20 03:32:30	VR2W-112613	A69-1601-6491
2012-09-20 03:36:57	VR2W-112613	A69-1601-6491
2012-09-20 03:40:58	VR2W-112613	A69-1601-6491
2012-09-20 03:50:28	VR2W-112613	A69-1601-6491
2012-09-20 03:54:58	VR2W-112613	A69-1601-6491
2012-09-20 03:59:05	VR2W-112613	A69-1601-6491
2012-09-20 04:02:27	VR2W-112613	A69-1601-6491
2012-09-20 04:09:41	VR2W-112613	A69-1601-6491
2012-09-20 04:21:38	VR2W-112613	A69-1601-6491
2012-09-20 04:45:38	VR2W-112613	A69-1601-6491
2012-09-20 04:58:37	VR2W-112613	A69-1601-6491
2012-09-20 05:06:52	VR2W-112613	A69-1601-6491
2012-09-20 05:11:24	VR2W-112613	A69-1601-6491
2012-09-20 05:22:38	VR2W-112613	A69-1601-6491
2012-09-20 05:25:50	VR2W-112614	A69-1601-6491					Deep 0m
2012-09-20 05:26:40	VR2W-112613	A69-1601-6491
2012-09-20 05:31:32	VR2W-112613	A69-1601-6491
2012-09-20 05:36:21	VR2W-112613	A69-1601-6491
2012-09-20 05:45:40	VR2W-112613	A69-1601-6491
2012-09-20 05:49:56	VR2W-112613	A69-1601-6491
2012-09-20 05:53:35	VR2W-112613	A69-1601-6491
2012-09-20 06:06:22	VR2W-112612	A69-1601-6491
2012-09-20 06:07:41	VR2W-112613	A69-1601-6491
2012-09-20 06:15:15	VR2W-112613	A69-1601-6491
2012-09-20 06:19:57	VR2W-112613	A69-1601-6491
2012-09-20 06:28:39	VR2W-112613	A69-1601-6491
2012-09-20 06:35:42	VR2W-112613	A69-1601-6491
2012-09-20 06:39:44	VR2W-112613	A69-1601-6491
2012-09-20 06:44:34	VR2W-112613	A69-1601-6491
2012-09-20 06:49:20	VR2W-112613	A69-1601-6491
2012-09-20 07:07:01	VR2W-112613	A69-1601-6491
2012-09-20 07:11:27	VR2W-112613	A69-1601-6491
2012-09-20 07:18:09	VR2W-112614	A69-1601-6491					Deep 0m
2012-09-20 07:20:06	VR2W-112613	A69-1601-6491
2012-09-20 07:24:35	VR2W-112613	A69-1601-6491
2012-09-20 07:31:55	VR2W-112613	A69-1601-6491
2012-09-20 07:35:13	VR2W-112613	A69-1601-6491
2012-09-20 07:38:35	VR2W-112613	A69-1601-6491
2012-09-20 07:45:51	VR2W-112613	A69-1601-6491
2012-09-20 07:50:10	VR2W-112613	A69-1601-6491
2012-09-20 07:53:53	VR2W-112613	A69-1601-6491
2012-09-20 07:58:07	VR2W-112613	A69-1601-6491
2012-09-20 08:05:33	VR2W-112613	A69-1601-6491
2012-09-20 08:17:41	VR2W-112613	A69-1601-6491
2012-09-20 08:21:20	VR2W-112613	A69-1601-6491
2012-09-20 08:25:25	VR2W-112613	A69-1601-6491
2012-09-20 08:28:40	VR2W-112613	A69-1601-6491
2012-09-20 08:31:56	VR2W-112613	A69-1601-6491
2012-09-20 08:35:15	VR2W-112613	A69-1601-6491
2012-09-20 08:42:14	VR2W-112613	A69-1601-6491
2012-09-20 08:46:09	VR2W-112613	A69-1601-6491
2012-09-20 10:09:26	VR2W-112613	A69-1601-6491
2012-09-20 19:29:27	VR2W-112613	A69-1601-6491
2012-09-20 19:34:17	VR2W-112613	A69-1601-6491
2012-09-20 19:39:03	VR2W-112613	A69-1601-6491
2012-09-20 19:43:44	VR2W-112613	A69-1601-6491
2012-09-20 19:48:10	VR2W-112613	A69-1601-6491
2012-09-20 19:52:09	VR2W-112613	A69-1601-6491
2012-09-20 19:56:54	VR2W-112613	A69-1601-6491
2012-09-20 20:01:29	VR2W-112613	A69-1601-6491
2012-09-20 20:05:46	VR2W-112613	A69-1601-6491
2012-09-20 20:09:28	VR2W-112613	A69-1601-6491
2012-09-20 20:13:36	VR2W-112613	A69-1601-6491
2012-09-20 20:17:01	VR2W-112613	A69-1601-6491
2012-09-20 20:20:36	VR2W-112613	A69-1601-6491
2012-09-20 20:24:32	VR2W-112613	A69-1601-6491
2012-09-20 20:29:10	VR2W-112613	A69-1601-6491
2012-09-20 20:33:34	VR2W-112613	A69-1601-6491
2012-09-20 20:37:28	VR2W-112613	A69-1601-6491
2012-09-20 20:39:23	VR2W-112614	A69-1601-6491					Deep 0m
2012-09-20 20:42:02	VR2W-112613	A69-1601-6491
2012-09-20 20:52:53	VR2W-112614	A69-1601-6491					Deep 0m
2012-09-20 20:58:43	VR2W-112613	A69-1601-6491
2012-09-20 21:03:25	VR2W-112613	A69-1601-6491
2012-09-20 21:07:55	VR2W-112613	A69-1601-6491
2012-09-20 21:12:01	VR2W-112613	A69-1601-6491
2012-09-20 21:15:20	VR2W-112613	A69-1601-6491
2012-09-20 21:15:45	VR2W-112614	A69-1601-6491					Deep 0m
2012-09-20 21:20:26	VR2W-112614	A69-1601-6491					Deep 0m
2012-09-20 21:22:04	VR2W-112612	A69-1601-6491
2012-09-20 21:22:20	VR2W-112613	A69-1601-6491
2012-09-20 21:26:17	VR2W-112613	A69-1601-6491
2012-09-20 21:30:58	VR2W-112613	A69-1601-6491
2012-09-20 21:35:26	VR2W-112613	A69-1601-6491
2012-09-20 21:44:20	VR2W-112613	A69-1601-6491
2012-09-20 21:49:10	VR2W-112613	A69-1601-6491
2012-09-20 21:53:20	VR2W-112611	A69-1601-6491
2012-09-20 21:53:56	VR2W-112613	A69-1601-6491
2012-09-20 21:58:34	VR2W-112613	A69-1601-6491
2012-09-20 22:02:57	VR2W-112613	A69-1601-6491
2012-09-20 22:06:48	VR2W-112613	A69-1601-6491
2012-09-20 22:11:18	VR2W-112613	A69-1601-6491
2012-09-20 22:15:25	VR2W-112613	A69-1601-6491
2012-09-20 22:25:39	VR2W-112613	A69-1601-6491
2012-09-20 22:29:30	VR2W-112613	A69-1601-6491
2012-09-20 22:33:59	VR2W-112613	A69-1601-6491
2012-09-20 22:41:20	VR2W-112613	A69-1601-6491
2012-09-20 22:44:38	VR2W-112613	A69-1601-6491
2012-09-20 22:47:59	VR2W-112613	A69-1601-6491
2012-09-20 22:55:14	VR2W-112613	A69-1601-6491
2012-09-20 22:59:30	VR2W-112613	A69-1601-6491
2012-09-20 23:03:10	VR2W-112613	A69-1601-6491
2012-09-20 23:07:17	VR2W-112613	A69-1601-6491
2012-09-20 23:10:35	VR2W-112613	A69-1601-6491
2012-09-20 23:14:00	VR2W-112613	A69-1601-6491
2012-09-20 23:17:35	VR2W-112613	A69-1601-6491
2012-09-20 23:21:32	VR2W-112613	A69-1601-6491
2012-09-20 23:30:41	VR2W-112613	A69-1601-6491
2012-09-20 23:49:15	VR2W-112613	A69-1601-6491
2012-09-20 23:53:58	VR2W-112613	A69-1601-6491
2012-09-20 23:58:29	VR2W-112613	A69-1601-6491
2012-09-21 00:02:39	VR2W-112613	A69-1601-6491
2012-09-21 00:09:42	VR2W-112613	A69-1601-6491
2012-09-21 00:13:44	VR2W-112613	A69-1601-6491
2012-09-21 00:18:34	VR2W-112613	A69-1601-6491
2012-09-21 00:27:59	VR2W-112613	A69-1601-6491
2012-09-21 00:32:23	VR2W-112613	A69-1601-6491
2012-09-21 00:36:18	VR2W-112613	A69-1601-6491
2012-09-21 00:40:55	VR2W-112613	A69-1601-6491
2012-09-21 00:45:15	VR2W-112613	A69-1601-6491
2012-09-21 00:49:00	VR2W-112613	A69-1601-6491
2012-09-21 00:53:18	VR2W-112613	A69-1601-6491
2012-09-21 00:57:01	VR2W-112613	A69-1601-6491
2012-09-21 01:01:12	VR2W-112613	A69-1601-6491
2012-09-21 01:04:41	VR2W-112613	A69-1601-6491
2012-09-21 01:20:13	VR2W-112613	A69-1601-6491
2012-09-21 01:24:55	VR2W-112613	A69-1601-6491
2012-09-21 01:29:24	VR2W-112613	A69-1601-6491
2012-09-21 01:33:29	VR2W-112613	A69-1601-6491
2012-09-21 01:47:00	VR2W-112613	A69-1601-6491
2012-09-21 01:50:53	VR2W-112613	A69-1601-6491
2012-09-21 01:59:32	VR2W-112613	A69-1601-6491
2012-09-21 02:06:29	VR2W-112613	A69-1601-6491
2012-09-21 02:10:22	VR2W-112613	A69-1601-6491
2012-09-21 02:19:04	VR2W-112613	A69-1601-6491
2012-09-21 02:22:31	VR2W-112613	A69-1601-6491
2012-09-21 02:26:11	VR2W-112613	A69-1601-6491
2012-09-21 02:30:17	VR2W-112613	A69-1601-6491
2012-09-21 02:33:36	VR2W-112613	A69-1601-6491
2012-09-21 02:37:00	VR2W-112613	A69-1601-6491
2012-09-21 02:40:34	VR2W-112613	A69-1601-6491
2012-09-21 02:44:29	VR2W-112613	A69-1601-6491
2012-09-21 02:49:05	VR2W-112613	A69-1601-6491
2012-09-21 02:53:24	VR2W-112613	A69-1601-6491
2012-09-21 03:08:45	VR2W-112613	A69-1601-6491
2012-09-21 03:13:14	VR2W-112613	A69-1601-6491
2012-09-21 03:17:19	VR2W-112613	A69-1601-6491
2012-09-21 03:20:35	VR2W-112613	A69-1601-6491
2012-09-21 03:34:59	VR2W-112613	A69-1601-6491
2012-09-21 03:39:47	VR2W-112613	A69-1601-6491
2012-09-21 03:44:30	VR2W-112613	A69-1601-6491
2012-09-21 03:49:03	VR2W-112613	A69-1601-6491
2012-09-21 03:56:44	VR2W-112613	A69-1601-6491
2012-09-21 04:00:30	VR2W-112613	A69-1601-6491
2012-09-21 04:17:49	VR2W-112614	A69-1601-6491					Deep 0m
2012-09-21 04:19:39	VR2W-112613	A69-1601-6491
2012-09-21 04:23:38	VR2W-112613	A69-1601-6491
2012-09-21 04:28:21	VR2W-112613	A69-1601-6491
2012-09-21 04:32:55	VR2W-112613	A69-1601-6491
2012-09-21 04:37:08	VR2W-112613	A69-1601-6491
2012-09-21 04:40:42	VR2W-112613	A69-1601-6491
2012-09-21 04:44:35	VR2W-112613	A69-1601-6491
2012-09-21 04:46:19	VR2W-112614	A69-1601-6491					Deep 0m
2012-09-21 04:49:08	VR2W-112613	A69-1601-6491
2012-09-21 04:53:20	VR2W-112613	A69-1601-6491
2012-09-21 04:56:52	VR2W-112613	A69-1601-6491
2012-09-21 05:00:41	VR2W-112613	A69-1601-6491
2012-09-21 05:09:03	VR2W-112613	A69-1601-6491
2012-09-21 05:13:43	VR2W-112613	A69-1601-6491
2012-09-21 05:18:10	VR2W-112613	A69-1601-6491
2012-09-21 05:22:09	VR2W-112613	A69-1601-6491
2012-09-21 05:31:29	VR2W-112613	A69-1601-6491
2012-09-21 05:35:46	VR2W-112613	A69-1601-6491
2012-09-21 05:36:20	VR2W-112614	A69-1601-6491					Deep 0m
2012-09-21 05:39:26	VR2W-112613	A69-1601-6491
2012-09-21 05:43:33	VR2W-112613	A69-1601-6491
2012-09-21 05:46:53	VR2W-112613	A69-1601-6491
2012-09-21 05:50:20	VR2W-112613	A69-1601-6491
2012-09-21 05:54:09	VR2W-112614	A69-1601-6491					Deep 0m
2012-09-21 06:04:42	VR2W-112613	A69-1601-6491
2012-09-21 06:08:09	VR2W-112613	A69-1601-6491
2012-09-21 06:11:49	VR2W-112613	A69-1601-6491
2012-09-21 06:15:55	VR2W-112613	A69-1601-6491
2012-09-21 06:19:15	VR2W-112613	A69-1601-6491
2012-09-21 06:26:19	VR2W-112613	A69-1601-6491
2012-09-21 06:30:22	VR2W-112613	A69-1601-6491
2012-09-21 06:35:13	VR2W-112613	A69-1601-6491
2012-09-21 06:40:01	VR2W-112613	A69-1601-6491
2012-09-21 06:53:27	VR2W-112613	A69-1601-6491
2012-09-21 06:56:55	VR2W-112613	A69-1601-6491
2012-09-21 07:08:16	VR2W-112613	A69-1601-6491
2012-09-21 07:16:09	VR2W-112613	A69-1601-6491
2012-09-21 07:19:37	VR2W-112613	A69-1601-6491
2012-09-21 07:23:19	VR2W-112613	A69-1601-6491
2012-09-21 07:27:29	VR2W-112613	A69-1601-6491
2012-09-21 07:28:12	VR2W-112614	A69-1601-6491					Deep 0m
2012-09-21 07:30:57	VR2W-112613	A69-1601-6491
2012-09-21 07:31:58	VR2W-112615	A69-1601-6491
2012-09-21 07:34:37	VR2W-112613	A69-1601-6491
2012-09-21 07:40:26	VR2W-112619	A69-1601-6491					Deep 50m
2012-09-21 07:48:38	VR2W-112619	A69-1601-6491					Deep 50m
2012-09-21 07:55:29	VR2W-112614	A69-1601-6491					Deep 0m
2012-09-21 08:10:46	VR2W-112613	A69-1601-6491
2012-09-21 08:15:21	VR2W-112613	A69-1601-6491
2012-09-21 08:23:14	VR2W-112613	A69-1601-6491
2012-09-21 08:27:16	VR2W-112613	A69-1601-6491
2012-09-21 08:32:06	VR2W-112613	A69-1601-6491
2012-09-21 08:36:52	VR2W-112613	A69-1601-6491
2012-09-21 08:41:31	VR2W-112613	A69-1601-6491
2012-09-21 08:49:48	VR2W-112613	A69-1601-6491
2012-09-21 08:54:21	VR2W-112613	A69-1601-6491
2012-09-21 08:58:35	VR2W-112613	A69-1601-6491
2012-09-21 09:24:52	VR2W-112612	A69-1601-6491
2012-09-21 11:35:14	VR2W-112613	A69-1601-6491
2012-09-21 12:33:31	VR2W-112613	A69-1601-6491
2012-09-21 12:44:39	VR2W-112613	A69-1601-6491
2012-09-21 14:13:50	VR2W-112613	A69-1601-6491
2012-09-21 19:01:05	VR2W-112613	A69-1601-6491
2012-09-21 19:44:55	VR2W-112613	A69-1601-6491
2012-09-21 19:48:21	VR2W-112613	A69-1601-6491
2012-09-21 19:51:59	VR2W-112613	A69-1601-6491
2012-09-21 19:56:02	VR2W-112613	A69-1601-6491
2012-09-21 20:00:55	VR2W-112613	A69-1601-6491
2012-09-21 20:05:46	VR2W-112613	A69-1601-6491
2012-09-21 20:10:36	VR2W-112613	A69-1601-6491
2012-09-21 20:15:21	VR2W-112613	A69-1601-6491
2012-09-21 20:19:59	VR2W-112613	A69-1601-6491
2012-09-21 20:23:45	VR2W-112611	A69-1601-6491
2012-09-21 20:24:21	VR2W-112613	A69-1601-6491
2012-09-21 20:28:11	VR2W-112613	A69-1601-6491
2012-09-21 20:32:36	VR2W-112613	A69-1601-6491
2012-09-21 20:36:34	VR2W-112613	A69-1601-6491
2012-09-21 20:40:41	VR2W-112611	A69-1601-6491
2012-09-21 20:41:17	VR2W-112613	A69-1601-6491
2012-09-21 20:42:49	VR2W-112614	A69-1601-6491					Deep 0m
2012-09-21 20:49:57	VR2W-112613	A69-1601-6491
2012-09-21 20:53:23	VR2W-112613	A69-1601-6491
2012-09-21 20:57:01	VR2W-112613	A69-1601-6491
2012-09-21 21:01:04	VR2W-112613	A69-1601-6491
2012-09-21 21:05:55	VR2W-112613	A69-1601-6491
2012-09-21 21:10:43	VR2W-112613	A69-1601-6491
2012-09-21 21:19:24	VR2W-112611	A69-1601-6491
2012-09-21 21:27:47	VR2W-112613	A69-1601-6491
2012-09-21 21:36:14	VR2W-112613	A69-1601-6491
2012-09-21 21:40:26	VR2W-112613	A69-1601-6491
2012-09-21 21:43:59	VR2W-112613	A69-1601-6491
2012-09-21 21:47:49	VR2W-112613	A69-1601-6491
2012-09-21 21:55:21	VR2W-112614	A69-1601-6491					Deep 0m
2012-09-21 21:56:19	VR2W-112613	A69-1601-6491
2012-09-21 21:56:59	VR2W-112612	A69-1601-6491
2012-09-21 22:01:09	VR2W-112613	A69-1601-6491
2012-09-21 22:05:56	VR2W-112613	A69-1601-6491
2012-09-21 22:10:36	VR2W-112613	A69-1601-6491
2012-09-21 22:15:04	VR2W-112613	A69-1601-6491
2012-09-21 22:19:06	VR2W-112613	A69-1601-6491
2012-09-21 22:28:43	VR2W-112613	A69-1601-6491
2012-09-21 22:33:23	VR2W-112613	A69-1601-6491
2012-09-21 22:37:50	VR2W-112613	A69-1601-6491
2012-09-21 22:40:39	VR2W-112614	A69-1601-6491					Deep 0m
2012-09-21 22:41:50	VR2W-112613	A69-1601-6491
2012-09-21 22:46:36	VR2W-112613	A69-1601-6491
2012-09-21 22:51:14	VR2W-112613	A69-1601-6491
2012-09-21 22:55:36	VR2W-112613	A69-1601-6491
2012-09-21 22:59:29	VR2W-112613	A69-1601-6491
2012-09-21 23:03:59	VR2W-112613	A69-1601-6491
2012-09-21 23:08:07	VR2W-112613	A69-1601-6491
2012-09-21 23:11:29	VR2W-112613	A69-1601-6491
2012-09-21 23:14:58	VR2W-112613	A69-1601-6491
2012-09-21 23:18:43	VR2W-112613	A69-1601-6491
2012-09-21 23:23:01	VR2W-112613	A69-1601-6491
2012-09-21 23:30:49	VR2W-112613	A69-1601-6491
2012-09-21 23:34:11	VR2W-112613	A69-1601-6491
2012-09-21 23:37:40	VR2W-112613	A69-1601-6491
2012-09-21 23:41:25	VR2W-112613	A69-1601-6491
2012-09-21 23:45:42	VR2W-112613	A69-1601-6491
2012-09-21 23:49:22	VR2W-112613	A69-1601-6491
2012-09-21 23:53:27	VR2W-112613	A69-1601-6491
2012-09-21 23:56:44	VR2W-112613	A69-1601-6491
2012-09-22 00:00:05	VR2W-112613	A69-1601-6491
2012-09-22 00:03:33	VR2W-112613	A69-1601-6491
2012-09-22 00:07:17	VR2W-112613	A69-1601-6491
2012-09-22 00:11:29	VR2W-112613	A69-1601-6491
2012-09-22 00:15:01	VR2W-112613	A69-1601-6491
2012-09-22 00:18:51	VR2W-112613	A69-1601-6491
2012-09-22 00:23:17	VR2W-112613	A69-1601-6491
2012-09-22 00:27:14	VR2W-112613	A69-1601-6491
2012-09-22 00:31:55	VR2W-112613	A69-1601-6491
2012-09-22 00:50:24	VR2W-112613	A69-1601-6491
2012-09-22 00:57:41	VR2W-112613	A69-1601-6491
2012-09-22 01:05:49	VR2W-112613	A69-1601-6491
2012-09-22 01:10:09	VR2W-112613	A69-1601-6491
2012-09-22 01:13:55	VR2W-112613	A69-1601-6491
2012-09-22 01:18:15	VR2W-112613	A69-1601-6491
2012-09-22 01:22:00	VR2W-112613	A69-1601-6491
2012-09-22 01:29:59	VR2W-112613	A69-1601-6491
2012-09-22 01:34:08	VR2W-112613	A69-1601-6491
2012-09-22 01:37:31	VR2W-112613	A69-1601-6491
2012-09-22 01:41:04	VR2W-112613	A69-1601-6491
2012-09-22 01:44:56	VR2W-112613	A69-1601-6491
2012-09-22 01:53:36	VR2W-112613	A69-1601-6491
2012-09-22 01:53:57	VR2W-112614	A69-1601-6491					Deep 0m
2012-09-22 01:57:01	VR2W-112613	A69-1601-6491
2012-09-22 02:00:36	VR2W-112613	A69-1601-6491
2012-09-22 02:04:32	VR2W-112613	A69-1601-6491
2012-09-22 02:13:35	VR2W-112613	A69-1601-6491
2012-09-22 02:17:30	VR2W-112613	A69-1601-6491
2012-09-22 02:26:23	VR2W-112613	A69-1601-6491
2012-09-22 02:34:17	VR2W-112613	A69-1601-6491
2012-09-22 02:41:28	VR2W-112613	A69-1601-6491
2012-09-22 02:45:40	VR2W-112613	A69-1601-6491
2012-09-22 02:49:11	VR2W-112613	A69-1601-6491
2012-09-22 02:53:00	VR2W-112613	A69-1601-6491
2012-09-22 02:57:22	VR2W-112613	A69-1601-6491
2012-09-22 03:01:14	VR2W-112613	A69-1601-6491
2012-09-22 03:05:44	VR2W-112613	A69-1601-6491
2012-09-22 03:09:50	VR2W-112613	A69-1601-6491
2012-09-22 03:13:09	VR2W-112613	A69-1601-6491
2012-09-22 03:32:34	VR2W-112613	A69-1601-6491
2012-09-22 03:39:20	VR2W-112613	A69-1601-6491
2012-09-22 03:43:00	VR2W-112613	A69-1601-6491
2012-09-22 03:50:20	VR2W-112613	A69-1601-6491
2012-09-22 03:53:38	VR2W-112613	A69-1601-6491
2012-09-22 03:53:45	VR2W-112614	A69-1601-6491					Deep 0m
2012-09-22 03:57:01	VR2W-112613	A69-1601-6491
2012-09-22 04:00:32	VR2W-112613	A69-1601-6491
2012-09-22 04:04:20	VR2W-112613	A69-1601-6491
2012-09-22 04:17:03	VR2W-112613	A69-1601-6491
2012-09-22 04:20:31	VR2W-112614	A69-1601-6491					Deep 0m
2012-09-22 04:21:08	VR2W-112613	A69-1601-6491
2012-09-22 04:24:24	VR2W-112613	A69-1601-6491
2012-09-22 04:27:43	VR2W-112613	A69-1601-6491
2012-09-22 04:31:06	VR2W-112613	A69-1601-6491
2012-09-22 04:34:39	VR2W-112613	A69-1601-6491
2012-09-22 04:38:31	VR2W-112613	A69-1601-6491
2012-09-22 04:43:02	VR2W-112613	A69-1601-6491
2012-09-22 04:47:09	VR2W-112613	A69-1601-6491
2012-09-22 04:50:30	VR2W-112613	A69-1601-6491
2012-09-22 04:54:00	VR2W-112613	A69-1601-6491
2012-09-22 05:05:35	VR2W-112613	A69-1601-6491
2012-09-22 05:09:35	VR2W-112613	A69-1601-6491
2012-09-22 05:14:19	VR2W-112613	A69-1601-6491
2012-09-22 05:18:56	VR2W-112613	A69-1601-6491
2012-09-22 05:20:40	VR2W-112614	A69-1601-6491					Deep 0m
2012-09-22 05:23:15	VR2W-112613	A69-1601-6491
2012-09-22 05:27:00	VR2W-112613	A69-1601-6491
2012-09-22 05:31:15	VR2W-112613	A69-1601-6491
2012-09-22 05:38:56	VR2W-112613	A69-1601-6491
2012-09-22 05:43:48	VR2W-112613	A69-1601-6491
2012-09-22 05:48:37	VR2W-112613	A69-1601-6491
2012-09-22 05:57:59	VR2W-112613	A69-1601-6491
2012-09-22 06:03:29	VR2W-112614	A69-1601-6491					Deep 0m
2012-09-22 06:06:04	VR2W-112613	A69-1601-6491
2012-09-22 06:10:22	VR2W-112613	A69-1601-6491
2012-09-22 06:18:16	VR2W-112613	A69-1601-6491
2012-09-22 06:21:45	VR2W-112613	A69-1601-6491
2012-09-22 06:25:30	VR2W-112613	A69-1601-6491
2012-09-22 06:29:46	VR2W-112613	A69-1601-6491
2012-09-22 06:33:24	VR2W-112613	A69-1601-6491
2012-09-22 06:37:26	VR2W-112613	A69-1601-6491
2012-09-22 06:42:17	VR2W-112613	A69-1601-6491
2012-09-22 06:47:05	VR2W-112613	A69-1601-6491
2012-09-22 06:51:48	VR2W-112613	A69-1601-6491
2012-09-22 06:56:21	VR2W-112613	A69-1601-6491
2012-09-22 07:04:03	VR2W-112613	A69-1601-6491
2012-09-22 07:12:13	VR2W-112613	A69-1601-6491
2012-09-22 07:16:04	VR2W-112613	A69-1601-6491
2012-09-22 07:29:23	VR2W-112616	A69-1601-6491
2012-09-22 07:29:26	VR2W-112613	A69-1601-6491
2012-09-22 07:41:07	VR2W-112615	A69-1601-6491
2012-09-22 07:41:44	VR2W-112616	A69-1601-6491
2012-09-22 07:44:35	VR2W-112614	A69-1601-6491					Deep 0m
2012-09-22 07:59:43	VR2W-112613	A69-1601-6491
2012-09-22 08:03:54	VR2W-112613	A69-1601-6491
2012-09-22 08:07:21	VR2W-112613	A69-1601-6491
2012-09-22 08:11:03	VR2W-112613	A69-1601-6491
2012-09-22 08:15:12	VR2W-112613	A69-1601-6491
2012-09-22 08:18:37	VR2W-112613	A69-1601-6491
2012-09-22 08:22:14	VR2W-112613	A69-1601-6491
2012-09-22 08:26:14	VR2W-112613	A69-1601-6491
2012-09-22 08:31:00	VR2W-112613	A69-1601-6491
2012-09-22 08:35:39	VR2W-112613	A69-1601-6491
2012-09-22 08:48:41	VR2W-112613	A69-1601-6491
2012-09-22 18:36:37	VR2W-112613	A69-1601-6491
2012-09-22 19:54:05	VR2W-112613	A69-1601-6491
2012-09-22 20:07:45	VR2W-112613	A69-1601-6491
2012-09-22 20:12:26	VR2W-112613	A69-1601-6491
2012-09-22 20:16:55	VR2W-112613	A69-1601-6491
2012-09-22 20:20:59	VR2W-112613	A69-1601-6491
2012-09-22 20:24:14	VR2W-112613	A69-1601-6491
2012-09-22 20:27:31	VR2W-112613	A69-1601-6491
2012-09-22 20:30:50	VR2W-112613	A69-1601-6491
2012-09-22 20:34:15	VR2W-112613	A69-1601-6491
2012-09-22 20:51:11	VR2W-112613	A69-1601-6491
2012-09-22 20:55:28	VR2W-112613	A69-1601-6491
2012-09-22 20:59:09	VR2W-112613	A69-1601-6491
2012-09-22 21:05:09	VR2W-112612	A69-1601-6491
2012-09-22 21:06:41	VR2W-112613	A69-1601-6491
2012-09-22 21:10:15	VR2W-112613	A69-1601-6491
2012-09-22 21:14:08	VR2W-112613	A69-1601-6491
2012-09-22 21:18:41	VR2W-112613	A69-1601-6491
2012-09-22 21:19:34	VR2W-112614	A69-1601-6491					Deep 0m
2012-09-22 21:26:23	VR2W-112613	A69-1601-6491
2012-09-22 21:29:35	VR2W-112611	A69-1601-6491
2012-09-22 21:30:11	VR2W-112613	A69-1601-6491
2012-09-22 21:34:32	VR2W-112613	A69-1601-6491
2012-09-22 21:42:45	VR2W-112613	A69-1601-6491
2012-09-22 21:46:40	VR2W-112613	A69-1601-6491
2012-09-22 21:55:34	VR2W-112613	A69-1601-6491
2012-09-22 21:59:16	VR2W-112613	A69-1601-6491
2012-09-22 22:03:26	VR2W-112613	A69-1601-6491
2012-09-22 22:06:53	VR2W-112613	A69-1601-6491
2012-09-22 22:10:34	VR2W-112613	A69-1601-6491
2012-09-22 22:14:42	VR2W-112613	A69-1601-6491
2012-09-22 22:21:35	VR2W-112613	A69-1601-6491
2012-09-22 22:25:22	VR2W-112613	A69-1601-6491
2012-09-22 22:29:43	VR2W-112613	A69-1601-6491
2012-09-22 22:33:32	VR2W-112613	A69-1601-6491
2012-09-22 22:37:57	VR2W-112613	A69-1601-6491
2012-09-22 22:41:52	VR2W-112613	A69-1601-6491
2012-09-22 22:48:15	VR2W-112614	A69-1601-6491					Deep 0m
2012-09-22 22:50:48	VR2W-112613	A69-1601-6491
2012-09-22 22:54:34	VR2W-112613	A69-1601-6491
2012-09-22 22:58:16	VR2W-112611	A69-1601-6491
2012-09-22 22:58:52	VR2W-112613	A69-1601-6491
2012-09-22 22:59:33	VR2W-112614	A69-1601-6491					Deep 0m
2012-09-22 23:02:34	VR2W-112613	A69-1601-6491
2012-09-22 23:06:44	VR2W-112613	A69-1601-6491
2012-09-22 23:10:10	VR2W-112613	A69-1601-6491
2012-09-22 23:13:49	VR2W-112613	A69-1601-6491
2012-09-22 23:17:07	VR2W-112614	A69-1601-6491					Deep 0m
2012-09-22 23:17:53	VR2W-112613	A69-1601-6491
2012-09-22 23:21:08	VR2W-112613	A69-1601-6491
2012-09-22 23:27:08	VR2W-112611	A69-1601-6491
2012-09-22 23:31:09	VR2W-112613	A69-1601-6491
2012-09-22 23:34:45	VR2W-112613	A69-1601-6491
2012-09-22 23:38:43	VR2W-112613	A69-1601-6491
2012-09-22 23:38:56	VR2W-112612	A69-1601-6491
2012-09-22 23:42:49	VR2W-112611	A69-1601-6491
2012-09-22 23:43:05	VR2W-112612	A69-1601-6491
2012-09-22 23:43:25	VR2W-112613	A69-1601-6491
2012-09-22 23:52:04	VR2W-112613	A69-1601-6491
2012-09-22 23:55:27	VR2W-112613	A69-1601-6491
2012-09-22 23:58:58	VR2W-112613	A69-1601-6491
2012-09-23 00:07:15	VR2W-112613	A69-1601-6491
2012-09-23 00:11:14	VR2W-112613	A69-1601-6491
2012-09-23 00:15:58	VR2W-112613	A69-1601-6491
2012-09-23 00:20:34	VR2W-112613	A69-1601-6491
2012-09-23 00:24:51	VR2W-112613	A69-1601-6491
2012-09-23 00:28:32	VR2W-112613	A69-1601-6491
2012-09-23 00:32:40	VR2W-112613	A69-1601-6491
2012-09-23 00:36:03	VR2W-112613	A69-1601-6491
2012-09-23 00:39:34	VR2W-112613	A69-1601-6491
2012-09-23 00:43:25	VR2W-112613	A69-1601-6491
2012-09-23 00:47:51	VR2W-112613	A69-1601-6491
2012-09-23 00:56:39	VR2W-112613	A69-1601-6491
2012-09-23 01:05:46	VR2W-112613	A69-1601-6491
2012-09-23 01:09:47	VR2W-112613	A69-1601-6491
2012-09-23 01:14:35	VR2W-112613	A69-1601-6491
2012-09-23 01:19:16	VR2W-112613	A69-1601-6491
2012-09-23 01:23:44	VR2W-112613	A69-1601-6491
2012-09-23 01:27:48	VR2W-112613	A69-1601-6491
2012-09-23 01:31:02	VR2W-112613	A69-1601-6491
2012-09-23 01:34:16	VR2W-112613	A69-1601-6491
2012-09-23 01:37:30	VR2W-112613	A69-1601-6491
2012-09-23 01:40:45	VR2W-112613	A69-1601-6491
2012-09-23 01:44:00	VR2W-112613	A69-1601-6491
2012-09-23 01:47:18	VR2W-112613	A69-1601-6491
2012-09-23 01:50:39	VR2W-112613	A69-1601-6491
2012-09-23 01:54:08	VR2W-112613	A69-1601-6491
2012-09-23 01:57:52	VR2W-112613	A69-1601-6491
2012-09-23 02:05:41	VR2W-112613	A69-1601-6491
2012-09-23 02:14:18	VR2W-112613	A69-1601-6491
2012-09-23 02:18:45	VR2W-112613	A69-1601-6491
2012-09-23 02:22:45	VR2W-112613	A69-1601-6491
2012-09-23 02:27:32	VR2W-112613	A69-1601-6491
2012-09-23 02:32:13	VR2W-112613	A69-1601-6491
2012-09-23 02:45:35	VR2W-112613	A69-1601-6491
2012-09-23 02:50:24	VR2W-112613	A69-1601-6491
2012-09-23 02:55:09	VR2W-112613	A69-1601-6491
2012-09-23 03:04:04	VR2W-112613	A69-1601-6491
2012-09-23 03:07:47	VR2W-112613	A69-1601-6491
2012-09-23 03:12:01	VR2W-112613	A69-1601-6491
2012-09-23 03:23:57	VR2W-112613	A69-1601-6491
2012-09-23 03:28:05	VR2W-112613	A69-1601-6491
2012-09-23 03:35:00	VR2W-112613	A69-1601-6491
2012-09-23 03:38:51	VR2W-112613	A69-1601-6491
2012-09-23 03:43:18	VR2W-112613	A69-1601-6491
2012-09-23 03:50:46	VR2W-112614	A69-1601-6491					Deep 0m
2012-09-23 03:52:07	VR2W-112613	A69-1601-6491
2012-09-23 03:56:51	VR2W-112613	A69-1601-6491
2012-09-23 04:01:23	VR2W-112613	A69-1601-6491
2012-09-23 04:05:35	VR2W-112613	A69-1601-6491
2012-09-23 04:17:10	VR2W-112613	A69-1601-6491
2012-09-23 04:21:55	VR2W-112614	A69-1601-6491					Deep 0m
2012-09-23 04:25:07	VR2W-112613	A69-1601-6491
2012-09-23 04:28:40	VR2W-112613	A69-1601-6491
2012-09-23 04:32:33	VR2W-112613	A69-1601-6491
2012-09-23 04:37:05	VR2W-112613	A69-1601-6491
2012-09-23 04:48:23	VR2W-112613	A69-1601-6491
2012-09-23 04:52:30	VR2W-112613	A69-1601-6491
2012-09-23 04:55:51	VR2W-112613	A69-1601-6491
2012-09-23 04:59:19	VR2W-112613	A69-1601-6491
2012-09-23 05:03:01	VR2W-112613	A69-1601-6491
2012-09-23 05:07:12	VR2W-112613	A69-1601-6491
2012-09-23 05:10:40	VR2W-112613	A69-1601-6491
2012-09-23 05:14:22	VR2W-112613	A69-1601-6491
2012-09-23 05:18:33	VR2W-112613	A69-1601-6491
2012-09-23 05:22:00	VR2W-112613	A69-1601-6491
2012-09-23 05:25:42	VR2W-112613	A69-1601-6491
2012-09-23 05:33:17	VR2W-112613	A69-1601-6491
2012-09-23 05:36:56	VR2W-112613	A69-1601-6491
2012-09-23 05:40:58	VR2W-112613	A69-1601-6491
2012-09-23 05:50:40	VR2W-112613	A69-1601-6491
2012-09-23 05:55:26	VR2W-112613	A69-1601-6491
2012-09-23 06:00:04	VR2W-112613	A69-1601-6491
2012-09-23 06:08:21	VR2W-112613	A69-1601-6491
2012-09-23 06:12:54	VR2W-112613	A69-1601-6491
2012-09-23 06:17:06	VR2W-112613	A69-1601-6491
2012-09-23 06:24:26	VR2W-112613	A69-1601-6491
2012-09-23 06:28:48	VR2W-112613	A69-1601-6491
2012-09-23 06:37:09	VR2W-112613	A69-1601-6491
2012-09-23 06:41:13	VR2W-112613	A69-1601-6491
2012-09-23 06:44:29	VR2W-112613	A69-1601-6491
2012-09-23 06:47:47	VR2W-112613	A69-1601-6491
2012-09-23 06:54:39	VR2W-112613	A69-1601-6491
2012-09-23 06:58:26	VR2W-112613	A69-1601-6491
2012-09-23 07:10:53	VR2W-112613	A69-1601-6491
2012-09-23 07:25:46	VR2W-112614	A69-1601-6491					Deep 0m
2012-09-23 07:26:37	VR2W-112613	A69-1601-6491
2012-09-23 07:33:07	VR2W-112613	A69-1601-6491
2012-09-23 07:36:25	VR2W-112613	A69-1601-6491
2012-09-23 08:03:29	VR2W-112613	A69-1601-6491
2012-09-23 08:12:01	VR2W-112613	A69-1601-6491
2012-09-23 08:15:15	VR2W-112613	A69-1601-6491
2012-09-23 08:21:46	VR2W-112613	A69-1601-6491
2012-09-23 08:31:55	VR2W-112613	A69-1601-6491
2012-09-23 08:39:57	VR2W-112613	A69-1601-6491
2012-09-23 10:02:09	VR2W-112613	A69-1601-6491
2012-09-23 10:48:31	VR2W-112613	A69-1601-6491
2012-09-23 11:44:42	VR2W-112613	A69-1601-6491
2012-09-23 11:51:26	VR2W-112613	A69-1601-6491
2012-09-23 13:21:07	VR2W-112613	A69-1601-6491
2012-09-23 19:46:45	VR2W-112613	A69-1601-6491
2012-09-23 19:51:11	VR2W-112613	A69-1601-6491
2012-09-23 19:55:09	VR2W-112613	A69-1601-6491
2012-09-23 19:59:52	VR2W-112613	A69-1601-6491
2012-09-23 20:04:24	VR2W-112613	A69-1601-6491
2012-09-23 20:08:34	VR2W-112613	A69-1601-6491
2012-09-23 20:12:02	VR2W-112613	A69-1601-6491
2012-09-23 20:15:43	VR2W-112613	A69-1601-6491
2012-09-23 20:19:52	VR2W-112613	A69-1601-6491
2012-09-23 20:23:17	VR2W-112613	A69-1601-6491
2012-09-23 20:26:53	VR2W-112613	A69-1601-6491
2012-09-23 20:30:52	VR2W-112613	A69-1601-6491
2012-09-23 20:35:36	VR2W-112613	A69-1601-6491
2012-09-23 20:40:09	VR2W-112613	A69-1601-6491
2012-09-23 20:44:23	VR2W-112613	A69-1601-6491
2012-09-23 20:47:56	VR2W-112613	A69-1601-6491
2012-09-23 20:56:25	VR2W-112613	A69-1601-6491
2012-09-23 21:08:19	VR2W-112613	A69-1601-6491
2012-09-23 21:13:08	VR2W-112613	A69-1601-6491
2012-09-23 21:22:25	VR2W-112613	A69-1601-6491
2012-09-23 21:26:38	VR2W-112613	A69-1601-6491
2012-09-23 21:38:31	VR2W-112613	A69-1601-6491
2012-09-23 21:42:35	VR2W-112613	A69-1601-6491
2012-09-23 21:59:15	VR2W-112613	A69-1601-6491
2012-09-23 22:03:02	VR2W-112613	A69-1601-6491
2012-09-23 22:07:22	VR2W-112613	A69-1601-6491
2012-09-23 22:11:08	VR2W-112613	A69-1601-6491
2012-09-23 22:15:27	VR2W-112613	A69-1601-6491
2012-09-23 22:19:11	VR2W-112613	A69-1601-6491
2012-09-23 22:23:27	VR2W-112613	A69-1601-6491
2012-09-23 22:27:03	VR2W-112613	A69-1601-6491
2012-09-23 22:31:03	VR2W-112613	A69-1601-6491
2012-09-23 22:35:49	VR2W-112613	A69-1601-6491
2012-09-23 22:44:51	VR2W-112613	A69-1601-6491
2012-09-23 22:53:16	VR2W-112613	A69-1601-6491
2012-09-23 22:57:27	VR2W-112613	A69-1601-6491
2012-09-23 23:00:55	VR2W-112613	A69-1601-6491
2012-09-23 23:04:37	VR2W-112613	A69-1601-6491
2012-09-23 23:05:21	VR2W-112614	A69-1601-6491					Deep 0m
2012-09-23 23:08:48	VR2W-112613	A69-1601-6491
2012-09-23 23:11:41	VR2W-112611	A69-1601-6491
2012-09-23 23:12:17	VR2W-112613	A69-1601-6491
2012-09-23 23:16:01	VR2W-112613	A69-1601-6491
2012-09-23 23:18:45	VR2W-112612	A69-1601-6491
2012-09-23 23:20:15	VR2W-112613	A69-1601-6491
2012-09-23 23:27:10	VR2W-112611	A69-1601-6491
2012-09-23 23:36:48	VR2W-112613	A69-1601-6491
2012-09-23 23:40:42	VR2W-112613	A69-1601-6491
2012-09-23 23:45:17	VR2W-112613	A69-1601-6491
2012-09-23 23:53:08	VR2W-112613	A69-1601-6491
2012-09-24 00:01:53	VR2W-112613	A69-1601-6491
2012-09-24 00:10:52	VR2W-112613	A69-1601-6491
2012-09-24 00:19:06	VR2W-112613	A69-1601-6491
2012-09-24 00:23:03	VR2W-112613	A69-1601-6491
2012-09-24 00:32:04	VR2W-112613	A69-1601-6491
2012-09-24 00:35:57	VR2W-112613	A69-1601-6491
2012-09-24 00:44:39	VR2W-112613	A69-1601-6491
2012-09-24 00:48:06	VR2W-112613	A69-1601-6491
2012-09-24 00:51:46	VR2W-112613	A69-1601-6491
2012-09-24 00:55:51	VR2W-112613	A69-1601-6491
2012-09-24 00:58:59	VR2W-112614	A69-1601-6491					Deep 0m
2012-09-24 00:59:08	VR2W-112613	A69-1601-6491
2012-09-24 01:02:29	VR2W-112613	A69-1601-6491
2012-09-24 01:05:57	VR2W-112613	A69-1601-6491
2012-09-24 01:13:51	VR2W-112613	A69-1601-6491
2012-09-24 01:16:43	VR2W-112611	A69-1601-6491
2012-09-24 01:25:16	VR2W-112613	A69-1601-6491
2012-09-24 01:28:49	VR2W-112613	A69-1601-6491
2012-09-24 01:37:09	VR2W-112613	A69-1601-6491
2012-09-24 01:41:14	VR2W-112613	A69-1601-6491
2012-09-24 01:44:30	VR2W-112613	A69-1601-6491
2012-09-24 01:47:47	VR2W-112613	A69-1601-6491
2012-09-24 01:51:09	VR2W-112613	A69-1601-6491
2012-09-24 01:58:28	VR2W-112613	A69-1601-6491
2012-09-24 02:02:50	VR2W-112613	A69-1601-6491
2012-09-24 02:28:44	VR2W-112611	A69-1601-6491
2012-09-24 02:29:21	VR2W-112613	A69-1601-6491
2012-09-24 02:33:40	VR2W-112613	A69-1601-6491
2012-09-24 02:41:43	VR2W-112613	A69-1601-6491
2012-09-24 02:45:24	VR2W-112613	A69-1601-6491
2012-09-24 02:49:32	VR2W-112613	A69-1601-6491
2012-09-24 02:52:56	VR2W-112613	A69-1601-6491
2012-09-24 02:56:29	VR2W-112613	A69-1601-6491
2012-09-24 03:04:55	VR2W-112613	A69-1601-6491
2012-09-24 03:16:16	VR2W-112613	A69-1601-6491
2012-09-24 03:20:26	VR2W-112613	A69-1601-6491
2012-09-24 03:23:55	VR2W-112613	A69-1601-6491
2012-09-24 03:31:50	VR2W-112613	A69-1601-6491
2012-09-24 03:35:22	VR2W-112613	A69-1601-6491
2012-09-24 03:39:11	VR2W-112613	A69-1601-6491
2012-09-24 03:47:33	VR2W-112613	A69-1601-6491
2012-09-24 03:52:13	VR2W-112613	A69-1601-6491
2012-09-24 03:56:39	VR2W-112613	A69-1601-6491
2012-09-24 04:05:22	VR2W-112613	A69-1601-6491
2012-09-24 04:09:56	VR2W-112613	A69-1601-6491
2012-09-24 04:14:11	VR2W-112613	A69-1601-6491
2012-09-24 04:17:48	VR2W-112613	A69-1601-6491
2012-09-24 04:26:35	VR2W-112613	A69-1601-6491
2012-09-24 04:31:16	VR2W-112613	A69-1601-6491
2012-09-24 04:35:44	VR2W-112613	A69-1601-6491
2012-09-24 04:39:45	VR2W-112613	A69-1601-6491
2012-09-24 04:44:36	VR2W-112613	A69-1601-6491
2012-09-24 04:47:48	VR2W-112614	A69-1601-6491					Deep 0m
2012-09-24 04:49:22	VR2W-112613	A69-1601-6491
2012-09-24 05:02:29	VR2W-112613	A69-1601-6491
2012-09-24 05:07:14	VR2W-112613	A69-1601-6491
2012-09-24 05:11:50	VR2W-112613	A69-1601-6491
2012-09-24 05:16:10	VR2W-112613	A69-1601-6491
2012-09-24 05:19:55	VR2W-112613	A69-1601-6491
2012-09-24 05:23:36	VR2W-112611	A69-1601-6491
2012-09-24 05:24:13	VR2W-112613	A69-1601-6491
2012-09-24 05:32:03	VR2W-112613	A69-1601-6491
2012-09-24 05:35:27	VR2W-112613	A69-1601-6491
2012-09-24 05:39:03	VR2W-112613	A69-1601-6491
2012-09-24 05:56:03	VR2W-112613	A69-1601-6491
2012-09-24 06:00:45	VR2W-112613	A69-1601-6491
2012-09-24 06:05:17	VR2W-112613	A69-1601-6491
2012-09-24 06:05:48	VR2W-112614	A69-1601-6491					Deep 0m
2012-09-24 06:07:27	VR2W-112612	A69-1601-6491
2012-09-24 06:16:29	VR2W-112613	A69-1601-6491
2012-09-24 06:20:30	VR2W-112613	A69-1601-6491
2012-09-24 06:25:17	VR2W-112613	A69-1601-6491
2012-09-24 06:29:59	VR2W-112613	A69-1601-6491
2012-09-24 06:34:28	VR2W-112613	A69-1601-6491
2012-09-24 06:38:32	VR2W-112613	A69-1601-6491
2012-09-24 06:41:45	VR2W-112613	A69-1601-6491
2012-09-24 06:45:00	VR2W-112613	A69-1601-6491
2012-09-24 06:48:15	VR2W-112613	A69-1601-6491
2012-09-24 06:51:31	VR2W-112613	A69-1601-6491
2012-09-24 06:54:51	VR2W-112613	A69-1601-6491
2012-09-24 07:01:52	VR2W-112613	A69-1601-6491
2012-09-24 07:05:50	VR2W-112613	A69-1601-6491
2012-09-24 07:10:34	VR2W-112613	A69-1601-6491
2012-09-24 07:12:20	VR2W-112614	A69-1601-6491					Deep 0m
2012-09-24 07:15:09	VR2W-112613	A69-1601-6491
2012-09-24 07:19:24	VR2W-112613	A69-1601-6491
2012-09-24 07:23:01	VR2W-112613	A69-1601-6491
2012-09-24 07:27:01	VR2W-112613	A69-1601-6491
2012-09-24 07:31:48	VR2W-112613	A69-1601-6491
2012-09-24 07:40:53	VR2W-112613	A69-1601-6491
2012-09-24 07:44:51	VR2W-112613	A69-1601-6491
2012-09-24 07:49:33	VR2W-112613	A69-1601-6491
2012-09-24 07:54:04	VR2W-112613	A69-1601-6491
2012-09-24 07:58:11	VR2W-112613	A69-1601-6491
2012-09-24 08:01:31	VR2W-112613	A69-1601-6491
2012-09-24 08:12:40	VR2W-112613	A69-1601-6491
2012-09-24 08:15:55	VR2W-112613	A69-1601-6491
2012-09-24 08:29:16	VR2W-112613	A69-1601-6491
2012-09-24 08:44:07	VR2W-112613	A69-1601-6491
2012-09-24 13:48:51	VR2W-112613	A69-1601-6491
2012-09-24 14:38:06	VR2W-112613	A69-1601-6491
2012-09-24 14:42:21	VR2W-112612	A69-1601-6491
2012-09-24 19:44:35	VR2W-112613	A69-1601-6491
2012-09-24 19:56:22	VR2W-112613	A69-1601-6491
2012-09-24 20:00:20	VR2W-112613	A69-1601-6491
2012-09-24 20:09:31	VR2W-112613	A69-1601-6491
2012-09-24 20:13:37	VR2W-112613	A69-1601-6491
2012-09-24 20:20:17	VR2W-112613	A69-1601-6491
2012-09-24 20:23:48	VR2W-112613	A69-1601-6491
2012-09-24 20:40:28	VR2W-112613	A69-1601-6491
2012-09-24 20:44:41	VR2W-112613	A69-1601-6491
2012-09-24 20:48:14	VR2W-112613	A69-1601-6491
2012-09-24 20:52:07	VR2W-112613	A69-1601-6491
2012-09-24 20:56:40	VR2W-112613	A69-1601-6491
2012-09-24 21:00:51	VR2W-112613	A69-1601-6491
2012-09-24 21:12:16	VR2W-112613	A69-1601-6491
2012-09-24 21:15:49	VR2W-112613	A69-1601-6491
2012-09-24 21:35:15	VR2W-112613	A69-1601-6491
2012-09-24 21:43:32	VR2W-112613	A69-1601-6491
2012-09-24 21:47:31	VR2W-112613	A69-1601-6491
2012-09-24 21:52:17	VR2W-112613	A69-1601-6491
2012-09-24 21:56:54	VR2W-112613	A69-1601-6491
2012-09-24 22:01:15	VR2W-112613	A69-1601-6491
2012-09-24 22:05:03	VR2W-112613	A69-1601-6491
2012-09-24 22:17:46	VR2W-112613	A69-1601-6491
2012-09-24 22:28:17	VR2W-112613	A69-1601-6491
2012-09-24 22:41:22	VR2W-112613	A69-1601-6491
2012-09-24 22:44:45	VR2W-112613	A69-1601-6491
2012-09-24 22:48:18	VR2W-112613	A69-1601-6491
2012-09-24 22:52:10	VR2W-112613	A69-1601-6491
2012-09-24 22:56:41	VR2W-112613	A69-1601-6491
2012-09-24 22:58:44	VR2W-112612	A69-1601-6491
2012-09-24 23:00:50	VR2W-112613	A69-1601-6491
2012-09-24 23:04:13	VR2W-112613	A69-1601-6491
2012-09-24 23:11:41	VR2W-112613	A69-1601-6491
2012-09-24 23:20:27	VR2W-112613	A69-1601-6491
2012-09-24 23:24:00	VR2W-112613	A69-1601-6491
2012-09-24 23:27:52	VR2W-112613	A69-1601-6491
2012-09-24 23:32:21	VR2W-112613	A69-1601-6491
2012-09-24 23:39:45	VR2W-112613	A69-1601-6491
2012-09-24 23:43:08	VR2W-112613	A69-1601-6491
2012-09-24 23:50:28	VR2W-112613	A69-1601-6491
2012-09-24 23:52:49	VR2W-112614	A69-1601-6491					Deep 0m
2012-09-24 23:54:54	VR2W-112613	A69-1601-6491
2012-09-25 00:03:31	VR2W-112613	A69-1601-6491
2012-09-25 00:07:59	VR2W-112613	A69-1601-6491
2012-09-25 00:12:00	VR2W-112613	A69-1601-6491
2012-09-25 00:16:50	VR2W-112613	A69-1601-6491
2012-09-25 00:26:13	VR2W-112613	A69-1601-6491
2012-09-25 00:34:25	VR2W-112613	A69-1601-6491
2012-09-25 00:38:52	VR2W-112613	A69-1601-6491
2012-09-25 00:47:35	VR2W-112613	A69-1601-6491
2012-09-25 00:52:11	VR2W-112613	A69-1601-6491
2012-09-25 00:56:28	VR2W-112613	A69-1601-6491
2012-09-25 01:00:09	VR2W-112613	A69-1601-6491
2012-09-25 01:04:18	VR2W-112613	A69-1601-6491
2012-09-25 01:07:42	VR2W-112613	A69-1601-6491
2012-09-25 01:11:17	VR2W-112613	A69-1601-6491
2012-09-25 01:15:12	VR2W-112613	A69-1601-6491
2012-09-25 01:19:49	VR2W-112613	A69-1601-6491
2012-09-25 01:24:09	VR2W-112613	A69-1601-6491
2012-09-25 01:27:56	VR2W-112613	A69-1601-6491
2012-09-25 01:32:16	VR2W-112613	A69-1601-6491
2012-09-25 01:36:02	VR2W-112613	A69-1601-6491
2012-09-25 01:40:20	VR2W-112613	A69-1601-6491
2012-09-25 01:48:16	VR2W-112613	A69-1601-6491
2012-09-25 01:51:47	VR2W-112613	A69-1601-6491
2012-09-25 01:55:36	VR2W-112613	A69-1601-6491
2012-09-25 01:59:24	VR2W-112611	A69-1601-6491
2012-09-25 02:00:00	VR2W-112613	A69-1601-6491
2012-09-25 02:08:30	VR2W-112613	A69-1601-6491
2012-09-25 02:12:46	VR2W-112613	A69-1601-6491
2012-09-25 02:16:25	VR2W-112613	A69-1601-6491
2012-09-25 02:20:30	VR2W-112613	A69-1601-6491
2012-09-25 02:23:46	VR2W-112613	A69-1601-6491
2012-09-25 02:27:05	VR2W-112613	A69-1601-6491
2012-09-25 02:30:29	VR2W-112613	A69-1601-6491
2012-09-25 02:42:31	VR2W-112613	A69-1601-6491
2012-09-25 02:46:47	VR2W-112613	A69-1601-6491
2012-09-25 02:50:24	VR2W-112613	A69-1601-6491
2012-09-25 02:54:25	VR2W-112613	A69-1601-6491
2012-09-25 02:59:13	VR2W-112613	A69-1601-6491
2012-09-25 03:03:55	VR2W-112613	A69-1601-6491
2012-09-25 03:08:25	VR2W-112613	A69-1601-6491
2012-09-25 03:15:56	VR2W-112613	A69-1601-6491
2012-09-25 03:23:15	VR2W-112613	A69-1601-6491
2012-09-25 03:27:39	VR2W-112613	A69-1601-6491
2012-09-25 03:31:31	VR2W-112613	A69-1601-6491
2012-09-25 03:36:04	VR2W-112613	A69-1601-6491
2012-09-25 03:40:15	VR2W-112613	A69-1601-6491
2012-09-25 03:42:37	VR2W-112612	A69-1601-6491
2012-09-25 03:47:27	VR2W-112613	A69-1601-6491
2012-09-25 03:51:41	VR2W-112613	A69-1601-6491
2012-09-25 03:55:16	VR2W-112613	A69-1601-6491
2012-09-25 03:59:12	VR2W-112613	A69-1601-6491
2012-09-25 04:08:09	VR2W-112613	A69-1601-6491
2012-09-25 04:11:57	VR2W-112613	A69-1601-6491
2012-09-25 04:16:18	VR2W-112613	A69-1601-6491
2012-09-25 04:20:08	VR2W-112613	A69-1601-6491
2012-09-25 04:24:35	VR2W-112613	A69-1601-6491
2012-09-25 04:28:34	VR2W-112613	A69-1601-6491
2012-09-25 04:33:20	VR2W-112613	A69-1601-6491
2012-09-25 04:37:58	VR2W-112613	A69-1601-6491
2012-09-25 04:42:19	VR2W-112613	A69-1601-6491
2012-09-25 04:46:08	VR2W-112613	A69-1601-6491
2012-09-25 04:50:32	VR2W-112613	A69-1601-6491
2012-09-25 04:54:28	VR2W-112613	A69-1601-6491
2012-09-25 04:59:06	VR2W-112613	A69-1601-6491
2012-09-25 05:03:27	VR2W-112613	A69-1601-6491
2012-09-25 05:20:31	VR2W-112613	A69-1601-6491
2012-09-25 05:25:10	VR2W-112613	A69-1601-6491
2012-09-25 05:29:35	VR2W-112613	A69-1601-6491
2012-09-25 05:33:32	VR2W-112613	A69-1601-6491
2012-09-25 05:38:13	VR2W-112613	A69-1601-6491
2012-09-25 05:42:40	VR2W-112613	A69-1601-6491
2012-09-25 05:51:30	VR2W-112613	A69-1601-6491
2012-09-25 06:00:47	VR2W-112613	A69-1601-6491
2012-09-25 06:05:00	VR2W-112613	A69-1601-6491
2012-09-25 06:08:33	VR2W-112613	A69-1601-6491
2012-09-25 06:28:08	VR2W-112613	A69-1601-6491
2012-09-25 06:32:08	VR2W-112613	A69-1601-6491
2012-09-25 06:36:53	VR2W-112613	A69-1601-6491
2012-09-25 06:38:55	VR2W-112614	A69-1601-6491					Deep 0m
2012-09-25 06:41:30	VR2W-112613	A69-1601-6491
2012-09-25 06:45:51	VR2W-112613	A69-1601-6491
2012-09-25 06:53:59	VR2W-112613	A69-1601-6491
2012-09-25 06:57:47	VR2W-112613	A69-1601-6491
2012-09-25 07:02:10	VR2W-112613	A69-1601-6491
2012-09-25 07:06:02	VR2W-112613	A69-1601-6491
2012-09-25 07:10:31	VR2W-112613	A69-1601-6491
2012-09-25 07:14:37	VR2W-112613	A69-1601-6491
2012-09-25 07:17:54	VR2W-112613	A69-1601-6491
2012-09-25 07:21:15	VR2W-112613	A69-1601-6491
2012-09-25 07:28:25	VR2W-112613	A69-1601-6491
2012-09-25 07:36:05	VR2W-112613	A69-1601-6491
2012-09-25 07:39:49	VR2W-112613	A69-1601-6491
2012-09-25 07:44:04	VR2W-112613	A69-1601-6491
2012-09-25 07:47:39	VR2W-112613	A69-1601-6491
2012-09-25 07:50:58	VR2W-112611	A69-1601-6491
2012-09-25 07:51:31	VR2W-112612	A69-1601-6491
2012-09-25 07:59:55	VR2W-112612	A69-1601-6491
2012-09-25 08:04:28	VR2W-112613	A69-1601-6491
2012-09-25 08:13:08	VR2W-112613	A69-1601-6491
2012-09-25 08:43:44	VR2W-112613	A69-1601-6491
2012-09-25 14:39:39	VR2W-112613	A69-1601-6491
2012-09-25 19:51:54	VR2W-112613	A69-1601-6491
2012-09-25 19:55:57	VR2W-112613	A69-1601-6491
2012-09-25 20:10:36	VR2W-112613	A69-1601-6491
2012-09-25 20:20:16	VR2W-112613	A69-1601-6491
2012-09-25 20:25:01	VR2W-112613	A69-1601-6491
2012-09-25 20:29:37	VR2W-112613	A69-1601-6491
2012-09-25 20:33:55	VR2W-112613	A69-1601-6491
2012-09-25 20:41:49	VR2W-112613	A69-1601-6491
2012-09-25 20:45:19	VR2W-112613	A69-1601-6491
2012-09-25 20:49:05	VR2W-112613	A69-1601-6491
2012-09-25 21:01:19	VR2W-112613	A69-1601-6491
2012-09-25 21:04:51	VR2W-112613	A69-1601-6491
2012-09-25 21:13:09	VR2W-112613	A69-1601-6491
2012-09-25 21:31:16	VR2W-112613	A69-1601-6491
2012-09-25 21:35:30	VR2W-112613	A69-1601-6491
2012-09-25 21:39:05	VR2W-112613	A69-1601-6491
2012-09-25 21:47:37	VR2W-112613	A69-1601-6491
2012-09-25 21:51:57	VR2W-112613	A69-1601-6491
2012-09-25 21:55:44	VR2W-112613	A69-1601-6491
2012-09-25 22:03:53	VR2W-112613	A69-1601-6491
2012-09-25 22:16:31	VR2W-112613	A69-1601-6491
2012-09-25 22:20:30	VR2W-112613	A69-1601-6491
2012-09-25 22:25:15	VR2W-112613	A69-1601-6491
2012-09-25 22:29:51	VR2W-112613	A69-1601-6491
2012-09-25 22:34:09	VR2W-112613	A69-1601-6491
2012-09-25 22:37:51	VR2W-112613	A69-1601-6491
2012-09-25 22:42:02	VR2W-112613	A69-1601-6491
2012-09-25 22:45:31	VR2W-112613	A69-1601-6491
2012-09-25 22:49:15	VR2W-112613	A69-1601-6491
2012-09-25 22:52:02	VR2W-112612	A69-1601-6491
2012-09-25 22:53:31	VR2W-112613	A69-1601-6491
2012-09-25 23:10:36	VR2W-112613	A69-1601-6491
2012-09-25 23:19:04	VR2W-112613	A69-1601-6491
2012-09-25 23:28:37	VR2W-112613	A69-1601-6491
2012-09-25 23:41:02	VR2W-112613	A69-1601-6491
2012-09-25 23:45:00	VR2W-112613	A69-1601-6491
2012-09-25 23:49:08	VR2W-112611	A69-1601-6491
2012-09-25 23:49:44	VR2W-112613	A69-1601-6491
2012-09-25 23:51:25	VR2W-112614	A69-1601-6491					Deep 0m
2012-09-25 23:54:19	VR2W-112613	A69-1601-6491
2012-09-25 23:58:34	VR2W-112613	A69-1601-6491
2012-09-26 00:02:10	VR2W-112613	A69-1601-6491
2012-09-26 00:06:10	VR2W-112613	A69-1601-6491
2012-09-26 00:10:55	VR2W-112613	A69-1601-6491
2012-09-26 00:15:32	VR2W-112613	A69-1601-6491
2012-09-26 00:23:40	VR2W-112613	A69-1601-6491
2012-09-26 00:49:43	VR2W-112613	A69-1601-6491
2012-09-26 00:58:00	VR2W-112613	A69-1601-6491
2012-09-26 01:02:33	VR2W-112613	A69-1601-6491
2012-09-26 01:06:44	VR2W-112613	A69-1601-6491
2012-09-26 01:10:14	VR2W-112613	A69-1601-6491
2012-09-26 01:13:59	VR2W-112613	A69-1601-6491
2012-09-26 01:21:57	VR2W-112613	A69-1601-6491
2012-09-26 01:26:04	VR2W-112613	A69-1601-6491
2012-09-26 01:32:54	VR2W-112613	A69-1601-6491
2012-09-26 01:40:54	VR2W-112613	A69-1601-6491
2012-09-26 01:48:31	VR2W-112613	A69-1601-6491
2012-09-26 01:53:18	VR2W-112613	A69-1601-6491
2012-09-26 01:57:59	VR2W-112613	A69-1601-6491
2012-09-26 02:02:26	VR2W-112613	A69-1601-6491
2012-09-26 02:06:27	VR2W-112613	A69-1601-6491
2012-09-26 02:11:15	VR2W-112613	A69-1601-6491
2012-09-26 02:15:57	VR2W-112613	A69-1601-6491
2012-09-26 02:20:28	VR2W-112613	A69-1601-6491
2012-09-26 02:28:02	VR2W-112613	A69-1601-6491
2012-09-26 02:31:37	VR2W-112613	A69-1601-6491
2012-09-26 02:35:34	VR2W-112613	A69-1601-6491
2012-09-26 02:40:15	VR2W-112613	A69-1601-6491
2012-09-26 02:48:46	VR2W-112613	A69-1601-6491
2012-09-26 02:53:39	VR2W-112613	A69-1601-6491
2012-09-26 02:58:30	VR2W-112613	A69-1601-6491
2012-09-26 03:03:20	VR2W-112613	A69-1601-6491
2012-09-26 03:08:07	VR2W-112613	A69-1601-6491
2012-09-26 03:12:45	VR2W-112613	A69-1601-6491
2012-09-26 03:17:10	VR2W-112613	A69-1601-6491
2012-09-26 03:21:04	VR2W-112613	A69-1601-6491
2012-09-26 03:25:40	VR2W-112613	A69-1601-6491
2012-09-26 03:29:59	VR2W-112613	A69-1601-6491
2012-09-26 03:33:43	VR2W-112613	A69-1601-6491
2012-09-26 03:37:57	VR2W-112613	A69-1601-6491
2012-09-26 03:41:31	VR2W-112613	A69-1601-6491
2012-09-26 03:45:26	VR2W-112613	A69-1601-6491
2012-09-26 03:50:01	VR2W-112613	A69-1601-6491
2012-09-26 03:54:17	VR2W-112613	A69-1601-6491
2012-09-26 03:57:56	VR2W-112613	A69-1601-6491
2012-09-26 04:02:01	VR2W-112613	A69-1601-6491
2012-09-26 04:05:17	VR2W-112613	A69-1601-6491
2012-09-26 04:08:37	VR2W-112613	A69-1601-6491
2012-09-26 04:12:03	VR2W-112613	A69-1601-6491
2012-09-26 04:19:43	VR2W-112613	A69-1601-6491
2012-09-26 04:42:39	VR2W-112613	A69-1601-6491
2012-09-26 04:45:58	VR2W-112613	A69-1601-6491
2012-09-26 05:01:14	VR2W-112613	A69-1601-6491
2012-09-26 05:05:19	VR2W-112613	A69-1601-6491
2012-09-26 05:11:54	VR2W-112613	A69-1601-6491
2012-09-26 05:15:17	VR2W-112613	A69-1601-6491
2012-09-26 05:22:43	VR2W-112613	A69-1601-6491
2012-09-26 05:52:12	VR2W-112613	A69-1601-6491
2012-09-26 06:01:38	VR2W-112613	A69-1601-6491
2012-09-26 06:06:02	VR2W-112613	A69-1601-6491
2012-09-26 06:09:58	VR2W-112613	A69-1601-6491
2012-09-26 06:35:47	VR2W-112613	A69-1601-6491
2012-09-26 06:40:11	VR2W-112613	A69-1601-6491
2012-09-26 06:44:07	VR2W-112613	A69-1601-6491
2012-09-26 06:48:46	VR2W-112613	A69-1601-6491
2012-09-26 06:54:49	VR2W-112614	A69-1601-6491					Deep 0m
2012-09-26 06:57:00	VR2W-112613	A69-1601-6491
2012-09-26 07:01:30	VR2W-112613	A69-1601-6491
2012-09-26 07:08:52	VR2W-112613	A69-1601-6491
2012-09-26 07:15:41	VR2W-112613	A69-1601-6491
2012-09-26 07:19:24	VR2W-112613	A69-1601-6491
2012-09-26 07:20:23	VR2W-112615	A69-1601-6491
2012-09-26 07:23:35	VR2W-112613	A69-1601-6491
2012-09-26 07:32:59	VR2W-112619	A69-1601-6491					Deep 50m
2012-09-26 07:44:29	VR2W-112618	A69-1601-6491
2012-09-26 07:54:03	VR2W-112619	A69-1601-6491					Deep 50m
2012-09-26 07:58:13	VR2W-112619	A69-1601-6491					Deep 50m
2012-09-26 08:01:39	VR2W-112619	A69-1601-6491					Deep 50m
2012-09-26 08:09:22	VR2W-112619	A69-1601-6491					Deep 50m
2012-09-26 08:12:37	VR2W-112619	A69-1601-6491					Deep 50m
2012-09-26 08:17:59	VR2W-112615	A69-1601-6491
2012-09-26 08:39:01	VR2W-112613	A69-1601-6491
2012-09-26 08:43:21	VR2W-112613	A69-1601-6491
2012-09-26 08:55:14	VR2W-112613	A69-1601-6491
2012-09-26 09:03:16	VR2W-112613	A69-1601-6491
[truncated: 6,603 more rows]
