# Supplementary material for: Simulated Macro-Algal Outbreak Triggers a Large-Scale Response on Coral Reefs
Source: PLoS One. 2015 Jul 14;10(7):e0132895. doi: 10.1371/journal.pone.0132895 (PMC4501832; doi:10.1371/journal.pone.0132895)
Supplement: S1 Dataset — Data has been separated into three sub-folders; video data, visual transect data and individual fishes’ acoustic detection data. (ZIP) [file pone.0132895.s001.zip › Raw Data/Spatial/Naso/Processed/1276TU.xlsx]

## Sheet: 1276TU.csv
ï»¿Date and Time (UTC)	Local time	Receiver	Transmitter	Day/night code
	10			06:30:00
	2011-04-21			18:30:00
2012-04-12 23:00:14	2012-04-13 09:00:14	VR2W-105216	A69-9001-1276	1
2012-04-12 23:03:57	2012-04-13 09:03:57	VR2W-105217	A69-9001-1276	1
2012-04-12 23:16:17	2012-04-13 09:16:17	VR2W-105217	A69-9001-1276	1
2012-04-12 23:20:07	2012-04-13 09:20:07	VR2W-105217	A69-9001-1276	1
2012-04-12 23:24:31	2012-04-13 09:24:31	VR2W-105217	A69-9001-1276	1
2012-04-12 23:28:22	2012-04-13 09:28:22	VR2W-105217	A69-9001-1276	1
2012-04-12 23:32:53	2012-04-13 09:32:53	VR2W-105217	A69-9001-1276	1
2012-04-12 23:36:57	2012-04-13 09:36:57	VR2W-105217	A69-9001-1276	1
2012-04-12 23:41:51	2012-04-13 09:41:51	VR2W-105217	A69-9001-1276	1
2012-04-12 23:46:43	2012-04-13 09:46:43	VR2W-105217	A69-9001-1276	1
2012-04-12 23:51:33	2012-04-13 09:51:33	VR2W-105217	A69-9001-1276	1
2012-04-12 23:56:19	2012-04-13 09:56:19	VR2W-105217	A69-9001-1276	1
2012-04-13 00:00:54	2012-04-13 10:00:54	VR2W-105217	A69-9001-1276	1
2012-04-13 00:05:09	2012-04-13 10:05:09	VR2W-105217	A69-9001-1276	1
2012-04-13 00:12:37	2012-04-13 10:12:37	VR2W-105217	A69-9001-1276	1
2012-04-13 00:17:08	2012-04-13 10:17:08	VR2W-105217	A69-9001-1276	1
2012-04-13 00:21:17	2012-04-13 10:21:17	VR2W-105217	A69-9001-1276	1
2012-04-13 00:24:39	2012-04-13 10:24:39	VR2W-105217	A69-9001-1276	1
2012-04-13 00:24:51	2012-04-13 10:24:51	VR2W-105216	A69-9001-1276	1
2012-04-13 00:28:09	2012-04-13 10:28:09	VR2W-105217	A69-9001-1276	1
2012-04-13 00:31:54	2012-04-13 10:31:54	VR2W-105217	A69-9001-1276	1
2012-04-13 00:43:28	2012-04-13 10:43:28	VR2W-105217	A69-9001-1276	1
2012-04-13 01:04:03	2012-04-13 11:04:03	VR2W-105217	A69-9001-1276	1
2012-04-13 01:11:47	2012-04-13 11:11:47	VR2W-105217	A69-9001-1276	1
2012-04-13 01:21:32	2012-04-13 11:21:32	VR2W-105217	A69-9001-1276	1
2012-04-13 01:35:33	2012-04-13 11:35:33	VR2W-105217	A69-9001-1276	1
2012-04-13 01:39:37	2012-04-13 11:39:37	VR2W-105217	A69-9001-1276	1
2012-04-13 01:54:05	2012-04-13 11:54:05	VR2W-105217	A69-9001-1276	1
2012-04-13 02:02:51	2012-04-13 12:02:51	VR2W-105217	A69-9001-1276	1
2012-04-13 02:10:05	2012-04-13 12:10:05	VR2W-105217	A69-9001-1276	1
2012-04-13 02:14:18	2012-04-13 12:14:18	VR2W-105217	A69-9001-1276	1
2012-04-13 02:17:49	2012-04-13 12:17:49	VR2W-105217	A69-9001-1276	1
2012-04-13 02:25:50	2012-04-13 12:25:50	VR2W-105217	A69-9001-1276	1
2012-04-13 02:33:23	2012-04-13 12:33:23	VR2W-105217	A69-9001-1276	1
2012-04-13 03:02:22	2012-04-13 13:02:22	VR2W-105217	A69-9001-1276	1
2012-04-13 03:06:32	2012-04-13 13:06:32	VR2W-105217	A69-9001-1276	1
2012-04-13 03:09:57	2012-04-13 13:09:57	VR2W-105217	A69-9001-1276	1
2012-04-13 03:26:28	2012-04-13 13:26:28	VR2W-105217	A69-9001-1276	1
2012-04-13 03:42:07	2012-04-13 13:42:07	VR2W-105217	A69-9001-1276	1
2012-04-13 03:46:50	2012-04-13 13:46:50	VR2W-105217	A69-9001-1276	1
2012-04-13 03:55:30	2012-04-13 13:55:30	VR2W-105217	A69-9001-1276	1
2012-04-13 03:58:51	2012-04-13 13:58:51	VR2W-105217	A69-9001-1276	1
2012-04-13 04:02:18	2012-04-13 14:02:18	VR2W-105217	A69-9001-1276	1
2012-04-13 04:06:08	2012-04-13 14:06:08	VR2W-105216	A69-9001-1276	1
2012-04-13 04:32:00	2012-04-13 14:32:00	VR2W-105216	A69-9001-1276	1
2012-04-13 04:35:42	2012-04-13 14:35:42	VR2W-105216	A69-9001-1276	1
2012-04-13 04:50:52	2012-04-13 14:50:52	VR2W-105216	A69-9001-1276	1
2012-04-13 05:08:14	2012-04-13 15:08:14	VR2W-105216	A69-9001-1276	1
2012-04-13 05:12:16	2012-04-13 15:12:16	VR2W-105216	A69-9001-1276	1
2012-04-13 05:30:07	2012-04-13 15:30:07	VR2W-105216	A69-9001-1276	1
2012-04-13 05:42:36	2012-04-13 15:42:36	VR2W-105217	A69-9001-1276	1
2012-04-13 05:46:50	2012-04-13 15:46:50	VR2W-105217	A69-9001-1276	1
2012-04-13 05:50:22	2012-04-13 15:50:22	VR2W-105217	A69-9001-1276	1
2012-04-13 05:54:11	2012-04-13 15:54:11	VR2W-105217	A69-9001-1276	1
2012-04-13 06:02:23	2012-04-13 16:02:23	VR2W-105217	A69-9001-1276	1
2012-04-13 06:06:47	2012-04-13 16:06:47	VR2W-105217	A69-9001-1276	1
2012-04-13 06:10:38	2012-04-13 16:10:38	VR2W-105217	A69-9001-1276	1
2012-04-13 06:15:07	2012-04-13 16:15:07	VR2W-105217	A69-9001-1276	1
2012-04-13 06:19:09	2012-04-13 16:19:09	VR2W-105217	A69-9001-1276	1
2012-04-13 06:23:59	2012-04-13 16:23:59	VR2W-105217	A69-9001-1276	1
2012-04-13 06:28:43	2012-04-13 16:28:43	VR2W-105217	A69-9001-1276	1
2012-04-13 06:33:15	2012-04-13 16:33:15	VR2W-105217	A69-9001-1276	1
2012-04-13 06:37:24	2012-04-13 16:37:24	VR2W-105217	A69-9001-1276	1
2012-04-13 06:40:47	2012-04-13 16:40:47	VR2W-105217	A69-9001-1276	1
2012-04-13 06:44:18	2012-04-13 16:44:18	VR2W-105217	A69-9001-1276	1
2012-04-13 06:52:32	2012-04-13 16:52:32	VR2W-105216	A69-9001-1276	1
2012-04-13 06:59:59	2012-04-13 16:59:59	VR2W-105217	A69-9001-1276	1
2012-04-13 07:04:47	2012-04-13 17:04:47	VR2W-105217	A69-9001-1276	1
2012-04-13 07:13:52	2012-04-13 17:13:52	VR2W-105217	A69-9001-1276	1
2012-04-13 07:30:18	2012-04-13 17:30:18	VR2W-105216	A69-9001-1276	1
2012-04-13 07:46:09	2012-04-13 17:46:09	VR2W-105216	A69-9001-1276	1
2012-04-13 07:49:26	2012-04-13 17:49:26	VR2W-105216	A69-9001-1276	1
2012-04-13 07:52:43	2012-04-13 17:52:43	VR2W-105216	A69-9001-1276	1
2012-04-13 07:59:26	2012-04-13 17:59:26	VR2W-105216	A69-9001-1276	1
2012-04-13 08:06:47	2012-04-13 18:06:47	VR2W-105216	A69-9001-1276	1
2012-04-13 08:14:58	2012-04-13 18:14:58	VR2W-105216	A69-9001-1276	1
2012-04-13 20:33:08	2012-04-14 06:33:08	VR2W-105216	A69-9001-1276	1
2012-04-13 20:37:56	2012-04-14 06:37:56	VR2W-105216	A69-9001-1276	1
2012-04-13 20:42:38	2012-04-14 06:42:38	VR2W-105216	A69-9001-1276	1
2012-04-13 20:55:38	2012-04-14 06:55:38	VR2W-105217	A69-9001-1276	1
2012-04-13 21:00:13	2012-04-14 07:00:13	VR2W-105217	A69-9001-1276	1
2012-04-13 21:04:28	2012-04-14 07:04:28	VR2W-105217	A69-9001-1276	1
2012-04-13 21:08:02	2012-04-14 07:08:02	VR2W-105217	A69-9001-1276	1
2012-04-13 21:24:00	2012-04-14 07:24:00	VR2W-105217	A69-9001-1276	1
2012-04-13 21:35:30	2012-04-14 07:35:30	VR2W-105217	A69-9001-1276	1
2012-04-13 21:39:06	2012-04-14 07:39:06	VR2W-105217	A69-9001-1276	1
2012-04-13 21:51:56	2012-04-14 07:51:56	VR2W-105217	A69-9001-1276	1
2012-04-13 21:59:40	2012-04-14 07:59:40	VR2W-105217	A69-9001-1276	1
2012-04-13 22:04:32	2012-04-14 08:04:32	VR2W-105217	A69-9001-1276	1
2012-04-13 22:14:07	2012-04-14 08:14:07	VR2W-105217	A69-9001-1276	1
2012-04-13 22:22:53	2012-04-14 08:22:53	VR2W-105217	A69-9001-1276	1
2012-04-13 22:30:06	2012-04-14 08:30:06	VR2W-105217	A69-9001-1276	1
2012-04-13 22:30:15	2012-04-14 08:30:15	VR2W-105218	A69-9001-1276	1
2012-04-13 22:37:46	2012-04-14 08:37:46	VR2W-105217	A69-9001-1276	1
2012-04-13 22:41:27	2012-04-14 08:41:27	VR2W-105217	A69-9001-1276	1
2012-04-13 22:45:33	2012-04-14 08:45:33	VR2W-105217	A69-9001-1276	1
2012-04-13 22:59:13	2012-04-14 08:59:13	VR2W-105217	A69-9001-1276	1
2012-04-13 23:03:08	2012-04-14 09:03:08	VR2W-105217	A69-9001-1276	1
2012-04-13 23:07:44	2012-04-14 09:07:44	VR2W-105217	A69-9001-1276	1
2012-04-13 23:12:01	2012-04-14 09:12:01	VR2W-105217	A69-9001-1276	1
2012-04-13 23:24:26	2012-04-14 09:24:26	VR2W-105217	A69-9001-1276	1
2012-04-13 23:29:04	2012-04-14 09:29:04	VR2W-105217	A69-9001-1276	1
2012-04-13 23:44:57	2012-04-14 09:44:57	VR2W-105216	A69-9001-1276	1
2012-04-14 00:21:04	2012-04-14 10:21:04	VR2W-105217	A69-9001-1276	1
2012-04-14 00:41:53	2012-04-14 10:41:53	VR2W-105217	A69-9001-1276	1
2012-04-14 00:42:02	2012-04-14 10:42:02	VR2W-105218	A69-9001-1276	1
2012-04-14 00:53:19	2012-04-14 10:53:19	VR2W-105217	A69-9001-1276	1
2012-04-14 00:57:02	2012-04-14 10:57:02	VR2W-105216	A69-9001-1276	1
2012-04-14 01:00:49	2012-04-14 11:00:49	VR2W-105216	A69-9001-1276	1
2012-04-14 01:05:07	2012-04-14 11:05:07	VR2W-105216	A69-9001-1276	1
2012-04-14 01:12:56	2012-04-14 11:12:56	VR2W-105216	A69-9001-1276	1
2012-04-14 01:36:36	2012-04-14 11:36:36	VR2W-105217	A69-9001-1276	1
2012-04-14 01:40:58	2012-04-14 11:40:58	VR2W-105217	A69-9001-1276	1
2012-04-14 01:49:10	2012-04-14 11:49:10	VR2W-105217	A69-9001-1276	1
2012-04-14 01:53:01	2012-04-14 11:53:01	VR2W-105217	A69-9001-1276	1
2012-04-14 02:14:33	2012-04-14 12:14:33	VR2W-105217	A69-9001-1276	1
2012-04-14 02:19:15	2012-04-14 12:19:15	VR2W-105217	A69-9001-1276	1
2012-04-14 02:23:44	2012-04-14 12:23:44	VR2W-105217	A69-9001-1276	1
2012-04-14 02:32:39	2012-04-14 12:32:39	VR2W-105217	A69-9001-1276	1
2012-04-14 02:37:26	2012-04-14 12:37:26	VR2W-105217	A69-9001-1276	1
2012-04-14 02:42:04	2012-04-14 12:42:04	VR2W-105217	A69-9001-1276	1
2012-04-14 02:46:26	2012-04-14 12:46:26	VR2W-105217	A69-9001-1276	1
2012-04-14 02:50:14	2012-04-14 12:50:14	VR2W-105217	A69-9001-1276	1
2012-04-14 02:58:21	2012-04-14 12:58:21	VR2W-105217	A69-9001-1276	1
2012-04-14 03:02:39	2012-04-14 13:02:39	VR2W-105217	A69-9001-1276	1
2012-04-14 03:06:19	2012-04-14 13:06:19	VR2W-105217	A69-9001-1276	1
2012-04-14 03:15:18	2012-04-14 13:15:18	VR2W-105217	A69-9001-1276	1
2012-04-14 03:20:11	2012-04-14 13:20:11	VR2W-105217	A69-9001-1276	1
2012-04-14 03:34:25	2012-04-14 13:34:25	VR2W-105217	A69-9001-1276	1
2012-04-14 03:42:25	2012-04-14 13:42:25	VR2W-105217	A69-9001-1276	1
2012-04-14 04:00:33	2012-04-14 14:00:33	VR2W-105217	A69-9001-1276	1
2012-04-14 04:04:52	2012-04-14 14:04:52	VR2W-105217	A69-9001-1276	1
2012-04-14 04:08:36	2012-04-14 14:08:36	VR2W-105217	A69-9001-1276	1
2012-04-14 04:24:17	2012-04-14 14:24:17	VR2W-105217	A69-9001-1276	1
2012-04-14 04:27:51	2012-04-14 14:27:51	VR2W-105217	A69-9001-1276	1
2012-04-14 04:31:44	2012-04-14 14:31:44	VR2W-105217	A69-9001-1276	1
2012-04-14 04:36:14	2012-04-14 14:36:14	VR2W-105217	A69-9001-1276	1
2012-04-14 04:45:13	2012-04-14 14:45:13	VR2W-105217	A69-9001-1276	1
2012-04-14 04:50:05	2012-04-14 14:50:05	VR2W-105217	A69-9001-1276	1
2012-04-14 04:59:42	2012-04-14 14:59:42	VR2W-105217	A69-9001-1276	1
2012-04-14 05:08:33	2012-04-14 15:08:33	VR2W-105217	A69-9001-1276	1
2012-04-14 05:12:12	2012-04-14 15:12:12	VR2W-105217	A69-9001-1276	1
2012-04-14 05:21:02	2012-04-14 15:21:02	VR2W-105217	A69-9001-1276	1
2012-04-14 05:30:11	2012-04-14 15:30:11	VR2W-105217	A69-9001-1276	1
2012-04-14 05:34:10	2012-04-14 15:34:10	VR2W-105217	A69-9001-1276	1
2012-04-14 05:38:53	2012-04-14 15:38:53	VR2W-105217	A69-9001-1276	1
2012-04-14 05:50:44	2012-04-14 15:50:44	VR2W-105217	A69-9001-1276	1
2012-04-14 05:57:30	2012-04-14 15:57:30	VR2W-105216	A69-9001-1276	1
2012-04-14 06:00:49	2012-04-14 16:00:49	VR2W-105216	A69-9001-1276	1
2012-04-14 06:04:12	2012-04-14 16:04:12	VR2W-105216	A69-9001-1276	1
2012-04-14 06:27:46	2012-04-14 16:27:46	VR2W-105216	A69-9001-1276	1
2012-04-14 06:35:27	2012-04-14 16:35:27	VR2W-105216	A69-9001-1276	1
2012-04-14 07:01:59	2012-04-14 17:01:59	VR2W-105216	A69-9001-1276	1
2012-04-14 07:12:47	2012-04-14 17:12:47	VR2W-105216	A69-9001-1276	1
2012-04-14 07:16:15	2012-04-14 17:16:15	VR2W-105216	A69-9001-1276	1
2012-04-14 07:19:57	2012-04-14 17:19:57	VR2W-105216	A69-9001-1276	1
2012-04-14 07:38:05	2012-04-14 17:38:05	VR2W-105217	A69-9001-1276	1
2012-04-14 07:50:15	2012-04-14 17:50:15	VR2W-105216	A69-9001-1276	1
2012-04-14 07:57:10	2012-04-14 17:57:10	VR2W-105216	A69-9001-1276	1
2012-04-14 20:05:56	2012-04-15 06:05:56	VR2W-105216	A69-9001-1276	0
2012-04-14 20:41:55	2012-04-15 06:41:55	VR2W-105216	A69-9001-1276	1
2012-04-14 20:46:43	2012-04-15 06:46:43	VR2W-105216	A69-9001-1276	1
2012-04-14 20:55:38	2012-04-15 06:55:38	VR2W-105217	A69-9001-1276	1
2012-04-14 21:04:14	2012-04-15 07:04:14	VR2W-105217	A69-9001-1276	1
2012-04-14 21:08:36	2012-04-15 07:08:36	VR2W-105217	A69-9001-1276	1
2012-04-14 21:38:51	2012-04-15 07:38:51	VR2W-105217	A69-9001-1276	1
2012-04-14 21:43:30	2012-04-15 07:43:30	VR2W-105217	A69-9001-1276	1
2012-04-14 21:47:53	2012-04-15 07:47:53	VR2W-105217	A69-9001-1276	1
2012-04-14 21:51:44	2012-04-15 07:51:44	VR2W-105217	A69-9001-1276	1
2012-04-14 21:56:11	2012-04-15 07:56:11	VR2W-105217	A69-9001-1276	1
2012-04-14 22:00:09	2012-04-15 08:00:09	VR2W-105217	A69-9001-1276	1
2012-04-14 22:04:49	2012-04-15 08:04:49	VR2W-105217	A69-9001-1276	1
2012-04-14 22:17:46	2012-04-15 08:17:46	VR2W-105217	A69-9001-1276	1
2012-04-14 22:22:03	2012-04-15 08:22:03	VR2W-105217	A69-9001-1276	1
2012-04-14 22:25:40	2012-04-15 08:25:40	VR2W-105217	A69-9001-1276	1
2012-04-14 22:29:40	2012-04-15 08:29:40	VR2W-105217	A69-9001-1276	1
2012-04-14 22:50:04	2012-04-15 08:50:04	VR2W-105217	A69-9001-1276	1
2012-04-14 23:07:37	2012-04-15 09:07:37	VR2W-105216	A69-9001-1276	1
2012-04-14 23:12:31	2012-04-15 09:12:31	VR2W-105216	A69-9001-1276	1
2012-04-14 23:22:12	2012-04-15 09:22:12	VR2W-105216	A69-9001-1276	1
2012-04-14 23:31:10	2012-04-15 09:31:10	VR2W-105217	A69-9001-1276	1
2012-04-14 23:35:14	2012-04-15 09:35:14	VR2W-105217	A69-9001-1276	1
2012-04-15 00:25:03	2012-04-15 10:25:03	VR2W-105216	A69-9001-1276	1
2012-04-15 00:58:52	2012-04-15 10:58:52	VR2W-105216	A69-9001-1276	1
2012-04-15 01:18:18	2012-04-15 11:18:18	VR2W-105216	A69-9001-1276	1
2012-04-15 01:35:28	2012-04-15 11:35:28	VR2W-105217	A69-9001-1276	1
2012-04-15 01:35:37	2012-04-15 11:35:37	VR2W-105218	A69-9001-1276	1
2012-04-15 01:44:14	2012-04-15 11:44:14	VR2W-105217	A69-9001-1276	1
2012-04-15 01:48:51	2012-04-15 11:48:51	VR2W-105217	A69-9001-1276	1
2012-04-15 01:53:07	2012-04-15 11:53:07	VR2W-105217	A69-9001-1276	1
2012-04-15 01:56:47	2012-04-15 11:56:47	VR2W-105217	A69-9001-1276	1
2012-04-15 02:00:50	2012-04-15 12:00:50	VR2W-105217	A69-9001-1276	1
2012-04-15 02:19:23	2012-04-15 12:19:23	VR2W-105217	A69-9001-1276	1
2012-04-15 02:27:13	2012-04-15 12:27:13	VR2W-105217	A69-9001-1276	1
2012-04-15 02:30:36	2012-04-15 12:30:36	VR2W-105217	A69-9001-1276	1
2012-04-15 02:34:05	2012-04-15 12:34:05	VR2W-105217	A69-9001-1276	1
2012-04-15 02:57:38	2012-04-15 12:57:38	VR2W-105217	A69-9001-1276	1
2012-04-15 03:10:38	2012-04-15 13:10:38	VR2W-105217	A69-9001-1276	1
2012-04-15 03:23:01	2012-04-15 13:23:01	VR2W-105217	A69-9001-1276	1
2012-04-15 03:26:40	2012-04-15 13:26:40	VR2W-105217	A69-9001-1276	1
2012-04-15 03:30:43	2012-04-15 13:30:43	VR2W-105217	A69-9001-1276	1
2012-04-15 03:52:11	2012-04-15 13:52:11	VR2W-105217	A69-9001-1276	1
2012-04-15 03:59:09	2012-04-15 13:59:09	VR2W-105218	A69-9001-1276	1
2012-04-15 04:02:49	2012-04-15 14:02:49	VR2W-105218	A69-9001-1276	1
2012-04-15 04:06:44	2012-04-15 14:06:44	VR2W-105217	A69-9001-1276	1
2012-04-15 04:11:38	2012-04-15 14:11:38	VR2W-105217	A69-9001-1276	1
2012-04-15 04:16:29	2012-04-15 14:16:29	VR2W-105217	A69-9001-1276	1
2012-04-15 04:21:16	2012-04-15 14:21:16	VR2W-105217	A69-9001-1276	1
2012-04-15 04:30:14	2012-04-15 14:30:14	VR2W-105217	A69-9001-1276	1
2012-04-15 04:46:15	2012-04-15 14:46:15	VR2W-105217	A69-9001-1276	1
2012-04-15 04:57:19	2012-04-15 14:57:19	VR2W-105217	A69-9001-1276	1
2012-04-15 04:57:28	2012-04-15 14:57:28	VR2W-105218	A69-9001-1276	1
2012-04-15 05:02:03	2012-04-15 15:02:03	VR2W-105217	A69-9001-1276	1
2012-04-15 05:06:36	2012-04-15 15:06:36	VR2W-105217	A69-9001-1276	1
2012-04-15 05:10:47	2012-04-15 15:10:47	VR2W-105217	A69-9001-1276	1
2012-04-15 05:14:14	2012-04-15 15:14:14	VR2W-105217	A69-9001-1276	1
2012-04-15 05:17:51	2012-04-15 15:17:51	VR2W-105217	A69-9001-1276	1
2012-04-15 05:31:06	2012-04-15 15:31:06	VR2W-105217	A69-9001-1276	1
2012-04-15 05:38:34	2012-04-15 15:38:34	VR2W-105217	A69-9001-1276	1
2012-04-15 05:45:34	2012-04-15 15:45:34	VR2W-105217	A69-9001-1276	1
2012-04-15 05:49:29	2012-04-15 15:49:29	VR2W-105217	A69-9001-1276	1
2012-04-15 05:54:04	2012-04-15 15:54:04	VR2W-105217	A69-9001-1276	1
2012-04-15 06:05:53	2012-04-15 16:05:53	VR2W-105218	A69-9001-1276	1
2012-04-15 06:14:14	2012-04-15 16:14:14	VR2W-105217	A69-9001-1276	1
2012-04-15 06:23:52	2012-04-15 16:23:52	VR2W-105216	A69-9001-1276	1
2012-04-15 06:28:15	2012-04-15 16:28:15	VR2W-105216	A69-9001-1276	1
2012-04-15 06:32:06	2012-04-15 16:32:06	VR2W-105216	A69-9001-1276	1
2012-04-15 06:36:33	2012-04-15 16:36:33	VR2W-105216	A69-9001-1276	1
2012-04-15 06:45:14	2012-04-15 16:45:14	VR2W-105216	A69-9001-1276	1
2012-04-15 06:58:33	2012-04-15 16:58:33	VR2W-105216	A69-9001-1276	1
2012-04-15 07:03:14	2012-04-15 17:03:14	VR2W-105216	A69-9001-1276	1
2012-04-15 07:16:25	2012-04-15 17:16:25	VR2W-105216	A69-9001-1276	1
2012-04-15 07:20:58	2012-04-15 17:20:58	VR2W-105216	A69-9001-1276	1
2012-04-15 07:28:32	2012-04-15 17:28:32	VR2W-105216	A69-9001-1276	1
2012-04-15 07:49:14	2012-04-15 17:49:14	VR2W-105216	A69-9001-1276	1
2012-04-15 08:10:12	2012-04-15 18:10:12	VR2W-105216	A69-9001-1276	1
2012-04-15 08:22:32	2012-04-15 18:22:32	VR2W-105216	A69-9001-1276	1
2012-04-15 08:51:34	2012-04-15 18:51:34	VR2W-105216	A69-9001-1276	0
2012-04-15 09:28:07	2012-04-15 19:28:07	VR2W-105216	A69-9001-1276	0
2012-04-15 10:10:14	2012-04-15 20:10:14	VR2W-105216	A69-9001-1276	0
2012-04-15 10:36:22	2012-04-15 20:36:22	VR2W-105216	A69-9001-1276	0
2012-04-15 11:06:54	2012-04-15 21:06:54	VR2W-105216	A69-9001-1276	0
2012-04-15 11:24:59	2012-04-15 21:24:59	VR2W-105216	A69-9001-1276	0
2012-04-15 11:37:16	2012-04-15 21:37:16	VR2W-105216	A69-9001-1276	0
2012-04-15 12:41:12	2012-04-15 22:41:12	VR2W-105216	A69-9001-1276	0
2012-04-15 12:45:07	2012-04-15 22:45:07	VR2W-105216	A69-9001-1276	0
2012-04-15 13:04:51	2012-04-15 23:04:51	VR2W-105216	A69-9001-1276	0
2012-04-15 13:22:54	2012-04-15 23:22:54	VR2W-105216	A69-9001-1276	0
2012-04-15 13:27:39	2012-04-15 23:27:39	VR2W-105216	A69-9001-1276	0
2012-04-15 13:39:55	2012-04-15 23:39:55	VR2W-105216	A69-9001-1276	0
2012-04-15 13:43:40	2012-04-15 23:43:40	VR2W-105216	A69-9001-1276	0
2012-04-15 13:51:27	2012-04-15 23:51:27	VR2W-105216	A69-9001-1276	0
2012-04-15 13:55:17	2012-04-15 23:55:17	VR2W-105216	A69-9001-1276	0
2012-04-15 14:08:10	2012-04-16 00:08:10	VR2W-105216	A69-9001-1276	0
2012-04-15 14:23:42	2012-04-16 00:23:42	VR2W-105216	A69-9001-1276	0
2012-04-15 15:04:08	2012-04-16 01:04:08	VR2W-105216	A69-9001-1276	0
2012-04-15 15:21:07	2012-04-16 01:21:07	VR2W-105216	A69-9001-1276	0
2012-04-15 16:29:12	2012-04-16 02:29:12	VR2W-105216	A69-9001-1276	0
2012-04-15 16:33:54	2012-04-16 02:33:54	VR2W-105216	A69-9001-1276	0
2012-04-15 18:21:20	2012-04-16 04:21:20	VR2W-105216	A69-9001-1276	0
2012-04-15 18:25:15	2012-04-16 04:25:15	VR2W-105216	A69-9001-1276	0
2012-04-15 18:29:50	2012-04-16 04:29:50	VR2W-105216	A69-9001-1276	0
2012-04-15 18:50:02	2012-04-16 04:50:02	VR2W-105216	A69-9001-1276	0
2012-04-15 18:59:40	2012-04-16 04:59:40	VR2W-105216	A69-9001-1276	0
2012-04-15 19:12:27	2012-04-16 05:12:27	VR2W-105216	A69-9001-1276	0
2012-04-15 19:27:58	2012-04-16 05:27:58	VR2W-105216	A69-9001-1276	0
2012-04-15 21:07:46	2012-04-16 07:07:46	VR2W-105216	A69-9001-1276	1
2012-04-15 21:11:21	2012-04-16 07:11:21	VR2W-105216	A69-9001-1276	1
2012-04-15 21:23:42	2012-04-16 07:23:42	VR2W-105217	A69-9001-1276	1
2012-04-15 21:27:02	2012-04-16 07:27:02	VR2W-105217	A69-9001-1276	1
2012-04-15 21:34:01	2012-04-16 07:34:01	VR2W-105217	A69-9001-1276	1
2012-04-15 21:34:10	2012-04-16 07:34:10	VR2W-105218	A69-9001-1276	1
2012-04-15 21:37:54	2012-04-16 07:37:54	VR2W-105217	A69-9001-1276	1
2012-04-15 21:46:41	2012-04-16 07:46:41	VR2W-105218	A69-9001-1276	1
2012-04-15 21:47:02	2012-04-16 07:47:02	VR2W-105219	A69-9001-1276	1
2012-04-15 21:53:10	2012-04-16 07:53:10	VR2W-105217	A69-9001-1276	1
2012-04-15 22:00:15	2012-04-16 08:00:15	VR2W-105217	A69-9001-1276	1
2012-04-15 22:09:00	2012-04-16 08:09:00	VR2W-105217	A69-9001-1276	1
2012-04-15 22:25:16	2012-04-16 08:25:16	VR2W-105217	A69-9001-1276	1
2012-04-15 22:29:46	2012-04-16 08:29:46	VR2W-105217	A69-9001-1276	1
2012-04-15 22:38:45	2012-04-16 08:38:45	VR2W-105217	A69-9001-1276	1
2012-04-15 22:48:28	2012-04-16 08:48:28	VR2W-105217	A69-9001-1276	1
2012-04-15 22:53:13	2012-04-16 08:53:13	VR2W-105217	A69-9001-1276	1
2012-04-15 22:57:48	2012-04-16 08:57:48	VR2W-105217	A69-9001-1276	1
2012-04-15 22:57:58	2012-04-16 08:57:58	VR2W-105218	A69-9001-1276	1
2012-04-15 23:05:38	2012-04-16 09:05:38	VR2W-105217	A69-9001-1276	1
2012-04-15 23:14:08	2012-04-16 09:14:08	VR2W-105217	A69-9001-1276	1
2012-04-15 23:21:56	2012-04-16 09:21:56	VR2W-105217	A69-9001-1276	1
2012-04-15 23:25:50	2012-04-16 09:25:50	VR2W-105217	A69-9001-1276	1
2012-04-15 23:30:29	2012-04-16 09:30:29	VR2W-105218	A69-9001-1276	1
2012-04-15 23:34:27	2012-04-16 09:34:27	VR2W-105217	A69-9001-1276	1
2012-04-15 23:44:36	2012-04-16 09:44:36	VR2W-105217	A69-9001-1276	1
2012-04-15 23:44:46	2012-04-16 09:44:46	VR2W-105218	A69-9001-1276	1
2012-04-15 23:48:17	2012-04-16 09:48:17	VR2W-105217	A69-9001-1276	1
2012-04-15 23:52:23	2012-04-16 09:52:23	VR2W-105217	A69-9001-1276	1
2012-04-15 23:55:42	2012-04-16 09:55:42	VR2W-105217	A69-9001-1276	1
2012-04-16 00:10:41	2012-04-16 10:10:41	VR2W-105218	A69-9001-1276	1
2012-04-16 00:25:41	2012-04-16 10:25:41	VR2W-105217	A69-9001-1276	1
2012-04-16 00:29:41	2012-04-16 10:29:41	VR2W-105217	A69-9001-1276	1
2012-04-16 00:43:09	2012-04-16 10:43:09	VR2W-105217	A69-9001-1276	1
2012-04-16 01:12:21	2012-04-16 11:12:21	VR2W-105217	A69-9001-1276	1
2012-04-16 01:26:44	2012-04-16 11:26:44	VR2W-105217	A69-9001-1276	1
2012-04-16 01:31:13	2012-04-16 11:31:13	VR2W-105217	A69-9001-1276	1
2012-04-16 01:35:25	2012-04-16 11:35:25	VR2W-105218	A69-9001-1276	1
2012-04-16 01:40:05	2012-04-16 11:40:05	VR2W-105217	A69-9001-1276	1
2012-04-16 01:53:23	2012-04-16 11:53:23	VR2W-105217	A69-9001-1276	1
2012-04-16 02:06:45	2012-04-16 12:06:45	VR2W-105217	A69-9001-1276	1
2012-04-16 02:19:04	2012-04-16 12:19:04	VR2W-105217	A69-9001-1276	1
2012-04-16 02:23:34	2012-04-16 12:23:34	VR2W-105217	A69-9001-1276	1
2012-04-16 02:32:33	2012-04-16 12:32:33	VR2W-105217	A69-9001-1276	1
2012-04-16 02:42:16	2012-04-16 12:42:16	VR2W-105217	A69-9001-1276	1
2012-04-16 02:47:05	2012-04-16 12:47:05	VR2W-105217	A69-9001-1276	1
2012-04-16 03:00:19	2012-04-16 13:00:19	VR2W-105217	A69-9001-1276	1
2012-04-16 03:05:08	2012-04-16 13:05:08	VR2W-105217	A69-9001-1276	1
2012-04-16 03:14:24	2012-04-16 13:14:24	VR2W-105217	A69-9001-1276	1
2012-04-16 03:18:34	2012-04-16 13:18:34	VR2W-105217	A69-9001-1276	1
2012-04-16 03:21:58	2012-04-16 13:21:58	VR2W-105217	A69-9001-1276	1
2012-04-16 03:25:31	2012-04-16 13:25:31	VR2W-105217	A69-9001-1276	1
2012-04-16 03:29:20	2012-04-16 13:29:20	VR2W-105217	A69-9001-1276	1
2012-04-16 03:46:20	2012-04-16 13:46:20	VR2W-105217	A69-9001-1276	1
2012-04-16 04:05:17	2012-04-16 14:05:17	VR2W-105217	A69-9001-1276	1
2012-04-16 04:09:43	2012-04-16 14:09:43	VR2W-105217	A69-9001-1276	1
2012-04-16 04:13:50	2012-04-16 14:13:50	VR2W-105216	A69-9001-1276	1
2012-04-16 04:18:26	2012-04-16 14:18:26	VR2W-105216	A69-9001-1276	1
2012-04-16 04:26:20	2012-04-16 14:26:20	VR2W-105216	A69-9001-1276	1
2012-04-16 04:30:20	2012-04-16 14:30:20	VR2W-105216	A69-9001-1276	1
2012-04-16 04:35:04	2012-04-16 14:35:04	VR2W-105216	A69-9001-1276	1
2012-04-16 04:39:35	2012-04-16 14:39:35	VR2W-105216	A69-9001-1276	1
2012-04-16 04:47:07	2012-04-16 14:47:07	VR2W-105216	A69-9001-1276	1
2012-04-16 04:50:40	2012-04-16 14:50:40	VR2W-105216	A69-9001-1276	1
2012-04-16 04:58:52	2012-04-16 14:58:52	VR2W-105216	A69-9001-1276	1
2012-04-16 05:11:12	2012-04-16 15:11:12	VR2W-105216	A69-9001-1276	1
2012-04-16 05:15:57	2012-04-16 15:15:57	VR2W-105216	A69-9001-1276	1
2012-04-16 05:28:24	2012-04-16 15:28:24	VR2W-105216	A69-9001-1276	1
2012-04-16 05:49:25	2012-04-16 15:49:25	VR2W-105216	A69-9001-1276	1
2012-04-16 06:04:08	2012-04-16 16:04:08	VR2W-105216	A69-9001-1276	1
2012-04-16 06:07:51	2012-04-16 16:07:51	VR2W-105216	A69-9001-1276	1
2012-04-16 06:19:08	2012-04-16 16:19:08	VR2W-105216	A69-9001-1276	1
2012-04-16 06:41:46	2012-04-16 16:41:46	VR2W-105216	A69-9001-1276	1
2012-04-16 06:49:43	2012-04-16 16:49:43	VR2W-105216	A69-9001-1276	1
2012-04-16 06:53:13	2012-04-16 16:53:13	VR2W-105216	A69-9001-1276	1
2012-04-16 06:56:58	2012-04-16 16:56:58	VR2W-105216	A69-9001-1276	1
2012-04-16 07:01:12	2012-04-16 17:01:12	VR2W-105216	A69-9001-1276	1
2012-04-16 07:04:46	2012-04-16 17:04:46	VR2W-105216	A69-9001-1276	1
2012-04-16 07:13:08	2012-04-16 17:13:08	VR2W-105216	A69-9001-1276	1
2012-04-16 08:31:56	2012-04-16 18:31:56	VR2W-105216	A69-9001-1276	0
2012-04-16 09:14:24	2012-04-16 19:14:24	VR2W-105216	A69-9001-1276	0
2012-04-16 09:18:45	2012-04-16 19:18:45	VR2W-105216	A69-9001-1276	0
2012-04-16 09:30:28	2012-04-16 19:30:28	VR2W-105216	A69-9001-1276	0
2012-04-16 11:02:34	2012-04-16 21:02:34	VR2W-105216	A69-9001-1276	0
2012-04-16 13:23:22	2012-04-16 23:23:22	VR2W-105216	A69-9001-1276	0
2012-04-16 13:37:19	2012-04-16 23:37:19	VR2W-105216	A69-9001-1276	0
2012-04-16 13:50:32	2012-04-16 23:50:32	VR2W-105216	A69-9001-1276	0
2012-04-16 14:24:08	2012-04-17 00:24:08	VR2W-105216	A69-9001-1276	0
2012-04-16 14:34:38	2012-04-17 00:34:38	VR2W-105216	A69-9001-1276	0
2012-04-16 15:27:36	2012-04-17 01:27:36	VR2W-105216	A69-9001-1276	0
2012-04-16 15:32:25	2012-04-17 01:32:25	VR2W-105216	A69-9001-1276	0
2012-04-16 15:50:30	2012-04-17 01:50:30	VR2W-105216	A69-9001-1276	0
2012-04-16 16:39:29	2012-04-17 02:39:29	VR2W-105216	A69-9001-1276	0
2012-04-16 18:12:06	2012-04-17 04:12:06	VR2W-105216	A69-9001-1276	0
2012-04-16 19:09:12	2012-04-17 05:09:12	VR2W-105216	A69-9001-1276	0
2012-04-16 20:27:53	2012-04-17 06:27:53	VR2W-105216	A69-9001-1276	0
2012-04-16 20:35:21	2012-04-17 06:35:21	VR2W-105216	A69-9001-1276	1
2012-04-16 20:38:46	2012-04-17 06:38:46	VR2W-105216	A69-9001-1276	1
2012-04-16 20:42:21	2012-04-17 06:42:21	VR2W-105216	A69-9001-1276	1
2012-04-16 20:58:20	2012-04-17 06:58:20	VR2W-105217	A69-9001-1276	1
2012-04-16 21:02:06	2012-04-17 07:02:06	VR2W-105217	A69-9001-1276	1
2012-04-16 21:09:54	2012-04-17 07:09:54	VR2W-105217	A69-9001-1276	1
2012-04-16 21:13:49	2012-04-17 07:13:49	VR2W-105217	A69-9001-1276	1
2012-04-16 21:26:01	2012-04-17 07:26:01	VR2W-105217	A69-9001-1276	1
2012-04-16 21:33:45	2012-04-17 07:33:45	VR2W-105217	A69-9001-1276	1
2012-04-16 21:43:33	2012-04-17 07:43:33	VR2W-105217	A69-9001-1276	1
2012-04-16 21:48:27	2012-04-17 07:48:27	VR2W-105217	A69-9001-1276	1
2012-04-16 21:53:17	2012-04-17 07:53:17	VR2W-105217	A69-9001-1276	1
2012-04-16 22:25:10	2012-04-17 08:25:10	VR2W-105217	A69-9001-1276	1
2012-04-16 22:33:44	2012-04-17 08:33:44	VR2W-105217	A69-9001-1276	1
2012-04-16 22:46:09	2012-04-17 08:46:09	VR2W-105217	A69-9001-1276	1
2012-04-16 22:49:48	2012-04-17 08:49:48	VR2W-105217	A69-9001-1276	1
2012-04-16 22:53:51	2012-04-17 08:53:51	VR2W-105217	A69-9001-1276	1
2012-04-16 23:03:25	2012-04-17 09:03:25	VR2W-105217	A69-9001-1276	1
2012-04-16 23:08:00	2012-04-17 09:08:00	VR2W-105217	A69-9001-1276	1
2012-04-16 23:19:38	2012-04-17 09:19:38	VR2W-105217	A69-9001-1276	1
2012-04-16 23:24:05	2012-04-17 09:24:05	VR2W-105217	A69-9001-1276	1
2012-04-16 23:28:02	2012-04-17 09:28:02	VR2W-105217	A69-9001-1276	1
2012-04-16 23:32:41	2012-04-17 09:32:41	VR2W-105217	A69-9001-1276	1
2012-04-16 23:49:32	2012-04-17 09:49:32	VR2W-105217	A69-9001-1276	1
2012-04-16 23:54:27	2012-04-17 09:54:27	VR2W-105217	A69-9001-1276	1
2012-04-16 23:59:21	2012-04-17 09:59:21	VR2W-105217	A69-9001-1276	1
2012-04-17 00:18:57	2012-04-17 10:18:57	VR2W-105217	A69-9001-1276	1
2012-04-17 00:44:05	2012-04-17 10:44:05	VR2W-105217	A69-9001-1276	1
2012-04-17 00:47:50	2012-04-17 10:47:50	VR2W-105217	A69-9001-1276	1
2012-04-17 00:52:04	2012-04-17 10:52:04	VR2W-105217	A69-9001-1276	1
2012-04-17 00:59:28	2012-04-17 10:59:28	VR2W-105217	A69-9001-1276	1
2012-04-17 01:24:59	2012-04-17 11:24:59	VR2W-105217	A69-9001-1276	1
2012-04-17 01:28:46	2012-04-17 11:28:46	VR2W-105217	A69-9001-1276	1
2012-04-17 01:36:41	2012-04-17 11:36:41	VR2W-105217	A69-9001-1276	1
2012-04-17 01:54:43	2012-04-17 11:54:43	VR2W-105217	A69-9001-1276	1
2012-04-17 01:58:45	2012-04-17 11:58:45	VR2W-105217	A69-9001-1276	1
2012-04-17 02:20:39	2012-04-17 12:20:39	VR2W-105217	A69-9001-1276	1
2012-04-17 02:28:46	2012-04-17 12:28:46	VR2W-105217	A69-9001-1276	1
2012-04-17 02:32:28	2012-04-17 12:32:28	VR2W-105217	A69-9001-1276	1
2012-04-17 02:43:38	2012-04-17 12:43:38	VR2W-105217	A69-9001-1276	1
2012-04-17 02:47:32	2012-04-17 12:47:32	VR2W-105217	A69-9001-1276	1
2012-04-17 03:10:58	2012-04-17 13:10:58	VR2W-105217	A69-9001-1276	1
2012-04-17 03:43:51	2012-04-17 13:43:51	VR2W-105217	A69-9001-1276	1
2012-04-17 03:51:37	2012-04-17 13:51:37	VR2W-105218	A69-9001-1276	1
2012-04-17 04:15:15	2012-04-17 14:15:15	VR2W-105218	A69-9001-1276	1
2012-04-17 04:31:35	2012-04-17 14:31:35	VR2W-105217	A69-9001-1276	1
2012-04-17 04:40:15	2012-04-17 14:40:15	VR2W-105217	A69-9001-1276	1
2012-04-17 04:44:42	2012-04-17 14:44:42	VR2W-105217	A69-9001-1276	1
2012-04-17 04:48:51	2012-04-17 14:48:51	VR2W-105218	A69-9001-1276	1
2012-04-17 04:58:00	2012-04-17 14:58:00	VR2W-105217	A69-9001-1276	1
2012-04-17 05:23:22	2012-04-17 15:23:22	VR2W-105217	A69-9001-1276	1
2012-04-17 05:26:47	2012-04-17 15:26:47	VR2W-105217	A69-9001-1276	1
2012-04-17 05:34:27	2012-04-17 15:34:27	VR2W-105218	A69-9001-1276	1
2012-04-17 05:38:52	2012-04-17 15:38:52	VR2W-105217	A69-9001-1276	1
2012-04-17 05:50:34	2012-04-17 15:50:34	VR2W-105217	A69-9001-1276	1
2012-04-17 05:55:05	2012-04-17 15:55:05	VR2W-105217	A69-9001-1276	1
2012-04-17 06:09:01	2012-04-17 16:09:01	VR2W-105217	A69-9001-1276	1
2012-04-17 06:19:27	2012-04-17 16:19:27	VR2W-105217	A69-9001-1276	1
2012-04-17 06:44:55	2012-04-17 16:44:55	VR2W-105217	A69-9001-1276	1
2012-04-17 06:48:11	2012-04-17 16:48:11	VR2W-105217	A69-9001-1276	1
2012-04-17 06:54:43	2012-04-17 16:54:43	VR2W-105217	A69-9001-1276	1
2012-04-17 07:01:22	2012-04-17 17:01:22	VR2W-105217	A69-9001-1276	1
2012-04-17 07:04:47	2012-04-17 17:04:47	VR2W-105217	A69-9001-1276	1
2012-04-17 07:12:14	2012-04-17 17:12:14	VR2W-105217	A69-9001-1276	1
2012-04-17 07:16:45	2012-04-17 17:16:45	VR2W-105217	A69-9001-1276	1
2012-04-17 07:31:15	2012-04-17 17:31:15	VR2W-105217	A69-9001-1276	1
2012-04-17 07:35:10	2012-04-17 17:35:10	VR2W-105217	A69-9001-1276	1
2012-04-17 08:18:33	2012-04-17 18:18:33	VR2W-105216	A69-9001-1276	1
2012-04-17 08:30:58	2012-04-17 18:30:58	VR2W-105216	A69-9001-1276	0
2012-04-17 10:01:37	2012-04-17 20:01:37	VR2W-105216	A69-9001-1276	0
2012-04-17 10:28:56	2012-04-17 20:28:56	VR2W-105216	A69-9001-1276	0
2012-04-17 10:38:25	2012-04-17 20:38:25	VR2W-105216	A69-9001-1276	0
2012-04-17 12:09:24	2012-04-17 22:09:24	VR2W-105216	A69-9001-1276	0
2012-04-17 12:13:14	2012-04-17 22:13:14	VR2W-105216	A69-9001-1276	0
2012-04-17 12:17:37	2012-04-17 22:17:37	VR2W-105216	A69-9001-1276	0
2012-04-17 13:08:16	2012-04-17 23:08:16	VR2W-105216	A69-9001-1276	0
2012-04-17 16:56:25	2012-04-18 02:56:25	VR2W-105216	A69-9001-1276	0
2012-04-17 18:28:36	2012-04-18 04:28:36	VR2W-105216	A69-9001-1276	0
2012-04-17 19:16:28	2012-04-18 05:16:28	VR2W-105216	A69-9001-1276	0
2012-04-17 19:25:18	2012-04-18 05:25:18	VR2W-105216	A69-9001-1276	0
2012-04-17 19:30:00	2012-04-18 05:30:00	VR2W-105216	A69-9001-1276	0
2012-04-17 20:37:29	2012-04-18 06:37:29	VR2W-105216	A69-9001-1276	1
2012-04-17 20:42:20	2012-04-18 06:42:20	VR2W-105216	A69-9001-1276	1
2012-04-17 21:03:10	2012-04-18 07:03:10	VR2W-105217	A69-9001-1276	1
2012-04-17 21:07:43	2012-04-18 07:07:43	VR2W-105217	A69-9001-1276	1
2012-04-17 21:11:52	2012-04-18 07:11:52	VR2W-105217	A69-9001-1276	1
2012-04-17 21:18:49	2012-04-18 07:18:49	VR2W-105217	A69-9001-1276	1
2012-04-17 21:27:17	2012-04-18 07:27:17	VR2W-105218	A69-9001-1276	1
2012-04-17 21:31:06	2012-04-18 07:31:06	VR2W-105217	A69-9001-1276	1
2012-04-17 21:53:41	2012-04-18 07:53:41	VR2W-105218	A69-9001-1276	1
2012-04-17 22:01:10	2012-04-18 08:01:10	VR2W-105217	A69-9001-1276	1
2012-04-17 22:08:49	2012-04-18 08:08:49	VR2W-105217	A69-9001-1276	1
2012-04-17 22:13:36	2012-04-18 08:13:36	VR2W-105217	A69-9001-1276	1
2012-04-17 22:31:34	2012-04-18 08:31:34	VR2W-105218	A69-9001-1276	1
2012-04-17 22:57:22	2012-04-18 08:57:22	VR2W-105217	A69-9001-1276	1
2012-04-17 23:13:54	2012-04-18 09:13:54	VR2W-105217	A69-9001-1276	1
2012-04-17 23:14:03	2012-04-18 09:14:03	VR2W-105218	A69-9001-1276	1
2012-04-17 23:22:20	2012-04-18 09:22:20	VR2W-105217	A69-9001-1276	1
2012-04-17 23:31:28	2012-04-18 09:31:28	VR2W-105217	A69-9001-1276	1
2012-04-17 23:35:28	2012-04-18 09:35:28	VR2W-105217	A69-9001-1276	1
2012-04-17 23:48:48	2012-04-18 09:48:48	VR2W-105217	A69-9001-1276	1
2012-04-17 23:52:07	2012-04-18 09:52:07	VR2W-105217	A69-9001-1276	1
2012-04-18 00:11:15	2012-04-18 10:11:15	VR2W-105217	A69-9001-1276	1
2012-04-18 00:41:06	2012-04-18 10:41:06	VR2W-105217	A69-9001-1276	1
2012-04-18 00:44:27	2012-04-18 10:44:27	VR2W-105217	A69-9001-1276	1
2012-04-18 00:51:27	2012-04-18 10:51:27	VR2W-105217	A69-9001-1276	1
2012-04-18 00:59:57	2012-04-18 10:59:57	VR2W-105217	A69-9001-1276	1
2012-04-18 01:04:10	2012-04-18 11:04:10	VR2W-105217	A69-9001-1276	1
2012-04-18 01:11:30	2012-04-18 11:11:30	VR2W-105217	A69-9001-1276	1
2012-04-18 01:15:50	2012-04-18 11:15:50	VR2W-105217	A69-9001-1276	1
2012-04-18 01:23:50	2012-04-18 11:23:50	VR2W-105217	A69-9001-1276	1
2012-04-18 01:31:18	2012-04-18 11:31:18	VR2W-105217	A69-9001-1276	1
2012-04-18 01:43:15	2012-04-18 11:43:15	VR2W-105217	A69-9001-1276	1
2012-04-18 01:58:01	2012-04-18 11:58:01	VR2W-105217	A69-9001-1276	1
2012-04-18 02:22:32	2012-04-18 12:22:32	VR2W-105217	A69-9001-1276	1
2012-04-18 02:42:48	2012-04-18 12:42:48	VR2W-105218	A69-9001-1276	1
2012-04-18 02:46:44	2012-04-18 12:46:44	VR2W-105218	A69-9001-1276	1
2012-04-18 02:59:13	2012-04-18 12:59:13	VR2W-105217	A69-9001-1276	1
2012-04-18 03:56:44	2012-04-18 13:56:44	VR2W-105218	A69-9001-1276	1
2012-04-18 04:20:13	2012-04-18 14:20:13	VR2W-105217	A69-9001-1276	1
2012-04-18 04:23:35	2012-04-18 14:23:35	VR2W-105217	A69-9001-1276	1
2012-04-18 04:27:05	2012-04-18 14:27:05	VR2W-105217	A69-9001-1276	1
2012-04-18 04:38:39	2012-04-18 14:38:39	VR2W-105217	A69-9001-1276	1
2012-04-18 04:47:00	2012-04-18 14:47:00	VR2W-105217	A69-9001-1276	1
2012-04-18 04:55:55	2012-04-18 14:55:55	VR2W-105217	A69-9001-1276	1
2012-04-18 05:00:42	2012-04-18 15:00:42	VR2W-105217	A69-9001-1276	1
2012-04-18 05:09:45	2012-04-18 15:09:45	VR2W-105217	A69-9001-1276	1
2012-04-18 05:13:38	2012-04-18 15:13:38	VR2W-105217	A69-9001-1276	1
2012-04-18 05:18:08	2012-04-18 15:18:08	VR2W-105217	A69-9001-1276	1
2012-04-18 05:41:53	2012-04-18 15:41:53	VR2W-105217	A69-9001-1276	1
2012-04-18 05:51:36	2012-04-18 15:51:36	VR2W-105217	A69-9001-1276	1
2012-04-18 05:56:23	2012-04-18 15:56:23	VR2W-105217	A69-9001-1276	1
2012-04-18 06:01:00	2012-04-18 16:01:00	VR2W-105217	A69-9001-1276	1
2012-04-18 06:05:19	2012-04-18 16:05:19	VR2W-105217	A69-9001-1276	1
2012-04-18 06:09:01	2012-04-18 16:09:01	VR2W-105217	A69-9001-1276	1
2012-04-18 06:23:59	2012-04-18 16:23:59	VR2W-105217	A69-9001-1276	1
2012-04-18 06:28:25	2012-04-18 16:28:25	VR2W-105217	A69-9001-1276	1
2012-04-18 07:03:40	2012-04-18 17:03:40	VR2W-105217	A69-9001-1276	1
2012-04-18 07:27:54	2012-04-18 17:27:54	VR2W-105217	A69-9001-1276	1
2012-04-18 07:32:25	2012-04-18 17:32:25	VR2W-105217	A69-9001-1276	1
2012-04-18 07:36:32	2012-04-18 17:36:32	VR2W-105217	A69-9001-1276	1
2012-04-18 07:55:23	2012-04-18 17:55:23	VR2W-105216	A69-9001-1276	1
2012-04-18 07:59:25	2012-04-18 17:59:25	VR2W-105216	A69-9001-1276	1
2012-04-18 08:13:31	2012-04-18 18:13:31	VR2W-105216	A69-9001-1276	1
2012-04-18 09:47:33	2012-04-18 19:47:33	VR2W-105216	A69-9001-1276	0
2012-04-18 10:33:44	2012-04-18 20:33:44	VR2W-105216	A69-9001-1276	0
2012-04-18 10:41:52	2012-04-18 20:41:52	VR2W-105216	A69-9001-1276	0
2012-04-18 11:41:23	2012-04-18 21:41:23	VR2W-105216	A69-9001-1276	0
2012-04-18 12:58:17	2012-04-18 22:58:17	VR2W-105216	A69-9001-1276	0
2012-04-18 13:13:36	2012-04-18 23:13:36	VR2W-105216	A69-9001-1276	0
2012-04-18 13:17:05	2012-04-18 23:17:05	VR2W-105216	A69-9001-1276	0
2012-04-18 13:24:58	2012-04-18 23:24:58	VR2W-105216	A69-9001-1276	0
2012-04-18 13:35:47	2012-04-18 23:35:47	VR2W-105216	A69-9001-1276	0
2012-04-18 14:36:25	2012-04-19 00:36:25	VR2W-105216	A69-9001-1276	0
2012-04-18 18:04:47	2012-04-19 04:04:47	VR2W-105216	A69-9001-1276	0
2012-04-18 18:08:21	2012-04-19 04:08:21	VR2W-105216	A69-9001-1276	0
2012-04-18 18:16:45	2012-04-19 04:16:45	VR2W-105216	A69-9001-1276	0
2012-04-18 18:20:53	2012-04-19 04:20:53	VR2W-105216	A69-9001-1276	0
2012-04-18 18:24:15	2012-04-19 04:24:15	VR2W-105216	A69-9001-1276	0
2012-04-18 18:27:41	2012-04-19 04:27:41	VR2W-105216	A69-9001-1276	0
2012-04-18 18:35:23	2012-04-19 04:35:23	VR2W-105216	A69-9001-1276	0
2012-04-18 18:44:58	2012-04-19 04:44:58	VR2W-105216	A69-9001-1276	0
2012-04-18 18:49:33	2012-04-19 04:49:33	VR2W-105216	A69-9001-1276	0
2012-04-18 18:57:21	2012-04-19 04:57:21	VR2W-105216	A69-9001-1276	0
2012-04-18 19:01:14	2012-04-19 05:01:14	VR2W-105216	A69-9001-1276	0
2012-04-18 19:09:48	2012-04-19 05:09:48	VR2W-105216	A69-9001-1276	0
2012-04-18 20:10:10	2012-04-19 06:10:10	VR2W-105216	A69-9001-1276	0
2012-04-18 20:24:10	2012-04-19 06:24:10	VR2W-105216	A69-9001-1276	0
2012-04-18 20:28:13	2012-04-19 06:28:13	VR2W-105216	A69-9001-1276	0
2012-04-18 20:33:03	2012-04-19 06:33:03	VR2W-105216	A69-9001-1276	1
2012-04-18 20:42:23	2012-04-19 06:42:23	VR2W-105216	A69-9001-1276	1
2012-04-18 20:58:25	2012-04-19 06:58:25	VR2W-105216	A69-9001-1276	1
2012-04-18 21:14:21	2012-04-19 07:14:21	VR2W-105217	A69-9001-1276	1
2012-04-18 21:22:07	2012-04-19 07:22:07	VR2W-105217	A69-9001-1276	1
2012-04-18 21:25:22	2012-04-19 07:25:22	VR2W-105217	A69-9001-1276	1
2012-04-18 21:28:37	2012-04-19 07:28:37	VR2W-105217	A69-9001-1276	1
2012-04-18 21:31:53	2012-04-19 07:31:53	VR2W-105217	A69-9001-1276	1
2012-04-18 21:38:25	2012-04-19 07:38:25	VR2W-105217	A69-9001-1276	1
2012-04-18 21:41:42	2012-04-19 07:41:42	VR2W-105217	A69-9001-1276	1
2012-04-18 21:48:22	2012-04-19 07:48:22	VR2W-105217	A69-9001-1276	1
2012-04-18 21:51:51	2012-04-19 07:51:51	VR2W-105217	A69-9001-1276	1
2012-04-18 21:55:31	2012-04-19 07:55:31	VR2W-105217	A69-9001-1276	1
2012-04-18 22:02:57	2012-04-19 08:02:57	VR2W-105217	A69-9001-1276	1
2012-04-18 22:06:19	2012-04-19 08:06:19	VR2W-105217	A69-9001-1276	1
2012-04-18 22:09:48	2012-04-19 08:09:48	VR2W-105217	A69-9001-1276	1
2012-04-18 22:13:30	2012-04-19 08:13:30	VR2W-105217	A69-9001-1276	1
2012-04-18 22:17:39	2012-04-19 08:17:39	VR2W-105217	A69-9001-1276	1
2012-04-18 22:24:29	2012-04-19 08:24:29	VR2W-105217	A69-9001-1276	1
2012-04-18 22:28:10	2012-04-19 08:28:10	VR2W-105217	A69-9001-1276	1
2012-04-18 22:35:35	2012-04-19 08:35:35	VR2W-105217	A69-9001-1276	1
2012-04-18 22:42:22	2012-04-19 08:42:22	VR2W-105217	A69-9001-1276	1
2012-04-18 22:45:58	2012-04-19 08:45:58	VR2W-105217	A69-9001-1276	1
2012-04-18 22:49:57	2012-04-19 08:49:57	VR2W-105217	A69-9001-1276	1
2012-04-18 23:07:39	2012-04-19 09:07:39	VR2W-105217	A69-9001-1276	1
2012-04-18 23:12:02	2012-04-19 09:12:02	VR2W-105217	A69-9001-1276	1
2012-04-18 23:15:52	2012-04-19 09:15:52	VR2W-105217	A69-9001-1276	1
2012-04-18 23:20:17	2012-04-19 09:20:17	VR2W-105217	A69-9001-1276	1
2012-04-18 23:24:12	2012-04-19 09:24:12	VR2W-105217	A69-9001-1276	1
2012-04-18 23:33:01	2012-04-19 09:33:01	VR2W-105217	A69-9001-1276	1
2012-04-18 23:36:34	2012-04-19 09:36:34	VR2W-105217	A69-9001-1276	1
2012-04-18 23:40:24	2012-04-19 09:40:24	VR2W-105217	A69-9001-1276	1
2012-04-18 23:44:48	2012-04-19 09:44:48	VR2W-105217	A69-9001-1276	1
2012-04-18 23:48:41	2012-04-19 09:48:41	VR2W-105217	A69-9001-1276	1
2012-04-18 23:53:13	2012-04-19 09:53:13	VR2W-105217	A69-9001-1276	1
2012-04-18 23:57:20	2012-04-19 09:57:20	VR2W-105217	A69-9001-1276	1
2012-04-19 00:04:02	2012-04-19 10:04:02	VR2W-105217	A69-9001-1276	1
2012-04-19 00:07:33	2012-04-19 10:07:33	VR2W-105217	A69-9001-1276	1
2012-04-19 00:19:09	2012-04-19 10:19:09	VR2W-105217	A69-9001-1276	1
2012-04-19 00:23:04	2012-04-19 10:23:04	VR2W-105217	A69-9001-1276	1
2012-04-19 00:27:40	2012-04-19 10:27:40	VR2W-105217	A69-9001-1276	1
2012-04-19 00:56:36	2012-04-19 10:56:36	VR2W-105217	A69-9001-1276	1
2012-04-19 01:27:05	2012-04-19 11:27:05	VR2W-105217	A69-9001-1276	1
2012-04-19 01:41:03	2012-04-19 11:41:03	VR2W-105217	A69-9001-1276	1
2012-04-19 01:49:51	2012-04-19 11:49:51	VR2W-105217	A69-9001-1276	1
2012-04-19 02:07:15	2012-04-19 12:07:15	VR2W-105217	A69-9001-1276	1
2012-04-19 03:01:35	2012-04-19 13:01:35	VR2W-105217	A69-9001-1276	1
2012-04-19 03:09:56	2012-04-19 13:09:56	VR2W-105217	A69-9001-1276	1
2012-04-19 03:35:17	2012-04-19 13:35:17	VR2W-105217	A69-9001-1276	1
2012-04-19 03:39:03	2012-04-19 13:39:03	VR2W-105217	A69-9001-1276	1
2012-04-19 03:43:19	2012-04-19 13:43:19	VR2W-105217	A69-9001-1276	1
2012-04-19 03:46:55	2012-04-19 13:46:55	VR2W-105217	A69-9001-1276	1
2012-04-19 03:50:53	2012-04-19 13:50:53	VR2W-105217	A69-9001-1276	1
2012-04-19 03:55:32	2012-04-19 13:55:32	VR2W-105217	A69-9001-1276	1
2012-04-19 04:03:52	2012-04-19 14:03:52	VR2W-105217	A69-9001-1276	1
2012-04-19 04:08:26	2012-04-19 14:08:26	VR2W-105217	A69-9001-1276	1
2012-04-19 04:12:41	2012-04-19 14:12:41	VR2W-105217	A69-9001-1276	1
2012-04-19 04:12:53	2012-04-19 14:12:53	VR2W-105216	A69-9001-1276	1
2012-04-19 04:20:05	2012-04-19 14:20:05	VR2W-105217	A69-9001-1276	1
2012-04-19 04:20:18	2012-04-19 14:20:18	VR2W-105216	A69-9001-1276	1
2012-04-19 04:24:32	2012-04-19 14:24:32	VR2W-105217	A69-9001-1276	1
2012-04-19 04:28:30	2012-04-19 14:28:30	VR2W-105217	A69-9001-1276	1
2012-04-19 04:33:10	2012-04-19 14:33:10	VR2W-105217	A69-9001-1276	1
2012-04-19 04:41:47	2012-04-19 14:41:47	VR2W-105216	A69-9001-1276	1
2012-04-19 04:50:49	2012-04-19 14:50:49	VR2W-105216	A69-9001-1276	1
2012-04-19 04:54:41	2012-04-19 14:54:41	VR2W-105216	A69-9001-1276	1
2012-04-19 04:59:09	2012-04-19 14:59:09	VR2W-105216	A69-9001-1276	1
2012-04-19 05:12:29	2012-04-19 15:12:29	VR2W-105217	A69-9001-1276	1
2012-04-19 05:16:59	2012-04-19 15:16:59	VR2W-105217	A69-9001-1276	1
2012-04-19 05:21:02	2012-04-19 15:21:02	VR2W-105217	A69-9001-1276	1
2012-04-19 05:25:53	2012-04-19 15:25:53	VR2W-105217	A69-9001-1276	1
2012-04-19 05:30:39	2012-04-19 15:30:39	VR2W-105217	A69-9001-1276	1
2012-04-19 05:35:17	2012-04-19 15:35:17	VR2W-105217	A69-9001-1276	1
2012-04-19 05:43:23	2012-04-19 15:43:23	VR2W-105217	A69-9001-1276	1
2012-04-19 05:55:08	2012-04-19 15:55:08	VR2W-105217	A69-9001-1276	1
2012-04-19 05:59:42	2012-04-19 15:59:42	VR2W-105217	A69-9001-1276	1
2012-04-19 06:07:21	2012-04-19 16:07:21	VR2W-105217	A69-9001-1276	1
2012-04-19 06:11:02	2012-04-19 16:11:02	VR2W-105217	A69-9001-1276	1
2012-04-19 06:15:08	2012-04-19 16:15:08	VR2W-105217	A69-9001-1276	1
2012-04-19 06:21:48	2012-04-19 16:21:48	VR2W-105217	A69-9001-1276	1
2012-04-19 06:42:08	2012-04-19 16:42:08	VR2W-105217	A69-9001-1276	1
2012-04-19 06:53:22	2012-04-19 16:53:22	VR2W-105216	A69-9001-1276	1
2012-04-19 07:01:16	2012-04-19 17:01:16	VR2W-105216	A69-9001-1276	1
2012-04-19 07:04:45	2012-04-19 17:04:45	VR2W-105216	A69-9001-1276	1
2012-04-19 07:08:26	2012-04-19 17:08:26	VR2W-105216	A69-9001-1276	1
2012-04-19 07:15:52	2012-04-19 17:15:52	VR2W-105216	A69-9001-1276	1
2012-04-19 07:26:23	2012-04-19 17:26:23	VR2W-105216	A69-9001-1276	1
2012-04-19 07:30:30	2012-04-19 17:30:30	VR2W-105216	A69-9001-1276	1
2012-04-19 07:33:50	2012-04-19 17:33:50	VR2W-105216	A69-9001-1276	1
2012-04-19 07:37:14	2012-04-19 17:37:14	VR2W-105216	A69-9001-1276	1
2012-04-19 07:52:47	2012-04-19 17:52:47	VR2W-105216	A69-9001-1276	1
2012-04-19 07:57:12	2012-04-19 17:57:12	VR2W-105216	A69-9001-1276	1
2012-04-19 08:01:06	2012-04-19 18:01:06	VR2W-105216	A69-9001-1276	1
2012-04-19 08:51:40	2012-04-19 18:51:40	VR2W-105216	A69-9001-1276	0
2012-04-19 09:04:21	2012-04-19 19:04:21	VR2W-105216	A69-9001-1276	0
2012-04-19 09:21:30	2012-04-19 19:21:30	VR2W-105216	A69-9001-1276	0
2012-04-19 09:55:02	2012-04-19 19:55:02	VR2W-105216	A69-9001-1276	0
2012-04-19 10:50:43	2012-04-19 20:50:43	VR2W-105216	A69-9001-1276	0
2012-04-19 11:04:32	2012-04-19 21:04:32	VR2W-105216	A69-9001-1276	0
2012-04-19 11:09:19	2012-04-19 21:09:19	VR2W-105216	A69-9001-1276	0
2012-04-19 12:04:40	2012-04-19 22:04:40	VR2W-105216	A69-9001-1276	0
2012-04-19 12:09:03	2012-04-19 22:09:03	VR2W-105216	A69-9001-1276	0
2012-04-19 12:49:02	2012-04-19 22:49:02	VR2W-105216	A69-9001-1276	0
2012-04-19 13:25:23	2012-04-19 23:25:23	VR2W-105216	A69-9001-1276	0
2012-04-19 14:10:42	2012-04-20 00:10:42	VR2W-105216	A69-9001-1276	0
2012-04-19 14:15:17	2012-04-20 00:15:17	VR2W-105216	A69-9001-1276	0
2012-04-19 14:35:53	2012-04-20 00:35:53	VR2W-105216	A69-9001-1276	0
2012-04-19 14:48:10	2012-04-20 00:48:10	VR2W-105216	A69-9001-1276	0
2012-04-19 14:52:37	2012-04-20 00:52:37	VR2W-105216	A69-9001-1276	0
2012-04-19 15:05:58	2012-04-20 01:05:58	VR2W-105216	A69-9001-1276	0
2012-04-19 15:13:56	2012-04-20 01:13:56	VR2W-105216	A69-9001-1276	0
2012-04-19 15:41:51	2012-04-20 01:41:51	VR2W-105216	A69-9001-1276	0
2012-04-19 19:27:03	2012-04-20 05:27:03	VR2W-105216	A69-9001-1276	0
2012-04-19 19:55:35	2012-04-20 05:55:35	VR2W-105216	A69-9001-1276	0
2012-04-19 20:25:38	2012-04-20 06:25:38	VR2W-105216	A69-9001-1276	0
2012-04-19 20:37:16	2012-04-20 06:37:16	VR2W-105216	A69-9001-1276	1
2012-04-19 20:48:30	2012-04-20 06:48:30	VR2W-105216	A69-9001-1276	1
2012-04-19 20:55:45	2012-04-20 06:55:45	VR2W-105216	A69-9001-1276	1
2012-04-19 21:00:00	2012-04-20 07:00:00	VR2W-105216	A69-9001-1276	1
2012-04-19 21:03:35	2012-04-20 07:03:35	VR2W-105216	A69-9001-1276	1
2012-04-19 21:07:31	2012-04-20 07:07:31	VR2W-105216	A69-9001-1276	1
2012-04-19 21:12:06	2012-04-20 07:12:06	VR2W-105216	A69-9001-1276	1
2012-04-19 21:23:55	2012-04-20 07:23:55	VR2W-105216	A69-9001-1276	1
2012-04-19 21:36:39	2012-04-20 07:36:39	VR2W-105216	A69-9001-1276	1
2012-04-19 21:48:20	2012-04-20 07:48:20	VR2W-105217	A69-9001-1276	1
2012-04-19 21:57:36	2012-04-20 07:57:36	VR2W-105217	A69-9001-1276	1
2012-04-19 22:01:46	2012-04-20 08:01:46	VR2W-105217	A69-9001-1276	1
2012-04-19 22:05:10	2012-04-20 08:05:10	VR2W-105217	A69-9001-1276	1
2012-04-19 22:12:34	2012-04-20 08:12:34	VR2W-105217	A69-9001-1276	1
2012-04-19 22:30:01	2012-04-20 08:30:01	VR2W-105217	A69-9001-1276	1
2012-04-19 22:33:53	2012-04-20 08:33:53	VR2W-105217	A69-9001-1276	1
2012-04-19 22:38:21	2012-04-20 08:38:21	VR2W-105217	A69-9001-1276	1
2012-04-19 22:47:08	2012-04-20 08:47:08	VR2W-105217	A69-9001-1276	1
2012-04-19 22:51:45	2012-04-20 08:51:45	VR2W-105217	A69-9001-1276	1
2012-04-19 22:56:04	2012-04-20 08:56:04	VR2W-105217	A69-9001-1276	1
2012-04-19 22:59:47	2012-04-20 08:59:47	VR2W-105217	A69-9001-1276	1
2012-04-19 23:03:56	2012-04-20 09:03:56	VR2W-105217	A69-9001-1276	1
2012-04-19 23:07:21	2012-04-20 09:07:21	VR2W-105217	A69-9001-1276	1
2012-04-19 23:23:04	2012-04-20 09:23:04	VR2W-105217	A69-9001-1276	1
2012-04-19 23:35:30	2012-04-20 09:35:30	VR2W-105217	A69-9001-1276	1
2012-04-19 23:39:27	2012-04-20 09:39:27	VR2W-105217	A69-9001-1276	1
2012-04-19 23:48:24	2012-04-20 09:48:24	VR2W-105217	A69-9001-1276	1
2012-04-19 23:52:07	2012-04-20 09:52:07	VR2W-105217	A69-9001-1276	1
2012-04-19 23:56:20	2012-04-20 09:56:20	VR2W-105217	A69-9001-1276	1
2012-04-20 00:03:32	2012-04-20 10:03:32	VR2W-105217	A69-9001-1276	1
2012-04-20 00:11:07	2012-04-20 10:11:07	VR2W-105217	A69-9001-1276	1
2012-04-20 00:14:41	2012-04-20 10:14:41	VR2W-105217	A69-9001-1276	1
2012-04-20 00:18:35	2012-04-20 10:18:35	VR2W-105217	A69-9001-1276	1
2012-04-20 00:34:03	2012-04-20 10:34:03	VR2W-105217	A69-9001-1276	1
2012-04-20 00:41:42	2012-04-20 10:41:42	VR2W-105217	A69-9001-1276	1
2012-04-20 00:46:28	2012-04-20 10:46:28	VR2W-105217	A69-9001-1276	1
2012-04-20 00:51:06	2012-04-20 10:51:06	VR2W-105217	A69-9001-1276	1
2012-04-20 00:55:25	2012-04-20 10:55:25	VR2W-105217	A69-9001-1276	1
2012-04-20 01:03:23	2012-04-20 11:03:23	VR2W-105217	A69-9001-1276	1
2012-04-20 01:14:59	2012-04-20 11:14:59	VR2W-105217	A69-9001-1276	1
2012-04-20 01:18:41	2012-04-20 11:18:41	VR2W-105217	A69-9001-1276	1
2012-04-20 01:22:48	2012-04-20 11:22:48	VR2W-105217	A69-9001-1276	1
2012-04-20 01:26:07	2012-04-20 11:26:07	VR2W-105217	A69-9001-1276	1
2012-04-20 01:29:29	2012-04-20 11:29:29	VR2W-105217	A69-9001-1276	1
2012-04-20 01:32:59	2012-04-20 11:32:59	VR2W-105217	A69-9001-1276	1
2012-04-20 01:48:16	2012-04-20 11:48:16	VR2W-105217	A69-9001-1276	1
2012-04-20 01:52:38	2012-04-20 11:52:38	VR2W-105217	A69-9001-1276	1
2012-04-20 02:00:45	2012-04-20 12:00:45	VR2W-105217	A69-9001-1276	1
2012-04-20 02:04:29	2012-04-20 12:04:29	VR2W-105217	A69-9001-1276	1
2012-04-20 02:08:42	2012-04-20 12:08:42	VR2W-105217	A69-9001-1276	1
2012-04-20 02:15:59	2012-04-20 12:15:59	VR2W-105217	A69-9001-1276	1
2012-04-20 02:37:23	2012-04-20 12:37:23	VR2W-105217	A69-9001-1276	1
2012-04-20 02:41:47	2012-04-20 12:41:47	VR2W-105217	A69-9001-1276	1
2012-04-20 02:50:11	2012-04-20 12:50:11	VR2W-105217	A69-9001-1276	1
2012-04-20 03:04:10	2012-04-20 13:04:10	VR2W-105217	A69-9001-1276	1
2012-04-20 03:07:34	2012-04-20 13:07:34	VR2W-105217	A69-9001-1276	1
2012-04-20 03:11:07	2012-04-20 13:11:07	VR2W-105217	A69-9001-1276	1
2012-04-20 03:14:56	2012-04-20 13:14:56	VR2W-105217	A69-9001-1276	1
2012-04-20 03:23:12	2012-04-20 13:23:12	VR2W-105217	A69-9001-1276	1
2012-04-20 03:31:46	2012-04-20 13:31:46	VR2W-105217	A69-9001-1276	1
2012-04-20 03:41:31	2012-04-20 13:41:31	VR2W-105217	A69-9001-1276	1
2012-04-20 03:46:20	2012-04-20 13:46:20	VR2W-105217	A69-9001-1276	1
2012-04-20 03:51:03	2012-04-20 13:51:03	VR2W-105217	A69-9001-1276	1
2012-04-20 03:55:33	2012-04-20 13:55:33	VR2W-105217	A69-9001-1276	1
2012-04-20 04:04:32	2012-04-20 14:04:32	VR2W-105217	A69-9001-1276	1
2012-04-20 04:14:18	2012-04-20 14:14:18	VR2W-105217	A69-9001-1276	1
2012-04-20 04:19:07	2012-04-20 14:19:07	VR2W-105217	A69-9001-1276	1
2012-04-20 04:37:13	2012-04-20 14:37:13	VR2W-105217	A69-9001-1276	1
2012-04-20 04:41:59	2012-04-20 14:41:59	VR2W-105217	A69-9001-1276	1
2012-04-20 04:54:47	2012-04-20 14:54:47	VR2W-105217	A69-9001-1276	1
2012-04-20 04:59:07	2012-04-20 14:59:07	VR2W-105217	A69-9001-1276	1
2012-04-20 05:07:04	2012-04-20 15:07:04	VR2W-105217	A69-9001-1276	1
2012-04-20 05:07:16	2012-04-20 15:07:16	VR2W-105216	A69-9001-1276	1
2012-04-20 05:10:34	2012-04-20 15:10:34	VR2W-105217	A69-9001-1276	1
2012-04-20 05:14:20	2012-04-20 15:14:20	VR2W-105217	A69-9001-1276	1
2012-04-20 05:18:36	2012-04-20 15:18:36	VR2W-105217	A69-9001-1276	1
2012-04-20 05:22:13	2012-04-20 15:22:13	VR2W-105217	A69-9001-1276	1
2012-04-20 05:30:52	2012-04-20 15:30:52	VR2W-105217	A69-9001-1276	1
2012-04-20 05:52:24	2012-04-20 15:52:24	VR2W-105217	A69-9001-1276	1
2012-04-20 06:01:36	2012-04-20 16:01:36	VR2W-105217	A69-9001-1276	1
2012-04-20 06:05:40	2012-04-20 16:05:40	VR2W-105217	A69-9001-1276	1
2012-04-20 06:15:22	2012-04-20 16:15:22	VR2W-105217	A69-9001-1276	1
2012-04-20 06:28:50	2012-04-20 16:28:50	VR2W-105217	A69-9001-1276	1
2012-04-20 06:29:00	2012-04-20 16:29:00	VR2W-105218	A69-9001-1276	1
2012-04-20 06:32:30	2012-04-20 16:32:30	VR2W-105216	A69-9001-1276	1
2012-04-20 06:35:54	2012-04-20 16:35:54	VR2W-105217	A69-9001-1276	1
2012-04-20 06:44:50	2012-04-20 16:44:50	VR2W-105216	A69-9001-1276	1
2012-04-20 06:49:09	2012-04-20 16:49:09	VR2W-105217	A69-9001-1276	1
2012-04-20 06:56:57	2012-04-20 16:56:57	VR2W-105216	A69-9001-1276	1
2012-04-20 07:26:07	2012-04-20 17:26:07	VR2W-105216	A69-9001-1276	1
2012-04-20 07:29:23	2012-04-20 17:29:23	VR2W-105216	A69-9001-1276	1
2012-04-20 07:46:19	2012-04-20 17:46:19	VR2W-105216	A69-9001-1276	1
2012-04-20 08:33:14	2012-04-20 18:33:14	VR2W-105216	A69-9001-1276	0
2012-04-20 08:44:07	2012-04-20 18:44:07	VR2W-105216	A69-9001-1276	0
2012-04-20 09:15:01	2012-04-20 19:15:01	VR2W-105216	A69-9001-1276	0
2012-04-20 09:19:24	2012-04-20 19:19:24	VR2W-105216	A69-9001-1276	0
2012-04-20 09:23:15	2012-04-20 19:23:15	VR2W-105216	A69-9001-1276	0
2012-04-20 09:27:41	2012-04-20 19:27:41	VR2W-105216	A69-9001-1276	0
2012-04-20 09:31:39	2012-04-20 19:31:39	VR2W-105216	A69-9001-1276	0
2012-04-20 10:18:28	2012-04-20 20:18:28	VR2W-105216	A69-9001-1276	0
2012-04-20 10:27:23	2012-04-20 20:27:23	VR2W-105216	A69-9001-1276	0
2012-04-20 10:44:59	2012-04-20 20:44:59	VR2W-105216	A69-9001-1276	0
2012-04-20 10:57:33	2012-04-20 20:57:33	VR2W-105216	A69-9001-1276	0
2012-04-20 11:29:57	2012-04-20 21:29:57	VR2W-105216	A69-9001-1276	0
2012-04-20 11:37:14	2012-04-20 21:37:14	VR2W-105216	A69-9001-1276	0
2012-04-20 12:19:29	2012-04-20 22:19:29	VR2W-105216	A69-9001-1276	0
2012-04-20 12:44:09	2012-04-20 22:44:09	VR2W-105216	A69-9001-1276	0
2012-04-20 12:48:17	2012-04-20 22:48:17	VR2W-105216	A69-9001-1276	0
2012-04-20 13:06:43	2012-04-20 23:06:43	VR2W-105216	A69-9001-1276	0
2012-04-20 13:10:32	2012-04-20 23:10:32	VR2W-105216	A69-9001-1276	0
2012-04-20 13:14:54	2012-04-20 23:14:54	VR2W-105216	A69-9001-1276	0
2012-04-20 13:31:12	2012-04-20 23:31:12	VR2W-105216	A69-9001-1276	0
2012-04-20 13:34:59	2012-04-20 23:34:59	VR2W-105216	A69-9001-1276	0
2012-04-20 14:09:08	2012-04-21 00:09:08	VR2W-105216	A69-9001-1276	0
2012-04-20 14:13:12	2012-04-21 00:13:12	VR2W-105216	A69-9001-1276	0
2012-04-20 14:18:05	2012-04-21 00:18:05	VR2W-105216	A69-9001-1276	0
2012-04-20 14:22:55	2012-04-21 00:22:55	VR2W-105216	A69-9001-1276	0
2012-04-20 14:51:00	2012-04-21 00:51:00	VR2W-105216	A69-9001-1276	0
2012-04-20 14:54:21	2012-04-21 00:54:21	VR2W-105216	A69-9001-1276	0
2012-04-20 14:57:50	2012-04-21 00:57:50	VR2W-105216	A69-9001-1276	0
2012-04-20 15:01:31	2012-04-21 01:01:31	VR2W-105216	A69-9001-1276	0
2012-04-20 16:11:06	2012-04-21 02:11:06	VR2W-105216	A69-9001-1276	0
2012-04-20 16:31:44	2012-04-21 02:31:44	VR2W-105216	A69-9001-1276	0
2012-04-20 17:29:16	2012-04-21 03:29:16	VR2W-105216	A69-9001-1276	0
2012-04-20 18:04:21	2012-04-21 04:04:21	VR2W-105216	A69-9001-1276	0
2012-04-20 18:47:21	2012-04-21 04:47:21	VR2W-105216	A69-9001-1276	0
2012-04-20 18:59:18	2012-04-21 04:59:18	VR2W-105216	A69-9001-1276	0
2012-04-20 19:04:06	2012-04-21 05:04:06	VR2W-105216	A69-9001-1276	0
2012-04-20 19:13:13	2012-04-21 05:13:13	VR2W-105216	A69-9001-1276	0
2012-04-20 19:17:09	2012-04-21 05:17:09	VR2W-105216	A69-9001-1276	0
2012-04-20 19:21:47	2012-04-21 05:21:47	VR2W-105216	A69-9001-1276	0
2012-04-20 19:26:06	2012-04-21 05:26:06	VR2W-105216	A69-9001-1276	0
2012-04-20 19:29:50	2012-04-21 05:29:50	VR2W-105216	A69-9001-1276	0
2012-04-20 19:55:09	2012-04-21 05:55:09	VR2W-105216	A69-9001-1276	0
2012-04-20 20:27:38	2012-04-21 06:27:38	VR2W-105216	A69-9001-1276	0
2012-04-20 20:42:01	2012-04-21 06:42:01	VR2W-105216	A69-9001-1276	1
2012-04-20 21:00:12	2012-04-21 07:00:12	VR2W-105217	A69-9001-1276	1
2012-04-20 21:05:05	2012-04-21 07:05:05	VR2W-105217	A69-9001-1276	1
2012-04-20 21:09:56	2012-04-21 07:09:56	VR2W-105217	A69-9001-1276	1
2012-04-20 21:14:41	2012-04-21 07:14:41	VR2W-105217	A69-9001-1276	1
2012-04-20 21:19:17	2012-04-21 07:19:17	VR2W-105217	A69-9001-1276	1
2012-04-20 21:23:34	2012-04-21 07:23:34	VR2W-105217	A69-9001-1276	1
2012-04-20 21:31:12	2012-04-21 07:31:12	VR2W-105217	A69-9001-1276	1
2012-04-20 21:40:34	2012-04-21 07:40:34	VR2W-105217	A69-9001-1276	1
2012-04-20 21:44:51	2012-04-21 07:44:51	VR2W-105217	A69-9001-1276	1
2012-04-20 21:52:33	2012-04-21 07:52:33	VR2W-105217	A69-9001-1276	1
2012-04-20 22:02:09	2012-04-21 08:02:09	VR2W-105217	A69-9001-1276	1
2012-04-20 22:11:01	2012-04-21 08:11:01	VR2W-105217	A69-9001-1276	1
2012-04-20 22:11:11	2012-04-21 08:11:11	VR2W-105218	A69-9001-1276	1
2012-04-20 22:27:46	2012-04-21 08:27:46	VR2W-105217	A69-9001-1276	1
2012-04-20 22:31:47	2012-04-21 08:31:47	VR2W-105217	A69-9001-1276	1
2012-04-20 22:36:34	2012-04-21 08:36:34	VR2W-105217	A69-9001-1276	1
2012-04-20 22:41:14	2012-04-21 08:41:14	VR2W-105217	A69-9001-1276	1
2012-04-20 22:57:58	2012-04-21 08:57:58	VR2W-105217	A69-9001-1276	1
2012-04-20 23:02:45	2012-04-21 09:02:45	VR2W-105217	A69-9001-1276	1
2012-04-20 23:19:42	2012-04-21 09:19:42	VR2W-105217	A69-9001-1276	1
2012-04-20 23:23:17	2012-04-21 09:23:17	VR2W-105217	A69-9001-1276	1
2012-04-20 23:31:40	2012-04-21 09:31:40	VR2W-105217	A69-9001-1276	1
2012-04-20 23:39:01	2012-04-21 09:39:01	VR2W-105217	A69-9001-1276	1
2012-04-20 23:42:17	2012-04-21 09:42:17	VR2W-105217	A69-9001-1276	1
2012-04-20 23:45:34	2012-04-21 09:45:34	VR2W-105217	A69-9001-1276	1
2012-04-20 23:52:14	2012-04-21 09:52:14	VR2W-105217	A69-9001-1276	1
2012-04-20 23:55:40	2012-04-21 09:55:40	VR2W-105217	A69-9001-1276	1
2012-04-21 00:08:00	2012-04-21 10:08:00	VR2W-105217	A69-9001-1276	1
2012-04-21 00:12:32	2012-04-21 10:12:32	VR2W-105217	A69-9001-1276	1
2012-04-21 00:16:43	2012-04-21 10:16:43	VR2W-105217	A69-9001-1276	1
2012-04-21 00:20:08	2012-04-21 10:20:08	VR2W-105217	A69-9001-1276	1
2012-04-21 00:23:44	2012-04-21 10:23:44	VR2W-105217	A69-9001-1276	1
2012-04-21 00:23:56	2012-04-21 10:23:56	VR2W-105216	A69-9001-1276	1
2012-04-21 00:27:39	2012-04-21 10:27:39	VR2W-105217	A69-9001-1276	1
2012-04-21 00:32:14	2012-04-21 10:32:14	VR2W-105217	A69-9001-1276	1
2012-04-21 00:44:03	2012-04-21 10:44:03	VR2W-105217	A69-9001-1276	1
2012-04-21 01:01:16	2012-04-21 11:01:16	VR2W-105217	A69-9001-1276	1
2012-04-21 01:09:32	2012-04-21 11:09:32	VR2W-105217	A69-9001-1276	1
2012-04-21 01:13:29	2012-04-21 11:13:29	VR2W-105217	A69-9001-1276	1
2012-04-21 01:18:06	2012-04-21 11:18:06	VR2W-105217	A69-9001-1276	1
2012-04-21 01:30:35	2012-04-21 11:30:35	VR2W-105217	A69-9001-1276	1
2012-04-21 01:42:03	2012-04-21 11:42:03	VR2W-105217	A69-9001-1276	1
2012-04-21 01:58:04	2012-04-21 11:58:04	VR2W-105217	A69-9001-1276	1
2012-04-21 02:01:31	2012-04-21 12:01:31	VR2W-105217	A69-9001-1276	1
2012-04-21 02:09:14	2012-04-21 12:09:14	VR2W-105217	A69-9001-1276	1
2012-04-21 02:32:34	2012-04-21 12:32:34	VR2W-105217	A69-9001-1276	1
2012-04-21 02:36:10	2012-04-21 12:36:10	VR2W-105217	A69-9001-1276	1
2012-04-21 03:04:22	2012-04-21 13:04:22	VR2W-105218	A69-9001-1276	1
2012-04-21 03:53:05	2012-04-21 13:53:05	VR2W-105217	A69-9001-1276	1
2012-04-21 04:10:49	2012-04-21 14:10:49	VR2W-105217	A69-9001-1276	1
2012-04-21 04:53:23	2012-04-21 14:53:23	VR2W-105217	A69-9001-1276	1
2012-04-21 04:57:13	2012-04-21 14:57:13	VR2W-105217	A69-9001-1276	1
2012-04-21 05:05:33	2012-04-21 15:05:33	VR2W-105217	A69-9001-1276	1
2012-04-21 05:29:15	2012-04-21 15:29:15	VR2W-105217	A69-9001-1276	1
2012-04-21 05:32:58	2012-04-21 15:32:58	VR2W-105217	A69-9001-1276	1
2012-04-21 05:37:11	2012-04-21 15:37:11	VR2W-105217	A69-9001-1276	1
2012-04-21 05:40:40	2012-04-21 15:40:40	VR2W-105217	A69-9001-1276	1
2012-04-21 05:59:38	2012-04-21 15:59:38	VR2W-105218	A69-9001-1276	1
2012-04-21 06:11:41	2012-04-21 16:11:41	VR2W-105217	A69-9001-1276	1
2012-04-21 06:19:27	2012-04-21 16:19:27	VR2W-105217	A69-9001-1276	1
2012-04-21 06:29:24	2012-04-21 16:29:24	VR2W-105217	A69-9001-1276	1
2012-04-21 06:32:51	2012-04-21 16:32:51	VR2W-105217	A69-9001-1276	1
2012-04-21 06:40:34	2012-04-21 16:40:34	VR2W-105217	A69-9001-1276	1
2012-04-21 06:50:14	2012-04-21 16:50:14	VR2W-105217	A69-9001-1276	1
2012-04-21 07:03:29	2012-04-21 17:03:29	VR2W-105217	A69-9001-1276	1
2012-04-21 07:13:10	2012-04-21 17:13:10	VR2W-105217	A69-9001-1276	1
2012-04-21 07:17:52	2012-04-21 17:17:52	VR2W-105217	A69-9001-1276	1
2012-04-21 07:22:22	2012-04-21 17:22:22	VR2W-105217	A69-9001-1276	1
2012-04-21 07:22:35	2012-04-21 17:22:35	VR2W-105216	A69-9001-1276	1
2012-04-21 07:26:38	2012-04-21 17:26:38	VR2W-105216	A69-9001-1276	1
2012-04-21 07:31:29	2012-04-21 17:31:29	VR2W-105216	A69-9001-1276	1
2012-04-21 07:40:56	2012-04-21 17:40:56	VR2W-105216	A69-9001-1276	1
2012-04-21 07:45:19	2012-04-21 17:45:19	VR2W-105216	A69-9001-1276	1
2012-04-21 08:06:55	2012-04-21 18:06:55	VR2W-105216	A69-9001-1276	1
2012-04-21 08:11:07	2012-04-21 18:11:07	VR2W-105216	A69-9001-1276	1
2012-04-21 08:22:23	2012-04-21 18:22:23	VR2W-105216	A69-9001-1276	1
2012-04-21 08:25:41	2012-04-21 18:25:41	VR2W-105216	A69-9001-1276	1
2012-04-21 08:44:33	2012-04-21 18:44:33	VR2W-105216	A69-9001-1276	0
2012-04-21 09:38:18	2012-04-21 19:38:18	VR2W-105216	A69-9001-1276	0
2012-04-21 09:52:02	2012-04-21 19:52:02	VR2W-105216	A69-9001-1276	0
2012-04-21 11:37:58	2012-04-21 21:37:58	VR2W-105216	A69-9001-1276	0
2012-04-21 11:45:42	2012-04-21 21:45:42	VR2W-105216	A69-9001-1276	0
2012-04-21 12:04:48	2012-04-21 22:04:48	VR2W-105216	A69-9001-1276	0
2012-04-21 12:44:35	2012-04-21 22:44:35	VR2W-105216	A69-9001-1276	0
2012-04-21 12:48:31	2012-04-21 22:48:31	VR2W-105216	A69-9001-1276	0
2012-04-21 13:04:56	2012-04-21 23:04:56	VR2W-105216	A69-9001-1276	0
2012-04-21 13:09:37	2012-04-21 23:09:37	VR2W-105216	A69-9001-1276	0
2012-04-21 13:22:38	2012-04-21 23:22:38	VR2W-105216	A69-9001-1276	0
2012-04-21 13:30:50	2012-04-21 23:30:50	VR2W-105216	A69-9001-1276	0
2012-04-21 13:35:13	2012-04-21 23:35:13	VR2W-105216	A69-9001-1276	0
2012-04-21 13:39:05	2012-04-21 23:39:05	VR2W-105216	A69-9001-1276	0
2012-04-21 13:43:32	2012-04-21 23:43:32	VR2W-105216	A69-9001-1276	0
2012-04-21 13:52:15	2012-04-21 23:52:15	VR2W-105216	A69-9001-1276	0
2012-04-21 14:04:11	2012-04-22 00:04:11	VR2W-105216	A69-9001-1276	0
2012-04-21 14:07:31	2012-04-22 00:07:31	VR2W-105216	A69-9001-1276	0
2012-04-21 14:10:57	2012-04-22 00:10:57	VR2W-105216	A69-9001-1276	0
2012-04-21 14:18:36	2012-04-22 00:18:36	VR2W-105216	A69-9001-1276	0
2012-04-21 14:44:15	2012-04-22 00:44:15	VR2W-105216	A69-9001-1276	0
2012-04-21 14:51:54	2012-04-22 00:51:54	VR2W-105216	A69-9001-1276	0
2012-04-21 14:59:42	2012-04-22 00:59:42	VR2W-105216	A69-9001-1276	0
2012-04-21 15:09:52	2012-04-22 01:09:52	VR2W-105216	A69-9001-1276	0
2012-04-21 15:13:35	2012-04-22 01:13:35	VR2W-105216	A69-9001-1276	0
2012-04-21 15:24:51	2012-04-22 01:24:51	VR2W-105216	A69-9001-1276	0
2012-04-21 15:38:21	2012-04-22 01:38:21	VR2W-105216	A69-9001-1276	0
2012-04-21 15:42:48	2012-04-22 01:42:48	VR2W-105216	A69-9001-1276	0
2012-04-21 15:51:26	2012-04-22 01:51:26	VR2W-105216	A69-9001-1276	0
2012-04-21 15:59:43	2012-04-22 01:59:43	VR2W-105216	A69-9001-1276	0
2012-04-21 16:04:15	2012-04-22 02:04:15	VR2W-105216	A69-9001-1276	0
2012-04-21 16:11:42	2012-04-22 02:11:42	VR2W-105216	A69-9001-1276	0
2012-04-21 16:18:42	2012-04-22 02:18:42	VR2W-105216	A69-9001-1276	0
2012-04-21 16:22:36	2012-04-22 02:22:36	VR2W-105216	A69-9001-1276	0
2012-04-21 16:27:10	2012-04-22 02:27:10	VR2W-105216	A69-9001-1276	0
2012-04-21 16:31:21	2012-04-22 02:31:21	VR2W-105216	A69-9001-1276	0
2012-04-21 16:42:25	2012-04-22 02:42:25	VR2W-105216	A69-9001-1276	0
2012-04-21 16:47:10	2012-04-22 02:47:10	VR2W-105216	A69-9001-1276	0
2012-04-21 16:55:54	2012-04-22 02:55:54	VR2W-105216	A69-9001-1276	0
2012-04-21 16:59:24	2012-04-22 02:59:24	VR2W-105216	A69-9001-1276	0
2012-04-21 17:14:41	2012-04-22 03:14:41	VR2W-105216	A69-9001-1276	0
2012-04-21 17:56:43	2012-04-22 03:56:43	VR2W-105216	A69-9001-1276	0
2012-04-21 18:05:07	2012-04-22 04:05:07	VR2W-105216	A69-9001-1276	0
2012-04-21 18:19:09	2012-04-22 04:19:09	VR2W-105216	A69-9001-1276	0
2012-04-21 19:22:36	2012-04-22 05:22:36	VR2W-105216	A69-9001-1276	0
2012-04-21 19:27:25	2012-04-22 05:27:25	VR2W-105216	A69-9001-1276	0
2012-04-21 20:04:03	2012-04-22 06:04:03	VR2W-105216	A69-9001-1276	0
2012-04-21 20:27:02	2012-04-22 06:27:02	VR2W-105216	A69-9001-1276	0
2012-04-21 20:35:16	2012-04-22 06:35:16	VR2W-105216	A69-9001-1276	1
2012-04-21 20:39:09	2012-04-22 06:39:09	VR2W-105216	A69-9001-1276	1
2012-04-21 20:43:38	2012-04-22 06:43:38	VR2W-105216	A69-9001-1276	1
2012-04-21 20:47:42	2012-04-22 06:47:42	VR2W-105216	A69-9001-1276	1
2012-04-21 20:52:22	2012-04-22 06:52:22	VR2W-105217	A69-9001-1276	1
2012-04-21 21:01:55	2012-04-22 07:01:55	VR2W-105217	A69-9001-1276	1
2012-04-21 21:06:27	2012-04-22 07:06:27	VR2W-105217	A69-9001-1276	1
2012-04-21 21:10:37	2012-04-22 07:10:37	VR2W-105217	A69-9001-1276	1
2012-04-21 21:17:32	2012-04-22 07:17:32	VR2W-105217	A69-9001-1276	1
2012-04-21 21:33:29	2012-04-22 07:33:29	VR2W-105217	A69-9001-1276	1
2012-04-21 22:06:11	2012-04-22 08:06:11	VR2W-105217	A69-9001-1276	1
2012-04-21 22:09:35	2012-04-22 08:09:35	VR2W-105217	A69-9001-1276	1
2012-04-21 22:13:08	2012-04-22 08:13:08	VR2W-105217	A69-9001-1276	1
2012-04-21 22:16:59	2012-04-22 08:16:59	VR2W-105217	A69-9001-1276	1
2012-04-21 22:21:26	2012-04-22 08:21:26	VR2W-105217	A69-9001-1276	1
2012-04-21 22:30:07	2012-04-22 08:30:07	VR2W-105217	A69-9001-1276	1
2012-04-21 22:34:34	2012-04-22 08:34:34	VR2W-105217	A69-9001-1276	1
2012-04-21 22:48:08	2012-04-22 08:48:08	VR2W-105217	A69-9001-1276	1
2012-04-21 22:52:37	2012-04-22 08:52:37	VR2W-105217	A69-9001-1276	1
2012-04-21 22:56:41	2012-04-22 08:56:41	VR2W-105217	A69-9001-1276	1
2012-04-21 23:01:33	2012-04-22 09:01:33	VR2W-105217	A69-9001-1276	1
2012-04-21 23:11:03	2012-04-22 09:11:03	VR2W-105217	A69-9001-1276	1
2012-04-21 23:11:13	2012-04-22 09:11:13	VR2W-105218	A69-9001-1276	1
2012-04-21 23:19:36	2012-04-22 09:19:36	VR2W-105217	A69-9001-1276	1
2012-04-21 23:19:45	2012-04-22 09:19:45	VR2W-105218	A69-9001-1276	1
2012-04-21 23:29:26	2012-04-22 09:29:26	VR2W-105218	A69-9001-1276	1
2012-04-21 23:33:59	2012-04-22 09:33:59	VR2W-105217	A69-9001-1276	1
2012-04-21 23:38:29	2012-04-22 09:38:29	VR2W-105217	A69-9001-1276	1
2012-04-21 23:42:34	2012-04-22 09:42:34	VR2W-105217	A69-9001-1276	1
2012-04-21 23:47:28	2012-04-22 09:47:28	VR2W-105217	A69-9001-1276	1
2012-04-21 23:57:12	2012-04-22 09:57:12	VR2W-105217	A69-9001-1276	1
2012-04-22 00:01:58	2012-04-22 10:01:58	VR2W-105217	A69-9001-1276	1
2012-04-22 00:06:37	2012-04-22 10:06:37	VR2W-105217	A69-9001-1276	1
2012-04-22 00:10:58	2012-04-22 10:10:58	VR2W-105217	A69-9001-1276	1
2012-04-22 00:14:45	2012-04-22 10:14:45	VR2W-105217	A69-9001-1276	1
2012-04-22 00:19:03	2012-04-22 10:19:03	VR2W-105217	A69-9001-1276	1
2012-04-22 00:22:43	2012-04-22 10:22:43	VR2W-105217	A69-9001-1276	1
2012-04-22 00:26:49	2012-04-22 10:26:49	VR2W-105217	A69-9001-1276	1
2012-04-22 00:30:05	2012-04-22 10:30:05	VR2W-105217	A69-9001-1276	1
2012-04-22 00:36:45	2012-04-22 10:36:45	VR2W-105217	A69-9001-1276	1
2012-04-22 00:40:11	2012-04-22 10:40:11	VR2W-105217	A69-9001-1276	1
2012-04-22 00:43:49	2012-04-22 10:43:49	VR2W-105217	A69-9001-1276	1
2012-04-22 00:47:48	2012-04-22 10:47:48	VR2W-105217	A69-9001-1276	1
2012-04-22 00:52:33	2012-04-22 10:52:33	VR2W-105217	A69-9001-1276	1
2012-04-22 01:01:17	2012-04-22 11:01:17	VR2W-105217	A69-9001-1276	1
2012-04-22 01:04:45	2012-04-22 11:04:45	VR2W-105217	A69-9001-1276	1
2012-04-22 01:08:25	2012-04-22 11:08:25	VR2W-105217	A69-9001-1276	1
2012-04-22 01:12:30	2012-04-22 11:12:30	VR2W-105217	A69-9001-1276	1
2012-04-22 01:22:19	2012-04-22 11:22:19	VR2W-105217	A69-9001-1276	1
2012-04-22 01:32:02	2012-04-22 11:32:02	VR2W-105217	A69-9001-1276	1
2012-04-22 01:36:47	2012-04-22 11:36:47	VR2W-105217	A69-9001-1276	1
2012-04-22 01:45:39	2012-04-22 11:45:39	VR2W-105217	A69-9001-1276	1
2012-04-22 01:49:14	2012-04-22 11:49:14	VR2W-105217	A69-9001-1276	1
2012-04-22 02:02:06	2012-04-22 12:02:06	VR2W-105217	A69-9001-1276	1
2012-04-22 02:02:16	2012-04-22 12:02:16	VR2W-105218	A69-9001-1276	1
2012-04-22 02:33:53	2012-04-22 12:33:53	VR2W-105217	A69-9001-1276	1
2012-04-22 02:38:19	2012-04-22 12:38:19	VR2W-105217	A69-9001-1276	1
2012-04-22 02:46:53	2012-04-22 12:46:53	VR2W-105217	A69-9001-1276	1
2012-04-22 02:54:56	2012-04-22 12:54:56	VR2W-105217	A69-9001-1276	1
2012-04-22 03:02:38	2012-04-22 13:02:38	VR2W-105217	A69-9001-1276	1
2012-04-22 03:10:33	2012-04-22 13:10:33	VR2W-105217	A69-9001-1276	1
2012-04-22 03:10:46	2012-04-22 13:10:46	VR2W-105216	A69-9001-1276	1
2012-04-22 03:17:42	2012-04-22 13:17:42	VR2W-105217	A69-9001-1276	1
2012-04-22 03:21:48	2012-04-22 13:21:48	VR2W-105217	A69-9001-1276	1
2012-04-22 03:25:07	2012-04-22 13:25:07	VR2W-105217	A69-9001-1276	1
2012-04-22 03:25:17	2012-04-22 13:25:17	VR2W-105218	A69-9001-1276	1
2012-04-22 03:28:28	2012-04-22 13:28:28	VR2W-105217	A69-9001-1276	1
2012-04-22 03:35:36	2012-04-22 13:35:36	VR2W-105217	A69-9001-1276	1
2012-04-22 03:39:41	2012-04-22 13:39:41	VR2W-105217	A69-9001-1276	1
2012-04-22 03:44:35	2012-04-22 13:44:35	VR2W-105217	A69-9001-1276	1
2012-04-22 03:49:29	2012-04-22 13:49:29	VR2W-105217	A69-9001-1276	1
2012-04-22 03:54:20	2012-04-22 13:54:20	VR2W-105217	A69-9001-1276	1
2012-04-22 03:59:08	2012-04-22 13:59:08	VR2W-105217	A69-9001-1276	1
2012-04-22 04:03:48	2012-04-22 14:03:48	VR2W-105217	A69-9001-1276	1
2012-04-22 04:08:15	2012-04-22 14:08:15	VR2W-105217	A69-9001-1276	1
2012-04-22 04:12:14	2012-04-22 14:12:14	VR2W-105217	A69-9001-1276	1
2012-04-22 04:21:26	2012-04-22 14:21:26	VR2W-105217	A69-9001-1276	1
2012-04-22 04:21:39	2012-04-22 14:21:39	VR2W-105216	A69-9001-1276	1
2012-04-22 04:30:20	2012-04-22 14:30:20	VR2W-105217	A69-9001-1276	1
2012-04-22 04:35:06	2012-04-22 14:35:06	VR2W-105217	A69-9001-1276	1
2012-04-22 04:44:04	2012-04-22 14:44:04	VR2W-105217	A69-9001-1276	1
2012-04-22 04:55:43	2012-04-22 14:55:43	VR2W-105217	A69-9001-1276	1
2012-04-22 05:04:26	2012-04-22 15:04:26	VR2W-105217	A69-9001-1276	1
2012-04-22 05:08:58	2012-04-22 15:08:58	VR2W-105217	A69-9001-1276	1
2012-04-22 05:16:31	2012-04-22 15:16:31	VR2W-105217	A69-9001-1276	1
2012-04-22 05:20:02	2012-04-22 15:20:02	VR2W-105217	A69-9001-1276	1
2012-04-22 05:23:49	2012-04-22 15:23:49	VR2W-105217	A69-9001-1276	1
2012-04-22 05:28:09	2012-04-22 15:28:09	VR2W-105217	A69-9001-1276	1
2012-04-22 05:31:53	2012-04-22 15:31:53	VR2W-105217	A69-9001-1276	1
2012-04-22 05:36:06	2012-04-22 15:36:06	VR2W-105217	A69-9001-1276	1
2012-04-22 05:39:35	2012-04-22 15:39:35	VR2W-105217	A69-9001-1276	1
2012-04-22 05:43:21	2012-04-22 15:43:21	VR2W-105217	A69-9001-1276	1
2012-04-22 05:51:10	2012-04-22 15:51:10	VR2W-105217	A69-9001-1276	1
2012-04-22 05:55:03	2012-04-22 15:55:03	VR2W-105217	A69-9001-1276	1
2012-04-22 06:06:55	2012-04-22 16:06:55	VR2W-105217	A69-9001-1276	1
2012-04-22 06:10:13	2012-04-22 16:10:13	VR2W-105217	A69-9001-1276	1
2012-04-22 06:16:59	2012-04-22 16:16:59	VR2W-105217	A69-9001-1276	1
2012-04-22 06:20:34	2012-04-22 16:20:34	VR2W-105217	A69-9001-1276	1
2012-04-22 06:29:01	2012-04-22 16:29:01	VR2W-105217	A69-9001-1276	1
2012-04-22 06:33:12	2012-04-22 16:33:12	VR2W-105217	A69-9001-1276	1
2012-04-22 06:36:39	2012-04-22 16:36:39	VR2W-105217	A69-9001-1276	1
2012-04-22 06:44:17	2012-04-22 16:44:17	VR2W-105217	A69-9001-1276	1
2012-04-22 06:49:02	2012-04-22 16:49:02	VR2W-105217	A69-9001-1276	1
2012-04-22 06:57:54	2012-04-22 16:57:54	VR2W-105217	A69-9001-1276	1
2012-04-22 07:01:29	2012-04-22 17:01:29	VR2W-105217	A69-9001-1276	1
2012-04-22 07:14:33	2012-04-22 17:14:33	VR2W-105216	A69-9001-1276	1
2012-04-22 07:22:23	2012-04-22 17:22:23	VR2W-105216	A69-9001-1276	1
2012-04-22 07:25:30	2012-04-22 17:25:30	VR2W-105217	A69-9001-1276	1
2012-04-22 07:25:43	2012-04-22 17:25:43	VR2W-105216	A69-9001-1276	1
2012-04-22 07:29:08	2012-04-22 17:29:08	VR2W-105216	A69-9001-1276	1
2012-04-22 07:36:40	2012-04-22 17:36:40	VR2W-105216	A69-9001-1276	1
2012-04-22 07:45:33	2012-04-22 17:45:33	VR2W-105216	A69-9001-1276	1
2012-04-22 07:53:15	2012-04-22 17:53:15	VR2W-105216	A69-9001-1276	1
2012-04-22 07:58:04	2012-04-22 17:58:04	VR2W-105216	A69-9001-1276	1
2012-04-22 08:02:47	2012-04-22 18:02:47	VR2W-105216	A69-9001-1276	1
2012-04-22 08:07:17	2012-04-22 18:07:17	VR2W-105216	A69-9001-1276	1
2012-04-22 09:00:05	2012-04-22 19:00:05	VR2W-105216	A69-9001-1276	0
2012-04-22 09:12:39	2012-04-22 19:12:39	VR2W-105216	A69-9001-1276	0
2012-04-22 09:31:20	2012-04-22 19:31:20	VR2W-105216	A69-9001-1276	0
2012-04-22 09:44:56	2012-04-22 19:44:56	VR2W-105216	A69-9001-1276	0
2012-04-22 09:48:31	2012-04-22 19:48:31	VR2W-105216	A69-9001-1276	0
2012-04-22 09:52:27	2012-04-22 19:52:27	VR2W-105216	A69-9001-1276	0
2012-04-22 10:08:55	2012-04-22 20:08:55	VR2W-105216	A69-9001-1276	0
2012-04-22 10:35:26	2012-04-22 20:35:26	VR2W-105216	A69-9001-1276	0
2012-04-22 10:46:19	2012-04-22 20:46:19	VR2W-105216	A69-9001-1276	0
2012-04-22 10:50:51	2012-04-22 20:50:51	VR2W-105216	A69-9001-1276	0
2012-04-22 11:42:13	2012-04-22 21:42:13	VR2W-105216	A69-9001-1276	0
2012-04-22 13:00:49	2012-04-22 23:00:49	VR2W-105216	A69-9001-1276	0
2012-04-22 13:30:25	2012-04-22 23:30:25	VR2W-105216	A69-9001-1276	0
2012-04-22 14:18:30	2012-04-23 00:18:30	VR2W-105216	A69-9001-1276	0
2012-04-22 15:04:35	2012-04-23 01:04:35	VR2W-105216	A69-9001-1276	0
2012-04-22 15:25:33	2012-04-23 01:25:33	VR2W-105216	A69-9001-1276	0
2012-04-22 15:29:52	2012-04-23 01:29:52	VR2W-105216	A69-9001-1276	0
2012-04-22 15:33:32	2012-04-23 01:33:32	VR2W-105216	A69-9001-1276	0
2012-04-22 15:37:38	2012-04-23 01:37:38	VR2W-105216	A69-9001-1276	0
2012-04-22 15:44:10	2012-04-23 01:44:10	VR2W-105216	A69-9001-1276	0
2012-04-22 15:50:47	2012-04-23 01:50:47	VR2W-105216	A69-9001-1276	0
2012-04-22 15:54:09	2012-04-23 01:54:09	VR2W-105216	A69-9001-1276	0
2012-04-22 15:57:39	2012-04-23 01:57:39	VR2W-105216	A69-9001-1276	0
2012-04-22 16:01:23	2012-04-23 02:01:23	VR2W-105216	A69-9001-1276	0
2012-04-22 16:09:10	2012-04-23 02:09:10	VR2W-105216	A69-9001-1276	0
2012-04-22 16:17:28	2012-04-23 02:17:28	VR2W-105216	A69-9001-1276	0
2012-04-22 16:30:35	2012-04-23 02:30:35	VR2W-105216	A69-9001-1276	0
2012-04-22 16:44:03	2012-04-23 02:44:03	VR2W-105216	A69-9001-1276	0
2012-04-22 16:48:27	2012-04-23 02:48:27	VR2W-105216	A69-9001-1276	0
2012-04-22 17:05:37	2012-04-23 03:05:37	VR2W-105216	A69-9001-1276	0
2012-04-22 17:18:44	2012-04-23 03:18:44	VR2W-105216	A69-9001-1276	0
2012-04-22 17:27:53	2012-04-23 03:27:53	VR2W-105216	A69-9001-1276	0
2012-04-22 17:41:08	2012-04-23 03:41:08	VR2W-105216	A69-9001-1276	0
2012-04-22 17:45:17	2012-04-23 03:45:17	VR2W-105216	A69-9001-1276	0
2012-04-22 17:48:38	2012-04-23 03:48:38	VR2W-105216	A69-9001-1276	0
2012-04-22 17:52:06	2012-04-23 03:52:06	VR2W-105216	A69-9001-1276	0
2012-04-22 18:06:32	2012-04-23 04:06:32	VR2W-105216	A69-9001-1276	0
2012-04-22 18:17:28	2012-04-23 04:17:28	VR2W-105216	A69-9001-1276	0
2012-04-22 18:48:35	2012-04-23 04:48:35	VR2W-105216	A69-9001-1276	0
2012-04-22 18:53:11	2012-04-23 04:53:11	VR2W-105216	A69-9001-1276	0
2012-04-22 18:57:28	2012-04-23 04:57:28	VR2W-105216	A69-9001-1276	0
2012-04-22 19:05:11	2012-04-23 05:05:11	VR2W-105216	A69-9001-1276	0
2012-04-22 19:10:03	2012-04-23 05:10:03	VR2W-105216	A69-9001-1276	0
2012-04-22 19:23:54	2012-04-23 05:23:54	VR2W-105216	A69-9001-1276	0
2012-04-22 19:32:17	2012-04-23 05:32:17	VR2W-105216	A69-9001-1276	0
2012-04-22 20:18:55	2012-04-23 06:18:55	VR2W-105216	A69-9001-1276	0
2012-04-22 20:22:17	2012-04-23 06:22:17	VR2W-105216	A69-9001-1276	0
2012-04-22 20:25:47	2012-04-23 06:25:47	VR2W-105216	A69-9001-1276	0
2012-04-22 20:33:39	2012-04-23 06:33:39	VR2W-105216	A69-9001-1276	1
2012-04-22 20:49:00	2012-04-23 06:49:00	VR2W-105218	A69-9001-1276	1
2012-04-22 20:49:03	2012-04-23 06:49:03	VR2W-105216	A69-9001-1276	1
2012-04-22 20:56:16	2012-04-23 06:56:16	VR2W-105217	A69-9001-1276	1
2012-04-22 20:56:29	2012-04-23 06:56:29	VR2W-105216	A69-9001-1276	1
2012-04-22 21:03:23	2012-04-23 07:03:23	VR2W-105216	A69-9001-1276	1
2012-04-22 21:07:09	2012-04-23 07:07:09	VR2W-105216	A69-9001-1276	1
2012-04-22 21:11:26	2012-04-23 07:11:26	VR2W-105216	A69-9001-1276	1
2012-04-22 21:14:45	2012-04-23 07:14:45	VR2W-105215	A69-9001-1276	1
2012-04-22 21:28:41	2012-04-23 07:28:41	VR2W-105216	A69-9001-1276	1
2012-04-22 21:37:12	2012-04-23 07:37:12	VR2W-105217	A69-9001-1276	1
2012-04-22 21:40:38	2012-04-23 07:40:38	VR2W-105217	A69-9001-1276	1
2012-04-22 21:48:12	2012-04-23 07:48:12	VR2W-105217	A69-9001-1276	1
2012-04-22 21:53:02	2012-04-23 07:53:02	VR2W-105218	A69-9001-1276	1
2012-04-22 21:57:17	2012-04-23 07:57:17	VR2W-105217	A69-9001-1276	1
2012-04-22 22:01:11	2012-04-23 08:01:11	VR2W-105217	A69-9001-1276	1
2012-04-22 22:05:44	2012-04-23 08:05:44	VR2W-105217	A69-9001-1276	1
2012-04-22 22:09:54	2012-04-23 08:09:54	VR2W-105217	A69-9001-1276	1
2012-04-22 22:10:04	2012-04-23 08:10:04	VR2W-105218	A69-9001-1276	1
2012-04-22 22:13:19	2012-04-23 08:13:19	VR2W-105217	A69-9001-1276	1
2012-04-22 22:25:18	2012-04-23 08:25:18	VR2W-105217	A69-9001-1276	1
2012-04-22 22:29:27	2012-04-23 08:29:27	VR2W-105217	A69-9001-1276	1
2012-04-22 22:32:48	2012-04-23 08:32:48	VR2W-105217	A69-9001-1276	1
2012-04-22 22:32:58	2012-04-23 08:32:58	VR2W-105218	A69-9001-1276	1
2012-04-22 22:36:14	2012-04-23 08:36:14	VR2W-105217	A69-9001-1276	1
2012-04-22 22:43:51	2012-04-23 08:43:51	VR2W-105217	A69-9001-1276	1
2012-04-22 22:48:36	2012-04-23 08:48:36	VR2W-105217	A69-9001-1276	1
2012-04-22 22:53:11	2012-04-23 08:53:11	VR2W-105217	A69-9001-1276	1
2012-04-22 23:00:58	2012-04-23 09:00:58	VR2W-105217	A69-9001-1276	1
2012-04-22 23:13:05	2012-04-23 09:13:05	VR2W-105217	A69-9001-1276	1
2012-04-22 23:17:38	2012-04-23 09:17:38	VR2W-105217	A69-9001-1276	1
2012-04-22 23:32:56	2012-04-23 09:32:56	VR2W-105217	A69-9001-1276	1
2012-04-22 23:33:09	2012-04-23 09:33:09	VR2W-105216	A69-9001-1276	1
2012-04-22 23:37:44	2012-04-23 09:37:44	VR2W-105217	A69-9001-1276	1
2012-04-22 23:42:26	2012-04-23 09:42:26	VR2W-105217	A69-9001-1276	1
2012-04-22 23:42:39	2012-04-23 09:42:39	VR2W-105216	A69-9001-1276	1
2012-04-22 23:46:55	2012-04-23 09:46:55	VR2W-105217	A69-9001-1276	1
2012-04-22 23:50:56	2012-04-23 09:50:56	VR2W-105217	A69-9001-1276	1
2012-04-23 00:24:01	2012-04-23 10:24:01	VR2W-105217	A69-9001-1276	1
2012-04-23 00:31:17	2012-04-23 10:31:17	VR2W-105217	A69-9001-1276	1
2012-04-23 00:35:32	2012-04-23 10:35:32	VR2W-105217	A69-9001-1276	1
2012-04-23 00:39:06	2012-04-23 10:39:06	VR2W-105217	A69-9001-1276	1
2012-04-23 00:43:00	2012-04-23 10:43:00	VR2W-105217	A69-9001-1276	1
2012-04-23 00:47:33	2012-04-23 10:47:33	VR2W-105217	A69-9001-1276	1
2012-04-23 00:51:44	2012-04-23 10:51:44	VR2W-105217	A69-9001-1276	1
2012-04-23 00:55:10	2012-04-23 10:55:10	VR2W-105217	A69-9001-1276	1
2012-04-23 00:58:46	2012-04-23 10:58:46	VR2W-105217	A69-9001-1276	1
2012-04-23 01:02:44	2012-04-23 11:02:44	VR2W-105217	A69-9001-1276	1
2012-04-23 01:02:57	2012-04-23 11:02:57	VR2W-105216	A69-9001-1276	1
2012-04-23 01:07:23	2012-04-23 11:07:23	VR2W-105217	A69-9001-1276	1
2012-04-23 01:11:48	2012-04-23 11:11:48	VR2W-105217	A69-9001-1276	1
2012-04-23 01:15:42	2012-04-23 11:15:42	VR2W-105217	A69-9001-1276	1
2012-04-23 01:20:15	2012-04-23 11:20:15	VR2W-105217	A69-9001-1276	1
2012-04-23 01:24:26	2012-04-23 11:24:26	VR2W-105217	A69-9001-1276	1
2012-04-23 01:31:30	2012-04-23 11:31:30	VR2W-105217	A69-9001-1276	1
2012-04-23 01:35:30	2012-04-23 11:35:30	VR2W-105217	A69-9001-1276	1
2012-04-23 01:40:13	2012-04-23 11:40:13	VR2W-105217	A69-9001-1276	1
2012-04-23 01:44:45	2012-04-23 11:44:45	VR2W-105217	A69-9001-1276	1
2012-04-23 01:48:53	2012-04-23 11:48:53	VR2W-105217	A69-9001-1276	1
2012-04-23 02:03:13	2012-04-23 12:03:13	VR2W-105217	A69-9001-1276	1
2012-04-23 02:07:54	2012-04-23 12:07:54	VR2W-105217	A69-9001-1276	1
2012-04-23 02:16:17	2012-04-23 12:16:17	VR2W-105217	A69-9001-1276	1
2012-04-23 02:20:56	2012-04-23 12:20:56	VR2W-105217	A69-9001-1276	1
2012-04-23 02:21:06	2012-04-23 12:21:06	VR2W-105218	A69-9001-1276	1
2012-04-23 02:29:08	2012-04-23 12:29:08	VR2W-105217	A69-9001-1276	1
2012-04-23 02:33:31	2012-04-23 12:33:31	VR2W-105217	A69-9001-1276	1
2012-04-23 02:37:23	2012-04-23 12:37:23	VR2W-105217	A69-9001-1276	1
2012-04-23 02:45:54	2012-04-23 12:45:54	VR2W-105217	A69-9001-1276	1
2012-04-23 03:00:01	2012-04-23 13:00:01	VR2W-105217	A69-9001-1276	1
2012-04-23 03:25:08	2012-04-23 13:25:08	VR2W-105217	A69-9001-1276	1
2012-04-23 03:29:57	2012-04-23 13:29:57	VR2W-105217	A69-9001-1276	1
2012-04-23 03:39:10	2012-04-23 13:39:10	VR2W-105217	A69-9001-1276	1
2012-04-23 03:43:13	2012-04-23 13:43:13	VR2W-105217	A69-9001-1276	1
2012-04-23 03:48:07	2012-04-23 13:48:07	VR2W-105217	A69-9001-1276	1
2012-04-23 03:57:49	2012-04-23 13:57:49	VR2W-105217	A69-9001-1276	1
2012-04-23 04:02:33	2012-04-23 14:02:33	VR2W-105217	A69-9001-1276	1
2012-04-23 04:02:46	2012-04-23 14:02:46	VR2W-105216	A69-9001-1276	1
2012-04-23 04:11:18	2012-04-23 14:11:18	VR2W-105217	A69-9001-1276	1
2012-04-23 04:14:44	2012-04-23 14:14:44	VR2W-105217	A69-9001-1276	1
2012-04-23 04:22:22	2012-04-23 14:22:22	VR2W-105217	A69-9001-1276	1
2012-04-23 04:27:07	2012-04-23 14:27:07	VR2W-105217	A69-9001-1276	1
2012-04-23 04:31:44	2012-04-23 14:31:44	VR2W-105217	A69-9001-1276	1
2012-04-23 04:36:01	2012-04-23 14:36:01	VR2W-105217	A69-9001-1276	1
2012-04-23 04:43:43	2012-04-23 14:43:43	VR2W-105217	A69-9001-1276	1
2012-04-23 04:48:35	2012-04-23 14:48:35	VR2W-105217	A69-9001-1276	1
2012-04-23 04:58:03	2012-04-23 14:58:03	VR2W-105217	A69-9001-1276	1
2012-04-23 05:02:30	2012-04-23 15:02:30	VR2W-105217	A69-9001-1276	1
2012-04-23 05:06:27	2012-04-23 15:06:27	VR2W-105217	A69-9001-1276	1
2012-04-23 05:11:05	2012-04-23 15:11:05	VR2W-105217	A69-9001-1276	1
2012-04-23 05:15:27	2012-04-23 15:15:27	VR2W-105217	A69-9001-1276	1
2012-04-23 05:19:15	2012-04-23 15:19:15	VR2W-105217	A69-9001-1276	1
2012-04-23 05:23:36	2012-04-23 15:23:36	VR2W-105217	A69-9001-1276	1
2012-04-23 05:27:23	2012-04-23 15:27:23	VR2W-105217	A69-9001-1276	1
2012-04-23 05:31:40	2012-04-23 15:31:40	VR2W-105217	A69-9001-1276	1
2012-04-23 05:39:27	2012-04-23 15:39:27	VR2W-105217	A69-9001-1276	1
2012-04-23 05:42:45	2012-04-23 15:42:45	VR2W-105217	A69-9001-1276	1
2012-04-23 05:46:04	2012-04-23 15:46:04	VR2W-105217	A69-9001-1276	1
2012-04-23 05:49:28	2012-04-23 15:49:28	VR2W-105217	A69-9001-1276	1
2012-04-23 05:56:51	2012-04-23 15:56:51	VR2W-105217	A69-9001-1276	1
2012-04-23 06:01:15	2012-04-23 16:01:15	VR2W-105217	A69-9001-1276	1
2012-04-23 06:09:42	2012-04-23 16:09:42	VR2W-105217	A69-9001-1276	1
2012-04-23 06:13:53	2012-04-23 16:13:53	VR2W-105217	A69-9001-1276	1
2012-04-23 06:17:21	2012-04-23 16:17:21	VR2W-105217	A69-9001-1276	1
2012-04-23 06:21:00	2012-04-23 16:21:00	VR2W-105217	A69-9001-1276	1
2012-04-23 06:25:05	2012-04-23 16:25:05	VR2W-105217	A69-9001-1276	1
2012-04-23 06:29:59	2012-04-23 16:29:59	VR2W-105217	A69-9001-1276	1
2012-04-23 06:34:53	2012-04-23 16:34:53	VR2W-105217	A69-9001-1276	1
2012-04-23 07:02:42	2012-04-23 17:02:42	VR2W-105217	A69-9001-1276	1
2012-04-23 07:07:45	2012-04-23 17:07:45	VR2W-105216	A69-9001-1276	1
2012-04-23 07:12:29	2012-04-23 17:12:29	VR2W-105216	A69-9001-1276	1
2012-04-23 07:21:14	2012-04-23 17:21:14	VR2W-105216	A69-9001-1276	1
2012-04-23 07:24:42	2012-04-23 17:24:42	VR2W-105216	A69-9001-1276	1
2012-04-23 07:28:22	2012-04-23 17:28:22	VR2W-105216	A69-9001-1276	1
2012-04-23 07:42:11	2012-04-23 17:42:11	VR2W-105216	A69-9001-1276	1
2012-04-23 07:51:40	2012-04-23 17:51:40	VR2W-105216	A69-9001-1276	1
2012-04-23 07:56:07	2012-04-23 17:56:07	VR2W-105216	A69-9001-1276	1
2012-04-23 08:00:06	2012-04-23 18:00:06	VR2W-105216	A69-9001-1276	1
2012-04-23 09:52:09	2012-04-23 19:52:09	VR2W-105216	A69-9001-1276	0
2012-04-23 09:56:01	2012-04-23 19:56:01	VR2W-105216	A69-9001-1276	0
2012-04-23 10:14:13	2012-04-23 20:14:13	VR2W-105216	A69-9001-1276	0
2012-04-23 10:23:17	2012-04-23 20:23:17	VR2W-105216	A69-9001-1276	0
2012-04-23 10:35:54	2012-04-23 20:35:54	VR2W-105216	A69-9001-1276	0
2012-04-23 10:39:21	2012-04-23 20:39:21	VR2W-105216	A69-9001-1276	0
2012-04-23 11:37:07	2012-04-23 21:37:07	VR2W-105216	A69-9001-1276	0
2012-04-23 11:44:44	2012-04-23 21:44:44	VR2W-105216	A69-9001-1276	0
2012-04-23 11:48:20	2012-04-23 21:48:20	VR2W-105216	A69-9001-1276	0
2012-04-23 12:46:57	2012-04-23 22:46:57	VR2W-105216	A69-9001-1276	0
2012-04-23 13:18:47	2012-04-23 23:18:47	VR2W-105216	A69-9001-1276	0
2012-04-23 14:02:58	2012-04-24 00:02:58	VR2W-105216	A69-9001-1276	0
2012-04-23 14:07:30	2012-04-24 00:07:30	VR2W-105216	A69-9001-1276	0
2012-04-23 14:11:27	2012-04-24 00:11:27	VR2W-105217	A69-9001-1276	0
2012-04-23 14:15:04	2012-04-24 00:15:04	VR2W-105216	A69-9001-1276	0
2012-04-23 14:30:40	2012-04-24 00:30:40	VR2W-105216	A69-9001-1276	0
2012-04-23 14:43:49	2012-04-24 00:43:49	VR2W-105216	A69-9001-1276	0
2012-04-23 14:52:25	2012-04-24 00:52:25	VR2W-105216	A69-9001-1276	0
2012-04-23 14:55:43	2012-04-24 00:55:43	VR2W-105216	A69-9001-1276	0
2012-04-23 14:59:04	2012-04-24 00:59:04	VR2W-105216	A69-9001-1276	0
2012-04-23 15:09:56	2012-04-24 01:09:56	VR2W-105216	A69-9001-1276	0
2012-04-23 15:14:28	2012-04-24 01:14:28	VR2W-105216	A69-9001-1276	0
2012-04-23 15:29:11	2012-04-24 01:29:11	VR2W-105216	A69-9001-1276	0
2012-04-23 15:36:46	2012-04-24 01:36:46	VR2W-105216	A69-9001-1276	0
2012-04-23 15:48:45	2012-04-24 01:48:45	VR2W-105216	A69-9001-1276	0
2012-04-23 15:52:52	2012-04-24 01:52:52	VR2W-105216	A69-9001-1276	0
2012-04-23 15:56:12	2012-04-24 01:56:12	VR2W-105216	A69-9001-1276	0
2012-04-23 15:59:37	2012-04-24 01:59:37	VR2W-105216	A69-9001-1276	0
2012-04-23 16:07:03	2012-04-24 02:07:03	VR2W-105216	A69-9001-1276	0
2012-04-23 16:11:32	2012-04-24 02:11:32	VR2W-105216	A69-9001-1276	0
2012-04-23 16:33:44	2012-04-24 02:33:44	VR2W-105216	A69-9001-1276	0
2012-04-23 16:43:45	2012-04-24 02:43:45	VR2W-105216	A69-9001-1276	0
2012-04-23 16:47:17	2012-04-24 02:47:17	VR2W-105216	A69-9001-1276	0
2012-04-23 16:51:06	2012-04-24 02:51:06	VR2W-105216	A69-9001-1276	0
2012-04-23 17:16:01	2012-04-24 03:16:01	VR2W-105216	A69-9001-1276	0
2012-04-23 17:37:17	2012-04-24 03:37:17	VR2W-105216	A69-9001-1276	0
2012-04-23 17:46:43	2012-04-24 03:46:43	VR2W-105216	A69-9001-1276	0
2012-04-23 17:51:07	2012-04-24 03:51:07	VR2W-105216	A69-9001-1276	0
2012-04-23 18:08:18	2012-04-24 04:08:18	VR2W-105216	A69-9001-1276	0
2012-04-23 18:35:06	2012-04-24 04:35:06	VR2W-105216	A69-9001-1276	0
2012-04-23 19:42:58	2012-04-24 05:42:58	VR2W-105216	A69-9001-1276	0
2012-04-23 20:24:35	2012-04-24 06:24:35	VR2W-105216	A69-9001-1276	0
2012-04-23 20:32:03	2012-04-24 06:32:03	VR2W-105216	A69-9001-1276	1
2012-04-23 20:51:09	2012-04-24 06:51:09	VR2W-105216	A69-9001-1276	1
2012-04-23 20:59:47	2012-04-24 06:59:47	VR2W-105217	A69-9001-1276	1
2012-04-23 21:04:29	2012-04-24 07:04:29	VR2W-105217	A69-9001-1276	1
2012-04-23 21:17:51	2012-04-24 07:17:51	VR2W-105217	A69-9001-1276	1
2012-04-23 21:34:52	2012-04-24 07:34:52	VR2W-105217	A69-9001-1276	1
2012-04-23 21:35:02	2012-04-24 07:35:02	VR2W-105218	A69-9001-1276	1
2012-04-23 21:46:15	2012-04-24 07:46:15	VR2W-105217	A69-9001-1276	1
2012-04-23 21:54:01	2012-04-24 07:54:01	VR2W-105217	A69-9001-1276	1
2012-04-23 21:54:11	2012-04-24 07:54:11	VR2W-105218	A69-9001-1276	1
2012-04-23 21:57:17	2012-04-24 07:57:17	VR2W-105217	A69-9001-1276	1
2012-04-23 22:00:33	2012-04-24 08:00:33	VR2W-105217	A69-9001-1276	1
2012-04-23 22:03:52	2012-04-24 08:03:52	VR2W-105217	A69-9001-1276	1
2012-04-23 22:07:14	2012-04-24 08:07:14	VR2W-105217	A69-9001-1276	1
2012-04-23 22:18:36	2012-04-24 08:18:36	VR2W-105217	A69-9001-1276	1
2012-04-23 22:18:46	2012-04-24 08:18:46	VR2W-105218	A69-9001-1276	1
2012-04-23 22:33:58	2012-04-24 08:33:58	VR2W-105217	A69-9001-1276	1
2012-04-23 22:38:17	2012-04-24 08:38:17	VR2W-105216	A69-9001-1276	1
2012-04-23 22:41:19	2012-04-24 08:41:19	VR2W-105217	A69-9001-1276	1
2012-04-23 22:47:53	2012-04-24 08:47:53	VR2W-105217	A69-9001-1276	1
2012-04-23 23:06:28	2012-04-24 09:06:28	VR2W-105217	A69-9001-1276	1
2012-04-23 23:23:20	2012-04-24 09:23:20	VR2W-105217	A69-9001-1276	1
2012-04-23 23:45:44	2012-04-24 09:45:44	VR2W-105217	A69-9001-1276	1
2012-04-23 23:49:39	2012-04-24 09:49:39	VR2W-105217	A69-9001-1276	1
2012-04-23 23:58:33	2012-04-24 09:58:33	VR2W-105217	A69-9001-1276	1
2012-04-24 00:16:05	2012-04-24 10:16:05	VR2W-105218	A69-9001-1276	1
2012-04-24 01:11:09	2012-04-24 11:11:09	VR2W-105217	A69-9001-1276	1
2012-04-24 01:19:20	2012-04-24 11:19:20	VR2W-105217	A69-9001-1276	1
2012-04-24 01:31:54	2012-04-24 11:31:54	VR2W-105217	A69-9001-1276	1
2012-04-24 01:48:38	2012-04-24 11:48:38	VR2W-105217	A69-9001-1276	1
2012-04-24 01:59:58	2012-04-24 11:59:58	VR2W-105217	A69-9001-1276	1
2012-04-24 02:04:04	2012-04-24 12:04:04	VR2W-105217	A69-9001-1276	1
2012-04-24 02:17:38	2012-04-24 12:17:38	VR2W-105217	A69-9001-1276	1
2012-04-24 02:21:27	2012-04-24 12:21:27	VR2W-105217	A69-9001-1276	1
2012-04-24 02:29:42	2012-04-24 12:29:42	VR2W-105217	A69-9001-1276	1
2012-04-24 02:43:07	2012-04-24 12:43:07	VR2W-105218	A69-9001-1276	1
2012-04-24 02:51:53	2012-04-24 12:51:53	VR2W-105217	A69-9001-1276	1
2012-04-24 02:52:03	2012-04-24 12:52:03	VR2W-105218	A69-9001-1276	1
2012-04-24 02:55:46	2012-04-24 12:55:46	VR2W-105218	A69-9001-1276	1
2012-04-24 03:06:56	2012-04-24 13:06:56	VR2W-105218	A69-9001-1276	1
2012-04-24 03:34:00	2012-04-24 13:34:00	VR2W-105217	A69-9001-1276	1
2012-04-24 03:37:22	2012-04-24 13:37:22	VR2W-105217	A69-9001-1276	1
2012-04-24 03:40:49	2012-04-24 13:40:49	VR2W-105217	A69-9001-1276	1
2012-04-24 03:58:06	2012-04-24 13:58:06	VR2W-105217	A69-9001-1276	1
2012-04-24 04:02:40	2012-04-24 14:02:40	VR2W-105217	A69-9001-1276	1
2012-04-24 04:06:54	2012-04-24 14:06:54	VR2W-105217	A69-9001-1276	1
2012-04-24 04:30:18	2012-04-24 14:30:18	VR2W-105217	A69-9001-1276	1
2012-04-24 04:44:07	2012-04-24 14:44:07	VR2W-105217	A69-9001-1276	1
2012-04-24 04:58:05	2012-04-24 14:58:05	VR2W-105217	A69-9001-1276	1
2012-04-24 05:19:28	2012-04-24 15:19:28	VR2W-105217	A69-9001-1276	1
2012-04-24 05:26:53	2012-04-24 15:26:53	VR2W-105217	A69-9001-1276	1
2012-04-24 05:30:14	2012-04-24 15:30:14	VR2W-105217	A69-9001-1276	1
2012-04-24 05:33:40	2012-04-24 15:33:40	VR2W-105217	A69-9001-1276	1
2012-04-24 05:37:17	2012-04-24 15:37:17	VR2W-105217	A69-9001-1276	1
2012-04-24 05:41:15	2012-04-24 15:41:15	VR2W-105217	A69-9001-1276	1
2012-04-24 05:45:57	2012-04-24 15:45:57	VR2W-105217	A69-9001-1276	1
2012-04-24 05:46:07	2012-04-24 15:46:07	VR2W-105218	A69-9001-1276	1
2012-04-24 05:59:07	2012-04-24 15:59:07	VR2W-105217	A69-9001-1276	1
2012-04-24 06:14:27	2012-04-24 16:14:27	VR2W-105217	A69-9001-1276	1
2012-04-24 06:17:57	2012-04-24 16:17:57	VR2W-105217	A69-9001-1276	1
2012-04-24 06:21:42	2012-04-24 16:21:42	VR2W-105217	A69-9001-1276	1
2012-04-24 06:33:22	2012-04-24 16:33:22	VR2W-105217	A69-9001-1276	1
2012-04-24 06:37:51	2012-04-24 16:37:51	VR2W-105217	A69-9001-1276	1
2012-04-24 06:41:52	2012-04-24 16:41:52	VR2W-105217	A69-9001-1276	1
2012-04-24 06:51:20	2012-04-24 16:51:20	VR2W-105217	A69-9001-1276	1
2012-04-24 06:55:44	2012-04-24 16:55:44	VR2W-105217	A69-9001-1276	1
2012-04-24 06:59:48	2012-04-24 16:59:48	VR2W-105218	A69-9001-1276	1
2012-04-24 07:08:31	2012-04-24 17:08:31	VR2W-105218	A69-9001-1276	1
2012-04-24 07:11:46	2012-04-24 17:11:46	VR2W-105217	A69-9001-1276	1
2012-04-24 07:19:17	2012-04-24 17:19:17	VR2W-105217	A69-9001-1276	1
2012-04-24 07:23:52	2012-04-24 17:23:52	VR2W-105217	A69-9001-1276	1
2012-04-24 07:31:55	2012-04-24 17:31:55	VR2W-105216	A69-9001-1276	1
2012-04-24 07:40:23	2012-04-24 17:40:23	VR2W-105216	A69-9001-1276	1
2012-04-24 07:44:33	2012-04-24 17:44:33	VR2W-105216	A69-9001-1276	1
2012-04-24 07:47:58	2012-04-24 17:47:58	VR2W-105216	A69-9001-1276	1
2012-04-24 07:51:34	2012-04-24 17:51:34	VR2W-105216	A69-9001-1276	1
2012-04-24 08:00:08	2012-04-24 18:00:08	VR2W-105216	A69-9001-1276	1
2012-04-24 08:08:15	2012-04-24 18:08:15	VR2W-105216	A69-9001-1276	1
2012-04-24 08:20:04	2012-04-24 18:20:04	VR2W-105216	A69-9001-1276	1
2012-04-24 08:24:42	2012-04-24 18:24:42	VR2W-105216	A69-9001-1276	1
2012-04-24 08:32:56	2012-04-24 18:32:56	VR2W-105216	A69-9001-1276	0
2012-04-24 10:04:38	2012-04-24 20:04:38	VR2W-105216	A69-9001-1276	0
2012-04-24 10:13:28	2012-04-24 20:13:28	VR2W-105216	A69-9001-1276	0
2012-04-24 10:17:03	2012-04-24 20:17:03	VR2W-105216	A69-9001-1276	0
2012-04-24 10:20:57	2012-04-24 20:20:57	VR2W-105216	A69-9001-1276	0
2012-04-24 10:25:30	2012-04-24 20:25:30	VR2W-105216	A69-9001-1276	0
2012-04-24 10:36:43	2012-04-24 20:36:43	VR2W-105216	A69-9001-1276	0
2012-04-24 10:40:41	2012-04-24 20:40:41	VR2W-105216	A69-9001-1276	0
2012-04-24 10:49:49	2012-04-24 20:49:49	VR2W-105216	A69-9001-1276	0
2012-04-24 11:21:18	2012-04-24 21:21:18	VR2W-105216	A69-9001-1276	0
2012-04-24 11:25:38	2012-04-24 21:25:38	VR2W-105216	A69-9001-1276	0
2012-04-24 11:33:36	2012-04-24 21:33:36	VR2W-105216	A69-9001-1276	0
2012-04-24 11:40:42	2012-04-24 21:40:42	VR2W-105217	A69-9001-1276	0
2012-04-24 12:05:31	2012-04-24 22:05:31	VR2W-105216	A69-9001-1276	0
2012-04-24 12:22:56	2012-04-24 22:22:56	VR2W-105216	A69-9001-1276	0
2012-04-24 12:43:14	2012-04-24 22:43:14	VR2W-105216	A69-9001-1276	0
2012-04-24 12:47:45	2012-04-24 22:47:45	VR2W-105216	A69-9001-1276	0
2012-04-24 13:14:17	2012-04-24 23:14:17	VR2W-105216	A69-9001-1276	0
2012-04-24 13:18:50	2012-04-24 23:18:50	VR2W-105216	A69-9001-1276	0
2012-04-24 13:29:54	2012-04-24 23:29:54	VR2W-105216	A69-9001-1276	0
2012-04-24 13:33:41	2012-04-24 23:33:41	VR2W-105216	A69-9001-1276	0
2012-04-24 13:45:44	2012-04-24 23:45:44	VR2W-105216	A69-9001-1276	0
2012-04-24 13:58:53	2012-04-24 23:58:53	VR2W-105216	A69-9001-1276	0
2012-04-24 14:09:43	2012-04-25 00:09:43	VR2W-105216	A69-9001-1276	0
2012-04-24 14:14:10	2012-04-25 00:14:10	VR2W-105216	A69-9001-1276	0
2012-04-24 14:22:53	2012-04-25 00:22:53	VR2W-105216	A69-9001-1276	0
2012-04-24 15:46:11	2012-04-25 01:46:11	VR2W-105216	A69-9001-1276	0
2012-04-24 16:04:51	2012-04-25 02:04:51	VR2W-105216	A69-9001-1276	0
2012-04-24 16:16:44	2012-04-25 02:16:44	VR2W-105216	A69-9001-1276	0
2012-04-24 16:20:44	2012-04-25 02:20:44	VR2W-105216	A69-9001-1276	0
2012-04-24 16:30:05	2012-04-25 02:30:05	VR2W-105216	A69-9001-1276	0
2012-04-24 16:51:10	2012-04-25 02:51:10	VR2W-105216	A69-9001-1276	0
2012-04-24 17:14:55	2012-04-25 03:14:55	VR2W-105216	A69-9001-1276	0
2012-04-24 18:16:00	2012-04-25 04:16:00	VR2W-105216	A69-9001-1276	0
2012-04-24 18:31:05	2012-04-25 04:31:05	VR2W-105216	A69-9001-1276	0
2012-04-24 18:38:31	2012-04-25 04:38:31	VR2W-105216	A69-9001-1276	0
2012-04-24 18:41:53	2012-04-25 04:41:53	VR2W-105216	A69-9001-1276	0
2012-04-24 18:49:03	2012-04-25 04:49:03	VR2W-105216	A69-9001-1276	0
2012-04-24 18:53:12	2012-04-25 04:53:12	VR2W-105216	A69-9001-1276	0
2012-04-24 18:56:33	2012-04-25 04:56:33	VR2W-105216	A69-9001-1276	0
2012-04-24 18:59:59	2012-04-25 04:59:59	VR2W-105216	A69-9001-1276	0
2012-04-24 19:17:01	2012-04-25 05:17:01	VR2W-105216	A69-9001-1276	0
2012-04-24 19:25:00	2012-04-25 05:25:00	VR2W-105216	A69-9001-1276	0
2012-04-24 19:29:06	2012-04-25 05:29:06	VR2W-105216	A69-9001-1276	0
2012-04-24 19:42:47	2012-04-25 05:42:47	VR2W-105216	A69-9001-1276	0
2012-04-24 20:15:22	2012-04-25 06:15:22	VR2W-105216	A69-9001-1276	0
2012-04-24 20:23:35	2012-04-25 06:23:35	VR2W-105216	A69-9001-1276	0
2012-04-24 20:35:47	2012-04-25 06:35:47	VR2W-105216	A69-9001-1276	1
2012-04-24 20:44:29	2012-04-25 06:44:29	VR2W-105217	A69-9001-1276	1
2012-04-24 20:48:24	2012-04-25 06:48:24	VR2W-105216	A69-9001-1276	1
2012-04-24 20:52:31	2012-04-25 06:52:31	VR2W-105216	A69-9001-1276	1
2012-04-24 21:02:36	2012-04-25 07:02:36	VR2W-105218	A69-9001-1276	1
2012-04-24 21:16:47	2012-04-25 07:16:47	VR2W-105217	A69-9001-1276	1
2012-04-24 21:20:09	2012-04-25 07:20:09	VR2W-105217	A69-9001-1276	1
2012-04-24 21:23:35	2012-04-25 07:23:35	VR2W-105217	A69-9001-1276	1
2012-04-24 21:27:15	2012-04-25 07:27:15	VR2W-105217	A69-9001-1276	1
2012-04-24 21:31:18	2012-04-25 07:31:18	VR2W-105217	A69-9001-1276	1
2012-04-24 21:36:09	2012-04-25 07:36:09	VR2W-105217	A69-9001-1276	1
2012-04-24 21:40:56	2012-04-25 07:40:56	VR2W-105217	A69-9001-1276	1
2012-04-24 21:53:48	2012-04-25 07:53:48	VR2W-105217	A69-9001-1276	1
2012-04-24 22:11:04	2012-04-25 08:11:04	VR2W-105217	A69-9001-1276	1
2012-04-24 22:14:44	2012-04-25 08:14:44	VR2W-105217	A69-9001-1276	1
2012-04-24 22:18:48	2012-04-25 08:18:48	VR2W-105217	A69-9001-1276	1
2012-04-24 22:23:41	2012-04-25 08:23:41	VR2W-105217	A69-9001-1276	1
2012-04-24 22:28:32	2012-04-25 08:28:32	VR2W-105217	A69-9001-1276	1
2012-04-24 22:33:18	2012-04-25 08:33:18	VR2W-105217	A69-9001-1276	1
2012-04-24 22:37:55	2012-04-25 08:37:55	VR2W-105217	A69-9001-1276	1
2012-04-24 22:42:14	2012-04-25 08:42:14	VR2W-105217	A69-9001-1276	1
2012-04-24 22:45:56	2012-04-25 08:45:56	VR2W-105217	A69-9001-1276	1
2012-04-24 22:50:06	2012-04-25 08:50:06	VR2W-105217	A69-9001-1276	1
2012-04-24 22:57:06	2012-04-25 08:57:06	VR2W-105217	A69-9001-1276	1
2012-04-24 23:05:34	2012-04-25 09:05:34	VR2W-105217	A69-9001-1276	1
2012-04-24 23:13:11	2012-04-25 09:13:11	VR2W-105217	A69-9001-1276	1
2012-04-24 23:20:47	2012-04-25 09:20:47	VR2W-105217	A69-9001-1276	1
2012-04-24 23:25:30	2012-04-25 09:25:30	VR2W-105217	A69-9001-1276	1
2012-04-24 23:48:43	2012-04-25 09:48:43	VR2W-105217	A69-9001-1276	1
2012-04-24 23:48:57	2012-04-25 09:48:57	VR2W-105216	A69-9001-1276	1
2012-04-25 00:07:40	2012-04-25 10:07:40	VR2W-105217	A69-9001-1276	1
2012-04-25 00:11:49	2012-04-25 10:11:49	VR2W-105217	A69-9001-1276	1
2012-04-25 00:22:30	2012-04-25 10:22:30	VR2W-105217	A69-9001-1276	1
2012-04-25 00:26:46	2012-04-25 10:26:46	VR2W-105217	A69-9001-1276	1
2012-04-25 00:34:30	2012-04-25 10:34:30	VR2W-105217	A69-9001-1276	1
2012-04-25 00:44:13	2012-04-25 10:44:13	VR2W-105217	A69-9001-1276	1
2012-04-25 00:48:59	2012-04-25 10:48:59	VR2W-105217	A69-9001-1276	1
2012-04-25 00:57:53	2012-04-25 10:57:53	VR2W-105217	A69-9001-1276	1
2012-04-25 01:20:08	2012-04-25 11:20:08	VR2W-105217	A69-9001-1276	1
2012-04-25 01:41:20	2012-04-25 11:41:20	VR2W-105217	A69-9001-1276	1
2012-04-25 01:45:56	2012-04-25 11:45:56	VR2W-105217	A69-9001-1276	1
2012-04-25 02:48:13	2012-04-25 12:48:13	VR2W-105216	A69-9001-1276	1
2012-04-25 02:59:07	2012-04-25 12:59:07	VR2W-105217	A69-9001-1276	1
2012-04-25 03:02:57	2012-04-25 13:02:57	VR2W-105217	A69-9001-1276	1
2012-04-25 03:35:28	2012-04-25 13:35:28	VR2W-105217	A69-9001-1276	1
2012-04-25 03:39:42	2012-04-25 13:39:42	VR2W-105217	A69-9001-1276	1
2012-04-25 03:43:14	2012-04-25 13:43:14	VR2W-105217	A69-9001-1276	1
2012-04-25 03:47:02	2012-04-25 13:47:02	VR2W-105217	A69-9001-1276	1
2012-04-25 03:55:10	2012-04-25 13:55:10	VR2W-105217	A69-9001-1276	1
2012-04-25 03:59:28	2012-04-25 13:59:28	VR2W-105217	A69-9001-1276	1
2012-04-25 04:03:10	2012-04-25 14:03:10	VR2W-105217	A69-9001-1276	1
2012-04-25 04:07:19	2012-04-25 14:07:19	VR2W-105217	A69-9001-1276	1
2012-04-25 04:07:30	2012-04-25 14:07:30	VR2W-105218	A69-9001-1276	1
2012-04-25 04:14:12	2012-04-25 14:14:12	VR2W-105217	A69-9001-1276	1
2012-04-25 04:17:55	2012-04-25 14:17:55	VR2W-105217	A69-9001-1276	1
2012-04-25 04:33:30	2012-04-25 14:33:30	VR2W-105217	A69-9001-1276	1
2012-04-25 04:40:32	2012-04-25 14:40:32	VR2W-105217	A69-9001-1276	1
2012-04-25 04:49:07	2012-04-25 14:49:07	VR2W-105217	A69-9001-1276	1
2012-04-25 04:57:27	2012-04-25 14:57:27	VR2W-105216	A69-9001-1276	1
2012-04-25 05:05:22	2012-04-25 15:05:22	VR2W-105216	A69-9001-1276	1
2012-04-25 05:09:23	2012-04-25 15:09:23	VR2W-105216	A69-9001-1276	1
2012-04-25 05:14:09	2012-04-25 15:14:09	VR2W-105216	A69-9001-1276	1
2012-04-25 05:23:06	2012-04-25 15:23:06	VR2W-105216	A69-9001-1276	1
2012-04-25 05:31:05	2012-04-25 15:31:05	VR2W-105216	A69-9001-1276	1
2012-04-25 05:38:28	2012-04-25 15:38:28	VR2W-105216	A69-9001-1276	1
2012-04-25 05:42:55	2012-04-25 15:42:55	VR2W-105216	A69-9001-1276	1
2012-04-25 05:55:57	2012-04-25 15:55:57	VR2W-105216	A69-9001-1276	1
2012-04-25 05:59:52	2012-04-25 15:59:52	VR2W-105216	A69-9001-1276	1
2012-04-25 06:08:40	2012-04-25 16:08:40	VR2W-105216	A69-9001-1276	1
2012-04-25 06:34:04	2012-04-25 16:34:04	VR2W-105216	A69-9001-1276	1
2012-04-25 06:42:09	2012-04-25 16:42:09	VR2W-105215	A69-9001-1276	1
2012-04-25 06:42:29	2012-04-25 16:42:29	VR2W-105216	A69-9001-1276	1
2012-04-25 06:47:09	2012-04-25 16:47:09	VR2W-105216	A69-9001-1276	1
2012-04-25 06:51:35	2012-04-25 16:51:35	VR2W-105216	A69-9001-1276	1
2012-04-25 06:55:30	2012-04-25 16:55:30	VR2W-105216	A69-9001-1276	1
2012-04-25 07:04:21	2012-04-25 17:04:21	VR2W-105216	A69-9001-1276	1
2012-04-25 07:20:44	2012-04-25 17:20:44	VR2W-105216	A69-9001-1276	1
2012-04-25 07:24:22	2012-04-25 17:24:22	VR2W-105216	A69-9001-1276	1
2012-04-25 07:33:06	2012-04-25 17:33:06	VR2W-105216	A69-9001-1276	1
2012-04-25 07:41:49	2012-04-25 17:41:49	VR2W-105216	A69-9001-1276	1
2012-04-25 07:45:14	2012-04-25 17:45:14	VR2W-105216	A69-9001-1276	1
2012-04-25 07:52:41	2012-04-25 17:52:41	VR2W-105216	A69-9001-1276	1
2012-04-25 07:57:12	2012-04-25 17:57:12	VR2W-105216	A69-9001-1276	1
2012-04-25 08:04:34	2012-04-25 18:04:34	VR2W-105216	A69-9001-1276	1
2012-04-25 08:07:51	2012-04-25 18:07:51	VR2W-105216	A69-9001-1276	1
2012-04-25 08:11:10	2012-04-25 18:11:10	VR2W-105216	A69-9001-1276	1
2012-04-25 09:40:50	2012-04-25 19:40:50	VR2W-105216	A69-9001-1276	0
2012-04-25 10:06:19	2012-04-25 20:06:19	VR2W-105216	A69-9001-1276	0
2012-04-25 10:24:52	2012-04-25 20:24:52	VR2W-105216	A69-9001-1276	0
2012-04-25 10:41:14	2012-04-25 20:41:14	VR2W-105216	A69-9001-1276	0
2012-04-25 11:20:04	2012-04-25 21:20:04	VR2W-105216	A69-9001-1276	0
2012-04-25 12:19:51	2012-04-25 22:19:51	VR2W-105216	A69-9001-1276	0
2012-04-25 12:34:51	2012-04-25 22:34:51	VR2W-105216	A69-9001-1276	0
2012-04-25 12:38:38	2012-04-25 22:38:38	VR2W-105216	A69-9001-1276	0
2012-04-25 13:43:59	2012-04-25 23:43:59	VR2W-105216	A69-9001-1276	0
2012-04-25 20:55:27	2012-04-26 06:55:27	VR2W-105216	A69-9001-1276	1
2012-04-25 20:59:24	2012-04-26 06:59:24	VR2W-105217	A69-9001-1276	1
2012-04-25 21:06:24	2012-04-26 07:06:24	VR2W-105217	A69-9001-1276	1
2012-04-25 21:14:54	2012-04-26 07:14:54	VR2W-105217	A69-9001-1276	1
2012-04-25 21:19:07	2012-04-26 07:19:07	VR2W-105217	A69-9001-1276	1
2012-04-25 21:34:34	2012-04-26 07:34:34	VR2W-105217	A69-9001-1276	1
2012-04-25 21:38:51	2012-04-26 07:38:51	VR2W-105217	A69-9001-1276	1
2012-04-25 21:42:30	2012-04-26 07:42:30	VR2W-105217	A69-9001-1276	1
2012-04-25 21:46:33	2012-04-26 07:46:33	VR2W-105217	A69-9001-1276	1
2012-04-25 22:00:38	2012-04-26 08:00:38	VR2W-105217	A69-9001-1276	1
2012-04-25 22:04:47	2012-04-26 08:04:47	VR2W-105217	A69-9001-1276	1
2012-04-25 22:15:19	2012-04-26 08:15:19	VR2W-105217	A69-9001-1276	1
2012-04-25 22:29:50	2012-04-26 08:29:50	VR2W-105218	A69-9001-1276	1
2012-04-25 22:56:54	2012-04-26 08:56:54	VR2W-105218	A69-9001-1276	1
2012-04-25 23:01:39	2012-04-26 09:01:39	VR2W-105218	A69-9001-1276	1
2012-04-25 23:06:11	2012-04-26 09:06:11	VR2W-105218	A69-9001-1276	1
2012-04-25 23:17:21	2012-04-26 09:17:21	VR2W-105218	A69-9001-1276	1
2012-04-25 23:21:15	2012-04-26 09:21:15	VR2W-105218	A69-9001-1276	1
2012-04-25 23:25:46	2012-04-26 09:25:46	VR2W-105218	A69-9001-1276	1
2012-04-25 23:29:43	2012-04-26 09:29:43	VR2W-105217	A69-9001-1276	1
2012-04-25 23:44:22	2012-04-26 09:44:22	VR2W-105218	A69-9001-1276	1
2012-04-25 23:49:10	2012-04-26 09:49:10	VR2W-105218	A69-9001-1276	1
2012-04-25 23:53:50	2012-04-26 09:53:50	VR2W-105218	A69-9001-1276	1
2012-04-26 00:02:11	2012-04-26 10:02:11	VR2W-105218	A69-9001-1276	1
2012-04-26 00:07:11	2012-04-26 10:07:11	VR2W-105219	A69-9001-1276	1
2012-04-26 00:14:46	2012-04-26 10:14:46	VR2W-105218	A69-9001-1276	1
2012-04-26 00:19:16	2012-04-26 10:19:16	VR2W-105219	A69-9001-1276	1
2012-04-26 00:22:10	2012-04-26 10:22:10	VR2W-105218	A69-9001-1276	1
2012-04-26 00:25:31	2012-04-26 10:25:31	VR2W-105218	A69-9001-1276	1
2012-04-26 00:28:56	2012-04-26 10:28:56	VR2W-105218	A69-9001-1276	1
2012-04-26 00:40:47	2012-04-26 10:40:47	VR2W-105217	A69-9001-1276	1
2012-04-26 00:44:59	2012-04-26 10:44:59	VR2W-105217	A69-9001-1276	1
2012-04-26 00:48:26	2012-04-26 10:48:26	VR2W-105217	A69-9001-1276	1
2012-04-26 00:52:05	2012-04-26 10:52:05	VR2W-105217	A69-9001-1276	1
2012-04-26 01:10:21	2012-04-26 11:10:21	VR2W-105217	A69-9001-1276	1
2012-04-26 01:14:38	2012-04-26 11:14:38	VR2W-105217	A69-9001-1276	1
2012-04-26 01:18:17	2012-04-26 11:18:17	VR2W-105217	A69-9001-1276	1
2012-04-26 01:18:28	2012-04-26 11:18:28	VR2W-105218	A69-9001-1276	1
2012-04-26 01:22:19	2012-04-26 11:22:19	VR2W-105217	A69-9001-1276	1
2012-04-26 01:40:55	2012-04-26 11:40:55	VR2W-105217	A69-9001-1276	1
2012-04-26 01:56:48	2012-04-26 11:56:48	VR2W-105218	A69-9001-1276	1
2012-04-26 02:01:25	2012-04-26 12:01:25	VR2W-105217	A69-9001-1276	1
2012-04-26 02:34:20	2012-04-26 12:34:20	VR2W-105217	A69-9001-1276	1
2012-04-26 02:53:32	2012-04-26 12:53:32	VR2W-105217	A69-9001-1276	1
2012-04-26 03:14:13	2012-04-26 13:14:13	VR2W-105218	A69-9001-1276	1
2012-04-26 03:17:43	2012-04-26 13:17:43	VR2W-105217	A69-9001-1276	1
2012-04-26 03:31:29	2012-04-26 13:31:29	VR2W-105217	A69-9001-1276	1
2012-04-26 03:36:13	2012-04-26 13:36:13	VR2W-105217	A69-9001-1276	1
2012-04-26 03:36:24	2012-04-26 13:36:24	VR2W-105218	A69-9001-1276	1
2012-04-26 03:40:47	2012-04-26 13:40:47	VR2W-105217	A69-9001-1276	1
2012-04-26 03:40:58	2012-04-26 13:40:58	VR2W-105218	A69-9001-1276	1
2012-04-26 03:48:31	2012-04-26 13:48:31	VR2W-105217	A69-9001-1276	1
2012-04-26 03:52:17	2012-04-26 13:52:17	VR2W-105217	A69-9001-1276	1
2012-04-26 03:56:35	2012-04-26 13:56:35	VR2W-105217	A69-9001-1276	1
2012-04-26 04:00:24	2012-04-26 14:00:24	VR2W-105218	A69-9001-1276	1
2012-04-26 04:09:18	2012-04-26 14:09:18	VR2W-105218	A69-9001-1276	1
2012-04-26 04:13:53	2012-04-26 14:13:53	VR2W-105217	A69-9001-1276	1
2012-04-26 04:26:30	2012-04-26 14:26:30	VR2W-105217	A69-9001-1276	1
2012-04-26 04:34:02	2012-04-26 14:34:02	VR2W-105217	A69-9001-1276	1
2012-04-26 04:37:32	2012-04-26 14:37:32	VR2W-105217	A69-9001-1276	1
2012-04-26 04:41:19	2012-04-26 14:41:19	VR2W-105217	A69-9001-1276	1
2012-04-26 04:41:29	2012-04-26 14:41:29	VR2W-105218	A69-9001-1276	1
2012-04-26 04:45:45	2012-04-26 14:45:45	VR2W-105218	A69-9001-1276	1
2012-04-26 04:53:13	2012-04-26 14:53:13	VR2W-105217	A69-9001-1276	1
2012-04-26 04:53:23	2012-04-26 14:53:23	VR2W-105218	A69-9001-1276	1
2012-04-26 04:57:58	2012-04-26 14:57:58	VR2W-105217	A69-9001-1276	1
2012-04-26 05:06:47	2012-04-26 15:06:47	VR2W-105217	A69-9001-1276	1
2012-04-26 05:06:57	2012-04-26 15:06:57	VR2W-105218	A69-9001-1276	1
2012-04-26 05:10:30	2012-04-26 15:10:30	VR2W-105218	A69-9001-1276	1
2012-04-26 05:14:10	2012-04-26 15:14:10	VR2W-105217	A69-9001-1276	1
2012-04-26 05:22:35	2012-04-26 15:22:35	VR2W-105217	A69-9001-1276	1
2012-04-26 05:31:38	2012-04-26 15:31:38	VR2W-105217	A69-9001-1276	1
2012-04-26 05:44:21	2012-04-26 15:44:21	VR2W-105218	A69-9001-1276	1
2012-04-26 05:47:44	2012-04-26 15:47:44	VR2W-105218	A69-9001-1276	1
2012-04-26 05:54:44	2012-04-26 15:54:44	VR2W-105217	A69-9001-1276	1
2012-04-26 06:05:46	2012-04-26 16:05:46	VR2W-105217	A69-9001-1276	1
2012-04-26 06:09:30	2012-04-26 16:09:30	VR2W-105217	A69-9001-1276	1
2012-04-26 06:09:40	2012-04-26 16:09:40	VR2W-105218	A69-9001-1276	1
2012-04-26 06:13:53	2012-04-26 16:13:53	VR2W-105218	A69-9001-1276	1
2012-04-26 06:21:00	2012-04-26 16:21:00	VR2W-105217	A69-9001-1276	1
2012-04-26 06:25:18	2012-04-26 16:25:18	VR2W-105217	A69-9001-1276	1
2012-04-26 06:25:28	2012-04-26 16:25:28	VR2W-105218	A69-9001-1276	1
2012-04-26 06:37:53	2012-04-26 16:37:53	VR2W-105217	A69-9001-1276	1
2012-04-26 06:52:00	2012-04-26 16:52:00	VR2W-105217	A69-9001-1276	1
2012-04-26 06:56:10	2012-04-26 16:56:10	VR2W-105217	A69-9001-1276	1
2012-04-26 06:56:23	2012-04-26 16:56:23	VR2W-105216	A69-9001-1276	1
2012-04-26 07:03:10	2012-04-26 17:03:10	VR2W-105217	A69-9001-1276	1
2012-04-26 07:07:04	2012-04-26 17:07:04	VR2W-105217	A69-9001-1276	1
2012-04-26 07:11:37	2012-04-26 17:11:37	VR2W-105217	A69-9001-1276	1
2012-04-26 07:19:12	2012-04-26 17:19:12	VR2W-105217	A69-9001-1276	1
2012-04-26 07:22:48	2012-04-26 17:22:48	VR2W-105217	A69-9001-1276	1
2012-04-26 07:26:58	2012-04-26 17:26:58	VR2W-105216	A69-9001-1276	1
2012-04-26 07:31:36	2012-04-26 17:31:36	VR2W-105216	A69-9001-1276	1
2012-04-26 07:39:45	2012-04-26 17:39:45	VR2W-105216	A69-9001-1276	1
2012-04-26 07:44:05	2012-04-26 17:44:05	VR2W-105216	A69-9001-1276	1
2012-04-26 07:52:02	2012-04-26 17:52:02	VR2W-105216	A69-9001-1276	1
2012-04-26 08:07:27	2012-04-26 18:07:27	VR2W-105216	A69-9001-1276	1
2012-04-26 08:19:03	2012-04-26 18:19:03	VR2W-105216	A69-9001-1276	1
2012-04-26 09:00:04	2012-04-26 19:00:04	VR2W-105216	A69-9001-1276	0
2012-04-26 09:04:40	2012-04-26 19:04:40	VR2W-105216	A69-9001-1276	0
2012-04-26 09:08:56	2012-04-26 19:08:56	VR2W-105216	A69-9001-1276	0
2012-04-26 09:12:34	2012-04-26 19:12:34	VR2W-105216	A69-9001-1276	0
2012-04-26 09:16:35	2012-04-26 19:16:35	VR2W-105216	A69-9001-1276	0
2012-04-26 09:25:55	2012-04-26 19:25:55	VR2W-105216	A69-9001-1276	0
2012-04-26 09:33:44	2012-04-26 19:33:44	VR2W-105216	A69-9001-1276	0
2012-04-26 09:42:09	2012-04-26 19:42:09	VR2W-105216	A69-9001-1276	0
2012-04-26 10:04:29	2012-04-26 20:04:29	VR2W-105216	A69-9001-1276	0
2012-04-26 10:20:47	2012-04-26 20:20:47	VR2W-105216	A69-9001-1276	0
2012-04-26 10:32:23	2012-04-26 20:32:23	VR2W-105216	A69-9001-1276	0
2012-04-26 10:53:44	2012-04-26 20:53:44	VR2W-105216	A69-9001-1276	0
2012-04-26 12:44:53	2012-04-26 22:44:53	VR2W-105216	A69-9001-1276	0
2012-04-26 12:48:45	2012-04-26 22:48:45	VR2W-105216	A69-9001-1276	0
2012-04-26 12:53:12	2012-04-26 22:53:12	VR2W-105216	A69-9001-1276	0
2012-04-26 12:57:12	2012-04-26 22:57:12	VR2W-105216	A69-9001-1276	0
2012-04-26 13:01:55	2012-04-26 23:01:55	VR2W-105216	A69-9001-1276	0
2012-04-26 13:06:28	2012-04-26 23:06:28	VR2W-105216	A69-9001-1276	0
2012-04-26 13:10:37	2012-04-26 23:10:37	VR2W-105216	A69-9001-1276	0
2012-04-26 13:14:00	2012-04-26 23:14:00	VR2W-105216	A69-9001-1276	0
2012-04-26 13:56:00	2012-04-26 23:56:00	VR2W-105216	A69-9001-1276	0
2012-04-26 14:50:18	2012-04-27 00:50:18	VR2W-105216	A69-9001-1276	0
2012-04-26 17:52:59	2012-04-27 03:52:59	VR2W-105216	A69-9001-1276	0
2012-04-26 19:11:50	2012-04-27 05:11:50	VR2W-105216	A69-9001-1276	0
2012-04-26 20:22:34	2012-04-27 06:22:34	VR2W-105216	A69-9001-1276	0
2012-04-26 20:26:24	2012-04-27 06:26:24	VR2W-105216	A69-9001-1276	0
2012-04-26 21:00:09	2012-04-27 07:00:09	VR2W-105216	A69-9001-1276	1
2012-04-26 21:03:55	2012-04-27 07:03:55	VR2W-105216	A69-9001-1276	1
2012-04-26 21:11:57	2012-04-27 07:11:57	VR2W-105216	A69-9001-1276	1
2012-04-26 21:16:08	2012-04-27 07:16:08	VR2W-105216	A69-9001-1276	1
2012-04-26 21:19:33	2012-04-27 07:19:33	VR2W-105216	A69-9001-1276	1
2012-04-26 21:23:08	2012-04-27 07:23:08	VR2W-105216	A69-9001-1276	1
2012-04-26 21:31:38	2012-04-27 07:31:38	VR2W-105216	A69-9001-1276	1
2012-04-26 21:35:40	2012-04-27 07:35:40	VR2W-105217	A69-9001-1276	1
2012-04-26 21:39:15	2012-04-27 07:39:15	VR2W-105217	A69-9001-1276	1
2012-04-26 21:47:48	2012-04-27 07:47:48	VR2W-105217	A69-9001-1276	1
2012-04-26 21:59:45	2012-04-27 07:59:45	VR2W-105217	A69-9001-1276	1
2012-04-26 21:59:59	2012-04-27 07:59:59	VR2W-105216	A69-9001-1276	1
2012-04-26 22:17:54	2012-04-27 08:17:54	VR2W-105217	A69-9001-1276	1
2012-04-26 22:21:11	2012-04-27 08:21:11	VR2W-105217	A69-9001-1276	1
2012-04-26 22:24:28	2012-04-27 08:24:28	VR2W-105217	A69-9001-1276	1
2012-04-26 22:27:48	2012-04-27 08:27:48	VR2W-105217	A69-9001-1276	1
2012-04-26 22:27:59	2012-04-27 08:27:59	VR2W-105218	A69-9001-1276	1
2012-04-26 22:34:47	2012-04-27 08:34:47	VR2W-105217	A69-9001-1276	1
2012-04-26 22:47:23	2012-04-27 08:47:23	VR2W-105217	A69-9001-1276	1
2012-04-26 22:50:48	2012-04-27 08:50:48	VR2W-105217	A69-9001-1276	1
2012-04-26 22:58:17	2012-04-27 08:58:17	VR2W-105217	A69-9001-1276	1
2012-04-26 22:58:31	2012-04-27 08:58:31	VR2W-105216	A69-9001-1276	1
2012-04-26 23:02:49	2012-04-27 09:02:49	VR2W-105217	A69-9001-1276	1
2012-04-26 23:10:21	2012-04-27 09:10:21	VR2W-105217	A69-9001-1276	1
2012-04-26 23:13:51	2012-04-27 09:13:51	VR2W-105217	A69-9001-1276	1
2012-04-26 23:29:08	2012-04-27 09:29:08	VR2W-105217	A69-9001-1276	1
2012-04-26 23:37:12	2012-04-27 09:37:12	VR2W-105217	A69-9001-1276	1
2012-04-26 23:41:26	2012-04-27 09:41:26	VR2W-105217	A69-9001-1276	1
2012-04-26 23:56:52	2012-04-27 09:56:52	VR2W-105217	A69-9001-1276	1
2012-04-27 00:01:09	2012-04-27 10:01:09	VR2W-105217	A69-9001-1276	1
2012-04-27 00:08:49	2012-04-27 10:08:49	VR2W-105217	A69-9001-1276	1
2012-04-27 00:13:37	2012-04-27 10:13:37	VR2W-105217	A69-9001-1276	1
2012-04-27 00:18:18	2012-04-27 10:18:18	VR2W-105217	A69-9001-1276	1
2012-04-27 00:18:29	2012-04-27 10:18:29	VR2W-105218	A69-9001-1276	1
2012-04-27 00:22:46	2012-04-27 10:22:46	VR2W-105217	A69-9001-1276	1
2012-04-27 00:31:35	2012-04-27 10:31:35	VR2W-105218	A69-9001-1276	1
2012-04-27 00:53:19	2012-04-27 10:53:19	VR2W-105217	A69-9001-1276	1
2012-04-27 01:24:05	2012-04-27 11:24:05	VR2W-105217	A69-9001-1276	1
2012-04-27 01:38:05	2012-04-27 11:38:05	VR2W-105217	A69-9001-1276	1
2012-04-27 01:56:13	2012-04-27 11:56:13	VR2W-105217	A69-9001-1276	1
2012-04-27 02:00:25	2012-04-27 12:00:25	VR2W-105217	A69-9001-1276	1
2012-04-27 02:26:29	2012-04-27 12:26:29	VR2W-105216	A69-9001-1276	1
2012-04-27 02:31:16	2012-04-27 12:31:16	VR2W-105216	A69-9001-1276	1
2012-04-27 02:35:56	2012-04-27 12:35:56	VR2W-105216	A69-9001-1276	1
2012-04-27 02:44:16	2012-04-27 12:44:16	VR2W-105216	A69-9001-1276	1
2012-04-27 02:53:05	2012-04-27 12:53:05	VR2W-105216	A69-9001-1276	1
2012-04-27 03:05:00	2012-04-27 13:05:00	VR2W-105216	A69-9001-1276	1
2012-04-27 03:09:02	2012-04-27 13:09:02	VR2W-105216	A69-9001-1276	1
2012-04-27 03:18:36	2012-04-27 13:18:36	VR2W-105216	A69-9001-1276	1
2012-04-27 03:30:53	2012-04-27 13:30:53	VR2W-105216	A69-9001-1276	1
2012-04-27 03:51:00	2012-04-27 13:51:00	VR2W-105216	A69-9001-1276	1
2012-04-27 03:55:16	2012-04-27 13:55:16	VR2W-105216	A69-9001-1276	1
2012-04-27 04:07:34	2012-04-27 14:07:34	VR2W-105216	A69-9001-1276	1
2012-04-27 04:12:01	2012-04-27 14:12:01	VR2W-105216	A69-9001-1276	1
2012-04-27 04:20:48	2012-04-27 14:20:48	VR2W-105216	A69-9001-1276	1
2012-04-27 04:25:27	2012-04-27 14:25:27	VR2W-105216	A69-9001-1276	1
2012-04-27 04:29:50	2012-04-27 14:29:50	VR2W-105216	A69-9001-1276	1
2012-04-27 04:33:40	2012-04-27 14:33:40	VR2W-105216	A69-9001-1276	1
2012-04-27 04:46:33	2012-04-27 14:46:33	VR2W-105216	A69-9001-1276	1
2012-04-27 04:50:48	2012-04-27 14:50:48	VR2W-105216	A69-9001-1276	1
2012-04-27 05:02:27	2012-04-27 15:02:27	VR2W-105217	A69-9001-1276	1
2012-04-27 05:02:41	2012-04-27 15:02:41	VR2W-105216	A69-9001-1276	1
2012-04-27 05:06:42	2012-04-27 15:06:42	VR2W-105216	A69-9001-1276	1
2012-04-27 05:11:28	2012-04-27 15:11:28	VR2W-105216	A69-9001-1276	1
2012-04-27 05:16:05	2012-04-27 15:16:05	VR2W-105216	A69-9001-1276	1
2012-04-27 05:35:17	2012-04-27 15:35:17	VR2W-105216	A69-9001-1276	1
2012-04-27 05:39:13	2012-04-27 15:39:13	VR2W-105216	A69-9001-1276	1
2012-04-27 05:51:38	2012-04-27 15:51:38	VR2W-105216	A69-9001-1276	1
2012-04-27 05:55:32	2012-04-27 15:55:32	VR2W-105216	A69-9001-1276	1
2012-04-27 06:00:07	2012-04-27 16:00:07	VR2W-105216	A69-9001-1276	1
2012-04-27 06:16:11	2012-04-27 16:16:11	VR2W-105216	A69-9001-1276	1
2012-04-27 06:20:07	2012-04-27 16:20:07	VR2W-105216	A69-9001-1276	1
2012-04-27 06:24:44	2012-04-27 16:24:44	VR2W-105216	A69-9001-1276	1
2012-04-27 06:29:04	2012-04-27 16:29:04	VR2W-105216	A69-9001-1276	1
2012-04-27 06:32:47	2012-04-27 16:32:47	VR2W-105216	A69-9001-1276	1
2012-04-27 06:40:11	2012-04-27 16:40:11	VR2W-105217	A69-9001-1276	1
2012-04-27 06:40:25	2012-04-27 16:40:25	VR2W-105216	A69-9001-1276	1
2012-04-27 06:44:04	2012-04-27 16:44:04	VR2W-105216	A69-9001-1276	1
2012-04-27 06:48:06	2012-04-27 16:48:06	VR2W-105216	A69-9001-1276	1
2012-04-27 06:52:54	2012-04-27 16:52:54	VR2W-105216	A69-9001-1276	1
2012-04-27 07:02:03	2012-04-27 17:02:03	VR2W-105216	A69-9001-1276	1
2012-04-27 07:06:02	2012-04-27 17:06:02	VR2W-105216	A69-9001-1276	1
2012-04-27 07:10:46	2012-04-27 17:10:46	VR2W-105216	A69-9001-1276	1
2012-04-27 07:15:16	2012-04-27 17:15:16	VR2W-105216	A69-9001-1276	1
2012-04-27 07:19:25	2012-04-27 17:19:25	VR2W-105216	A69-9001-1276	1
2012-04-27 07:22:46	2012-04-27 17:22:46	VR2W-105216	A69-9001-1276	1
2012-04-27 07:29:53	2012-04-27 17:29:53	VR2W-105216	A69-9001-1276	1
2012-04-27 07:48:38	2012-04-27 17:48:38	VR2W-105216	A69-9001-1276	1
2012-04-27 08:02:22	2012-04-27 18:02:22	VR2W-105217	A69-9001-1276	1
2012-04-27 08:02:35	2012-04-27 18:02:35	VR2W-105216	A69-9001-1276	1
2012-04-27 08:06:35	2012-04-27 18:06:35	VR2W-105216	A69-9001-1276	1
2012-04-27 08:11:20	2012-04-27 18:11:20	VR2W-105216	A69-9001-1276	1
2012-04-27 08:35:29	2012-04-27 18:35:29	VR2W-105216	A69-9001-1276	0
2012-04-27 10:21:43	2012-04-27 20:21:43	VR2W-105216	A69-9001-1276	0
2012-04-27 11:24:13	2012-04-27 21:24:13	VR2W-105216	A69-9001-1276	0
2012-04-27 12:10:50	2012-04-27 22:10:50	VR2W-105216	A69-9001-1276	0
2012-04-27 20:31:11	2012-04-28 06:31:11	VR2W-105216	A69-9001-1276	1
2012-04-27 20:35:12	2012-04-28 06:35:12	VR2W-105216	A69-9001-1276	1
2012-04-27 20:52:18	2012-04-28 06:52:18	VR2W-105216	A69-9001-1276	1
2012-04-27 20:56:11	2012-04-28 06:56:11	VR2W-105216	A69-9001-1276	1
2012-04-27 21:00:40	2012-04-28 07:00:40	VR2W-105216	A69-9001-1276	1
2012-04-27 21:14:29	2012-04-28 07:14:29	VR2W-105216	A69-9001-1276	1
2012-04-27 21:23:55	2012-04-28 07:23:55	VR2W-105216	A69-9001-1276	1
2012-04-27 21:44:36	2012-04-28 07:44:36	VR2W-105216	A69-9001-1276	1
2012-04-27 21:56:34	2012-04-28 07:56:34	VR2W-105216	A69-9001-1276	1
2012-04-27 22:00:55	2012-04-28 08:00:55	VR2W-105216	A69-9001-1276	1
2012-04-27 22:04:40	2012-04-28 08:04:40	VR2W-105216	A69-9001-1276	1
2012-04-27 22:31:14	2012-04-28 08:31:14	VR2W-105216	A69-9001-1276	1
2012-04-27 22:35:53	2012-04-28 08:35:53	VR2W-105216	A69-9001-1276	1
2012-04-27 22:40:17	2012-04-28 08:40:17	VR2W-105216	A69-9001-1276	1
2012-04-27 22:44:10	2012-04-28 08:44:10	VR2W-105216	A69-9001-1276	1
2012-04-27 22:52:42	2012-04-28 08:52:42	VR2W-105216	A69-9001-1276	1
2012-04-27 22:57:33	2012-04-28 08:57:33	VR2W-105216	A69-9001-1276	1
2012-04-27 23:07:00	2012-04-28 09:07:00	VR2W-105216	A69-9001-1276	1
2012-04-27 23:19:23	2012-04-28 09:19:23	VR2W-105217	A69-9001-1276	1
2012-04-27 23:23:16	2012-04-28 09:23:16	VR2W-105217	A69-9001-1276	1
2012-04-27 23:31:52	2012-04-28 09:31:52	VR2W-105217	A69-9001-1276	1
2012-04-27 23:35:08	2012-04-28 09:35:08	VR2W-105217	A69-9001-1276	1
2012-04-27 23:45:01	2012-04-28 09:45:01	VR2W-105217	A69-9001-1276	1
2012-04-27 23:48:26	2012-04-28 09:48:26	VR2W-105217	A69-9001-1276	1
2012-04-27 23:51:59	2012-04-28 09:51:59	VR2W-105217	A69-9001-1276	1
2012-04-27 23:52:10	2012-04-28 09:52:10	VR2W-105218	A69-9001-1276	1
2012-04-28 00:04:19	2012-04-28 10:04:19	VR2W-105217	A69-9001-1276	1
2012-04-28 00:09:03	2012-04-28 10:09:03	VR2W-105217	A69-9001-1276	1
2012-04-28 00:13:36	2012-04-28 10:13:36	VR2W-105217	A69-9001-1276	1
2012-04-28 00:36:04	2012-04-28 10:36:04	VR2W-105217	A69-9001-1276	1
2012-04-28 00:39:53	2012-04-28 10:39:53	VR2W-105217	A69-9001-1276	1
2012-04-28 00:44:15	2012-04-28 10:44:15	VR2W-105217	A69-9001-1276	1
2012-04-28 00:48:03	2012-04-28 10:48:03	VR2W-105217	A69-9001-1276	1
2012-04-28 00:56:14	2012-04-28 10:56:14	VR2W-105217	A69-9001-1276	1
2012-04-28 01:00:35	2012-04-28 11:00:35	VR2W-105217	A69-9001-1276	1
2012-04-28 01:08:48	2012-04-28 11:08:48	VR2W-105217	A69-9001-1276	1
2012-04-28 01:21:05	2012-04-28 11:21:05	VR2W-105217	A69-9001-1276	1
2012-04-28 01:21:15	2012-04-28 11:21:15	VR2W-105218	A69-9001-1276	1
2012-04-28 01:25:47	2012-04-28 11:25:47	VR2W-105217	A69-9001-1276	1
2012-04-28 01:34:21	2012-04-28 11:34:21	VR2W-105217	A69-9001-1276	1
2012-04-28 01:39:15	2012-04-28 11:39:15	VR2W-105217	A69-9001-1276	1
2012-04-28 01:44:06	2012-04-28 11:44:06	VR2W-105217	A69-9001-1276	1
2012-04-28 01:53:33	2012-04-28 11:53:33	VR2W-105217	A69-9001-1276	1
2012-04-28 01:57:56	2012-04-28 11:57:56	VR2W-105217	A69-9001-1276	1
2012-04-28 02:06:15	2012-04-28 12:06:15	VR2W-105217	A69-9001-1276	1
2012-04-28 02:10:15	2012-04-28 12:10:15	VR2W-105217	A69-9001-1276	1
2012-04-28 02:19:30	2012-04-28 12:19:30	VR2W-105217	A69-9001-1276	1
2012-04-28 02:23:40	2012-04-28 12:23:40	VR2W-105217	A69-9001-1276	1
2012-04-28 02:27:04	2012-04-28 12:27:04	VR2W-105217	A69-9001-1276	1
2012-04-28 02:30:38	2012-04-28 12:30:38	VR2W-105217	A69-9001-1276	1
2012-04-28 02:52:43	2012-04-28 12:52:43	VR2W-105217	A69-9001-1276	1
2012-04-28 02:57:25	2012-04-28 12:57:25	VR2W-105217	A69-9001-1276	1
2012-04-28 03:10:38	2012-04-28 13:10:38	VR2W-105217	A69-9001-1276	1
2012-04-28 03:15:15	2012-04-28 13:15:15	VR2W-105217	A69-9001-1276	1
2012-04-28 03:27:25	2012-04-28 13:27:25	VR2W-105217	A69-9001-1276	1
2012-04-28 03:50:01	2012-04-28 13:50:01	VR2W-105217	A69-9001-1276	1
2012-04-28 03:50:12	2012-04-28 13:50:12	VR2W-105218	A69-9001-1276	1
2012-04-28 04:03:55	2012-04-28 14:03:55	VR2W-105217	A69-9001-1276	1
2012-04-28 04:49:46	2012-04-28 14:49:46	VR2W-105217	A69-9001-1276	1
2012-04-28 05:03:00	2012-04-28 15:03:00	VR2W-105217	A69-9001-1276	1
2012-04-28 05:07:07	2012-04-28 15:07:07	VR2W-105217	A69-9001-1276	1
2012-04-28 05:13:51	2012-04-28 15:13:51	VR2W-105217	A69-9001-1276	1
2012-04-28 05:17:23	2012-04-28 15:17:23	VR2W-105217	A69-9001-1276	1
2012-04-28 05:25:34	2012-04-28 15:25:34	VR2W-105217	A69-9001-1276	1
2012-04-28 05:37:38	2012-04-28 15:37:38	VR2W-105217	A69-9001-1276	1
2012-04-28 05:50:55	2012-04-28 15:50:55	VR2W-105217	A69-9001-1276	1
2012-04-28 06:08:16	2012-04-28 16:08:16	VR2W-105217	A69-9001-1276	1
2012-04-28 06:08:30	2012-04-28 16:08:30	VR2W-105216	A69-9001-1276	1
2012-04-28 06:17:01	2012-04-28 16:17:01	VR2W-105217	A69-9001-1276	1
2012-04-28 06:21:34	2012-04-28 16:21:34	VR2W-105217	A69-9001-1276	1
2012-04-28 06:29:16	2012-04-28 16:29:16	VR2W-105217	A69-9001-1276	1
2012-04-28 06:32:58	2012-04-28 16:32:58	VR2W-105217	A69-9001-1276	1
2012-04-28 06:37:08	2012-04-28 16:37:08	VR2W-105217	A69-9001-1276	1
2012-04-28 06:40:33	2012-04-28 16:40:33	VR2W-105217	A69-9001-1276	1
2012-04-28 06:44:06	2012-04-28 16:44:06	VR2W-105217	A69-9001-1276	1
2012-04-28 06:47:58	2012-04-28 16:47:58	VR2W-105217	A69-9001-1276	1
2012-04-28 06:48:09	2012-04-28 16:48:09	VR2W-105218	A69-9001-1276	1
2012-04-28 06:52:27	2012-04-28 16:52:27	VR2W-105217	A69-9001-1276	1
2012-04-28 06:56:29	2012-04-28 16:56:29	VR2W-105217	A69-9001-1276	1
2012-04-28 07:10:27	2012-04-28 17:10:27	VR2W-105217	A69-9001-1276	1
2012-04-28 07:14:28	2012-04-28 17:14:28	VR2W-105217	A69-9001-1276	1
2012-04-28 07:19:15	2012-04-28 17:19:15	VR2W-105217	A69-9001-1276	1
2012-04-28 07:23:53	2012-04-28 17:23:53	VR2W-105217	A69-9001-1276	1
2012-04-28 07:39:49	2012-04-28 17:39:49	VR2W-105217	A69-9001-1276	1
2012-04-28 07:43:59	2012-04-28 17:43:59	VR2W-105216	A69-9001-1276	1
2012-04-28 07:48:35	2012-04-28 17:48:35	VR2W-105216	A69-9001-1276	1
2012-04-28 07:52:51	2012-04-28 17:52:51	VR2W-105216	A69-9001-1276	1
2012-04-28 07:56:30	2012-04-28 17:56:30	VR2W-105216	A69-9001-1276	1
2012-04-28 08:10:01	2012-04-28 18:10:01	VR2W-105216	A69-9001-1276	1
2012-04-28 08:31:15	2012-04-28 18:31:15	VR2W-105216	A69-9001-1276	0
2012-04-28 08:35:40	2012-04-28 18:35:40	VR2W-105216	A69-9001-1276	0
2012-04-28 08:59:36	2012-04-28 18:59:36	VR2W-105216	A69-9001-1276	0
2012-04-28 09:06:16	2012-04-28 19:06:16	VR2W-105216	A69-9001-1276	0
2012-04-28 10:36:16	2012-04-28 20:36:16	VR2W-105216	A69-9001-1276	0
2012-04-28 10:51:48	2012-04-28 20:51:48	VR2W-105216	A69-9001-1276	0
2012-04-28 12:10:51	2012-04-28 22:10:51	VR2W-105216	A69-9001-1276	0
2012-04-28 14:20:23	2012-04-29 00:20:23	VR2W-105216	A69-9001-1276	0
2012-04-28 14:31:57	2012-04-29 00:31:57	VR2W-105216	A69-9001-1276	0
2012-04-28 16:57:15	2012-04-29 02:57:15	VR2W-105216	A69-9001-1276	0
2012-04-28 20:17:14	2012-04-29 06:17:14	VR2W-105216	A69-9001-1276	0
2012-04-28 20:30:59	2012-04-29 06:30:59	VR2W-105216	A69-9001-1276	1
2012-04-28 20:35:43	2012-04-29 06:35:43	VR2W-105216	A69-9001-1276	1
2012-04-28 20:40:14	2012-04-29 06:40:14	VR2W-105216	A69-9001-1276	1
2012-04-28 20:44:23	2012-04-29 06:44:23	VR2W-105216	A69-9001-1276	1
2012-04-28 20:51:11	2012-04-29 06:51:11	VR2W-105216	A69-9001-1276	1
2012-04-28 21:24:35	2012-04-29 07:24:35	VR2W-105217	A69-9001-1276	1
2012-04-28 21:29:09	2012-04-29 07:29:09	VR2W-105217	A69-9001-1276	1
2012-04-28 21:36:50	2012-04-29 07:36:50	VR2W-105217	A69-9001-1276	1
2012-04-28 21:44:45	2012-04-29 07:44:45	VR2W-105217	A69-9001-1276	1
2012-04-28 21:48:13	2012-04-29 07:48:13	VR2W-105217	A69-9001-1276	1
2012-04-28 22:09:59	2012-04-29 08:09:59	VR2W-105217	A69-9001-1276	1
2012-04-28 22:14:13	2012-04-29 08:14:13	VR2W-105217	A69-9001-1276	1
2012-04-28 22:14:23	2012-04-29 08:14:23	VR2W-105218	A69-9001-1276	1
2012-04-28 22:17:58	2012-04-29 08:17:58	VR2W-105218	A69-9001-1276	1
2012-04-28 22:21:41	2012-04-29 08:21:41	VR2W-105217	A69-9001-1276	1
2012-04-28 22:30:23	2012-04-29 08:30:23	VR2W-105217	A69-9001-1276	1
2012-04-28 22:33:48	2012-04-29 08:33:48	VR2W-105217	A69-9001-1276	1
2012-04-28 22:37:22	2012-04-29 08:37:22	VR2W-105217	A69-9001-1276	1
2012-04-28 22:59:33	2012-04-29 08:59:33	VR2W-105217	A69-9001-1276	1
2012-04-28 23:08:55	2012-04-29 09:08:55	VR2W-105217	A69-9001-1276	1
2012-04-28 23:13:14	2012-04-29 09:13:14	VR2W-105217	A69-9001-1276	1
2012-04-28 23:24:20	2012-04-29 09:24:20	VR2W-105217	A69-9001-1276	1
2012-04-28 23:27:42	2012-04-29 09:27:42	VR2W-105217	A69-9001-1276	1
2012-04-28 23:27:53	2012-04-29 09:27:53	VR2W-105218	A69-9001-1276	1
2012-04-28 23:31:11	2012-04-29 09:31:11	VR2W-105217	A69-9001-1276	1
2012-04-29 00:13:45	2012-04-29 10:13:45	VR2W-105217	A69-9001-1276	1
2012-04-29 00:17:33	2012-04-29 10:17:33	VR2W-105217	A69-9001-1276	1
2012-04-29 00:33:23	2012-04-29 10:33:23	VR2W-105217	A69-9001-1276	1
2012-04-29 00:37:12	2012-04-29 10:37:12	VR2W-105217	A69-9001-1276	1
2012-04-29 00:37:22	2012-04-29 10:37:22	VR2W-105218	A69-9001-1276	1
2012-04-29 00:45:20	2012-04-29 10:45:20	VR2W-105217	A69-9001-1276	1
2012-04-29 00:53:18	2012-04-29 10:53:18	VR2W-105217	A69-9001-1276	1
2012-04-29 00:57:24	2012-04-29 10:57:24	VR2W-105217	A69-9001-1276	1
2012-04-29 00:57:35	2012-04-29 10:57:35	VR2W-105218	A69-9001-1276	1
2012-04-29 01:07:19	2012-04-29 11:07:19	VR2W-105217	A69-9001-1276	1
2012-04-29 01:22:48	2012-04-29 11:22:48	VR2W-105217	A69-9001-1276	1
2012-04-29 01:27:00	2012-04-29 11:27:00	VR2W-105217	A69-9001-1276	1
2012-04-29 01:42:00	2012-04-29 11:42:00	VR2W-105217	A69-9001-1276	1
2012-04-29 01:58:17	2012-04-29 11:58:17	VR2W-105217	A69-9001-1276	1
2012-04-29 02:02:01	2012-04-29 12:02:01	VR2W-105217	A69-9001-1276	1
2012-04-29 02:13:26	2012-04-29 12:13:26	VR2W-105217	A69-9001-1276	1
2012-04-29 02:17:36	2012-04-29 12:17:36	VR2W-105217	A69-9001-1276	1
2012-04-29 02:21:01	2012-04-29 12:21:01	VR2W-105217	A69-9001-1276	1
2012-04-29 02:24:36	2012-04-29 12:24:36	VR2W-105217	A69-9001-1276	1
2012-04-29 02:28:31	2012-04-29 12:28:31	VR2W-105217	A69-9001-1276	1
2012-04-29 02:33:04	2012-04-29 12:33:04	VR2W-105217	A69-9001-1276	1
2012-04-29 02:37:17	2012-04-29 12:37:17	VR2W-105217	A69-9001-1276	1
2012-04-29 02:40:46	2012-04-29 12:40:46	VR2W-105217	A69-9001-1276	1
2012-04-29 02:48:41	2012-04-29 12:48:41	VR2W-105217	A69-9001-1276	1
2012-04-29 02:59:59	2012-04-29 12:59:59	VR2W-105217	A69-9001-1276	1
2012-04-29 03:03:21	2012-04-29 13:03:21	VR2W-105217	A69-9001-1276	1
2012-04-29 03:19:29	2012-04-29 13:19:29	VR2W-105217	A69-9001-1276	1
2012-04-29 03:34:07	2012-04-29 13:34:07	VR2W-105217	A69-9001-1276	1
2012-04-29 03:56:42	2012-04-29 13:56:42	VR2W-105217	A69-9001-1276	1
2012-04-29 04:01:09	2012-04-29 14:01:09	VR2W-105217	A69-9001-1276	1
2012-04-29 04:05:07	2012-04-29 14:05:07	VR2W-105217	A69-9001-1276	1
2012-04-29 04:09:47	2012-04-29 14:09:47	VR2W-105217	A69-9001-1276	1
2012-04-29 04:14:27	2012-04-29 14:14:27	VR2W-105216	A69-9001-1276	1
2012-04-29 04:18:23	2012-04-29 14:18:23	VR2W-105216	A69-9001-1276	1
2012-04-29 04:35:06	2012-04-29 14:35:06	VR2W-105216	A69-9001-1276	1
2012-04-29 04:38:24	2012-04-29 14:38:24	VR2W-105216	A69-9001-1276	1
2012-04-29 04:41:44	2012-04-29 14:41:44	VR2W-105216	A69-9001-1276	1
2012-04-29 04:45:10	2012-04-29 14:45:10	VR2W-105216	A69-9001-1276	1
2012-04-29 05:05:36	2012-04-29 15:05:36	VR2W-105216	A69-9001-1276	1
2012-04-29 05:10:02	2012-04-29 15:10:02	VR2W-105216	A69-9001-1276	1
2012-04-29 05:13:58	2012-04-29 15:13:58	VR2W-105216	A69-9001-1276	1
2012-04-29 05:18:35	2012-04-29 15:18:35	VR2W-105216	A69-9001-1276	1
2012-04-29 05:46:49	2012-04-29 15:46:49	VR2W-105216	A69-9001-1276	1
2012-04-29 05:51:35	2012-04-29 15:51:35	VR2W-105216	A69-9001-1276	1
2012-04-29 06:12:59	2012-04-29 16:12:59	VR2W-105216	A69-9001-1276	1
2012-04-29 06:22:14	2012-04-29 16:22:14	VR2W-105216	A69-9001-1276	1
2012-04-29 06:29:41	2012-04-29 16:29:41	VR2W-105216	A69-9001-1276	1
2012-04-29 06:33:05	2012-04-29 16:33:05	VR2W-105216	A69-9001-1276	1
2012-04-29 06:36:37	2012-04-29 16:36:37	VR2W-105216	A69-9001-1276	1
2012-04-29 06:52:51	2012-04-29 16:52:51	VR2W-105216	A69-9001-1276	1
2012-04-29 06:56:32	2012-04-29 16:56:32	VR2W-105216	A69-9001-1276	1
2012-04-29 07:03:54	2012-04-29 17:03:54	VR2W-105216	A69-9001-1276	1
2012-04-29 07:07:12	2012-04-29 17:07:12	VR2W-105216	A69-9001-1276	1
2012-04-29 07:17:27	2012-04-29 17:17:27	VR2W-105216	A69-9001-1276	1
2012-04-29 08:04:05	2012-04-29 18:04:05	VR2W-105216	A69-9001-1276	1
2012-04-29 08:08:48	2012-04-29 18:08:48	VR2W-105216	A69-9001-1276	1
2012-04-29 09:17:09	2012-04-29 19:17:09	VR2W-105216	A69-9001-1276	0
2012-04-29 09:26:00	2012-04-29 19:26:00	VR2W-105216	A69-9001-1276	0
2012-04-29 10:51:50	2012-04-29 20:51:50	VR2W-105216	A69-9001-1276	0
2012-04-29 14:45:30	2012-04-30 00:45:30	VR2W-105216	A69-9001-1276	0
2012-04-29 14:49:10	2012-04-30 00:49:10	VR2W-105216	A69-9001-1276	0
2012-04-29 14:56:33	2012-04-30 00:56:33	VR2W-105216	A69-9001-1276	0
2012-04-29 14:59:49	2012-04-30 00:59:49	VR2W-105216	A69-9001-1276	0
2012-04-29 15:03:08	2012-04-30 01:03:08	VR2W-105216	A69-9001-1276	0
2012-04-29 15:13:39	2012-04-30 01:13:39	VR2W-105216	A69-9001-1276	0
2012-04-29 15:17:45	2012-04-30 01:17:45	VR2W-105216	A69-9001-1276	0
2012-04-29 15:21:03	2012-04-30 01:21:03	VR2W-105216	A69-9001-1276	0
2012-04-29 15:24:23	2012-04-30 01:24:23	VR2W-105216	A69-9001-1276	0
2012-04-29 15:27:47	2012-04-30 01:27:47	VR2W-105216	A69-9001-1276	0
2012-04-29 15:31:20	2012-04-30 01:31:20	VR2W-105216	A69-9001-1276	0
2012-04-29 15:35:12	2012-04-30 01:35:12	VR2W-105216	A69-9001-1276	0
2012-04-29 15:43:41	2012-04-30 01:43:41	VR2W-105216	A69-9001-1276	0
2012-04-29 15:48:29	2012-04-30 01:48:29	VR2W-105216	A69-9001-1276	0
2012-04-29 15:53:08	2012-04-30 01:53:08	VR2W-105216	A69-9001-1276	0
2012-04-29 15:57:30	2012-04-30 01:57:30	VR2W-105216	A69-9001-1276	0
2012-04-29 16:01:21	2012-04-30 02:01:21	VR2W-105216	A69-9001-1276	0
2012-04-29 16:05:46	2012-04-30 02:05:46	VR2W-105216	A69-9001-1276	0
2012-04-29 16:09:40	2012-04-30 02:09:40	VR2W-105216	A69-9001-1276	0
2012-04-29 16:14:14	2012-04-30 02:14:14	VR2W-105216	A69-9001-1276	0
2012-04-29 16:18:26	2012-04-30 02:18:26	VR2W-105216	A69-9001-1276	0
2012-04-29 16:21:55	2012-04-30 02:21:55	VR2W-105216	A69-9001-1276	0
2012-04-29 16:33:09	2012-04-30 02:33:09	VR2W-105216	A69-9001-1276	0
2012-04-29 16:36:39	2012-04-30 02:36:39	VR2W-105216	A69-9001-1276	0
2012-04-29 16:40:22	2012-04-30 02:40:22	VR2W-105216	A69-9001-1276	0
2012-04-29 16:44:34	2012-04-30 02:44:34	VR2W-105216	A69-9001-1276	0
2012-04-29 16:51:43	2012-04-30 02:51:43	VR2W-105216	A69-9001-1276	0
2012-04-29 17:33:43	2012-04-30 03:33:43	VR2W-105216	A69-9001-1276	0
2012-04-29 17:37:23	2012-04-30 03:37:23	VR2W-105216	A69-9001-1276	0
2012-04-29 17:41:28	2012-04-30 03:41:28	VR2W-105216	A69-9001-1276	0
2012-04-29 17:46:23	2012-04-30 03:46:23	VR2W-105216	A69-9001-1276	0
2012-04-29 17:51:18	2012-04-30 03:51:18	VR2W-105216	A69-9001-1276	0
2012-04-29 18:23:05	2012-04-30 04:23:05	VR2W-105216	A69-9001-1276	0
2012-04-29 18:56:29	2012-04-30 04:56:29	VR2W-105216	A69-9001-1276	0
2012-04-29 19:01:04	2012-04-30 05:01:04	VR2W-105216	A69-9001-1276	0
2012-04-29 19:05:19	2012-04-30 05:05:19	VR2W-105216	A69-9001-1276	0
2012-04-29 20:44:32	2012-04-30 06:44:32	VR2W-105216	A69-9001-1276	1
2012-04-29 20:57:17	2012-04-30 06:57:17	VR2W-105217	A69-9001-1276	1
2012-04-29 20:57:31	2012-04-30 06:57:31	VR2W-105216	A69-9001-1276	1
2012-04-29 21:09:35	2012-04-30 07:09:35	VR2W-105216	A69-9001-1276	1
2012-04-29 21:24:35	2012-04-30 07:24:35	VR2W-105217	A69-9001-1276	1
2012-04-29 21:28:38	2012-04-30 07:28:38	VR2W-105217	A69-9001-1276	1
2012-04-29 21:33:31	2012-04-30 07:33:31	VR2W-105217	A69-9001-1276	1
2012-04-29 21:38:22	2012-04-30 07:38:22	VR2W-105217	A69-9001-1276	1
2012-04-29 22:00:26	2012-04-30 08:00:26	VR2W-105217	A69-9001-1276	1
2012-04-29 22:36:54	2012-04-30 08:36:54	VR2W-105217	A69-9001-1276	1
2012-04-29 22:41:19	2012-04-30 08:41:19	VR2W-105217	A69-9001-1276	1
2012-04-29 22:45:14	2012-04-30 08:45:14	VR2W-105217	A69-9001-1276	1
2012-04-29 22:49:48	2012-04-30 08:49:48	VR2W-105217	A69-9001-1276	1
2012-04-29 22:54:01	2012-04-30 08:54:01	VR2W-105217	A69-9001-1276	1
2012-04-29 23:05:30	2012-04-30 09:05:30	VR2W-105217	A69-9001-1276	1
2012-04-29 23:05:41	2012-04-30 09:05:41	VR2W-105218	A69-9001-1276	1
2012-04-29 23:21:20	2012-04-30 09:21:20	VR2W-105217	A69-9001-1276	1
2012-04-29 23:26:03	2012-04-30 09:26:03	VR2W-105217	A69-9001-1276	1
2012-04-29 23:34:38	2012-04-30 09:34:38	VR2W-105217	A69-9001-1276	1
2012-04-30 00:03:42	2012-04-30 10:03:42	VR2W-105217	A69-9001-1276	1
2012-04-30 00:08:09	2012-04-30 10:08:09	VR2W-105217	A69-9001-1276	1
2012-04-30 00:12:08	2012-04-30 10:12:08	VR2W-105217	A69-9001-1276	1
2012-04-30 00:16:52	2012-04-30 10:16:52	VR2W-105217	A69-9001-1276	1
2012-04-30 00:21:25	2012-04-30 10:21:25	VR2W-105217	A69-9001-1276	1
2012-04-30 00:25:35	2012-04-30 10:25:35	VR2W-105217	A69-9001-1276	1
2012-04-30 00:28:59	2012-04-30 10:28:59	VR2W-105217	A69-9001-1276	1
2012-04-30 00:36:23	2012-04-30 10:36:23	VR2W-105217	A69-9001-1276	1
2012-04-30 00:40:50	2012-04-30 10:40:50	VR2W-105217	A69-9001-1276	1
2012-04-30 00:44:47	2012-04-30 10:44:47	VR2W-105217	A69-9001-1276	1
2012-04-30 01:02:24	2012-04-30 11:02:24	VR2W-105217	A69-9001-1276	1
2012-04-30 01:19:03	2012-04-30 11:19:03	VR2W-105218	A69-9001-1276	1
2012-04-30 01:43:32	2012-04-30 11:43:32	VR2W-105217	A69-9001-1276	1
2012-04-30 01:59:11	2012-04-30 11:59:11	VR2W-105217	A69-9001-1276	1
2012-04-30 02:16:07	2012-04-30 12:16:07	VR2W-105217	A69-9001-1276	1
2012-04-30 02:20:32	2012-04-30 12:20:32	VR2W-105217	A69-9001-1276	1
2012-04-30 02:24:38	2012-04-30 12:24:38	VR2W-105218	A69-9001-1276	1
2012-04-30 02:33:13	2012-04-30 12:33:13	VR2W-105217	A69-9001-1276	1
2012-04-30 02:36:53	2012-04-30 12:36:53	VR2W-105218	A69-9001-1276	1
2012-04-30 02:40:26	2012-04-30 12:40:26	VR2W-105217	A69-9001-1276	1
2012-04-30 02:48:18	2012-04-30 12:48:18	VR2W-105218	A69-9001-1276	1
2012-04-30 03:07:07	2012-04-30 13:07:07	VR2W-105217	A69-9001-1276	1
2012-04-30 03:37:31	2012-04-30 13:37:31	VR2W-105217	A69-9001-1276	1
2012-04-30 03:41:32	2012-04-30 13:41:32	VR2W-105217	A69-9001-1276	1
2012-04-30 03:46:22	2012-04-30 13:46:22	VR2W-105217	A69-9001-1276	1
2012-04-30 03:51:06	2012-04-30 13:51:06	VR2W-105217	A69-9001-1276	1
2012-04-30 03:55:37	2012-04-30 13:55:37	VR2W-105217	A69-9001-1276	1
2012-04-30 04:18:00	2012-04-30 14:18:00	VR2W-105216	A69-9001-1276	1
2012-04-30 04:25:00	2012-04-30 14:25:00	VR2W-105216	A69-9001-1276	1
2012-04-30 04:28:54	2012-04-30 14:28:54	VR2W-105216	A69-9001-1276	1
2012-04-30 04:33:26	2012-04-30 14:33:26	VR2W-105216	A69-9001-1276	1
2012-04-30 04:44:20	2012-04-30 14:44:20	VR2W-105217	A69-9001-1276	1
2012-04-30 04:48:12	2012-04-30 14:48:12	VR2W-105217	A69-9001-1276	1
2012-04-30 04:48:26	2012-04-30 14:48:26	VR2W-105216	A69-9001-1276	1
2012-04-30 04:56:45	2012-04-30 14:56:45	VR2W-105217	A69-9001-1276	1
2012-04-30 05:15:34	2012-04-30 15:15:34	VR2W-105216	A69-9001-1276	1
2012-04-30 05:19:20	2012-04-30 15:19:20	VR2W-105216	A69-9001-1276	1
2012-04-30 05:55:50	2012-04-30 15:55:50	VR2W-105216	A69-9001-1276	1
2012-04-30 06:00:37	2012-04-30 16:00:37	VR2W-105216	A69-9001-1276	1
2012-04-30 06:05:15	2012-04-30 16:05:15	VR2W-105216	A69-9001-1276	1
2012-04-30 06:17:38	2012-04-30 16:17:38	VR2W-105216	A69-9001-1276	1
2012-04-30 06:21:16	2012-04-30 16:21:16	VR2W-105216	A69-9001-1276	1
2012-04-30 06:29:58	2012-04-30 16:29:58	VR2W-105216	A69-9001-1276	1
2012-04-30 06:38:38	2012-04-30 16:38:38	VR2W-105216	A69-9001-1276	1
2012-04-30 06:41:58	2012-04-30 16:41:58	VR2W-105216	A69-9001-1276	1
2012-04-30 06:52:55	2012-04-30 16:52:55	VR2W-105216	A69-9001-1276	1
2012-04-30 06:57:32	2012-04-30 16:57:32	VR2W-105216	A69-9001-1276	1
2012-04-30 07:01:50	2012-04-30 17:01:50	VR2W-105216	A69-9001-1276	1
2012-04-30 07:05:31	2012-04-30 17:05:31	VR2W-105216	A69-9001-1276	1
2012-04-30 07:16:09	2012-04-30 17:16:09	VR2W-105216	A69-9001-1276	1
2012-04-30 07:19:26	2012-04-30 17:19:26	VR2W-105216	A69-9001-1276	1
2012-04-30 07:25:56	2012-04-30 17:25:56	VR2W-105217	A69-9001-1276	1
2012-04-30 07:26:10	2012-04-30 17:26:10	VR2W-105216	A69-9001-1276	1
2012-04-30 07:29:43	2012-04-30 17:29:43	VR2W-105216	A69-9001-1276	1
2012-04-30 07:37:59	2012-04-30 17:37:59	VR2W-105216	A69-9001-1276	1
2012-04-30 07:46:20	2012-04-30 17:46:20	VR2W-105217	A69-9001-1276	1
2012-04-30 07:46:34	2012-04-30 17:46:34	VR2W-105216	A69-9001-1276	1
2012-04-30 07:50:54	2012-04-30 17:50:54	VR2W-105216	A69-9001-1276	1
2012-04-30 07:58:55	2012-04-30 17:58:55	VR2W-105216	A69-9001-1276	1
2012-04-30 08:02:30	2012-04-30 18:02:30	VR2W-105216	A69-9001-1276	1
2012-04-30 10:13:22	2012-04-30 20:13:22	VR2W-105216	A69-9001-1276	0
2012-04-30 11:28:18	2012-04-30 21:28:18	VR2W-105216	A69-9001-1276	0
2012-04-30 11:45:50	2012-04-30 21:45:50	VR2W-105216	A69-9001-1276	0
2012-04-30 11:55:26	2012-04-30 21:55:26	VR2W-105216	A69-9001-1276	0
2012-04-30 12:47:49	2012-04-30 22:47:49	VR2W-105216	A69-9001-1276	0
2012-04-30 14:03:17	2012-05-01 00:03:17	VR2W-105216	A69-9001-1276	0
2012-04-30 14:08:11	2012-05-01 00:08:11	VR2W-105216	A69-9001-1276	0
2012-04-30 14:27:07	2012-05-01 00:27:07	VR2W-105216	A69-9001-1276	0
2012-04-30 15:17:14	2012-05-01 01:17:14	VR2W-105216	A69-9001-1276	0
2012-04-30 15:54:21	2012-05-01 01:54:21	VR2W-105216	A69-9001-1276	0
2012-04-30 20:29:17	2012-05-01 06:29:17	VR2W-105216	A69-9001-1276	0
2012-04-30 20:51:56	2012-05-01 06:51:56	VR2W-105216	A69-9001-1276	1
2012-04-30 20:56:27	2012-05-01 06:56:27	VR2W-105216	A69-9001-1276	1
2012-04-30 21:10:28	2012-05-01 07:10:28	VR2W-105217	A69-9001-1276	1
2012-04-30 21:18:15	2012-05-01 07:18:15	VR2W-105217	A69-9001-1276	1
2012-04-30 21:21:32	2012-05-01 07:21:32	VR2W-105217	A69-9001-1276	1
2012-04-30 21:28:13	2012-05-01 07:28:13	VR2W-105217	A69-9001-1276	1
2012-04-30 21:31:43	2012-05-01 07:31:43	VR2W-105217	A69-9001-1276	1
2012-04-30 21:31:53	2012-05-01 07:31:53	VR2W-105218	A69-9001-1276	1
2012-04-30 21:35:26	2012-05-01 07:35:26	VR2W-105217	A69-9001-1276	1
2012-04-30 21:43:01	2012-05-01 07:43:01	VR2W-105217	A69-9001-1276	1
2012-04-30 21:46:37	2012-05-01 07:46:37	VR2W-105217	A69-9001-1276	1
2012-04-30 21:50:35	2012-05-01 07:50:35	VR2W-105217	A69-9001-1276	1
2012-04-30 21:55:16	2012-05-01 07:55:16	VR2W-105217	A69-9001-1276	1
2012-04-30 21:59:43	2012-05-01 07:59:43	VR2W-105217	A69-9001-1276	1
2012-04-30 22:08:25	2012-05-01 08:08:25	VR2W-105217	A69-9001-1276	1
[truncated: 9,619 more rows]
