# Supplementary material for: Simulated Macro-Algal Outbreak Triggers a Large-Scale Response on Coral Reefs
Source: PLoS One. 2015 Jul 14;10(7):e0132895. doi: 10.1371/journal.pone.0132895 (PMC4501832; doi:10.1371/journal.pone.0132895)
Supplement: S1 Dataset — Data has been separated into three sub-folders; video data, visual transect data and individual fishes’ acoustic detection data. (ZIP) [file pone.0132895.s001.zip › Raw Data/Spatial/Naso/Processed/1279MU.xlsx]

## Sheet: 1279MU.csv
ï»¿Date and Time (UTC)	Local time	Receiver	Transmitter	Day/night code
	10			06:30:00
	2011-04-21			18:30:00
2012-04-09 00:47:42	2012-04-09 10:47:42	VR2W-112614	A69-9001-1279	1
2012-04-09 01:14:49	2012-04-09 11:14:49	VR2W-112614	A69-9001-1279	1
2012-04-09 01:21:59	2012-04-09 11:21:59	VR2W-112613	A69-9001-1279	1
2012-04-09 01:38:17	2012-04-09 11:38:17	VR2W-112613	A69-9001-1279	1
2012-04-09 02:45:52	2012-04-09 12:45:52	VR2W-112612	A69-9001-1279	1
2012-04-09 02:50:05	2012-04-09 12:50:05	VR2W-112612	A69-9001-1279	1
2012-04-09 02:52:54	2012-04-09 12:52:54	VR2W-112613	A69-9001-1279	1
2012-04-09 03:04:40	2012-04-09 13:04:40	VR2W-112614	A69-9001-1279	1
2012-04-09 03:29:11	2012-04-09 13:29:11	VR2W-112613	A69-9001-1279	1
2012-04-09 03:37:18	2012-04-09 13:37:18	VR2W-112613	A69-9001-1279	1
2012-04-09 03:41:01	2012-04-09 13:41:01	VR2W-112613	A69-9001-1279	1
2012-04-09 03:48:36	2012-04-09 13:48:36	VR2W-112613	A69-9001-1279	1
2012-04-09 03:52:12	2012-04-09 13:52:12	VR2W-112613	A69-9001-1279	1
2012-04-09 04:00:47	2012-04-09 14:00:47	VR2W-112613	A69-9001-1279	1
2012-04-09 04:05:08	2012-04-09 14:05:08	VR2W-112613	A69-9001-1279	1
2012-04-09 04:09:47	2012-04-09 14:09:47	VR2W-112614	A69-9001-1279	1
2012-04-09 04:37:32	2012-04-09 14:37:32	VR2W-112613	A69-9001-1279	1
2012-04-09 04:48:41	2012-04-09 14:48:41	VR2W-112613	A69-9001-1279	1
2012-04-09 05:07:03	2012-04-09 15:07:03	VR2W-112613	A69-9001-1279	1
2012-04-09 05:10:33	2012-04-09 15:10:33	VR2W-112613	A69-9001-1279	1
2012-04-09 05:18:27	2012-04-09 15:18:27	VR2W-112613	A69-9001-1279	1
2012-04-09 05:21:53	2012-04-09 15:21:53	VR2W-112613	A69-9001-1279	1
2012-04-09 05:22:06	2012-04-09 15:22:06	VR2W-112614	A69-9001-1279	1
2012-04-09 05:35:08	2012-04-09 15:35:08	VR2W-112614	A69-9001-1279	1
2012-04-09 05:39:00	2012-04-09 15:39:00	VR2W-112614	A69-9001-1279	1
2012-04-09 05:43:29	2012-04-09 15:43:29	VR2W-112614	A69-9001-1279	1
2012-04-09 05:46:53	2012-04-09 15:46:53	VR2W-112613	A69-9001-1279	1
2012-04-09 05:47:31	2012-04-09 15:47:31	VR2W-112614	A69-9001-1279	1
2012-04-09 06:08:47	2012-04-09 16:08:47	VR2W-112613	A69-9001-1279	1
2012-04-09 06:14:22	2012-04-09 16:14:22	VR2W-112614	A69-9001-1279	1
2012-04-09 06:22:21	2012-04-09 16:22:21	VR2W-112614	A69-9001-1279	1
2012-04-09 06:25:53	2012-04-09 16:25:53	VR2W-112614	A69-9001-1279	1
2012-04-09 06:29:42	2012-04-09 16:29:42	VR2W-112614	A69-9001-1279	1
2012-04-09 06:34:05	2012-04-09 16:34:05	VR2W-112614	A69-9001-1279	1
2012-04-09 06:37:55	2012-04-09 16:37:55	VR2W-112614	A69-9001-1279	1
2012-04-09 06:42:19	2012-04-09 16:42:19	VR2W-112614	A69-9001-1279	1
2012-04-09 06:46:12	2012-04-09 16:46:12	VR2W-112614	A69-9001-1279	1
2012-04-09 07:04:17	2012-04-09 17:04:17	VR2W-112614	A69-9001-1279	1
2012-04-09 07:16:22	2012-04-09 17:16:22	VR2W-112614	A69-9001-1279	1
2012-04-09 07:49:30	2012-04-09 17:49:30	VR2W-112614	A69-9001-1279	1
2012-04-09 08:21:36	2012-04-09 18:21:36	VR2W-112614	A69-9001-1279	1
2012-04-09 14:49:14	2012-04-10 00:49:14	VR2W-112614	A69-9001-1279	0
2012-04-09 17:19:03	2012-04-10 03:19:03	VR2W-112614	A69-9001-1279	0
2012-04-09 18:59:03	2012-04-10 04:59:03	VR2W-112614	A69-9001-1279	0
2012-04-09 19:21:58	2012-04-10 05:21:58	VR2W-112614	A69-9001-1279	0
2012-04-09 19:30:09	2012-04-10 05:30:09	VR2W-112614	A69-9001-1279	0
2012-04-09 19:33:56	2012-04-10 05:33:56	VR2W-112614	A69-9001-1279	0
2012-04-09 20:30:44	2012-04-10 06:30:44	VR2W-112614	A69-9001-1279	1
2012-04-09 20:50:43	2012-04-10 06:50:43	VR2W-112613	A69-9001-1279	1
2012-04-09 20:54:46	2012-04-10 06:54:46	VR2W-112613	A69-9001-1279	1
2012-04-09 20:56:44	2012-04-10 06:56:44	VR2W-112612	A69-9001-1279	1
2012-04-09 21:12:48	2012-04-10 07:12:48	VR2W-112613	A69-9001-1279	1
2012-04-09 21:23:22	2012-04-10 07:23:22	VR2W-112614	A69-9001-1279	1
2012-04-09 22:00:34	2012-04-10 08:00:34	VR2W-112613	A69-9001-1279	1
2012-04-09 22:03:58	2012-04-10 08:03:58	VR2W-112613	A69-9001-1279	1
2012-04-09 22:07:28	2012-04-10 08:07:28	VR2W-112613	A69-9001-1279	1
2012-04-09 22:15:30	2012-04-10 08:15:30	VR2W-112613	A69-9001-1279	1
2012-04-09 22:39:40	2012-04-10 08:39:40	VR2W-112613	A69-9001-1279	1
2012-04-09 22:50:43	2012-04-10 08:50:43	VR2W-112614	A69-9001-1279	1
2012-04-09 22:54:08	2012-04-10 08:54:08	VR2W-112613	A69-9001-1279	1
2012-04-09 22:58:43	2012-04-10 08:58:43	VR2W-112613	A69-9001-1279	1
2012-04-09 23:03:00	2012-04-10 09:03:00	VR2W-112614	A69-9001-1279	1
2012-04-09 23:21:30	2012-04-10 09:21:30	VR2W-112613	A69-9001-1279	1
2012-04-09 23:35:42	2012-04-10 09:35:42	VR2W-112613	A69-9001-1279	1
2012-04-09 23:39:49	2012-04-10 09:39:49	VR2W-112614	A69-9001-1279	1
2012-04-09 23:52:55	2012-04-10 09:52:55	VR2W-112612	A69-9001-1279	1
2012-04-10 00:29:09	2012-04-10 10:29:09	VR2W-112614	A69-9001-1279	1
2012-04-10 00:38:57	2012-04-10 10:38:57	VR2W-112614	A69-9001-1279	1
2012-04-10 00:52:03	2012-04-10 10:52:03	VR2W-112613	A69-9001-1279	1
2012-04-10 01:09:44	2012-04-10 11:09:44	VR2W-112613	A69-9001-1279	1
2012-04-10 01:14:04	2012-04-10 11:14:04	VR2W-112613	A69-9001-1279	1
2012-04-10 01:37:01	2012-04-10 11:37:01	VR2W-112613	A69-9001-1279	1
2012-04-10 01:59:57	2012-04-10 11:59:57	VR2W-112614	A69-9001-1279	1
2012-04-10 02:12:12	2012-04-10 12:12:12	VR2W-112613	A69-9001-1279	1
2012-04-10 02:21:14	2012-04-10 12:21:14	VR2W-112613	A69-9001-1279	1
2012-04-10 02:29:27	2012-04-10 12:29:27	VR2W-112613	A69-9001-1279	1
2012-04-10 02:33:17	2012-04-10 12:33:17	VR2W-112613	A69-9001-1279	1
2012-04-10 02:42:58	2012-04-10 12:42:58	VR2W-112614	A69-9001-1279	1
2012-04-10 02:51:25	2012-04-10 12:51:25	VR2W-112614	A69-9001-1279	1
2012-04-10 03:00:36	2012-04-10 13:00:36	VR2W-112614	A69-9001-1279	1
2012-04-10 03:04:40	2012-04-10 13:04:40	VR2W-112614	A69-9001-1279	1
2012-04-10 05:12:09	2012-04-10 15:12:09	VR2W-112613	A69-9001-1279	1
2012-04-10 05:30:32	2012-04-10 15:30:32	VR2W-112613	A69-9001-1279	1
2012-04-10 05:49:01	2012-04-10 15:49:01	VR2W-112613	A69-9001-1279	1
2012-04-10 06:02:48	2012-04-10 16:02:48	VR2W-112614	A69-9001-1279	1
2012-04-10 06:11:15	2012-04-10 16:11:15	VR2W-112614	A69-9001-1279	1
2012-04-10 06:15:58	2012-04-10 16:15:58	VR2W-112614	A69-9001-1279	1
2012-04-10 06:34:24	2012-04-10 16:34:24	VR2W-112614	A69-9001-1279	1
2012-04-10 06:37:43	2012-04-10 16:37:43	VR2W-112614	A69-9001-1279	1
2012-04-10 06:44:37	2012-04-10 16:44:37	VR2W-112614	A69-9001-1279	1
2012-04-10 07:00:09	2012-04-10 17:00:09	VR2W-112614	A69-9001-1279	1
2012-04-10 07:16:06	2012-04-10 17:16:06	VR2W-112614	A69-9001-1279	1
2012-04-10 07:27:11	2012-04-10 17:27:11	VR2W-112614	A69-9001-1279	1
2012-04-10 07:30:58	2012-04-10 17:30:58	VR2W-112614	A69-9001-1279	1
2012-04-10 07:38:59	2012-04-10 17:38:59	VR2W-112614	A69-9001-1279	1
2012-04-10 07:43:06	2012-04-10 17:43:06	VR2W-112614	A69-9001-1279	1
2012-04-10 07:46:25	2012-04-10 17:46:25	VR2W-112614	A69-9001-1279	1
2012-04-10 07:49:47	2012-04-10 17:49:47	VR2W-112614	A69-9001-1279	1
2012-04-10 08:04:27	2012-04-10 18:04:27	VR2W-112614	A69-9001-1279	1
2012-04-10 08:19:53	2012-04-10 18:19:53	VR2W-112614	A69-9001-1279	1
2012-04-10 08:27:20	2012-04-10 18:27:20	VR2W-112614	A69-9001-1279	1
2012-04-10 19:20:56	2012-04-11 05:20:56	VR2W-112614	A69-9001-1279	0
2012-04-10 19:24:40	2012-04-11 05:24:40	VR2W-112614	A69-9001-1279	0
2012-04-10 20:09:43	2012-04-11 06:09:43	VR2W-112613	A69-9001-1279	0
2012-04-10 20:19:29	2012-04-11 06:19:29	VR2W-112613	A69-9001-1279	0
2012-04-10 20:24:18	2012-04-11 06:24:18	VR2W-112613	A69-9001-1279	0
2012-04-10 20:33:32	2012-04-11 06:33:32	VR2W-112613	A69-9001-1279	1
2012-04-10 20:57:01	2012-04-11 06:57:01	VR2W-112613	A69-9001-1279	1
2012-04-10 21:05:56	2012-04-11 07:05:56	VR2W-112613	A69-9001-1279	1
2012-04-10 21:09:36	2012-04-11 07:09:36	VR2W-112613	A69-9001-1279	1
2012-04-10 21:23:26	2012-04-11 07:23:26	VR2W-112613	A69-9001-1279	1
2012-04-10 21:32:56	2012-04-11 07:32:56	VR2W-112613	A69-9001-1279	1
2012-04-10 21:45:58	2012-04-11 07:45:58	VR2W-112613	A69-9001-1279	1
2012-04-10 21:54:11	2012-04-11 07:54:11	VR2W-112613	A69-9001-1279	1
2012-04-10 22:06:56	2012-04-11 08:06:56	VR2W-112613	A69-9001-1279	1
2012-04-10 22:10:59	2012-04-11 08:10:59	VR2W-112613	A69-9001-1279	1
2012-04-10 22:15:50	2012-04-11 08:15:50	VR2W-112613	A69-9001-1279	1
2012-04-10 22:20:37	2012-04-11 08:20:37	VR2W-112613	A69-9001-1279	1
2012-04-10 22:25:17	2012-04-11 08:25:17	VR2W-112613	A69-9001-1279	1
2012-04-10 22:41:56	2012-04-11 08:41:56	VR2W-112613	A69-9001-1279	1
2012-04-10 22:46:37	2012-04-11 08:46:37	VR2W-112613	A69-9001-1279	1
2012-04-10 22:51:03	2012-04-11 08:51:03	VR2W-112613	A69-9001-1279	1
2012-04-10 22:54:58	2012-04-11 08:54:58	VR2W-112613	A69-9001-1279	1
2012-04-10 23:03:51	2012-04-11 09:03:51	VR2W-112613	A69-9001-1279	1
2012-04-10 23:35:45	2012-04-11 09:35:45	VR2W-112613	A69-9001-1279	1
2012-04-10 23:40:16	2012-04-11 09:40:16	VR2W-112613	A69-9001-1279	1
2012-04-11 00:08:32	2012-04-11 10:08:32	VR2W-112613	A69-9001-1279	1
2012-04-11 00:13:02	2012-04-11 10:13:02	VR2W-112613	A69-9001-1279	1
2012-04-11 00:28:00	2012-04-11 10:28:00	VR2W-112614	A69-9001-1279	1
2012-04-11 00:32:27	2012-04-11 10:32:27	VR2W-112614	A69-9001-1279	1
2012-04-11 01:14:52	2012-04-11 11:14:52	VR2W-112613	A69-9001-1279	1
2012-04-11 01:36:36	2012-04-11 11:36:36	VR2W-112613	A69-9001-1279	1
2012-04-11 02:17:31	2012-04-11 12:17:31	VR2W-112613	A69-9001-1279	1
2012-04-11 02:31:44	2012-04-11 12:31:44	VR2W-112614	A69-9001-1279	1
2012-04-11 03:31:08	2012-04-11 13:31:08	VR2W-112613	A69-9001-1279	1
2012-04-11 06:44:12	2012-04-11 16:44:12	VR2W-112613	A69-9001-1279	1
2012-04-11 06:56:34	2012-04-11 16:56:34	VR2W-112613	A69-9001-1279	1
2012-04-11 07:14:15	2012-04-11 17:14:15	VR2W-112613	A69-9001-1279	1
2012-04-11 07:22:40	2012-04-11 17:22:40	VR2W-112613	A69-9001-1279	1
2012-04-11 07:31:51	2012-04-11 17:31:51	VR2W-112613	A69-9001-1279	1
2012-04-11 07:45:24	2012-04-11 17:45:24	VR2W-112613	A69-9001-1279	1
2012-04-11 07:49:51	2012-04-11 17:49:51	VR2W-112613	A69-9001-1279	1
2012-04-11 08:19:08	2012-04-11 18:19:08	VR2W-112614	A69-9001-1279	1
2012-04-11 18:48:18	2012-04-12 04:48:18	VR2W-112614	A69-9001-1279	0
2012-04-11 20:03:38	2012-04-12 06:03:38	VR2W-112613	A69-9001-1279	0
2012-04-11 20:11:10	2012-04-12 06:11:10	VR2W-112613	A69-9001-1279	0
2012-04-11 20:50:53	2012-04-12 06:50:53	VR2W-112613	A69-9001-1279	1
2012-04-11 20:59:30	2012-04-12 06:59:30	VR2W-112613	A69-9001-1279	1
2012-04-11 21:16:08	2012-04-12 07:16:08	VR2W-112613	A69-9001-1279	1
2012-04-11 21:40:12	2012-04-12 07:40:12	VR2W-112613	A69-9001-1279	1
2012-04-11 21:47:35	2012-04-12 07:47:35	VR2W-112614	A69-9001-1279	1
2012-04-12 00:02:05	2012-04-12 10:02:05	VR2W-112613	A69-9001-1279	1
2012-04-12 02:23:57	2012-04-12 12:23:57	VR2W-112613	A69-9001-1279	1
2012-04-12 04:13:22	2012-04-12 14:13:22	VR2W-112613	A69-9001-1279	1
2012-04-12 06:22:24	2012-04-12 16:22:24	VR2W-112612	A69-9001-1279	1
2012-04-12 06:29:08	2012-04-12 16:29:08	VR2W-112613	A69-9001-1279	1
2012-04-12 06:51:54	2012-04-12 16:51:54	VR2W-112613	A69-9001-1279	1
2012-04-12 06:59:34	2012-04-12 16:59:34	VR2W-112613	A69-9001-1279	1
2012-04-12 07:07:17	2012-04-12 17:07:17	VR2W-112613	A69-9001-1279	1
2012-04-12 07:25:53	2012-04-12 17:25:53	VR2W-112613	A69-9001-1279	1
2012-04-12 07:33:50	2012-04-12 17:33:50	VR2W-112613	A69-9001-1279	1
2012-04-12 07:37:21	2012-04-12 17:37:21	VR2W-112613	A69-9001-1279	1
2012-04-12 07:49:17	2012-04-12 17:49:17	VR2W-112614	A69-9001-1279	1
2012-04-12 08:02:44	2012-04-12 18:02:44	VR2W-112614	A69-9001-1279	1
2012-04-12 08:06:16	2012-04-12 18:06:16	VR2W-112613	A69-9001-1279	1
2012-04-12 08:12:18	2012-04-12 18:12:18	VR2W-112614	A69-9001-1279	1
2012-04-12 08:16:51	2012-04-12 18:16:51	VR2W-112614	A69-9001-1279	1
2012-04-12 08:21:01	2012-04-12 18:21:01	VR2W-112614	A69-9001-1279	1
2012-04-12 08:44:17	2012-04-12 18:44:17	VR2W-112614	A69-9001-1279	0
2012-04-12 21:08:22	2012-04-13 07:08:22	VR2W-112613	A69-9001-1279	1
2012-04-12 21:13:29	2012-04-13 07:13:29	VR2W-112614	A69-9001-1279	1
2012-04-12 21:48:06	2012-04-13 07:48:06	VR2W-112614	A69-9001-1279	1
2012-04-12 22:33:47	2012-04-13 08:33:47	VR2W-112613	A69-9001-1279	1
2012-04-12 23:31:38	2012-04-13 09:31:38	VR2W-112614	A69-9001-1279	1
2012-04-13 05:05:25	2012-04-13 15:05:25	VR2W-112614	A69-9001-1279	1
2012-04-13 06:16:33	2012-04-13 16:16:33	VR2W-112614	A69-9001-1279	1
2012-04-13 06:37:22	2012-04-13 16:37:22	VR2W-112614	A69-9001-1279	1
2012-04-13 06:44:44	2012-04-13 16:44:44	VR2W-112614	A69-9001-1279	1
2012-04-13 06:48:01	2012-04-13 16:48:01	VR2W-112614	A69-9001-1279	1
2012-04-13 07:01:43	2012-04-13 17:01:43	VR2W-112613	A69-9001-1279	1
2012-04-13 07:23:11	2012-04-13 17:23:11	VR2W-112614	A69-9001-1279	1
2012-04-13 09:04:27	2012-04-13 19:04:27	VR2W-112614	A69-9001-1279	0
2012-04-13 21:00:47	2012-04-14 07:00:47	VR2W-112613	A69-9001-1279	1
2012-04-13 22:14:00	2012-04-14 08:14:00	VR2W-112613	A69-9001-1279	1
2012-04-13 22:44:29	2012-04-14 08:44:29	VR2W-112614	A69-9001-1279	1
2012-04-13 23:18:23	2012-04-14 09:18:23	VR2W-112613	A69-9001-1279	1
2012-04-13 23:40:48	2012-04-14 09:40:48	VR2W-112614	A69-9001-1279	1
2012-04-13 23:45:04	2012-04-14 09:45:04	VR2W-112614	A69-9001-1279	1
2012-04-14 01:14:21	2012-04-14 11:14:21	VR2W-112616	A69-9001-1279	1
2012-04-14 01:25:01	2012-04-14 11:25:01	VR2W-112616	A69-9001-1279	1
2012-04-14 02:30:35	2012-04-14 12:30:35	VR2W-112616	A69-9001-1279	1
2012-04-14 03:53:58	2012-04-14 13:53:58	VR2W-112614	A69-9001-1279	1
2012-04-14 04:10:53	2012-04-14 14:10:53	VR2W-112614	A69-9001-1279	1
2012-04-14 04:27:29	2012-04-14 14:27:29	VR2W-112614	A69-9001-1279	1
2012-04-14 05:10:47	2012-04-14 15:10:47	VR2W-112614	A69-9001-1279	1
2012-04-14 05:44:26	2012-04-14 15:44:26	VR2W-112614	A69-9001-1279	1
2012-04-14 06:52:43	2012-04-14 16:52:43	VR2W-112613	A69-9001-1279	1
2012-04-14 06:56:26	2012-04-14 16:56:26	VR2W-112613	A69-9001-1279	1
2012-04-14 07:24:23	2012-04-14 17:24:23	VR2W-112613	A69-9001-1279	1
2012-04-14 09:34:56	2012-04-14 19:34:56	VR2W-112614	A69-9001-1279	0
2012-04-14 11:59:45	2012-04-14 21:59:45	VR2W-112614	A69-9001-1279	0
2012-04-14 12:43:39	2012-04-14 22:43:39	VR2W-112614	A69-9001-1279	0
2012-04-14 13:13:15	2012-04-14 23:13:15	VR2W-112614	A69-9001-1279	0
2012-04-14 13:26:26	2012-04-14 23:26:26	VR2W-112614	A69-9001-1279	0
2012-04-14 13:29:53	2012-04-14 23:29:53	VR2W-112614	A69-9001-1279	0
2012-04-14 13:50:52	2012-04-14 23:50:52	VR2W-112614	A69-9001-1279	0
2012-04-14 14:01:02	2012-04-15 00:01:02	VR2W-112614	A69-9001-1279	0
2012-04-14 14:19:46	2012-04-15 00:19:46	VR2W-112614	A69-9001-1279	0
2012-04-14 15:16:36	2012-04-15 01:16:36	VR2W-112614	A69-9001-1279	0
2012-04-14 18:56:30	2012-04-15 04:56:30	VR2W-112614	A69-9001-1279	0
2012-04-14 20:24:28	2012-04-15 06:24:28	VR2W-112613	A69-9001-1279	0
2012-04-14 20:28:11	2012-04-15 06:28:11	VR2W-112613	A69-9001-1279	0
2012-04-14 20:32:20	2012-04-15 06:32:20	VR2W-112613	A69-9001-1279	1
2012-04-14 21:25:53	2012-04-15 07:25:53	VR2W-112613	A69-9001-1279	1
2012-04-14 22:26:47	2012-04-15 08:26:47	VR2W-112613	A69-9001-1279	1
2012-04-14 22:48:03	2012-04-15 08:48:03	VR2W-112613	A69-9001-1279	1
2012-04-14 23:16:38	2012-04-15 09:16:38	VR2W-112613	A69-9001-1279	1
2012-04-14 23:20:45	2012-04-15 09:20:45	VR2W-112613	A69-9001-1279	1
2012-04-15 00:08:47	2012-04-15 10:08:47	VR2W-112613	A69-9001-1279	1
2012-04-15 02:59:59	2012-04-15 12:59:59	VR2W-112613	A69-9001-1279	1
2012-04-15 04:35:43	2012-04-15 14:35:43	VR2W-112613	A69-9001-1279	1
2012-04-15 06:01:24	2012-04-15 16:01:24	VR2W-112613	A69-9001-1279	1
2012-04-15 06:05:54	2012-04-15 16:05:54	VR2W-112613	A69-9001-1279	1
2012-04-15 06:36:35	2012-04-15 16:36:35	VR2W-112613	A69-9001-1279	1
2012-04-15 06:56:19	2012-04-15 16:56:19	VR2W-112613	A69-9001-1279	1
2012-04-15 07:00:00	2012-04-15 17:00:00	VR2W-112613	A69-9001-1279	1
2012-04-15 07:07:25	2012-04-15 17:07:25	VR2W-112613	A69-9001-1279	1
2012-04-15 07:14:11	2012-04-15 17:14:11	VR2W-112613	A69-9001-1279	1
2012-04-15 07:34:57	2012-04-15 17:34:57	VR2W-112614	A69-9001-1279	1
2012-04-15 10:02:44	2012-04-15 20:02:44	VR2W-112614	A69-9001-1279	0
2012-04-15 10:06:44	2012-04-15 20:06:44	VR2W-112614	A69-9001-1279	0
2012-04-15 11:13:38	2012-04-15 21:13:38	VR2W-112614	A69-9001-1279	0
2012-04-15 12:45:28	2012-04-15 22:45:28	VR2W-112614	A69-9001-1279	0
2012-04-15 13:11:51	2012-04-15 23:11:51	VR2W-112614	A69-9001-1279	0
2012-04-15 20:25:03	2012-04-16 06:25:03	VR2W-112613	A69-9001-1279	0
2012-04-15 20:33:06	2012-04-16 06:33:06	VR2W-112613	A69-9001-1279	1
2012-04-15 20:54:24	2012-04-16 06:54:24	VR2W-112613	A69-9001-1279	1
2012-04-15 21:11:23	2012-04-16 07:11:23	VR2W-112613	A69-9001-1279	1
2012-04-15 21:35:05	2012-04-16 07:35:05	VR2W-112613	A69-9001-1279	1
2012-04-15 22:02:06	2012-04-16 08:02:06	VR2W-112613	A69-9001-1279	1
2012-04-15 22:18:33	2012-04-16 08:18:33	VR2W-112613	A69-9001-1279	1
2012-04-15 22:26:40	2012-04-16 08:26:40	VR2W-112613	A69-9001-1279	1
2012-04-15 22:58:57	2012-04-16 08:58:57	VR2W-112613	A69-9001-1279	1
2012-04-16 02:31:15	2012-04-16 12:31:15	VR2W-112614	A69-9001-1279	1
2012-04-16 03:07:06	2012-04-16 13:07:06	VR2W-112614	A69-9001-1279	1
2012-04-16 03:19:34	2012-04-16 13:19:34	VR2W-112614	A69-9001-1279	1
2012-04-16 03:32:31	2012-04-16 13:32:31	VR2W-112614	A69-9001-1279	1
2012-04-16 03:41:07	2012-04-16 13:41:07	VR2W-112614	A69-9001-1279	1
2012-04-16 03:47:41	2012-04-16 13:47:41	VR2W-112614	A69-9001-1279	1
2012-04-16 04:55:08	2012-04-16 14:55:08	VR2W-112613	A69-9001-1279	1
2012-04-16 05:37:15	2012-04-16 15:37:15	VR2W-112613	A69-9001-1279	1
2012-04-16 06:39:24	2012-04-16 16:39:24	VR2W-112614	A69-9001-1279	1
2012-04-16 07:23:01	2012-04-16 17:23:01	VR2W-112613	A69-9001-1279	1
2012-04-16 07:47:21	2012-04-16 17:47:21	VR2W-112614	A69-9001-1279	1
2012-04-16 20:28:49	2012-04-17 06:28:49	VR2W-112613	A69-9001-1279	0
2012-04-16 20:36:36	2012-04-17 06:36:36	VR2W-112613	A69-9001-1279	1
2012-04-16 20:46:31	2012-04-17 06:46:31	VR2W-112613	A69-9001-1279	1
2012-04-16 20:49:54	2012-04-17 06:49:54	VR2W-112613	A69-9001-1279	1
2012-04-16 20:53:28	2012-04-17 06:53:28	VR2W-112613	A69-9001-1279	1
2012-04-16 21:01:47	2012-04-17 07:01:47	VR2W-112613	A69-9001-1279	1
2012-04-16 21:05:46	2012-04-17 07:05:46	VR2W-112613	A69-9001-1279	1
2012-04-16 21:14:57	2012-04-17 07:14:57	VR2W-112613	A69-9001-1279	1
2012-04-16 21:23:53	2012-04-17 07:23:53	VR2W-112613	A69-9001-1279	1
2012-04-16 21:28:42	2012-04-17 07:28:42	VR2W-112613	A69-9001-1279	1
2012-04-16 21:33:25	2012-04-17 07:33:25	VR2W-112613	A69-9001-1279	1
2012-04-17 01:57:43	2012-04-17 11:57:43	VR2W-112614	A69-9001-1279	1
2012-04-17 02:01:40	2012-04-17 12:01:40	VR2W-112614	A69-9001-1279	1
2012-04-17 03:20:51	2012-04-17 13:20:51	VR2W-112614	A69-9001-1279	1
2012-04-17 03:28:24	2012-04-17 13:28:24	VR2W-112614	A69-9001-1279	1
2012-04-17 03:37:21	2012-04-17 13:37:21	VR2W-112614	A69-9001-1279	1
2012-04-17 03:52:32	2012-04-17 13:52:32	VR2W-112614	A69-9001-1279	1
2012-04-17 03:56:45	2012-04-17 13:56:45	VR2W-112614	A69-9001-1279	1
2012-04-17 04:03:58	2012-04-17 14:03:58	VR2W-112614	A69-9001-1279	1
2012-04-17 04:08:09	2012-04-17 14:08:09	VR2W-112614	A69-9001-1279	1
2012-04-17 04:11:36	2012-04-17 14:11:36	VR2W-112614	A69-9001-1279	1
2012-04-17 04:37:48	2012-04-17 14:37:48	VR2W-112614	A69-9001-1279	1
2012-04-17 05:14:27	2012-04-17 15:14:27	VR2W-112614	A69-9001-1279	1
2012-04-17 06:29:13	2012-04-17 16:29:13	VR2W-112614	A69-9001-1279	1
2012-04-17 07:15:07	2012-04-17 17:15:07	VR2W-112613	A69-9001-1279	1
2012-04-17 15:48:44	2012-04-18 01:48:44	VR2W-112614	A69-9001-1279	0
2012-04-17 20:33:42	2012-04-18 06:33:42	VR2W-112613	A69-9001-1279	1
2012-04-17 20:38:26	2012-04-18 06:38:26	VR2W-112613	A69-9001-1279	1
2012-04-17 20:50:23	2012-04-18 06:50:23	VR2W-112613	A69-9001-1279	1
2012-04-17 21:00:56	2012-04-18 07:00:56	VR2W-112613	A69-9001-1279	1
2012-04-17 21:15:51	2012-04-18 07:15:51	VR2W-112613	A69-9001-1279	1
2012-04-17 21:24:02	2012-04-18 07:24:02	VR2W-112613	A69-9001-1279	1
2012-04-17 21:28:27	2012-04-18 07:28:27	VR2W-112613	A69-9001-1279	1
2012-04-17 21:36:49	2012-04-18 07:36:49	VR2W-112613	A69-9001-1279	1
2012-04-17 21:50:36	2012-04-18 07:50:36	VR2W-112613	A69-9001-1279	1
2012-04-17 22:46:15	2012-04-18 08:46:15	VR2W-112613	A69-9001-1279	1
2012-04-17 23:06:40	2012-04-18 09:06:40	VR2W-112613	A69-9001-1279	1
2012-04-18 01:58:28	2012-04-18 11:58:28	VR2W-112613	A69-9001-1279	1
2012-04-18 02:43:09	2012-04-18 12:43:09	VR2W-112614	A69-9001-1279	1
2012-04-18 02:47:45	2012-04-18 12:47:45	VR2W-112614	A69-9001-1279	1
2012-04-18 02:55:46	2012-04-18 12:55:46	VR2W-112614	A69-9001-1279	1
2012-04-18 03:56:25	2012-04-18 13:56:25	VR2W-112614	A69-9001-1279	1
2012-04-18 04:00:37	2012-04-18 14:00:37	VR2W-112614	A69-9001-1279	1
2012-04-18 04:15:13	2012-04-18 14:15:13	VR2W-112614	A69-9001-1279	1
2012-04-18 04:18:34	2012-04-18 14:18:34	VR2W-112614	A69-9001-1279	1
2012-04-18 04:22:02	2012-04-18 14:22:02	VR2W-112614	A69-9001-1279	1
2012-04-18 04:53:58	2012-04-18 14:53:58	VR2W-112614	A69-9001-1279	1
2012-04-18 05:15:40	2012-04-18 15:15:40	VR2W-112614	A69-9001-1279	1
2012-04-18 05:38:03	2012-04-18 15:38:03	VR2W-112614	A69-9001-1279	1
2012-04-18 05:42:20	2012-04-18 15:42:20	VR2W-112614	A69-9001-1279	1
2012-04-18 07:34:26	2012-04-18 17:34:26	VR2W-112613	A69-9001-1279	1
2012-04-18 07:55:41	2012-04-18 17:55:41	VR2W-112613	A69-9001-1279	1
2012-04-18 08:04:15	2012-04-18 18:04:15	VR2W-112613	A69-9001-1279	1
2012-04-18 08:12:16	2012-04-18 18:12:16	VR2W-112613	A69-9001-1279	1
2012-04-18 15:13:23	2012-04-19 01:13:23	VR2W-112614	A69-9001-1279	0
2012-04-18 16:59:57	2012-04-19 02:59:57	VR2W-112614	A69-9001-1279	0
2012-04-18 20:27:06	2012-04-19 06:27:06	VR2W-112613	A69-9001-1279	0
2012-04-18 20:34:28	2012-04-19 06:34:28	VR2W-112613	A69-9001-1279	1
2012-04-18 20:37:45	2012-04-19 06:37:45	VR2W-112613	A69-9001-1279	1
2012-04-18 21:03:04	2012-04-19 07:03:04	VR2W-112613	A69-9001-1279	1
2012-04-18 21:10:28	2012-04-19 07:10:28	VR2W-112613	A69-9001-1279	1
2012-04-18 21:20:39	2012-04-19 07:20:39	VR2W-112613	A69-9001-1279	1
2012-04-18 21:24:22	2012-04-19 07:24:22	VR2W-112613	A69-9001-1279	1
2012-04-18 21:28:32	2012-04-19 07:28:32	VR2W-112613	A69-9001-1279	1
2012-04-18 21:35:32	2012-04-19 07:35:32	VR2W-112613	A69-9001-1279	1
2012-04-18 21:51:25	2012-04-19 07:51:25	VR2W-112613	A69-9001-1279	1
2012-04-18 21:54:48	2012-04-19 07:54:48	VR2W-112613	A69-9001-1279	1
2012-04-18 22:18:56	2012-04-19 08:18:56	VR2W-112613	A69-9001-1279	1
2012-04-18 22:23:40	2012-04-19 08:23:40	VR2W-112613	A69-9001-1279	1
2012-04-18 22:28:13	2012-04-19 08:28:13	VR2W-112613	A69-9001-1279	1
2012-04-18 22:35:51	2012-04-19 08:35:51	VR2W-112613	A69-9001-1279	1
2012-04-18 22:43:25	2012-04-19 08:43:25	VR2W-112613	A69-9001-1279	1
2012-04-18 23:00:58	2012-04-19 09:00:58	VR2W-112613	A69-9001-1279	1
2012-04-18 23:08:33	2012-04-19 09:08:33	VR2W-112613	A69-9001-1279	1
2012-04-18 23:16:01	2012-04-19 09:16:01	VR2W-112613	A69-9001-1279	1
2012-04-18 23:35:05	2012-04-19 09:35:05	VR2W-112613	A69-9001-1279	1
2012-04-19 00:20:35	2012-04-19 10:20:35	VR2W-112613	A69-9001-1279	1
2012-04-19 02:47:22	2012-04-19 12:47:22	VR2W-112614	A69-9001-1279	1
2012-04-19 03:37:40	2012-04-19 13:37:40	VR2W-112614	A69-9001-1279	1
2012-04-19 03:51:48	2012-04-19 13:51:48	VR2W-112614	A69-9001-1279	1
2012-04-19 04:03:06	2012-04-19 14:03:06	VR2W-112614	A69-9001-1279	1
2012-04-19 04:26:28	2012-04-19 14:26:28	VR2W-112614	A69-9001-1279	1
2012-04-19 04:30:58	2012-04-19 14:30:58	VR2W-112614	A69-9001-1279	1
2012-04-19 04:35:04	2012-04-19 14:35:04	VR2W-112614	A69-9001-1279	1
2012-04-19 04:58:59	2012-04-19 14:58:59	VR2W-112614	A69-9001-1279	1
2012-04-19 05:19:02	2012-04-19 15:19:02	VR2W-112614	A69-9001-1279	1
2012-04-19 05:40:32	2012-04-19 15:40:32	VR2W-112614	A69-9001-1279	1
2012-04-19 05:45:20	2012-04-19 15:45:20	VR2W-112614	A69-9001-1279	1
2012-04-19 07:21:00	2012-04-19 17:21:00	VR2W-112613	A69-9001-1279	1
2012-04-19 07:35:39	2012-04-19 17:35:39	VR2W-112613	A69-9001-1279	1
2012-04-19 07:45:11	2012-04-19 17:45:11	VR2W-112613	A69-9001-1279	1
2012-04-19 08:24:21	2012-04-19 18:24:21	VR2W-112614	A69-9001-1279	1
2012-04-19 20:35:51	2012-04-20 06:35:51	VR2W-112613	A69-9001-1279	1
2012-04-19 20:48:05	2012-04-20 06:48:05	VR2W-112613	A69-9001-1279	1
2012-04-19 20:52:42	2012-04-20 06:52:42	VR2W-112613	A69-9001-1279	1
2012-04-19 21:00:41	2012-04-20 07:00:41	VR2W-112613	A69-9001-1279	1
2012-04-19 21:14:37	2012-04-20 07:14:37	VR2W-112613	A69-9001-1279	1
2012-04-19 21:28:51	2012-04-20 07:28:51	VR2W-112613	A69-9001-1279	1
2012-04-19 21:48:00	2012-04-20 07:48:00	VR2W-112613	A69-9001-1279	1
2012-04-19 21:56:50	2012-04-20 07:56:50	VR2W-112613	A69-9001-1279	1
2012-04-19 22:24:13	2012-04-20 08:24:13	VR2W-112613	A69-9001-1279	1
2012-04-19 22:47:00	2012-04-20 08:47:00	VR2W-112613	A69-9001-1279	1
2012-04-19 22:54:23	2012-04-20 08:54:23	VR2W-112613	A69-9001-1279	1
2012-04-19 22:57:40	2012-04-20 08:57:40	VR2W-112613	A69-9001-1279	1
2012-04-20 03:41:10	2012-04-20 13:41:10	VR2W-112614	A69-9001-1279	1
2012-04-20 03:49:12	2012-04-20 13:49:12	VR2W-112614	A69-9001-1279	1
2012-04-20 03:56:48	2012-04-20 13:56:48	VR2W-112614	A69-9001-1279	1
2012-04-20 04:08:50	2012-04-20 14:08:50	VR2W-112614	A69-9001-1279	1
2012-04-20 04:12:59	2012-04-20 14:12:59	VR2W-112614	A69-9001-1279	1
2012-04-20 04:16:21	2012-04-20 14:16:21	VR2W-112614	A69-9001-1279	1
2012-04-20 04:19:50	2012-04-20 14:19:50	VR2W-112614	A69-9001-1279	1
2012-04-20 04:23:32	2012-04-20 14:23:32	VR2W-112614	A69-9001-1279	1
2012-04-20 04:27:41	2012-04-20 14:27:41	VR2W-112614	A69-9001-1279	1
2012-04-20 04:34:29	2012-04-20 14:34:29	VR2W-112614	A69-9001-1279	1
2012-04-20 04:38:09	2012-04-20 14:38:09	VR2W-112614	A69-9001-1279	1
2012-04-20 04:47:02	2012-04-20 14:47:02	VR2W-112614	A69-9001-1279	1
2012-04-20 05:56:18	2012-04-20 15:56:18	VR2W-112616	A69-9001-1279	1
2012-04-20 06:05:41	2012-04-20 16:05:41	VR2W-112616	A69-9001-1279	1
2012-04-20 07:20:12	2012-04-20 17:20:12	VR2W-112616	A69-9001-1279	1
2012-04-20 17:24:20	2012-04-21 03:24:20	VR2W-112614	A69-9001-1279	0
2012-04-20 17:32:14	2012-04-21 03:32:14	VR2W-112614	A69-9001-1279	0
2012-04-20 21:34:09	2012-04-21 07:34:09	VR2W-112613	A69-9001-1279	1
2012-04-20 21:53:40	2012-04-21 07:53:40	VR2W-112614	A69-9001-1279	1
2012-04-20 22:25:54	2012-04-21 08:25:54	VR2W-112613	A69-9001-1279	1
2012-04-21 03:35:30	2012-04-21 13:35:30	VR2W-112616	A69-9001-1279	1
2012-04-21 03:58:31	2012-04-21 13:58:31	VR2W-112616	A69-9001-1279	1
2012-04-21 04:50:45	2012-04-21 14:50:45	VR2W-112616	A69-9001-1279	1
2012-04-21 05:02:57	2012-04-21 15:02:57	VR2W-112616	A69-9001-1279	1
2012-04-21 05:24:58	2012-04-21 15:24:58	VR2W-112616	A69-9001-1279	1
2012-04-21 05:40:08	2012-04-21 15:40:08	VR2W-112616	A69-9001-1279	1
2012-04-21 05:44:46	2012-04-21 15:44:46	VR2W-112616	A69-9001-1279	1
2012-04-21 05:57:10	2012-04-21 15:57:10	VR2W-112616	A69-9001-1279	1
2012-04-21 07:03:49	2012-04-21 17:03:49	VR2W-112614	A69-9001-1279	1
2012-04-21 07:54:39	2012-04-21 17:54:39	VR2W-112613	A69-9001-1279	1
2012-04-21 08:15:59	2012-04-21 18:15:59	VR2W-112614	A69-9001-1279	1
2012-04-21 20:24:34	2012-04-22 06:24:34	VR2W-112613	A69-9001-1279	0
2012-04-21 20:29:25	2012-04-22 06:29:25	VR2W-112613	A69-9001-1279	0
2012-04-21 20:34:09	2012-04-22 06:34:09	VR2W-112613	A69-9001-1279	1
2012-04-21 20:42:56	2012-04-22 06:42:56	VR2W-112613	A69-9001-1279	1
2012-04-21 21:19:59	2012-04-22 07:19:59	VR2W-112613	A69-9001-1279	1
2012-04-21 21:40:51	2012-04-22 07:40:51	VR2W-112613	A69-9001-1279	1
2012-04-22 04:14:33	2012-04-22 14:14:33	VR2W-112614	A69-9001-1279	1
2012-04-22 04:33:05	2012-04-22 14:33:05	VR2W-112614	A69-9001-1279	1
2012-04-22 06:59:47	2012-04-22 16:59:47	VR2W-112616	A69-9001-1279	1
2012-04-22 07:26:04	2012-04-22 17:26:04	VR2W-112614	A69-9001-1279	1
2012-04-22 08:00:18	2012-04-22 18:00:18	VR2W-112614	A69-9001-1279	1
2012-04-22 19:57:06	2012-04-23 05:57:06	VR2W-112614	A69-9001-1279	0
2012-04-22 21:28:15	2012-04-23 07:28:15	VR2W-112613	A69-9001-1279	1
2012-04-22 21:32:39	2012-04-23 07:32:39	VR2W-112613	A69-9001-1279	1
2012-04-22 21:58:32	2012-04-23 07:58:32	VR2W-112613	A69-9001-1279	1
2012-04-22 23:49:40	2012-04-23 09:49:40	VR2W-112613	A69-9001-1279	1
2012-04-23 00:51:06	2012-04-23 10:51:06	VR2W-112613	A69-9001-1279	1
2012-04-23 00:59:13	2012-04-23 10:59:13	VR2W-112613	A69-9001-1279	1
2012-04-23 01:03:30	2012-04-23 11:03:30	VR2W-112613	A69-9001-1279	1
2012-04-23 01:25:08	2012-04-23 11:25:08	VR2W-112613	A69-9001-1279	1
2012-04-23 01:29:06	2012-04-23 11:29:06	VR2W-112613	A69-9001-1279	1
2012-04-23 03:58:54	2012-04-23 13:58:54	VR2W-112614	A69-9001-1279	1
2012-04-23 04:17:01	2012-04-23 14:17:01	VR2W-112614	A69-9001-1279	1
2012-04-23 05:14:58	2012-04-23 15:14:58	VR2W-112616	A69-9001-1279	1
2012-04-23 07:46:50	2012-04-23 17:46:50	VR2W-112614	A69-9001-1279	1
2012-04-23 20:57:04	2012-04-24 06:57:04	VR2W-112613	A69-9001-1279	1
2012-04-23 21:00:51	2012-04-24 07:00:51	VR2W-112613	A69-9001-1279	1
2012-04-23 21:05:10	2012-04-24 07:05:10	VR2W-112613	A69-9001-1279	1
2012-04-23 21:19:42	2012-04-24 07:19:42	VR2W-112613	A69-9001-1279	1
2012-04-23 21:23:13	2012-04-24 07:23:13	VR2W-112613	A69-9001-1279	1
2012-04-23 21:26:59	2012-04-24 07:26:59	VR2W-112613	A69-9001-1279	1
2012-04-23 21:31:16	2012-04-24 07:31:16	VR2W-112613	A69-9001-1279	1
2012-04-23 22:13:23	2012-04-24 08:13:23	VR2W-112613	A69-9001-1279	1
2012-04-23 22:18:14	2012-04-24 08:18:14	VR2W-112613	A69-9001-1279	1
2012-04-23 23:20:32	2012-04-24 09:20:32	VR2W-112613	A69-9001-1279	1
2012-04-24 04:10:58	2012-04-24 14:10:58	VR2W-112614	A69-9001-1279	1
2012-04-24 04:23:37	2012-04-24 14:23:37	VR2W-112614	A69-9001-1279	1
2012-04-24 04:59:54	2012-04-24 14:59:54	VR2W-112614	A69-9001-1279	1
2012-04-24 20:32:32	2012-04-25 06:32:32	VR2W-112613	A69-9001-1279	1
2012-04-24 20:37:23	2012-04-25 06:37:23	VR2W-112613	A69-9001-1279	1
2012-04-24 20:42:10	2012-04-25 06:42:10	VR2W-112613	A69-9001-1279	1
2012-04-24 20:51:07	2012-04-25 06:51:07	VR2W-112613	A69-9001-1279	1
2012-04-24 20:54:50	2012-04-25 06:54:50	VR2W-112613	A69-9001-1279	1
2012-04-24 20:59:00	2012-04-25 06:59:00	VR2W-112613	A69-9001-1279	1
2012-04-24 21:06:01	2012-04-25 07:06:01	VR2W-112613	A69-9001-1279	1
2012-04-24 21:09:56	2012-04-25 07:09:56	VR2W-112613	A69-9001-1279	1
2012-04-24 21:14:33	2012-04-25 07:14:33	VR2W-112613	A69-9001-1279	1
2012-04-24 21:22:31	2012-04-25 07:22:31	VR2W-112613	A69-9001-1279	1
2012-04-24 21:41:01	2012-04-25 07:41:01	VR2W-112613	A69-9001-1279	1
2012-04-24 21:56:30	2012-04-25 07:56:30	VR2W-112613	A69-9001-1279	1
2012-04-24 22:00:08	2012-04-25 08:00:08	VR2W-112613	A69-9001-1279	1
2012-04-24 22:04:10	2012-04-25 08:04:10	VR2W-112613	A69-9001-1279	1
2012-04-24 22:21:48	2012-04-25 08:21:48	VR2W-112613	A69-9001-1279	1
2012-04-25 03:46:21	2012-04-25 13:46:21	VR2W-112614	A69-9001-1279	1
2012-04-25 03:50:33	2012-04-25 13:50:33	VR2W-112614	A69-9001-1279	1
2012-04-25 04:50:26	2012-04-25 14:50:26	VR2W-112616	A69-9001-1279	1
2012-04-25 06:25:09	2012-04-25 16:25:09	VR2W-112616	A69-9001-1279	1
2012-04-25 21:24:54	2012-04-26 07:24:54	VR2W-112613	A69-9001-1279	1
2012-04-25 21:32:52	2012-04-26 07:32:52	VR2W-112613	A69-9001-1279	1
2012-04-25 21:52:01	2012-04-26 07:52:01	VR2W-112614	A69-9001-1279	1
2012-04-25 22:36:39	2012-04-26 08:36:39	VR2W-112614	A69-9001-1279	1
2012-04-25 23:07:31	2012-04-26 09:07:31	VR2W-112614	A69-9001-1279	1
2012-04-25 23:07:43	2012-04-26 09:07:43	VR2W-112613	A69-9001-1279	1
2012-04-25 23:36:16	2012-04-26 09:36:16	VR2W-112614	A69-9001-1279	1
2012-04-26 00:28:44	2012-04-26 10:28:44	VR2W-112613	A69-9001-1279	1
2012-04-26 01:24:19	2012-04-26 11:24:19	VR2W-112613	A69-9001-1279	1
2012-04-26 02:10:01	2012-04-26 12:10:01	VR2W-112614	A69-9001-1279	1
2012-04-26 04:24:06	2012-04-26 14:24:06	VR2W-112613	A69-9001-1279	1
2012-04-26 04:28:23	2012-04-26 14:28:23	VR2W-112613	A69-9001-1279	1
2012-04-26 05:25:31	2012-04-26 15:25:31	VR2W-112613	A69-9001-1279	1
2012-04-26 06:14:10	2012-04-26 16:14:10	VR2W-112613	A69-9001-1279	1
2012-04-26 06:23:09	2012-04-26 16:23:09	VR2W-112613	A69-9001-1279	1
2012-04-26 06:31:14	2012-04-26 16:31:14	VR2W-112613	A69-9001-1279	1
2012-04-26 06:43:55	2012-04-26 16:43:55	VR2W-112613	A69-9001-1279	1
2012-04-26 06:48:49	2012-04-26 16:48:49	VR2W-112613	A69-9001-1279	1
2012-04-26 21:55:49	2012-04-27 07:55:49	VR2W-112613	A69-9001-1279	1
2012-04-26 22:05:04	2012-04-27 08:05:04	VR2W-112613	A69-9001-1279	1
2012-04-26 22:09:11	2012-04-27 08:09:11	VR2W-112613	A69-9001-1279	1
2012-04-26 22:12:30	2012-04-27 08:12:30	VR2W-112613	A69-9001-1279	1
2012-04-26 22:23:02	2012-04-27 08:23:02	VR2W-112613	A69-9001-1279	1
2012-04-26 22:27:08	2012-04-27 08:27:08	VR2W-112613	A69-9001-1279	1
2012-04-26 23:21:52	2012-04-27 09:21:52	VR2W-112613	A69-9001-1279	1
2012-04-27 00:08:02	2012-04-27 10:08:02	VR2W-112613	A69-9001-1279	1
2012-04-27 00:40:52	2012-04-27 10:40:52	VR2W-112613	A69-9001-1279	1
2012-04-27 04:51:24	2012-04-27 14:51:24	VR2W-112613	A69-9001-1279	1
2012-04-27 06:17:56	2012-04-27 16:17:56	VR2W-112614	A69-9001-1279	1
2012-04-27 06:22:07	2012-04-27 16:22:07	VR2W-112613	A69-9001-1279	1
2012-04-27 07:11:36	2012-04-27 17:11:36	VR2W-112614	A69-9001-1279	1
2012-04-27 07:24:23	2012-04-27 17:24:23	VR2W-112614	A69-9001-1279	1
2012-04-27 19:54:44	2012-04-28 05:54:44	VR2W-112614	A69-9001-1279	0
2012-04-27 21:15:29	2012-04-28 07:15:29	VR2W-112613	A69-9001-1279	1
2012-04-27 21:20:06	2012-04-28 07:20:06	VR2W-112613	A69-9001-1279	1
2012-04-27 22:29:11	2012-04-28 08:29:11	VR2W-112613	A69-9001-1279	1
2012-04-27 22:33:56	2012-04-28 08:33:56	VR2W-112614	A69-9001-1279	1
2012-04-28 00:14:45	2012-04-28 10:14:45	VR2W-112614	A69-9001-1279	1
2012-04-28 04:18:51	2012-04-28 14:18:51	VR2W-112613	A69-9001-1279	1
2012-04-28 04:59:23	2012-04-28 14:59:23	VR2W-112613	A69-9001-1279	1
2012-04-28 05:34:39	2012-04-28 15:34:39	VR2W-112614	A69-9001-1279	1
2012-04-28 22:10:31	2012-04-29 08:10:31	VR2W-112613	A69-9001-1279	1
2012-04-28 23:24:09	2012-04-29 09:24:09	VR2W-112614	A69-9001-1279	1
2012-04-28 23:36:36	2012-04-29 09:36:36	VR2W-112614	A69-9001-1279	1
2012-04-29 00:24:56	2012-04-29 10:24:56	VR2W-112614	A69-9001-1279	1
2012-04-29 00:37:47	2012-04-29 10:37:47	VR2W-112614	A69-9001-1279	1
2012-04-29 02:04:45	2012-04-29 12:04:45	VR2W-112614	A69-9001-1279	1
2012-04-29 02:57:27	2012-04-29 12:57:27	VR2W-112614	A69-9001-1279	1
2012-04-29 03:23:14	2012-04-29 13:23:14	VR2W-112614	A69-9001-1279	1
2012-04-29 05:24:05	2012-04-29 15:24:05	VR2W-112613	A69-9001-1279	1
2012-04-29 05:46:10	2012-04-29 15:46:10	VR2W-112613	A69-9001-1279	1
2012-04-29 05:50:22	2012-04-29 15:50:22	VR2W-112613	A69-9001-1279	1
2012-04-29 05:53:50	2012-04-29 15:53:50	VR2W-112613	A69-9001-1279	1
2012-04-29 05:57:30	2012-04-29 15:57:30	VR2W-112613	A69-9001-1279	1
2012-04-29 06:01:35	2012-04-29 16:01:35	VR2W-112613	A69-9001-1279	1
2012-04-29 06:06:28	2012-04-29 16:06:28	VR2W-112613	A69-9001-1279	1
2012-04-29 06:25:08	2012-04-29 16:25:08	VR2W-112613	A69-9001-1279	1
2012-04-29 06:33:16	2012-04-29 16:33:16	VR2W-112613	A69-9001-1279	1
2012-04-29 06:41:16	2012-04-29 16:41:16	VR2W-112613	A69-9001-1279	1
2012-04-29 06:44:49	2012-04-29 16:44:49	VR2W-112613	A69-9001-1279	1
2012-04-29 06:48:42	2012-04-29 16:48:42	VR2W-112613	A69-9001-1279	1
2012-04-29 06:57:15	2012-04-29 16:57:15	VR2W-112613	A69-9001-1279	1
2012-04-29 07:02:06	2012-04-29 17:02:06	VR2W-112613	A69-9001-1279	1
2012-04-29 07:06:53	2012-04-29 17:06:53	VR2W-112613	A69-9001-1279	1
2012-04-29 07:11:30	2012-04-29 17:11:30	VR2W-112613	A69-9001-1279	1
2012-04-29 07:15:49	2012-04-29 17:15:49	VR2W-112613	A69-9001-1279	1
2012-04-29 07:33:49	2012-04-29 17:33:49	VR2W-112613	A69-9001-1279	1
2012-04-29 07:41:42	2012-04-29 17:41:42	VR2W-112613	A69-9001-1279	1
2012-04-29 20:49:52	2012-04-30 06:49:52	VR2W-112613	A69-9001-1279	1
2012-04-29 21:02:27	2012-04-30 07:02:27	VR2W-112613	A69-9001-1279	1
2012-04-29 21:19:11	2012-04-30 07:19:11	VR2W-112613	A69-9001-1279	1
2012-04-29 21:30:24	2012-04-30 07:30:24	VR2W-112614	A69-9001-1279	1
2012-04-29 21:37:12	2012-04-30 07:37:12	VR2W-112614	A69-9001-1279	1
2012-04-29 21:40:49	2012-04-30 07:40:49	VR2W-112614	A69-9001-1279	1
2012-04-29 23:52:13	2012-04-30 09:52:13	VR2W-112613	A69-9001-1279	1
2012-04-30 02:29:17	2012-04-30 12:29:17	VR2W-112614	A69-9001-1279	1
2012-04-30 06:32:54	2012-04-30 16:32:54	VR2W-112613	A69-9001-1279	1
2012-04-30 07:22:45	2012-04-30 17:22:45	VR2W-112613	A69-9001-1279	1
2012-04-30 23:32:26	2012-05-01 09:32:26	VR2W-112614	A69-9001-1279	1
2012-05-01 04:12:32	2012-05-01 14:12:32	VR2W-112616	A69-9001-1279	1
2012-05-01 04:43:43	2012-05-01 14:43:43	VR2W-112616	A69-9001-1279	1
2012-05-01 06:00:16	2012-05-01 16:00:16	VR2W-112614	A69-9001-1279	1
2012-05-01 07:32:44	2012-05-01 17:32:44	VR2W-112614	A69-9001-1279	1
2012-05-01 07:37:08	2012-05-01 17:37:08	VR2W-112614	A69-9001-1279	1
2012-05-01 08:03:43	2012-05-01 18:03:43	VR2W-112613	A69-9001-1279	1
2012-05-01 08:13:14	2012-05-01 18:13:14	VR2W-112613	A69-9001-1279	1
2012-05-01 08:21:44	2012-05-01 18:21:44	VR2W-112613	A69-9001-1279	1
2012-05-01 20:54:55	2012-05-02 06:54:55	VR2W-112613	A69-9001-1279	1
2012-05-01 21:04:40	2012-05-02 07:04:40	VR2W-112613	A69-9001-1279	1
2012-05-02 01:48:59	2012-05-02 11:48:59	VR2W-112616	A69-9001-1279	1
2012-05-02 02:42:35	2012-05-02 12:42:35	VR2W-112616	A69-9001-1279	1
2012-05-02 03:29:19	2012-05-02 13:29:19	VR2W-112616	A69-9001-1279	1
2012-05-02 04:24:54	2012-05-02 14:24:54	VR2W-112616	A69-9001-1279	1
2012-05-02 05:49:55	2012-05-02 15:49:55	VR2W-112616	A69-9001-1279	1
2012-05-02 06:18:16	2012-05-02 16:18:16	VR2W-112614	A69-9001-1279	1
2012-05-02 07:11:08	2012-05-02 17:11:08	VR2W-112613	A69-9001-1279	1
2012-05-02 07:42:45	2012-05-02 17:42:45	VR2W-112613	A69-9001-1279	1
2012-05-02 07:47:04	2012-05-02 17:47:04	VR2W-112613	A69-9001-1279	1
2012-05-02 08:19:07	2012-05-02 18:19:07	VR2W-112613	A69-9001-1279	1
2012-05-02 20:45:23	2012-05-03 06:45:23	VR2W-112613	A69-9001-1279	1
2012-05-02 20:53:36	2012-05-03 06:53:36	VR2W-112613	A69-9001-1279	1
2012-05-03 01:02:10	2012-05-03 11:02:10	VR2W-112614	A69-9001-1279	1
2012-05-03 01:27:40	2012-05-03 11:27:40	VR2W-112614	A69-9001-1279	1
2012-05-03 01:32:13	2012-05-03 11:32:13	VR2W-112614	A69-9001-1279	1
2012-05-03 03:00:15	2012-05-03 13:00:15	VR2W-112614	A69-9001-1279	1
2012-05-03 03:04:05	2012-05-03 13:04:05	VR2W-112614	A69-9001-1279	1
2012-05-03 03:08:29	2012-05-03 13:08:29	VR2W-112614	A69-9001-1279	1
2012-05-03 03:12:22	2012-05-03 13:12:22	VR2W-112614	A69-9001-1279	1
2012-05-03 03:40:36	2012-05-03 13:40:36	VR2W-112614	A69-9001-1279	1
2012-05-03 03:45:29	2012-05-03 13:45:29	VR2W-112614	A69-9001-1279	1
2012-05-03 03:55:00	2012-05-03 13:55:00	VR2W-112614	A69-9001-1279	1
2012-05-03 07:52:47	2012-05-03 17:52:47	VR2W-112613	A69-9001-1279	1
2012-05-03 08:23:17	2012-05-03 18:23:17	VR2W-112613	A69-9001-1279	1
2012-05-03 08:32:52	2012-05-03 18:32:52	VR2W-112613	A69-9001-1279	0
2012-05-03 21:03:05	2012-05-04 07:03:05	VR2W-112613	A69-9001-1279	1
2012-05-03 21:09:58	2012-05-04 07:09:58	VR2W-112613	A69-9001-1279	1
2012-05-04 00:27:32	2012-05-04 10:27:32	VR2W-112614	A69-9001-1279	1
2012-05-04 01:30:05	2012-05-04 11:30:05	VR2W-112614	A69-9001-1279	1
2012-05-04 02:33:32	2012-05-04 12:33:32	VR2W-112614	A69-9001-1279	1
2012-05-04 02:37:55	2012-05-04 12:37:55	VR2W-112614	A69-9001-1279	1
2012-05-04 02:41:45	2012-05-04 12:41:45	VR2W-112614	A69-9001-1279	1
2012-05-04 02:46:10	2012-05-04 12:46:10	VR2W-112614	A69-9001-1279	1
2012-05-04 15:28:08	2012-05-05 01:28:08	VR2W-112614	A69-9001-1279	0
2012-05-04 16:10:24	2012-05-05 02:10:24	VR2W-112614	A69-9001-1279	0
2012-05-04 16:39:33	2012-05-05 02:39:33	VR2W-112614	A69-9001-1279	0
2012-05-04 20:21:31	2012-05-05 06:21:31	VR2W-112613	A69-9001-1279	0
2012-05-04 20:37:35	2012-05-05 06:37:35	VR2W-112613	A69-9001-1279	1
2012-05-04 21:47:59	2012-05-05 07:47:59	VR2W-112613	A69-9001-1279	1
2012-05-04 22:07:02	2012-05-05 08:07:02	VR2W-112614	A69-9001-1279	1
2012-05-05 00:25:14	2012-05-05 10:25:14	VR2W-112614	A69-9001-1279	1
2012-05-05 00:43:16	2012-05-05 10:43:16	VR2W-112613	A69-9001-1279	1
2012-05-05 01:10:58	2012-05-05 11:10:58	VR2W-112613	A69-9001-1279	1
2012-05-05 01:50:01	2012-05-05 11:50:01	VR2W-112614	A69-9001-1279	1
2012-05-05 02:31:50	2012-05-05 12:31:50	VR2W-112614	A69-9001-1279	1
2012-05-05 02:40:11	2012-05-05 12:40:11	VR2W-112614	A69-9001-1279	1
2012-05-05 03:02:39	2012-05-05 13:02:39	VR2W-112614	A69-9001-1279	1
2012-05-05 05:49:03	2012-05-05 15:49:03	VR2W-112616	A69-9001-1279	1
2012-05-05 06:44:54	2012-05-05 16:44:54	VR2W-112616	A69-9001-1279	1
2012-05-05 07:05:59	2012-05-05 17:05:59	VR2W-112614	A69-9001-1279	1
2012-05-05 16:22:41	2012-05-06 02:22:41	VR2W-112614	A69-9001-1279	0
2012-05-05 16:48:21	2012-05-06 02:48:21	VR2W-112614	A69-9001-1279	0
2012-05-05 18:16:42	2012-05-06 04:16:42	VR2W-112614	A69-9001-1279	0
2012-05-05 21:40:47	2012-05-06 07:40:47	VR2W-112613	A69-9001-1279	1
2012-05-05 21:44:34	2012-05-06 07:44:34	VR2W-112613	A69-9001-1279	1
2012-05-06 02:45:23	2012-05-06 12:45:23	VR2W-112614	A69-9001-1279	1
2012-05-06 03:34:00	2012-05-06 13:34:00	VR2W-112616	A69-9001-1279	1
2012-05-06 06:28:18	2012-05-06 16:28:18	VR2W-112616	A69-9001-1279	1
2012-05-06 06:42:57	2012-05-06 16:42:57	VR2W-112616	A69-9001-1279	1
2012-05-06 15:19:56	2012-05-07 01:19:56	VR2W-112614	A69-9001-1279	0
2012-05-06 15:39:56	2012-05-07 01:39:56	VR2W-112614	A69-9001-1279	0
2012-05-06 16:29:13	2012-05-07 02:29:13	VR2W-112614	A69-9001-1279	0
2012-05-06 16:41:22	2012-05-07 02:41:22	VR2W-112614	A69-9001-1279	0
2012-05-06 16:50:02	2012-05-07 02:50:02	VR2W-112614	A69-9001-1279	0
2012-05-06 18:57:54	2012-05-07 04:57:54	VR2W-112614	A69-9001-1279	0
2012-05-06 20:34:03	2012-05-07 06:34:03	VR2W-112614	A69-9001-1279	1
2012-05-07 00:07:53	2012-05-07 10:07:53	VR2W-112613	A69-9001-1279	1
2012-05-07 03:01:07	2012-05-07 13:01:07	VR2W-112614	A69-9001-1279	1
2012-05-07 03:36:50	2012-05-07 13:36:50	VR2W-112614	A69-9001-1279	1
2012-05-07 03:53:04	2012-05-07 13:53:04	VR2W-112616	A69-9001-1279	1
2012-05-07 15:09:49	2012-05-08 01:09:49	VR2W-112614	A69-9001-1279	0
2012-05-07 16:02:01	2012-05-08 02:02:01	VR2W-112614	A69-9001-1279	0
2012-05-07 16:34:35	2012-05-08 02:34:35	VR2W-112614	A69-9001-1279	0
2012-05-07 18:00:19	2012-05-08 04:00:19	VR2W-112614	A69-9001-1279	0
2012-05-07 20:39:13	2012-05-08 06:39:13	VR2W-112614	A69-9001-1279	1
2012-05-07 20:40:03	2012-05-08 06:40:03	VR2W-112613	A69-9001-1279	1
2012-05-07 20:51:59	2012-05-08 06:51:59	VR2W-112613	A69-9001-1279	1
2012-05-07 21:23:21	2012-05-08 07:23:21	VR2W-112613	A69-9001-1279	1
2012-05-07 21:28:01	2012-05-08 07:28:01	VR2W-112613	A69-9001-1279	1
2012-05-07 23:48:06	2012-05-08 09:48:06	VR2W-112614	A69-9001-1279	1
2012-05-08 03:28:30	2012-05-08 13:28:30	VR2W-112613	A69-9001-1279	1
2012-05-08 03:45:15	2012-05-08 13:45:15	VR2W-112614	A69-9001-1279	1
2012-05-08 03:54:35	2012-05-08 13:54:35	VR2W-112614	A69-9001-1279	1
2012-05-08 06:48:13	2012-05-08 16:48:13	VR2W-112614	A69-9001-1279	1
2012-05-08 06:56:41	2012-05-08 16:56:41	VR2W-112614	A69-9001-1279	1
2012-05-08 07:17:03	2012-05-08 17:17:03	VR2W-112614	A69-9001-1279	1
2012-05-08 18:32:56	2012-05-09 04:32:56	VR2W-112614	A69-9001-1279	0
2012-05-08 21:27:56	2012-05-09 07:27:56	VR2W-112613	A69-9001-1279	1
2012-05-08 23:49:31	2012-05-09 09:49:31	VR2W-112613	A69-9001-1279	1
2012-05-09 03:46:48	2012-05-09 13:46:48	VR2W-112614	A69-9001-1279	1
2012-05-09 04:49:17	2012-05-09 14:49:17	VR2W-112614	A69-9001-1279	1
2012-05-09 05:22:59	2012-05-09 15:22:59	VR2W-112616	A69-9001-1279	1
2012-05-09 05:36:00	2012-05-09 15:36:00	VR2W-112616	A69-9001-1279	1
2012-05-09 05:40:35	2012-05-09 15:40:35	VR2W-112616	A69-9001-1279	1
2012-05-09 05:44:51	2012-05-09 15:44:51	VR2W-112616	A69-9001-1279	1
2012-05-09 05:52:21	2012-05-09 15:52:21	VR2W-112616	A69-9001-1279	1
2012-05-09 07:00:13	2012-05-09 17:00:13	VR2W-112614	A69-9001-1279	1
2012-05-09 07:07:57	2012-05-09 17:07:57	VR2W-112614	A69-9001-1279	1
2012-05-09 07:43:58	2012-05-09 17:43:58	VR2W-112614	A69-9001-1279	1
2012-05-09 08:08:41	2012-05-09 18:08:41	VR2W-112614	A69-9001-1279	1
2012-05-09 20:21:07	2012-05-10 06:21:07	VR2W-112613	A69-9001-1279	0
2012-05-09 20:25:56	2012-05-10 06:25:56	VR2W-112613	A69-9001-1279	0
2012-05-09 20:43:57	2012-05-10 06:43:57	VR2W-112613	A69-9001-1279	1
2012-05-09 20:48:39	2012-05-10 06:48:39	VR2W-112613	A69-9001-1279	1
2012-05-09 21:10:39	2012-05-10 07:10:39	VR2W-112613	A69-9001-1279	1
2012-05-09 22:47:46	2012-05-10 08:47:46	VR2W-112612	A69-9001-1279	1
2012-05-10 00:01:56	2012-05-10 10:01:56	VR2W-112613	A69-9001-1279	1
2012-05-10 00:06:29	2012-05-10 10:06:29	VR2W-112613	A69-9001-1279	1
2012-05-10 00:10:39	2012-05-10 10:10:39	VR2W-112613	A69-9001-1279	1
2012-05-10 02:08:47	2012-05-10 12:08:47	VR2W-112613	A69-9001-1279	1
2012-05-10 03:08:41	2012-05-10 13:08:41	VR2W-112613	A69-9001-1279	1
2012-05-10 03:39:01	2012-05-10 13:39:01	VR2W-112613	A69-9001-1279	1
2012-05-10 04:42:54	2012-05-10 14:42:54	VR2W-112614	A69-9001-1279	1
2012-05-10 05:26:07	2012-05-10 15:26:07	VR2W-112614	A69-9001-1279	1
2012-05-10 07:10:38	2012-05-10 17:10:38	VR2W-112614	A69-9001-1279	1
2012-05-10 20:38:32	2012-05-11 06:38:32	VR2W-112613	A69-9001-1279	1
2012-05-10 20:42:14	2012-05-11 06:42:14	VR2W-112613	A69-9001-1279	1
2012-05-10 21:08:57	2012-05-11 07:08:57	VR2W-112613	A69-9001-1279	1
2012-05-10 22:03:58	2012-05-11 08:03:58	VR2W-112613	A69-9001-1279	1
2012-05-10 22:17:23	2012-05-11 08:17:23	VR2W-112613	A69-9001-1279	1
2012-05-10 23:32:31	2012-05-11 09:32:31	VR2W-112614	A69-9001-1279	1
2012-05-11 01:17:15	2012-05-11 11:17:15	VR2W-112613	A69-9001-1279	1
2012-05-11 05:38:30	2012-05-11 15:38:30	VR2W-112613	A69-9001-1279	1
2012-05-11 05:43:53	2012-05-11 15:43:53	VR2W-112614	A69-9001-1279	1
2012-05-11 06:34:24	2012-05-11 16:34:24	VR2W-112613	A69-9001-1279	1
2012-05-11 20:42:33	2012-05-12 06:42:33	VR2W-112613	A69-9001-1279	1
2012-05-11 20:50:35	2012-05-12 06:50:35	VR2W-112613	A69-9001-1279	1
2012-05-11 22:38:55	2012-05-12 08:38:55	VR2W-112614	A69-9001-1279	1
2012-05-11 23:00:01	2012-05-12 09:00:01	VR2W-112614	A69-9001-1279	1
2012-05-12 03:44:02	2012-05-12 13:44:02	VR2W-112614	A69-9001-1279	1
2012-05-12 06:07:07	2012-05-12 16:07:07	VR2W-112613	A69-9001-1279	1
2012-05-12 06:22:50	2012-05-12 16:22:50	VR2W-112613	A69-9001-1279	1
2012-05-12 06:57:23	2012-05-12 16:57:23	VR2W-112613	A69-9001-1279	1
2012-05-12 07:36:05	2012-05-12 17:36:05	VR2W-112613	A69-9001-1279	1
2012-05-12 17:40:26	2012-05-13 03:40:26	VR2W-112614	A69-9001-1279	0
2012-05-12 21:47:10	2012-05-13 07:47:10	VR2W-112614	A69-9001-1279	1
2012-05-12 21:58:53	2012-05-13 07:58:53	VR2W-112613	A69-9001-1279	1
2012-05-12 22:09:59	2012-05-13 08:09:59	VR2W-112613	A69-9001-1279	1
2012-05-12 23:06:43	2012-05-13 09:06:43	VR2W-112613	A69-9001-1279	1
2012-05-12 23:44:32	2012-05-13 09:44:32	VR2W-112614	A69-9001-1279	1
2012-05-13 00:00:03	2012-05-13 10:00:03	VR2W-112614	A69-9001-1279	1
2012-05-13 00:11:09	2012-05-13 10:11:09	VR2W-112614	A69-9001-1279	1
2012-05-13 03:40:06	2012-05-13 13:40:06	VR2W-112613	A69-9001-1279	1
2012-05-13 05:52:54	2012-05-13 15:52:54	VR2W-112614	A69-9001-1279	1
2012-05-13 21:01:33	2012-05-14 07:01:33	VR2W-112613	A69-9001-1279	1
2012-05-13 22:04:44	2012-05-14 08:04:44	VR2W-112613	A69-9001-1279	1
2012-05-13 22:23:41	2012-05-14 08:23:41	VR2W-112613	A69-9001-1279	1
2012-05-13 23:03:45	2012-05-14 09:03:45	VR2W-112613	A69-9001-1279	1
2012-05-13 23:19:11	2012-05-14 09:19:11	VR2W-112613	A69-9001-1279	1
2012-05-13 23:32:36	2012-05-14 09:32:36	VR2W-112613	A69-9001-1279	1
2012-05-13 23:42:08	2012-05-14 09:42:08	VR2W-112613	A69-9001-1279	1
2012-05-13 23:46:37	2012-05-14 09:46:37	VR2W-112613	A69-9001-1279	1
2012-05-14 00:09:08	2012-05-14 10:09:08	VR2W-112613	A69-9001-1279	1
2012-05-14 02:30:18	2012-05-14 12:30:18	VR2W-112613	A69-9001-1279	1
2012-05-14 02:38:45	2012-05-14 12:38:45	VR2W-112613	A69-9001-1279	1
2012-05-14 02:46:15	2012-05-14 12:46:15	VR2W-112613	A69-9001-1279	1
2012-05-14 03:00:57	2012-05-14 13:00:57	VR2W-112613	A69-9001-1279	1
2012-05-14 03:31:17	2012-05-14 13:31:17	VR2W-112613	A69-9001-1279	1
2012-05-14 03:35:35	2012-05-14 13:35:35	VR2W-112613	A69-9001-1279	1
2012-05-14 03:39:17	2012-05-14 13:39:17	VR2W-112613	A69-9001-1279	1
2012-05-14 03:46:45	2012-05-14 13:46:45	VR2W-112613	A69-9001-1279	1
2012-05-14 03:53:44	2012-05-14 13:53:44	VR2W-112613	A69-9001-1279	1
2012-05-14 04:06:10	2012-05-14 14:06:10	VR2W-112613	A69-9001-1279	1
2012-05-14 04:11:00	2012-05-14 14:11:00	VR2W-112613	A69-9001-1279	1
2012-05-14 04:20:24	2012-05-14 14:20:24	VR2W-112613	A69-9001-1279	1
2012-05-14 04:24:44	2012-05-14 14:24:44	VR2W-112613	A69-9001-1279	1
2012-05-14 04:28:28	2012-05-14 14:28:28	VR2W-112613	A69-9001-1279	1
2012-05-14 04:32:41	2012-05-14 14:32:41	VR2W-112613	A69-9001-1279	1
2012-05-14 04:36:12	2012-05-14 14:36:12	VR2W-112613	A69-9001-1279	1
2012-05-14 05:04:02	2012-05-14 15:04:02	VR2W-112613	A69-9001-1279	1
2012-05-14 05:12:01	2012-05-14 15:12:01	VR2W-112613	A69-9001-1279	1
2012-05-14 05:19:23	2012-05-14 15:19:23	VR2W-112613	A69-9001-1279	1
2012-05-14 05:23:48	2012-05-14 15:23:48	VR2W-112613	A69-9001-1279	1
2012-05-14 05:45:55	2012-05-14 15:45:55	VR2W-112613	A69-9001-1279	1
2012-05-14 05:50:38	2012-05-14 15:50:38	VR2W-112613	A69-9001-1279	1
2012-05-14 06:36:55	2012-05-14 16:36:55	VR2W-112613	A69-9001-1279	1
2012-05-14 06:41:49	2012-05-14 16:41:49	VR2W-112613	A69-9001-1279	1
2012-05-14 06:46:41	2012-05-14 16:46:41	VR2W-112613	A69-9001-1279	1
2012-05-14 07:04:33	2012-05-14 17:04:33	VR2W-112613	A69-9001-1279	1
2012-05-14 07:09:10	2012-05-14 17:09:10	VR2W-112613	A69-9001-1279	1
2012-05-14 07:24:33	2012-05-14 17:24:33	VR2W-112613	A69-9001-1279	1
2012-05-14 07:37:17	2012-05-14 17:37:17	VR2W-112614	A69-9001-1279	1
2012-05-14 07:59:54	2012-05-14 17:59:54	VR2W-112613	A69-9001-1279	1
2012-05-14 20:30:47	2012-05-15 06:30:47	VR2W-112613	A69-9001-1279	1
2012-05-14 20:42:58	2012-05-15 06:42:58	VR2W-112613	A69-9001-1279	1
2012-05-14 20:47:19	2012-05-15 06:47:19	VR2W-112613	A69-9001-1279	1
2012-05-14 20:51:06	2012-05-15 06:51:06	VR2W-112613	A69-9001-1279	1
2012-05-14 20:55:24	2012-05-15 06:55:24	VR2W-112613	A69-9001-1279	1
2012-05-14 21:03:05	2012-05-15 07:03:05	VR2W-112613	A69-9001-1279	1
2012-05-14 21:12:39	2012-05-15 07:12:39	VR2W-112613	A69-9001-1279	1
2012-05-14 21:21:25	2012-05-15 07:21:25	VR2W-112613	A69-9001-1279	1
2012-05-14 21:42:09	2012-05-15 07:42:09	VR2W-112613	A69-9001-1279	1
2012-05-14 21:46:44	2012-05-15 07:46:44	VR2W-112613	A69-9001-1279	1
2012-05-14 21:58:13	2012-05-15 07:58:13	VR2W-112613	A69-9001-1279	1
2012-05-14 22:10:02	2012-05-15 08:10:02	VR2W-112613	A69-9001-1279	1
2012-05-14 22:18:57	2012-05-15 08:18:57	VR2W-112613	A69-9001-1279	1
2012-05-14 23:15:00	2012-05-15 09:15:00	VR2W-112613	A69-9001-1279	1
2012-05-14 23:19:09	2012-05-15 09:19:09	VR2W-112613	A69-9001-1279	1
2012-05-14 23:25:32	2012-05-15 09:25:32	VR2W-112612	A69-9001-1279	1
2012-05-14 23:29:40	2012-05-15 09:29:40	VR2W-112613	A69-9001-1279	1
2012-05-14 23:37:02	2012-05-15 09:37:02	VR2W-112613	A69-9001-1279	1
2012-05-14 23:43:38	2012-05-15 09:43:38	VR2W-112613	A69-9001-1279	1
2012-05-14 23:54:06	2012-05-15 09:54:06	VR2W-112613	A69-9001-1279	1
2012-05-14 23:58:09	2012-05-15 09:58:09	VR2W-112613	A69-9001-1279	1
2012-05-15 00:03:00	2012-05-15 10:03:00	VR2W-112613	A69-9001-1279	1
2012-05-15 00:16:33	2012-05-15 10:16:33	VR2W-112613	A69-9001-1279	1
2012-05-15 00:32:05	2012-05-15 10:32:05	VR2W-112613	A69-9001-1279	1
2012-05-15 00:36:28	2012-05-15 10:36:28	VR2W-112613	A69-9001-1279	1
2012-05-15 00:40:19	2012-05-15 10:40:19	VR2W-112613	A69-9001-1279	1
2012-05-15 00:48:38	2012-05-15 10:48:38	VR2W-112613	A69-9001-1279	1
2012-05-15 00:53:10	2012-05-15 10:53:10	VR2W-112613	A69-9001-1279	1
2012-05-15 01:07:54	2012-05-15 11:07:54	VR2W-112613	A69-9001-1279	1
2012-05-15 01:55:29	2012-05-15 11:55:29	VR2W-112613	A69-9001-1279	1
2012-05-15 02:06:37	2012-05-15 12:06:37	VR2W-112614	A69-9001-1279	1
2012-05-15 02:52:49	2012-05-15 12:52:49	VR2W-112613	A69-9001-1279	1
2012-05-15 03:13:32	2012-05-15 13:13:32	VR2W-112613	A69-9001-1279	1
2012-05-15 03:17:14	2012-05-15 13:17:14	VR2W-112613	A69-9001-1279	1
2012-05-15 04:00:44	2012-05-15 14:00:44	VR2W-112613	A69-9001-1279	1
2012-05-15 04:11:49	2012-05-15 14:11:49	VR2W-112613	A69-9001-1279	1
2012-05-15 05:13:26	2012-05-15 15:13:26	VR2W-112613	A69-9001-1279	1
2012-05-15 05:39:22	2012-05-15 15:39:22	VR2W-112613	A69-9001-1279	1
2012-05-15 05:55:11	2012-05-15 15:55:11	VR2W-112613	A69-9001-1279	1
2012-05-15 06:14:13	2012-05-15 16:14:13	VR2W-112613	A69-9001-1279	1
2012-05-15 06:18:38	2012-05-15 16:18:38	VR2W-112613	A69-9001-1279	1
2012-05-15 06:22:31	2012-05-15 16:22:31	VR2W-112613	A69-9001-1279	1
2012-05-15 06:27:02	2012-05-15 16:27:02	VR2W-112613	A69-9001-1279	1
2012-05-15 06:41:08	2012-05-15 16:41:08	VR2W-112613	A69-9001-1279	1
2012-05-15 06:44:39	2012-05-15 16:44:39	VR2W-112613	A69-9001-1279	1
2012-05-15 06:48:24	2012-05-15 16:48:24	VR2W-112613	A69-9001-1279	1
2012-05-15 06:52:39	2012-05-15 16:52:39	VR2W-112613	A69-9001-1279	1
2012-05-15 07:04:36	2012-05-15 17:04:36	VR2W-112613	A69-9001-1279	1
2012-05-15 07:08:41	2012-05-15 17:08:41	VR2W-112613	A69-9001-1279	1
2012-05-15 07:13:35	2012-05-15 17:13:35	VR2W-112613	A69-9001-1279	1
2012-05-15 07:23:14	2012-05-15 17:23:14	VR2W-112613	A69-9001-1279	1
2012-05-15 07:27:54	2012-05-15 17:27:54	VR2W-112613	A69-9001-1279	1
2012-05-15 07:44:54	2012-05-15 17:44:54	VR2W-112613	A69-9001-1279	1
2012-05-15 08:06:45	2012-05-15 18:06:45	VR2W-112613	A69-9001-1279	1
2012-05-15 20:31:03	2012-05-16 06:31:03	VR2W-112613	A69-9001-1279	1
2012-05-15 20:35:51	2012-05-16 06:35:51	VR2W-112613	A69-9001-1279	1
2012-05-15 20:40:30	2012-05-16 06:40:30	VR2W-112613	A69-9001-1279	1
2012-05-15 20:48:41	2012-05-16 06:48:41	VR2W-112613	A69-9001-1279	1
2012-05-15 21:01:15	2012-05-16 07:01:15	VR2W-112613	A69-9001-1279	1
2012-05-15 21:05:05	2012-05-16 07:05:05	VR2W-112613	A69-9001-1279	1
2012-05-15 21:09:29	2012-05-16 07:09:29	VR2W-112613	A69-9001-1279	1
2012-05-15 21:13:21	2012-05-16 07:13:21	VR2W-112613	A69-9001-1279	1
2012-05-15 21:17:49	2012-05-16 07:17:49	VR2W-112613	A69-9001-1279	1
2012-05-15 21:21:51	2012-05-16 07:21:51	VR2W-112613	A69-9001-1279	1
2012-05-15 21:31:14	2012-05-16 07:31:14	VR2W-112613	A69-9001-1279	1
2012-05-15 21:39:14	2012-05-16 07:39:14	VR2W-112613	A69-9001-1279	1
2012-05-15 21:49:58	2012-05-16 07:49:58	VR2W-112613	A69-9001-1279	1
2012-05-15 21:53:23	2012-05-16 07:53:23	VR2W-112613	A69-9001-1279	1
2012-05-15 21:56:54	2012-05-16 07:56:54	VR2W-112613	A69-9001-1279	1
2012-05-15 22:00:43	2012-05-16 08:00:43	VR2W-112613	A69-9001-1279	1
2012-05-15 22:25:34	2012-05-16 08:25:34	VR2W-112613	A69-9001-1279	1
2012-05-15 23:06:20	2012-05-16 09:06:20	VR2W-112613	A69-9001-1279	1
2012-05-15 23:19:43	2012-05-16 09:19:43	VR2W-112613	A69-9001-1279	1
2012-05-16 00:21:26	2012-05-16 10:21:26	VR2W-112613	A69-9001-1279	1
2012-05-16 00:25:41	2012-05-16 10:25:41	VR2W-112613	A69-9001-1279	1
2012-05-16 00:29:16	2012-05-16 10:29:16	VR2W-112613	A69-9001-1279	1
2012-05-16 00:33:09	2012-05-16 10:33:09	VR2W-112613	A69-9001-1279	1
2012-05-16 00:41:48	2012-05-16 10:41:48	VR2W-112613	A69-9001-1279	1
2012-05-16 00:48:38	2012-05-16 10:48:38	VR2W-112613	A69-9001-1279	1
2012-05-16 01:05:57	2012-05-16 11:05:57	VR2W-112613	A69-9001-1279	1
2012-05-16 01:10:34	2012-05-16 11:10:34	VR2W-112613	A69-9001-1279	1
2012-05-16 01:18:32	2012-05-16 11:18:32	VR2W-112613	A69-9001-1279	1
2012-05-16 01:55:55	2012-05-16 11:55:55	VR2W-112616	A69-9001-1279	1
2012-05-16 02:21:57	2012-05-16 12:21:57	VR2W-112616	A69-9001-1279	1
2012-05-16 02:50:42	2012-05-16 12:50:42	VR2W-112616	A69-9001-1279	1
2012-05-16 03:04:37	2012-05-16 13:04:37	VR2W-112616	A69-9001-1279	1
2012-05-16 03:29:34	2012-05-16 13:29:34	VR2W-112616	A69-9001-1279	1
2012-05-16 05:24:54	2012-05-16 15:24:54	VR2W-112614	A69-9001-1279	1
2012-05-16 05:40:35	2012-05-16 15:40:35	VR2W-112613	A69-9001-1279	1
2012-05-16 05:57:18	2012-05-16 15:57:18	VR2W-112613	A69-9001-1279	1
2012-05-16 06:09:59	2012-05-16 16:09:59	VR2W-112613	A69-9001-1279	1
2012-05-16 06:17:43	2012-05-16 16:17:43	VR2W-112613	A69-9001-1279	1
2012-05-16 06:21:29	2012-05-16 16:21:29	VR2W-112613	A69-9001-1279	1
2012-05-16 06:29:23	2012-05-16 16:29:23	VR2W-112613	A69-9001-1279	1
2012-05-16 06:33:24	2012-05-16 16:33:24	VR2W-112613	A69-9001-1279	1
2012-05-16 06:38:10	2012-05-16 16:38:10	VR2W-112613	A69-9001-1279	1
2012-05-16 06:50:43	2012-05-16 16:50:43	VR2W-112613	A69-9001-1279	1
2012-05-16 07:09:08	2012-05-16 17:09:08	VR2W-112613	A69-9001-1279	1
2012-05-16 07:26:07	2012-05-16 17:26:07	VR2W-112613	A69-9001-1279	1
2012-05-16 07:47:23	2012-05-16 17:47:23	VR2W-112613	A69-9001-1279	1
2012-05-16 07:50:46	2012-05-16 17:50:46	VR2W-112613	A69-9001-1279	1
2012-05-16 08:13:32	2012-05-16 18:13:32	VR2W-112613	A69-9001-1279	1
2012-05-16 08:16:56	2012-05-16 18:16:56	VR2W-112613	A69-9001-1279	1
2012-05-16 20:36:00	2012-05-17 06:36:00	VR2W-112613	A69-9001-1279	1
2012-05-16 20:40:17	2012-05-17 06:40:17	VR2W-112613	A69-9001-1279	1
2012-05-16 20:43:57	2012-05-17 06:43:57	VR2W-112613	A69-9001-1279	1
2012-05-16 21:09:31	2012-05-17 07:09:31	VR2W-112613	A69-9001-1279	1
2012-05-16 21:12:53	2012-05-17 07:12:53	VR2W-112613	A69-9001-1279	1
2012-05-16 21:16:22	2012-05-17 07:16:22	VR2W-112613	A69-9001-1279	1
2012-05-16 22:43:14	2012-05-17 08:43:14	VR2W-112613	A69-9001-1279	1
2012-05-16 22:59:42	2012-05-17 08:59:42	VR2W-112613	A69-9001-1279	1
2012-05-16 23:08:15	2012-05-17 09:08:15	VR2W-112613	A69-9001-1279	1
2012-05-16 23:12:32	2012-05-17 09:12:32	VR2W-112613	A69-9001-1279	1
2012-05-16 23:48:14	2012-05-17 09:48:14	VR2W-112613	A69-9001-1279	1
2012-05-16 23:51:34	2012-05-17 09:51:34	VR2W-112613	A69-9001-1279	1
2012-05-17 00:10:04	2012-05-17 10:10:04	VR2W-112613	A69-9001-1279	1
2012-05-17 00:18:38	2012-05-17 10:18:38	VR2W-112613	A69-9001-1279	1
2012-05-17 01:26:36	2012-05-17 11:26:36	VR2W-112613	A69-9001-1279	1
2012-05-17 01:30:05	2012-05-17 11:30:05	VR2W-112613	A69-9001-1279	1
2012-05-17 01:38:05	2012-05-17 11:38:05	VR2W-112613	A69-9001-1279	1
2012-05-17 01:53:28	2012-05-17 11:53:28	VR2W-112614	A69-9001-1279	1
2012-05-17 01:57:49	2012-05-17 11:57:49	VR2W-112614	A69-9001-1279	1
2012-05-17 02:24:47	2012-05-17 12:24:47	VR2W-112614	A69-9001-1279	1
2012-05-17 02:25:54	2012-05-17 12:25:54	VR2W-112613	A69-9001-1279	1
2012-05-17 02:29:24	2012-05-17 12:29:24	VR2W-112614	A69-9001-1279	1
2012-05-17 03:15:24	2012-05-17 13:15:24	VR2W-112614	A69-9001-1279	1
2012-05-17 03:19:52	2012-05-17 13:19:52	VR2W-112614	A69-9001-1279	1
2012-05-17 03:33:12	2012-05-17 13:33:12	VR2W-112614	A69-9001-1279	1
2012-05-17 03:45:57	2012-05-17 13:45:57	VR2W-112613	A69-9001-1279	1
2012-05-17 04:12:36	2012-05-17 14:12:36	VR2W-112614	A69-9001-1279	1
2012-05-17 04:53:07	2012-05-17 14:53:07	VR2W-112613	A69-9001-1279	1
2012-05-17 05:15:39	2012-05-17 15:15:39	VR2W-112613	A69-9001-1279	1
2012-05-17 05:22:36	2012-05-17 15:22:36	VR2W-112613	A69-9001-1279	1
2012-05-17 05:39:37	2012-05-17 15:39:37	VR2W-112613	A69-9001-1279	1
2012-05-17 06:06:39	2012-05-17 16:06:39	VR2W-112613	A69-9001-1279	1
2012-05-17 06:10:18	2012-05-17 16:10:18	VR2W-112613	A69-9001-1279	1
2012-05-17 06:55:25	2012-05-17 16:55:25	VR2W-112613	A69-9001-1279	1
2012-05-17 07:31:34	2012-05-17 17:31:34	VR2W-112613	A69-9001-1279	1
2012-05-17 07:34:51	2012-05-17 17:34:51	VR2W-112613	A69-9001-1279	1
2012-05-17 07:41:31	2012-05-17 17:41:31	VR2W-112613	A69-9001-1279	1
2012-05-17 08:02:29	2012-05-17 18:02:29	VR2W-112613	A69-9001-1279	1
2012-05-17 08:07:17	2012-05-17 18:07:17	VR2W-112613	A69-9001-1279	1
2012-05-17 20:34:05	2012-05-18 06:34:05	VR2W-112613	A69-9001-1279	1
2012-05-17 20:39:01	2012-05-18 06:39:01	VR2W-112613	A69-9001-1279	1
2012-05-17 20:43:55	2012-05-18 06:43:55	VR2W-112613	A69-9001-1279	1
2012-05-17 20:58:39	2012-05-18 06:58:39	VR2W-112613	A69-9001-1279	1
2012-05-17 21:20:59	2012-05-18 07:20:59	VR2W-112613	A69-9001-1279	1
2012-05-17 21:28:47	2012-05-18 07:28:47	VR2W-112613	A69-9001-1279	1
2012-05-17 21:37:04	2012-05-18 07:37:04	VR2W-112613	A69-9001-1279	1
2012-05-17 21:40:33	2012-05-18 07:40:33	VR2W-112614	A69-9001-1279	1
2012-05-17 21:41:00	2012-05-18 07:41:00	VR2W-112613	A69-9001-1279	1
2012-05-17 22:10:38	2012-05-18 08:10:38	VR2W-112613	A69-9001-1279	1
2012-05-17 22:20:08	2012-05-18 08:20:08	VR2W-112613	A69-9001-1279	1
2012-05-17 22:24:35	2012-05-18 08:24:35	VR2W-112613	A69-9001-1279	1
2012-05-17 22:45:18	2012-05-18 08:45:18	VR2W-112613	A69-9001-1279	1
2012-05-17 23:21:11	2012-05-18 09:21:11	VR2W-112613	A69-9001-1279	1
2012-05-17 23:31:27	2012-05-18 09:31:27	VR2W-112613	A69-9001-1279	1
2012-05-17 23:47:58	2012-05-18 09:47:58	VR2W-112613	A69-9001-1279	1
2012-05-18 00:01:08	2012-05-18 10:01:08	VR2W-112613	A69-9001-1279	1
2012-05-18 00:09:58	2012-05-18 10:09:58	VR2W-112613	A69-9001-1279	1
2012-05-18 00:14:39	2012-05-18 10:14:39	VR2W-112613	A69-9001-1279	1
2012-05-18 00:46:21	2012-05-18 10:46:21	VR2W-112613	A69-9001-1279	1
2012-05-18 00:49:44	2012-05-18 10:49:44	VR2W-112613	A69-9001-1279	1
2012-05-18 00:56:53	2012-05-18 10:56:53	VR2W-112613	A69-9001-1279	1
2012-05-18 01:04:18	2012-05-18 11:04:18	VR2W-112613	A69-9001-1279	1
2012-05-18 01:10:59	2012-05-18 11:10:59	VR2W-112613	A69-9001-1279	1
2012-05-18 01:14:28	2012-05-18 11:14:28	VR2W-112613	A69-9001-1279	1
2012-05-18 01:22:17	2012-05-18 11:22:17	VR2W-112613	A69-9001-1279	1
2012-05-18 01:25:37	2012-05-18 11:25:37	VR2W-112613	A69-9001-1279	1
2012-05-18 01:32:32	2012-05-18 11:32:32	VR2W-112613	A69-9001-1279	1
2012-05-18 01:40:41	2012-05-18 11:40:41	VR2W-112613	A69-9001-1279	1
2012-05-18 01:44:27	2012-05-18 11:44:27	VR2W-112613	A69-9001-1279	1
2012-05-18 01:48:43	2012-05-18 11:48:43	VR2W-112613	A69-9001-1279	1
2012-05-18 01:52:20	2012-05-18 11:52:20	VR2W-112613	A69-9001-1279	1
2012-05-18 02:01:00	2012-05-18 12:01:00	VR2W-112613	A69-9001-1279	1
2012-05-18 02:05:27	2012-05-18 12:05:27	VR2W-112613	A69-9001-1279	1
2012-05-18 02:09:24	2012-05-18 12:09:24	VR2W-112613	A69-9001-1279	1
2012-05-18 02:14:04	2012-05-18 12:14:04	VR2W-112613	A69-9001-1279	1
2012-05-18 02:18:29	2012-05-18 12:18:29	VR2W-112613	A69-9001-1279	1
2012-05-18 02:22:24	2012-05-18 12:22:24	VR2W-112613	A69-9001-1279	1
2012-05-18 02:26:57	2012-05-18 12:26:57	VR2W-112613	A69-9001-1279	1
2012-05-18 02:38:31	2012-05-18 12:38:31	VR2W-112613	A69-9001-1279	1
2012-05-18 02:50:48	2012-05-18 12:50:48	VR2W-112613	A69-9001-1279	1
2012-05-18 02:58:03	2012-05-18 12:58:03	VR2W-112613	A69-9001-1279	1
2012-05-18 03:02:16	2012-05-18 13:02:16	VR2W-112613	A69-9001-1279	1
2012-05-18 03:05:47	2012-05-18 13:05:47	VR2W-112613	A69-9001-1279	1
2012-05-18 03:09:32	2012-05-18 13:09:32	VR2W-112613	A69-9001-1279	1
2012-05-18 03:17:23	2012-05-18 13:17:23	VR2W-112613	A69-9001-1279	1
2012-05-18 03:21:18	2012-05-18 13:21:18	VR2W-112613	A69-9001-1279	1
2012-05-18 03:25:53	2012-05-18 13:25:53	VR2W-112613	A69-9001-1279	1
2012-05-18 03:37:30	2012-05-18 13:37:30	VR2W-112613	A69-9001-1279	1
2012-05-18 03:53:53	2012-05-18 13:53:53	VR2W-112614	A69-9001-1279	1
2012-05-18 04:03:34	2012-05-18 14:03:34	VR2W-112613	A69-9001-1279	1
2012-05-18 04:11:20	2012-05-18 14:11:20	VR2W-112613	A69-9001-1279	1
2012-05-18 04:19:31	2012-05-18 14:19:31	VR2W-112613	A69-9001-1279	1
2012-05-18 05:15:57	2012-05-18 15:15:57	VR2W-112613	A69-9001-1279	1
2012-05-18 05:31:28	2012-05-18 15:31:28	VR2W-112613	A69-9001-1279	1
2012-05-18 05:35:09	2012-05-18 15:35:09	VR2W-112613	A69-9001-1279	1
2012-05-18 05:52:26	2012-05-18 15:52:26	VR2W-112613	A69-9001-1279	1
2012-05-18 06:03:10	2012-05-18 16:03:10	VR2W-112613	A69-9001-1279	1
2012-05-18 06:11:16	2012-05-18 16:11:16	VR2W-112613	A69-9001-1279	1
2012-05-18 06:19:15	2012-05-18 16:19:15	VR2W-112613	A69-9001-1279	1
2012-05-18 06:23:20	2012-05-18 16:23:20	VR2W-112613	A69-9001-1279	1
2012-05-18 06:38:05	2012-05-18 16:38:05	VR2W-112613	A69-9001-1279	1
2012-05-18 06:52:40	2012-05-18 16:52:40	VR2W-112613	A69-9001-1279	1
2012-05-18 06:57:21	2012-05-18 16:57:21	VR2W-112613	A69-9001-1279	1
2012-05-18 07:01:48	2012-05-18 17:01:48	VR2W-112613	A69-9001-1279	1
2012-05-18 07:10:26	2012-05-18 17:10:26	VR2W-112613	A69-9001-1279	1
2012-05-18 07:14:51	2012-05-18 17:14:51	VR2W-112613	A69-9001-1279	1
2012-05-18 07:18:44	2012-05-18 17:18:44	VR2W-112613	A69-9001-1279	1
2012-05-18 07:23:16	2012-05-18 17:23:16	VR2W-112613	A69-9001-1279	1
2012-05-18 07:27:24	2012-05-18 17:27:24	VR2W-112613	A69-9001-1279	1
2012-05-18 07:30:46	2012-05-18 17:30:46	VR2W-112613	A69-9001-1279	1
2012-05-18 07:34:13	2012-05-18 17:34:13	VR2W-112613	A69-9001-1279	1
2012-05-18 07:46:37	2012-05-18 17:46:37	VR2W-112613	A69-9001-1279	1
2012-05-18 07:55:24	2012-05-18 17:55:24	VR2W-112613	A69-9001-1279	1
2012-05-18 08:02:42	2012-05-18 18:02:42	VR2W-112613	A69-9001-1279	1
2012-05-18 08:21:28	2012-05-18 18:21:28	VR2W-112613	A69-9001-1279	1
2012-05-18 20:20:15	2012-05-19 06:20:15	VR2W-112613	A69-9001-1279	0
2012-05-18 20:47:45	2012-05-19 06:47:45	VR2W-112613	A69-9001-1279	1
2012-05-18 20:52:37	2012-05-19 06:52:37	VR2W-112613	A69-9001-1279	1
2012-05-18 21:06:19	2012-05-19 07:06:19	VR2W-112613	A69-9001-1279	1
2012-05-18 21:10:01	2012-05-19 07:10:01	VR2W-112613	A69-9001-1279	1
2012-05-18 21:14:11	2012-05-19 07:14:11	VR2W-112613	A69-9001-1279	1
2012-05-18 21:17:37	2012-05-19 07:17:37	VR2W-112613	A69-9001-1279	1
2012-05-18 21:21:13	2012-05-19 07:21:13	VR2W-112613	A69-9001-1279	1
2012-05-18 21:25:08	2012-05-19 07:25:08	VR2W-112613	A69-9001-1279	1
2012-05-18 21:34:01	2012-05-19 07:34:01	VR2W-112613	A69-9001-1279	1
2012-05-18 22:07:23	2012-05-19 08:07:23	VR2W-112613	A69-9001-1279	1
2012-05-18 22:15:10	2012-05-19 08:15:10	VR2W-112613	A69-9001-1279	1
2012-05-18 22:27:14	2012-05-19 08:27:14	VR2W-112613	A69-9001-1279	1
2012-05-18 23:28:55	2012-05-19 09:28:55	VR2W-112613	A69-9001-1279	1
2012-05-18 23:44:52	2012-05-19 09:44:52	VR2W-112613	A69-9001-1279	1
2012-05-18 23:56:05	2012-05-19 09:56:05	VR2W-112613	A69-9001-1279	1
2012-05-19 00:15:34	2012-05-19 10:15:34	VR2W-112613	A69-9001-1279	1
2012-05-19 00:37:18	2012-05-19 10:37:18	VR2W-112613	A69-9001-1279	1
2012-05-19 00:40:44	2012-05-19 10:40:44	VR2W-112613	A69-9001-1279	1
2012-05-19 00:44:22	2012-05-19 10:44:22	VR2W-112613	A69-9001-1279	1
2012-05-19 01:01:43	2012-05-19 11:01:43	VR2W-112613	A69-9001-1279	1
2012-05-19 01:11:44	2012-05-19 11:11:44	VR2W-112613	A69-9001-1279	1
2012-05-19 01:49:41	2012-05-19 11:49:41	VR2W-112613	A69-9001-1279	1
2012-05-19 01:53:35	2012-05-19 11:53:35	VR2W-112613	A69-9001-1279	1
2012-05-19 02:36:37	2012-05-19 12:36:37	VR2W-112614	A69-9001-1279	1
2012-05-19 02:40:14	2012-05-19 12:40:14	VR2W-112614	A69-9001-1279	1
2012-05-19 05:43:22	2012-05-19 15:43:22	VR2W-112613	A69-9001-1279	1
2012-05-19 05:46:46	2012-05-19 15:46:46	VR2W-112613	A69-9001-1279	1
2012-05-19 05:50:20	2012-05-19 15:50:20	VR2W-112613	A69-9001-1279	1
2012-05-19 05:54:11	2012-05-19 15:54:11	VR2W-112613	A69-9001-1279	1
2012-05-19 05:58:38	2012-05-19 15:58:38	VR2W-112613	A69-9001-1279	1
2012-05-19 06:11:58	2012-05-19 16:11:58	VR2W-112613	A69-9001-1279	1
2012-05-19 06:16:12	2012-05-19 16:16:12	VR2W-112613	A69-9001-1279	1
2012-05-19 06:19:45	2012-05-19 16:19:45	VR2W-112613	A69-9001-1279	1
2012-05-19 06:31:54	2012-05-19 16:31:54	VR2W-112613	A69-9001-1279	1
2012-05-19 06:36:27	2012-05-19 16:36:27	VR2W-112613	A69-9001-1279	1
2012-05-19 06:40:36	2012-05-19 16:40:36	VR2W-112613	A69-9001-1279	1
2012-05-19 06:47:27	2012-05-19 16:47:27	VR2W-112613	A69-9001-1279	1
2012-05-19 06:51:10	2012-05-19 16:51:10	VR2W-112613	A69-9001-1279	1
2012-05-19 06:55:19	2012-05-19 16:55:19	VR2W-112613	A69-9001-1279	1
2012-05-19 06:58:41	2012-05-19 16:58:41	VR2W-112613	A69-9001-1279	1
2012-05-19 07:02:11	2012-05-19 17:02:11	VR2W-112613	A69-9001-1279	1
2012-05-19 07:10:03	2012-05-19 17:10:03	VR2W-112613	A69-9001-1279	1
2012-05-19 07:20:48	2012-05-19 17:20:48	VR2W-112613	A69-9001-1279	1
2012-05-19 07:28:55	2012-05-19 17:28:55	VR2W-112613	A69-9001-1279	1
2012-05-19 07:36:53	2012-05-19 17:36:53	VR2W-112613	A69-9001-1279	1
2012-05-19 07:40:55	2012-05-19 17:40:55	VR2W-112613	A69-9001-1279	1
2012-05-19 07:59:31	2012-05-19 17:59:31	VR2W-112613	A69-9001-1279	1
2012-05-19 20:44:26	2012-05-20 06:44:26	VR2W-112613	A69-9001-1279	1
2012-05-19 20:53:18	2012-05-20 06:53:18	VR2W-112613	A69-9001-1279	1
2012-05-19 20:58:04	2012-05-20 06:58:04	VR2W-112613	A69-9001-1279	1
2012-05-19 21:06:59	2012-05-20 07:06:59	VR2W-112613	A69-9001-1279	1
2012-05-19 21:10:38	2012-05-20 07:10:38	VR2W-112613	A69-9001-1279	1
2012-05-19 21:14:42	2012-05-20 07:14:42	VR2W-112613	A69-9001-1279	1
2012-05-19 21:24:24	2012-05-20 07:24:24	VR2W-112613	A69-9001-1279	1
2012-05-19 21:57:00	2012-05-20 07:57:00	VR2W-112613	A69-9001-1279	1
2012-05-19 22:20:07	2012-05-20 08:20:07	VR2W-112613	A69-9001-1279	1
2012-05-20 01:19:01	2012-05-20 11:19:01	VR2W-112613	A69-9001-1279	1
2012-05-20 01:37:57	2012-05-20 11:37:57	VR2W-112613	A69-9001-1279	1
2012-05-20 01:44:52	2012-05-20 11:44:52	VR2W-112614	A69-9001-1279	1
2012-05-20 01:45:56	2012-05-20 11:45:56	VR2W-112613	A69-9001-1279	1
2012-05-20 02:14:31	2012-05-20 12:14:31	VR2W-112614	A69-9001-1279	1
2012-05-20 02:31:35	2012-05-20 12:31:35	VR2W-112613	A69-9001-1279	1
2012-05-20 02:35:34	2012-05-20 12:35:34	VR2W-112613	A69-9001-1279	1
2012-05-20 02:40:17	2012-05-20 12:40:17	VR2W-112613	A69-9001-1279	1
2012-05-20 03:12:51	2012-05-20 13:12:51	VR2W-112613	A69-9001-1279	1
2012-05-20 03:17:05	2012-05-20 13:17:05	VR2W-112613	A69-9001-1279	1
2012-05-20 03:37:55	2012-05-20 13:37:55	VR2W-112614	A69-9001-1279	1
2012-05-20 04:32:34	2012-05-20 14:32:34	VR2W-112614	A69-9001-1279	1
2012-05-20 04:46:27	2012-05-20 14:46:27	VR2W-112614	A69-9001-1279	1
2012-05-20 05:13:52	2012-05-20 15:13:52	VR2W-112613	A69-9001-1279	1
2012-05-20 05:58:57	2012-05-20 15:58:57	VR2W-112613	A69-9001-1279	1
2012-05-20 06:14:28	2012-05-20 16:14:28	VR2W-112613	A69-9001-1279	1
2012-05-20 06:18:39	2012-05-20 16:18:39	VR2W-112613	A69-9001-1279	1
2012-05-20 06:22:09	2012-05-20 16:22:09	VR2W-112613	A69-9001-1279	1
2012-05-20 06:30:02	2012-05-20 16:30:02	VR2W-112613	A69-9001-1279	1
2012-05-20 06:41:04	2012-05-20 16:41:04	VR2W-112613	A69-9001-1279	1
2012-05-20 06:45:45	2012-05-20 16:45:45	VR2W-112613	A69-9001-1279	1
2012-05-20 07:15:15	2012-05-20 17:15:15	VR2W-112613	A69-9001-1279	1
2012-05-20 07:28:16	2012-05-20 17:28:16	VR2W-112613	A69-9001-1279	1
2012-05-20 07:48:25	2012-05-20 17:48:25	VR2W-112613	A69-9001-1279	1
2012-05-20 07:53:17	2012-05-20 17:53:17	VR2W-112613	A69-9001-1279	1
2012-05-20 20:24:21	2012-05-21 06:24:21	VR2W-112613	A69-9001-1279	0
2012-05-20 20:28:52	2012-05-21 06:28:52	VR2W-112613	A69-9001-1279	0
2012-05-20 20:36:14	2012-05-21 06:36:14	VR2W-112613	A69-9001-1279	1
2012-05-20 20:46:07	2012-05-21 06:46:07	VR2W-112613	A69-9001-1279	1
2012-05-20 20:49:28	2012-05-21 06:49:28	VR2W-112613	A69-9001-1279	1
2012-05-20 20:52:57	2012-05-21 06:52:57	VR2W-112613	A69-9001-1279	1
2012-05-20 21:10:34	2012-05-21 07:10:34	VR2W-112613	A69-9001-1279	1
2012-05-20 21:17:15	2012-05-21 07:17:15	VR2W-112613	A69-9001-1279	1
2012-05-20 21:24:28	2012-05-21 07:24:28	VR2W-112613	A69-9001-1279	1
2012-05-20 21:28:39	2012-05-21 07:28:39	VR2W-112613	A69-9001-1279	1
2012-05-20 21:52:28	2012-05-21 07:52:28	VR2W-112613	A69-9001-1279	1
2012-05-20 21:56:48	2012-05-21 07:56:48	VR2W-112613	A69-9001-1279	1
2012-05-20 22:19:34	2012-05-21 08:19:34	VR2W-112613	A69-9001-1279	1
2012-05-20 22:27:16	2012-05-21 08:27:16	VR2W-112613	A69-9001-1279	1
2012-05-20 22:32:06	2012-05-21 08:32:06	VR2W-112613	A69-9001-1279	1
2012-05-20 22:45:37	2012-05-21 08:45:37	VR2W-112613	A69-9001-1279	1
2012-05-20 22:57:06	2012-05-21 08:57:06	VR2W-112613	A69-9001-1279	1
2012-05-20 23:00:38	2012-05-21 09:00:38	VR2W-112613	A69-9001-1279	1
2012-05-20 23:29:21	2012-05-21 09:29:21	VR2W-112613	A69-9001-1279	1
2012-05-20 23:38:34	2012-05-21 09:38:34	VR2W-112613	A69-9001-1279	1
2012-05-21 01:07:48	2012-05-21 11:07:48	VR2W-112613	A69-9001-1279	1
2012-05-21 02:54:00	2012-05-21 12:54:00	VR2W-112613	A69-9001-1279	1
2012-05-21 03:05:57	2012-05-21 13:05:57	VR2W-112613	A69-9001-1279	1
2012-05-21 03:16:30	2012-05-21 13:16:30	VR2W-112613	A69-9001-1279	1
2012-05-21 03:41:15	2012-05-21 13:41:15	VR2W-112614	A69-9001-1279	1
2012-05-21 04:52:16	2012-05-21 14:52:16	VR2W-112616	A69-9001-1279	1
2012-05-21 05:38:55	2012-05-21 15:38:55	VR2W-112616	A69-9001-1279	1
2012-05-21 05:42:49	2012-05-21 15:42:49	VR2W-112616	A69-9001-1279	1
2012-05-21 06:32:49	2012-05-21 16:32:49	VR2W-112614	A69-9001-1279	1
2012-05-21 06:42:25	2012-05-21 16:42:25	VR2W-112613	A69-9001-1279	1
2012-05-21 06:46:14	2012-05-21 16:46:14	VR2W-112613	A69-9001-1279	1
2012-05-21 07:31:31	2012-05-21 17:31:31	VR2W-112613	A69-9001-1279	1
2012-05-21 07:50:47	2012-05-21 17:50:47	VR2W-112613	A69-9001-1279	1
2012-05-21 07:54:10	2012-05-21 17:54:10	VR2W-112613	A69-9001-1279	1
2012-05-21 20:41:06	2012-05-22 06:41:06	VR2W-112613	A69-9001-1279	1
2012-05-21 20:59:31	2012-05-22 06:59:31	VR2W-112613	A69-9001-1279	1
2012-05-21 21:09:14	2012-05-22 07:09:14	VR2W-112613	A69-9001-1279	1
2012-05-21 21:37:48	2012-05-22 07:37:48	VR2W-112613	A69-9001-1279	1
2012-05-21 21:57:27	2012-05-22 07:57:27	VR2W-112613	A69-9001-1279	1
2012-05-21 22:09:30	2012-05-22 08:09:30	VR2W-112613	A69-9001-1279	1
2012-05-21 22:13:55	2012-05-22 08:13:55	VR2W-112613	A69-9001-1279	1
2012-05-21 22:30:08	2012-05-22 08:30:08	VR2W-112613	A69-9001-1279	1
2012-05-21 22:41:32	2012-05-22 08:41:32	VR2W-112613	A69-9001-1279	1
2012-05-21 22:48:27	2012-05-22 08:48:27	VR2W-112612	A69-9001-1279	1
2012-05-21 22:52:51	2012-05-22 08:52:51	VR2W-112613	A69-9001-1279	1
2012-05-21 23:09:02	2012-05-22 09:09:02	VR2W-112613	A69-9001-1279	1
2012-05-21 23:12:25	2012-05-22 09:12:25	VR2W-112613	A69-9001-1279	1
2012-05-21 23:15:56	2012-05-22 09:15:56	VR2W-112613	A69-9001-1279	1
2012-05-21 23:44:13	2012-05-22 09:44:13	VR2W-112613	A69-9001-1279	1
2012-05-22 00:19:09	2012-05-22 10:19:09	VR2W-112613	A69-9001-1279	1
2012-05-22 00:37:26	2012-05-22 10:37:26	VR2W-112613	A69-9001-1279	1
2012-05-22 01:09:57	2012-05-22 11:09:57	VR2W-112613	A69-9001-1279	1
2012-05-22 01:28:46	2012-05-22 11:28:46	VR2W-112613	A69-9001-1279	1
2012-05-22 01:32:45	2012-05-22 11:32:45	VR2W-112613	A69-9001-1279	1
2012-05-22 02:14:55	2012-05-22 12:14:55	VR2W-112613	A69-9001-1279	1
2012-05-22 02:19:08	2012-05-22 12:19:08	VR2W-112613	A69-9001-1279	1
2012-05-22 02:22:38	2012-05-22 12:22:38	VR2W-112613	A69-9001-1279	1
2012-05-22 03:24:17	2012-05-22 13:24:17	VR2W-112613	A69-9001-1279	1
2012-05-22 03:29:07	2012-05-22 13:29:07	VR2W-112613	A69-9001-1279	1
2012-05-22 03:38:26	2012-05-22 13:38:26	VR2W-112613	A69-9001-1279	1
2012-05-22 03:42:40	2012-05-22 13:42:40	VR2W-112613	A69-9001-1279	1
2012-05-22 03:46:13	2012-05-22 13:46:13	VR2W-112613	A69-9001-1279	1
2012-05-22 03:50:02	2012-05-22 13:50:02	VR2W-112613	A69-9001-1279	1
2012-05-22 03:58:18	2012-05-22 13:58:18	VR2W-112613	A69-9001-1279	1
2012-05-22 04:06:13	2012-05-22 14:06:13	VR2W-112614	A69-9001-1279	1
2012-05-22 04:29:54	2012-05-22 14:29:54	VR2W-112613	A69-9001-1279	1
2012-05-22 04:46:39	2012-05-22 14:46:39	VR2W-112613	A69-9001-1279	1
2012-05-22 05:09:39	2012-05-22 15:09:39	VR2W-112613	A69-9001-1279	1
2012-05-22 05:13:27	2012-05-22 15:13:27	VR2W-112613	A69-9001-1279	1
2012-05-22 06:04:37	2012-05-22 16:04:37	VR2W-112613	A69-9001-1279	1
2012-05-22 06:09:22	2012-05-22 16:09:22	VR2W-112613	A69-9001-1279	1
2012-05-22 06:56:26	2012-05-22 16:56:26	VR2W-112613	A69-9001-1279	1
2012-05-22 07:47:52	2012-05-22 17:47:52	VR2W-112613	A69-9001-1279	1
2012-05-22 20:52:20	2012-05-23 06:52:20	VR2W-112613	A69-9001-1279	1
2012-05-22 21:18:13	2012-05-23 07:18:13	VR2W-112613	A69-9001-1279	1
2012-05-22 21:23:09	2012-05-23 07:23:09	VR2W-112613	A69-9001-1279	1
2012-05-22 21:28:04	2012-05-23 07:28:04	VR2W-112613	A69-9001-1279	1
2012-05-22 21:32:59	2012-05-23 07:32:59	VR2W-112613	A69-9001-1279	1
2012-05-22 21:37:53	2012-05-23 07:37:53	VR2W-112613	A69-9001-1279	1
2012-05-22 21:42:47	2012-05-23 07:42:47	VR2W-112613	A69-9001-1279	1
2012-05-22 21:47:39	2012-05-23 07:47:39	VR2W-112613	A69-9001-1279	1
2012-05-22 21:57:09	2012-05-23 07:57:09	VR2W-112613	A69-9001-1279	1
2012-05-22 22:10:20	2012-05-23 08:10:20	VR2W-112613	A69-9001-1279	1
2012-05-22 22:14:52	2012-05-23 08:14:52	VR2W-112613	A69-9001-1279	1
2012-05-22 22:47:50	2012-05-23 08:47:50	VR2W-112613	A69-9001-1279	1
2012-05-22 22:52:12	2012-05-23 08:52:12	VR2W-112613	A69-9001-1279	1
2012-05-22 23:16:17	2012-05-23 09:16:17	VR2W-112613	A69-9001-1279	1
2012-05-22 23:50:22	2012-05-23 09:50:22	VR2W-112613	A69-9001-1279	1
2012-05-23 00:32:26	2012-05-23 10:32:26	VR2W-112613	A69-9001-1279	1
2012-05-23 01:26:47	2012-05-23 11:26:47	VR2W-112613	A69-9001-1279	1
2012-05-23 01:31:27	2012-05-23 11:31:27	VR2W-112613	A69-9001-1279	1
2012-05-23 02:29:37	2012-05-23 12:29:37	VR2W-112613	A69-9001-1279	1
2012-05-23 02:33:14	2012-05-23 12:33:14	VR2W-112613	A69-9001-1279	1
2012-05-23 03:15:35	2012-05-23 13:15:35	VR2W-112614	A69-9001-1279	1
2012-05-23 03:57:50	2012-05-23 13:57:50	VR2W-112614	A69-9001-1279	1
2012-05-23 04:59:55	2012-05-23 14:59:55	VR2W-112614	A69-9001-1279	1
2012-05-23 05:09:01	2012-05-23 15:09:01	VR2W-112613	A69-9001-1279	1
2012-05-23 05:27:51	2012-05-23 15:27:51	VR2W-112613	A69-9001-1279	1
2012-05-23 05:46:10	2012-05-23 15:46:10	VR2W-112613	A69-9001-1279	1
2012-05-23 05:49:59	2012-05-23 15:49:59	VR2W-112613	A69-9001-1279	1
2012-05-23 06:02:41	2012-05-23 16:02:41	VR2W-112613	A69-9001-1279	1
2012-05-23 06:11:18	2012-05-23 16:11:18	VR2W-112613	A69-9001-1279	1
2012-05-23 06:58:45	2012-05-23 16:58:45	VR2W-112613	A69-9001-1279	1
2012-05-23 07:03:08	2012-05-23 17:03:08	VR2W-112613	A69-9001-1279	1
2012-05-23 07:11:31	2012-05-23 17:11:31	VR2W-112613	A69-9001-1279	1
2012-05-23 07:34:48	2012-05-23 17:34:48	VR2W-112613	A69-9001-1279	1
2012-05-23 07:39:12	2012-05-23 17:39:12	VR2W-112613	A69-9001-1279	1
2012-05-23 20:52:22	2012-05-24 06:52:22	VR2W-112613	A69-9001-1279	1
2012-05-23 20:57:02	2012-05-24 06:57:02	VR2W-112613	A69-9001-1279	1
2012-05-23 21:01:28	2012-05-24 07:01:28	VR2W-112613	A69-9001-1279	1
2012-05-23 21:05:23	2012-05-24 07:05:23	VR2W-112613	A69-9001-1279	1
2012-05-23 21:09:56	2012-05-24 07:09:56	VR2W-112613	A69-9001-1279	1
2012-05-23 21:14:08	2012-05-24 07:14:08	VR2W-112613	A69-9001-1279	1
2012-05-23 21:32:00	2012-05-24 07:32:00	VR2W-112613	A69-9001-1279	1
2012-05-23 22:01:17	2012-05-24 08:01:17	VR2W-112613	A69-9001-1279	1
2012-05-24 02:07:30	2012-05-24 12:07:30	VR2W-112613	A69-9001-1279	1
2012-05-24 02:31:57	2012-05-24 12:31:57	VR2W-112613	A69-9001-1279	1
2012-05-24 02:49:27	2012-05-24 12:49:27	VR2W-112613	A69-9001-1279	1
2012-05-24 03:07:14	2012-05-24 13:07:14	VR2W-112613	A69-9001-1279	1
2012-05-24 03:19:07	2012-05-24 13:19:07	VR2W-112613	A69-9001-1279	1
2012-05-24 03:50:04	2012-05-24 13:50:04	VR2W-112613	A69-9001-1279	1
2012-05-24 04:20:51	2012-05-24 14:20:51	VR2W-112613	A69-9001-1279	1
2012-05-24 06:05:11	2012-05-24 16:05:11	VR2W-112613	A69-9001-1279	1
2012-05-24 06:21:31	2012-05-24 16:21:31	VR2W-112613	A69-9001-1279	1
2012-05-24 06:33:57	2012-05-24 16:33:57	VR2W-112613	A69-9001-1279	1
2012-05-24 06:48:01	2012-05-24 16:48:01	VR2W-112612	A69-9001-1279	1
2012-05-24 06:52:30	2012-05-24 16:52:30	VR2W-112613	A69-9001-1279	1
2012-05-24 07:03:33	2012-05-24 17:03:33	VR2W-112613	A69-9001-1279	1
2012-05-24 07:10:05	2012-05-24 17:10:05	VR2W-112613	A69-9001-1279	1
2012-05-24 07:16:38	2012-05-24 17:16:38	VR2W-112613	A69-9001-1279	1
2012-05-24 07:19:56	2012-05-24 17:19:56	VR2W-112613	A69-9001-1279	1
2012-05-24 07:23:16	2012-05-24 17:23:16	VR2W-112613	A69-9001-1279	1
2012-05-24 07:26:41	2012-05-24 17:26:41	VR2W-112613	A69-9001-1279	1
2012-05-24 07:30:13	2012-05-24 17:30:13	VR2W-112613	A69-9001-1279	1
2012-05-24 07:34:04	2012-05-24 17:34:04	VR2W-112613	A69-9001-1279	1
2012-05-24 07:42:31	2012-05-24 17:42:31	VR2W-112613	A69-9001-1279	1
2012-05-24 07:47:13	2012-05-24 17:47:13	VR2W-112613	A69-9001-1279	1
2012-05-24 20:44:13	2012-05-25 06:44:13	VR2W-112613	A69-9001-1279	1
2012-05-24 20:51:44	2012-05-25 06:51:44	VR2W-112613	A69-9001-1279	1
2012-05-24 21:00:38	2012-05-25 07:00:38	VR2W-112613	A69-9001-1279	1
2012-05-24 21:08:21	2012-05-25 07:08:21	VR2W-112613	A69-9001-1279	1
2012-05-24 21:13:12	2012-05-25 07:13:12	VR2W-112613	A69-9001-1279	1
2012-05-24 21:43:45	2012-05-25 07:43:45	VR2W-112613	A69-9001-1279	1
2012-05-25 00:14:49	2012-05-25 10:14:49	VR2W-112613	A69-9001-1279	1
2012-05-25 02:02:10	2012-05-25 12:02:10	VR2W-112614	A69-9001-1279	1
2012-05-25 02:11:56	2012-05-25 12:11:56	VR2W-112613	A69-9001-1279	1
2012-05-25 02:47:22	2012-05-25 12:47:22	VR2W-112613	A69-9001-1279	1
2012-05-25 03:29:15	2012-05-25 13:29:15	VR2W-112613	A69-9001-1279	1
2012-05-25 05:08:47	2012-05-25 15:08:47	VR2W-112613	A69-9001-1279	1
2012-05-25 05:21:01	2012-05-25 15:21:01	VR2W-112613	A69-9001-1279	1
2012-05-25 05:37:57	2012-05-25 15:37:57	VR2W-112613	A69-9001-1279	1
2012-05-25 07:04:00	2012-05-25 17:04:00	VR2W-112613	A69-9001-1279	1
2012-05-25 07:21:46	2012-05-25 17:21:46	VR2W-112613	A69-9001-1279	1
2012-05-25 07:42:05	2012-05-25 17:42:05	VR2W-112613	A69-9001-1279	1
2012-05-25 07:46:59	2012-05-25 17:46:59	VR2W-112613	A69-9001-1279	1
2012-05-25 07:51:51	2012-05-25 17:51:51	VR2W-112613	A69-9001-1279	1
2012-05-25 20:55:17	2012-05-26 06:55:17	VR2W-112613	A69-9001-1279	1
2012-05-25 21:16:53	2012-05-26 07:16:53	VR2W-112613	A69-9001-1279	1
2012-05-25 21:35:44	2012-05-26 07:35:44	VR2W-112613	A69-9001-1279	1
2012-05-25 21:39:07	2012-05-26 07:39:07	VR2W-112613	A69-9001-1279	1
2012-05-25 21:50:28	2012-05-26 07:50:28	VR2W-112613	A69-9001-1279	1
2012-05-25 21:57:19	2012-05-26 07:57:19	VR2W-112613	A69-9001-1279	1
2012-05-25 22:08:28	2012-05-26 08:08:28	VR2W-112613	A69-9001-1279	1
2012-05-25 22:15:26	2012-05-26 08:15:26	VR2W-112613	A69-9001-1279	1
2012-05-25 22:39:34	2012-05-26 08:39:34	VR2W-112613	A69-9001-1279	1
2012-05-25 22:42:59	2012-05-26 08:42:59	VR2W-112613	A69-9001-1279	1
2012-05-25 22:50:27	2012-05-26 08:50:27	VR2W-112613	A69-9001-1279	1
2012-05-25 22:59:03	2012-05-26 08:59:03	VR2W-112613	A69-9001-1279	1
2012-05-25 23:13:46	2012-05-26 09:13:46	VR2W-112613	A69-9001-1279	1
2012-05-25 23:23:25	2012-05-26 09:23:25	VR2W-112613	A69-9001-1279	1
2012-05-25 23:28:04	2012-05-26 09:28:04	VR2W-112613	A69-9001-1279	1
2012-05-25 23:32:28	2012-05-26 09:32:28	VR2W-112613	A69-9001-1279	1
2012-05-25 23:36:20	2012-05-26 09:36:20	VR2W-112613	A69-9001-1279	1
2012-05-25 23:40:49	2012-05-26 09:40:49	VR2W-112613	A69-9001-1279	1
2012-05-26 01:07:19	2012-05-26 11:07:19	VR2W-112614	A69-9001-1279	1
2012-05-26 01:24:45	2012-05-26 11:24:45	VR2W-112613	A69-9001-1279	1
2012-05-26 01:46:19	2012-05-26 11:46:19	VR2W-112613	A69-9001-1279	1
2012-05-26 03:23:10	2012-05-26 13:23:10	VR2W-112613	A69-9001-1279	1
2012-05-26 04:22:14	2012-05-26 14:22:14	VR2W-112613	A69-9001-1279	1
2012-05-26 04:33:44	2012-05-26 14:33:44	VR2W-112613	A69-9001-1279	1
2012-05-26 04:37:34	2012-05-26 14:37:34	VR2W-112613	A69-9001-1279	1
2012-05-26 04:41:56	2012-05-26 14:41:56	VR2W-112613	A69-9001-1279	1
2012-05-26 04:54:11	2012-05-26 14:54:11	VR2W-112613	A69-9001-1279	1
2012-05-26 04:58:49	2012-05-26 14:58:49	VR2W-112613	A69-9001-1279	1
2012-05-26 05:07:02	2012-05-26 15:07:02	VR2W-112613	A69-9001-1279	1
2012-05-26 05:11:26	2012-05-26 15:11:26	VR2W-112613	A69-9001-1279	1
2012-05-26 05:15:18	2012-05-26 15:15:18	VR2W-112613	A69-9001-1279	1
2012-05-26 05:19:47	2012-05-26 15:19:47	VR2W-112613	A69-9001-1279	1
2012-05-26 05:23:48	2012-05-26 15:23:48	VR2W-112613	A69-9001-1279	1
2012-05-26 05:37:36	2012-05-26 15:37:36	VR2W-112613	A69-9001-1279	1
2012-05-26 05:45:44	2012-05-26 15:45:44	VR2W-112613	A69-9001-1279	1
2012-05-26 06:05:14	2012-05-26 16:05:14	VR2W-112613	A69-9001-1279	1
2012-05-26 06:12:43	2012-05-26 16:12:43	VR2W-112613	A69-9001-1279	1
2012-05-26 06:21:32	2012-05-26 16:21:32	VR2W-112613	A69-9001-1279	1
2012-05-26 06:41:16	2012-05-26 16:41:16	VR2W-112613	A69-9001-1279	1
2012-05-26 06:44:53	2012-05-26 16:44:53	VR2W-112613	A69-9001-1279	1
2012-05-26 06:48:51	2012-05-26 16:48:51	VR2W-112613	A69-9001-1279	1
2012-05-26 07:15:11	2012-05-26 17:15:11	VR2W-112613	A69-9001-1279	1
2012-05-26 07:28:53	2012-05-26 17:28:53	VR2W-112613	A69-9001-1279	1
2012-05-26 07:36:43	2012-05-26 17:36:43	VR2W-112613	A69-9001-1279	1
2012-05-26 08:08:18	2012-05-26 18:08:18	VR2W-112613	A69-9001-1279	1
2012-05-26 08:12:09	2012-05-26 18:12:09	VR2W-112613	A69-9001-1279	1
2012-05-26 08:16:35	2012-05-26 18:16:35	VR2W-112613	A69-9001-1279	1
2012-05-26 20:53:57	2012-05-27 06:53:57	VR2W-112613	A69-9001-1279	1
2012-05-26 21:01:11	2012-05-27 07:01:11	VR2W-112613	A69-9001-1279	1
2012-05-26 21:05:23	2012-05-27 07:05:23	VR2W-112613	A69-9001-1279	1
2012-05-26 21:12:33	2012-05-27 07:12:33	VR2W-112613	A69-9001-1279	1
2012-05-26 21:23:23	2012-05-27 07:23:23	VR2W-112613	A69-9001-1279	1
2012-05-26 21:34:52	2012-05-27 07:34:52	VR2W-112613	A69-9001-1279	1
2012-05-26 21:42:11	2012-05-27 07:42:11	VR2W-112613	A69-9001-1279	1
2012-05-26 21:57:52	2012-05-27 07:57:52	VR2W-112613	A69-9001-1279	1
2012-05-26 22:05:30	2012-05-27 08:05:30	VR2W-112613	A69-9001-1279	1
2012-05-26 22:14:49	2012-05-27 08:14:49	VR2W-112613	A69-9001-1279	1
2012-05-26 22:33:54	2012-05-27 08:33:54	VR2W-112613	A69-9001-1279	1
2012-05-26 22:37:34	2012-05-27 08:37:34	VR2W-112613	A69-9001-1279	1
2012-05-26 22:46:28	2012-05-27 08:46:28	VR2W-112613	A69-9001-1279	1
2012-05-26 22:51:13	2012-05-27 08:51:13	VR2W-112613	A69-9001-1279	1
2012-05-26 23:03:40	2012-05-27 09:03:40	VR2W-112613	A69-9001-1279	1
2012-05-26 23:12:09	2012-05-27 09:12:09	VR2W-112613	A69-9001-1279	1
2012-05-26 23:19:57	2012-05-27 09:19:57	VR2W-112613	A69-9001-1279	1
2012-05-26 23:23:47	2012-05-27 09:23:47	VR2W-112613	A69-9001-1279	1
2012-05-26 23:40:47	2012-05-27 09:40:47	VR2W-112613	A69-9001-1279	1
2012-05-26 23:44:10	2012-05-27 09:44:10	VR2W-112613	A69-9001-1279	1
2012-05-26 23:47:40	2012-05-27 09:47:40	VR2W-112613	A69-9001-1279	1
2012-05-27 00:02:47	2012-05-27 10:02:47	VR2W-112613	A69-9001-1279	1
2012-05-27 00:06:56	2012-05-27 10:06:56	VR2W-112613	A69-9001-1279	1
2012-05-27 00:17:37	2012-05-27 10:17:37	VR2W-112613	A69-9001-1279	1
2012-05-27 00:21:55	2012-05-27 10:21:55	VR2W-112613	A69-9001-1279	1
2012-05-27 00:25:36	2012-05-27 10:25:36	VR2W-112613	A69-9001-1279	1
2012-05-27 00:39:26	2012-05-27 10:39:26	VR2W-112613	A69-9001-1279	1
2012-05-27 01:06:22	2012-05-27 11:06:22	VR2W-112613	A69-9001-1279	1
2012-05-27 01:18:48	2012-05-27 11:18:48	VR2W-112613	A69-9001-1279	1
2012-05-27 01:28:32	2012-05-27 11:28:32	VR2W-112613	A69-9001-1279	1
2012-05-27 01:37:51	2012-05-27 11:37:51	VR2W-112613	A69-9001-1279	1
2012-05-27 02:00:52	2012-05-27 12:00:52	VR2W-112613	A69-9001-1279	1
2012-05-27 02:05:13	2012-05-27 12:05:13	VR2W-112613	A69-9001-1279	1
2012-05-27 02:13:22	2012-05-27 12:13:22	VR2W-112613	A69-9001-1279	1
2012-05-27 02:24:58	2012-05-27 12:24:58	VR2W-112613	A69-9001-1279	1
2012-05-27 02:33:27	2012-05-27 12:33:27	VR2W-112613	A69-9001-1279	1
2012-05-27 02:49:04	2012-05-27 12:49:04	VR2W-112613	A69-9001-1279	1
2012-05-27 03:00:04	2012-05-27 13:00:04	VR2W-112613	A69-9001-1279	1
2012-05-27 03:52:01	2012-05-27 13:52:01	VR2W-112613	A69-9001-1279	1
2012-05-27 03:56:08	2012-05-27 13:56:08	VR2W-112613	A69-9001-1279	1
2012-05-27 04:06:21	2012-05-27 14:06:21	VR2W-112613	A69-9001-1279	1
2012-05-27 04:10:07	2012-05-27 14:10:07	VR2W-112613	A69-9001-1279	1
2012-05-27 04:21:58	2012-05-27 14:21:58	VR2W-112613	A69-9001-1279	1
2012-05-27 04:51:04	2012-05-27 14:51:04	VR2W-112613	A69-9001-1279	1
2012-05-27 05:02:58	2012-05-27 15:02:58	VR2W-112613	A69-9001-1279	1
2012-05-27 05:07:41	2012-05-27 15:07:41	VR2W-112613	A69-9001-1279	1
2012-05-27 05:12:12	2012-05-27 15:12:12	VR2W-112613	A69-9001-1279	1
2012-05-27 05:16:19	2012-05-27 15:16:19	VR2W-112613	A69-9001-1279	1
2012-05-27 05:19:37	2012-05-27 15:19:37	VR2W-112613	A69-9001-1279	1
2012-05-27 05:37:33	2012-05-27 15:37:33	VR2W-112613	A69-9001-1279	1
2012-05-27 05:54:41	2012-05-27 15:54:41	VR2W-112613	A69-9001-1279	1
2012-05-27 06:19:32	2012-05-27 16:19:32	VR2W-112613	A69-9001-1279	1
2012-05-27 06:37:19	2012-05-27 16:37:19	VR2W-112613	A69-9001-1279	1
2012-05-27 06:48:54	2012-05-27 16:48:54	VR2W-112613	A69-9001-1279	1
2012-05-27 06:53:14	2012-05-27 16:53:14	VR2W-112613	A69-9001-1279	1
2012-05-27 07:05:03	2012-05-27 17:05:03	VR2W-112613	A69-9001-1279	1
2012-05-27 07:16:04	2012-05-27 17:16:04	VR2W-112613	A69-9001-1279	1
2012-05-27 07:19:46	2012-05-27 17:19:46	VR2W-112613	A69-9001-1279	1
2012-05-27 07:48:42	2012-05-27 17:48:42	VR2W-112613	A69-9001-1279	1
2012-05-27 07:52:23	2012-05-27 17:52:23	VR2W-112613	A69-9001-1279	1
2012-05-27 20:24:14	2012-05-28 06:24:14	VR2W-112613	A69-9001-1279	0
2012-05-27 20:28:24	2012-05-28 06:28:24	VR2W-112613	A69-9001-1279	0
2012-05-27 20:35:20	2012-05-28 06:35:20	VR2W-112613	A69-9001-1279	1
2012-05-27 20:55:20	2012-05-28 06:55:20	VR2W-112613	A69-9001-1279	1
2012-05-27 20:59:31	2012-05-28 06:59:31	VR2W-112613	A69-9001-1279	1
2012-05-27 21:02:56	2012-05-28 07:02:56	VR2W-112613	A69-9001-1279	1
2012-05-27 21:06:31	2012-05-28 07:06:31	VR2W-112613	A69-9001-1279	1
2012-05-27 21:14:54	2012-05-28 07:14:54	VR2W-112613	A69-9001-1279	1
2012-05-27 21:22:17	2012-05-28 07:22:17	VR2W-112613	A69-9001-1279	1
2012-05-27 21:28:55	2012-05-28 07:28:55	VR2W-112613	A69-9001-1279	1
2012-05-27 21:35:53	2012-05-28 07:35:53	VR2W-112613	A69-9001-1279	1
2012-05-27 21:52:43	2012-05-28 07:52:43	VR2W-112613	A69-9001-1279	1
2012-05-27 22:17:58	2012-05-28 08:17:58	VR2W-112613	A69-9001-1279	1
2012-05-27 22:21:21	2012-05-28 08:21:21	VR2W-112613	A69-9001-1279	1
2012-05-27 22:39:27	2012-05-28 08:39:27	VR2W-112613	A69-9001-1279	1
2012-05-27 23:11:43	2012-05-28 09:11:43	VR2W-112613	A69-9001-1279	1
2012-05-27 23:21:06	2012-05-28 09:21:06	VR2W-112613	A69-9001-1279	1
2012-05-27 23:25:25	2012-05-28 09:25:25	VR2W-112613	A69-9001-1279	1
2012-05-27 23:29:06	2012-05-28 09:29:06	VR2W-112613	A69-9001-1279	1
2012-05-28 00:00:26	2012-05-28 10:00:26	VR2W-112613	A69-9001-1279	1
2012-05-28 00:04:49	2012-05-28 10:04:49	VR2W-112613	A69-9001-1279	1
2012-05-28 00:08:40	2012-05-28 10:08:40	VR2W-112613	A69-9001-1279	1
2012-05-28 00:34:29	2012-05-28 10:34:29	VR2W-112613	A69-9001-1279	1
2012-05-28 00:56:00	2012-05-28 10:56:00	VR2W-112613	A69-9001-1279	1
2012-05-28 01:35:14	2012-05-28 11:35:14	VR2W-112613	A69-9001-1279	1
2012-05-28 01:39:26	2012-05-28 11:39:26	VR2W-112613	A69-9001-1279	1
2012-05-28 02:06:30	2012-05-28 12:06:30	VR2W-112613	A69-9001-1279	1
2012-05-28 02:10:57	2012-05-28 12:10:57	VR2W-112613	A69-9001-1279	1
2012-05-28 02:27:58	2012-05-28 12:27:58	VR2W-112613	A69-9001-1279	1
2012-05-28 02:40:33	2012-05-28 12:40:33	VR2W-112613	A69-9001-1279	1
2012-05-28 02:49:34	2012-05-28 12:49:34	VR2W-112613	A69-9001-1279	1
2012-05-28 03:35:00	2012-05-28 13:35:00	VR2W-112614	A69-9001-1279	1
2012-05-28 04:19:18	2012-05-28 14:19:18	VR2W-112613	A69-9001-1279	1
2012-05-28 05:15:09	2012-05-28 15:15:09	VR2W-112613	A69-9001-1279	1
2012-05-28 05:43:14	2012-05-28 15:43:14	VR2W-112613	A69-9001-1279	1
2012-05-28 06:05:31	2012-05-28 16:05:31	VR2W-112613	A69-9001-1279	1
2012-05-28 06:33:56	2012-05-28 16:33:56	VR2W-112613	A69-9001-1279	1
2012-05-28 20:43:42	2012-05-29 06:43:42	VR2W-112613	A69-9001-1279	1
2012-05-28 20:54:53	2012-05-29 06:54:53	VR2W-112613	A69-9001-1279	1
2012-05-28 20:58:18	2012-05-29 06:58:18	VR2W-112613	A69-9001-1279	1
2012-05-28 21:01:54	2012-05-29 07:01:54	VR2W-112613	A69-9001-1279	1
2012-05-28 21:10:26	2012-05-29 07:10:26	VR2W-112613	A69-9001-1279	1
2012-05-28 22:46:57	2012-05-29 08:46:57	VR2W-112613	A69-9001-1279	1
2012-05-28 22:54:38	2012-05-29 08:54:38	VR2W-112613	A69-9001-1279	1
2012-05-28 22:58:20	2012-05-29 08:58:20	VR2W-112613	A69-9001-1279	1
2012-05-28 23:02:29	2012-05-29 09:02:29	VR2W-112613	A69-9001-1279	1
2012-05-28 23:26:33	2012-05-29 09:26:33	VR2W-112613	A69-9001-1279	1
2012-05-28 23:53:36	2012-05-29 09:53:36	VR2W-112613	A69-9001-1279	1
2012-05-29 00:50:06	2012-05-29 10:50:06	VR2W-112614	A69-9001-1279	1
2012-05-29 03:11:38	2012-05-29 13:11:38	VR2W-112613	A69-9001-1279	1
2012-05-29 03:15:28	2012-05-29 13:15:28	VR2W-112613	A69-9001-1279	1
2012-05-29 03:19:53	2012-05-29 13:19:53	VR2W-112613	A69-9001-1279	1
2012-05-29 03:36:10	2012-05-29 13:36:10	VR2W-112613	A69-9001-1279	1
2012-05-29 04:17:25	2012-05-29 14:17:25	VR2W-112613	A69-9001-1279	1
2012-05-29 05:50:30	2012-05-29 15:50:30	VR2W-112614	A69-9001-1279	1
2012-05-29 06:08:51	2012-05-29 16:08:51	VR2W-112613	A69-9001-1279	1
2012-05-29 06:34:46	2012-05-29 16:34:46	VR2W-112613	A69-9001-1279	1
2012-05-29 06:43:25	2012-05-29 16:43:25	VR2W-112613	A69-9001-1279	1
2012-05-29 07:06:12	2012-05-29 17:06:12	VR2W-112614	A69-9001-1279	1
2012-05-29 08:02:31	2012-05-29 18:02:31	VR2W-112613	A69-9001-1279	1
2012-05-29 13:15:54	2012-05-29 23:15:54	VR2W-112614	A69-9001-1279	0
2012-05-29 22:25:31	2012-05-30 08:25:31	VR2W-112613	A69-9001-1279	1
2012-05-29 22:33:13	2012-05-30 08:33:13	VR2W-112613	A69-9001-1279	1
2012-05-29 22:38:04	2012-05-30 08:38:04	VR2W-112613	A69-9001-1279	1
2012-05-29 22:59:04	2012-05-30 08:59:04	VR2W-112613	A69-9001-1279	1
2012-05-29 23:03:31	2012-05-30 09:03:31	VR2W-112613	A69-9001-1279	1
2012-05-29 23:20:47	2012-05-30 09:20:47	VR2W-112613	A69-9001-1279	1
2012-05-29 23:25:41	2012-05-30 09:25:41	VR2W-112613	A69-9001-1279	1
2012-05-29 23:30:33	2012-05-30 09:30:33	VR2W-112613	A69-9001-1279	1
2012-05-29 23:35:22	2012-05-30 09:35:22	VR2W-112613	A69-9001-1279	1
2012-05-30 00:15:43	2012-05-30 10:15:43	VR2W-112613	A69-9001-1279	1
2012-05-30 00:24:38	2012-05-30 10:24:38	VR2W-112613	A69-9001-1279	1
2012-05-30 02:13:13	2012-05-30 12:13:13	VR2W-112613	A69-9001-1279	1
2012-05-30 03:12:15	2012-05-30 13:12:15	VR2W-112614	A69-9001-1279	1
2012-05-30 03:20:53	2012-05-30 13:20:53	VR2W-112614	A69-9001-1279	1
2012-05-30 03:40:39	2012-05-30 13:40:39	VR2W-112613	A69-9001-1279	1
2012-05-30 03:53:41	2012-05-30 13:53:41	VR2W-112613	A69-9001-1279	1
2012-05-30 04:06:24	2012-05-30 14:06:24	VR2W-112613	A69-9001-1279	1
2012-05-30 04:33:12	2012-05-30 14:33:12	VR2W-112614	A69-9001-1279	1
2012-05-30 04:46:35	2012-05-30 14:46:35	VR2W-112613	A69-9001-1279	1
2012-05-30 05:01:22	2012-05-30 15:01:22	VR2W-112613	A69-9001-1279	1
2012-05-30 05:06:16	2012-05-30 15:06:16	VR2W-112613	A69-9001-1279	1
2012-05-30 05:25:45	2012-05-30 15:25:45	VR2W-112613	A69-9001-1279	1
2012-05-30 05:34:59	2012-05-30 15:34:59	VR2W-112613	A69-9001-1279	1
2012-05-30 05:56:57	2012-05-30 15:56:57	VR2W-112613	A69-9001-1279	1
2012-05-30 06:39:50	2012-05-30 16:39:50	VR2W-112613	A69-9001-1279	1
2012-05-30 06:47:07	2012-05-30 16:47:07	VR2W-112613	A69-9001-1279	1
2012-05-30 07:03:40	2012-05-30 17:03:40	VR2W-112613	A69-9001-1279	1
2012-05-30 20:58:26	2012-05-31 06:58:26	VR2W-112613	A69-9001-1279	1
2012-05-30 22:23:50	2012-05-31 08:23:50	VR2W-112613	A69-9001-1279	1
2012-05-30 22:32:13	2012-05-31 08:32:13	VR2W-112613	A69-9001-1279	1
2012-05-30 22:41:09	2012-05-31 08:41:09	VR2W-112613	A69-9001-1279	1
2012-05-30 23:04:08	2012-05-31 09:04:08	VR2W-112613	A69-9001-1279	1
2012-05-30 23:12:14	2012-05-31 09:12:14	VR2W-112613	A69-9001-1279	1
2012-05-30 23:15:56	2012-05-31 09:15:56	VR2W-112613	A69-9001-1279	1
2012-05-30 23:20:05	2012-05-31 09:20:05	VR2W-112613	A69-9001-1279	1
2012-05-30 23:26:54	2012-05-31 09:26:54	VR2W-112613	A69-9001-1279	1
2012-05-30 23:30:34	2012-05-31 09:30:34	VR2W-112613	A69-9001-1279	1
2012-05-30 23:34:38	2012-05-31 09:34:38	VR2W-112613	A69-9001-1279	1
2012-05-30 23:57:16	2012-05-31 09:57:16	VR2W-112613	A69-9001-1279	1
2012-05-31 00:05:56	2012-05-31 10:05:56	VR2W-112613	A69-9001-1279	1
2012-05-31 00:09:16	2012-05-31 10:09:16	VR2W-112613	A69-9001-1279	1
2012-05-31 00:14:29	2012-05-31 10:14:29	VR2W-112614	A69-9001-1279	1
2012-05-31 00:28:43	2012-05-31 10:28:43	VR2W-112613	A69-9001-1279	1
2012-05-31 04:21:07	2012-05-31 14:21:07	VR2W-112614	A69-9001-1279	1
2012-05-31 04:48:34	2012-05-31 14:48:34	VR2W-112613	A69-9001-1279	1
2012-05-31 04:52:43	2012-05-31 14:52:43	VR2W-112613	A69-9001-1279	1
2012-05-31 05:08:41	2012-05-31 15:08:41	VR2W-112614	A69-9001-1279	1
2012-05-31 07:06:33	2012-05-31 17:06:33	VR2W-112613	A69-9001-1279	1
2012-05-31 20:57:13	2012-06-01 06:57:13	VR2W-112613	A69-9001-1279	1
2012-05-31 21:07:17	2012-06-01 07:07:17	VR2W-112613	A69-9001-1279	1
2012-05-31 22:34:12	2012-06-01 08:34:12	VR2W-112613	A69-9001-1279	1
2012-05-31 22:37:55	2012-06-01 08:37:55	VR2W-112613	A69-9001-1279	1
2012-05-31 22:53:19	2012-06-01 08:53:19	VR2W-112613	A69-9001-1279	1
2012-05-31 23:30:10	2012-06-01 09:30:10	VR2W-112613	A69-9001-1279	1
2012-05-31 23:34:13	2012-06-01 09:34:13	VR2W-112613	A69-9001-1279	1
2012-05-31 23:48:26	2012-06-01 09:48:26	VR2W-112613	A69-9001-1279	1
2012-06-01 02:51:43	2012-06-01 12:51:43	VR2W-112614	A69-9001-1279	1
2012-06-01 03:02:33	2012-06-01 13:02:33	VR2W-112614	A69-9001-1279	1
2012-06-01 03:15:37	2012-06-01 13:15:37	VR2W-112614	A69-9001-1279	1
2012-06-01 03:32:40	2012-06-01 13:32:40	VR2W-112614	A69-9001-1279	1
2012-06-01 05:43:33	2012-06-01 15:43:33	VR2W-112613	A69-9001-1279	1
2012-06-01 15:35:39	2012-06-02 01:35:39	VR2W-112614	A69-9001-1279	0
2012-06-01 20:38:16	2012-06-02 06:38:16	VR2W-112613	A69-9001-1279	1
2012-06-01 20:49:37	2012-06-02 06:49:37	VR2W-112613	A69-9001-1279	1
2012-06-01 21:07:57	2012-06-02 07:07:57	VR2W-112613	A69-9001-1279	1
2012-06-01 22:07:45	2012-06-02 08:07:45	VR2W-112613	A69-9001-1279	1
2012-06-01 22:31:25	2012-06-02 08:31:25	VR2W-112613	A69-9001-1279	1
2012-06-01 22:35:09	2012-06-02 08:35:09	VR2W-112613	A69-9001-1279	1
2012-06-01 22:46:29	2012-06-02 08:46:29	VR2W-112613	A69-9001-1279	1
2012-06-01 22:50:33	2012-06-02 08:50:33	VR2W-112613	A69-9001-1279	1
2012-06-01 23:20:24	2012-06-02 09:20:24	VR2W-112613	A69-9001-1279	1
2012-06-01 23:36:14	2012-06-02 09:36:14	VR2W-112613	A69-9001-1279	1
2012-06-01 23:54:05	2012-06-02 09:54:05	VR2W-112613	A69-9001-1279	1
2012-06-02 00:51:12	2012-06-02 10:51:12	VR2W-112614	A69-9001-1279	1
2012-06-02 01:57:13	2012-06-02 11:57:13	VR2W-112613	A69-9001-1279	1
2012-06-02 04:51:28	2012-06-02 14:51:28	VR2W-112614	A69-9001-1279	1
2012-06-02 05:06:13	2012-06-02 15:06:13	VR2W-112613	A69-9001-1279	1
2012-06-02 07:43:24	2012-06-02 17:43:24	VR2W-112613	A69-9001-1279	1
2012-06-02 15:09:40	2012-06-03 01:09:40	VR2W-112614	A69-9001-1279	0
2012-06-02 15:30:56	2012-06-03 01:30:56	VR2W-112614	A69-9001-1279	0
2012-06-02 15:57:54	2012-06-03 01:57:54	VR2W-112614	A69-9001-1279	0
2012-06-02 16:04:29	2012-06-03 02:04:29	VR2W-112614	A69-9001-1279	0
2012-06-02 16:14:46	2012-06-03 02:14:46	VR2W-112614	A69-9001-1279	0
2012-06-03 01:07:48	2012-06-03 11:07:48	VR2W-112614	A69-9001-1279	1
2012-06-03 06:33:48	2012-06-03 16:33:48	VR2W-112614	A69-9001-1279	1
2012-06-03 07:39:11	2012-06-03 17:39:11	VR2W-112614	A69-9001-1279	1
2012-06-03 07:54:12	2012-06-03 17:54:12	VR2W-112613	A69-9001-1279	1
2012-06-03 15:50:58	2012-06-04 01:50:58	VR2W-112614	A69-9001-1279	0
2012-06-03 16:49:29	2012-06-04 02:49:29	VR2W-112614	A69-9001-1279	0
2012-06-03 17:40:53	2012-06-04 03:40:53	VR2W-112614	A69-9001-1279	0
2012-06-03 20:31:06	2012-06-04 06:31:06	VR2W-112613	A69-9001-1279	1
2012-06-03 23:19:26	2012-06-04 09:19:26	VR2W-112613	A69-9001-1279	1
2012-06-03 23:33:25	2012-06-04 09:33:25	VR2W-112613	A69-9001-1279	1
2012-06-04 01:27:54	2012-06-04 11:27:54	VR2W-112614	A69-9001-1279	1
2012-06-04 02:15:41	2012-06-04 12:15:41	VR2W-112614	A69-9001-1279	1
2012-06-04 02:26:06	2012-06-04 12:26:06	VR2W-112613	A69-9001-1279	1
2012-06-04 02:37:45	2012-06-04 12:37:45	VR2W-112613	A69-9001-1279	1
2012-06-04 02:50:44	2012-06-04 12:50:44	VR2W-112613	A69-9001-1279	1
2012-06-04 02:55:03	2012-06-04 12:55:03	VR2W-112613	A69-9001-1279	1
2012-06-04 03:00:30	2012-06-04 13:00:30	VR2W-112614	A69-9001-1279	1
2012-06-04 03:06:20	2012-06-04 13:06:20	VR2W-112613	A69-9001-1279	1
2012-06-04 03:07:52	2012-06-04 13:07:52	VR2W-112614	A69-9001-1279	1
2012-06-04 06:14:18	2012-06-04 16:14:18	VR2W-112614	A69-9001-1279	1
2012-06-04 06:28:16	2012-06-04 16:28:16	VR2W-112614	A69-9001-1279	1
2012-06-04 06:35:05	2012-06-04 16:35:05	VR2W-112614	A69-9001-1279	1
2012-06-04 06:42:48	2012-06-04 16:42:48	VR2W-112614	A69-9001-1279	1
2012-06-04 07:01:42	2012-06-04 17:01:42	VR2W-112614	A69-9001-1279	1
2012-06-04 16:07:39	2012-06-05 02:07:39	VR2W-112614	A69-9001-1279	0
2012-06-04 20:31:05	2012-06-05 06:31:05	VR2W-112613	A69-9001-1279	1
2012-06-04 21:05:47	2012-06-05 07:05:47	VR2W-112613	A69-9001-1279	1
2012-06-04 21:09:43	2012-06-05 07:09:43	VR2W-112613	A69-9001-1279	1
2012-06-04 23:27:36	2012-06-05 09:27:36	VR2W-112613	A69-9001-1279	1
2012-06-04 23:34:09	2012-06-05 09:34:09	VR2W-112613	A69-9001-1279	1
2012-06-05 00:06:05	2012-06-05 10:06:05	VR2W-112613	A69-9001-1279	1
2012-06-05 00:10:14	2012-06-05 10:10:14	VR2W-112613	A69-9001-1279	1
2012-06-05 07:04:52	2012-06-05 17:04:52	VR2W-112616	A69-9001-1279	1
2012-06-05 07:24:49	2012-06-05 17:24:49	VR2W-112614	A69-9001-1279	1
2012-06-05 07:28:29	2012-06-05 17:28:29	VR2W-112614	A69-9001-1279	1
2012-06-05 09:25:03	2012-06-05 19:25:03	VR2W-112614	A69-9001-1279	0
2012-06-05 09:51:14	2012-06-05 19:51:14	VR2W-112614	A69-9001-1279	0
2012-06-05 15:13:19	2012-06-06 01:13:19	VR2W-112614	A69-9001-1279	0
2012-06-05 16:27:20	2012-06-06 02:27:20	VR2W-112614	A69-9001-1279	0
2012-06-05 20:27:30	2012-06-06 06:27:30	VR2W-112613	A69-9001-1279	0
2012-06-05 22:27:46	2012-06-06 08:27:46	VR2W-112613	A69-9001-1279	1
2012-06-05 23:40:57	2012-06-06 09:40:57	VR2W-112613	A69-9001-1279	1
2012-06-06 01:00:48	2012-06-06 11:00:48	VR2W-112613	A69-9001-1279	1
2012-06-06 01:21:43	2012-06-06 11:21:43	VR2W-112613	A69-9001-1279	1
2012-06-06 04:06:59	2012-06-06 14:06:59	VR2W-112614	A69-9001-1279	1
2012-06-06 04:29:02	2012-06-06 14:29:02	VR2W-112614	A69-9001-1279	1
2012-06-06 04:58:14	2012-06-06 14:58:14	VR2W-112614	A69-9001-1279	1
2012-06-06 05:01:50	2012-06-06 15:01:50	VR2W-112614	A69-9001-1279	1
2012-06-06 05:05:47	2012-06-06 15:05:47	VR2W-112614	A69-9001-1279	1
2012-06-06 07:16:50	2012-06-06 17:16:50	VR2W-112613	A69-9001-1279	1
2012-06-06 07:28:22	2012-06-06 17:28:22	VR2W-112614	A69-9001-1279	1
2012-06-06 21:08:00	2012-06-07 07:08:00	VR2W-112613	A69-9001-1279	1
2012-06-06 21:12:55	2012-06-07 07:12:55	VR2W-112613	A69-9001-1279	1
2012-06-06 21:17:48	2012-06-07 07:17:48	VR2W-112613	A69-9001-1279	1
2012-06-06 21:32:03	2012-06-07 07:32:03	VR2W-112613	A69-9001-1279	1
2012-06-06 21:36:21	2012-06-07 07:36:21	VR2W-112613	A69-9001-1279	1
2012-06-06 21:55:48	2012-06-07 07:55:48	VR2W-112614	A69-9001-1279	1
2012-06-06 22:29:00	2012-06-07 08:29:00	VR2W-112613	A69-9001-1279	1
2012-06-06 23:10:27	2012-06-07 09:10:27	VR2W-112613	A69-9001-1279	1
2012-06-06 23:54:11	2012-06-07 09:54:11	VR2W-112613	A69-9001-1279	1
2012-06-07 03:57:49	2012-06-07 13:57:49	VR2W-112614	A69-9001-1279	1
2012-06-07 04:25:44	2012-06-07 14:25:44	VR2W-112614	A69-9001-1279	1
2012-06-07 05:37:59	2012-06-07 15:37:59	VR2W-112614	A69-9001-1279	1
2012-06-07 05:41:18	2012-06-07 15:41:18	VR2W-112614	A69-9001-1279	1
2012-06-07 06:21:45	2012-06-07 16:21:45	VR2W-112614	A69-9001-1279	1
2012-06-07 07:33:09	2012-06-07 17:33:09	VR2W-112614	A69-9001-1279	1
2012-06-07 07:37:02	2012-06-07 17:37:02	VR2W-112614	A69-9001-1279	1
2012-06-07 14:29:49	2012-06-08 00:29:49	VR2W-112614	A69-9001-1279	0
2012-06-07 21:22:35	2012-06-08 07:22:35	VR2W-112614	A69-9001-1279	1
2012-06-07 21:52:07	2012-06-08 07:52:07	VR2W-112613	A69-9001-1279	1
2012-06-07 22:12:52	2012-06-08 08:12:52	VR2W-112613	A69-9001-1279	1
2012-06-07 22:20:03	2012-06-08 08:20:03	VR2W-112613	A69-9001-1279	1
2012-06-07 22:24:11	2012-06-08 08:24:11	VR2W-112613	A69-9001-1279	1
2012-06-07 22:27:33	2012-06-08 08:27:33	VR2W-112613	A69-9001-1279	1
2012-06-07 22:52:40	2012-06-08 08:52:40	VR2W-112613	A69-9001-1279	1
2012-06-07 23:06:20	2012-06-08 09:06:20	VR2W-112613	A69-9001-1279	1
2012-06-07 23:15:16	2012-06-08 09:15:16	VR2W-112613	A69-9001-1279	1
2012-06-07 23:31:04	2012-06-08 09:31:04	VR2W-112614	A69-9001-1279	1
2012-06-07 23:41:21	2012-06-08 09:41:21	VR2W-112613	A69-9001-1279	1
2012-06-08 00:28:45	2012-06-08 10:28:45	VR2W-112613	A69-9001-1279	1
2012-06-08 04:11:25	2012-06-08 14:11:25	VR2W-112613	A69-9001-1279	1
2012-06-08 04:44:14	2012-06-08 14:44:14	VR2W-112613	A69-9001-1279	1
2012-06-08 04:55:33	2012-06-08 14:55:33	VR2W-112613	A69-9001-1279	1
2012-06-08 05:02:19	2012-06-08 15:02:19	VR2W-112613	A69-9001-1279	1
2012-06-08 05:05:55	2012-06-08 15:05:55	VR2W-112613	A69-9001-1279	1
2012-06-08 05:30:50	2012-06-08 15:30:50	VR2W-112613	A69-9001-1279	1
2012-06-08 06:09:28	2012-06-08 16:09:28	VR2W-112613	A69-9001-1279	1
2012-06-08 06:21:22	2012-06-08 16:21:22	VR2W-112613	A69-9001-1279	1
2012-06-08 06:34:42	2012-06-08 16:34:42	VR2W-112613	A69-9001-1279	1
2012-06-08 08:41:43	2012-06-08 18:41:43	VR2W-112614	A69-9001-1279	0
2012-06-08 12:44:41	2012-06-08 22:44:41	VR2W-112614	A69-9001-1279	0
2012-06-08 16:50:12	2012-06-09 02:50:12	VR2W-112614	A69-9001-1279	0
2012-06-08 21:56:11	2012-06-09 07:56:11	VR2W-112613	A69-9001-1279	1
2012-06-08 22:00:02	2012-06-09 08:00:02	VR2W-112613	A69-9001-1279	1
2012-06-08 22:08:25	2012-06-09 08:08:25	VR2W-112613	A69-9001-1279	1
2012-06-08 22:17:28	2012-06-09 08:17:28	VR2W-112613	A69-9001-1279	1
2012-06-08 22:21:20	2012-06-09 08:21:20	VR2W-112613	A69-9001-1279	1
2012-06-08 22:44:27	2012-06-09 08:44:27	VR2W-112613	A69-9001-1279	1
2012-06-08 22:53:28	2012-06-09 08:53:28	VR2W-112613	A69-9001-1279	1
2012-06-08 23:09:32	2012-06-09 09:09:32	VR2W-112613	A69-9001-1279	1
2012-06-08 23:13:02	2012-06-09 09:13:02	VR2W-112613	A69-9001-1279	1
2012-06-08 23:48:57	2012-06-09 09:48:57	VR2W-112613	A69-9001-1279	1
2012-06-08 23:52:35	2012-06-09 09:52:35	VR2W-112613	A69-9001-1279	1
2012-06-08 23:56:36	2012-06-09 09:56:36	VR2W-112613	A69-9001-1279	1
2012-06-09 00:06:00	2012-06-09 10:06:00	VR2W-112613	A69-9001-1279	1
2012-06-09 03:03:33	2012-06-09 13:03:33	VR2W-112614	A69-9001-1279	1
2012-06-09 03:34:53	2012-06-09 13:34:53	VR2W-112614	A69-9001-1279	1
2012-06-09 04:20:31	2012-06-09 14:20:31	VR2W-112613	A69-9001-1279	1
2012-06-09 04:31:43	2012-06-09 14:31:43	VR2W-112613	A69-9001-1279	1
2012-06-09 05:42:36	2012-06-09 15:42:36	VR2W-112613	A69-9001-1279	1
2012-06-09 06:09:32	2012-06-09 16:09:32	VR2W-112613	A69-9001-1279	1
2012-06-09 07:19:41	2012-06-09 17:19:41	VR2W-112613	A69-9001-1279	1
2012-06-09 07:31:01	2012-06-09 17:31:01	VR2W-112613	A69-9001-1279	1
2012-06-09 11:12:09	2012-06-09 21:12:09	VR2W-112614	A69-9001-1279	0
2012-06-09 11:24:33	2012-06-09 21:24:33	VR2W-112614	A69-9001-1279	0
2012-06-09 14:47:01	2012-06-10 00:47:01	VR2W-112614	A69-9001-1279	0
2012-06-09 19:45:57	2012-06-10 05:45:57	VR2W-112614	A69-9001-1279	0
2012-06-09 20:57:12	2012-06-10 06:57:12	VR2W-112613	A69-9001-1279	1
2012-06-09 21:01:50	2012-06-10 07:01:50	VR2W-112613	A69-9001-1279	1
2012-06-09 21:14:20	2012-06-10 07:14:20	VR2W-112613	A69-9001-1279	1
2012-06-09 21:40:42	2012-06-10 07:40:42	VR2W-112613	A69-9001-1279	1
2012-06-09 21:44:38	2012-06-10 07:44:38	VR2W-112613	A69-9001-1279	1
2012-06-09 21:57:16	2012-06-10 07:57:16	VR2W-112613	A69-9001-1279	1
2012-06-09 22:34:55	2012-06-10 08:34:55	VR2W-112612	A69-9001-1279	1
2012-06-09 23:09:26	2012-06-10 09:09:26	VR2W-112613	A69-9001-1279	1
2012-06-09 23:25:41	2012-06-10 09:25:41	VR2W-112613	A69-9001-1279	1
2012-06-09 23:53:23	2012-06-10 09:53:23	VR2W-112613	A69-9001-1279	1
2012-06-09 23:57:25	2012-06-10 09:57:25	VR2W-112613	A69-9001-1279	1
2012-06-10 00:06:48	2012-06-10 10:06:48	VR2W-112613	A69-9001-1279	1
2012-06-10 00:18:55	2012-06-10 10:18:55	VR2W-112613	A69-9001-1279	1
2012-06-10 00:22:13	2012-06-10 10:22:13	VR2W-112613	A69-9001-1279	1
2012-06-10 00:25:34	2012-06-10 10:25:34	VR2W-112613	A69-9001-1279	1
2012-06-10 00:29:01	2012-06-10 10:29:01	VR2W-112613	A69-9001-1279	1
2012-06-10 03:51:01	2012-06-10 13:51:01	VR2W-112613	A69-9001-1279	1
2012-06-10 04:56:58	2012-06-10 14:56:58	VR2W-112613	A69-9001-1279	1
2012-06-10 05:01:46	2012-06-10 15:01:46	VR2W-112613	A69-9001-1279	1
2012-06-10 05:06:27	2012-06-10 15:06:27	VR2W-112613	A69-9001-1279	1
2012-06-10 06:32:44	2012-06-10 16:32:44	VR2W-112613	A69-9001-1279	1
2012-06-10 07:15:11	2012-06-10 17:15:11	VR2W-112613	A69-9001-1279	1
2012-06-10 07:35:35	2012-06-10 17:35:35	VR2W-112613	A69-9001-1279	1
2012-06-10 07:58:58	2012-06-10 17:58:58	VR2W-112613	A69-9001-1279	1
2012-06-10 08:02:22	2012-06-10 18:02:22	VR2W-112613	A69-9001-1279	1
2012-06-10 08:09:39	2012-06-10 18:09:39	VR2W-112613	A69-9001-1279	1
2012-06-10 08:17:32	2012-06-10 18:17:32	VR2W-112613	A69-9001-1279	1
2012-06-10 08:21:31	2012-06-10 18:21:31	VR2W-112613	A69-9001-1279	1
2012-06-10 20:42:45	2012-06-11 06:42:45	VR2W-112613	A69-9001-1279	1
2012-06-10 21:08:31	2012-06-11 07:08:31	VR2W-112613	A69-9001-1279	1
2012-06-10 21:12:20	2012-06-11 07:12:20	VR2W-112613	A69-9001-1279	1
2012-06-10 22:43:15	2012-06-11 08:43:15	VR2W-112613	A69-9001-1279	1
2012-06-10 23:07:35	2012-06-11 09:07:35	VR2W-112613	A69-9001-1279	1
2012-06-11 00:18:54	2012-06-11 10:18:54	VR2W-112613	A69-9001-1279	1
2012-06-11 00:23:13	2012-06-11 10:23:13	VR2W-112613	A69-9001-1279	1
2012-06-11 01:04:44	2012-06-11 11:04:44	VR2W-112613	A69-9001-1279	1
2012-06-11 01:09:04	2012-06-11 11:09:04	VR2W-112613	A69-9001-1279	1
2012-06-11 01:12:48	2012-06-11 11:12:48	VR2W-112613	A69-9001-1279	1
2012-06-11 01:24:15	2012-06-11 11:24:15	VR2W-112613	A69-9001-1279	1
2012-06-11 01:28:29	2012-06-11 11:28:29	VR2W-112613	A69-9001-1279	1
2012-06-11 01:32:01	2012-06-11 11:32:01	VR2W-112613	A69-9001-1279	1
2012-06-11 01:35:48	2012-06-11 11:35:48	VR2W-112613	A69-9001-1279	1
2012-06-11 01:43:55	2012-06-11 11:43:55	VR2W-112613	A69-9001-1279	1
2012-06-11 01:51:47	2012-06-11 11:51:47	VR2W-112613	A69-9001-1279	1
2012-06-11 03:23:57	2012-06-11 13:23:57	VR2W-112613	A69-9001-1279	1
2012-06-11 03:37:12	2012-06-11 13:37:12	VR2W-112613	A69-9001-1279	1
2012-06-11 05:06:29	2012-06-11 15:06:29	VR2W-112613	A69-9001-1279	1
2012-06-11 05:26:45	2012-06-11 15:26:45	VR2W-112614	A69-9001-1279	1
2012-06-11 06:42:30	2012-06-11 16:42:30	VR2W-112613	A69-9001-1279	1
2012-06-11 07:14:37	2012-06-11 17:14:37	VR2W-112613	A69-9001-1279	1
2012-06-11 07:59:26	2012-06-11 17:59:26	VR2W-112613	A69-9001-1279	1
2012-06-11 16:55:06	2012-06-12 02:55:06	VR2W-112614	A69-9001-1279	0
2012-06-11 21:40:14	2012-06-12 07:40:14	VR2W-112613	A69-9001-1279	1
2012-06-11 21:52:54	2012-06-12 07:52:54	VR2W-112613	A69-9001-1279	1
2012-06-11 21:57:47	2012-06-12 07:57:47	VR2W-112613	A69-9001-1279	1
2012-06-11 22:07:22	2012-06-12 08:07:22	VR2W-112613	A69-9001-1279	1
2012-06-11 22:32:01	2012-06-12 08:32:01	VR2W-112613	A69-9001-1279	1
2012-06-11 22:41:03	2012-06-12 08:41:03	VR2W-112613	A69-9001-1279	1
2012-06-11 23:28:03	2012-06-12 09:28:03	VR2W-112614	A69-9001-1279	1
2012-06-12 02:25:44	2012-06-12 12:25:44	VR2W-112614	A69-9001-1279	1
2012-06-12 03:02:27	2012-06-12 13:02:27	VR2W-112613	A69-9001-1279	1
2012-06-12 03:22:01	2012-06-12 13:22:01	VR2W-112613	A69-9001-1279	1
2012-06-12 03:26:48	2012-06-12 13:26:48	VR2W-112613	A69-9001-1279	1
2012-06-12 03:39:34	2012-06-12 13:39:34	VR2W-112613	A69-9001-1279	1
2012-06-12 03:43:52	2012-06-12 13:43:52	VR2W-112613	A69-9001-1279	1
2012-06-12 05:34:03	2012-06-12 15:34:03	VR2W-112613	A69-9001-1279	1
2012-06-12 05:45:09	2012-06-12 15:45:09	VR2W-112613	A69-9001-1279	1
2012-06-12 05:53:20	2012-06-12 15:53:20	VR2W-112613	A69-9001-1279	1
2012-06-12 07:00:18	2012-06-12 17:00:18	VR2W-112613	A69-9001-1279	1
2012-06-12 07:36:40	2012-06-12 17:36:40	VR2W-112613	A69-9001-1279	1
2012-06-12 08:07:03	2012-06-12 18:07:03	VR2W-112613	A69-9001-1279	1
2012-06-13 01:05:21	2012-06-13 11:05:21	VR2W-112613	A69-9001-1279	1
2012-06-13 01:19:10	2012-06-13 11:19:10	VR2W-112613	A69-9001-1279	1
2012-06-13 01:21:11	2012-06-13 11:21:11	VR2W-112614	A69-9001-1279	1
2012-06-13 02:26:16	2012-06-13 12:26:16	VR2W-112614	A69-9001-1279	1
2012-06-13 02:37:03	2012-06-13 12:37:03	VR2W-112614	A69-9001-1279	1
2012-06-13 03:10:02	2012-06-13 13:10:02	VR2W-112614	A69-9001-1279	1
2012-06-13 03:52:44	2012-06-13 13:52:44	VR2W-112613	A69-9001-1279	1
2012-06-13 04:03:33	2012-06-13 14:03:33	VR2W-112613	A69-9001-1279	1
2012-06-13 04:16:34	2012-06-13 14:16:34	VR2W-112613	A69-9001-1279	1
2012-06-13 07:02:43	2012-06-13 17:02:43	VR2W-112613	A69-9001-1279	1
2012-06-13 20:32:57	2012-06-14 06:32:57	VR2W-112613	A69-9001-1279	1
2012-06-13 21:15:33	2012-06-14 07:15:33	VR2W-112613	A69-9001-1279	1
2012-06-13 22:27:24	2012-06-14 08:27:24	VR2W-112613	A69-9001-1279	1
2012-06-13 22:30:46	2012-06-14 08:30:46	VR2W-112613	A69-9001-1279	1
2012-06-13 22:37:54	2012-06-14 08:37:54	VR2W-112613	A69-9001-1279	1
2012-06-13 22:40:32	2012-06-14 08:40:32	VR2W-112614	A69-9001-1279	1
2012-06-13 22:41:56	2012-06-14 08:41:56	VR2W-112613	A69-9001-1279	1
2012-06-14 02:43:02	2012-06-14 12:43:02	VR2W-112616	A69-9001-1279	1
2012-06-14 03:24:45	2012-06-14 13:24:45	VR2W-112614	A69-9001-1279	1
2012-06-14 04:49:05	2012-06-14 14:49:05	VR2W-112613	A69-9001-1279	1
2012-06-14 05:02:13	2012-06-14 15:02:13	VR2W-112614	A69-9001-1279	1
2012-06-14 05:57:48	2012-06-14 15:57:48	VR2W-112614	A69-9001-1279	1
2012-06-14 07:18:02	2012-06-14 17:18:02	VR2W-112614	A69-9001-1279	1
2012-06-14 20:46:46	2012-06-15 06:46:46	VR2W-112613	A69-9001-1279	1
2012-06-14 21:14:42	2012-06-15 07:14:42	VR2W-112613	A69-9001-1279	1
2012-06-14 21:21:47	2012-06-15 07:21:47	VR2W-112613	A69-9001-1279	1
2012-06-14 22:11:22	2012-06-15 08:11:22	VR2W-112613	A69-9001-1279	1
2012-06-14 22:15:51	2012-06-15 08:15:51	VR2W-112613	A69-9001-1279	1
2012-06-14 22:29:22	2012-06-15 08:29:22	VR2W-112613	A69-9001-1279	1
2012-06-14 22:42:20	2012-06-15 08:42:20	VR2W-112613	A69-9001-1279	1
2012-06-14 23:33:13	2012-06-15 09:33:13	VR2W-112613	A69-9001-1279	1
2012-06-14 23:37:34	2012-06-15 09:37:34	VR2W-112613	A69-9001-1279	1
2012-06-14 23:57:42	2012-06-15 09:57:42	VR2W-112614	A69-9001-1279	1
2012-06-15 00:22:18	2012-06-15 10:22:18	VR2W-112613	A69-9001-1279	1
2012-06-15 01:24:24	2012-06-15 11:24:24	VR2W-112613	A69-9001-1279	1
2012-06-15 01:28:36	2012-06-15 11:28:36	VR2W-112613	A69-9001-1279	1
2012-06-15 01:32:03	2012-06-15 11:32:03	VR2W-112613	A69-9001-1279	1
2012-06-15 01:43:04	2012-06-15 11:43:04	VR2W-112614	A69-9001-1279	1
2012-06-15 01:51:56	2012-06-15 11:51:56	VR2W-112614	A69-9001-1279	1
2012-06-15 02:28:41	2012-06-15 12:28:41	VR2W-112613	A69-9001-1279	1
2012-06-15 02:33:15	2012-06-15 12:33:15	VR2W-112613	A69-9001-1279	1
2012-06-15 03:17:58	2012-06-15 13:17:58	VR2W-112614	A69-9001-1279	1
2012-06-15 03:35:41	2012-06-15 13:35:41	VR2W-112614	A69-9001-1279	1
2012-06-15 03:43:09	2012-06-15 13:43:09	VR2W-112614	A69-9001-1279	1
2012-06-15 04:14:20	2012-06-15 14:14:20	VR2W-112614	A69-9001-1279	1
2012-06-15 04:42:43	2012-06-15 14:42:43	VR2W-112614	A69-9001-1279	1
2012-06-15 05:25:14	2012-06-15 15:25:14	VR2W-112614	A69-9001-1279	1
2012-06-15 06:51:18	2012-06-15 16:51:18	VR2W-112613	A69-9001-1279	1
2012-06-15 08:05:46	2012-06-15 18:05:46	VR2W-112613	A69-9001-1279	1
2012-06-15 08:14:33	2012-06-15 18:14:33	VR2W-112613	A69-9001-1279	1
2012-06-15 21:13:33	2012-06-16 07:13:33	VR2W-112613	A69-9001-1279	1
2012-06-15 21:18:18	2012-06-16 07:18:18	VR2W-112613	A69-9001-1279	1
2012-06-15 21:34:22	2012-06-16 07:34:22	VR2W-112613	A69-9001-1279	1
2012-06-15 21:38:38	2012-06-16 07:38:38	VR2W-112613	A69-9001-1279	1
2012-06-15 21:42:14	2012-06-16 07:42:14	VR2W-112613	A69-9001-1279	1
2012-06-15 22:02:59	2012-06-16 08:02:59	VR2W-112613	A69-9001-1279	1
2012-06-15 22:03:30	2012-06-16 08:03:30	VR2W-112614	A69-9001-1279	1
2012-06-15 22:24:48	2012-06-16 08:24:48	VR2W-112613	A69-9001-1279	1
2012-06-15 22:28:45	2012-06-16 08:28:45	VR2W-112613	A69-9001-1279	1
2012-06-15 22:57:38	2012-06-16 08:57:38	VR2W-112613	A69-9001-1279	1
2012-06-15 23:01:41	2012-06-16 09:01:41	VR2W-112613	A69-9001-1279	1
2012-06-15 23:06:30	2012-06-16 09:06:30	VR2W-112613	A69-9001-1279	1
2012-06-15 23:11:13	2012-06-16 09:11:13	VR2W-112613	A69-9001-1279	1
2012-06-15 23:15:45	2012-06-16 09:15:45	VR2W-112613	A69-9001-1279	1
2012-06-15 23:19:54	2012-06-16 09:19:54	VR2W-112613	A69-9001-1279	1
2012-06-15 23:23:15	2012-06-16 09:23:15	VR2W-112613	A69-9001-1279	1
2012-06-16 00:09:39	2012-06-16 10:09:39	VR2W-112613	A69-9001-1279	1
2012-06-16 00:27:06	2012-06-16 10:27:06	VR2W-112613	A69-9001-1279	1
2012-06-16 01:02:13	2012-06-16 11:02:13	VR2W-112613	A69-9001-1279	1
2012-06-16 01:30:26	2012-06-16 11:30:26	VR2W-112613	A69-9001-1279	1
2012-06-16 02:06:41	2012-06-16 12:06:41	VR2W-112613	A69-9001-1279	1
2012-06-16 02:11:30	2012-06-16 12:11:30	VR2W-112613	A69-9001-1279	1
2012-06-16 02:36:11	2012-06-16 12:36:11	VR2W-112614	A69-9001-1279	1
2012-06-16 02:38:37	2012-06-16 12:38:37	VR2W-112613	A69-9001-1279	1
2012-06-16 02:45:02	2012-06-16 12:45:02	VR2W-112614	A69-9001-1279	1
2012-06-16 03:07:37	2012-06-16 13:07:37	VR2W-112613	A69-9001-1279	1
2012-06-16 03:14:50	2012-06-16 13:14:50	VR2W-112613	A69-9001-1279	1
2012-06-16 03:22:27	2012-06-16 13:22:27	VR2W-112613	A69-9001-1279	1
2012-06-16 03:30:04	2012-06-16 13:30:04	VR2W-112613	A69-9001-1279	1
2012-06-16 03:53:01	2012-06-16 13:53:01	VR2W-112613	A69-9001-1279	1
2012-06-16 03:57:44	2012-06-16 13:57:44	VR2W-112613	A69-9001-1279	1
2012-06-16 04:02:13	2012-06-16 14:02:13	VR2W-112613	A69-9001-1279	1
2012-06-16 04:09:27	2012-06-16 14:09:27	VR2W-112614	A69-9001-1279	1
2012-06-16 04:34:41	2012-06-16 14:34:41	VR2W-112613	A69-9001-1279	1
2012-06-16 04:40:00	2012-06-16 14:40:00	VR2W-112614	A69-9001-1279	1
2012-06-16 04:42:44	2012-06-16 14:42:44	VR2W-112613	A69-9001-1279	1
2012-06-16 05:15:56	2012-06-16 15:15:56	VR2W-112613	A69-9001-1279	1
2012-06-16 05:20:02	2012-06-16 15:20:02	VR2W-112613	A69-9001-1279	1
2012-06-16 05:26:40	2012-06-16 15:26:40	VR2W-112613	A69-9001-1279	1
2012-06-16 06:05:56	2012-06-16 16:05:56	VR2W-112613	A69-9001-1279	1
2012-06-16 06:59:00	2012-06-16 16:59:00	VR2W-112614	A69-9001-1279	1
2012-06-16 08:07:24	2012-06-16 18:07:24	VR2W-112613	A69-9001-1279	1
2012-06-16 20:47:03	2012-06-17 06:47:03	VR2W-112613	A69-9001-1279	1
2012-06-16 21:16:24	2012-06-17 07:16:24	VR2W-112613	A69-9001-1279	1
2012-06-16 23:17:12	2012-06-17 09:17:12	VR2W-112613	A69-9001-1279	1
2012-06-16 23:36:01	2012-06-17 09:36:01	VR2W-112613	A69-9001-1279	1
2012-06-16 23:49:15	2012-06-17 09:49:15	VR2W-112613	A69-9001-1279	1
2012-06-16 23:59:57	2012-06-17 09:59:57	VR2W-112613	A69-9001-1279	1
2012-06-17 00:03:19	2012-06-17 10:03:19	VR2W-112613	A69-9001-1279	1
2012-06-17 00:10:24	2012-06-17 10:10:24	VR2W-112613	A69-9001-1279	1
2012-06-17 00:14:25	2012-06-17 10:14:25	VR2W-112613	A69-9001-1279	1
2012-06-17 00:31:36	2012-06-17 10:31:36	VR2W-112613	A69-9001-1279	1
2012-06-17 00:35:29	2012-06-17 10:35:29	VR2W-112613	A69-9001-1279	1
2012-06-17 01:39:25	2012-06-17 11:39:25	VR2W-112613	A69-9001-1279	1
2012-06-17 01:58:05	2012-06-17 11:58:05	VR2W-112614	A69-9001-1279	1
2012-06-17 02:20:11	2012-06-17 12:20:11	VR2W-112614	A69-9001-1279	1
2012-06-17 03:54:26	2012-06-17 13:54:26	VR2W-112614	A69-9001-1279	1
2012-06-17 04:15:11	2012-06-17 14:15:11	VR2W-112614	A69-9001-1279	1
2012-06-17 04:24:20	2012-06-17 14:24:20	VR2W-112614	A69-9001-1279	1
2012-06-17 04:33:02	2012-06-17 14:33:02	VR2W-112614	A69-9001-1279	1
2012-06-17 04:46:28	2012-06-17 14:46:28	VR2W-112614	A69-9001-1279	1
2012-06-17 05:28:33	2012-06-17 15:28:33	VR2W-112613	A69-9001-1279	1
2012-06-17 05:32:58	2012-06-17 15:32:58	VR2W-112613	A69-9001-1279	1
2012-06-17 06:26:31	2012-06-17 16:26:31	VR2W-112613	A69-9001-1279	1
2012-06-17 21:48:28	2012-06-18 07:48:28	VR2W-112613	A69-9001-1279	1
2012-06-17 22:04:51	2012-06-18 08:04:51	VR2W-112613	A69-9001-1279	1
2012-06-17 22:08:42	2012-06-18 08:08:42	VR2W-112613	A69-9001-1279	1
2012-06-17 22:26:21	2012-06-18 08:26:21	VR2W-112613	A69-9001-1279	1
2012-06-17 22:30:25	2012-06-18 08:30:25	VR2W-112613	A69-9001-1279	1
2012-06-17 22:35:17	2012-06-18 08:35:17	VR2W-112613	A69-9001-1279	1
2012-06-17 22:40:05	2012-06-18 08:40:05	VR2W-112613	A69-9001-1279	1
2012-06-17 23:17:04	2012-06-18 09:17:04	VR2W-112613	A69-9001-1279	1
2012-06-17 23:58:53	2012-06-18 09:58:53	VR2W-112613	A69-9001-1279	1
2012-06-18 00:28:22	2012-06-18 10:28:22	VR2W-112613	A69-9001-1279	1
2012-06-18 00:55:49	2012-06-18 10:55:49	VR2W-112613	A69-9001-1279	1
2012-06-18 01:00:15	2012-06-18 11:00:15	VR2W-112613	A69-9001-1279	1
2012-06-18 01:08:49	2012-06-18 11:08:49	VR2W-112613	A69-9001-1279	1
2012-06-18 01:26:38	2012-06-18 11:26:38	VR2W-112614	A69-9001-1279	1
2012-06-18 02:04:28	2012-06-18 12:04:28	VR2W-112613	A69-9001-1279	1
2012-06-18 02:08:47	2012-06-18 12:08:47	VR2W-112613	A69-9001-1279	1
2012-06-18 03:33:08	2012-06-18 13:33:08	VR2W-112614	A69-9001-1279	1
2012-06-18 03:41:49	2012-06-18 13:41:49	VR2W-112614	A69-9001-1279	1
2012-06-18 04:00:59	2012-06-18 14:00:59	VR2W-112614	A69-9001-1279	1
2012-06-18 04:13:17	2012-06-18 14:13:17	VR2W-112614	A69-9001-1279	1
2012-06-18 04:21:14	2012-06-18 14:21:14	VR2W-112614	A69-9001-1279	1
2012-06-18 05:00:16	2012-06-18 15:00:16	VR2W-112614	A69-9001-1279	1
2012-06-18 05:19:29	2012-06-18 15:19:29	VR2W-112614	A69-9001-1279	1
2012-06-18 05:44:42	2012-06-18 15:44:42	VR2W-112612	A69-9001-1279	1
2012-06-18 05:58:59	2012-06-18 15:58:59	VR2W-112613	A69-9001-1279	1
2012-06-18 06:03:42	2012-06-18 16:03:42	VR2W-112613	A69-9001-1279	1
2012-06-18 06:19:29	2012-06-18 16:19:29	VR2W-112613	A69-9001-1279	1
2012-06-18 06:23:28	2012-06-18 16:23:28	VR2W-112613	A69-9001-1279	1
2012-06-18 06:28:08	2012-06-18 16:28:08	VR2W-112613	A69-9001-1279	1
2012-06-18 06:36:32	2012-06-18 16:36:32	VR2W-112613	A69-9001-1279	1
2012-06-18 06:57:55	2012-06-18 16:57:55	VR2W-112613	A69-9001-1279	1
2012-06-18 21:14:38	2012-06-19 07:14:38	VR2W-112613	A69-9001-1279	1
2012-06-18 21:26:44	2012-06-19 07:26:44	VR2W-112613	A69-9001-1279	1
2012-06-18 21:35:14	2012-06-19 07:35:14	VR2W-112613	A69-9001-1279	1
2012-06-18 21:53:15	2012-06-19 07:53:15	VR2W-112613	A69-9001-1279	1
2012-06-18 23:16:46	2012-06-19 09:16:46	VR2W-112613	A69-9001-1279	1
2012-06-18 23:46:23	2012-06-19 09:46:23	VR2W-112613	A69-9001-1279	1
2012-06-18 23:49:41	2012-06-19 09:49:41	VR2W-112613	A69-9001-1279	1
2012-06-19 00:16:55	2012-06-19 10:16:55	VR2W-112613	A69-9001-1279	1
2012-06-19 01:27:44	2012-06-19 11:27:44	VR2W-112613	A69-9001-1279	1
2012-06-19 01:42:05	2012-06-19 11:42:05	VR2W-112613	A69-9001-1279	1
2012-06-19 01:46:32	2012-06-19 11:46:32	VR2W-112613	A69-9001-1279	1
2012-06-19 01:55:06	2012-06-19 11:55:06	VR2W-112613	A69-9001-1279	1
2012-06-19 02:22:51	2012-06-19 12:22:51	VR2W-112613	A69-9001-1279	1
2012-06-19 02:48:07	2012-06-19 12:48:07	VR2W-112613	A69-9001-1279	1
2012-06-19 02:59:34	2012-06-19 12:59:34	VR2W-112614	A69-9001-1279	1
2012-06-19 03:06:18	2012-06-19 13:06:18	VR2W-112614	A69-9001-1279	1
2012-06-19 03:32:35	2012-06-19 13:32:35	VR2W-112613	A69-9001-1279	1
2012-06-19 03:36:17	2012-06-19 13:36:17	VR2W-112613	A69-9001-1279	1
2012-06-19 03:47:03	2012-06-19 13:47:03	VR2W-112613	A69-9001-1279	1
2012-06-19 03:58:06	2012-06-19 13:58:06	VR2W-112613	A69-9001-1279	1
2012-06-19 04:07:18	2012-06-19 14:07:18	VR2W-112613	A69-9001-1279	1
2012-06-19 04:11:23	2012-06-19 14:11:23	VR2W-112613	A69-9001-1279	1
2012-06-19 04:31:27	2012-06-19 14:31:27	VR2W-112614	A69-9001-1279	1
2012-06-19 04:34:31	2012-06-19 14:34:31	VR2W-112613	A69-9001-1279	1
2012-06-19 04:52:00	2012-06-19 14:52:00	VR2W-112614	A69-9001-1279	1
2012-06-19 04:53:47	2012-06-19 14:53:47	VR2W-112613	A69-9001-1279	1
2012-06-19 05:38:58	2012-06-19 15:38:58	VR2W-112613	A69-9001-1279	1
2012-06-19 21:55:15	2012-06-20 07:55:15	VR2W-112613	A69-9001-1279	1
2012-06-19 21:59:44	2012-06-20 07:59:44	VR2W-112613	A69-9001-1279	1
2012-06-19 22:03:45	2012-06-20 08:03:45	VR2W-112613	A69-9001-1279	1
2012-06-19 22:08:32	2012-06-20 08:08:32	VR2W-112613	A69-9001-1279	1
2012-06-19 23:21:08	2012-06-20 09:21:08	VR2W-112614	A69-9001-1279	1
2012-06-20 00:42:26	2012-06-20 10:42:26	VR2W-112614	A69-9001-1279	1
2012-06-20 01:54:40	2012-06-20 11:54:40	VR2W-112613	A69-9001-1279	1
2012-06-20 02:51:28	2012-06-20 12:51:28	VR2W-112613	A69-9001-1279	1
2012-06-20 03:17:08	2012-06-20 13:17:08	VR2W-112613	A69-9001-1279	1
2012-06-20 03:20:52	2012-06-20 13:20:52	VR2W-112613	A69-9001-1279	1
2012-06-20 03:25:03	2012-06-20 13:25:03	VR2W-112613	A69-9001-1279	1
2012-06-20 03:28:30	2012-06-20 13:28:30	VR2W-112613	A69-9001-1279	1
2012-06-20 04:27:49	2012-06-20 14:27:49	VR2W-112614	A69-9001-1279	1
2012-06-20 21:40:16	2012-06-21 07:40:16	VR2W-112614	A69-9001-1279	1
2012-06-21 00:12:29	2012-06-21 10:12:29	VR2W-112614	A69-9001-1279	1
2012-06-21 00:49:03	2012-06-21 10:49:03	VR2W-112614	A69-9001-1279	1
2012-06-21 02:58:45	2012-06-21 12:58:45	VR2W-112613	A69-9001-1279	1
2012-06-21 03:02:51	2012-06-21 13:02:51	VR2W-112613	A69-9001-1279	1
2012-06-21 03:29:48	2012-06-21 13:29:48	VR2W-112613	A69-9001-1279	1
2012-06-21 03:37:13	2012-06-21 13:37:13	VR2W-112614	A69-9001-1279	1
2012-06-21 05:40:24	2012-06-21 15:40:24	VR2W-112613	A69-9001-1279	1
2012-06-21 05:44:09	2012-06-21 15:44:09	VR2W-112613	A69-9001-1279	1
2012-06-21 05:48:22	2012-06-21 15:48:22	VR2W-112613	A69-9001-1279	1
2012-06-21 06:21:30	2012-06-21 16:21:30	VR2W-112614	A69-9001-1279	1
2012-06-21 06:30:11	2012-06-21 16:30:11	VR2W-112614	A69-9001-1279	1
2012-06-21 07:02:16	2012-06-21 17:02:16	VR2W-112613	A69-9001-1279	1
2012-06-21 07:06:00	2012-06-21 17:06:00	VR2W-112613	A69-9001-1279	1
2012-06-21 07:10:12	2012-06-21 17:10:12	VR2W-112613	A69-9001-1279	1
2012-06-21 07:25:14	2012-06-21 17:25:14	VR2W-112613	A69-9001-1279	1
2012-06-21 07:51:32	2012-06-21 17:51:32	VR2W-112614	A69-9001-1279	1
2012-06-21 21:28:02	2012-06-22 07:28:02	VR2W-112613	A69-9001-1279	1
2012-06-21 22:09:05	2012-06-22 08:09:05	VR2W-112613	A69-9001-1279	1
2012-06-21 22:53:23	2012-06-22 08:53:23	VR2W-112613	A69-9001-1279	1
2012-06-21 23:12:59	2012-06-22 09:12:59	VR2W-112613	A69-9001-1279	1
2012-06-22 00:24:29	2012-06-22 10:24:29	VR2W-112613	A69-9001-1279	1
2012-06-22 01:07:18	2012-06-22 11:07:18	VR2W-112613	A69-9001-1279	1
2012-06-22 01:10:37	2012-06-22 11:10:37	VR2W-112613	A69-9001-1279	1
2012-06-22 01:55:20	2012-06-22 11:55:20	VR2W-112613	A69-9001-1279	1
2012-06-22 01:59:19	2012-06-22 11:59:19	VR2W-112613	A69-9001-1279	1
2012-06-22 04:03:44	2012-06-22 14:03:44	VR2W-112613	A69-9001-1279	1
2012-06-22 04:12:48	2012-06-22 14:12:48	VR2W-112613	A69-9001-1279	1
2012-06-22 04:38:42	2012-06-22 14:38:42	VR2W-112613	A69-9001-1279	1
2012-06-22 04:48:14	2012-06-22 14:48:14	VR2W-112614	A69-9001-1279	1
2012-06-22 05:57:46	2012-06-22 15:57:46	VR2W-112614	A69-9001-1279	1
2012-06-22 06:09:18	2012-06-22 16:09:18	VR2W-112614	A69-9001-1279	1
2012-06-22 06:13:37	2012-06-22 16:13:37	VR2W-112614	A69-9001-1279	1
2012-06-22 20:58:15	2012-06-23 06:58:15	VR2W-112614	A69-9001-1279	1
2012-06-22 22:02:35	2012-06-23 08:02:35	VR2W-112613	A69-9001-1279	1
2012-06-22 22:11:53	2012-06-23 08:11:53	VR2W-112613	A69-9001-1279	1
2012-06-22 22:16:05	2012-06-23 08:16:05	VR2W-112613	A69-9001-1279	1
2012-06-22 22:37:51	2012-06-23 08:37:51	VR2W-112613	A69-9001-1279	1
2012-06-22 23:07:33	2012-06-23 09:07:33	VR2W-112613	A69-9001-1279	1
2012-06-22 23:23:28	2012-06-23 09:23:28	VR2W-112613	A69-9001-1279	1
2012-06-23 00:03:18	2012-06-23 10:03:18	VR2W-112613	A69-9001-1279	1
2012-06-23 00:07:41	2012-06-23 10:07:41	VR2W-112613	A69-9001-1279	1
2012-06-23 00:19:50	2012-06-23 10:19:50	VR2W-112613	A69-9001-1279	1
2012-06-23 00:24:21	2012-06-23 10:24:21	VR2W-112613	A69-9001-1279	1
2012-06-23 01:31:33	2012-06-23 11:31:33	VR2W-112612	A69-9001-1279	1
2012-06-23 01:55:54	2012-06-23 11:55:54	VR2W-112613	A69-9001-1279	1
2012-06-23 02:08:44	2012-06-23 12:08:44	VR2W-112613	A69-9001-1279	1
2012-06-23 02:12:23	2012-06-23 12:12:23	VR2W-112613	A69-9001-1279	1
2012-06-23 02:21:14	2012-06-23 12:21:14	VR2W-112613	A69-9001-1279	1
2012-06-23 02:48:10	2012-06-23 12:48:10	VR2W-112613	A69-9001-1279	1
2012-06-23 03:45:55	2012-06-23 13:45:55	VR2W-112613	A69-9001-1279	1
2012-06-23 04:31:57	2012-06-23 14:31:57	VR2W-112613	A69-9001-1279	1
2012-06-23 04:52:50	2012-06-23 14:52:50	VR2W-112613	A69-9001-1279	1
2012-06-23 04:56:47	2012-06-23 14:56:47	VR2W-112613	A69-9001-1279	1
2012-06-23 05:17:57	2012-06-23 15:17:57	VR2W-112613	A69-9001-1279	1
2012-06-23 05:29:55	2012-06-23 15:29:55	VR2W-112614	A69-9001-1279	1
2012-06-23 05:37:11	2012-06-23 15:37:11	VR2W-112614	A69-9001-1279	1
2012-06-23 05:48:46	2012-06-23 15:48:46	VR2W-112614	A69-9001-1279	1
2012-06-23 05:58:08	2012-06-23 15:58:08	VR2W-112612	A69-9001-1279	1
2012-06-23 05:59:50	2012-06-23 15:59:50	VR2W-112613	A69-9001-1279	1
2012-06-23 06:03:43	2012-06-23 16:03:43	VR2W-112613	A69-9001-1279	1
2012-06-23 06:08:14	2012-06-23 16:08:14	VR2W-112613	A69-9001-1279	1
2012-06-23 06:12:19	2012-06-23 16:12:19	VR2W-112613	A69-9001-1279	1
2012-06-23 06:25:05	2012-06-23 16:25:05	VR2W-112614	A69-9001-1279	1
2012-06-23 07:43:34	2012-06-23 17:43:34	VR2W-112614	A69-9001-1279	1
2012-06-23 21:59:11	2012-06-24 07:59:11	VR2W-112613	A69-9001-1279	1
2012-06-23 22:33:18	2012-06-24 08:33:18	VR2W-112613	A69-9001-1279	1
2012-06-23 22:39:52	2012-06-24 08:39:52	VR2W-112613	A69-9001-1279	1
2012-06-23 23:12:38	2012-06-24 09:12:38	VR2W-112613	A69-9001-1279	1
2012-06-23 23:23:12	2012-06-24 09:23:12	VR2W-112613	A69-9001-1279	1
2012-06-23 23:27:23	2012-06-24 09:27:23	VR2W-112613	A69-9001-1279	1
2012-06-23 23:30:48	2012-06-24 09:30:48	VR2W-112613	A69-9001-1279	1
2012-06-24 01:39:01	2012-06-24 11:39:01	VR2W-112613	A69-9001-1279	1
2012-06-24 01:52:50	2012-06-24 11:52:50	VR2W-112613	A69-9001-1279	1
2012-06-24 01:57:36	2012-06-24 11:57:36	VR2W-112613	A69-9001-1279	1
2012-06-24 02:02:11	2012-06-24 12:02:11	VR2W-112613	A69-9001-1279	1
2012-06-24 02:24:59	2012-06-24 12:24:59	VR2W-112614	A69-9001-1279	1
2012-06-24 02:56:37	2012-06-24 12:56:37	VR2W-112614	A69-9001-1279	1
2012-06-24 03:17:15	2012-06-24 13:17:15	VR2W-112613	A69-9001-1279	1
2012-06-24 03:30:16	2012-06-24 13:30:16	VR2W-112613	A69-9001-1279	1
2012-06-24 04:05:14	2012-06-24 14:05:14	VR2W-112614	A69-9001-1279	1
2012-06-24 04:35:42	2012-06-24 14:35:42	VR2W-112613	A69-9001-1279	1
2012-06-24 04:47:46	2012-06-24 14:47:46	VR2W-112613	A69-9001-1279	1
2012-06-24 04:52:12	2012-06-24 14:52:12	VR2W-112613	A69-9001-1279	1
2012-06-24 05:00:46	2012-06-24 15:00:46	VR2W-112613	A69-9001-1279	1
2012-06-24 05:05:06	2012-06-24 15:05:06	VR2W-112613	A69-9001-1279	1
2012-06-24 05:08:51	2012-06-24 15:08:51	VR2W-112613	A69-9001-1279	1
2012-06-24 05:16:39	2012-06-24 15:16:39	VR2W-112613	A69-9001-1279	1
2012-06-24 05:24:59	2012-06-24 15:24:59	VR2W-112613	A69-9001-1279	1
2012-06-24 05:29:00	2012-06-24 15:29:00	VR2W-112613	A69-9001-1279	1
2012-06-24 05:38:23	2012-06-24 15:38:23	VR2W-112613	A69-9001-1279	1
2012-06-24 05:46:20	2012-06-24 15:46:20	VR2W-112613	A69-9001-1279	1
2012-06-24 05:50:23	2012-06-24 15:50:23	VR2W-112613	A69-9001-1279	1
2012-06-24 06:12:27	2012-06-24 16:12:27	VR2W-112613	A69-9001-1279	1
2012-06-24 06:16:22	2012-06-24 16:16:22	VR2W-112613	A69-9001-1279	1
2012-06-24 06:20:58	2012-06-24 16:20:58	VR2W-112613	A69-9001-1279	1
2012-06-24 06:32:43	2012-06-24 16:32:43	VR2W-112613	A69-9001-1279	1
2012-06-24 06:41:27	2012-06-24 16:41:27	VR2W-112613	A69-9001-1279	1
2012-06-24 22:38:01	2012-06-25 08:38:01	VR2W-112613	A69-9001-1279	1
2012-06-24 22:46:29	2012-06-25 08:46:29	VR2W-112613	A69-9001-1279	1
2012-06-24 22:50:41	2012-06-25 08:50:41	VR2W-112613	A69-9001-1279	1
2012-06-24 23:34:49	2012-06-25 09:34:49	VR2W-112613	A69-9001-1279	1
2012-06-24 23:44:56	2012-06-25 09:44:56	VR2W-112613	A69-9001-1279	1
2012-06-24 23:48:33	2012-06-25 09:48:33	VR2W-112613	A69-9001-1279	1
2012-06-24 23:52:33	2012-06-25 09:52:33	VR2W-112613	A69-9001-1279	1
2012-06-24 23:57:17	2012-06-25 09:57:17	VR2W-112613	A69-9001-1279	1
2012-06-25 00:01:48	2012-06-25 10:01:48	VR2W-112613	A69-9001-1279	1
2012-06-25 00:12:39	2012-06-25 10:12:39	VR2W-112613	A69-9001-1279	1
2012-06-25 00:24:12	2012-06-25 10:24:12	VR2W-112613	A69-9001-1279	1
2012-06-25 00:27:48	2012-06-25 10:27:48	VR2W-112613	A69-9001-1279	1
2012-06-25 00:40:46	2012-06-25 10:40:46	VR2W-112613	A69-9001-1279	1
2012-06-25 00:52:53	2012-06-25 10:52:53	VR2W-112613	A69-9001-1279	1
2012-06-25 00:57:23	2012-06-25 10:57:23	VR2W-112613	A69-9001-1279	1
2012-06-25 01:06:22	2012-06-25 11:06:22	VR2W-112613	A69-9001-1279	1
2012-06-25 01:11:13	2012-06-25 11:11:13	VR2W-112613	A69-9001-1279	1
2012-06-25 01:16:00	2012-06-25 11:16:00	VR2W-112613	A69-9001-1279	1
2012-06-25 01:20:38	2012-06-25 11:20:38	VR2W-112613	A69-9001-1279	1
2012-06-25 01:24:57	2012-06-25 11:24:57	VR2W-112613	A69-9001-1279	1
2012-06-25 01:28:42	2012-06-25 11:28:42	VR2W-112613	A69-9001-1279	1
2012-06-25 01:32:55	2012-06-25 11:32:55	VR2W-112613	A69-9001-1279	1
2012-06-25 01:36:26	2012-06-25 11:36:26	VR2W-112613	A69-9001-1279	1
2012-06-25 01:44:26	2012-06-25 11:44:26	VR2W-112613	A69-9001-1279	1
2012-06-25 01:48:01	2012-06-25 11:48:01	VR2W-112613	A69-9001-1279	1
2012-06-25 01:56:25	2012-06-25 11:56:25	VR2W-112613	A69-9001-1279	1
2012-06-25 02:00:32	2012-06-25 12:00:32	VR2W-112613	A69-9001-1279	1
2012-06-25 02:03:51	2012-06-25 12:03:51	VR2W-112613	A69-9001-1279	1
2012-06-25 02:07:13	2012-06-25 12:07:13	VR2W-112613	A69-9001-1279	1
2012-06-25 02:10:40	2012-06-25 12:10:40	VR2W-112613	A69-9001-1279	1
2012-06-25 02:14:18	2012-06-25 12:14:18	VR2W-112613	A69-9001-1279	1
2012-06-25 02:18:20	2012-06-25 12:18:20	VR2W-112613	A69-9001-1279	1
2012-06-25 02:23:08	2012-06-25 12:23:08	VR2W-112613	A69-9001-1279	1
2012-06-25 02:27:47	2012-06-25 12:27:47	VR2W-112613	A69-9001-1279	1
2012-06-25 02:32:10	2012-06-25 12:32:10	VR2W-112613	A69-9001-1279	1
2012-06-25 02:44:20	2012-06-25 12:44:20	VR2W-112613	A69-9001-1279	1
2012-06-25 02:48:52	2012-06-25 12:48:52	VR2W-112613	A69-9001-1279	1
2012-06-25 02:53:02	2012-06-25 12:53:02	VR2W-112613	A69-9001-1279	1
2012-06-25 03:03:53	2012-06-25 13:03:53	VR2W-112613	A69-9001-1279	1
2012-06-25 03:17:04	2012-06-25 13:17:04	VR2W-112613	A69-9001-1279	1
2012-06-25 03:29:10	2012-06-25 13:29:10	VR2W-112613	A69-9001-1279	1
2012-06-25 03:36:31	2012-06-25 13:36:31	VR2W-112613	A69-9001-1279	1
2012-06-25 03:52:29	2012-06-25 13:52:29	VR2W-112613	A69-9001-1279	1
2012-06-25 04:00:59	2012-06-25 14:00:59	VR2W-112613	A69-9001-1279	1
2012-06-25 04:12:49	2012-06-25 14:12:49	VR2W-112613	A69-9001-1279	1
2012-06-25 04:17:28	2012-06-25 14:17:28	VR2W-112613	A69-9001-1279	1
2012-06-25 04:25:38	2012-06-25 14:25:38	VR2W-112613	A69-9001-1279	1
2012-06-25 04:33:46	2012-06-25 14:33:46	VR2W-112613	A69-9001-1279	1
2012-06-25 04:38:04	2012-06-25 14:38:04	VR2W-112613	A69-9001-1279	1
2012-06-25 04:45:50	2012-06-25 14:45:50	VR2W-112613	A69-9001-1279	1
2012-06-25 05:00:26	2012-06-25 15:00:26	VR2W-112613	A69-9001-1279	1
2012-06-25 05:04:01	2012-06-25 15:04:01	VR2W-112612	A69-9001-1279	1
2012-06-25 05:09:41	2012-06-25 15:09:41	VR2W-112613	A69-9001-1279	1
2012-06-25 05:13:48	2012-06-25 15:13:48	VR2W-112613	A69-9001-1279	1
2012-06-25 05:20:27	2012-06-25 15:20:27	VR2W-112613	A69-9001-1279	1
2012-06-25 05:23:54	2012-06-25 15:23:54	VR2W-112613	A69-9001-1279	1
2012-06-25 05:36:09	2012-06-25 15:36:09	VR2W-112613	A69-9001-1279	1
2012-06-25 05:44:33	2012-06-25 15:44:33	VR2W-112613	A69-9001-1279	1
2012-06-25 05:49:12	2012-06-25 15:49:12	VR2W-112613	A69-9001-1279	1
2012-06-25 06:05:24	2012-06-25 16:05:24	VR2W-112613	A69-9001-1279	1
2012-06-25 06:16:41	2012-06-25 16:16:41	VR2W-112613	A69-9001-1279	1
2012-06-25 06:20:45	2012-06-25 16:20:45	VR2W-112613	A69-9001-1279	1
2012-06-25 06:55:09	2012-06-25 16:55:09	VR2W-112613	A69-9001-1279	1
2012-06-25 07:04:43	2012-06-25 17:04:43	VR2W-112613	A69-9001-1279	1
2012-06-25 07:37:03	2012-06-25 17:37:03	VR2W-112613	A69-9001-1279	1
2012-06-25 07:41:10	2012-06-25 17:41:10	VR2W-112613	A69-9001-1279	1
2012-06-25 07:44:24	2012-06-25 17:44:24	VR2W-112614	A69-9001-1279	1
2012-06-25 20:45:29	2012-06-26 06:45:29	VR2W-112613	A69-9001-1279	1
2012-06-25 21:21:21	2012-06-26 07:21:21	VR2W-112613	A69-9001-1279	1
2012-06-25 21:35:07	2012-06-26 07:35:07	VR2W-112613	A69-9001-1279	1
2012-06-25 21:39:11	2012-06-26 07:39:11	VR2W-112613	A69-9001-1279	1
2012-06-25 21:44:01	2012-06-26 07:44:01	VR2W-112613	A69-9001-1279	1
2012-06-25 21:48:46	2012-06-26 07:48:46	VR2W-112613	A69-9001-1279	1
2012-06-25 21:57:34	2012-06-26 07:57:34	VR2W-112613	A69-9001-1279	1
2012-06-25 22:09:05	2012-06-26 08:09:05	VR2W-112613	A69-9001-1279	1
2012-06-25 22:12:40	2012-06-26 08:12:40	VR2W-112613	A69-9001-1279	1
2012-06-25 22:25:10	2012-06-26 08:25:10	VR2W-112613	A69-9001-1279	1
2012-06-25 22:35:09	2012-06-26 08:35:09	VR2W-112613	A69-9001-1279	1
2012-06-25 22:46:33	2012-06-26 08:46:33	VR2W-112613	A69-9001-1279	1
2012-06-25 22:53:35	2012-06-26 08:53:35	VR2W-112613	A69-9001-1279	1
2012-06-25 23:06:36	2012-06-26 09:06:36	VR2W-112613	A69-9001-1279	1
2012-06-25 23:10:28	2012-06-26 09:10:28	VR2W-112613	A69-9001-1279	1
2012-06-25 23:14:56	2012-06-26 09:14:56	VR2W-112613	A69-9001-1279	1
2012-06-25 23:18:57	2012-06-26 09:18:57	VR2W-112613	A69-9001-1279	1
2012-06-25 23:28:16	2012-06-26 09:28:16	VR2W-112613	A69-9001-1279	1
2012-06-25 23:48:17	2012-06-26 09:48:17	VR2W-112613	A69-9001-1279	1
2012-06-26 00:05:05	2012-06-26 10:05:05	VR2W-112613	A69-9001-1279	1
2012-06-26 00:11:57	2012-06-26 10:11:57	VR2W-112613	A69-9001-1279	1
2012-06-26 00:23:11	2012-06-26 10:23:11	VR2W-112613	A69-9001-1279	1
2012-06-26 00:26:40	2012-06-26 10:26:40	VR2W-112613	A69-9001-1279	1
2012-06-26 00:37:52	2012-06-26 10:37:52	VR2W-112613	A69-9001-1279	1
2012-06-26 01:23:28	2012-06-26 11:23:28	VR2W-112613	A69-9001-1279	1
2012-06-26 01:28:21	2012-06-26 11:28:21	VR2W-112613	A69-9001-1279	1
2012-06-26 01:53:58	2012-06-26 11:53:58	VR2W-112613	A69-9001-1279	1
2012-06-26 02:31:32	2012-06-26 12:31:32	VR2W-112613	A69-9001-1279	1
2012-06-26 02:46:39	2012-06-26 12:46:39	VR2W-112613	A69-9001-1279	1
2012-06-26 03:07:25	2012-06-26 13:07:25	VR2W-112613	A69-9001-1279	1
2012-06-26 03:37:52	2012-06-26 13:37:52	VR2W-112613	A69-9001-1279	1
2012-06-26 03:41:15	2012-06-26 13:41:15	VR2W-112613	A69-9001-1279	1
2012-06-26 03:52:35	2012-06-26 13:52:35	VR2W-112613	A69-9001-1279	1
2012-06-26 04:03:12	2012-06-26 14:03:12	VR2W-112613	A69-9001-1279	1
[truncated: 7,517 more rows]
