# Supplementary material for: Simulated Macro-Algal Outbreak Triggers a Large-Scale Response on Coral Reefs
Source: PLoS One. 2015 Jul 14;10(7):e0132895. doi: 10.1371/journal.pone.0132895 (PMC4501832; doi:10.1371/journal.pone.0132895)
Supplement: S1 Dataset — Data has been separated into three sub-folders; video data, visual transect data and individual fishes’ acoustic detection data. (ZIP) [file pone.0132895.s001.zip › Raw Data/Spatial/Naso/Processed/6492MU.xlsx]

## Sheet: 6492MU.csv
ï»¿Date and Time (UTC)	Local time	Receiver	Transmitter	Day/night code
	10			06:30:00
	2011-04-21			18:30:00
2012-09-13 03:37:26	2012-09-13 13:37:26	VR2W-112614	A69-1601-6492	1
2012-09-13 03:42:56	2012-09-13 13:42:56	VR2W-112613	A69-1601-6492	1
2012-09-13 03:43:30	2012-09-13 13:43:30	VR2W-112612	A69-1601-6492	1
2012-09-13 03:50:51	2012-09-13 13:50:51	VR2W-112612	A69-1601-6492	1
2012-09-13 04:25:14	2012-09-13 14:25:14	VR2W-112612	A69-1601-6492	1
2012-09-13 04:41:34	2012-09-13 14:41:34	VR2W-112613	A69-1601-6492	1
2012-09-13 04:44:49	2012-09-13 14:44:49	VR2W-112613	A69-1601-6492	1
2012-09-13 04:49:44	2012-09-13 14:49:44	VR2W-112612	A69-1601-6492	1
2012-09-13 05:02:21	2012-09-13 15:02:21	VR2W-112612	A69-1601-6492	1
2012-09-13 05:05:51	2012-09-13 15:05:51	VR2W-112612	A69-1601-6492	1
2012-09-13 05:09:37	2012-09-13 15:09:37	VR2W-112612	A69-1601-6492	1
2012-09-13 05:13:56	2012-09-13 15:13:56	VR2W-112612	A69-1601-6492	1
2012-09-13 05:25:41	2012-09-13 15:25:41	VR2W-112611	A69-1601-6492	1
2012-09-13 05:29:55	2012-09-13 15:29:55	VR2W-112611	A69-1601-6492	1
2012-09-13 05:32:11	2012-09-13 15:32:11	VR2W-112614	A69-1601-6492	1
2012-09-13 05:43:17	2012-09-13 15:43:17	VR2W-112615	A69-1601-6492	1
2012-09-13 05:49:45	2012-09-13 15:49:45	VR2W-112613	A69-1601-6492	1
2012-09-13 05:59:08	2012-09-13 15:59:08	VR2W-112619	A69-1601-6492	1
2012-09-13 06:11:23	2012-09-13 16:11:23	VR2W-112619	A69-1601-6492	1
2012-09-13 06:35:38	2012-09-13 16:35:38	VR2W-112619	A69-1601-6492	1
2012-09-13 06:52:49	2012-09-13 16:52:49	VR2W-112619	A69-1601-6492	1
2012-09-13 07:07:31	2012-09-13 17:07:31	VR2W-112619	A69-1601-6492	1
2012-09-13 07:11:20	2012-09-13 17:11:20	VR2W-112619	A69-1601-6492	1
2012-09-13 07:15:45	2012-09-13 17:15:45	VR2W-112619	A69-1601-6492	1
2012-09-13 07:28:39	2012-09-13 17:28:39	VR2W-112619	A69-1601-6492	1
2012-09-13 07:57:38	2012-09-13 17:57:38	VR2W-112619	A69-1601-6492	1
2012-09-13 08:22:18	2012-09-13 18:22:18	VR2W-112613	A69-1601-6492	1
2012-09-13 08:36:08	2012-09-13 18:36:08	VR2W-112613	A69-1601-6492	0
2012-09-13 09:10:25	2012-09-13 19:10:25	VR2W-112613	A69-1601-6492	0
2012-09-13 09:36:56	2012-09-13 19:36:56	VR2W-112613	A69-1601-6492	0
2012-09-13 09:56:22	2012-09-13 19:56:22	VR2W-112613	A69-1601-6492	0
2012-09-13 10:01:06	2012-09-13 20:01:06	VR2W-112613	A69-1601-6492	0
2012-09-13 10:09:59	2012-09-13 20:09:59	VR2W-112613	A69-1601-6492	0
2012-09-13 10:13:39	2012-09-13 20:13:39	VR2W-112613	A69-1601-6492	0
2012-09-13 10:36:49	2012-09-13 20:36:49	VR2W-112613	A69-1601-6492	0
2012-09-13 11:03:51	2012-09-13 21:03:51	VR2W-112613	A69-1601-6492	0
2012-09-13 11:31:59	2012-09-13 21:31:59	VR2W-112613	A69-1601-6492	0
2012-09-13 11:43:52	2012-09-13 21:43:52	VR2W-112613	A69-1601-6492	0
2012-09-13 11:47:15	2012-09-13 21:47:15	VR2W-112613	A69-1601-6492	0
2012-09-13 11:59:05	2012-09-13 21:59:05	VR2W-112613	A69-1601-6492	0
2012-09-13 12:03:05	2012-09-13 22:03:05	VR2W-112613	A69-1601-6492	0
2012-09-13 12:12:35	2012-09-13 22:12:35	VR2W-112613	A69-1601-6492	0
2012-09-13 12:36:07	2012-09-13 22:36:07	VR2W-112613	A69-1601-6492	0
2012-09-13 12:39:47	2012-09-13 22:39:47	VR2W-112613	A69-1601-6492	0
2012-09-13 12:43:54	2012-09-13 22:43:54	VR2W-112613	A69-1601-6492	0
2012-09-13 12:58:42	2012-09-13 22:58:42	VR2W-112613	A69-1601-6492	0
2012-09-13 13:02:17	2012-09-13 23:02:17	VR2W-112613	A69-1601-6492	0
2012-09-13 13:06:12	2012-09-13 23:06:12	VR2W-112613	A69-1601-6492	0
2012-09-13 13:23:12	2012-09-13 23:23:12	VR2W-112613	A69-1601-6492	0
2012-09-13 13:26:55	2012-09-13 23:26:55	VR2W-112613	A69-1601-6492	0
2012-09-13 13:31:06	2012-09-13 23:31:06	VR2W-112613	A69-1601-6492	0
2012-09-13 13:46:18	2012-09-13 23:46:18	VR2W-112613	A69-1601-6492	0
2012-09-13 13:57:08	2012-09-13 23:57:08	VR2W-112613	A69-1601-6492	0
2012-09-13 14:04:42	2012-09-14 00:04:42	VR2W-112613	A69-1601-6492	0
2012-09-13 14:13:54	2012-09-14 00:13:54	VR2W-112613	A69-1601-6492	0
2012-09-13 14:18:01	2012-09-14 00:18:01	VR2W-112613	A69-1601-6492	0
2012-09-13 14:21:22	2012-09-14 00:21:22	VR2W-112613	A69-1601-6492	0
2012-09-13 14:24:50	2012-09-14 00:24:50	VR2W-112613	A69-1601-6492	0
2012-09-13 14:28:33	2012-09-14 00:28:33	VR2W-112613	A69-1601-6492	0
2012-09-13 14:32:45	2012-09-14 00:32:45	VR2W-112613	A69-1601-6492	0
2012-09-13 14:40:01	2012-09-14 00:40:01	VR2W-112613	A69-1601-6492	0
2012-09-13 14:44:19	2012-09-14 00:44:19	VR2W-112613	A69-1601-6492	0
2012-09-13 14:52:16	2012-09-14 00:52:16	VR2W-112613	A69-1601-6492	0
2012-09-13 14:55:48	2012-09-14 00:55:48	VR2W-112613	A69-1601-6492	0
2012-09-13 15:04:09	2012-09-14 01:04:09	VR2W-112613	A69-1601-6492	0
2012-09-13 15:11:29	2012-09-14 01:11:29	VR2W-112613	A69-1601-6492	0
2012-09-13 15:14:46	2012-09-14 01:14:46	VR2W-112613	A69-1601-6492	0
2012-09-13 15:18:06	2012-09-14 01:18:06	VR2W-112613	A69-1601-6492	0
2012-09-13 15:32:36	2012-09-14 01:32:36	VR2W-112613	A69-1601-6492	0
2012-09-13 15:39:31	2012-09-14 01:39:31	VR2W-112613	A69-1601-6492	0
2012-09-13 15:47:50	2012-09-14 01:47:50	VR2W-112613	A69-1601-6492	0
2012-09-13 15:51:53	2012-09-14 01:51:53	VR2W-112613	A69-1601-6492	0
2012-09-13 15:56:45	2012-09-14 01:56:45	VR2W-112613	A69-1601-6492	0
2012-09-13 16:01:37	2012-09-14 02:01:37	VR2W-112613	A69-1601-6492	0
2012-09-13 16:06:26	2012-09-14 02:06:26	VR2W-112613	A69-1601-6492	0
2012-09-13 16:15:45	2012-09-14 02:15:45	VR2W-112613	A69-1601-6492	0
2012-09-13 16:20:01	2012-09-14 02:20:01	VR2W-112613	A69-1601-6492	0
2012-09-13 16:27:44	2012-09-14 02:27:44	VR2W-112613	A69-1601-6492	0
2012-09-13 16:30:58	2012-09-14 02:30:58	VR2W-112613	A69-1601-6492	0
2012-09-13 16:34:12	2012-09-14 02:34:12	VR2W-112613	A69-1601-6492	0
2012-09-13 16:37:27	2012-09-14 02:37:27	VR2W-112613	A69-1601-6492	0
2012-09-13 16:55:01	2012-09-14 02:55:01	VR2W-112613	A69-1601-6492	0
2012-09-13 16:59:42	2012-09-14 02:59:42	VR2W-112613	A69-1601-6492	0
2012-09-13 17:04:12	2012-09-14 03:04:12	VR2W-112613	A69-1601-6492	0
2012-09-13 17:08:17	2012-09-14 03:08:17	VR2W-112613	A69-1601-6492	0
2012-09-13 17:11:34	2012-09-14 03:11:34	VR2W-112613	A69-1601-6492	0
2012-09-13 17:14:55	2012-09-14 03:14:55	VR2W-112613	A69-1601-6492	0
2012-09-13 17:22:02	2012-09-14 03:22:02	VR2W-112613	A69-1601-6492	0
2012-09-13 17:29:33	2012-09-14 03:29:33	VR2W-112613	A69-1601-6492	0
2012-09-13 17:33:05	2012-09-14 03:33:05	VR2W-112613	A69-1601-6492	0
2012-09-13 17:41:21	2012-09-14 03:41:21	VR2W-112613	A69-1601-6492	0
2012-09-13 17:45:21	2012-09-14 03:45:21	VR2W-112613	A69-1601-6492	0
2012-09-13 17:50:06	2012-09-14 03:50:06	VR2W-112613	A69-1601-6492	0
2012-09-13 18:07:24	2012-09-14 04:07:24	VR2W-112613	A69-1601-6492	0
2012-09-13 18:11:25	2012-09-14 04:11:25	VR2W-112613	A69-1601-6492	0
2012-09-13 18:16:13	2012-09-14 04:16:13	VR2W-112613	A69-1601-6492	0
2012-09-13 18:25:30	2012-09-14 04:25:30	VR2W-112613	A69-1601-6492	0
2012-09-13 18:29:44	2012-09-14 04:29:44	VR2W-112613	A69-1601-6492	0
2012-09-13 18:33:17	2012-09-14 04:33:17	VR2W-112613	A69-1601-6492	0
2012-09-13 18:53:12	2012-09-14 04:53:12	VR2W-112613	A69-1601-6492	0
2012-09-13 18:57:31	2012-09-14 04:57:31	VR2W-112613	A69-1601-6492	0
2012-09-13 19:01:16	2012-09-14 05:01:16	VR2W-112613	A69-1601-6492	0
2012-09-13 19:05:33	2012-09-14 05:05:33	VR2W-112613	A69-1601-6492	0
2012-09-13 19:09:14	2012-09-14 05:09:14	VR2W-112613	A69-1601-6492	0
2012-09-13 19:24:07	2012-09-14 05:24:07	VR2W-112613	A69-1601-6492	0
2012-09-13 19:28:34	2012-09-14 05:28:34	VR2W-112613	A69-1601-6492	0
2012-09-13 19:37:19	2012-09-14 05:37:19	VR2W-112613	A69-1601-6492	0
2012-09-13 19:41:58	2012-09-14 05:41:58	VR2W-112613	A69-1601-6492	0
2012-09-13 19:55:39	2012-09-14 05:55:39	VR2W-112615	A69-1601-6492	0
2012-09-13 22:02:47	2012-09-14 08:02:47	VR2W-112612	A69-1601-6492	1
2012-09-13 22:11:24	2012-09-14 08:11:24	VR2W-112612	A69-1601-6492	1
2012-09-13 22:44:04	2012-09-14 08:44:04	VR2W-112612	A69-1601-6492	1
2012-09-13 22:51:27	2012-09-14 08:51:27	VR2W-112612	A69-1601-6492	1
2012-09-13 22:56:15	2012-09-14 08:56:15	VR2W-112613	A69-1601-6492	1
2012-09-13 23:03:36	2012-09-14 09:03:36	VR2W-112615	A69-1601-6492	1
2012-09-13 23:08:36	2012-09-14 09:08:36	VR2W-112613	A69-1601-6492	1
2012-09-13 23:44:45	2012-09-14 09:44:45	VR2W-112612	A69-1601-6492	1
2012-09-13 23:59:56	2012-09-14 09:59:56	VR2W-112612	A69-1601-6492	1
2012-09-14 00:09:24	2012-09-14 10:09:24	VR2W-112612	A69-1601-6492	1
2012-09-14 00:27:23	2012-09-14 10:27:23	VR2W-112612	A69-1601-6492	1
2012-09-14 00:47:51	2012-09-14 10:47:51	VR2W-112612	A69-1601-6492	1
2012-09-14 00:48:19	2012-09-14 10:48:19	VR2W-112613	A69-1601-6492	1
2012-09-14 00:56:16	2012-09-14 10:56:16	VR2W-112612	A69-1601-6492	1
2012-09-14 01:00:23	2012-09-14 11:00:23	VR2W-112613	A69-1601-6492	1
2012-09-14 01:11:35	2012-09-14 11:11:35	VR2W-112612	A69-1601-6492	1
2012-09-14 01:21:16	2012-09-14 11:21:16	VR2W-112612	A69-1601-6492	1
2012-09-14 01:32:35	2012-09-14 11:32:35	VR2W-112611	A69-1601-6492	1
2012-09-14 01:52:06	2012-09-14 11:52:06	VR2W-112612	A69-1601-6492	1
2012-09-14 01:58:53	2012-09-14 11:58:53	VR2W-112612	A69-1601-6492	1
2012-09-14 02:10:01	2012-09-14 12:10:01	VR2W-112612	A69-1601-6492	1
2012-09-14 02:22:06	2012-09-14 12:22:06	VR2W-112613	A69-1601-6492	1
2012-09-14 02:27:46	2012-09-14 12:27:46	VR2W-112612	A69-1601-6492	1
2012-09-14 04:00:55	2012-09-14 14:00:55	VR2W-112613	A69-1601-6492	1
2012-09-14 04:04:24	2012-09-14 14:04:24	VR2W-112613	A69-1601-6492	1
2012-09-14 04:48:13	2012-09-14 14:48:13	VR2W-112612	A69-1601-6492	1
2012-09-14 05:01:08	2012-09-14 15:01:08	VR2W-112613	A69-1601-6492	1
2012-09-14 05:32:37	2012-09-14 15:32:37	VR2W-112612	A69-1601-6492	1
2012-09-14 05:45:27	2012-09-14 15:45:27	VR2W-112611	A69-1601-6492	1
2012-09-14 05:46:02	2012-09-14 15:46:02	VR2W-112613	A69-1601-6492	1
2012-09-14 05:55:01	2012-09-14 15:55:01	VR2W-112613	A69-1601-6492	1
2012-09-14 06:08:11	2012-09-14 16:08:11	VR2W-112612	A69-1601-6492	1
2012-09-14 06:12:43	2012-09-14 16:12:43	VR2W-112612	A69-1601-6492	1
2012-09-14 06:16:51	2012-09-14 16:16:51	VR2W-112613	A69-1601-6492	1
2012-09-14 06:19:09	2012-09-14 16:19:09	VR2W-112615	A69-1601-6492	1
2012-09-14 06:21:23	2012-09-14 16:21:23	VR2W-112613	A69-1601-6492	1
2012-09-14 06:39:10	2012-09-14 16:39:10	VR2W-112619	A69-1601-6492	1
2012-09-14 06:48:34	2012-09-14 16:48:34	VR2W-112619	A69-1601-6492	1
2012-09-14 06:52:58	2012-09-14 16:52:58	VR2W-112619	A69-1601-6492	1
2012-09-14 07:13:08	2012-09-14 17:13:08	VR2W-112619	A69-1601-6492	1
2012-09-14 07:30:01	2012-09-14 17:30:01	VR2W-112619	A69-1601-6492	1
2012-09-14 07:33:36	2012-09-14 17:33:36	VR2W-112619	A69-1601-6492	1
2012-09-14 07:59:12	2012-09-14 17:59:12	VR2W-112619	A69-1601-6492	1
2012-09-14 08:18:25	2012-09-14 18:18:25	VR2W-112615	A69-1601-6492	1
2012-09-14 08:45:36	2012-09-14 18:45:36	VR2W-112613	A69-1601-6492	0
2012-09-14 08:57:53	2012-09-14 18:57:53	VR2W-112613	A69-1601-6492	0
2012-09-14 09:07:20	2012-09-14 19:07:20	VR2W-112613	A69-1601-6492	0
2012-09-14 09:49:41	2012-09-14 19:49:41	VR2W-112613	A69-1601-6492	0
2012-09-14 09:58:22	2012-09-14 19:58:22	VR2W-112613	A69-1601-6492	0
2012-09-14 10:16:09	2012-09-14 20:16:09	VR2W-112613	A69-1601-6492	0
2012-09-14 10:43:47	2012-09-14 20:43:47	VR2W-112613	A69-1601-6492	0
2012-09-14 10:47:15	2012-09-14 20:47:15	VR2W-112613	A69-1601-6492	0
2012-09-14 10:50:57	2012-09-14 20:50:57	VR2W-112613	A69-1601-6492	0
2012-09-14 10:55:07	2012-09-14 20:55:07	VR2W-112613	A69-1601-6492	0
2012-09-14 11:59:01	2012-09-14 21:59:01	VR2W-112613	A69-1601-6492	0
2012-09-14 12:10:11	2012-09-14 22:10:11	VR2W-112613	A69-1601-6492	0
2012-09-14 12:18:54	2012-09-14 22:18:54	VR2W-112613	A69-1601-6492	0
2012-09-14 12:31:20	2012-09-14 22:31:20	VR2W-112613	A69-1601-6492	0
2012-09-14 12:35:19	2012-09-14 22:35:19	VR2W-112613	A69-1601-6492	0
2012-09-14 12:49:03	2012-09-14 22:49:03	VR2W-112613	A69-1601-6492	0
2012-09-14 12:52:52	2012-09-14 22:52:52	VR2W-112613	A69-1601-6492	0
2012-09-14 12:57:18	2012-09-14 22:57:18	VR2W-112613	A69-1601-6492	0
2012-09-14 13:01:14	2012-09-14 23:01:14	VR2W-112613	A69-1601-6492	0
2012-09-14 13:19:05	2012-09-14 23:19:05	VR2W-112613	A69-1601-6492	0
2012-09-14 13:23:42	2012-09-14 23:23:42	VR2W-112613	A69-1601-6492	0
2012-09-14 13:28:02	2012-09-14 23:28:02	VR2W-112613	A69-1601-6492	0
2012-09-14 13:31:48	2012-09-14 23:31:48	VR2W-112613	A69-1601-6492	0
2012-09-14 13:36:06	2012-09-14 23:36:06	VR2W-112613	A69-1601-6492	0
2012-09-14 13:39:50	2012-09-14 23:39:50	VR2W-112613	A69-1601-6492	0
2012-09-14 13:44:04	2012-09-14 23:44:04	VR2W-112613	A69-1601-6492	0
2012-09-14 13:51:34	2012-09-14 23:51:34	VR2W-112613	A69-1601-6492	0
2012-09-14 13:56:11	2012-09-14 23:56:11	VR2W-112613	A69-1601-6492	0
2012-09-14 14:00:31	2012-09-15 00:00:31	VR2W-112613	A69-1601-6492	0
2012-09-14 14:04:19	2012-09-15 00:04:19	VR2W-112613	A69-1601-6492	0
2012-09-14 14:12:28	2012-09-15 00:12:28	VR2W-112613	A69-1601-6492	0
2012-09-14 14:16:50	2012-09-15 00:16:50	VR2W-112613	A69-1601-6492	0
2012-09-14 14:20:41	2012-09-15 00:20:41	VR2W-112613	A69-1601-6492	0
2012-09-14 14:25:11	2012-09-15 00:25:11	VR2W-112613	A69-1601-6492	0
2012-09-14 14:32:32	2012-09-15 00:32:32	VR2W-112613	A69-1601-6492	0
2012-09-14 14:39:18	2012-09-15 00:39:18	VR2W-112613	A69-1601-6492	0
2012-09-14 14:42:56	2012-09-15 00:42:56	VR2W-112613	A69-1601-6492	0
2012-09-14 14:46:58	2012-09-15 00:46:58	VR2W-112613	A69-1601-6492	0
2012-09-14 14:56:40	2012-09-15 00:56:40	VR2W-112613	A69-1601-6492	0
2012-09-14 15:06:04	2012-09-15 01:06:04	VR2W-112613	A69-1601-6492	0
2012-09-14 15:10:27	2012-09-15 01:10:27	VR2W-112613	A69-1601-6492	0
2012-09-14 15:29:52	2012-09-15 01:29:52	VR2W-112613	A69-1601-6492	0
2012-09-14 15:47:01	2012-09-15 01:47:01	VR2W-112613	A69-1601-6492	0
2012-09-14 16:09:05	2012-09-15 02:09:05	VR2W-112613	A69-1601-6492	0
2012-09-14 16:13:07	2012-09-15 02:13:07	VR2W-112613	A69-1601-6492	0
2012-09-14 16:17:57	2012-09-15 02:17:57	VR2W-112613	A69-1601-6492	0
2012-09-14 16:27:23	2012-09-15 02:27:23	VR2W-112613	A69-1601-6492	0
2012-09-14 16:40:31	2012-09-15 02:40:31	VR2W-112613	A69-1601-6492	0
2012-09-14 16:45:03	2012-09-15 02:45:03	VR2W-112613	A69-1601-6492	0
2012-09-14 17:04:36	2012-09-15 03:04:36	VR2W-112613	A69-1601-6492	0
2012-09-14 17:08:53	2012-09-15 03:08:53	VR2W-112613	A69-1601-6492	0
2012-09-14 18:01:32	2012-09-15 04:01:32	VR2W-112613	A69-1601-6492	0
2012-09-14 18:26:35	2012-09-15 04:26:35	VR2W-112613	A69-1601-6492	0
2012-09-14 18:30:10	2012-09-15 04:30:10	VR2W-112613	A69-1601-6492	0
2012-09-14 18:56:29	2012-09-15 04:56:29	VR2W-112613	A69-1601-6492	0
2012-09-14 19:13:19	2012-09-15 05:13:19	VR2W-112613	A69-1601-6492	0
2012-09-14 19:22:57	2012-09-15 05:22:57	VR2W-112613	A69-1601-6492	0
2012-09-14 19:32:09	2012-09-15 05:32:09	VR2W-112613	A69-1601-6492	0
2012-09-14 19:39:37	2012-09-15 05:39:37	VR2W-112613	A69-1601-6492	0
2012-09-14 19:43:04	2012-09-15 05:43:04	VR2W-112613	A69-1601-6492	0
2012-09-14 19:50:54	2012-09-15 05:50:54	VR2W-112613	A69-1601-6492	0
2012-09-14 19:57:52	2012-09-15 05:57:52	VR2W-112613	A69-1601-6492	0
2012-09-14 20:00:46	2012-09-15 06:00:46	VR2W-112615	A69-1601-6492	0
2012-09-14 20:01:46	2012-09-15 06:01:46	VR2W-112613	A69-1601-6492	0
2012-09-14 20:34:01	2012-09-15 06:34:01	VR2W-112619	A69-1601-6492	1
2012-09-14 20:42:52	2012-09-15 06:42:52	VR2W-112614	A69-1601-6492	1
2012-09-14 21:53:23	2012-09-15 07:53:23	VR2W-112612	A69-1601-6492	1
2012-09-14 22:24:44	2012-09-15 08:24:44	VR2W-112612	A69-1601-6492	1
2012-09-14 23:02:47	2012-09-15 09:02:47	VR2W-112612	A69-1601-6492	1
2012-09-14 23:35:29	2012-09-15 09:35:29	VR2W-112612	A69-1601-6492	1
2012-09-15 00:24:39	2012-09-15 10:24:39	VR2W-112612	A69-1601-6492	1
2012-09-15 00:35:12	2012-09-15 10:35:12	VR2W-112612	A69-1601-6492	1
2012-09-15 01:03:10	2012-09-15 11:03:10	VR2W-112612	A69-1601-6492	1
2012-09-15 01:51:41	2012-09-15 11:51:41	VR2W-112612	A69-1601-6492	1
2012-09-15 02:04:38	2012-09-15 12:04:38	VR2W-112612	A69-1601-6492	1
2012-09-15 02:12:50	2012-09-15 12:12:50	VR2W-112612	A69-1601-6492	1
2012-09-15 02:26:00	2012-09-15 12:26:00	VR2W-112612	A69-1601-6492	1
2012-09-15 02:46:03	2012-09-15 12:46:03	VR2W-112612	A69-1601-6492	1
2012-09-15 02:53:23	2012-09-15 12:53:23	VR2W-112612	A69-1601-6492	1
2012-09-15 03:01:40	2012-09-15 13:01:40	VR2W-112612	A69-1601-6492	1
2012-09-15 03:43:24	2012-09-15 13:43:24	VR2W-112613	A69-1601-6492	1
2012-09-15 03:58:04	2012-09-15 13:58:04	VR2W-112613	A69-1601-6492	1
2012-09-15 05:05:09	2012-09-15 15:05:09	VR2W-112613	A69-1601-6492	1
2012-09-15 05:07:10	2012-09-15 15:07:10	VR2W-112612	A69-1601-6492	1
2012-09-15 05:15:52	2012-09-15 15:15:52	VR2W-112613	A69-1601-6492	1
2012-09-15 05:19:20	2012-09-15 15:19:20	VR2W-112613	A69-1601-6492	1
2012-09-15 05:25:50	2012-09-15 15:25:50	VR2W-112612	A69-1601-6492	1
2012-09-15 05:53:20	2012-09-15 15:53:20	VR2W-112612	A69-1601-6492	1
2012-09-15 06:01:12	2012-09-15 16:01:12	VR2W-112612	A69-1601-6492	1
2012-09-15 06:14:36	2012-09-15 16:14:36	VR2W-112612	A69-1601-6492	1
2012-09-15 06:23:18	2012-09-15 16:23:18	VR2W-112613	A69-1601-6492	1
2012-09-15 06:37:49	2012-09-15 16:37:49	VR2W-112619	A69-1601-6492	1
2012-09-15 06:41:07	2012-09-15 16:41:07	VR2W-112619	A69-1601-6492	1
2012-09-15 07:18:12	2012-09-15 17:18:12	VR2W-112619	A69-1601-6492	1
2012-09-15 07:22:59	2012-09-15 17:22:59	VR2W-112619	A69-1601-6492	1
2012-09-15 07:27:40	2012-09-15 17:27:40	VR2W-112619	A69-1601-6492	1
2012-09-15 07:36:11	2012-09-15 17:36:11	VR2W-112619	A69-1601-6492	1
2012-09-15 08:13:32	2012-09-15 18:13:32	VR2W-112619	A69-1601-6492	1
2012-09-15 08:51:56	2012-09-15 18:51:56	VR2W-112613	A69-1601-6492	0
2012-09-15 08:55:25	2012-09-15 18:55:25	VR2W-112613	A69-1601-6492	0
2012-09-15 08:59:09	2012-09-15 18:59:09	VR2W-112613	A69-1601-6492	0
2012-09-15 09:03:23	2012-09-15 19:03:23	VR2W-112613	A69-1601-6492	0
2012-09-15 09:10:54	2012-09-15 19:10:54	VR2W-112613	A69-1601-6492	0
2012-09-15 09:15:33	2012-09-15 19:15:33	VR2W-112613	A69-1601-6492	0
2012-09-15 09:19:58	2012-09-15 19:19:58	VR2W-112613	A69-1601-6492	0
2012-09-15 09:41:37	2012-09-15 19:41:37	VR2W-112613	A69-1601-6492	0
2012-09-15 09:59:45	2012-09-15 19:59:45	VR2W-112613	A69-1601-6492	0
2012-09-15 10:37:27	2012-09-15 20:37:27	VR2W-112613	A69-1601-6492	0
2012-09-15 10:40:50	2012-09-15 20:40:50	VR2W-112613	A69-1601-6492	0
2012-09-15 10:48:12	2012-09-15 20:48:12	VR2W-112613	A69-1601-6492	0
2012-09-15 10:52:37	2012-09-15 20:52:37	VR2W-112613	A69-1601-6492	0
2012-09-15 11:13:03	2012-09-15 21:13:03	VR2W-112613	A69-1601-6492	0
2012-09-15 11:19:34	2012-09-15 21:19:34	VR2W-112613	A69-1601-6492	0
2012-09-15 11:29:50	2012-09-15 21:29:50	VR2W-112613	A69-1601-6492	0
2012-09-15 11:38:17	2012-09-15 21:38:17	VR2W-112613	A69-1601-6492	0
2012-09-15 11:46:03	2012-09-15 21:46:03	VR2W-112613	A69-1601-6492	0
2012-09-15 11:49:55	2012-09-15 21:49:55	VR2W-112613	A69-1601-6492	0
2012-09-15 11:54:25	2012-09-15 21:54:25	VR2W-112613	A69-1601-6492	0
2012-09-15 12:23:19	2012-09-15 22:23:19	VR2W-112613	A69-1601-6492	0
2012-09-15 12:27:10	2012-09-15 22:27:10	VR2W-112613	A69-1601-6492	0
2012-09-15 12:42:19	2012-09-15 22:42:19	VR2W-112613	A69-1601-6492	0
2012-09-15 12:53:13	2012-09-15 22:53:13	VR2W-112613	A69-1601-6492	0
2012-09-15 12:57:51	2012-09-15 22:57:51	VR2W-112613	A69-1601-6492	0
2012-09-15 13:10:26	2012-09-15 23:10:26	VR2W-112613	A69-1601-6492	0
2012-09-15 13:19:01	2012-09-15 23:19:01	VR2W-112613	A69-1601-6492	0
2012-09-15 13:23:24	2012-09-15 23:23:24	VR2W-112613	A69-1601-6492	0
2012-09-15 13:36:02	2012-09-15 23:36:02	VR2W-112613	A69-1601-6492	0
2012-09-15 13:43:23	2012-09-15 23:43:23	VR2W-112613	A69-1601-6492	0
2012-09-15 13:47:48	2012-09-15 23:47:48	VR2W-112613	A69-1601-6492	0
2012-09-15 13:56:26	2012-09-15 23:56:26	VR2W-112613	A69-1601-6492	0
2012-09-15 14:00:54	2012-09-16 00:00:54	VR2W-112613	A69-1601-6492	0
2012-09-15 14:04:55	2012-09-16 00:04:55	VR2W-112613	A69-1601-6492	0
2012-09-15 14:09:44	2012-09-16 00:09:44	VR2W-112613	A69-1601-6492	0
2012-09-15 14:14:29	2012-09-16 00:14:29	VR2W-112613	A69-1601-6492	0
2012-09-15 14:27:13	2012-09-16 00:27:13	VR2W-112613	A69-1601-6492	0
2012-09-15 14:31:34	2012-09-16 00:31:34	VR2W-112613	A69-1601-6492	0
2012-09-15 14:35:21	2012-09-16 00:35:21	VR2W-112613	A69-1601-6492	0
2012-09-15 14:43:31	2012-09-16 00:43:31	VR2W-112613	A69-1601-6492	0
2012-09-15 14:51:47	2012-09-16 00:51:47	VR2W-112613	A69-1601-6492	0
2012-09-15 15:00:30	2012-09-16 01:00:30	VR2W-112613	A69-1601-6492	0
2012-09-15 15:03:58	2012-09-16 01:03:58	VR2W-112613	A69-1601-6492	0
2012-09-15 15:07:40	2012-09-16 01:07:40	VR2W-112613	A69-1601-6492	0
2012-09-15 15:23:20	2012-09-16 01:23:20	VR2W-112613	A69-1601-6492	0
2012-09-15 15:26:56	2012-09-16 01:26:56	VR2W-112613	A69-1601-6492	0
2012-09-15 15:30:55	2012-09-16 01:30:55	VR2W-112613	A69-1601-6492	0
2012-09-15 15:48:26	2012-09-16 01:48:26	VR2W-112613	A69-1601-6492	0
2012-09-15 16:09:44	2012-09-16 02:09:44	VR2W-112613	A69-1601-6492	0
2012-09-15 16:14:16	2012-09-16 02:14:16	VR2W-112613	A69-1601-6492	0
2012-09-15 16:32:56	2012-09-16 02:32:56	VR2W-112613	A69-1601-6492	0
2012-09-15 16:39:48	2012-09-16 02:39:48	VR2W-112613	A69-1601-6492	0
2012-09-15 16:56:02	2012-09-16 02:56:02	VR2W-112613	A69-1601-6492	0
2012-09-15 17:12:14	2012-09-16 03:12:14	VR2W-112613	A69-1601-6492	0
2012-09-15 17:27:49	2012-09-16 03:27:49	VR2W-112613	A69-1601-6492	0
2012-09-15 17:37:12	2012-09-16 03:37:12	VR2W-112613	A69-1601-6492	0
2012-09-15 17:41:34	2012-09-16 03:41:34	VR2W-112613	A69-1601-6492	0
2012-09-15 17:45:25	2012-09-16 03:45:25	VR2W-112613	A69-1601-6492	0
2012-09-15 17:49:53	2012-09-16 03:49:53	VR2W-112613	A69-1601-6492	0
2012-09-15 18:34:47	2012-09-16 04:34:47	VR2W-112613	A69-1601-6492	0
2012-09-15 18:38:14	2012-09-16 04:38:14	VR2W-112613	A69-1601-6492	0
2012-09-15 18:45:59	2012-09-16 04:45:59	VR2W-112613	A69-1601-6492	0
2012-09-15 18:56:04	2012-09-16 04:56:04	VR2W-112613	A69-1601-6492	0
2012-09-15 19:07:19	2012-09-16 05:07:19	VR2W-112613	A69-1601-6492	0
2012-09-15 19:14:54	2012-09-16 05:14:54	VR2W-112613	A69-1601-6492	0
2012-09-15 19:24:09	2012-09-16 05:24:09	VR2W-112613	A69-1601-6492	0
2012-09-15 19:28:21	2012-09-16 05:28:21	VR2W-112613	A69-1601-6492	0
2012-09-15 19:35:35	2012-09-16 05:35:35	VR2W-112613	A69-1601-6492	0
2012-09-15 19:43:32	2012-09-16 05:43:32	VR2W-112613	A69-1601-6492	0
2012-09-15 19:47:38	2012-09-16 05:47:38	VR2W-112613	A69-1601-6492	0
2012-09-15 19:50:58	2012-09-16 05:50:58	VR2W-112613	A69-1601-6492	0
2012-09-15 19:54:23	2012-09-16 05:54:23	VR2W-112613	A69-1601-6492	0
2012-09-15 20:28:29	2012-09-16 06:28:29	VR2W-112619	A69-1601-6492	0
2012-09-15 20:36:23	2012-09-16 06:36:23	VR2W-112619	A69-1601-6492	1
2012-09-15 20:58:16	2012-09-16 06:58:16	VR2W-112614	A69-1601-6492	1
2012-09-15 22:34:02	2012-09-16 08:34:02	VR2W-112612	A69-1601-6492	1
2012-09-15 22:38:41	2012-09-16 08:38:41	VR2W-112612	A69-1601-6492	1
2012-09-15 22:47:00	2012-09-16 08:47:00	VR2W-112612	A69-1601-6492	1
2012-09-15 22:59:35	2012-09-16 08:59:35	VR2W-112612	A69-1601-6492	1
2012-09-16 00:19:47	2012-09-16 10:19:47	VR2W-112612	A69-1601-6492	1
2012-09-16 00:43:56	2012-09-16 10:43:56	VR2W-112612	A69-1601-6492	1
2012-09-16 01:05:03	2012-09-16 11:05:03	VR2W-112612	A69-1601-6492	1
2012-09-16 01:13:53	2012-09-16 11:13:53	VR2W-112612	A69-1601-6492	1
2012-09-16 01:43:27	2012-09-16 11:43:27	VR2W-112612	A69-1601-6492	1
2012-09-16 01:47:24	2012-09-16 11:47:24	VR2W-112612	A69-1601-6492	1
2012-09-16 01:52:04	2012-09-16 11:52:04	VR2W-112612	A69-1601-6492	1
2012-09-16 02:14:15	2012-09-16 12:14:15	VR2W-112612	A69-1601-6492	1
2012-09-16 02:52:02	2012-09-16 12:52:02	VR2W-112611	A69-1601-6492	1
2012-09-16 03:12:46	2012-09-16 13:12:46	VR2W-112613	A69-1601-6492	1
2012-09-16 03:36:02	2012-09-16 13:36:02	VR2W-112612	A69-1601-6492	1
2012-09-16 03:40:33	2012-09-16 13:40:33	VR2W-112612	A69-1601-6492	1
2012-09-16 03:44:41	2012-09-16 13:44:41	VR2W-112612	A69-1601-6492	1
2012-09-16 04:20:34	2012-09-16 14:20:34	VR2W-112613	A69-1601-6492	1
2012-09-16 04:53:50	2012-09-16 14:53:50	VR2W-112611	A69-1601-6492	1
2012-09-16 05:41:10	2012-09-16 15:41:10	VR2W-112613	A69-1601-6492	1
2012-09-16 05:46:08	2012-09-16 15:46:08	VR2W-112612	A69-1601-6492	1
2012-09-16 06:15:52	2012-09-16 16:15:52	VR2W-112613	A69-1601-6492	1
2012-09-16 06:28:28	2012-09-16 16:28:28	VR2W-112613	A69-1601-6492	1
2012-09-16 06:44:58	2012-09-16 16:44:58	VR2W-112614	A69-1601-6492	1
2012-09-16 06:46:33	2012-09-16 16:46:33	VR2W-112612	A69-1601-6492	1
2012-09-16 06:51:08	2012-09-16 16:51:08	VR2W-112613	A69-1601-6492	1
2012-09-16 07:05:34	2012-09-16 17:05:34	VR2W-112614	A69-1601-6492	1
2012-09-16 07:40:51	2012-09-16 17:40:51	VR2W-112619	A69-1601-6492	1
2012-09-16 07:52:14	2012-09-16 17:52:14	VR2W-112619	A69-1601-6492	1
2012-09-16 07:56:27	2012-09-16 17:56:27	VR2W-112619	A69-1601-6492	1
2012-09-16 08:44:50	2012-09-16 18:44:50	VR2W-112613	A69-1601-6492	0
2012-09-16 09:00:21	2012-09-16 19:00:21	VR2W-112613	A69-1601-6492	0
2012-09-16 09:18:50	2012-09-16 19:18:50	VR2W-112613	A69-1601-6492	0
2012-09-16 10:33:21	2012-09-16 20:33:21	VR2W-112613	A69-1601-6492	0
2012-09-16 10:42:13	2012-09-16 20:42:13	VR2W-112613	A69-1601-6492	0
2012-09-16 10:51:40	2012-09-16 20:51:40	VR2W-112613	A69-1601-6492	0
2012-09-16 11:26:59	2012-09-16 21:26:59	VR2W-112613	A69-1601-6492	0
2012-09-16 11:35:40	2012-09-16 21:35:40	VR2W-112613	A69-1601-6492	0
2012-09-16 11:40:12	2012-09-16 21:40:12	VR2W-112613	A69-1601-6492	0
2012-09-16 11:47:48	2012-09-16 21:47:48	VR2W-112613	A69-1601-6492	0
2012-09-16 11:58:49	2012-09-16 21:58:49	VR2W-112613	A69-1601-6492	0
2012-09-16 12:02:07	2012-09-16 22:02:07	VR2W-112613	A69-1601-6492	0
2012-09-16 12:05:31	2012-09-16 22:05:31	VR2W-112613	A69-1601-6492	0
2012-09-16 12:21:45	2012-09-16 22:21:45	VR2W-112613	A69-1601-6492	0
2012-09-16 12:25:18	2012-09-16 22:25:18	VR2W-112613	A69-1601-6492	0
2012-09-16 12:57:50	2012-09-16 22:57:50	VR2W-112613	A69-1601-6492	0
2012-09-16 13:06:27	2012-09-16 23:06:27	VR2W-112613	A69-1601-6492	0
2012-09-16 13:10:55	2012-09-16 23:10:55	VR2W-112613	A69-1601-6492	0
2012-09-16 13:14:57	2012-09-16 23:14:57	VR2W-112613	A69-1601-6492	0
2012-09-16 13:29:13	2012-09-16 23:29:13	VR2W-112613	A69-1601-6492	0
2012-09-16 13:33:39	2012-09-16 23:33:39	VR2W-112613	A69-1601-6492	0
2012-09-16 13:37:38	2012-09-16 23:37:38	VR2W-112613	A69-1601-6492	0
2012-09-16 13:58:54	2012-09-16 23:58:54	VR2W-112613	A69-1601-6492	0
2012-09-16 14:18:12	2012-09-17 00:18:12	VR2W-112613	A69-1601-6492	0
2012-09-16 14:22:49	2012-09-17 00:22:49	VR2W-112613	A69-1601-6492	0
2012-09-16 14:30:56	2012-09-17 00:30:56	VR2W-112613	A69-1601-6492	0
2012-09-16 14:39:05	2012-09-17 00:39:05	VR2W-112613	A69-1601-6492	0
2012-09-16 14:47:17	2012-09-17 00:47:17	VR2W-112613	A69-1601-6492	0
2012-09-16 14:51:44	2012-09-17 00:51:44	VR2W-112613	A69-1601-6492	0
2012-09-16 14:55:45	2012-09-17 00:55:45	VR2W-112613	A69-1601-6492	0
2012-09-16 15:00:34	2012-09-17 01:00:34	VR2W-112613	A69-1601-6492	0
2012-09-16 15:09:49	2012-09-17 01:09:49	VR2W-112613	A69-1601-6492	0
2012-09-16 15:14:01	2012-09-17 01:14:01	VR2W-112613	A69-1601-6492	0
2012-09-16 15:17:30	2012-09-17 01:17:30	VR2W-112613	A69-1601-6492	0
2012-09-16 15:25:32	2012-09-17 01:25:32	VR2W-112613	A69-1601-6492	0
2012-09-16 15:29:11	2012-09-17 01:29:11	VR2W-112613	A69-1601-6492	0
2012-09-16 15:33:14	2012-09-17 01:33:14	VR2W-112613	A69-1601-6492	0
2012-09-16 15:36:29	2012-09-17 01:36:29	VR2W-112613	A69-1601-6492	0
2012-09-16 16:04:14	2012-09-17 02:04:14	VR2W-112613	A69-1601-6492	0
2012-09-16 16:07:45	2012-09-17 02:07:45	VR2W-112613	A69-1601-6492	0
2012-09-16 16:11:34	2012-09-17 02:11:34	VR2W-112613	A69-1601-6492	0
2012-09-16 16:15:57	2012-09-17 02:15:57	VR2W-112613	A69-1601-6492	0
2012-09-16 16:45:14	2012-09-17 02:45:14	VR2W-112613	A69-1601-6492	0
2012-09-16 16:49:09	2012-09-17 02:49:09	VR2W-112613	A69-1601-6492	0
2012-09-16 16:53:46	2012-09-17 02:53:46	VR2W-112613	A69-1601-6492	0
2012-09-16 16:58:06	2012-09-17 02:58:06	VR2W-112613	A69-1601-6492	0
2012-09-16 17:01:54	2012-09-17 03:01:54	VR2W-112613	A69-1601-6492	0
2012-09-16 17:06:16	2012-09-17 03:06:16	VR2W-112613	A69-1601-6492	0
2012-09-16 17:10:06	2012-09-17 03:10:06	VR2W-112613	A69-1601-6492	0
2012-09-16 17:14:31	2012-09-17 03:14:31	VR2W-112613	A69-1601-6492	0
2012-09-16 17:18:29	2012-09-17 03:18:29	VR2W-112613	A69-1601-6492	0
2012-09-16 17:23:10	2012-09-17 03:23:10	VR2W-112613	A69-1601-6492	0
2012-09-16 17:27:39	2012-09-17 03:27:39	VR2W-112613	A69-1601-6492	0
2012-09-16 17:31:44	2012-09-17 03:31:44	VR2W-112613	A69-1601-6492	0
2012-09-16 17:35:01	2012-09-17 03:35:01	VR2W-112613	A69-1601-6492	0
2012-09-16 17:38:20	2012-09-17 03:38:20	VR2W-112613	A69-1601-6492	0
2012-09-16 17:45:21	2012-09-17 03:45:21	VR2W-112613	A69-1601-6492	0
2012-09-16 17:49:19	2012-09-17 03:49:19	VR2W-112613	A69-1601-6492	0
2012-09-16 17:54:03	2012-09-17 03:54:03	VR2W-112613	A69-1601-6492	0
2012-09-16 18:02:50	2012-09-17 04:02:50	VR2W-112613	A69-1601-6492	0
2012-09-16 18:06:23	2012-09-17 04:06:23	VR2W-112613	A69-1601-6492	0
2012-09-16 18:10:16	2012-09-17 04:10:16	VR2W-112613	A69-1601-6492	0
2012-09-16 18:14:48	2012-09-17 04:14:48	VR2W-112613	A69-1601-6492	0
2012-09-16 18:18:58	2012-09-17 04:18:58	VR2W-112613	A69-1601-6492	0
2012-09-16 18:22:24	2012-09-17 04:22:24	VR2W-112613	A69-1601-6492	0
2012-09-16 18:26:04	2012-09-17 04:26:04	VR2W-112613	A69-1601-6492	0
2012-09-16 18:30:09	2012-09-17 04:30:09	VR2W-112613	A69-1601-6492	0
2012-09-16 18:33:26	2012-09-17 04:33:26	VR2W-112613	A69-1601-6492	0
2012-09-16 18:36:47	2012-09-17 04:36:47	VR2W-112613	A69-1601-6492	0
2012-09-16 18:43:56	2012-09-17 04:43:56	VR2W-112613	A69-1601-6492	0
2012-09-16 18:51:30	2012-09-17 04:51:30	VR2W-112613	A69-1601-6492	0
2012-09-16 18:59:07	2012-09-17 04:59:07	VR2W-112613	A69-1601-6492	0
2012-09-16 19:25:53	2012-09-17 05:25:53	VR2W-112613	A69-1601-6492	0
2012-09-16 19:29:45	2012-09-17 05:29:45	VR2W-112613	A69-1601-6492	0
2012-09-16 19:34:15	2012-09-17 05:34:15	VR2W-112613	A69-1601-6492	0
2012-09-16 19:38:21	2012-09-17 05:38:21	VR2W-112613	A69-1601-6492	0
2012-09-16 19:41:39	2012-09-17 05:41:39	VR2W-112613	A69-1601-6492	0
2012-09-16 19:57:00	2012-09-17 05:57:00	VR2W-112613	A69-1601-6492	0
2012-09-16 20:01:09	2012-09-17 06:01:09	VR2W-112613	A69-1601-6492	0
2012-09-16 21:58:34	2012-09-17 07:58:34	VR2W-112611	A69-1601-6492	1
2012-09-16 22:03:51	2012-09-17 08:03:51	VR2W-112612	A69-1601-6492	1
2012-09-16 22:42:23	2012-09-17 08:42:23	VR2W-112612	A69-1601-6492	1
2012-09-16 22:51:50	2012-09-17 08:51:50	VR2W-112612	A69-1601-6492	1
2012-09-16 23:50:10	2012-09-17 09:50:10	VR2W-112612	A69-1601-6492	1
2012-09-17 00:16:31	2012-09-17 10:16:31	VR2W-112612	A69-1601-6492	1
2012-09-17 01:28:24	2012-09-17 11:28:24	VR2W-112612	A69-1601-6492	1
2012-09-17 01:44:07	2012-09-17 11:44:07	VR2W-112612	A69-1601-6492	1
2012-09-17 02:15:11	2012-09-17 12:15:11	VR2W-112612	A69-1601-6492	1
2012-09-17 02:42:48	2012-09-17 12:42:48	VR2W-112612	A69-1601-6492	1
2012-09-17 02:47:35	2012-09-17 12:47:35	VR2W-112612	A69-1601-6492	1
2012-09-17 02:52:16	2012-09-17 12:52:16	VR2W-112612	A69-1601-6492	1
2012-09-17 03:00:47	2012-09-17 13:00:47	VR2W-112612	A69-1601-6492	1
2012-09-17 03:10:31	2012-09-17 13:10:31	VR2W-112612	A69-1601-6492	1
2012-09-17 03:27:25	2012-09-17 13:27:25	VR2W-112614	A69-1601-6492	1
2012-09-17 03:49:41	2012-09-17 13:49:41	VR2W-112614	A69-1601-6492	1
2012-09-17 03:54:37	2012-09-17 13:54:37	VR2W-112612	A69-1601-6492	1
2012-09-17 04:05:35	2012-09-17 14:05:35	VR2W-112612	A69-1601-6492	1
2012-09-17 04:06:12	2012-09-17 14:06:12	VR2W-112611	A69-1601-6492	1
2012-09-17 04:34:59	2012-09-17 14:34:59	VR2W-112612	A69-1601-6492	1
2012-09-17 04:44:42	2012-09-17 14:44:42	VR2W-112612	A69-1601-6492	1
2012-09-17 04:48:37	2012-09-17 14:48:37	VR2W-112613	A69-1601-6492	1
2012-09-17 05:03:01	2012-09-17 15:03:01	VR2W-112613	A69-1601-6492	1
2012-09-17 05:11:48	2012-09-17 15:11:48	VR2W-112613	A69-1601-6492	1
2012-09-17 05:33:53	2012-09-17 15:33:53	VR2W-112612	A69-1601-6492	1
2012-09-17 06:08:07	2012-09-17 16:08:07	VR2W-112612	A69-1601-6492	1
2012-09-17 06:16:54	2012-09-17 16:16:54	VR2W-112613	A69-1601-6492	1
2012-09-17 06:28:15	2012-09-17 16:28:15	VR2W-112613	A69-1601-6492	1
2012-09-17 06:30:47	2012-09-17 16:30:47	VR2W-112612	A69-1601-6492	1
2012-09-17 06:34:26	2012-09-17 16:34:26	VR2W-112612	A69-1601-6492	1
2012-09-17 06:36:07	2012-09-17 16:36:07	VR2W-112613	A69-1601-6492	1
2012-09-17 06:43:12	2012-09-17 16:43:12	VR2W-112613	A69-1601-6492	1
2012-09-17 07:15:31	2012-09-17 17:15:31	VR2W-112619	A69-1601-6492	1
2012-09-17 07:41:42	2012-09-17 17:41:42	VR2W-112619	A69-1601-6492	1
2012-09-17 08:52:49	2012-09-17 18:52:49	VR2W-112613	A69-1601-6492	0
2012-09-17 08:56:32	2012-09-17 18:56:32	VR2W-112613	A69-1601-6492	0
2012-09-17 09:00:43	2012-09-17 19:00:43	VR2W-112613	A69-1601-6492	0
2012-09-17 09:12:08	2012-09-17 19:12:08	VR2W-112613	A69-1601-6492	0
2012-09-17 09:15:41	2012-09-17 19:15:41	VR2W-112613	A69-1601-6492	0
2012-09-17 09:19:32	2012-09-17 19:19:32	VR2W-112613	A69-1601-6492	0
2012-09-17 09:24:00	2012-09-17 19:24:00	VR2W-112613	A69-1601-6492	0
2012-09-17 09:28:05	2012-09-17 19:28:05	VR2W-112613	A69-1601-6492	0
2012-09-17 09:31:20	2012-09-17 19:31:20	VR2W-112613	A69-1601-6492	0
2012-09-17 09:34:36	2012-09-17 19:34:36	VR2W-112613	A69-1601-6492	0
2012-09-17 09:37:54	2012-09-17 19:37:54	VR2W-112613	A69-1601-6492	0
2012-09-17 09:44:51	2012-09-17 19:44:51	VR2W-112613	A69-1601-6492	0
2012-09-17 10:00:48	2012-09-17 20:00:48	VR2W-112613	A69-1601-6492	0
2012-09-17 10:04:25	2012-09-17 20:04:25	VR2W-112613	A69-1601-6492	0
2012-09-17 10:13:07	2012-09-17 20:13:07	VR2W-112613	A69-1601-6492	0
2012-09-17 10:17:41	2012-09-17 20:17:41	VR2W-112613	A69-1601-6492	0
2012-09-17 10:25:29	2012-09-17 20:25:29	VR2W-112613	A69-1601-6492	0
2012-09-17 10:29:23	2012-09-17 20:29:23	VR2W-112613	A69-1601-6492	0
2012-09-17 10:33:58	2012-09-17 20:33:58	VR2W-112613	A69-1601-6492	0
2012-09-17 10:38:15	2012-09-17 20:38:15	VR2W-112613	A69-1601-6492	0
2012-09-17 10:46:01	2012-09-17 20:46:01	VR2W-112613	A69-1601-6492	0
2012-09-17 11:00:11	2012-09-17 21:00:11	VR2W-112613	A69-1601-6492	0
2012-09-17 11:09:01	2012-09-17 21:09:01	VR2W-112613	A69-1601-6492	0
2012-09-17 11:21:27	2012-09-17 21:21:27	VR2W-112613	A69-1601-6492	0
2012-09-17 11:26:08	2012-09-17 21:26:08	VR2W-112613	A69-1601-6492	0
2012-09-17 11:30:37	2012-09-17 21:30:37	VR2W-112613	A69-1601-6492	0
2012-09-17 11:41:18	2012-09-17 21:41:18	VR2W-112613	A69-1601-6492	0
2012-09-17 11:44:43	2012-09-17 21:44:43	VR2W-112613	A69-1601-6492	0
2012-09-17 11:48:19	2012-09-17 21:48:19	VR2W-112613	A69-1601-6492	0
2012-09-17 12:06:04	2012-09-17 22:06:04	VR2W-112613	A69-1601-6492	0
2012-09-17 12:14:19	2012-09-17 22:14:19	VR2W-112613	A69-1601-6492	0
2012-09-17 12:18:18	2012-09-17 22:18:18	VR2W-112613	A69-1601-6492	0
2012-09-17 12:35:31	2012-09-17 22:35:31	VR2W-112613	A69-1601-6492	0
2012-09-17 12:49:17	2012-09-17 22:49:17	VR2W-112613	A69-1601-6492	0
2012-09-17 12:54:05	2012-09-17 22:54:05	VR2W-112613	A69-1601-6492	0
2012-09-17 12:58:49	2012-09-17 22:58:49	VR2W-112613	A69-1601-6492	0
2012-09-17 13:07:36	2012-09-17 23:07:36	VR2W-112613	A69-1601-6492	0
2012-09-17 13:36:07	2012-09-17 23:36:07	VR2W-112613	A69-1601-6492	0
2012-09-17 13:54:25	2012-09-17 23:54:25	VR2W-112613	A69-1601-6492	0
2012-09-17 13:57:44	2012-09-17 23:57:44	VR2W-112613	A69-1601-6492	0
2012-09-17 14:01:07	2012-09-18 00:01:07	VR2W-112613	A69-1601-6492	0
2012-09-17 14:04:40	2012-09-18 00:04:40	VR2W-112613	A69-1601-6492	0
2012-09-17 14:20:31	2012-09-18 00:20:31	VR2W-112613	A69-1601-6492	0
2012-09-17 14:31:56	2012-09-18 00:31:56	VR2W-112613	A69-1601-6492	0
2012-09-17 14:39:23	2012-09-18 00:39:23	VR2W-112613	A69-1601-6492	0
2012-09-17 14:43:56	2012-09-18 00:43:56	VR2W-112613	A69-1601-6492	0
2012-09-17 14:48:08	2012-09-18 00:48:08	VR2W-112613	A69-1601-6492	0
2012-09-17 14:51:41	2012-09-18 00:51:41	VR2W-112613	A69-1601-6492	0
2012-09-17 15:04:00	2012-09-18 01:04:00	VR2W-112613	A69-1601-6492	0
2012-09-17 15:22:33	2012-09-18 01:22:33	VR2W-112613	A69-1601-6492	0
2012-09-17 15:26:22	2012-09-18 01:26:22	VR2W-112613	A69-1601-6492	0
2012-09-17 15:30:45	2012-09-18 01:30:45	VR2W-112613	A69-1601-6492	0
2012-09-17 15:34:39	2012-09-18 01:34:39	VR2W-112613	A69-1601-6492	0
2012-09-17 15:43:26	2012-09-18 01:43:26	VR2W-112613	A69-1601-6492	0
2012-09-17 15:50:52	2012-09-18 01:50:52	VR2W-112613	A69-1601-6492	0
2012-09-17 15:55:24	2012-09-18 01:55:24	VR2W-112613	A69-1601-6492	0
2012-09-17 16:03:03	2012-09-18 02:03:03	VR2W-112613	A69-1601-6492	0
2012-09-17 16:06:45	2012-09-18 02:06:45	VR2W-112613	A69-1601-6492	0
2012-09-17 16:10:55	2012-09-18 02:10:55	VR2W-112613	A69-1601-6492	0
2012-09-17 16:14:21	2012-09-18 02:14:21	VR2W-112613	A69-1601-6492	0
2012-09-17 17:05:54	2012-09-18 03:05:54	VR2W-112613	A69-1601-6492	0
2012-09-17 17:12:41	2012-09-18 03:12:41	VR2W-112613	A69-1601-6492	0
2012-09-17 17:20:27	2012-09-18 03:20:27	VR2W-112613	A69-1601-6492	0
2012-09-17 17:27:09	2012-09-18 03:27:09	VR2W-112613	A69-1601-6492	0
2012-09-17 17:30:42	2012-09-18 03:30:42	VR2W-112613	A69-1601-6492	0
2012-09-17 17:34:35	2012-09-18 03:34:35	VR2W-112613	A69-1601-6492	0
2012-09-17 17:39:08	2012-09-18 03:39:08	VR2W-112613	A69-1601-6492	0
2012-09-17 17:43:19	2012-09-18 03:43:19	VR2W-112613	A69-1601-6492	0
2012-09-17 17:46:49	2012-09-18 03:46:49	VR2W-112613	A69-1601-6492	0
2012-09-17 17:54:51	2012-09-18 03:54:51	VR2W-112613	A69-1601-6492	0
2012-09-17 17:58:30	2012-09-18 03:58:30	VR2W-112613	A69-1601-6492	0
2012-09-17 18:02:36	2012-09-18 04:02:36	VR2W-112613	A69-1601-6492	0
2012-09-17 18:09:16	2012-09-18 04:09:16	VR2W-112613	A69-1601-6492	0
2012-09-17 18:12:47	2012-09-18 04:12:47	VR2W-112613	A69-1601-6492	0
2012-09-17 18:16:36	2012-09-18 04:16:36	VR2W-112613	A69-1601-6492	0
2012-09-17 18:21:00	2012-09-18 04:21:00	VR2W-112613	A69-1601-6492	0
2012-09-17 18:24:53	2012-09-18 04:24:53	VR2W-112613	A69-1601-6492	0
2012-09-17 18:29:27	2012-09-18 04:29:27	VR2W-112613	A69-1601-6492	0
2012-09-17 18:57:43	2012-09-18 04:57:43	VR2W-112613	A69-1601-6492	0
2012-09-17 19:00:57	2012-09-18 05:00:57	VR2W-112613	A69-1601-6492	0
2012-09-17 19:07:27	2012-09-18 05:07:27	VR2W-112613	A69-1601-6492	0
2012-09-17 19:17:34	2012-09-18 05:17:34	VR2W-112613	A69-1601-6492	0
2012-09-17 19:25:29	2012-09-18 05:25:29	VR2W-112613	A69-1601-6492	0
2012-09-17 19:29:01	2012-09-18 05:29:01	VR2W-112613	A69-1601-6492	0
2012-09-17 19:32:50	2012-09-18 05:32:50	VR2W-112613	A69-1601-6492	0
2012-09-17 19:45:52	2012-09-18 05:45:52	VR2W-112613	A69-1601-6492	0
2012-09-18 01:57:33	2012-09-18 11:57:33	VR2W-112617	A69-1601-6492	1
2012-09-18 02:33:27	2012-09-18 12:33:27	VR2W-112612	A69-1601-6492	1
2012-09-18 03:25:10	2012-09-18 13:25:10	VR2W-112612	A69-1601-6492	1
2012-09-18 03:35:17	2012-09-18 13:35:17	VR2W-112612	A69-1601-6492	1
2012-09-18 03:46:47	2012-09-18 13:46:47	VR2W-112612	A69-1601-6492	1
2012-09-18 04:02:44	2012-09-18 14:02:44	VR2W-112612	A69-1601-6492	1
2012-09-18 04:10:15	2012-09-18 14:10:15	VR2W-112612	A69-1601-6492	1
2012-09-18 04:19:15	2012-09-18 14:19:15	VR2W-112612	A69-1601-6492	1
2012-09-18 04:31:49	2012-09-18 14:31:49	VR2W-112612	A69-1601-6492	1
2012-09-18 04:59:23	2012-09-18 14:59:23	VR2W-112612	A69-1601-6492	1
2012-09-18 05:02:47	2012-09-18 15:02:47	VR2W-112612	A69-1601-6492	1
2012-09-18 05:06:22	2012-09-18 15:06:22	VR2W-112612	A69-1601-6492	1
2012-09-18 05:36:02	2012-09-18 15:36:02	VR2W-112612	A69-1601-6492	1
2012-09-18 05:48:42	2012-09-18 15:48:42	VR2W-112612	A69-1601-6492	1
2012-09-18 05:52:43	2012-09-18 15:52:43	VR2W-112612	A69-1601-6492	1
2012-09-18 05:57:31	2012-09-18 15:57:31	VR2W-112613	A69-1601-6492	1
2012-09-18 06:02:13	2012-09-18 16:02:13	VR2W-112612	A69-1601-6492	1
2012-09-18 06:06:45	2012-09-18 16:06:45	VR2W-112612	A69-1601-6492	1
2012-09-18 06:10:54	2012-09-18 16:10:54	VR2W-112612	A69-1601-6492	1
2012-09-18 06:14:20	2012-09-18 16:14:20	VR2W-112612	A69-1601-6492	1
2012-09-18 06:17:58	2012-09-18 16:17:58	VR2W-112612	A69-1601-6492	1
2012-09-18 06:19:43	2012-09-18 16:19:43	VR2W-112613	A69-1601-6492	1
2012-09-18 06:22:01	2012-09-18 16:22:01	VR2W-112612	A69-1601-6492	1
2012-09-18 06:26:52	2012-09-18 16:26:52	VR2W-112612	A69-1601-6492	1
2012-09-18 06:41:10	2012-09-18 16:41:10	VR2W-112612	A69-1601-6492	1
2012-09-18 06:44:02	2012-09-18 16:44:02	VR2W-112614	A69-1601-6492	1
2012-09-18 07:28:34	2012-09-18 17:28:34	VR2W-112612	A69-1601-6492	1
2012-09-18 07:33:18	2012-09-18 17:33:18	VR2W-112612	A69-1601-6492	1
2012-09-18 08:03:59	2012-09-18 18:03:59	VR2W-112619	A69-1601-6492	1
2012-09-18 08:08:23	2012-09-18 18:08:23	VR2W-112619	A69-1601-6492	1
2012-09-18 08:12:18	2012-09-18 18:12:18	VR2W-112619	A69-1601-6492	1
2012-09-18 08:15:46	2012-09-18 18:15:46	VR2W-112615	A69-1601-6492	1
2012-09-18 08:30:08	2012-09-18 18:30:08	VR2W-112613	A69-1601-6492	0
2012-09-18 08:33:55	2012-09-18 18:33:55	VR2W-112613	A69-1601-6492	0
2012-09-18 08:41:59	2012-09-18 18:41:59	VR2W-112613	A69-1601-6492	0
2012-09-18 08:46:15	2012-09-18 18:46:15	VR2W-112613	A69-1601-6492	0
2012-09-18 08:49:54	2012-09-18 18:49:54	VR2W-112613	A69-1601-6492	0
2012-09-18 09:00:33	2012-09-18 19:00:33	VR2W-112613	A69-1601-6492	0
2012-09-18 09:03:56	2012-09-18 19:03:56	VR2W-112613	A69-1601-6492	0
2012-09-18 09:07:27	2012-09-18 19:07:27	VR2W-112613	A69-1601-6492	0
2012-09-18 09:11:15	2012-09-18 19:11:15	VR2W-112613	A69-1601-6492	0
2012-09-18 09:19:30	2012-09-18 19:19:30	VR2W-112613	A69-1601-6492	0
2012-09-18 09:24:02	2012-09-18 19:24:02	VR2W-112613	A69-1601-6492	0
2012-09-18 09:31:37	2012-09-18 19:31:37	VR2W-112613	A69-1601-6492	0
2012-09-18 09:39:19	2012-09-18 19:39:19	VR2W-112613	A69-1601-6492	0
2012-09-18 09:44:11	2012-09-18 19:44:11	VR2W-112613	A69-1601-6492	0
2012-09-18 09:49:03	2012-09-18 19:49:03	VR2W-112613	A69-1601-6492	0
2012-09-18 09:58:40	2012-09-18 19:58:40	VR2W-112613	A69-1601-6492	0
2012-09-18 10:03:21	2012-09-18 20:03:21	VR2W-112613	A69-1601-6492	0
2012-09-18 10:07:49	2012-09-18 20:07:49	VR2W-112613	A69-1601-6492	0
2012-09-18 10:11:51	2012-09-18 20:11:51	VR2W-112613	A69-1601-6492	0
2012-09-18 10:21:30	2012-09-18 20:21:30	VR2W-112613	A69-1601-6492	0
2012-09-18 10:26:12	2012-09-18 20:26:12	VR2W-112613	A69-1601-6492	0
2012-09-18 10:34:53	2012-09-18 20:34:53	VR2W-112613	A69-1601-6492	0
2012-09-18 10:38:19	2012-09-18 20:38:19	VR2W-112613	A69-1601-6492	0
2012-09-18 12:38:32	2012-09-18 22:38:32	VR2W-112613	A69-1601-6492	0
2012-09-18 12:46:11	2012-09-18 22:46:11	VR2W-112613	A69-1601-6492	0
2012-09-18 12:51:00	2012-09-18 22:51:00	VR2W-112613	A69-1601-6492	0
2012-09-18 12:55:45	2012-09-18 22:55:45	VR2W-112613	A69-1601-6492	0
2012-09-18 13:00:23	2012-09-18 23:00:23	VR2W-112613	A69-1601-6492	0
2012-09-18 13:08:36	2012-09-18 23:08:36	VR2W-112613	A69-1601-6492	0
2012-09-18 13:26:40	2012-09-18 23:26:40	VR2W-112613	A69-1601-6492	0
2012-09-18 13:35:41	2012-09-18 23:35:41	VR2W-112613	A69-1601-6492	0
2012-09-18 13:48:14	2012-09-18 23:48:14	VR2W-112613	A69-1601-6492	0
2012-09-18 13:55:16	2012-09-18 23:55:16	VR2W-112613	A69-1601-6492	0
2012-09-18 13:59:16	2012-09-18 23:59:16	VR2W-112613	A69-1601-6492	0
2012-09-18 14:13:03	2012-09-19 00:13:03	VR2W-112613	A69-1601-6492	0
2012-09-18 14:16:55	2012-09-19 00:16:55	VR2W-112613	A69-1601-6492	0
2012-09-18 16:16:32	2012-09-19 02:16:32	VR2W-112613	A69-1601-6492	0
2012-09-18 17:33:12	2012-09-19 03:33:12	VR2W-112613	A69-1601-6492	0
2012-09-18 18:29:02	2012-09-19 04:29:02	VR2W-112613	A69-1601-6492	0
2012-09-18 18:32:22	2012-09-19 04:32:22	VR2W-112613	A69-1601-6492	0
2012-09-18 18:58:56	2012-09-19 04:58:56	VR2W-112613	A69-1601-6492	0
2012-09-18 19:09:43	2012-09-19 05:09:43	VR2W-112613	A69-1601-6492	0
2012-09-18 19:13:15	2012-09-19 05:13:15	VR2W-112613	A69-1601-6492	0
2012-09-18 19:21:33	2012-09-19 05:21:33	VR2W-112613	A69-1601-6492	0
2012-09-18 19:25:33	2012-09-19 05:25:33	VR2W-112613	A69-1601-6492	0
2012-09-18 21:58:53	2012-09-19 07:58:53	VR2W-105216	A69-1601-6492	1
2012-09-18 22:07:47	2012-09-19 08:07:47	VR2W-105221	A69-1601-6492	1
2012-09-18 22:12:34	2012-09-19 08:12:34	VR2W-105221	A69-1601-6492	1
2012-09-18 23:03:35	2012-09-19 09:03:35	VR2W-112612	A69-1601-6492	1
2012-09-18 23:31:31	2012-09-19 09:31:31	VR2W-112612	A69-1601-6492	1
2012-09-19 00:49:04	2012-09-19 10:49:04	VR2W-112612	A69-1601-6492	1
2012-09-19 01:02:55	2012-09-19 11:02:55	VR2W-112612	A69-1601-6492	1
2012-09-19 01:20:56	2012-09-19 11:20:56	VR2W-112612	A69-1601-6492	1
2012-09-19 02:02:08	2012-09-19 12:02:08	VR2W-112613	A69-1601-6492	1
2012-09-19 02:44:02	2012-09-19 12:44:02	VR2W-112612	A69-1601-6492	1
2012-09-19 02:52:30	2012-09-19 12:52:30	VR2W-112612	A69-1601-6492	1
2012-09-19 02:56:46	2012-09-19 12:56:46	VR2W-112612	A69-1601-6492	1
2012-09-19 03:00:24	2012-09-19 13:00:24	VR2W-112612	A69-1601-6492	1
2012-09-19 03:40:31	2012-09-19 13:40:31	VR2W-112612	A69-1601-6492	1
2012-09-19 03:51:41	2012-09-19 13:51:41	VR2W-112612	A69-1601-6492	1
2012-09-19 04:10:27	2012-09-19 14:10:27	VR2W-112613	A69-1601-6492	1
2012-09-19 04:21:21	2012-09-19 14:21:21	VR2W-112612	A69-1601-6492	1
2012-09-19 04:33:18	2012-09-19 14:33:18	VR2W-112612	A69-1601-6492	1
2012-09-19 05:04:41	2012-09-19 15:04:41	VR2W-112612	A69-1601-6492	1
2012-09-19 05:11:21	2012-09-19 15:11:21	VR2W-112612	A69-1601-6492	1
2012-09-19 05:18:40	2012-09-19 15:18:40	VR2W-112612	A69-1601-6492	1
2012-09-19 05:27:30	2012-09-19 15:27:30	VR2W-112613	A69-1601-6492	1
2012-09-19 05:43:00	2012-09-19 15:43:00	VR2W-112614	A69-1601-6492	1
2012-09-19 06:03:40	2012-09-19 16:03:40	VR2W-112612	A69-1601-6492	1
2012-09-19 07:10:37	2012-09-19 17:10:37	VR2W-112612	A69-1601-6492	1
2012-09-19 07:27:32	2012-09-19 17:27:32	VR2W-112613	A69-1601-6492	1
2012-09-19 07:40:15	2012-09-19 17:40:15	VR2W-112619	A69-1601-6492	1
2012-09-19 08:45:54	2012-09-19 18:45:54	VR2W-112613	A69-1601-6492	0
2012-09-19 08:50:33	2012-09-19 18:50:33	VR2W-112613	A69-1601-6492	0
2012-09-19 08:58:56	2012-09-19 18:58:56	VR2W-112613	A69-1601-6492	0
2012-09-19 09:15:30	2012-09-19 19:15:30	VR2W-112613	A69-1601-6492	0
2012-09-19 09:26:02	2012-09-19 19:26:02	VR2W-112613	A69-1601-6492	0
2012-09-19 09:30:15	2012-09-19 19:30:15	VR2W-112613	A69-1601-6492	0
2012-09-19 09:37:37	2012-09-19 19:37:37	VR2W-112613	A69-1601-6492	0
2012-09-19 09:46:04	2012-09-19 19:46:04	VR2W-112613	A69-1601-6492	0
2012-09-19 09:50:50	2012-09-19 19:50:50	VR2W-112613	A69-1601-6492	0
2012-09-19 09:55:28	2012-09-19 19:55:28	VR2W-112613	A69-1601-6492	0
2012-09-19 09:59:51	2012-09-19 19:59:51	VR2W-112613	A69-1601-6492	0
2012-09-19 10:08:14	2012-09-19 20:08:14	VR2W-112613	A69-1601-6492	0
2012-09-19 16:31:02	2012-09-20 02:31:02	VR2W-112613	A69-1601-6492	0
2012-09-19 17:48:25	2012-09-20 03:48:25	VR2W-112613	A69-1601-6492	0
2012-09-19 18:58:07	2012-09-20 04:58:07	VR2W-112613	A69-1601-6492	0
2012-09-19 19:04:48	2012-09-20 05:04:48	VR2W-112613	A69-1601-6492	0
2012-09-19 19:08:20	2012-09-20 05:08:20	VR2W-112613	A69-1601-6492	0
2012-09-19 19:16:36	2012-09-20 05:16:36	VR2W-112613	A69-1601-6492	0
2012-09-19 19:20:34	2012-09-20 05:20:34	VR2W-112613	A69-1601-6492	0
2012-09-19 19:37:41	2012-09-20 05:37:41	VR2W-112613	A69-1601-6492	0
2012-09-19 20:38:11	2012-09-20 06:38:11	VR2W-112619	A69-1601-6492	1
2012-09-19 22:34:11	2012-09-20 08:34:11	VR2W-112613	A69-1601-6492	1
2012-09-19 23:24:53	2012-09-20 09:24:53	VR2W-112612	A69-1601-6492	1
2012-09-19 23:41:30	2012-09-20 09:41:30	VR2W-112612	A69-1601-6492	1
2012-09-20 00:20:12	2012-09-20 10:20:12	VR2W-112612	A69-1601-6492	1
2012-09-20 00:47:38	2012-09-20 10:47:38	VR2W-112613	A69-1601-6492	1
2012-09-20 00:59:42	2012-09-20 10:59:42	VR2W-112612	A69-1601-6492	1
2012-09-20 01:17:03	2012-09-20 11:17:03	VR2W-112612	A69-1601-6492	1
2012-09-20 01:38:30	2012-09-20 11:38:30	VR2W-112612	A69-1601-6492	1
2012-09-20 02:05:00	2012-09-20 12:05:00	VR2W-112612	A69-1601-6492	1
2012-09-20 02:08:57	2012-09-20 12:08:57	VR2W-112612	A69-1601-6492	1
2012-09-20 02:27:01	2012-09-20 12:27:01	VR2W-112613	A69-1601-6492	1
2012-09-20 04:49:40	2012-09-20 14:49:40	VR2W-112612	A69-1601-6492	1
2012-09-20 05:23:03	2012-09-20 15:23:03	VR2W-112612	A69-1601-6492	1
2012-09-20 05:51:10	2012-09-20 15:51:10	VR2W-112613	A69-1601-6492	1
2012-09-20 06:13:53	2012-09-20 16:13:53	VR2W-112612	A69-1601-6492	1
2012-09-20 06:54:37	2012-09-20 16:54:37	VR2W-112613	A69-1601-6492	1
2012-09-20 06:59:07	2012-09-20 16:59:07	VR2W-112615	A69-1601-6492	1
2012-09-20 07:50:50	2012-09-20 17:50:50	VR2W-112619	A69-1601-6492	1
2012-09-20 08:28:52	2012-09-20 18:28:52	VR2W-112613	A69-1601-6492	1
2012-09-20 08:32:41	2012-09-20 18:32:41	VR2W-112613	A69-1601-6492	0
2012-09-20 08:41:02	2012-09-20 18:41:02	VR2W-112613	A69-1601-6492	0
2012-09-20 08:53:57	2012-09-20 18:53:57	VR2W-112613	A69-1601-6492	0
2012-09-20 08:58:30	2012-09-20 18:58:30	VR2W-112613	A69-1601-6492	0
2012-09-20 09:02:43	2012-09-20 19:02:43	VR2W-112613	A69-1601-6492	0
2012-09-20 09:10:05	2012-09-20 19:10:05	VR2W-112613	A69-1601-6492	0
2012-09-20 09:18:31	2012-09-20 19:18:31	VR2W-112613	A69-1601-6492	0
2012-09-20 09:23:17	2012-09-20 19:23:17	VR2W-112613	A69-1601-6492	0
2012-09-20 09:27:57	2012-09-20 19:27:57	VR2W-112613	A69-1601-6492	0
2012-09-20 09:45:20	2012-09-20 19:45:20	VR2W-112613	A69-1601-6492	0
2012-09-20 09:49:13	2012-09-20 19:49:13	VR2W-112613	A69-1601-6492	0
2012-09-20 09:53:47	2012-09-20 19:53:47	VR2W-112613	A69-1601-6492	0
2012-09-20 09:58:00	2012-09-20 19:58:00	VR2W-112613	A69-1601-6492	0
2012-09-20 10:17:52	2012-09-20 20:17:52	VR2W-112613	A69-1601-6492	0
2012-09-20 10:38:36	2012-09-20 20:38:36	VR2W-112613	A69-1601-6492	0
2012-09-20 10:46:00	2012-09-20 20:46:00	VR2W-112613	A69-1601-6492	0
2012-09-20 10:50:28	2012-09-20 20:50:28	VR2W-112613	A69-1601-6492	0
2012-09-20 11:04:20	2012-09-20 21:04:20	VR2W-112613	A69-1601-6492	0
2012-09-20 11:07:40	2012-09-20 21:07:40	VR2W-112613	A69-1601-6492	0
2012-09-20 11:11:06	2012-09-20 21:11:06	VR2W-112613	A69-1601-6492	0
2012-09-20 11:14:46	2012-09-20 21:14:46	VR2W-112613	A69-1601-6492	0
2012-09-20 11:18:53	2012-09-20 21:18:53	VR2W-112613	A69-1601-6492	0
2012-09-20 11:22:12	2012-09-20 21:22:12	VR2W-112613	A69-1601-6492	0
2012-09-20 11:25:37	2012-09-20 21:25:37	VR2W-112613	A69-1601-6492	0
2012-09-20 14:36:24	2012-09-21 00:36:24	VR2W-112613	A69-1601-6492	0
2012-09-20 16:54:15	2012-09-21 02:54:15	VR2W-112613	A69-1601-6492	0
2012-09-20 19:25:51	2012-09-21 05:25:51	VR2W-112613	A69-1601-6492	0
2012-09-20 19:32:23	2012-09-21 05:32:23	VR2W-112613	A69-1601-6492	0
2012-09-20 19:35:42	2012-09-21 05:35:42	VR2W-112613	A69-1601-6492	0
2012-09-20 19:39:08	2012-09-21 05:39:08	VR2W-112613	A69-1601-6492	0
2012-09-20 19:42:44	2012-09-21 05:42:44	VR2W-112613	A69-1601-6492	0
2012-09-20 19:51:30	2012-09-21 05:51:30	VR2W-112613	A69-1601-6492	0
2012-09-20 20:00:32	2012-09-21 06:00:32	VR2W-112613	A69-1601-6492	0
2012-09-20 21:01:27	2012-09-21 07:01:27	VR2W-112613	A69-1601-6492	1
2012-09-20 21:22:57	2012-09-21 07:22:57	VR2W-112613	A69-1601-6492	1
2012-09-20 21:30:03	2012-09-21 07:30:03	VR2W-112613	A69-1601-6492	1
2012-09-20 21:31:51	2012-09-21 07:31:51	VR2W-112612	A69-1601-6492	1
2012-09-20 21:39:00	2012-09-21 07:39:00	VR2W-112612	A69-1601-6492	1
2012-09-20 21:46:36	2012-09-21 07:46:36	VR2W-112612	A69-1601-6492	1
2012-09-20 22:13:31	2012-09-21 08:13:31	VR2W-112612	A69-1601-6492	1
2012-09-20 22:33:38	2012-09-21 08:33:38	VR2W-112612	A69-1601-6492	1
2012-09-20 22:41:00	2012-09-21 08:41:00	VR2W-112612	A69-1601-6492	1
2012-09-20 23:30:37	2012-09-21 09:30:37	VR2W-112612	A69-1601-6492	1
2012-09-20 23:58:01	2012-09-21 09:58:01	VR2W-112612	A69-1601-6492	1
2012-09-21 00:13:21	2012-09-21 10:13:21	VR2W-112612	A69-1601-6492	1
2012-09-21 00:21:13	2012-09-21 10:21:13	VR2W-112612	A69-1601-6492	1
2012-09-21 00:50:08	2012-09-21 10:50:08	VR2W-112612	A69-1601-6492	1
2012-09-21 01:44:07	2012-09-21 11:44:07	VR2W-112612	A69-1601-6492	1
2012-09-21 01:48:16	2012-09-21 11:48:16	VR2W-112612	A69-1601-6492	1
2012-09-21 01:59:03	2012-09-21 11:59:03	VR2W-112612	A69-1601-6492	1
2012-09-21 02:22:01	2012-09-21 12:22:01	VR2W-112612	A69-1601-6492	1
2012-09-21 02:22:43	2012-09-21 12:22:43	VR2W-112611	A69-1601-6492	1
2012-09-21 03:43:01	2012-09-21 13:43:01	VR2W-112612	A69-1601-6492	1
2012-09-21 03:51:51	2012-09-21 13:51:51	VR2W-112612	A69-1601-6492	1
2012-09-21 04:17:59	2012-09-21 14:17:59	VR2W-112612	A69-1601-6492	1
2012-09-21 04:21:43	2012-09-21 14:21:43	VR2W-112612	A69-1601-6492	1
2012-09-21 04:51:14	2012-09-21 14:51:14	VR2W-112612	A69-1601-6492	1
2012-09-21 06:21:15	2012-09-21 16:21:15	VR2W-112612	A69-1601-6492	1
2012-09-21 07:03:27	2012-09-21 17:03:27	VR2W-112613	A69-1601-6492	1
2012-09-21 07:28:56	2012-09-21 17:28:56	VR2W-112619	A69-1601-6492	1
2012-09-21 07:33:39	2012-09-21 17:33:39	VR2W-112619	A69-1601-6492	1
2012-09-21 07:38:12	2012-09-21 17:38:12	VR2W-112619	A69-1601-6492	1
2012-09-21 08:43:11	2012-09-21 18:43:11	VR2W-112613	A69-1601-6492	0
2012-09-21 08:49:59	2012-09-21 18:49:59	VR2W-112613	A69-1601-6492	0
2012-09-21 08:53:42	2012-09-21 18:53:42	VR2W-112613	A69-1601-6492	0
2012-09-21 09:09:23	2012-09-21 19:09:23	VR2W-112613	A69-1601-6492	0
2012-09-21 09:21:53	2012-09-21 19:21:53	VR2W-112613	A69-1601-6492	0
2012-09-21 09:26:41	2012-09-21 19:26:41	VR2W-112613	A69-1601-6492	0
2012-09-21 09:31:24	2012-09-21 19:31:24	VR2W-112613	A69-1601-6492	0
2012-09-21 09:35:55	2012-09-21 19:35:55	VR2W-112613	A69-1601-6492	0
2012-09-21 09:46:59	2012-09-21 19:46:59	VR2W-112613	A69-1601-6492	0
2012-09-21 09:50:52	2012-09-21 19:50:52	VR2W-112613	A69-1601-6492	0
2012-09-21 09:55:23	2012-09-21 19:55:23	VR2W-112613	A69-1601-6492	0
2012-09-21 09:59:32	2012-09-21 19:59:32	VR2W-112613	A69-1601-6492	0
2012-09-21 10:02:56	2012-09-21 20:02:56	VR2W-112613	A69-1601-6492	0
2012-09-21 10:15:02	2012-09-21 20:15:02	VR2W-112613	A69-1601-6492	0
2012-09-21 10:27:26	2012-09-21 20:27:26	VR2W-112613	A69-1601-6492	0
2012-09-21 10:35:20	2012-09-21 20:35:20	VR2W-112613	A69-1601-6492	0
2012-09-21 10:38:50	2012-09-21 20:38:50	VR2W-112613	A69-1601-6492	0
2012-09-21 10:42:36	2012-09-21 20:42:36	VR2W-112613	A69-1601-6492	0
2012-09-21 10:46:54	2012-09-21 20:46:54	VR2W-112613	A69-1601-6492	0
2012-09-21 10:50:37	2012-09-21 20:50:37	VR2W-112613	A69-1601-6492	0
2012-09-21 10:54:50	2012-09-21 20:54:50	VR2W-112613	A69-1601-6492	0
2012-09-21 11:02:09	2012-09-21 21:02:09	VR2W-112613	A69-1601-6492	0
2012-09-21 11:18:55	2012-09-21 21:18:55	VR2W-112613	A69-1601-6492	0
2012-09-21 11:22:09	2012-09-21 21:22:09	VR2W-112613	A69-1601-6492	0
2012-09-21 11:25:24	2012-09-21 21:25:24	VR2W-112613	A69-1601-6492	0
2012-09-21 11:28:40	2012-09-21 21:28:40	VR2W-112613	A69-1601-6492	0
2012-09-21 11:31:59	2012-09-21 21:31:59	VR2W-112613	A69-1601-6492	0
2012-09-21 11:35:23	2012-09-21 21:35:23	VR2W-112613	A69-1601-6492	0
2012-09-21 11:47:25	2012-09-21 21:47:25	VR2W-112613	A69-1601-6492	0
2012-09-21 11:55:16	2012-09-21 21:55:16	VR2W-112613	A69-1601-6492	0
2012-09-21 12:08:31	2012-09-21 22:08:31	VR2W-112613	A69-1601-6492	0
2012-09-21 12:28:44	2012-09-21 22:28:44	VR2W-112613	A69-1601-6492	0
2012-09-21 12:35:23	2012-09-21 22:35:23	VR2W-112613	A69-1601-6492	0
2012-09-21 12:38:51	2012-09-21 22:38:51	VR2W-112613	A69-1601-6492	0
2012-09-21 19:33:40	2012-09-22 05:33:40	VR2W-112613	A69-1601-6492	0
2012-09-21 19:46:43	2012-09-22 05:46:43	VR2W-112613	A69-1601-6492	0
2012-09-21 19:51:24	2012-09-22 05:51:24	VR2W-112613	A69-1601-6492	0
2012-09-21 19:55:53	2012-09-22 05:55:53	VR2W-112613	A69-1601-6492	0
2012-09-21 20:53:07	2012-09-22 06:53:07	VR2W-112619	A69-1601-6492	1
2012-09-21 21:09:54	2012-09-22 07:09:54	VR2W-112612	A69-1601-6492	1
2012-09-21 21:50:18	2012-09-22 07:50:18	VR2W-112613	A69-1601-6492	1
2012-09-21 22:26:50	2012-09-22 08:26:50	VR2W-112612	A69-1601-6492	1
2012-09-21 22:42:34	2012-09-22 08:42:34	VR2W-112613	A69-1601-6492	1
2012-09-21 23:36:55	2012-09-22 09:36:55	VR2W-112612	A69-1601-6492	1
2012-09-22 00:11:50	2012-09-22 10:11:50	VR2W-112612	A69-1601-6492	1
2012-09-22 00:37:15	2012-09-22 10:37:15	VR2W-112613	A69-1601-6492	1
2012-09-22 01:38:25	2012-09-22 11:38:25	VR2W-112612	A69-1601-6492	1
2012-09-22 02:09:15	2012-09-22 12:09:15	VR2W-112612	A69-1601-6492	1
2012-09-22 02:24:35	2012-09-22 12:24:35	VR2W-112612	A69-1601-6492	1
2012-09-22 04:04:55	2012-09-22 14:04:55	VR2W-112613	A69-1601-6492	1
2012-09-22 04:13:54	2012-09-22 14:13:54	VR2W-112612	A69-1601-6492	1
2012-09-22 04:27:17	2012-09-22 14:27:17	VR2W-112612	A69-1601-6492	1
2012-09-22 04:34:22	2012-09-22 14:34:22	VR2W-112612	A69-1601-6492	1
2012-09-22 04:38:24	2012-09-22 14:38:24	VR2W-112612	A69-1601-6492	1
2012-09-22 08:25:12	2012-09-22 18:25:12	VR2W-112619	A69-1601-6492	1
2012-09-22 08:31:46	2012-09-22 18:31:46	VR2W-112615	A69-1601-6492	0
2012-09-22 08:45:47	2012-09-22 18:45:47	VR2W-112613	A69-1601-6492	0
2012-09-22 08:50:11	2012-09-22 18:50:11	VR2W-112613	A69-1601-6492	0
2012-09-22 08:58:40	2012-09-22 18:58:40	VR2W-112613	A69-1601-6492	0
2012-09-22 09:02:58	2012-09-22 19:02:58	VR2W-112613	A69-1601-6492	0
2012-09-22 09:10:49	2012-09-22 19:10:49	VR2W-112613	A69-1601-6492	0
2012-09-22 09:14:14	2012-09-22 19:14:14	VR2W-112613	A69-1601-6492	0
2012-09-22 09:26:38	2012-09-22 19:26:38	VR2W-112613	A69-1601-6492	0
2012-09-22 09:39:41	2012-09-22 19:39:41	VR2W-112613	A69-1601-6492	0
2012-09-22 09:56:18	2012-09-22 19:56:18	VR2W-112613	A69-1601-6492	0
2012-09-22 10:03:23	2012-09-22 20:03:23	VR2W-112613	A69-1601-6492	0
2012-09-22 10:07:26	2012-09-22 20:07:26	VR2W-112613	A69-1601-6492	0
2012-09-22 10:17:10	2012-09-22 20:17:10	VR2W-112613	A69-1601-6492	0
2012-09-22 10:22:00	2012-09-22 20:22:00	VR2W-112613	A69-1601-6492	0
2012-09-22 10:35:53	2012-09-22 20:35:53	VR2W-112613	A69-1601-6492	0
2012-09-22 10:39:51	2012-09-22 20:39:51	VR2W-112613	A69-1601-6492	0
2012-09-22 10:49:07	2012-09-22 20:49:07	VR2W-112613	A69-1601-6492	0
2012-09-22 10:53:18	2012-09-22 20:53:18	VR2W-112613	A69-1601-6492	0
2012-09-22 11:04:52	2012-09-22 21:04:52	VR2W-112613	A69-1601-6492	0
2012-09-22 11:08:34	2012-09-22 21:08:34	VR2W-112613	A69-1601-6492	0
2012-09-22 11:12:45	2012-09-22 21:12:45	VR2W-112613	A69-1601-6492	0
2012-09-22 11:16:14	2012-09-22 21:16:14	VR2W-112613	A69-1601-6492	0
2012-09-22 11:19:57	2012-09-22 21:19:57	VR2W-112613	A69-1601-6492	0
2012-09-22 11:27:45	2012-09-22 21:27:45	VR2W-112613	A69-1601-6492	0
2012-09-22 11:31:38	2012-09-22 21:31:38	VR2W-112613	A69-1601-6492	0
2012-09-22 11:40:25	2012-09-22 21:40:25	VR2W-112613	A69-1601-6492	0
2012-09-22 11:43:57	2012-09-22 21:43:57	VR2W-112613	A69-1601-6492	0
2012-09-22 11:47:49	2012-09-22 21:47:49	VR2W-112613	A69-1601-6492	0
2012-09-22 11:56:22	2012-09-22 21:56:22	VR2W-112613	A69-1601-6492	0
2012-09-22 12:02:52	2012-09-22 22:02:52	VR2W-112613	A69-1601-6492	0
2012-09-22 12:06:10	2012-09-22 22:06:10	VR2W-112613	A69-1601-6492	0
2012-09-22 12:09:33	2012-09-22 22:09:33	VR2W-112613	A69-1601-6492	0
2012-09-22 12:13:05	2012-09-22 22:13:05	VR2W-112613	A69-1601-6492	0
2012-09-22 12:16:54	2012-09-22 22:16:54	VR2W-112613	A69-1601-6492	0
2012-09-22 12:21:20	2012-09-22 22:21:20	VR2W-112613	A69-1601-6492	0
2012-09-22 12:30:00	2012-09-22 22:30:00	VR2W-112613	A69-1601-6492	0
2012-09-22 12:45:37	2012-09-22 22:45:37	VR2W-112613	A69-1601-6492	0
2012-09-22 12:49:30	2012-09-22 22:49:30	VR2W-112613	A69-1601-6492	0
2012-09-22 12:54:02	2012-09-22 22:54:02	VR2W-112613	A69-1601-6492	0
2012-09-22 13:12:46	2012-09-22 23:12:46	VR2W-112613	A69-1601-6492	0
2012-09-22 15:26:29	2012-09-23 01:26:29	VR2W-112613	A69-1601-6492	0
2012-09-22 16:49:31	2012-09-23 02:49:31	VR2W-112613	A69-1601-6492	0
2012-09-22 17:38:34	2012-09-23 03:38:34	VR2W-112613	A69-1601-6492	0
2012-09-22 18:32:13	2012-09-23 04:32:13	VR2W-112613	A69-1601-6492	0
2012-09-22 18:41:42	2012-09-23 04:41:42	VR2W-112613	A69-1601-6492	0
2012-09-22 18:46:11	2012-09-23 04:46:11	VR2W-112613	A69-1601-6492	0
2012-09-22 18:53:35	2012-09-23 04:53:35	VR2W-112613	A69-1601-6492	0
2012-09-22 19:00:26	2012-09-23 05:00:26	VR2W-112613	A69-1601-6492	0
2012-09-22 19:16:14	2012-09-23 05:16:14	VR2W-112613	A69-1601-6492	0
2012-09-22 19:39:00	2012-09-23 05:39:00	VR2W-112613	A69-1601-6492	0
2012-09-22 19:48:10	2012-09-23 05:48:10	VR2W-112615	A69-1601-6492	0
2012-09-22 20:37:28	2012-09-23 06:37:28	VR2W-112614	A69-1601-6492	1
2012-09-22 20:56:13	2012-09-23 06:56:13	VR2W-112612	A69-1601-6492	1
2012-09-22 21:08:31	2012-09-23 07:08:31	VR2W-112612	A69-1601-6492	1
2012-09-22 21:17:16	2012-09-23 07:17:16	VR2W-112612	A69-1601-6492	1
2012-09-22 21:23:58	2012-09-23 07:23:58	VR2W-112616	A69-1601-6492	1
2012-09-22 22:08:21	2012-09-23 08:08:21	VR2W-112612	A69-1601-6492	1
2012-09-22 22:24:22	2012-09-23 08:24:22	VR2W-112612	A69-1601-6492	1
2012-09-22 22:38:35	2012-09-23 08:38:35	VR2W-112612	A69-1601-6492	1
2012-09-22 22:42:19	2012-09-23 08:42:19	VR2W-112612	A69-1601-6492	1
2012-09-22 22:46:34	2012-09-23 08:46:34	VR2W-112612	A69-1601-6492	1
2012-09-22 22:58:51	2012-09-23 08:58:51	VR2W-112612	A69-1601-6492	1
2012-09-22 23:11:09	2012-09-23 09:11:09	VR2W-112612	A69-1601-6492	1
2012-09-22 23:42:33	2012-09-23 09:42:33	VR2W-112612	A69-1601-6492	1
2012-09-22 23:50:40	2012-09-23 09:50:40	VR2W-112612	A69-1601-6492	1
2012-09-23 00:23:04	2012-09-23 10:23:04	VR2W-112612	A69-1601-6492	1
2012-09-23 00:27:20	2012-09-23 10:27:20	VR2W-112612	A69-1601-6492	1
2012-09-23 01:29:19	2012-09-23 11:29:19	VR2W-112612	A69-1601-6492	1
2012-09-23 02:09:50	2012-09-23 12:09:50	VR2W-112612	A69-1601-6492	1
2012-09-23 02:22:04	2012-09-23 12:22:04	VR2W-112612	A69-1601-6492	1
2012-09-23 03:18:51	2012-09-23 13:18:51	VR2W-112613	A69-1601-6492	1
2012-09-23 04:10:35	2012-09-23 14:10:35	VR2W-112612	A69-1601-6492	1
2012-09-23 04:23:12	2012-09-23 14:23:12	VR2W-112612	A69-1601-6492	1
2012-09-23 04:27:10	2012-09-23 14:27:10	VR2W-112612	A69-1601-6492	1
2012-09-23 04:40:31	2012-09-23 14:40:31	VR2W-112612	A69-1601-6492	1
2012-09-23 05:13:35	2012-09-23 15:13:35	VR2W-112613	A69-1601-6492	1
2012-09-23 06:20:04	2012-09-23 16:20:04	VR2W-112613	A69-1601-6492	1
2012-09-23 06:44:33	2012-09-23 16:44:33	VR2W-112612	A69-1601-6492	1
2012-09-23 06:48:31	2012-09-23 16:48:31	VR2W-112612	A69-1601-6492	1
2012-09-23 07:31:54	2012-09-23 17:31:54	VR2W-112613	A69-1601-6492	1
2012-09-23 07:41:28	2012-09-23 17:41:28	VR2W-112611	A69-1601-6492	1
2012-09-23 08:13:43	2012-09-23 18:13:43	VR2W-112614	A69-1601-6492	1
2012-09-23 08:28:11	2012-09-23 18:28:11	VR2W-112613	A69-1601-6492	1
2012-09-23 08:32:37	2012-09-23 18:32:37	VR2W-112613	A69-1601-6492	0
2012-09-23 08:57:09	2012-09-23 18:57:09	VR2W-112613	A69-1601-6492	0
2012-09-23 09:16:28	2012-09-23 19:16:28	VR2W-112613	A69-1601-6492	0
2012-09-23 09:38:21	2012-09-23 19:38:21	VR2W-112613	A69-1601-6492	0
2012-09-23 09:47:41	2012-09-23 19:47:41	VR2W-112613	A69-1601-6492	0
2012-09-23 09:52:00	2012-09-23 19:52:00	VR2W-112613	A69-1601-6492	0
2012-09-23 09:55:43	2012-09-23 19:55:43	VR2W-112613	A69-1601-6492	0
2012-09-23 10:11:59	2012-09-23 20:11:59	VR2W-112613	A69-1601-6492	0
2012-09-23 10:16:14	2012-09-23 20:16:14	VR2W-112613	A69-1601-6492	0
2012-09-23 10:28:37	2012-09-23 20:28:37	VR2W-112613	A69-1601-6492	0
2012-09-23 10:41:36	2012-09-23 20:41:36	VR2W-112613	A69-1601-6492	0
2012-09-23 10:50:34	2012-09-23 20:50:34	VR2W-112613	A69-1601-6492	0
2012-09-23 10:54:23	2012-09-23 20:54:23	VR2W-112613	A69-1601-6492	0
2012-09-23 10:58:46	2012-09-23 20:58:46	VR2W-112613	A69-1601-6492	0
2012-09-23 11:02:39	2012-09-23 21:02:39	VR2W-112613	A69-1601-6492	0
2012-09-23 11:07:11	2012-09-23 21:07:11	VR2W-112613	A69-1601-6492	0
2012-09-23 11:25:48	2012-09-23 21:25:48	VR2W-112613	A69-1601-6492	0
2012-09-23 11:29:07	2012-09-23 21:29:07	VR2W-112613	A69-1601-6492	0
2012-09-23 11:32:32	2012-09-23 21:32:32	VR2W-112613	A69-1601-6492	0
2012-09-23 11:36:09	2012-09-23 21:36:09	VR2W-112613	A69-1601-6492	0
2012-09-23 11:40:08	2012-09-23 21:40:08	VR2W-112613	A69-1601-6492	0
2012-09-23 12:01:59	2012-09-23 22:01:59	VR2W-112613	A69-1601-6492	0
2012-09-23 12:05:47	2012-09-23 22:05:47	VR2W-112613	A69-1601-6492	0
2012-09-23 12:22:49	2012-09-23 22:22:49	VR2W-112613	A69-1601-6492	0
2012-09-23 12:26:20	2012-09-23 22:26:20	VR2W-112613	A69-1601-6492	0
2012-09-23 12:42:39	2012-09-23 22:42:39	VR2W-112613	A69-1601-6492	0
2012-09-23 12:46:31	2012-09-23 22:46:31	VR2W-112613	A69-1601-6492	0
2012-09-23 12:51:02	2012-09-23 22:51:02	VR2W-112613	A69-1601-6492	0
2012-09-23 12:55:09	2012-09-23 22:55:09	VR2W-112613	A69-1601-6492	0
2012-09-23 12:58:31	2012-09-23 22:58:31	VR2W-112613	A69-1601-6492	0
2012-09-23 13:05:49	2012-09-23 23:05:49	VR2W-112613	A69-1601-6492	0
2012-09-23 13:10:09	2012-09-23 23:10:09	VR2W-112613	A69-1601-6492	0
2012-09-23 13:44:00	2012-09-23 23:44:00	VR2W-112613	A69-1601-6492	0
2012-09-23 13:51:19	2012-09-23 23:51:19	VR2W-112613	A69-1601-6492	0
2012-09-23 14:04:00	2012-09-24 00:04:00	VR2W-112613	A69-1601-6492	0
2012-09-23 16:01:30	2012-09-24 02:01:30	VR2W-112613	A69-1601-6492	0
2012-09-23 16:14:19	2012-09-24 02:14:19	VR2W-112613	A69-1601-6492	0
2012-09-23 19:20:13	2012-09-24 05:20:13	VR2W-112613	A69-1601-6492	0
2012-09-23 20:07:28	2012-09-24 06:07:28	VR2W-112618	A69-1601-6492	0
2012-09-23 20:10:42	2012-09-24 06:10:42	VR2W-112618	A69-1601-6492	0
2012-09-23 20:32:24	2012-09-24 06:32:24	VR2W-112612	A69-1601-6492	1
2012-09-23 21:06:10	2012-09-24 07:06:10	VR2W-112612	A69-1601-6492	1
2012-09-23 21:12:44	2012-09-24 07:12:44	VR2W-112612	A69-1601-6492	1
2012-09-23 21:32:01	2012-09-24 07:32:01	VR2W-112612	A69-1601-6492	1
2012-09-23 21:55:18	2012-09-24 07:55:18	VR2W-112612	A69-1601-6492	1
2012-09-23 22:35:20	2012-09-24 08:35:20	VR2W-112612	A69-1601-6492	1
2012-09-23 22:53:26	2012-09-24 08:53:26	VR2W-112612	A69-1601-6492	1
2012-09-23 22:56:45	2012-09-24 08:56:45	VR2W-112612	A69-1601-6492	1
2012-09-23 23:12:31	2012-09-24 09:12:31	VR2W-112612	A69-1601-6492	1
2012-09-23 23:17:09	2012-09-24 09:17:09	VR2W-112612	A69-1601-6492	1
2012-09-23 23:21:29	2012-09-24 09:21:29	VR2W-112612	A69-1601-6492	1
2012-09-23 23:33:34	2012-09-24 09:33:34	VR2W-112612	A69-1601-6492	1
2012-09-23 23:57:04	2012-09-24 09:57:04	VR2W-112612	A69-1601-6492	1
2012-09-24 00:00:44	2012-09-24 10:00:44	VR2W-112612	A69-1601-6492	1
2012-09-24 00:02:02	2012-09-24 10:02:02	VR2W-112611	A69-1601-6492	1
2012-09-24 00:11:27	2012-09-24 10:11:27	VR2W-112612	A69-1601-6492	1
2012-09-24 00:13:14	2012-09-24 10:13:14	VR2W-112611	A69-1601-6492	1
2012-09-24 00:18:40	2012-09-24 10:18:40	VR2W-112612	A69-1601-6492	1
2012-09-24 05:49:54	2012-09-24 15:49:54	VR2W-112612	A69-1601-6492	1
2012-09-24 06:11:56	2012-09-24 16:11:56	VR2W-112613	A69-1601-6492	1
2012-09-24 06:20:18	2012-09-24 16:20:18	VR2W-112612	A69-1601-6492	1
2012-09-24 06:28:48	2012-09-24 16:28:48	VR2W-112612	A69-1601-6492	1
2012-09-24 07:05:37	2012-09-24 17:05:37	VR2W-112614	A69-1601-6492	1
2012-09-24 07:15:25	2012-09-24 17:15:25	VR2W-112619	A69-1601-6492	1
2012-09-24 07:52:12	2012-09-24 17:52:12	VR2W-112613	A69-1601-6492	1
2012-09-24 07:56:13	2012-09-24 17:56:13	VR2W-112613	A69-1601-6492	1
2012-09-24 08:00:03	2012-09-24 18:00:03	VR2W-112615	A69-1601-6492	1
2012-09-24 08:25:55	2012-09-24 18:25:55	VR2W-112615	A69-1601-6492	1
2012-09-24 09:56:16	2012-09-24 19:56:16	VR2W-112613	A69-1601-6492	0
2012-09-24 10:13:23	2012-09-24 20:13:23	VR2W-112613	A69-1601-6492	0
2012-09-24 10:30:33	2012-09-24 20:30:33	VR2W-112613	A69-1601-6492	0
2012-09-24 10:35:26	2012-09-24 20:35:26	VR2W-112613	A69-1601-6492	0
2012-09-24 10:50:00	2012-09-24 20:50:00	VR2W-112613	A69-1601-6492	0
2012-09-24 10:59:28	2012-09-24 20:59:28	VR2W-112613	A69-1601-6492	0
2012-09-24 11:03:55	2012-09-24 21:03:55	VR2W-112613	A69-1601-6492	0
2012-09-24 11:22:03	2012-09-24 21:22:03	VR2W-112613	A69-1601-6492	0
2012-09-24 11:26:19	2012-09-24 21:26:19	VR2W-112613	A69-1601-6492	0
2012-09-24 11:29:56	2012-09-24 21:29:56	VR2W-112613	A69-1601-6492	0
2012-09-24 11:38:45	2012-09-24 21:38:45	VR2W-112613	A69-1601-6492	0
2012-09-24 11:43:28	2012-09-24 21:43:28	VR2W-112613	A69-1601-6492	0
2012-09-24 11:52:10	2012-09-24 21:52:10	VR2W-112613	A69-1601-6492	0
2012-09-24 11:59:15	2012-09-24 21:59:15	VR2W-112613	A69-1601-6492	0
2012-09-24 12:03:19	2012-09-24 22:03:19	VR2W-112613	A69-1601-6492	0
2012-09-24 12:09:48	2012-09-24 22:09:48	VR2W-112613	A69-1601-6492	0
2012-09-24 12:13:03	2012-09-24 22:13:03	VR2W-112613	A69-1601-6492	0
2012-09-24 12:47:41	2012-09-24 22:47:41	VR2W-112613	A69-1601-6492	0
2012-09-24 14:09:03	2012-09-25 00:09:03	VR2W-112613	A69-1601-6492	0
2012-09-24 16:04:13	2012-09-25 02:04:13	VR2W-112613	A69-1601-6492	0
2012-09-24 16:20:54	2012-09-25 02:20:54	VR2W-112613	A69-1601-6492	0
2012-09-24 16:28:44	2012-09-25 02:28:44	VR2W-112613	A69-1601-6492	0
2012-09-24 16:32:42	2012-09-25 02:32:42	VR2W-112613	A69-1601-6492	0
2012-09-24 16:49:15	2012-09-25 02:49:15	VR2W-112613	A69-1601-6492	0
2012-09-24 17:14:54	2012-09-25 03:14:54	VR2W-112612	A69-1601-6492	0
2012-09-24 19:34:09	2012-09-25 05:34:09	VR2W-112613	A69-1601-6492	0
2012-09-24 19:55:34	2012-09-25 05:55:34	VR2W-112613	A69-1601-6492	0
2012-09-24 20:01:03	2012-09-25 06:01:03	VR2W-112619	A69-1601-6492	0
2012-09-24 20:31:18	2012-09-25 06:31:18	VR2W-112619	A69-1601-6492	1
2012-09-24 20:38:34	2012-09-25 06:38:34	VR2W-112618	A69-1601-6492	1
2012-09-24 21:08:30	2012-09-25 07:08:30	VR2W-112612	A69-1601-6492	1
2012-09-24 21:17:03	2012-09-25 07:17:03	VR2W-112612	A69-1601-6492	1
2012-09-25 03:40:43	2012-09-25 13:40:43	VR2W-112612	A69-1601-6492	1
2012-09-25 03:45:18	2012-09-25 13:45:18	VR2W-112611	A69-1601-6492	1
2012-09-25 03:49:22	2012-09-25 13:49:22	VR2W-112612	A69-1601-6492	1
2012-09-25 04:25:52	2012-09-25 14:25:52	VR2W-112612	A69-1601-6492	1
2012-09-25 04:46:53	2012-09-25 14:46:53	VR2W-112614	A69-1601-6492	1
2012-09-25 04:48:32	2012-09-25 14:48:32	VR2W-112612	A69-1601-6492	1
2012-09-25 05:11:19	2012-09-25 15:11:19	VR2W-112614	A69-1601-6492	1
2012-09-25 06:06:27	2012-09-25 16:06:27	VR2W-112612	A69-1601-6492	1
2012-09-25 06:48:32	2012-09-25 16:48:32	VR2W-112612	A69-1601-6492	1
2012-09-25 07:50:59	2012-09-25 17:50:59	VR2W-112619	A69-1601-6492	1
2012-09-25 08:14:39	2012-09-25 18:14:39	VR2W-112614	A69-1601-6492	1
2012-09-25 08:49:20	2012-09-25 18:49:20	VR2W-112613	A69-1601-6492	0
2012-09-25 09:26:26	2012-09-25 19:26:26	VR2W-112613	A69-1601-6492	0
2012-09-25 10:18:27	2012-09-25 20:18:27	VR2W-112613	A69-1601-6492	0
2012-09-25 11:07:05	2012-09-25 21:07:05	VR2W-112613	A69-1601-6492	0
2012-09-25 11:13:59	2012-09-25 21:13:59	VR2W-112613	A69-1601-6492	0
2012-09-25 11:17:48	2012-09-25 21:17:48	VR2W-112613	A69-1601-6492	0
2012-09-25 11:35:10	2012-09-25 21:35:10	VR2W-112613	A69-1601-6492	0
2012-09-25 11:39:01	2012-09-25 21:39:01	VR2W-112613	A69-1601-6492	0
2012-09-25 11:57:59	2012-09-25 21:57:59	VR2W-112613	A69-1601-6492	0
2012-09-25 12:01:59	2012-09-25 22:01:59	VR2W-112613	A69-1601-6492	0
2012-09-25 12:06:45	2012-09-25 22:06:45	VR2W-112613	A69-1601-6492	0
2012-09-25 12:19:45	2012-09-25 22:19:45	VR2W-112613	A69-1601-6492	0
2012-09-25 12:24:23	2012-09-25 22:24:23	VR2W-112613	A69-1601-6492	0
2012-09-25 12:28:46	2012-09-25 22:28:46	VR2W-112613	A69-1601-6492	0
2012-09-25 12:32:39	2012-09-25 22:32:39	VR2W-112613	A69-1601-6492	0
2012-09-25 12:37:10	2012-09-25 22:37:10	VR2W-112613	A69-1601-6492	0
2012-09-25 12:41:19	2012-09-25 22:41:19	VR2W-112613	A69-1601-6492	0
2012-09-25 12:48:21	2012-09-25 22:48:21	VR2W-112613	A69-1601-6492	0
2012-09-25 12:52:20	2012-09-25 22:52:20	VR2W-112613	A69-1601-6492	0
2012-09-25 12:57:06	2012-09-25 22:57:06	VR2W-112613	A69-1601-6492	0
2012-09-25 13:06:04	2012-09-25 23:06:04	VR2W-112613	A69-1601-6492	0
2012-09-25 13:18:08	2012-09-25 23:18:08	VR2W-112613	A69-1601-6492	0
2012-09-25 13:22:39	2012-09-25 23:22:39	VR2W-112613	A69-1601-6492	0
2012-09-25 15:50:58	2012-09-26 01:50:58	VR2W-112613	A69-1601-6492	0
2012-09-25 17:14:16	2012-09-26 03:14:16	VR2W-112613	A69-1601-6492	0
2012-09-25 19:42:29	2012-09-26 05:42:29	VR2W-112613	A69-1601-6492	0
2012-09-25 20:01:39	2012-09-26 06:01:39	VR2W-112613	A69-1601-6492	0
2012-09-25 20:55:52	2012-09-26 06:55:52	VR2W-112611	A69-1601-6492	1
2012-09-26 03:57:48	2012-09-26 13:57:48	VR2W-112612	A69-1601-6492	1
2012-09-26 04:06:54	2012-09-26 14:06:54	VR2W-112612	A69-1601-6492	1
2012-09-26 04:33:37	2012-09-26 14:33:37	VR2W-112613	A69-1601-6492	1
2012-09-26 05:21:10	2012-09-26 15:21:10	VR2W-112612	A69-1601-6492	1
2012-09-26 05:36:40	2012-09-26 15:36:40	VR2W-112612	A69-1601-6492	1
2012-09-26 05:41:07	2012-09-26 15:41:07	VR2W-112612	A69-1601-6492	1
2012-09-26 05:41:56	2012-09-26 15:41:56	VR2W-112613	A69-1601-6492	1
2012-09-26 06:24:43	2012-09-26 16:24:43	VR2W-112613	A69-1601-6492	1
2012-09-26 07:03:28	2012-09-26 17:03:28	VR2W-112614	A69-1601-6492	1
2012-09-26 07:17:45	2012-09-26 17:17:45	VR2W-112613	A69-1601-6492	1
2012-09-26 07:31:59	2012-09-26 17:31:59	VR2W-112615	A69-1601-6492	1
2012-09-26 08:28:43	2012-09-26 18:28:43	VR2W-112613	A69-1601-6492	1
2012-09-26 08:41:57	2012-09-26 18:41:57	VR2W-112613	A69-1601-6492	0
2012-09-26 08:54:05	2012-09-26 18:54:05	VR2W-112613	A69-1601-6492	0
2012-09-26 09:02:16	2012-09-26 19:02:16	VR2W-112613	A69-1601-6492	0
2012-09-26 09:19:44	2012-09-26 19:19:44	VR2W-112613	A69-1601-6492	0
2012-09-26 10:13:36	2012-09-26 20:13:36	VR2W-112613	A69-1601-6492	0
2012-09-26 10:44:18	2012-09-26 20:44:18	VR2W-112613	A69-1601-6492	0
2012-09-26 10:53:13	2012-09-26 20:53:13	VR2W-112613	A69-1601-6492	0
2012-09-26 11:02:55	2012-09-26 21:02:55	VR2W-112613	A69-1601-6492	0
2012-09-26 11:12:19	2012-09-26 21:12:19	VR2W-112613	A69-1601-6492	0
2012-09-26 11:36:09	2012-09-26 21:36:09	VR2W-112613	A69-1601-6492	0
2012-09-26 11:48:36	2012-09-26 21:48:36	VR2W-112613	A69-1601-6492	0
2012-09-26 11:58:45	2012-09-26 21:58:45	VR2W-112613	A69-1601-6492	0
2012-09-26 12:02:30	2012-09-26 22:02:30	VR2W-112613	A69-1601-6492	0
2012-09-26 12:28:52	2012-09-26 22:28:52	VR2W-112613	A69-1601-6492	0
2012-09-26 12:33:35	2012-09-26 22:33:35	VR2W-112613	A69-1601-6492	0
2012-09-26 12:38:06	2012-09-26 22:38:06	VR2W-112613	A69-1601-6492	0
2012-09-26 12:42:16	2012-09-26 22:42:16	VR2W-112613	A69-1601-6492	0
2012-09-26 12:45:43	2012-09-26 22:45:43	VR2W-112613	A69-1601-6492	0
2012-09-26 12:53:29	2012-09-26 22:53:29	VR2W-112613	A69-1601-6492	0
2012-09-26 12:56:48	2012-09-26 22:56:48	VR2W-112613	A69-1601-6492	0
2012-09-26 13:00:12	2012-09-26 23:00:12	VR2W-112613	A69-1601-6492	0
2012-09-26 13:03:47	2012-09-26 23:03:47	VR2W-112613	A69-1601-6492	0
2012-09-26 13:12:19	2012-09-26 23:12:19	VR2W-112613	A69-1601-6492	0
2012-09-26 13:16:39	2012-09-26 23:16:39	VR2W-112613	A69-1601-6492	0
2012-09-26 13:28:34	2012-09-26 23:28:34	VR2W-112613	A69-1601-6492	0
2012-09-26 13:32:55	2012-09-26 23:32:55	VR2W-112613	A69-1601-6492	0
2012-09-26 13:44:57	2012-09-26 23:44:57	VR2W-112613	A69-1601-6492	0
2012-09-26 14:00:18	2012-09-27 00:00:18	VR2W-112613	A69-1601-6492	0
2012-09-26 14:03:54	2012-09-27 00:03:54	VR2W-112613	A69-1601-6492	0
2012-09-26 14:07:52	2012-09-27 00:07:52	VR2W-112613	A69-1601-6492	0
2012-09-26 14:17:07	2012-09-27 00:17:07	VR2W-112613	A69-1601-6492	0
2012-09-26 14:24:43	2012-09-27 00:24:43	VR2W-112613	A69-1601-6492	0
2012-09-26 14:28:22	2012-09-27 00:28:22	VR2W-112613	A69-1601-6492	0
2012-09-26 14:35:43	2012-09-27 00:35:43	VR2W-112613	A69-1601-6492	0
2012-09-26 14:45:55	2012-09-27 00:45:55	VR2W-112613	A69-1601-6492	0
2012-09-26 15:03:00	2012-09-27 01:03:00	VR2W-112613	A69-1601-6492	0
2012-09-26 15:38:41	2012-09-27 01:38:41	VR2W-112613	A69-1601-6492	0
2012-09-26 15:47:28	2012-09-27 01:47:28	VR2W-112613	A69-1601-6492	0
2012-09-26 15:51:01	2012-09-27 01:51:01	VR2W-112613	A69-1601-6492	0
2012-09-26 16:03:31	2012-09-27 02:03:31	VR2W-112613	A69-1601-6492	0
2012-09-26 16:14:07	2012-09-27 02:14:07	VR2W-112613	A69-1601-6492	0
2012-09-26 16:22:02	2012-09-27 02:22:02	VR2W-112613	A69-1601-6492	0
2012-09-26 18:25:09	2012-09-27 04:25:09	VR2W-112613	A69-1601-6492	0
2012-09-26 19:44:17	2012-09-27 05:44:17	VR2W-112613	A69-1601-6492	0
2012-09-27 04:40:08	2012-09-27 14:40:08	VR2W-112612	A69-1601-6492	1
2012-09-27 05:02:23	2012-09-27 15:02:23	VR2W-112613	A69-1601-6492	1
2012-09-27 05:11:06	2012-09-27 15:11:06	VR2W-112613	A69-1601-6492	1
2012-09-27 06:32:49	2012-09-27 16:32:49	VR2W-112612	A69-1601-6492	1
2012-09-27 07:02:25	2012-09-27 17:02:25	VR2W-112612	A69-1601-6492	1
2012-09-27 07:13:53	2012-09-27 17:13:53	VR2W-112615	A69-1601-6492	1
2012-09-27 07:55:12	2012-09-27 17:55:12	VR2W-112618	A69-1601-6492	1
2012-09-27 08:36:03	2012-09-27 18:36:03	VR2W-112613	A69-1601-6492	0
2012-09-27 08:54:42	2012-09-27 18:54:42	VR2W-112613	A69-1601-6492	0
2012-09-27 09:24:54	2012-09-27 19:24:54	VR2W-112613	A69-1601-6492	0
2012-09-27 10:30:44	2012-09-27 20:30:44	VR2W-112613	A69-1601-6492	0
2012-09-27 10:40:56	2012-09-27 20:40:56	VR2W-112613	A69-1601-6492	0
2012-09-27 11:15:32	2012-09-27 21:15:32	VR2W-112613	A69-1601-6492	0
2012-09-27 12:11:53	2012-09-27 22:11:53	VR2W-112613	A69-1601-6492	0
2012-09-27 12:36:38	2012-09-27 22:36:38	VR2W-112613	A69-1601-6492	0
2012-09-27 12:48:43	2012-09-27 22:48:43	VR2W-112613	A69-1601-6492	0
2012-09-27 12:59:08	2012-09-27 22:59:08	VR2W-112613	A69-1601-6492	0
2012-09-27 13:03:12	2012-09-27 23:03:12	VR2W-112613	A69-1601-6492	0
2012-09-27 13:09:44	2012-09-27 23:09:44	VR2W-112613	A69-1601-6492	0
2012-09-27 13:13:03	2012-09-27 23:13:03	VR2W-112613	A69-1601-6492	0
2012-09-27 13:20:06	2012-09-27 23:20:06	VR2W-112613	A69-1601-6492	0
2012-09-27 13:42:18	2012-09-27 23:42:18	VR2W-112613	A69-1601-6492	0
2012-09-27 13:45:43	2012-09-27 23:45:43	VR2W-112613	A69-1601-6492	0
2012-09-27 13:53:20	2012-09-27 23:53:20	VR2W-112613	A69-1601-6492	0
2012-09-27 14:11:06	2012-09-28 00:11:06	VR2W-112613	A69-1601-6492	0
2012-09-27 14:24:01	2012-09-28 00:24:01	VR2W-112613	A69-1601-6492	0
2012-09-27 14:36:19	2012-09-28 00:36:19	VR2W-112613	A69-1601-6492	0
2012-09-27 14:44:35	2012-09-28 00:44:35	VR2W-112613	A69-1601-6492	0
2012-09-27 15:02:01	2012-09-28 01:02:01	VR2W-112613	A69-1601-6492	0
2012-09-27 15:09:15	2012-09-28 01:09:15	VR2W-112613	A69-1601-6492	0
2012-09-27 15:13:32	2012-09-28 01:13:32	VR2W-112613	A69-1601-6492	0
2012-09-27 15:28:07	2012-09-28 01:28:07	VR2W-112613	A69-1601-6492	0
2012-09-27 15:31:48	2012-09-28 01:31:48	VR2W-112613	A69-1601-6492	0
2012-09-27 15:42:42	2012-09-28 01:42:42	VR2W-112613	A69-1601-6492	0
2012-09-27 15:57:25	2012-09-28 01:57:25	VR2W-112613	A69-1601-6492	0
2012-09-27 16:01:14	2012-09-28 02:01:14	VR2W-112613	A69-1601-6492	0
2012-09-27 16:31:33	2012-09-28 02:31:33	VR2W-112613	A69-1601-6492	0
2012-09-27 16:39:47	2012-09-28 02:39:47	VR2W-112613	A69-1601-6492	0
2012-09-27 16:48:24	2012-09-28 02:48:24	VR2W-112613	A69-1601-6492	0
2012-09-27 17:01:30	2012-09-28 03:01:30	VR2W-112613	A69-1601-6492	0
2012-09-27 17:10:11	2012-09-28 03:10:11	VR2W-112613	A69-1601-6492	0
2012-09-27 17:13:37	2012-09-28 03:13:37	VR2W-112613	A69-1601-6492	0
2012-09-27 17:17:15	2012-09-28 03:17:15	VR2W-112613	A69-1601-6492	0
2012-09-27 17:21:18	2012-09-28 03:21:18	VR2W-112613	A69-1601-6492	0
2012-09-27 17:26:10	2012-09-28 03:26:10	VR2W-112613	A69-1601-6492	0
2012-09-27 17:31:01	2012-09-28 03:31:01	VR2W-112613	A69-1601-6492	0
2012-09-27 17:35:50	2012-09-28 03:35:50	VR2W-112613	A69-1601-6492	0
2012-09-27 18:01:14	2012-09-28 04:01:14	VR2W-112613	A69-1601-6492	0
2012-09-27 18:05:20	2012-09-28 04:05:20	VR2W-112613	A69-1601-6492	0
2012-09-27 18:23:44	2012-09-28 04:23:44	VR2W-112613	A69-1601-6492	0
2012-09-27 18:27:38	2012-09-28 04:27:38	VR2W-112613	A69-1601-6492	0
2012-09-27 18:32:12	2012-09-28 04:32:12	VR2W-112613	A69-1601-6492	0
2012-09-27 18:40:06	2012-09-28 04:40:06	VR2W-112613	A69-1601-6492	0
2012-09-27 18:44:09	2012-09-28 04:44:09	VR2W-112613	A69-1601-6492	0
2012-09-27 18:53:50	2012-09-28 04:53:50	VR2W-112613	A69-1601-6492	0
2012-09-27 19:03:12	2012-09-28 05:03:12	VR2W-112613	A69-1601-6492	0
2012-09-27 19:07:32	2012-09-28 05:07:32	VR2W-112613	A69-1601-6492	0
2012-09-27 19:11:20	2012-09-28 05:11:20	VR2W-112613	A69-1601-6492	0
2012-09-27 19:23:58	2012-09-28 05:23:58	VR2W-112613	A69-1601-6492	0
2012-09-27 19:32:40	2012-09-28 05:32:40	VR2W-112613	A69-1601-6492	0
2012-09-27 19:37:12	2012-09-28 05:37:12	VR2W-112613	A69-1601-6492	0
2012-09-28 00:24:30	2012-09-28 10:24:30	VR2W-112612	A69-1601-6492	1
2012-09-28 01:18:26	2012-09-28 11:18:26	VR2W-112612	A69-1601-6492	1
2012-09-28 01:26:59	2012-09-28 11:26:59	VR2W-112612	A69-1601-6492	1
2012-09-28 01:39:35	2012-09-28 11:39:35	VR2W-112612	A69-1601-6492	1
2012-09-28 01:43:31	2012-09-28 11:43:31	VR2W-112612	A69-1601-6492	1
2012-09-28 01:48:09	2012-09-28 11:48:09	VR2W-112612	A69-1601-6492	1
2012-09-28 02:20:08	2012-09-28 12:20:08	VR2W-112612	A69-1601-6492	1
2012-09-28 02:28:33	2012-09-28 12:28:33	VR2W-112612	A69-1601-6492	1
2012-09-28 03:28:40	2012-09-28 13:28:40	VR2W-112613	A69-1601-6492	1
2012-09-28 03:38:41	2012-09-28 13:38:41	VR2W-112613	A69-1601-6492	1
2012-09-28 04:19:27	2012-09-28 14:19:27	VR2W-112613	A69-1601-6492	1
2012-09-28 04:23:13	2012-09-28 14:23:13	VR2W-112613	A69-1601-6492	1
2012-09-28 04:27:32	2012-09-28 14:27:32	VR2W-112613	A69-1601-6492	1
2012-09-28 04:35:29	2012-09-28 14:35:29	VR2W-112613	A69-1601-6492	1
2012-09-28 04:42:34	2012-09-28 14:42:34	VR2W-112612	A69-1601-6492	1
2012-09-28 04:51:44	2012-09-28 14:51:44	VR2W-112613	A69-1601-6492	1
2012-09-28 04:59:05	2012-09-28 14:59:05	VR2W-112612	A69-1601-6492	1
2012-09-28 05:08:16	2012-09-28 15:08:16	VR2W-112613	A69-1601-6492	1
2012-09-28 05:44:07	2012-09-28 15:44:07	VR2W-112612	A69-1601-6492	1
2012-09-28 05:49:56	2012-09-28 15:49:56	VR2W-112613	A69-1601-6492	1
2012-09-28 05:52:41	2012-09-28 15:52:41	VR2W-112611	A69-1601-6492	1
2012-09-28 06:14:37	2012-09-28 16:14:37	VR2W-112612	A69-1601-6492	1
2012-09-28 08:37:25	2012-09-28 18:37:25	VR2W-112613	A69-1601-6492	0
2012-09-28 09:17:35	2012-09-28 19:17:35	VR2W-112613	A69-1601-6492	0
2012-09-28 09:45:07	2012-09-28 19:45:07	VR2W-112613	A69-1601-6492	0
2012-09-28 09:51:40	2012-09-28 19:51:40	VR2W-112613	A69-1601-6492	0
2012-09-28 09:55:00	2012-09-28 19:55:00	VR2W-112613	A69-1601-6492	0
2012-09-28 10:06:18	2012-09-28 20:06:18	VR2W-112613	A69-1601-6492	0
2012-09-28 10:17:20	2012-09-28 20:17:20	VR2W-112613	A69-1601-6492	0
2012-09-28 11:42:33	2012-09-28 21:42:33	VR2W-112613	A69-1601-6492	0
2012-09-28 12:18:58	2012-09-28 22:18:58	VR2W-112613	A69-1601-6492	0
2012-09-28 12:39:10	2012-09-28 22:39:10	VR2W-112613	A69-1601-6492	0
2012-09-28 13:08:28	2012-09-28 23:08:28	VR2W-112613	A69-1601-6492	0
2012-09-28 13:12:17	2012-09-28 23:12:17	VR2W-112613	A69-1601-6492	0
2012-09-28 13:16:40	2012-09-28 23:16:40	VR2W-112613	A69-1601-6492	0
2012-09-28 13:20:33	2012-09-28 23:20:33	VR2W-112613	A69-1601-6492	0
2012-09-28 13:40:48	2012-09-28 23:40:48	VR2W-112613	A69-1601-6492	0
2012-09-28 13:48:31	2012-09-28 23:48:31	VR2W-112613	A69-1601-6492	0
2012-09-28 13:51:45	2012-09-28 23:51:45	VR2W-112613	A69-1601-6492	0
2012-09-28 13:54:59	2012-09-28 23:54:59	VR2W-112613	A69-1601-6492	0
2012-09-28 14:04:46	2012-09-29 00:04:46	VR2W-112613	A69-1601-6492	0
2012-09-28 14:08:06	2012-09-29 00:08:06	VR2W-112613	A69-1601-6492	0
2012-09-28 14:15:15	2012-09-29 00:15:15	VR2W-112613	A69-1601-6492	0
2012-09-28 14:22:51	2012-09-29 00:22:51	VR2W-112613	A69-1601-6492	0
2012-09-28 14:35:26	2012-09-29 00:35:26	VR2W-112613	A69-1601-6492	0
2012-09-28 14:50:05	2012-09-29 00:50:05	VR2W-112613	A69-1601-6492	0
2012-09-28 14:54:56	2012-09-29 00:54:56	VR2W-112613	A69-1601-6492	0
2012-09-28 14:59:45	2012-09-29 00:59:45	VR2W-112613	A69-1601-6492	0
2012-09-28 15:09:06	2012-09-29 01:09:06	VR2W-112613	A69-1601-6492	0
2012-09-28 15:13:24	2012-09-29 01:13:24	VR2W-112613	A69-1601-6492	0
2012-09-28 15:17:06	2012-09-29 01:17:06	VR2W-112613	A69-1601-6492	0
2012-09-28 15:21:17	2012-09-29 01:21:17	VR2W-112613	A69-1601-6492	0
2012-09-28 15:24:45	2012-09-29 01:24:45	VR2W-112613	A69-1601-6492	0
2012-09-28 15:36:12	2012-09-29 01:36:12	VR2W-112613	A69-1601-6492	0
2012-09-28 15:48:23	2012-09-29 01:48:23	VR2W-112613	A69-1601-6492	0
2012-09-28 15:57:26	2012-09-29 01:57:26	VR2W-112613	A69-1601-6492	0
2012-09-28 16:05:57	2012-09-29 02:05:57	VR2W-112613	A69-1601-6492	0
2012-09-28 16:10:17	2012-09-29 02:10:17	VR2W-112613	A69-1601-6492	0
2012-09-28 16:14:02	2012-09-29 02:14:02	VR2W-112613	A69-1601-6492	0
2012-09-28 16:18:19	2012-09-29 02:18:19	VR2W-112613	A69-1601-6492	0
2012-09-28 16:40:49	2012-09-29 02:40:49	VR2W-112613	A69-1601-6492	0
2012-09-28 16:44:17	2012-09-29 02:44:17	VR2W-112613	A69-1601-6492	0
2012-09-28 16:48:00	2012-09-29 02:48:00	VR2W-112613	A69-1601-6492	0
2012-09-28 16:52:11	2012-09-29 02:52:11	VR2W-112613	A69-1601-6492	0
2012-09-28 16:55:41	2012-09-29 02:55:41	VR2W-112613	A69-1601-6492	0
2012-09-28 16:59:27	2012-09-29 02:59:27	VR2W-112613	A69-1601-6492	0
2012-09-28 17:03:45	2012-09-29 03:03:45	VR2W-112613	A69-1601-6492	0
2012-09-28 17:07:28	2012-09-29 03:07:28	VR2W-112613	A69-1601-6492	0
2012-09-28 17:11:40	2012-09-29 03:11:40	VR2W-112613	A69-1601-6492	0
2012-09-28 17:15:09	2012-09-29 03:15:09	VR2W-112613	A69-1601-6492	0
2012-09-28 17:18:54	2012-09-29 03:18:54	VR2W-112613	A69-1601-6492	0
2012-09-28 17:23:12	2012-09-29 03:23:12	VR2W-112613	A69-1601-6492	0
2012-09-28 17:26:53	2012-09-29 03:26:53	VR2W-112613	A69-1601-6492	0
2012-09-28 17:31:01	2012-09-29 03:31:01	VR2W-112613	A69-1601-6492	0
2012-09-28 17:41:51	2012-09-29 03:41:51	VR2W-112613	A69-1601-6492	0
2012-09-28 17:46:24	2012-09-29 03:46:24	VR2W-112613	A69-1601-6492	0
2012-09-28 18:02:12	2012-09-29 04:02:12	VR2W-112613	A69-1601-6492	0
2012-09-28 18:14:00	2012-09-29 04:14:00	VR2W-112613	A69-1601-6492	0
2012-09-28 18:29:55	2012-09-29 04:29:55	VR2W-112613	A69-1601-6492	0
2012-09-28 18:38:23	2012-09-29 04:38:23	VR2W-112613	A69-1601-6492	0
2012-09-28 18:42:37	2012-09-29 04:42:37	VR2W-112613	A69-1601-6492	0
2012-09-28 18:50:08	2012-09-29 04:50:08	VR2W-112613	A69-1601-6492	0
2012-09-28 18:59:12	2012-09-29 04:59:12	VR2W-112613	A69-1601-6492	0
2012-09-28 19:25:37	2012-09-29 05:25:37	VR2W-112613	A69-1601-6492	0
2012-09-28 19:33:42	2012-09-29 05:33:42	VR2W-112613	A69-1601-6492	0
2012-09-28 19:45:53	2012-09-29 05:45:53	VR2W-112613	A69-1601-6492	0
2012-09-28 19:51:06	2012-09-29 05:51:06	VR2W-112618	A69-1601-6492	0
2012-09-28 20:50:48	2012-09-29 06:50:48	VR2W-112612	A69-1601-6492	1
2012-09-28 22:43:45	2012-09-29 08:43:45	VR2W-112612	A69-1601-6492	1
2012-09-28 23:45:07	2012-09-29 09:45:07	VR2W-112612	A69-1601-6492	1
2012-09-28 23:52:15	2012-09-29 09:52:15	VR2W-112612	A69-1601-6492	1
2012-09-29 01:19:42	2012-09-29 11:19:42	VR2W-112612	A69-1601-6492	1
2012-09-29 01:41:38	2012-09-29 11:41:38	VR2W-112612	A69-1601-6492	1
2012-09-29 02:07:42	2012-09-29 12:07:42	VR2W-112612	A69-1601-6492	1
2012-09-29 02:12:30	2012-09-29 12:12:30	VR2W-112612	A69-1601-6492	1
2012-09-29 02:17:11	2012-09-29 12:17:11	VR2W-112612	A69-1601-6492	1
2012-09-29 02:29:11	2012-09-29 12:29:11	VR2W-112612	A69-1601-6492	1
2012-09-29 02:47:02	2012-09-29 12:47:02	VR2W-112614	A69-1601-6492	1
2012-09-29 02:52:16	2012-09-29 12:52:16	VR2W-112612	A69-1601-6492	1
2012-09-29 03:08:09	2012-09-29 13:08:09	VR2W-112612	A69-1601-6492	1
2012-09-29 03:15:31	2012-09-29 13:15:31	VR2W-112612	A69-1601-6492	1
2012-09-29 03:19:56	2012-09-29 13:19:56	VR2W-112612	A69-1601-6492	1
2012-09-29 03:37:17	2012-09-29 13:37:17	VR2W-112612	A69-1601-6492	1
2012-09-29 03:40:42	2012-09-29 13:40:42	VR2W-112612	A69-1601-6492	1
2012-09-29 03:57:28	2012-09-29 13:57:28	VR2W-112612	A69-1601-6492	1
2012-09-29 04:12:03	2012-09-29 14:12:03	VR2W-112612	A69-1601-6492	1
2012-09-29 04:19:34	2012-09-29 14:19:34	VR2W-112612	A69-1601-6492	1
2012-09-29 04:21:16	2012-09-29 14:21:16	VR2W-112613	A69-1601-6492	1
2012-09-29 04:51:41	2012-09-29 14:51:41	VR2W-112612	A69-1601-6492	1
2012-09-29 04:56:32	2012-09-29 14:56:32	VR2W-112612	A69-1601-6492	1
2012-09-29 05:01:20	2012-09-29 15:01:20	VR2W-112612	A69-1601-6492	1
2012-09-29 05:23:52	2012-09-29 15:23:52	VR2W-112613	A69-1601-6492	1
2012-09-29 05:33:02	2012-09-29 15:33:02	VR2W-112612	A69-1601-6492	1
2012-09-29 05:54:41	2012-09-29 15:54:41	VR2W-112612	A69-1601-6492	1
2012-09-29 06:17:22	2012-09-29 16:17:22	VR2W-112612	A69-1601-6492	1
2012-09-29 06:33:54	2012-09-29 16:33:54	VR2W-112612	A69-1601-6492	1
2012-09-29 07:23:16	2012-09-29 17:23:16	VR2W-112619	A69-1601-6492	1
2012-09-29 08:29:26	2012-09-29 18:29:26	VR2W-112615	A69-1601-6492	1
2012-09-29 08:44:12	2012-09-29 18:44:12	VR2W-112613	A69-1601-6492	0
2012-09-29 08:55:22	2012-09-29 18:55:22	VR2W-112613	A69-1601-6492	0
2012-09-29 09:06:56	2012-09-29 19:06:56	VR2W-112613	A69-1601-6492	0
2012-09-29 09:10:39	2012-09-29 19:10:39	VR2W-112613	A69-1601-6492	0
2012-09-29 09:18:20	2012-09-29 19:18:20	VR2W-112613	A69-1601-6492	0
2012-09-29 09:26:24	2012-09-29 19:26:24	VR2W-112613	A69-1601-6492	0
2012-09-29 09:34:20	2012-09-29 19:34:20	VR2W-112613	A69-1601-6492	0
2012-09-29 10:43:59	2012-09-29 20:43:59	VR2W-112613	A69-1601-6492	0
2012-09-29 11:04:17	2012-09-29 21:04:17	VR2W-112613	A69-1601-6492	0
2012-09-29 11:08:32	2012-09-29 21:08:32	VR2W-112613	A69-1601-6492	0
2012-09-29 11:12:10	2012-09-29 21:12:10	VR2W-112613	A69-1601-6492	0
2012-09-29 11:25:45	2012-09-29 21:25:45	VR2W-112613	A69-1601-6492	0
2012-09-29 12:16:25	2012-09-29 22:16:25	VR2W-112613	A69-1601-6492	0
2012-09-29 12:23:07	2012-09-29 22:23:07	VR2W-112613	A69-1601-6492	0
2012-09-29 12:30:31	2012-09-29 22:30:31	VR2W-112613	A69-1601-6492	0
2012-09-29 12:42:23	2012-09-29 22:42:23	VR2W-112613	A69-1601-6492	0
2012-09-29 12:45:44	2012-09-29 22:45:44	VR2W-112613	A69-1601-6492	0
2012-09-29 12:49:12	2012-09-29 22:49:12	VR2W-112613	A69-1601-6492	0
2012-09-29 13:08:40	2012-09-29 23:08:40	VR2W-112613	A69-1601-6492	0
2012-09-29 13:12:22	2012-09-29 23:12:22	VR2W-112613	A69-1601-6492	0
2012-09-29 13:16:34	2012-09-29 23:16:34	VR2W-112613	A69-1601-6492	0
2012-09-29 13:20:03	2012-09-29 23:20:03	VR2W-112613	A69-1601-6492	0
2012-09-29 13:31:38	2012-09-29 23:31:38	VR2W-112613	A69-1601-6492	0
2012-09-29 13:35:37	2012-09-29 23:35:37	VR2W-112613	A69-1601-6492	0
2012-09-29 13:40:20	2012-09-29 23:40:20	VR2W-112613	A69-1601-6492	0
2012-09-29 14:05:33	2012-09-30 00:05:33	VR2W-112613	A69-1601-6492	0
2012-09-29 14:09:18	2012-09-30 00:09:18	VR2W-112613	A69-1601-6492	0
2012-09-29 14:13:35	2012-09-30 00:13:35	VR2W-112613	A69-1601-6492	0
2012-09-29 14:21:17	2012-09-30 00:21:17	VR2W-112613	A69-1601-6492	0
2012-09-29 14:24:31	2012-09-30 00:24:31	VR2W-112613	A69-1601-6492	0
2012-09-29 14:27:45	2012-09-30 00:27:45	VR2W-112613	A69-1601-6492	0
2012-09-29 14:31:00	2012-09-30 00:31:00	VR2W-112613	A69-1601-6492	0
2012-09-29 14:34:17	2012-09-30 00:34:17	VR2W-112613	A69-1601-6492	0
2012-09-29 14:48:43	2012-09-30 00:48:43	VR2W-112613	A69-1601-6492	0
2012-09-29 15:46:30	2012-09-30 01:46:30	VR2W-112613	A69-1601-6492	0
2012-09-29 15:57:33	2012-09-30 01:57:33	VR2W-112613	A69-1601-6492	0
2012-09-29 16:05:51	2012-09-30 02:05:51	VR2W-112613	A69-1601-6492	0
2012-09-29 17:57:20	2012-09-30 03:57:20	VR2W-112613	A69-1601-6492	0
2012-09-29 18:52:57	2012-09-30 04:52:57	VR2W-112613	A69-1601-6492	0
2012-09-29 19:01:41	2012-09-30 05:01:41	VR2W-112613	A69-1601-6492	0
2012-09-29 19:06:17	2012-09-30 05:06:17	VR2W-112613	A69-1601-6492	0
2012-09-29 19:14:19	2012-09-30 05:14:19	VR2W-112613	A69-1601-6492	0
2012-09-29 19:25:56	2012-09-30 05:25:56	VR2W-112613	A69-1601-6492	0
2012-09-29 19:30:26	2012-09-30 05:30:26	VR2W-112613	A69-1601-6492	0
2012-09-29 19:37:51	2012-09-30 05:37:51	VR2W-112613	A69-1601-6492	0
2012-09-29 21:11:13	2012-09-30 07:11:13	VR2W-112612	A69-1601-6492	1
2012-09-29 21:26:07	2012-09-30 07:26:07	VR2W-112612	A69-1601-6492	1
2012-09-29 23:33:07	2012-09-30 09:33:07	VR2W-112612	A69-1601-6492	1
2012-09-29 23:37:29	2012-09-30 09:37:29	VR2W-112612	A69-1601-6492	1
2012-09-30 00:20:34	2012-09-30 10:20:34	VR2W-112613	A69-1601-6492	1
2012-09-30 00:41:45	2012-09-30 10:41:45	VR2W-112612	A69-1601-6492	1
2012-09-30 01:16:51	2012-09-30 11:16:51	VR2W-112612	A69-1601-6492	1
2012-09-30 01:39:41	2012-09-30 11:39:41	VR2W-112612	A69-1601-6492	1
2012-09-30 01:56:25	2012-09-30 11:56:25	VR2W-112612	A69-1601-6492	1
2012-09-30 02:17:47	2012-09-30 12:17:47	VR2W-112612	A69-1601-6492	1
2012-09-30 02:28:02	2012-09-30 12:28:02	VR2W-112612	A69-1601-6492	1
2012-09-30 02:31:54	2012-09-30 12:31:54	VR2W-112612	A69-1601-6492	1
2012-09-30 02:36:25	2012-09-30 12:36:25	VR2W-112612	A69-1601-6492	1
2012-09-30 02:40:34	2012-09-30 12:40:34	VR2W-112612	A69-1601-6492	1
2012-09-30 02:43:58	2012-09-30 12:43:58	VR2W-112612	A69-1601-6492	1
2012-09-30 02:47:32	2012-09-30 12:47:32	VR2W-112612	A69-1601-6492	1
2012-09-30 03:17:37	2012-09-30 13:17:37	VR2W-112613	A69-1601-6492	1
2012-09-30 04:30:04	2012-09-30 14:30:04	VR2W-112612	A69-1601-6492	1
2012-09-30 04:39:19	2012-09-30 14:39:19	VR2W-112613	A69-1601-6492	1
2012-09-30 04:41:01	2012-09-30 14:41:01	VR2W-112612	A69-1601-6492	1
2012-09-30 04:52:39	2012-09-30 14:52:39	VR2W-112612	A69-1601-6492	1
2012-09-30 05:18:04	2012-09-30 15:18:04	VR2W-112612	A69-1601-6492	1
2012-09-30 05:25:05	2012-09-30 15:25:05	VR2W-112612	A69-1601-6492	1
2012-09-30 05:26:42	2012-09-30 15:26:42	VR2W-112611	A69-1601-6492	1
2012-09-30 05:38:18	2012-09-30 15:38:18	VR2W-112612	A69-1601-6492	1
2012-09-30 05:42:29	2012-09-30 15:42:29	VR2W-112612	A69-1601-6492	1
2012-09-30 06:19:08	2012-09-30 16:19:08	VR2W-112612	A69-1601-6492	1
2012-09-30 06:27:35	2012-09-30 16:27:35	VR2W-112612	A69-1601-6492	1
2012-09-30 07:13:17	2012-09-30 17:13:17	VR2W-112613	A69-1601-6492	1
2012-09-30 07:38:17	2012-09-30 17:38:17	VR2W-112619	A69-1601-6492	1
2012-09-30 08:05:55	2012-09-30 18:05:55	VR2W-112619	A69-1601-6492	1
2012-09-30 08:14:38	2012-09-30 18:14:38	VR2W-112619	A69-1601-6492	1
2012-09-30 08:51:25	2012-09-30 18:51:25	VR2W-112613	A69-1601-6492	0
2012-09-30 08:55:53	2012-09-30 18:55:53	VR2W-112613	A69-1601-6492	0
2012-09-30 09:04:50	2012-09-30 19:04:50	VR2W-112613	A69-1601-6492	0
2012-09-30 09:28:31	2012-09-30 19:28:31	VR2W-112613	A69-1601-6492	0
2012-09-30 09:32:36	2012-09-30 19:32:36	VR2W-112613	A69-1601-6492	0
2012-09-30 10:06:27	2012-09-30 20:06:27	VR2W-112613	A69-1601-6492	0
2012-09-30 10:43:52	2012-09-30 20:43:52	VR2W-112613	A69-1601-6492	0
2012-09-30 11:53:19	2012-09-30 21:53:19	VR2W-112613	A69-1601-6492	0
2012-09-30 11:57:40	2012-09-30 21:57:40	VR2W-112613	A69-1601-6492	0
2012-09-30 12:01:27	2012-09-30 22:01:27	VR2W-112613	A69-1601-6492	0
2012-09-30 12:05:48	2012-09-30 22:05:48	VR2W-112613	A69-1601-6492	0
2012-09-30 12:14:00	2012-09-30 22:14:00	VR2W-112613	A69-1601-6492	0
2012-09-30 12:22:26	2012-09-30 22:22:26	VR2W-112613	A69-1601-6492	0
2012-09-30 12:38:23	2012-09-30 22:38:23	VR2W-112613	A69-1601-6492	0
2012-09-30 13:03:33	2012-09-30 23:03:33	VR2W-112613	A69-1601-6492	0
2012-09-30 13:12:50	2012-09-30 23:12:50	VR2W-112613	A69-1601-6492	0
2012-09-30 13:24:30	2012-09-30 23:24:30	VR2W-112613	A69-1601-6492	0
2012-09-30 13:29:03	2012-09-30 23:29:03	VR2W-112613	A69-1601-6492	0
2012-09-30 13:40:38	2012-09-30 23:40:38	VR2W-112613	A69-1601-6492	0
2012-09-30 13:58:31	2012-09-30 23:58:31	VR2W-112613	A69-1601-6492	0
2012-09-30 14:02:56	2012-10-01 00:02:56	VR2W-112613	A69-1601-6492	0
2012-09-30 14:06:54	2012-10-01 00:06:54	VR2W-112613	A69-1601-6492	0
2012-09-30 14:11:36	2012-10-01 00:11:36	VR2W-112613	A69-1601-6492	0
2012-09-30 14:23:34	2012-10-01 00:23:34	VR2W-112613	A69-1601-6492	0
2012-09-30 14:27:01	2012-10-01 00:27:01	VR2W-112613	A69-1601-6492	0
2012-09-30 14:49:36	2012-10-01 00:49:36	VR2W-112613	A69-1601-6492	0
2012-09-30 14:53:09	2012-10-01 00:53:09	VR2W-112613	A69-1601-6492	0
2012-09-30 14:57:02	2012-10-01 00:57:02	VR2W-112613	A69-1601-6492	0
2012-09-30 15:01:35	2012-10-01 01:01:35	VR2W-112613	A69-1601-6492	0
2012-09-30 15:05:46	2012-10-01 01:05:46	VR2W-112613	A69-1601-6492	0
2012-09-30 15:17:20	2012-10-01 01:17:20	VR2W-112613	A69-1601-6492	0
2012-09-30 15:21:02	2012-10-01 01:21:02	VR2W-112613	A69-1601-6492	0
2012-09-30 15:36:43	2012-10-01 01:36:43	VR2W-112613	A69-1601-6492	0
2012-09-30 15:40:21	2012-10-01 01:40:21	VR2W-112613	A69-1601-6492	0
2012-09-30 16:13:27	2012-10-01 02:13:27	VR2W-112613	A69-1601-6492	0
2012-09-30 16:39:06	2012-10-01 02:39:06	VR2W-112613	A69-1601-6492	0
2012-09-30 16:43:18	2012-10-01 02:43:18	VR2W-112613	A69-1601-6492	0
2012-09-30 17:03:41	2012-10-01 03:03:41	VR2W-112613	A69-1601-6492	0
2012-09-30 17:12:06	2012-10-01 03:12:06	VR2W-112613	A69-1601-6492	0
2012-09-30 17:21:23	2012-10-01 03:21:23	VR2W-112613	A69-1601-6492	0
2012-09-30 17:37:37	2012-10-01 03:37:37	VR2W-112613	A69-1601-6492	0
2012-09-30 18:02:05	2012-10-01 04:02:05	VR2W-112613	A69-1601-6492	0
2012-09-30 18:22:46	2012-10-01 04:22:46	VR2W-112613	A69-1601-6492	0
2012-09-30 18:26:39	2012-10-01 04:26:39	VR2W-112613	A69-1601-6492	0
2012-09-30 18:35:24	2012-10-01 04:35:24	VR2W-112613	A69-1601-6492	0
2012-09-30 18:38:55	2012-10-01 04:38:55	VR2W-112613	A69-1601-6492	0
2012-09-30 18:42:43	2012-10-01 04:42:43	VR2W-112613	A69-1601-6492	0
2012-09-30 18:50:59	2012-10-01 04:50:59	VR2W-112613	A69-1601-6492	0
2012-09-30 18:55:30	2012-10-01 04:55:30	VR2W-112613	A69-1601-6492	0
2012-09-30 19:03:01	2012-10-01 05:03:01	VR2W-112613	A69-1601-6492	0
2012-09-30 19:33:41	2012-10-01 05:33:41	VR2W-112613	A69-1601-6492	0
2012-09-30 19:37:05	2012-10-01 05:37:05	VR2W-112613	A69-1601-6492	0
2012-09-30 20:31:57	2012-10-01 06:31:57	VR2W-112615	A69-1601-6492	1
2012-09-30 21:00:34	2012-10-01 07:00:34	VR2W-112612	A69-1601-6492	1
2012-09-30 21:15:22	2012-10-01 07:15:22	VR2W-112612	A69-1601-6492	1
2012-09-30 21:23:55	2012-10-01 07:23:55	VR2W-112612	A69-1601-6492	1
2012-09-30 21:28:16	2012-10-01 07:28:16	VR2W-112612	A69-1601-6492	1
2012-09-30 21:44:48	2012-10-01 07:44:48	VR2W-112612	A69-1601-6492	1
2012-09-30 23:23:14	2012-10-01 09:23:14	VR2W-112612	A69-1601-6492	1
2012-10-01 00:32:10	2012-10-01 10:32:10	VR2W-112612	A69-1601-6492	1
2012-10-01 00:36:23	2012-10-01 10:36:23	VR2W-112612	A69-1601-6492	1
2012-10-01 00:43:46	2012-10-01 10:43:46	VR2W-112612	A69-1601-6492	1
2012-10-01 00:48:14	2012-10-01 10:48:14	VR2W-112612	A69-1601-6492	1
2012-10-01 01:19:45	2012-10-01 11:19:45	VR2W-112612	A69-1601-6492	1
2012-10-01 01:37:39	2012-10-01 11:37:39	VR2W-112612	A69-1601-6492	1
2012-10-01 02:21:28	2012-10-01 12:21:28	VR2W-112612	A69-1601-6492	1
2012-10-01 02:35:19	2012-10-01 12:35:19	VR2W-112613	A69-1601-6492	1
2012-10-01 02:37:53	2012-10-01 12:37:53	VR2W-112612	A69-1601-6492	1
2012-10-01 02:59:49	2012-10-01 12:59:49	VR2W-112612	A69-1601-6492	1
2012-10-01 03:03:42	2012-10-01 13:03:42	VR2W-112612	A69-1601-6492	1
2012-10-01 03:08:14	2012-10-01 13:08:14	VR2W-112612	A69-1601-6492	1
2012-10-01 03:56:09	2012-10-01 13:56:09	VR2W-112612	A69-1601-6492	1
2012-10-01 04:01:28	2012-10-01 14:01:28	VR2W-112611	A69-1601-6492	1
2012-10-01 04:03:19	2012-10-01 14:03:19	VR2W-112612	A69-1601-6492	1
2012-10-01 04:07:29	2012-10-01 14:07:29	VR2W-112612	A69-1601-6492	1
2012-10-01 04:10:57	2012-10-01 14:10:57	VR2W-112612	A69-1601-6492	1
2012-10-01 04:14:38	2012-10-01 14:14:38	VR2W-112612	A69-1601-6492	1
2012-10-01 04:43:25	2012-10-01 14:43:25	VR2W-112611	A69-1601-6492	1
2012-10-01 04:48:48	2012-10-01 14:48:48	VR2W-112612	A69-1601-6492	1
2012-10-01 04:48:51	2012-10-01 14:48:51	VR2W-112613	A69-1601-6492	1
2012-10-01 04:56:25	2012-10-01 14:56:25	VR2W-112612	A69-1601-6492	1
2012-10-01 05:00:05	2012-10-01 15:00:05	VR2W-112612	A69-1601-6492	1
2012-10-01 05:04:11	2012-10-01 15:04:11	VR2W-112612	A69-1601-6492	1
2012-10-01 05:07:30	2012-10-01 15:07:30	VR2W-112612	A69-1601-6492	1
2012-10-01 05:14:31	2012-10-01 15:14:31	VR2W-112612	A69-1601-6492	1
2012-10-01 05:23:11	2012-10-01 15:23:11	VR2W-112612	A69-1601-6492	1
2012-10-01 06:08:48	2012-10-01 16:08:48	VR2W-112612	A69-1601-6492	1
2012-10-01 06:30:10	2012-10-01 16:30:10	VR2W-112612	A69-1601-6492	1
2012-10-01 06:38:38	2012-10-01 16:38:38	VR2W-112614	A69-1601-6492	1
2012-10-01 07:38:49	2012-10-01 17:38:49	VR2W-112619	A69-1601-6492	1
2012-10-01 07:42:45	2012-10-01 17:42:45	VR2W-112619	A69-1601-6492	1
2012-10-01 08:31:29	2012-10-01 18:31:29	VR2W-112613	A69-1601-6492	0
2012-10-01 08:34:48	2012-10-01 18:34:48	VR2W-112613	A69-1601-6492	0
2012-10-01 08:38:14	2012-10-01 18:38:14	VR2W-112613	A69-1601-6492	0
2012-10-01 08:41:52	2012-10-01 18:41:52	VR2W-112613	A69-1601-6492	0
2012-10-01 08:45:55	2012-10-01 18:45:55	VR2W-112613	A69-1601-6492	0
2012-10-01 08:55:34	2012-10-01 18:55:34	VR2W-112613	A69-1601-6492	0
2012-10-01 10:11:21	2012-10-01 20:11:21	VR2W-112613	A69-1601-6492	0
2012-10-01 10:19:03	2012-10-01 20:19:03	VR2W-112613	A69-1601-6492	0
2012-10-01 10:22:50	2012-10-01 20:22:50	VR2W-112613	A69-1601-6492	0
2012-10-01 10:27:10	2012-10-01 20:27:10	VR2W-112613	A69-1601-6492	0
2012-10-01 10:35:15	2012-10-01 20:35:15	VR2W-112613	A69-1601-6492	0
2012-10-01 10:46:51	2012-10-01 20:46:51	VR2W-112613	A69-1601-6492	0
2012-10-01 11:21:01	2012-10-01 21:21:01	VR2W-112613	A69-1601-6492	0
2012-10-01 11:25:02	2012-10-01 21:25:02	VR2W-112613	A69-1601-6492	0
2012-10-01 11:43:33	2012-10-01 21:43:33	VR2W-112613	A69-1601-6492	0
2012-10-01 11:47:19	2012-10-01 21:47:19	VR2W-112613	A69-1601-6492	0
2012-10-01 11:55:22	2012-10-01 21:55:22	VR2W-112613	A69-1601-6492	0
2012-10-01 12:40:01	2012-10-01 22:40:01	VR2W-112613	A69-1601-6492	0
2012-10-01 12:47:01	2012-10-01 22:47:01	VR2W-112613	A69-1601-6492	0
2012-10-01 12:55:39	2012-10-01 22:55:39	VR2W-112613	A69-1601-6492	0
2012-10-01 13:13:50	2012-10-01 23:13:50	VR2W-112613	A69-1601-6492	0
2012-10-01 13:27:31	2012-10-01 23:27:31	VR2W-112613	A69-1601-6492	0
2012-10-01 13:35:35	2012-10-01 23:35:35	VR2W-112613	A69-1601-6492	0
2012-10-01 13:43:30	2012-10-01 23:43:30	VR2W-112613	A69-1601-6492	0
2012-10-01 13:50:48	2012-10-01 23:50:48	VR2W-112613	A69-1601-6492	0
2012-10-01 13:55:09	2012-10-01 23:55:09	VR2W-112613	A69-1601-6492	0
2012-10-01 13:58:57	2012-10-01 23:58:57	VR2W-112613	A69-1601-6492	0
2012-10-01 14:03:20	2012-10-02 00:03:20	VR2W-112613	A69-1601-6492	0
2012-10-01 14:11:40	2012-10-02 00:11:40	VR2W-112613	A69-1601-6492	0
2012-10-01 14:19:01	2012-10-02 00:19:01	VR2W-112613	A69-1601-6492	0
2012-10-01 14:29:17	2012-10-02 00:29:17	VR2W-112613	A69-1601-6492	0
2012-10-01 14:37:42	2012-10-02 00:37:42	VR2W-112613	A69-1601-6492	0
2012-10-01 14:41:52	2012-10-02 00:41:52	VR2W-112613	A69-1601-6492	0
2012-10-01 14:48:57	2012-10-02 00:48:57	VR2W-112613	A69-1601-6492	0
2012-10-01 14:53:02	2012-10-02 00:53:02	VR2W-112613	A69-1601-6492	0
2012-10-01 14:59:34	2012-10-02 00:59:34	VR2W-112613	A69-1601-6492	0
2012-10-01 15:06:24	2012-10-02 01:06:24	VR2W-112613	A69-1601-6492	0
2012-10-01 15:34:00	2012-10-02 01:34:00	VR2W-112613	A69-1601-6492	0
2012-10-01 15:37:44	2012-10-02 01:37:44	VR2W-112613	A69-1601-6492	0
2012-10-01 16:06:59	2012-10-02 02:06:59	VR2W-112613	A69-1601-6492	0
2012-10-01 16:18:48	2012-10-02 02:18:48	VR2W-112613	A69-1601-6492	0
2012-10-01 16:32:11	2012-10-02 02:32:11	VR2W-112613	A69-1601-6492	0
2012-10-01 16:35:37	2012-10-02 02:35:37	VR2W-112613	A69-1601-6492	0
2012-10-01 16:39:15	2012-10-02 02:39:15	VR2W-112613	A69-1601-6492	0
2012-10-01 16:48:10	2012-10-02 02:48:10	VR2W-112613	A69-1601-6492	0
2012-10-01 16:52:59	2012-10-02 02:52:59	VR2W-112613	A69-1601-6492	0
2012-10-01 16:57:45	2012-10-02 02:57:45	VR2W-112613	A69-1601-6492	0
2012-10-01 17:02:24	2012-10-02 03:02:24	VR2W-112613	A69-1601-6492	0
2012-10-01 17:06:47	2012-10-02 03:06:47	VR2W-112613	A69-1601-6492	0
2012-10-01 17:15:16	2012-10-02 03:15:16	VR2W-112613	A69-1601-6492	0
2012-10-01 17:27:10	2012-10-02 03:27:10	VR2W-112613	A69-1601-6492	0
2012-10-01 17:31:59	2012-10-02 03:31:59	VR2W-112613	A69-1601-6492	0
2012-10-01 17:36:44	2012-10-02 03:36:44	VR2W-112613	A69-1601-6492	0
2012-10-01 17:41:19	2012-10-02 03:41:19	VR2W-112613	A69-1601-6492	0
2012-10-01 17:49:14	2012-10-02 03:49:14	VR2W-112613	A69-1601-6492	0
2012-10-01 17:56:34	2012-10-02 03:56:34	VR2W-112613	A69-1601-6492	0
2012-10-01 18:03:13	2012-10-02 04:03:13	VR2W-112613	A69-1601-6492	0
2012-10-01 18:10:26	2012-10-02 04:10:26	VR2W-112613	A69-1601-6492	0
2012-10-01 18:14:41	2012-10-02 04:14:41	VR2W-112613	A69-1601-6492	0
2012-10-01 18:22:14	2012-10-02 04:22:14	VR2W-112613	A69-1601-6492	0
2012-10-01 18:26:55	2012-10-02 04:26:55	VR2W-112613	A69-1601-6492	0
2012-10-01 18:35:30	2012-10-02 04:35:30	VR2W-112613	A69-1601-6492	0
2012-10-01 18:42:09	2012-10-02 04:42:09	VR2W-112613	A69-1601-6492	0
2012-10-01 18:45:38	2012-10-02 04:45:38	VR2W-112613	A69-1601-6492	0
2012-10-01 18:53:37	2012-10-02 04:53:37	VR2W-112613	A69-1601-6492	0
2012-10-01 19:05:55	2012-10-02 05:05:55	VR2W-112613	A69-1601-6492	0
2012-10-01 19:10:29	2012-10-02 05:10:29	VR2W-112613	A69-1601-6492	0
2012-10-01 19:18:18	2012-10-02 05:18:18	VR2W-112613	A69-1601-6492	0
2012-10-01 19:22:14	2012-10-02 05:22:14	VR2W-112613	A69-1601-6492	0
2012-10-01 19:35:07	2012-10-02 05:35:07	VR2W-112613	A69-1601-6492	0
2012-10-01 20:49:04	2012-10-02 06:49:04	VR2W-112618	A69-1601-6492	1
2012-10-01 21:00:28	2012-10-02 07:00:28	VR2W-112612	A69-1601-6492	1
2012-10-01 23:02:12	2012-10-02 09:02:12	VR2W-112612	A69-1601-6492	1
2012-10-02 00:30:23	2012-10-02 10:30:23	VR2W-112613	A69-1601-6492	1
2012-10-02 00:55:43	2012-10-02 10:55:43	VR2W-112612	A69-1601-6492	1
2012-10-02 01:00:25	2012-10-02 11:00:25	VR2W-112612	A69-1601-6492	1
2012-10-02 01:19:53	2012-10-02 11:19:53	VR2W-112612	A69-1601-6492	1
2012-10-02 01:51:28	2012-10-02 11:51:28	VR2W-112612	A69-1601-6492	1
2012-10-02 01:56:32	2012-10-02 11:56:32	VR2W-112613	A69-1601-6492	1
2012-10-02 01:59:07	2012-10-02 11:59:07	VR2W-112612	A69-1601-6492	1
2012-10-02 02:17:21	2012-10-02 12:17:21	VR2W-112612	A69-1601-6492	1
2012-10-02 02:21:52	2012-10-02 12:21:52	VR2W-112611	A69-1601-6492	1
2012-10-02 02:33:51	2012-10-02 12:33:51	VR2W-112613	A69-1601-6492	1
2012-10-02 03:49:42	2012-10-02 13:49:42	VR2W-112612	A69-1601-6492	1
2012-10-02 03:59:11	2012-10-02 13:59:11	VR2W-112612	A69-1601-6492	1
2012-10-02 04:07:47	2012-10-02 14:07:47	VR2W-112612	A69-1601-6492	1
2012-10-02 04:11:04	2012-10-02 14:11:04	VR2W-112612	A69-1601-6492	1
2012-10-02 04:26:06	2012-10-02 14:26:06	VR2W-112612	A69-1601-6492	1
2012-10-02 04:47:10	2012-10-02 14:47:10	VR2W-112612	A69-1601-6492	1
2012-10-02 05:58:08	2012-10-02 15:58:08	VR2W-112612	A69-1601-6492	1
2012-10-02 06:22:08	2012-10-02 16:22:08	VR2W-112612	A69-1601-6492	1
2012-10-02 07:44:08	2012-10-02 17:44:08	VR2W-112619	A69-1601-6492	1
2012-10-02 07:57:39	2012-10-02 17:57:39	VR2W-112619	A69-1601-6492	1
2012-10-02 08:49:22	2012-10-02 18:49:22	VR2W-112613	A69-1601-6492	0
2012-10-02 08:58:30	2012-10-02 18:58:30	VR2W-112613	A69-1601-6492	0
2012-10-02 09:02:31	2012-10-02 19:02:31	VR2W-112613	A69-1601-6492	0
2012-10-02 10:30:31	2012-10-02 20:30:31	VR2W-112613	A69-1601-6492	0
2012-10-02 10:37:29	2012-10-02 20:37:29	VR2W-112613	A69-1601-6492	0
2012-10-02 10:45:59	2012-10-02 20:45:59	VR2W-112613	A69-1601-6492	0
2012-10-02 11:01:29	2012-10-02 21:01:29	VR2W-112613	A69-1601-6492	0
2012-10-02 11:13:27	2012-10-02 21:13:27	VR2W-112613	A69-1601-6492	0
2012-10-02 11:24:39	2012-10-02 21:24:39	VR2W-112613	A69-1601-6492	0
2012-10-02 11:28:40	2012-10-02 21:28:40	VR2W-112613	A69-1601-6492	0
2012-10-02 11:38:09	2012-10-02 21:38:09	VR2W-112613	A69-1601-6492	0
2012-10-02 11:42:39	2012-10-02 21:42:39	VR2W-112613	A69-1601-6492	0
2012-10-02 11:46:46	2012-10-02 21:46:46	VR2W-112613	A69-1601-6492	0
2012-10-02 11:50:05	2012-10-02 21:50:05	VR2W-112613	A69-1601-6492	0
2012-10-02 11:53:30	2012-10-02 21:53:30	VR2W-112613	A69-1601-6492	0
2012-10-02 11:57:05	2012-10-02 21:57:05	VR2W-112613	A69-1601-6492	0
2012-10-02 12:05:44	2012-10-02 22:05:44	VR2W-112613	A69-1601-6492	0
2012-10-02 12:10:13	2012-10-02 22:10:13	VR2W-112613	A69-1601-6492	0
2012-10-02 12:17:33	2012-10-02 22:17:33	VR2W-112613	A69-1601-6492	0
2012-10-02 12:27:41	2012-10-02 22:27:41	VR2W-112613	A69-1601-6492	0
2012-10-02 12:31:26	2012-10-02 22:31:26	VR2W-112613	A69-1601-6492	0
2012-10-02 12:53:09	2012-10-02 22:53:09	VR2W-112613	A69-1601-6492	0
2012-10-02 13:07:36	2012-10-02 23:07:36	VR2W-112613	A69-1601-6492	0
2012-10-02 13:16:37	2012-10-02 23:16:37	VR2W-112613	A69-1601-6492	0
2012-10-02 13:20:29	2012-10-02 23:20:29	VR2W-112613	A69-1601-6492	0
2012-10-02 13:36:07	2012-10-02 23:36:07	VR2W-112613	A69-1601-6492	0
2012-10-02 13:40:02	2012-10-02 23:40:02	VR2W-112613	A69-1601-6492	0
2012-10-02 14:17:59	2012-10-03 00:17:59	VR2W-112613	A69-1601-6492	0
2012-10-02 14:21:30	2012-10-03 00:21:30	VR2W-112613	A69-1601-6492	0
2012-10-02 14:29:43	2012-10-03 00:29:43	VR2W-112613	A69-1601-6492	0
2012-10-02 14:38:13	2012-10-03 00:38:13	VR2W-112613	A69-1601-6492	0
2012-10-02 14:56:39	2012-10-03 00:56:39	VR2W-112613	A69-1601-6492	0
2012-10-02 15:03:07	2012-10-03 01:03:07	VR2W-112613	A69-1601-6492	0
2012-10-02 15:09:36	2012-10-03 01:09:36	VR2W-112613	A69-1601-6492	0
2012-10-02 15:12:53	2012-10-03 01:12:53	VR2W-112613	A69-1601-6492	0
2012-10-02 15:19:38	2012-10-03 01:19:38	VR2W-112613	A69-1601-6492	0
2012-10-02 15:23:16	2012-10-03 01:23:16	VR2W-112613	A69-1601-6492	0
2012-10-02 15:46:01	2012-10-03 01:46:01	VR2W-112613	A69-1601-6492	0
2012-10-02 15:50:01	2012-10-03 01:50:01	VR2W-112613	A69-1601-6492	0
2012-10-02 16:12:34	2012-10-03 02:12:34	VR2W-112613	A69-1601-6492	0
2012-10-02 16:17:05	2012-10-03 02:17:05	VR2W-112613	A69-1601-6492	0
2012-10-02 16:21:13	2012-10-03 02:21:13	VR2W-112613	A69-1601-6492	0
2012-10-02 16:54:31	2012-10-03 02:54:31	VR2W-112613	A69-1601-6492	0
2012-10-02 16:58:44	2012-10-03 02:58:44	VR2W-112613	A69-1601-6492	0
2012-10-02 17:25:06	2012-10-03 03:25:06	VR2W-112613	A69-1601-6492	0
2012-10-02 17:33:53	2012-10-03 03:33:53	VR2W-112613	A69-1601-6492	0
2012-10-02 17:38:33	2012-10-03 03:38:33	VR2W-112613	A69-1601-6492	0
2012-10-02 17:56:09	2012-10-03 03:56:09	VR2W-112613	A69-1601-6492	0
2012-10-02 18:03:42	2012-10-03 04:03:42	VR2W-112613	A69-1601-6492	0
2012-10-02 18:07:17	2012-10-03 04:07:17	VR2W-112613	A69-1601-6492	0
2012-10-02 18:11:12	2012-10-03 04:11:12	VR2W-112613	A69-1601-6492	0
2012-10-02 18:15:48	2012-10-03 04:15:48	VR2W-112613	A69-1601-6492	0
2012-10-02 18:20:08	2012-10-03 04:20:08	VR2W-112613	A69-1601-6492	0
2012-10-02 18:28:10	2012-10-03 04:28:10	VR2W-112613	A69-1601-6492	0
2012-10-02 18:35:58	2012-10-03 04:35:58	VR2W-112613	A69-1601-6492	0
2012-10-02 18:39:19	2012-10-03 04:39:19	VR2W-112613	A69-1601-6492	0
2012-10-02 18:46:30	2012-10-03 04:46:30	VR2W-112613	A69-1601-6492	0
2012-10-02 18:54:14	2012-10-03 04:54:14	VR2W-112613	A69-1601-6492	0
2012-10-02 19:11:03	2012-10-03 05:11:03	VR2W-112613	A69-1601-6492	0
2012-10-02 19:15:27	2012-10-03 05:15:27	VR2W-112613	A69-1601-6492	0
2012-10-02 19:23:57	2012-10-03 05:23:57	VR2W-112613	A69-1601-6492	0
2012-10-02 19:35:55	2012-10-03 05:35:55	VR2W-112613	A69-1601-6492	0
2012-10-02 19:39:09	2012-10-03 05:39:09	VR2W-112613	A69-1601-6492	0
2012-10-02 19:42:23	2012-10-03 05:42:23	VR2W-112613	A69-1601-6492	0
2012-10-02 19:46:12	2012-10-03 05:46:12	VR2W-112619	A69-1601-6492	0
2012-10-02 20:06:17	2012-10-03 06:06:17	VR2W-112619	A69-1601-6492	0
2012-10-02 20:10:27	2012-10-03 06:10:27	VR2W-112619	A69-1601-6492	0
2012-10-02 20:25:03	2012-10-03 06:25:03	VR2W-112619	A69-1601-6492	0
2012-10-02 20:43:51	2012-10-03 06:43:51	VR2W-112612	A69-1601-6492	1
2012-10-02 20:56:54	2012-10-03 06:56:54	VR2W-112612	A69-1601-6492	1
2012-10-02 22:23:29	2012-10-03 08:23:29	VR2W-112612	A69-1601-6492	1
2012-10-02 22:33:34	2012-10-03 08:33:34	VR2W-112612	A69-1601-6492	1
2012-10-02 22:37:14	2012-10-03 08:37:14	VR2W-112612	A69-1601-6492	1
2012-10-02 22:55:53	2012-10-03 08:55:53	VR2W-112612	A69-1601-6492	1
2012-10-02 23:36:02	2012-10-03 09:36:02	VR2W-112612	A69-1601-6492	1
2012-10-02 23:53:17	2012-10-03 09:53:17	VR2W-112612	A69-1601-6492	1
2012-10-03 00:17:06	2012-10-03 10:17:06	VR2W-112612	A69-1601-6492	1
2012-10-03 00:28:11	2012-10-03 10:28:11	VR2W-112612	A69-1601-6492	1
2012-10-03 00:33:01	2012-10-03 10:33:01	VR2W-112612	A69-1601-6492	1
2012-10-03 00:55:39	2012-10-03 10:55:39	VR2W-112612	A69-1601-6492	1
2012-10-03 01:24:15	2012-10-03 11:24:15	VR2W-112612	A69-1601-6492	1
2012-10-03 01:53:53	2012-10-03 11:53:53	VR2W-112612	A69-1601-6492	1
2012-10-03 02:02:02	2012-10-03 12:02:02	VR2W-112612	A69-1601-6492	1
2012-10-03 03:01:32	2012-10-03 13:01:32	VR2W-112612	A69-1601-6492	1
2012-10-03 03:13:34	2012-10-03 13:13:34	VR2W-112612	A69-1601-6492	1
2012-10-03 03:18:03	2012-10-03 13:18:03	VR2W-112612	A69-1601-6492	1
2012-10-03 03:32:06	2012-10-03 13:32:06	VR2W-112612	A69-1601-6492	1
2012-10-03 03:54:33	2012-10-03 13:54:33	VR2W-112612	A69-1601-6492	1
2012-10-03 04:16:41	2012-10-03 14:16:41	VR2W-112612	A69-1601-6492	1
2012-10-03 04:54:23	2012-10-03 14:54:23	VR2W-112612	A69-1601-6492	1
2012-10-03 05:37:08	2012-10-03 15:37:08	VR2W-112613	A69-1601-6492	1
2012-10-03 05:41:07	2012-10-03 15:41:07	VR2W-112612	A69-1601-6492	1
2012-10-03 06:28:17	2012-10-03 16:28:17	VR2W-112613	A69-1601-6492	1
2012-10-03 06:32:22	2012-10-03 16:32:22	VR2W-112618	A69-1601-6492	1
2012-10-03 06:41:16	2012-10-03 16:41:16	VR2W-112619	A69-1601-6492	1
2012-10-03 06:46:20	2012-10-03 16:46:20	VR2W-112617	A69-1601-6492	1
2012-10-03 07:07:02	2012-10-03 17:07:02	VR2W-112612	A69-1601-6492	1
2012-10-03 07:12:40	2012-10-03 17:12:40	VR2W-112614	A69-1601-6492	1
2012-10-03 07:16:24	2012-10-03 17:16:24	VR2W-112615	A69-1601-6492	1
2012-10-03 07:36:51	2012-10-03 17:36:51	VR2W-112619	A69-1601-6492	1
2012-10-03 07:46:26	2012-10-03 17:46:26	VR2W-112619	A69-1601-6492	1
2012-10-03 07:59:15	2012-10-03 17:59:15	VR2W-112619	A69-1601-6492	1
2012-10-03 08:21:10	2012-10-03 18:21:10	VR2W-112619	A69-1601-6492	1
2012-10-03 08:31:54	2012-10-03 18:31:54	VR2W-112615	A69-1601-6492	0
2012-10-03 08:50:07	2012-10-03 18:50:07	VR2W-112613	A69-1601-6492	0
2012-10-03 08:57:44	2012-10-03 18:57:44	VR2W-112613	A69-1601-6492	0
2012-10-03 09:02:31	2012-10-03 19:02:31	VR2W-112613	A69-1601-6492	0
2012-10-03 11:07:54	2012-10-03 21:07:54	VR2W-112613	A69-1601-6492	0
2012-10-03 11:11:14	2012-10-03 21:11:14	VR2W-112613	A69-1601-6492	0
2012-10-03 11:14:40	2012-10-03 21:14:40	VR2W-112613	A69-1601-6492	0
2012-10-03 11:18:19	2012-10-03 21:18:19	VR2W-112613	A69-1601-6492	0
2012-10-03 11:22:23	2012-10-03 21:22:23	VR2W-112613	A69-1601-6492	0
2012-10-03 11:35:20	2012-10-03 21:35:20	VR2W-112613	A69-1601-6492	0
2012-10-03 11:38:37	2012-10-03 21:38:37	VR2W-112613	A69-1601-6492	0
2012-10-03 11:49:00	2012-10-03 21:49:00	VR2W-112613	A69-1601-6492	0
2012-10-03 11:53:02	2012-10-03 21:53:02	VR2W-112613	A69-1601-6492	0
2012-10-03 11:57:53	2012-10-03 21:57:53	VR2W-112613	A69-1601-6492	0
2012-10-03 12:02:42	2012-10-03 22:02:42	VR2W-112613	A69-1601-6492	0
2012-10-03 12:11:59	2012-10-03 22:11:59	VR2W-112613	A69-1601-6492	0
2012-10-03 12:23:40	2012-10-03 22:23:40	VR2W-112613	A69-1601-6492	0
2012-10-03 12:28:15	2012-10-03 22:28:15	VR2W-112613	A69-1601-6492	0
2012-10-03 12:32:31	2012-10-03 22:32:31	VR2W-112613	A69-1601-6492	0
2012-10-03 12:40:11	2012-10-03 22:40:11	VR2W-112613	A69-1601-6492	0
2012-10-03 12:54:34	2012-10-03 22:54:34	VR2W-112613	A69-1601-6492	0
2012-10-03 13:03:22	2012-10-03 23:03:22	VR2W-112613	A69-1601-6492	0
2012-10-03 13:06:56	2012-10-03 23:06:56	VR2W-112613	A69-1601-6492	0
2012-10-03 13:10:52	2012-10-03 23:10:52	VR2W-112613	A69-1601-6492	0
2012-10-03 13:15:28	2012-10-03 23:15:28	VR2W-112613	A69-1601-6492	0
2012-10-03 13:38:51	2012-10-03 23:38:51	VR2W-112613	A69-1601-6492	0
2012-10-03 13:45:38	2012-10-03 23:45:38	VR2W-112613	A69-1601-6492	0
2012-10-03 13:56:44	2012-10-03 23:56:44	VR2W-112613	A69-1601-6492	0
2012-10-03 14:34:25	2012-10-04 00:34:25	VR2W-112613	A69-1601-6492	0
2012-10-03 14:38:16	2012-10-04 00:38:16	VR2W-112613	A69-1601-6492	0
2012-10-03 14:56:23	2012-10-04 00:56:23	VR2W-112613	A69-1601-6492	0
2012-10-03 15:01:04	2012-10-04 01:01:04	VR2W-112613	A69-1601-6492	0
2012-10-03 15:14:27	2012-10-04 01:14:27	VR2W-112613	A69-1601-6492	0
2012-10-03 15:19:19	2012-10-04 01:19:19	VR2W-112613	A69-1601-6492	0
2012-10-03 15:24:09	2012-10-04 01:24:09	VR2W-112613	A69-1601-6492	0
2012-10-03 15:33:36	2012-10-04 01:33:36	VR2W-112613	A69-1601-6492	0
2012-10-03 15:38:02	2012-10-04 01:38:02	VR2W-112613	A69-1601-6492	0
2012-10-03 15:42:00	2012-10-04 01:42:00	VR2W-112613	A69-1601-6492	0
2012-10-03 15:55:25	2012-10-04 01:55:25	VR2W-112613	A69-1601-6492	0
2012-10-03 16:13:21	2012-10-04 02:13:21	VR2W-112613	A69-1601-6492	0
2012-10-03 16:20:53	2012-10-04 02:20:53	VR2W-112613	A69-1601-6492	0
2012-10-03 16:47:55	2012-10-04 02:47:55	VR2W-112613	A69-1601-6492	0
2012-10-03 16:51:57	2012-10-04 02:51:57	VR2W-112613	A69-1601-6492	0
2012-10-03 16:56:46	2012-10-04 02:56:46	VR2W-112613	A69-1601-6492	0
2012-10-03 17:14:06	2012-10-04 03:14:06	VR2W-112613	A69-1601-6492	0
2012-10-03 17:18:16	2012-10-04 03:18:16	VR2W-112613	A69-1601-6492	0
2012-10-03 17:21:44	2012-10-04 03:21:44	VR2W-112613	A69-1601-6492	0
2012-10-03 17:25:25	2012-10-04 03:25:25	VR2W-112613	A69-1601-6492	0
2012-10-03 17:29:33	2012-10-04 03:29:33	VR2W-112613	A69-1601-6492	0
2012-10-03 17:32:56	2012-10-04 03:32:56	VR2W-112613	A69-1601-6492	0
2012-10-03 17:36:29	2012-10-04 03:36:29	VR2W-112613	A69-1601-6492	0
2012-10-03 17:40:22	2012-10-04 03:40:22	VR2W-112613	A69-1601-6492	0
2012-10-03 17:44:53	2012-10-04 03:44:53	VR2W-112613	A69-1601-6492	0
2012-10-03 17:56:07	2012-10-04 03:56:07	VR2W-112613	A69-1601-6492	0
2012-10-03 18:14:40	2012-10-04 04:14:40	VR2W-112613	A69-1601-6492	0
2012-10-03 18:23:51	2012-10-04 04:23:51	VR2W-112613	A69-1601-6492	0
2012-10-03 18:27:57	2012-10-04 04:27:57	VR2W-112613	A69-1601-6492	0
2012-10-03 18:41:57	2012-10-04 04:41:57	VR2W-112613	A69-1601-6492	0
2012-10-03 18:46:19	2012-10-04 04:46:19	VR2W-112613	A69-1601-6492	0
2012-10-03 18:50:11	2012-10-04 04:50:11	VR2W-112613	A69-1601-6492	0
2012-10-03 18:54:40	2012-10-04 04:54:40	VR2W-112613	A69-1601-6492	0
2012-10-03 18:58:46	2012-10-04 04:58:46	VR2W-112613	A69-1601-6492	0
2012-10-03 19:02:03	2012-10-04 05:02:03	VR2W-112613	A69-1601-6492	0
2012-10-03 19:05:24	2012-10-04 05:05:24	VR2W-112613	A69-1601-6492	0
2012-10-03 19:12:38	2012-10-04 05:12:38	VR2W-112613	A69-1601-6492	0
2012-10-03 19:20:29	2012-10-04 05:20:29	VR2W-112613	A69-1601-6492	0
2012-10-03 19:33:53	2012-10-04 05:33:53	VR2W-112613	A69-1601-6492	0
2012-10-03 19:39:43	2012-10-04 05:39:43	VR2W-112614	A69-1601-6492	0
2012-10-03 19:42:08	2012-10-04 05:42:08	VR2W-112613	A69-1601-6492	0
2012-10-03 19:46:40	2012-10-04 05:46:40	VR2W-112613	A69-1601-6492	0
2012-10-03 21:00:39	2012-10-04 07:00:39	VR2W-112613	A69-1601-6492	1
2012-10-03 21:18:02	2012-10-04 07:18:02	VR2W-112612	A69-1601-6492	1
2012-10-04 03:45:46	2012-10-04 13:45:46	VR2W-112610	A69-1601-6492	1
2012-10-04 04:47:37	2012-10-04 14:47:37	VR2W-112613	A69-1601-6492	1
2012-10-04 05:06:45	2012-10-04 15:06:45	VR2W-112612	A69-1601-6492	1
2012-10-04 05:18:11	2012-10-04 15:18:11	VR2W-112612	A69-1601-6492	1
2012-10-04 05:46:35	2012-10-04 15:46:35	VR2W-112612	A69-1601-6492	1
2012-10-04 05:51:12	2012-10-04 15:51:12	VR2W-112612	A69-1601-6492	1
2012-10-04 06:25:32	2012-10-04 16:25:32	VR2W-112612	A69-1601-6492	1
2012-10-04 06:46:00	2012-10-04 16:46:00	VR2W-112612	A69-1601-6492	1
2012-10-04 07:02:12	2012-10-04 17:02:12	VR2W-112619	A69-1601-6492	1
2012-10-04 07:23:38	2012-10-04 17:23:38	VR2W-112619	A69-1601-6492	1
2012-10-04 07:47:17	2012-10-04 17:47:17	VR2W-112619	A69-1601-6492	1
2012-10-04 07:54:36	2012-10-04 17:54:36	VR2W-112619	A69-1601-6492	1
2012-10-04 08:40:13	2012-10-04 18:40:13	VR2W-112613	A69-1601-6492	0
2012-10-04 08:58:59	2012-10-04 18:58:59	VR2W-112613	A69-1601-6492	0
2012-10-04 12:05:58	2012-10-04 22:05:58	VR2W-112613	A69-1601-6492	0
2012-10-04 12:10:12	2012-10-04 22:10:12	VR2W-112613	A69-1601-6492	0
2012-10-04 12:17:47	2012-10-04 22:17:47	VR2W-112613	A69-1601-6492	0
2012-10-04 12:27:05	2012-10-04 22:27:05	VR2W-112613	A69-1601-6492	0
2012-10-04 12:38:57	2012-10-04 22:38:57	VR2W-112613	A69-1601-6492	0
2012-10-04 12:56:50	2012-10-04 22:56:50	VR2W-112613	A69-1601-6492	0
2012-10-04 13:22:23	2012-10-04 23:22:23	VR2W-112613	A69-1601-6492	0
2012-10-04 13:26:41	2012-10-04 23:26:41	VR2W-112613	A69-1601-6492	0
2012-10-04 13:37:54	2012-10-04 23:37:54	VR2W-112613	A69-1601-6492	0
2012-10-04 13:41:27	2012-10-04 23:41:27	VR2W-112613	A69-1601-6492	0
2012-10-04 13:45:20	2012-10-04 23:45:20	VR2W-112613	A69-1601-6492	0
2012-10-04 13:54:05	2012-10-04 23:54:05	VR2W-112613	A69-1601-6492	0
2012-10-04 13:57:34	2012-10-04 23:57:34	VR2W-112613	A69-1601-6492	0
2012-10-04 14:01:19	2012-10-05 00:01:19	VR2W-112613	A69-1601-6492	0
2012-10-04 14:13:22	2012-10-05 00:13:22	VR2W-112613	A69-1601-6492	0
2012-10-04 14:27:47	2012-10-05 00:27:47	VR2W-112613	A69-1601-6492	0
2012-10-04 14:37:24	2012-10-05 00:37:24	VR2W-112613	A69-1601-6492	0
2012-10-04 14:55:08	2012-10-05 00:55:08	VR2W-112613	A69-1601-6492	0
2012-10-04 14:59:37	2012-10-05 00:59:37	VR2W-112613	A69-1601-6492	0
2012-10-04 15:03:42	2012-10-05 01:03:42	VR2W-112613	A69-1601-6492	0
2012-10-04 15:06:58	2012-10-05 01:06:58	VR2W-112613	A69-1601-6492	0
2012-10-04 15:21:12	2012-10-05 01:21:12	VR2W-112613	A69-1601-6492	0
2012-10-04 15:30:14	2012-10-05 01:30:14	VR2W-112613	A69-1601-6492	0
2012-10-04 15:50:28	2012-10-05 01:50:28	VR2W-112613	A69-1601-6492	0
2012-10-04 16:03:36	2012-10-05 02:03:36	VR2W-112613	A69-1601-6492	0
2012-10-04 16:08:24	2012-10-05 02:08:24	VR2W-112613	A69-1601-6492	0
2012-10-04 16:13:06	2012-10-05 02:13:06	VR2W-112613	A69-1601-6492	0
2012-10-04 16:17:38	2012-10-05 02:17:38	VR2W-112613	A69-1601-6492	0
2012-10-04 16:21:46	2012-10-05 02:21:46	VR2W-112613	A69-1601-6492	0
2012-10-04 16:25:09	2012-10-05 02:25:09	VR2W-112613	A69-1601-6492	0
2012-10-04 16:32:33	2012-10-05 02:32:33	VR2W-112613	A69-1601-6492	0
2012-10-04 16:59:13	2012-10-05 02:59:13	VR2W-112613	A69-1601-6492	0
2012-10-04 17:06:42	2012-10-05 03:06:42	VR2W-112613	A69-1601-6492	0
2012-10-04 17:11:18	2012-10-05 03:11:18	VR2W-112613	A69-1601-6492	0
2012-10-04 17:19:22	2012-10-05 03:19:22	VR2W-112613	A69-1601-6492	0
2012-10-04 17:23:36	2012-10-05 03:23:36	VR2W-112613	A69-1601-6492	0
2012-10-04 17:27:12	2012-10-05 03:27:12	VR2W-112613	A69-1601-6492	0
2012-10-04 17:40:26	2012-10-05 03:40:26	VR2W-112613	A69-1601-6492	0
2012-10-04 17:56:00	2012-10-05 03:56:00	VR2W-112613	A69-1601-6492	0
2012-10-04 18:11:34	2012-10-05 04:11:34	VR2W-112613	A69-1601-6492	0
2012-10-04 18:30:40	2012-10-05 04:30:40	VR2W-112613	A69-1601-6492	0
2012-10-04 18:50:14	2012-10-05 04:50:14	VR2W-112613	A69-1601-6492	0
2012-10-04 18:54:29	2012-10-05 04:54:29	VR2W-112613	A69-1601-6492	0
2012-10-04 18:58:04	2012-10-05 04:58:04	VR2W-112613	A69-1601-6492	0
2012-10-04 19:06:45	2012-10-05 05:06:45	VR2W-112613	A69-1601-6492	0
2012-10-04 19:11:16	2012-10-05 05:11:16	VR2W-112613	A69-1601-6492	0
2012-10-04 19:15:26	2012-10-05 05:15:26	VR2W-112613	A69-1601-6492	0
2012-10-04 19:22:29	2012-10-05 05:22:29	VR2W-112613	A69-1601-6492	0
2012-10-04 19:36:02	2012-10-05 05:36:02	VR2W-112613	A69-1601-6492	0
2012-10-04 19:44:51	2012-10-05 05:44:51	VR2W-112613	A69-1601-6492	0
2012-10-04 20:35:39	2012-10-05 06:35:39	VR2W-112619	A69-1601-6492	1
2012-10-04 21:40:25	2012-10-05 07:40:25	VR2W-112616	A69-1601-6492	1
2012-10-04 23:02:21	2012-10-05 09:02:21	VR2W-112612	A69-1601-6492	1
2012-10-04 23:27:04	2012-10-05 09:27:04	VR2W-112612	A69-1601-6492	1
2012-10-04 23:31:35	2012-10-05 09:31:35	VR2W-112612	A69-1601-6492	1
2012-10-04 23:35:45	2012-10-05 09:35:45	VR2W-112612	A69-1601-6492	1
2012-10-05 00:00:25	2012-10-05 10:00:25	VR2W-112612	A69-1601-6492	1
2012-10-05 00:29:39	2012-10-05 10:29:39	VR2W-112612	A69-1601-6492	1
2012-10-05 00:33:23	2012-10-05 10:33:23	VR2W-112612	A69-1601-6492	1
2012-10-05 00:37:37	2012-10-05 10:37:37	VR2W-112612	A69-1601-6492	1
2012-10-05 00:41:11	2012-10-05 10:41:11	VR2W-112612	A69-1601-6492	1
2012-10-05 00:57:36	2012-10-05 10:57:36	VR2W-112612	A69-1601-6492	1
2012-10-05 01:03:23	2012-10-05 11:03:23	VR2W-112613	A69-1601-6492	1
2012-10-05 01:27:10	2012-10-05 11:27:10	VR2W-112612	A69-1601-6492	1
2012-10-05 01:31:40	2012-10-05 11:31:40	VR2W-112612	A69-1601-6492	1
2012-10-05 01:55:34	2012-10-05 11:55:34	VR2W-112613	A69-1601-6492	1
2012-10-05 02:07:55	2012-10-05 12:07:55	VR2W-112612	A69-1601-6492	1
2012-10-05 02:17:01	2012-10-05 12:17:01	VR2W-112612	A69-1601-6492	1
2012-10-05 02:34:27	2012-10-05 12:34:27	VR2W-112612	A69-1601-6492	1
2012-10-05 03:08:04	2012-10-05 13:08:04	VR2W-112612	A69-1601-6492	1
2012-10-05 03:53:30	2012-10-05 13:53:30	VR2W-112613	A69-1601-6492	1
2012-10-05 04:24:19	2012-10-05 14:24:19	VR2W-112612	A69-1601-6492	1
2012-10-05 06:13:52	2012-10-05 16:13:52	VR2W-112614	A69-1601-6492	1
2012-10-05 06:56:56	2012-10-05 16:56:56	VR2W-112619	A69-1601-6492	1
2012-10-05 08:46:05	2012-10-05 18:46:05	VR2W-112613	A69-1601-6492	0
2012-10-05 08:49:29	2012-10-05 18:49:29	VR2W-112613	A69-1601-6492	0
2012-10-05 09:20:46	2012-10-05 19:20:46	VR2W-112613	A69-1601-6492	0
2012-10-05 09:29:39	2012-10-05 19:29:39	VR2W-112613	A69-1601-6492	0
2012-10-05 09:39:08	2012-10-05 19:39:08	VR2W-112613	A69-1601-6492	0
2012-10-05 09:43:38	2012-10-05 19:43:38	VR2W-112613	A69-1601-6492	0
2012-10-05 09:51:04	2012-10-05 19:51:04	VR2W-112613	A69-1601-6492	0
2012-10-05 09:54:29	2012-10-05 19:54:29	VR2W-112613	A69-1601-6492	0
2012-10-05 09:58:07	2012-10-05 19:58:07	VR2W-112613	A69-1601-6492	0
2012-10-05 10:02:08	2012-10-05 20:02:08	VR2W-112613	A69-1601-6492	0
2012-10-05 10:06:56	2012-10-05 20:06:56	VR2W-112613	A69-1601-6492	0
2012-10-05 10:16:12	2012-10-05 20:16:12	VR2W-112613	A69-1601-6492	0
2012-10-05 10:20:24	2012-10-05 20:20:24	VR2W-112613	A69-1601-6492	0
2012-10-05 10:23:54	2012-10-05 20:23:54	VR2W-112613	A69-1601-6492	0
2012-10-05 10:27:42	2012-10-05 20:27:42	VR2W-112613	A69-1601-6492	0
2012-10-05 10:32:04	2012-10-05 20:32:04	VR2W-112613	A69-1601-6492	0
2012-10-05 10:35:55	2012-10-05 20:35:55	VR2W-112613	A69-1601-6492	0
2012-10-05 10:49:13	2012-10-05 20:49:13	VR2W-112613	A69-1601-6492	0
2012-10-05 10:58:35	2012-10-05 20:58:35	VR2W-112613	A69-1601-6492	0
2012-10-05 11:19:12	2012-10-05 21:19:12	VR2W-112613	A69-1601-6492	0
2012-10-05 11:40:51	2012-10-05 21:40:51	VR2W-112613	A69-1601-6492	0
2012-10-05 11:57:16	2012-10-05 21:57:16	VR2W-112613	A69-1601-6492	0
2012-10-05 12:01:47	2012-10-05 22:01:47	VR2W-112613	A69-1601-6492	0
2012-10-05 12:05:55	2012-10-05 22:05:55	VR2W-112613	A69-1601-6492	0
2012-10-05 12:09:19	2012-10-05 22:09:19	VR2W-112613	A69-1601-6492	0
2012-10-05 12:12:53	2012-10-05 22:12:53	VR2W-112613	A69-1601-6492	0
2012-10-05 12:21:21	2012-10-05 22:21:21	VR2W-112613	A69-1601-6492	0
2012-10-05 12:33:18	2012-10-05 22:33:18	VR2W-112613	A69-1601-6492	0
2012-10-05 12:38:11	2012-10-05 22:38:11	VR2W-112613	A69-1601-6492	0
2012-10-05 12:47:51	2012-10-05 22:47:51	VR2W-112613	A69-1601-6492	0
2012-10-05 13:16:27	2012-10-05 23:16:27	VR2W-112613	A69-1601-6492	0
2012-10-05 13:54:35	2012-10-05 23:54:35	VR2W-112613	A69-1601-6492	0
2012-10-05 14:16:25	2012-10-06 00:16:25	VR2W-112613	A69-1601-6492	0
2012-10-05 14:20:29	2012-10-06 00:20:29	VR2W-112613	A69-1601-6492	0
2012-10-05 14:23:43	2012-10-06 00:23:43	VR2W-112613	A69-1601-6492	0
2012-10-05 14:33:30	2012-10-06 00:33:30	VR2W-112613	A69-1601-6492	0
2012-10-05 14:40:17	2012-10-06 00:40:17	VR2W-112613	A69-1601-6492	0
2012-10-05 14:48:03	2012-10-06 00:48:03	VR2W-112613	A69-1601-6492	0
2012-10-05 14:51:22	2012-10-06 00:51:22	VR2W-112613	A69-1601-6492	0
2012-10-05 15:02:18	2012-10-06 01:02:18	VR2W-112613	A69-1601-6492	0
2012-10-05 15:06:58	2012-10-06 01:06:58	VR2W-112613	A69-1601-6492	0
2012-10-05 15:15:24	2012-10-06 01:15:24	VR2W-112613	A69-1601-6492	0
2012-10-05 15:20:10	2012-10-06 01:20:10	VR2W-112613	A69-1601-6492	0
2012-10-05 15:32:56	2012-10-06 01:32:56	VR2W-112613	A69-1601-6492	0
2012-10-05 15:37:19	2012-10-06 01:37:19	VR2W-112613	A69-1601-6492	0
2012-10-05 15:45:40	2012-10-06 01:45:40	VR2W-112613	A69-1601-6492	0
2012-10-05 15:53:05	2012-10-06 01:53:05	VR2W-112613	A69-1601-6492	0
2012-10-05 16:03:55	2012-10-06 02:03:55	VR2W-112613	A69-1601-6492	0
2012-10-05 16:12:40	2012-10-06 02:12:40	VR2W-112613	A69-1601-6492	0
2012-10-05 16:16:10	2012-10-06 02:16:10	VR2W-112613	A69-1601-6492	0
2012-10-05 16:32:39	2012-10-06 02:32:39	VR2W-112613	A69-1601-6492	0
2012-10-05 16:36:41	2012-10-06 02:36:41	VR2W-112613	A69-1601-6492	0
2012-10-05 16:41:32	2012-10-06 02:41:32	VR2W-112613	A69-1601-6492	0
2012-10-05 16:51:01	2012-10-06 02:51:01	VR2W-112613	A69-1601-6492	0
2012-10-05 17:02:59	2012-10-06 03:02:59	VR2W-112613	A69-1601-6492	0
2012-10-05 17:23:53	2012-10-06 03:23:53	VR2W-112613	A69-1601-6492	0
2012-10-05 17:30:34	2012-10-06 03:30:34	VR2W-112613	A69-1601-6492	0
2012-10-05 17:34:07	2012-10-06 03:34:07	VR2W-112613	A69-1601-6492	0
2012-10-05 17:46:32	2012-10-06 03:46:32	VR2W-112613	A69-1601-6492	0
2012-10-05 18:00:04	2012-10-06 04:00:04	VR2W-112613	A69-1601-6492	0
2012-10-05 18:03:58	2012-10-06 04:03:58	VR2W-112613	A69-1601-6492	0
2012-10-05 18:08:33	2012-10-06 04:08:33	VR2W-112613	A69-1601-6492	0
2012-10-05 18:12:49	2012-10-06 04:12:49	VR2W-112613	A69-1601-6492	0
2012-10-05 18:25:17	2012-10-06 04:25:17	VR2W-112613	A69-1601-6492	0
2012-10-05 18:30:02	2012-10-06 04:30:02	VR2W-112613	A69-1601-6492	0
2012-10-05 18:34:38	2012-10-06 04:34:38	VR2W-112613	A69-1601-6492	0
2012-10-05 18:42:44	2012-10-06 04:42:44	VR2W-112613	A69-1601-6492	0
2012-10-05 18:47:02	2012-10-06 04:47:02	VR2W-112613	A69-1601-6492	0
2012-10-05 19:01:59	2012-10-06 05:01:59	VR2W-112613	A69-1601-6492	0
2012-10-05 19:23:23	2012-10-06 05:23:23	VR2W-112613	A69-1601-6492	0
2012-10-05 19:36:42	2012-10-06 05:36:42	VR2W-112613	A69-1601-6492	0
2012-10-05 19:46:08	2012-10-06 05:46:08	VR2W-112613	A69-1601-6492	0
2012-10-05 19:54:07	2012-10-06 05:54:07	VR2W-112619	A69-1601-6492	0
2012-10-05 21:07:11	2012-10-06 07:07:11	VR2W-112614	A69-1601-6492	1
2012-10-06 04:11:43	2012-10-06 14:11:43	VR2W-112612	A69-1601-6492	1
2012-10-06 04:12:26	2012-10-06 14:12:26	VR2W-112613	A69-1601-6492	1
2012-10-06 04:58:51	2012-10-06 14:58:51	VR2W-112612	A69-1601-6492	1
2012-10-06 05:07:52	2012-10-06 15:07:52	VR2W-112612	A69-1601-6492	1
2012-10-06 05:23:39	2012-10-06 15:23:39	VR2W-112612	A69-1601-6492	1
2012-10-06 06:24:35	2012-10-06 16:24:35	VR2W-112612	A69-1601-6492	1
2012-10-06 06:43:07	2012-10-06 16:43:07	VR2W-112619	A69-1601-6492	1
2012-10-06 06:46:33	2012-10-06 16:46:33	VR2W-112619	A69-1601-6492	1
2012-10-06 07:12:40	2012-10-06 17:12:40	VR2W-112619	A69-1601-6492	1
2012-10-06 07:36:01	2012-10-06 17:36:01	VR2W-112619	A69-1601-6492	1
2012-10-06 08:08:39	2012-10-06 18:08:39	VR2W-112618	A69-1601-6492	1
2012-10-06 08:46:52	2012-10-06 18:46:52	VR2W-112613	A69-1601-6492	0
2012-10-06 08:55:13	2012-10-06 18:55:13	VR2W-112613	A69-1601-6492	0
2012-10-06 09:05:59	2012-10-06 19:05:59	VR2W-112613	A69-1601-6492	0
2012-10-06 09:17:45	2012-10-06 19:17:45	VR2W-112613	A69-1601-6492	0
2012-10-06 09:30:42	2012-10-06 19:30:42	VR2W-112613	A69-1601-6492	0
2012-10-06 09:43:14	2012-10-06 19:43:14	VR2W-112613	A69-1601-6492	0
2012-10-06 09:50:14	2012-10-06 19:50:14	VR2W-112613	A69-1601-6492	0
2012-10-06 15:06:00	2012-10-07 01:06:00	VR2W-112613	A69-1601-6492	0
2012-10-06 15:10:42	2012-10-07 01:10:42	VR2W-112613	A69-1601-6492	0
2012-10-06 15:38:56	2012-10-07 01:38:56	VR2W-112613	A69-1601-6492	0
2012-10-06 15:46:11	2012-10-07 01:46:11	VR2W-112613	A69-1601-6492	0
2012-10-06 15:54:09	2012-10-07 01:54:09	VR2W-112613	A69-1601-6492	0
2012-10-06 15:58:17	2012-10-07 01:58:17	VR2W-112613	A69-1601-6492	0
2012-10-06 16:01:39	2012-10-07 02:01:39	VR2W-112613	A69-1601-6492	0
2012-10-06 16:05:10	2012-10-07 02:05:10	VR2W-112613	A69-1601-6492	0
2012-10-06 16:09:00	2012-10-07 02:09:00	VR2W-112613	A69-1601-6492	0
2012-10-06 16:13:25	2012-10-07 02:13:25	VR2W-112613	A69-1601-6492	0
2012-10-06 16:17:22	2012-10-07 02:17:22	VR2W-112613	A69-1601-6492	0
2012-10-06 16:30:27	2012-10-07 02:30:27	VR2W-112613	A69-1601-6492	0
2012-10-06 16:39:48	2012-10-07 02:39:48	VR2W-112613	A69-1601-6492	0
2012-10-06 16:44:05	2012-10-07 02:44:05	VR2W-112613	A69-1601-6492	0
2012-10-06 16:51:58	2012-10-07 02:51:58	VR2W-112613	A69-1601-6492	0
2012-10-06 17:06:41	2012-10-07 03:06:41	VR2W-112613	A69-1601-6492	0
2012-10-06 17:10:18	2012-10-07 03:10:18	VR2W-112613	A69-1601-6492	0
2012-10-06 17:23:43	2012-10-07 03:23:43	VR2W-112613	A69-1601-6492	0
2012-10-06 17:28:07	2012-10-07 03:28:07	VR2W-112613	A69-1601-6492	0
2012-10-06 17:32:03	2012-10-07 03:32:03	VR2W-112613	A69-1601-6492	0
2012-10-06 17:36:39	2012-10-07 03:36:39	VR2W-112613	A69-1601-6492	0
2012-10-06 17:49:03	2012-10-07 03:49:03	VR2W-112613	A69-1601-6492	0
2012-10-06 18:08:38	2012-10-07 04:08:38	VR2W-112613	A69-1601-6492	0
2012-10-06 18:16:56	2012-10-07 04:16:56	VR2W-112613	A69-1601-6492	0
2012-10-06 18:42:43	2012-10-07 04:42:43	VR2W-112613	A69-1601-6492	0
2012-10-06 18:54:34	2012-10-07 04:54:34	VR2W-112613	A69-1601-6492	0
2012-10-06 19:21:39	2012-10-07 05:21:39	VR2W-112613	A69-1601-6492	0
2012-10-06 19:29:45	2012-10-07 05:29:45	VR2W-112613	A69-1601-6492	0
2012-10-06 19:33:30	2012-10-07 05:33:30	VR2W-112613	A69-1601-6492	0
2012-10-06 20:11:08	2012-10-07 06:11:08	VR2W-112615	A69-1601-6492	0
2012-10-06 20:16:23	2012-10-07 06:16:23	VR2W-112619	A69-1601-6492	0
2012-10-06 21:32:46	2012-10-07 07:32:46	VR2W-112612	A69-1601-6492	1
2012-10-07 00:14:49	2012-10-07 10:14:49	VR2W-112612	A69-1601-6492	1
2012-10-07 00:27:43	2012-10-07 10:27:43	VR2W-112612	A69-1601-6492	1
2012-10-07 00:49:21	2012-10-07 10:49:21	VR2W-112613	A69-1601-6492	1
2012-10-07 02:06:20	2012-10-07 12:06:20	VR2W-112612	A69-1601-6492	1
2012-10-07 02:18:34	2012-10-07 12:18:34	VR2W-112612	A69-1601-6492	1
2012-10-07 02:35:31	2012-10-07 12:35:31	VR2W-112612	A69-1601-6492	1
2012-10-07 04:35:40	2012-10-07 14:35:40	VR2W-112612	A69-1601-6492	1
2012-10-07 04:43:43	2012-10-07 14:43:43	VR2W-112612	A69-1601-6492	1
2012-10-07 04:47:25	2012-10-07 14:47:25	VR2W-112612	A69-1601-6492	1
2012-10-07 04:55:06	2012-10-07 14:55:06	VR2W-112612	A69-1601-6492	1
2012-10-07 04:58:50	2012-10-07 14:58:50	VR2W-112612	A69-1601-6492	1
2012-10-07 05:28:32	2012-10-07 15:28:32	VR2W-112612	A69-1601-6492	1
2012-10-07 05:47:16	2012-10-07 15:47:16	VR2W-112613	A69-1601-6492	1
2012-10-07 05:48:44	2012-10-07 15:48:44	VR2W-112612	A69-1601-6492	1
2012-10-07 05:51:23	2012-10-07 15:51:23	VR2W-112613	A69-1601-6492	1
2012-10-07 06:24:58	2012-10-07 16:24:58	VR2W-112613	A69-1601-6492	1
2012-10-07 06:46:30	2012-10-07 16:46:30	VR2W-112612	A69-1601-6492	1
2012-10-07 07:04:45	2012-10-07 17:04:45	VR2W-112614	A69-1601-6492	1
2012-10-07 07:08:44	2012-10-07 17:08:44	VR2W-112615	A69-1601-6492	1
2012-10-07 07:12:36	2012-10-07 17:12:36	VR2W-112615	A69-1601-6492	1
2012-10-07 08:21:05	2012-10-07 18:21:05	VR2W-112615	A69-1601-6492	1
2012-10-07 08:36:40	2012-10-07 18:36:40	VR2W-112613	A69-1601-6492	0
2012-10-07 08:45:35	2012-10-07 18:45:35	VR2W-112613	A69-1601-6492	0
2012-10-07 08:57:12	2012-10-07 18:57:12	VR2W-112613	A69-1601-6492	0
2012-10-07 09:10:49	2012-10-07 19:10:49	VR2W-112613	A69-1601-6492	0
2012-10-07 09:28:06	2012-10-07 19:28:06	VR2W-112613	A69-1601-6492	0
2012-10-07 09:32:07	2012-10-07 19:32:07	VR2W-112613	A69-1601-6492	0
2012-10-07 09:36:55	2012-10-07 19:36:55	VR2W-112613	A69-1601-6492	0
2012-10-07 10:01:51	2012-10-07 20:01:51	VR2W-112613	A69-1601-6492	0
2012-10-07 14:10:44	2012-10-08 00:10:44	VR2W-112613	A69-1601-6492	0
2012-10-07 14:14:32	2012-10-08 00:14:32	VR2W-112613	A69-1601-6492	0
2012-10-07 14:22:45	2012-10-08 00:22:45	VR2W-112613	A69-1601-6492	0
2012-10-07 14:31:17	2012-10-08 00:31:17	VR2W-112613	A69-1601-6492	0
2012-10-07 14:36:10	2012-10-08 00:36:10	VR2W-112613	A69-1601-6492	0
2012-10-07 14:55:27	2012-10-08 00:55:27	VR2W-112613	A69-1601-6492	0
2012-10-07 15:00:02	2012-10-08 01:00:02	VR2W-112613	A69-1601-6492	0
2012-10-07 15:12:01	2012-10-08 01:12:01	VR2W-112613	A69-1601-6492	0
2012-10-07 15:15:15	2012-10-08 01:15:15	VR2W-112613	A69-1601-6492	0
2012-10-07 15:18:30	2012-10-08 01:18:30	VR2W-112613	A69-1601-6492	0
2012-10-07 15:28:33	2012-10-08 01:28:33	VR2W-112613	A69-1601-6492	0
2012-10-07 15:45:51	2012-10-08 01:45:51	VR2W-112613	A69-1601-6492	0
2012-10-07 16:05:33	2012-10-08 02:05:33	VR2W-112613	A69-1601-6492	0
2012-10-07 16:08:48	2012-10-08 02:08:48	VR2W-112613	A69-1601-6492	0
2012-10-07 16:35:12	2012-10-08 02:35:12	VR2W-112613	A69-1601-6492	0
2012-10-07 16:46:55	2012-10-08 02:46:55	VR2W-112613	A69-1601-6492	0
2012-10-07 16:57:49	2012-10-08 02:57:49	VR2W-112613	A69-1601-6492	0
2012-10-07 17:05:36	2012-10-08 03:05:36	VR2W-112613	A69-1601-6492	0
2012-10-07 17:08:55	2012-10-08 03:08:55	VR2W-112613	A69-1601-6492	0
2012-10-07 17:38:50	2012-10-08 03:38:50	VR2W-112613	A69-1601-6492	0
2012-10-07 18:00:24	2012-10-08 04:00:24	VR2W-112613	A69-1601-6492	0
2012-10-07 18:05:02	2012-10-08 04:05:02	VR2W-112613	A69-1601-6492	0
2012-10-07 18:09:23	2012-10-08 04:09:23	VR2W-112613	A69-1601-6492	0
2012-10-07 18:21:27	2012-10-08 04:21:27	VR2W-112613	A69-1601-6492	0
2012-10-07 18:25:59	2012-10-08 04:25:59	VR2W-112613	A69-1601-6492	0
2012-10-07 18:30:09	2012-10-08 04:30:09	VR2W-112613	A69-1601-6492	0
2012-10-07 18:37:16	2012-10-08 04:37:16	VR2W-112613	A69-1601-6492	0
2012-10-07 18:41:22	2012-10-08 04:41:22	VR2W-112613	A69-1601-6492	0
2012-10-07 18:44:42	2012-10-08 04:44:42	VR2W-112613	A69-1601-6492	0
2012-10-07 19:00:42	2012-10-08 05:00:42	VR2W-112613	A69-1601-6492	0
2012-10-07 19:05:34	2012-10-08 05:05:34	VR2W-112613	A69-1601-6492	0
2012-10-07 19:24:19	2012-10-08 05:24:19	VR2W-112613	A69-1601-6492	0
2012-10-07 19:37:54	2012-10-08 05:37:54	VR2W-112613	A69-1601-6492	0
2012-10-07 20:08:20	2012-10-08 06:08:20	VR2W-112619	A69-1601-6492	0
2012-10-07 20:36:17	2012-10-08 06:36:17	VR2W-112613	A69-1601-6492	1
2012-10-08 01:04:04	2012-10-08 11:04:04	VR2W-112612	A69-1601-6492	1
2012-10-08 01:53:57	2012-10-08 11:53:57	VR2W-112612	A69-1601-6492	1
2012-10-08 01:57:38	2012-10-08 11:57:38	VR2W-112612	A69-1601-6492	1
2012-10-08 02:05:11	2012-10-08 12:05:11	VR2W-112612	A69-1601-6492	1
2012-10-08 02:08:46	2012-10-08 12:08:46	VR2W-112612	A69-1601-6492	1
2012-10-08 02:12:42	2012-10-08 12:12:42	VR2W-112612	A69-1601-6492	1
2012-10-08 02:21:45	2012-10-08 12:21:45	VR2W-112612	A69-1601-6492	1
2012-10-08 03:01:30	2012-10-08 13:01:30	VR2W-112612	A69-1601-6492	1
2012-10-08 04:12:49	2012-10-08 14:12:49	VR2W-112612	A69-1601-6492	1
2012-10-08 04:17:22	2012-10-08 14:17:22	VR2W-112612	A69-1601-6492	1
2012-10-08 04:21:34	2012-10-08 14:21:34	VR2W-112612	A69-1601-6492	1
2012-10-08 05:16:56	2012-10-08 15:16:56	VR2W-112612	A69-1601-6492	1
[truncated: 950 more rows]
