# Supplementary material for: Simulated Macro-Algal Outbreak Triggers a Large-Scale Response on Coral Reefs
Source: PLoS One. 2015 Jul 14;10(7):e0132895. doi: 10.1371/journal.pone.0132895 (PMC4501832; doi:10.1371/journal.pone.0132895)
Supplement: S1 Dataset — Data has been separated into three sub-folders; video data, visual transect data and individual fishes’ acoustic detection data. (ZIP) [file pone.0132895.s001.zip › Raw Data/Spatial/Naso/Processed/Cant use/1275TU.xlsx]

## Sheet: 1275TU.csv
ï»¿Date and Time (UTC)	Local time	Receiver	Transmitter	Day/night code
	10			06:30:00
	2011-04-21			18:30:00
2012-04-20 03:59:01	2012-04-20 13:59:01	VR2W-105217	A69-9001-1275	1
2012-04-20 05:13:28	2012-04-20 15:13:28	VR2W-105217	A69-9001-1275	1
2012-04-20 06:11:01	2012-04-20 16:11:01	VR2W-105218	A69-9001-1275	1
2012-04-20 06:15:33	2012-04-20 16:15:33	VR2W-105217	A69-9001-1275	1
2012-04-20 23:49:29	2012-04-21 09:49:29	VR2W-105217	A69-9001-1275	1
2012-04-21 02:00:37	2012-04-21 12:00:37	VR2W-105217	A69-9001-1275	1
2012-04-21 20:44:33	2012-04-22 06:44:33	VR2W-105217	A69-9001-1275	1
2012-04-21 20:52:07	2012-04-22 06:52:07	VR2W-105217	A69-9001-1275	1
2012-04-21 21:54:52	2012-04-22 07:54:52	VR2W-105216	A69-9001-1275	1
2012-04-22 03:20:05	2012-04-22 13:20:05	VR2W-105217	A69-9001-1275	1
2012-04-22 20:36:31	2012-04-23 06:36:31	VR2W-105216	A69-9001-1275	1
2012-04-22 21:13:40	2012-04-23 07:13:40	VR2W-105221	A69-9001-1275	1
2012-04-22 21:43:34	2012-04-23 07:43:34	VR2W-105218	A69-9001-1275	1
2012-04-22 21:51:29	2012-04-23 07:51:29	VR2W-105217	A69-9001-1275	1
2012-04-23 02:01:03	2012-04-23 12:01:03	VR2W-105215	A69-9001-1275	1
2012-04-23 04:24:27	2012-04-23 14:24:27	VR2W-105217	A69-9001-1275	1
2012-04-24 21:14:38	2012-04-25 07:14:38	VR2W-105214	A69-9001-1275	1
2012-04-26 20:26:12	2012-04-27 06:26:12	VR2W-105216	A69-9001-1275	0
2012-04-26 21:08:48	2012-04-27 07:08:48	VR2W-105217	A69-9001-1275	1
2012-04-27 00:15:59	2012-04-27 10:15:59	VR2W-105216	A69-9001-1275	1
2012-04-27 21:09:30	2012-04-28 07:09:30	VR2W-105216	A69-9001-1275	1
2012-04-27 21:45:26	2012-04-28 07:45:26	VR2W-105217	A69-9001-1275	1
2012-04-27 22:25:05	2012-04-28 08:25:05	VR2W-105217	A69-9001-1275	1
2012-04-27 23:32:54	2012-04-28 09:32:54	VR2W-105217	A69-9001-1275	1
2012-04-28 05:26:37	2012-04-28 15:26:37	VR2W-105217	A69-9001-1275	1
2012-04-28 05:56:39	2012-04-28 15:56:39	VR2W-105217	A69-9001-1275	1
2012-04-28 21:21:09	2012-04-29 07:21:09	VR2W-105217	A69-9001-1275	1
2012-04-28 22:29:20	2012-04-29 08:29:20	VR2W-105217	A69-9001-1275	1
2012-04-28 22:48:28	2012-04-29 08:48:28	VR2W-105217	A69-9001-1275	1
2012-04-29 00:21:28	2012-04-29 10:21:28	VR2W-105217	A69-9001-1275	1
2012-04-29 00:28:10	2012-04-29 10:28:10	VR2W-105217	A69-9001-1275	1
2012-04-29 00:35:24	2012-04-29 10:35:24	VR2W-105217	A69-9001-1275	1
2012-04-29 01:22:29	2012-04-29 11:22:29	VR2W-105217	A69-9001-1275	1
2012-04-29 06:10:55	2012-04-29 16:10:55	VR2W-105217	A69-9001-1275	1
2012-04-29 20:37:08	2012-04-30 06:37:08	VR2W-105216	A69-9001-1275	1
2012-04-29 20:46:10	2012-04-30 06:46:10	VR2W-105218	A69-9001-1275	1
2012-04-29 20:50:07	2012-04-30 06:50:07	VR2W-105218	A69-9001-1275	1
2012-04-29 20:54:44	2012-04-30 06:54:44	VR2W-105218	A69-9001-1275	1
2012-04-29 20:59:02	2012-04-30 06:59:02	VR2W-105218	A69-9001-1275	1
2012-04-29 21:06:44	2012-04-30 07:06:44	VR2W-105218	A69-9001-1275	1
2012-04-29 23:19:46	2012-04-30 09:19:46	VR2W-105217	A69-9001-1275	1
2012-04-29 23:31:59	2012-04-30 09:31:59	VR2W-105217	A69-9001-1275	1
2012-04-30 01:53:07	2012-04-30 11:53:07	VR2W-105217	A69-9001-1275	1
2012-04-30 02:10:19	2012-04-30 12:10:19	VR2W-105217	A69-9001-1275	1
2012-04-30 03:15:16	2012-04-30 13:15:16	VR2W-105217	A69-9001-1275	1
2012-04-30 04:37:01	2012-04-30 14:37:01	VR2W-105217	A69-9001-1275	1
2012-04-30 05:21:53	2012-04-30 15:21:53	VR2W-105217	A69-9001-1275	1
2012-04-30 05:32:48	2012-04-30 15:32:48	VR2W-105217	A69-9001-1275	1
2012-04-30 20:43:43	2012-05-01 06:43:43	VR2W-105217	A69-9001-1275	1
2012-04-30 21:04:59	2012-05-01 07:04:59	VR2W-105217	A69-9001-1275	1
2012-04-30 21:09:32	2012-05-01 07:09:32	VR2W-105219	A69-9001-1275	1
2012-04-30 21:21:52	2012-05-01 07:21:52	VR2W-105217	A69-9001-1275	1
2012-04-30 22:02:29	2012-05-01 08:02:29	VR2W-105217	A69-9001-1275	1
2012-04-30 22:16:48	2012-05-01 08:16:48	VR2W-105217	A69-9001-1275	1
2012-04-30 22:24:37	2012-05-01 08:24:37	VR2W-105217	A69-9001-1275	1
2012-04-30 22:41:50	2012-05-01 08:41:50	VR2W-105217	A69-9001-1275	1
2012-04-30 23:10:14	2012-05-01 09:10:14	VR2W-105217	A69-9001-1275	1
2012-04-30 23:23:31	2012-05-01 09:23:31	VR2W-105217	A69-9001-1275	1
2012-05-01 00:33:50	2012-05-01 10:33:50	VR2W-105217	A69-9001-1275	1
2012-05-01 02:46:48	2012-05-01 12:46:48	VR2W-105217	A69-9001-1275	1
2012-05-01 03:22:31	2012-05-01 13:22:31	VR2W-105217	A69-9001-1275	1
2012-05-01 04:57:34	2012-05-01 14:57:34	VR2W-105217	A69-9001-1275	1
2012-05-01 06:38:37	2012-05-01 16:38:37	VR2W-105217	A69-9001-1275	1
2012-05-01 21:23:27	2012-05-02 07:23:27	VR2W-105218	A69-9001-1275	1
2012-05-01 21:27:08	2012-05-02 07:27:08	VR2W-105218	A69-9001-1275	1
2012-05-01 21:46:24	2012-05-02 07:46:24	VR2W-105219	A69-9001-1275	1
2012-05-01 22:52:24	2012-05-02 08:52:24	VR2W-105217	A69-9001-1275	1
2012-05-01 23:43:52	2012-05-02 09:43:52	VR2W-105217	A69-9001-1275	1
2012-05-02 00:52:54	2012-05-02 10:52:54	VR2W-105217	A69-9001-1275	1
2012-05-02 00:56:26	2012-05-02 10:56:26	VR2W-105217	A69-9001-1275	1
2012-05-02 01:35:04	2012-05-02 11:35:04	VR2W-105217	A69-9001-1275	1
2012-05-02 02:02:49	2012-05-02 12:02:49	VR2W-105217	A69-9001-1275	1
2012-05-02 02:07:30	2012-05-02 12:07:30	VR2W-105217	A69-9001-1275	1
2012-05-02 02:28:34	2012-05-02 12:28:34	VR2W-105217	A69-9001-1275	1
2012-05-02 05:02:23	2012-05-02 15:02:23	VR2W-105217	A69-9001-1275	1
2012-05-02 20:40:49	2012-05-03 06:40:49	VR2W-105219	A69-9001-1275	1
2012-05-02 20:59:23	2012-05-03 06:59:23	VR2W-105217	A69-9001-1275	1
2012-05-02 21:11:30	2012-05-03 07:11:30	VR2W-105217	A69-9001-1275	1
2012-05-02 21:29:42	2012-05-03 07:29:42	VR2W-105217	A69-9001-1275	1
2012-05-02 22:21:54	2012-05-03 08:21:54	VR2W-105217	A69-9001-1275	1
2012-05-02 22:50:59	2012-05-03 08:50:59	VR2W-105218	A69-9001-1275	1
2012-05-02 23:49:19	2012-05-03 09:49:19	VR2W-105217	A69-9001-1275	1
2012-05-03 00:09:15	2012-05-03 10:09:15	VR2W-105217	A69-9001-1275	1
2012-05-03 00:42:49	2012-05-03 10:42:49	VR2W-105217	A69-9001-1275	1
2012-05-03 01:41:58	2012-05-03 11:41:58	VR2W-105217	A69-9001-1275	1
2012-05-03 01:57:37	2012-05-03 11:57:37	VR2W-105217	A69-9001-1275	1
2012-05-03 02:14:24	2012-05-03 12:14:24	VR2W-105217	A69-9001-1275	1
2012-05-03 03:16:00	2012-05-03 13:16:00	VR2W-105217	A69-9001-1275	1
2012-05-03 04:16:58	2012-05-03 14:16:58	VR2W-105217	A69-9001-1275	1
2012-05-03 05:16:28	2012-05-03 15:16:28	VR2W-105217	A69-9001-1275	1
2012-05-03 05:25:08	2012-05-03 15:25:08	VR2W-105217	A69-9001-1275	1
2012-05-03 05:28:29	2012-05-03 15:28:29	VR2W-105217	A69-9001-1275	1
2012-05-03 05:31:51	2012-05-03 15:31:51	VR2W-105217	A69-9001-1275	1
2012-05-03 05:43:29	2012-05-03 15:43:29	VR2W-105217	A69-9001-1275	1
2012-05-03 05:54:52	2012-05-03 15:54:52	VR2W-105217	A69-9001-1275	1
2012-05-03 06:21:48	2012-05-03 16:21:48	VR2W-105217	A69-9001-1275	1
2012-05-03 06:26:11	2012-05-03 16:26:11	VR2W-105217	A69-9001-1275	1
2012-05-03 06:49:46	2012-05-03 16:49:46	VR2W-105217	A69-9001-1275	1
2012-05-03 06:58:20	2012-05-03 16:58:20	VR2W-105217	A69-9001-1275	1
2012-05-03 07:07:58	2012-05-03 17:07:58	VR2W-105217	A69-9001-1275	1
2012-05-03 07:28:02	2012-05-03 17:28:02	VR2W-105217	A69-9001-1275	1
2012-05-03 20:51:48	2012-05-04 06:51:48	VR2W-105217	A69-9001-1275	1
2012-05-03 21:00:01	2012-05-04 07:00:01	VR2W-105217	A69-9001-1275	1
2012-05-03 21:21:09	2012-05-04 07:21:09	VR2W-105217	A69-9001-1275	1
2012-05-03 21:25:22	2012-05-04 07:25:22	VR2W-105217	A69-9001-1275	1
2012-05-03 21:55:49	2012-05-04 07:55:49	VR2W-105217	A69-9001-1275	1
2012-05-03 22:00:19	2012-05-04 08:00:19	VR2W-105217	A69-9001-1275	1
2012-05-03 23:09:30	2012-05-04 09:09:30	VR2W-105217	A69-9001-1275	1
2012-05-03 23:13:56	2012-05-04 09:13:56	VR2W-105217	A69-9001-1275	1
2012-05-03 23:17:53	2012-05-04 09:17:53	VR2W-105217	A69-9001-1275	1
2012-05-03 23:26:44	2012-05-04 09:26:44	VR2W-105217	A69-9001-1275	1
2012-05-04 00:16:54	2012-05-04 10:16:54	VR2W-105217	A69-9001-1275	1
2012-05-04 01:03:58	2012-05-04 11:03:58	VR2W-105217	A69-9001-1275	1
2012-05-04 02:40:18	2012-05-04 12:40:18	VR2W-105217	A69-9001-1275	1
2012-05-04 03:07:54	2012-05-04 13:07:54	VR2W-105217	A69-9001-1275	1
2012-05-04 03:40:44	2012-05-04 13:40:44	VR2W-105217	A69-9001-1275	1
2012-05-04 05:06:49	2012-05-04 15:06:49	VR2W-105217	A69-9001-1275	1
2012-05-04 06:09:20	2012-05-04 16:09:20	VR2W-105217	A69-9001-1275	1
2012-05-04 06:18:48	2012-05-04 16:18:48	VR2W-105217	A69-9001-1275	1
2012-05-04 06:23:10	2012-05-04 16:23:10	VR2W-105217	A69-9001-1275	1
2012-05-04 07:25:18	2012-05-04 17:25:18	VR2W-105217	A69-9001-1275	1
2012-05-04 20:43:17	2012-05-05 06:43:17	VR2W-105219	A69-9001-1275	1
2012-05-04 20:59:04	2012-05-05 06:59:04	VR2W-105219	A69-9001-1275	1
2012-05-04 22:18:44	2012-05-05 08:18:44	VR2W-105216	A69-9001-1275	1
2012-05-04 22:42:30	2012-05-05 08:42:30	VR2W-105216	A69-9001-1275	1
2012-05-04 22:53:06	2012-05-05 08:53:06	VR2W-105217	A69-9001-1275	1
2012-05-04 23:48:16	2012-05-05 09:48:16	VR2W-105217	A69-9001-1275	1
2012-05-04 23:52:08	2012-05-05 09:52:08	VR2W-105217	A69-9001-1275	1
2012-05-05 00:48:14	2012-05-05 10:48:14	VR2W-105217	A69-9001-1275	1
2012-05-05 00:57:49	2012-05-05 10:57:49	VR2W-105217	A69-9001-1275	1
2012-05-05 01:06:37	2012-05-05 11:06:37	VR2W-105217	A69-9001-1275	1
2012-05-05 02:13:13	2012-05-05 12:13:13	VR2W-105217	A69-9001-1275	1
2012-05-05 02:36:44	2012-05-05 12:36:44	VR2W-105217	A69-9001-1275	1
2012-05-05 02:44:13	2012-05-05 12:44:13	VR2W-105217	A69-9001-1275	1
2012-05-05 05:24:20	2012-05-05 15:24:20	VR2W-105217	A69-9001-1275	1
2012-05-05 05:52:15	2012-05-05 15:52:15	VR2W-105217	A69-9001-1275	1
2012-05-05 06:15:39	2012-05-05 16:15:39	VR2W-105217	A69-9001-1275	1
2012-05-05 06:28:48	2012-05-05 16:28:48	VR2W-105217	A69-9001-1275	1
2012-05-05 06:33:30	2012-05-05 16:33:30	VR2W-105217	A69-9001-1275	1
2012-05-05 06:42:02	2012-05-05 16:42:02	VR2W-105217	A69-9001-1275	1
2012-05-05 07:08:28	2012-05-05 17:08:28	VR2W-105217	A69-9001-1275	1
2012-05-05 07:15:14	2012-05-05 17:15:14	VR2W-105217	A69-9001-1275	1
2012-05-05 07:18:47	2012-05-05 17:18:47	VR2W-105217	A69-9001-1275	1
2012-05-05 20:48:08	2012-05-06 06:48:08	VR2W-105217	A69-9001-1275	1
2012-05-05 20:59:33	2012-05-06 06:59:33	VR2W-105218	A69-9001-1275	1
2012-05-05 21:04:15	2012-05-06 07:04:15	VR2W-105217	A69-9001-1275	1
2012-05-05 21:30:46	2012-05-06 07:30:46	VR2W-105217	A69-9001-1275	1
2012-05-05 21:34:12	2012-05-06 07:34:12	VR2W-105217	A69-9001-1275	1
2012-05-05 21:41:47	2012-05-06 07:41:47	VR2W-105217	A69-9001-1275	1
2012-05-05 21:54:40	2012-05-06 07:54:40	VR2W-105217	A69-9001-1275	1
2012-05-05 21:59:05	2012-05-06 07:59:05	VR2W-105217	A69-9001-1275	1
2012-05-05 22:03:00	2012-05-06 08:03:00	VR2W-105217	A69-9001-1275	1
2012-05-05 22:18:30	2012-05-06 08:18:30	VR2W-105217	A69-9001-1275	1
2012-05-05 22:35:47	2012-05-06 08:35:47	VR2W-105217	A69-9001-1275	1
2012-05-05 22:44:30	2012-05-06 08:44:30	VR2W-105217	A69-9001-1275	1
2012-05-05 22:47:54	2012-05-06 08:47:54	VR2W-105217	A69-9001-1275	1
2012-05-05 23:59:10	2012-05-06 09:59:10	VR2W-105216	A69-9001-1275	1
2012-05-06 03:08:10	2012-05-06 13:08:10	VR2W-105217	A69-9001-1275	1
2012-05-06 03:45:17	2012-05-06 13:45:17	VR2W-105217	A69-9001-1275	1
2012-05-06 04:06:22	2012-05-06 14:06:22	VR2W-105217	A69-9001-1275	1
2012-05-06 06:20:24	2012-05-06 16:20:24	VR2W-105217	A69-9001-1275	1
2012-05-06 06:32:20	2012-05-06 16:32:20	VR2W-105217	A69-9001-1275	1
2012-05-06 20:56:07	2012-05-07 06:56:07	VR2W-105216	A69-9001-1275	1
2012-05-06 21:46:57	2012-05-07 07:46:57	VR2W-105216	A69-9001-1275	1
2012-05-07 00:38:10	2012-05-07 10:38:10	VR2W-105216	A69-9001-1275	1
2012-05-07 00:42:31	2012-05-07 10:42:31	VR2W-105217	A69-9001-1275	1
2012-05-07 00:46:47	2012-05-07 10:46:47	VR2W-105217	A69-9001-1275	1
2012-05-07 00:58:46	2012-05-07 10:58:46	VR2W-105217	A69-9001-1275	1
2012-05-07 01:02:52	2012-05-07 11:02:52	VR2W-105217	A69-9001-1275	1
2012-05-07 01:06:11	2012-05-07 11:06:11	VR2W-105217	A69-9001-1275	1
2012-05-07 01:29:45	2012-05-07 11:29:45	VR2W-105217	A69-9001-1275	1
2012-05-07 01:54:14	2012-05-07 11:54:14	VR2W-105217	A69-9001-1275	1
2012-05-07 01:58:08	2012-05-07 11:58:08	VR2W-105217	A69-9001-1275	1
2012-05-07 02:21:09	2012-05-07 12:21:09	VR2W-105217	A69-9001-1275	1
2012-05-07 03:51:35	2012-05-07 13:51:35	VR2W-105217	A69-9001-1275	1
2012-05-07 03:56:28	2012-05-07 13:56:28	VR2W-105217	A69-9001-1275	1
2012-05-07 04:34:10	2012-05-07 14:34:10	VR2W-105217	A69-9001-1275	1
2012-05-07 05:01:40	2012-05-07 15:01:40	VR2W-105217	A69-9001-1275	1
2012-05-07 06:03:49	2012-05-07 16:03:49	VR2W-105217	A69-9001-1275	1
2012-05-07 06:42:29	2012-05-07 16:42:29	VR2W-105217	A69-9001-1275	1
2012-05-07 06:50:04	2012-05-07 16:50:04	VR2W-105217	A69-9001-1275	1
2012-05-07 07:03:15	2012-05-07 17:03:15	VR2W-105217	A69-9001-1275	1
2012-05-07 07:07:58	2012-05-07 17:07:58	VR2W-105217	A69-9001-1275	1
2012-05-07 07:16:42	2012-05-07 17:16:42	VR2W-105217	A69-9001-1275	1
2012-05-07 20:51:20	2012-05-08 06:51:20	VR2W-105217	A69-9001-1275	1
2012-05-07 20:59:18	2012-05-08 06:59:18	VR2W-105217	A69-9001-1275	1
2012-05-07 21:25:33	2012-05-08 07:25:33	VR2W-105217	A69-9001-1275	1
2012-05-07 21:29:06	2012-05-08 07:29:06	VR2W-105217	A69-9001-1275	1
2012-05-07 21:32:58	2012-05-08 07:32:58	VR2W-105217	A69-9001-1275	1
2012-05-07 21:37:26	2012-05-08 07:37:26	VR2W-105217	A69-9001-1275	1
2012-05-07 22:53:05	2012-05-08 08:53:05	VR2W-105217	A69-9001-1275	1
2012-05-07 23:09:21	2012-05-08 09:09:21	VR2W-105217	A69-9001-1275	1
2012-05-07 23:13:29	2012-05-08 09:13:29	VR2W-105217	A69-9001-1275	1
2012-05-08 02:37:15	2012-05-08 12:37:15	VR2W-105217	A69-9001-1275	1
2012-05-08 02:41:12	2012-05-08 12:41:12	VR2W-105217	A69-9001-1275	1
2012-05-08 04:18:15	2012-05-08 14:18:15	VR2W-105217	A69-9001-1275	1
2012-05-08 04:37:00	2012-05-08 14:37:00	VR2W-105217	A69-9001-1275	1
2012-05-08 05:18:29	2012-05-08 15:18:29	VR2W-105217	A69-9001-1275	1
2012-05-08 05:36:09	2012-05-08 15:36:09	VR2W-105217	A69-9001-1275	1
2012-05-08 05:48:05	2012-05-08 15:48:05	VR2W-105217	A69-9001-1275	1
2012-05-08 05:52:53	2012-05-08 15:52:53	VR2W-105217	A69-9001-1275	1
2012-05-08 06:13:50	2012-05-08 16:13:50	VR2W-105217	A69-9001-1275	1
2012-05-08 06:35:14	2012-05-08 16:35:14	VR2W-105217	A69-9001-1275	1
2012-05-08 06:47:45	2012-05-08 16:47:45	VR2W-105217	A69-9001-1275	1
2012-05-08 07:18:12	2012-05-08 17:18:12	VR2W-105217	A69-9001-1275	1
2012-05-08 07:44:26	2012-05-08 17:44:26	VR2W-105217	A69-9001-1275	1
2012-05-08 20:34:33	2012-05-09 06:34:33	VR2W-105217	A69-9001-1275	1
2012-05-08 20:46:43	2012-05-09 06:46:43	VR2W-105217	A69-9001-1275	1
2012-05-08 21:07:20	2012-05-09 07:07:20	VR2W-105217	A69-9001-1275	1
2012-05-08 21:16:08	2012-05-09 07:16:08	VR2W-105217	A69-9001-1275	1
2012-05-08 21:49:33	2012-05-09 07:49:33	VR2W-105217	A69-9001-1275	1
2012-05-08 22:13:26	2012-05-09 08:13:26	VR2W-105217	A69-9001-1275	1
2012-05-08 22:37:29	2012-05-09 08:37:29	VR2W-105217	A69-9001-1275	1
2012-05-08 23:16:52	2012-05-09 09:16:52	VR2W-105217	A69-9001-1275	1
2012-05-09 00:05:57	2012-05-09 10:05:57	VR2W-105217	A69-9001-1275	1
2012-05-09 00:10:28	2012-05-09 10:10:28	VR2W-105217	A69-9001-1275	1
2012-05-09 00:21:08	2012-05-09 10:21:08	VR2W-105217	A69-9001-1275	1
2012-05-09 00:24:27	2012-05-09 10:24:27	VR2W-105217	A69-9001-1275	1
2012-05-09 00:27:50	2012-05-09 10:27:50	VR2W-105217	A69-9001-1275	1
2012-05-09 00:31:19	2012-05-09 10:31:19	VR2W-105217	A69-9001-1275	1
2012-05-09 00:49:08	2012-05-09 10:49:08	VR2W-105217	A69-9001-1275	1
2012-05-09 01:08:10	2012-05-09 11:08:10	VR2W-105217	A69-9001-1275	1
2012-05-09 04:24:50	2012-05-09 14:24:50	VR2W-105217	A69-9001-1275	1
2012-05-09 04:50:40	2012-05-09 14:50:40	VR2W-105217	A69-9001-1275	1
2012-05-09 05:29:12	2012-05-09 15:29:12	VR2W-105215	A69-9001-1275	1
2012-05-09 06:06:59	2012-05-09 16:06:59	VR2W-105217	A69-9001-1275	1
2012-05-09 06:13:53	2012-05-09 16:13:53	VR2W-105217	A69-9001-1275	1
2012-05-09 06:29:15	2012-05-09 16:29:15	VR2W-105217	A69-9001-1275	1
2012-05-09 06:37:38	2012-05-09 16:37:38	VR2W-105217	A69-9001-1275	1
2012-05-09 06:54:04	2012-05-09 16:54:04	VR2W-105217	A69-9001-1275	1
2012-05-09 07:49:36	2012-05-09 17:49:36	VR2W-105217	A69-9001-1275	1
2012-05-09 20:32:26	2012-05-10 06:32:26	VR2W-105216	A69-9001-1275	1
2012-05-09 20:46:25	2012-05-10 06:46:25	VR2W-105217	A69-9001-1275	1
2012-05-09 20:50:42	2012-05-10 06:50:42	VR2W-105217	A69-9001-1275	1
2012-05-09 20:54:33	2012-05-10 06:54:33	VR2W-105218	A69-9001-1275	1
2012-05-09 21:20:59	2012-05-10 07:20:59	VR2W-105217	A69-9001-1275	1
2012-05-09 21:25:24	2012-05-10 07:25:24	VR2W-105217	A69-9001-1275	1
2012-05-09 21:33:44	2012-05-10 07:33:44	VR2W-105217	A69-9001-1275	1
2012-05-09 21:33:56	2012-05-10 07:33:56	VR2W-105218	A69-9001-1275	1
2012-05-09 21:42:32	2012-05-10 07:42:32	VR2W-105217	A69-9001-1275	1
2012-05-09 21:59:39	2012-05-10 07:59:39	VR2W-105217	A69-9001-1275	1
2012-05-09 22:10:50	2012-05-10 08:10:50	VR2W-105217	A69-9001-1275	1
2012-05-09 22:14:15	2012-05-10 08:14:15	VR2W-105217	A69-9001-1275	1
2012-05-09 22:17:51	2012-05-10 08:17:51	VR2W-105217	A69-9001-1275	1
2012-05-09 22:57:30	2012-05-10 08:57:30	VR2W-105217	A69-9001-1275	1
2012-05-09 23:08:51	2012-05-10 09:08:51	VR2W-105217	A69-9001-1275	1
2012-05-09 23:22:45	2012-05-10 09:22:45	VR2W-105217	A69-9001-1275	1
2012-05-09 23:45:04	2012-05-10 09:45:04	VR2W-105217	A69-9001-1275	1
2012-05-09 23:52:44	2012-05-10 09:52:44	VR2W-105217	A69-9001-1275	1
2012-05-09 23:56:25	2012-05-10 09:56:25	VR2W-105217	A69-9001-1275	1
2012-05-10 00:00:29	2012-05-10 10:00:29	VR2W-105217	A69-9001-1275	1
2012-05-10 00:23:43	2012-05-10 10:23:43	VR2W-105217	A69-9001-1275	1
2012-05-10 01:21:57	2012-05-10 11:21:57	VR2W-105217	A69-9001-1275	1
2012-05-10 02:29:56	2012-05-10 12:29:56	VR2W-105217	A69-9001-1275	1
2012-05-10 02:54:25	2012-05-10 12:54:25	VR2W-105217	A69-9001-1275	1
2012-05-10 03:04:54	2012-05-10 13:04:54	VR2W-105217	A69-9001-1275	1
2012-05-10 03:18:25	2012-05-10 13:18:25	VR2W-105217	A69-9001-1275	1
2012-05-10 03:22:52	2012-05-10 13:22:52	VR2W-105217	A69-9001-1275	1
2012-05-10 03:31:32	2012-05-10 13:31:32	VR2W-105217	A69-9001-1275	1
2012-05-10 03:36:12	2012-05-10 13:36:12	VR2W-105218	A69-9001-1275	1
2012-05-10 03:53:35	2012-05-10 13:53:35	VR2W-105217	A69-9001-1275	1
2012-05-10 04:36:44	2012-05-10 14:36:44	VR2W-105217	A69-9001-1275	1
2012-05-10 05:44:26	2012-05-10 15:44:26	VR2W-105217	A69-9001-1275	1
2012-05-10 05:52:54	2012-05-10 15:52:54	VR2W-105217	A69-9001-1275	1
2012-05-10 06:06:19	2012-05-10 16:06:19	VR2W-105217	A69-9001-1275	1
2012-05-10 06:38:57	2012-05-10 16:38:57	VR2W-105217	A69-9001-1275	1
2012-05-10 08:07:37	2012-05-10 18:07:37	VR2W-105217	A69-9001-1275	1
2012-05-10 22:17:29	2012-05-11 08:17:29	VR2W-105217	A69-9001-1275	1
2012-05-10 22:22:05	2012-05-11 08:22:05	VR2W-105217	A69-9001-1275	1
2012-05-10 22:33:46	2012-05-11 08:33:46	VR2W-105217	A69-9001-1275	1
2012-05-10 22:51:21	2012-05-11 08:51:21	VR2W-105217	A69-9001-1275	1
2012-05-10 23:51:55	2012-05-11 09:51:55	VR2W-105216	A69-9001-1275	1
2012-05-11 00:24:38	2012-05-11 10:24:38	VR2W-105217	A69-9001-1275	1
2012-05-11 00:28:23	2012-05-11 10:28:23	VR2W-105217	A69-9001-1275	1
2012-05-11 06:41:46	2012-05-11 16:41:46	VR2W-105217	A69-9001-1275	1
2012-05-11 06:50:12	2012-05-11 16:50:12	VR2W-105217	A69-9001-1275	1
2012-05-11 20:49:27	2012-05-12 06:49:27	VR2W-105217	A69-9001-1275	1
2012-05-11 21:54:39	2012-05-12 07:54:39	VR2W-105217	A69-9001-1275	1
2012-05-11 22:24:30	2012-05-12 08:24:30	VR2W-105217	A69-9001-1275	1
2012-05-11 23:46:27	2012-05-12 09:46:27	VR2W-105217	A69-9001-1275	1
2012-05-12 00:17:17	2012-05-12 10:17:17	VR2W-105217	A69-9001-1275	1
2012-05-12 00:42:21	2012-05-12 10:42:21	VR2W-105217	A69-9001-1275	1
2012-05-12 00:59:27	2012-05-12 10:59:27	VR2W-105217	A69-9001-1275	1
2012-05-12 02:12:15	2012-05-12 12:12:15	VR2W-105217	A69-9001-1275	1
2012-05-12 02:40:07	2012-05-12 12:40:07	VR2W-105217	A69-9001-1275	1
2012-05-12 02:44:29	2012-05-12 12:44:29	VR2W-105217	A69-9001-1275	1
2012-05-12 03:47:24	2012-05-12 13:47:24	VR2W-105217	A69-9001-1275	1
2012-05-12 04:08:54	2012-05-12 14:08:54	VR2W-105217	A69-9001-1275	1
2012-05-12 04:13:29	2012-05-12 14:13:29	VR2W-105217	A69-9001-1275	1
2012-05-12 04:33:02	2012-05-12 14:33:02	VR2W-105217	A69-9001-1275	1
2012-05-12 04:47:20	2012-05-12 14:47:20	VR2W-105217	A69-9001-1275	1
2012-05-12 04:51:02	2012-05-12 14:51:02	VR2W-105217	A69-9001-1275	1
2012-05-12 04:55:11	2012-05-12 14:55:11	VR2W-105217	A69-9001-1275	1
2012-05-12 05:10:01	2012-05-12 15:10:01	VR2W-105217	A69-9001-1275	1
2012-05-12 05:17:09	2012-05-12 15:17:09	VR2W-105217	A69-9001-1275	1
2012-05-12 05:44:46	2012-05-12 15:44:46	VR2W-105217	A69-9001-1275	1
2012-05-12 05:48:33	2012-05-12 15:48:33	VR2W-105217	A69-9001-1275	1
2012-05-12 06:10:09	2012-05-12 16:10:09	VR2W-105217	A69-9001-1275	1
2012-05-12 06:14:44	2012-05-12 16:14:44	VR2W-105217	A69-9001-1275	1
2012-05-12 06:18:58	2012-05-12 16:18:58	VR2W-105217	A69-9001-1275	1
2012-05-12 06:45:54	2012-05-12 16:45:54	VR2W-105217	A69-9001-1275	1
2012-05-12 20:50:24	2012-05-13 06:50:24	VR2W-105217	A69-9001-1275	1
2012-05-12 21:31:56	2012-05-13 07:31:56	VR2W-105217	A69-9001-1275	1
2012-05-12 21:39:46	2012-05-13 07:39:46	VR2W-105217	A69-9001-1275	1
2012-05-12 22:07:41	2012-05-13 08:07:41	VR2W-105218	A69-9001-1275	1
2012-05-12 22:26:27	2012-05-13 08:26:27	VR2W-105217	A69-9001-1275	1
2012-05-12 22:30:34	2012-05-13 08:30:34	VR2W-105217	A69-9001-1275	1
2012-05-12 22:33:53	2012-05-13 08:33:53	VR2W-105217	A69-9001-1275	1
2012-05-12 22:53:24	2012-05-13 08:53:24	VR2W-105217	A69-9001-1275	1
2012-05-12 23:03:09	2012-05-13 09:03:09	VR2W-105217	A69-9001-1275	1
2012-05-12 23:29:16	2012-05-13 09:29:16	VR2W-105217	A69-9001-1275	1
2012-05-12 23:33:53	2012-05-13 09:33:53	VR2W-105217	A69-9001-1275	1
2012-05-12 23:38:13	2012-05-13 09:38:13	VR2W-105217	A69-9001-1275	1
2012-05-13 00:23:48	2012-05-13 10:23:48	VR2W-105217	A69-9001-1275	1
2012-05-13 00:34:51	2012-05-13 10:34:51	VR2W-105217	A69-9001-1275	1
2012-05-13 01:21:27	2012-05-13 11:21:27	VR2W-105217	A69-9001-1275	1
2012-05-13 01:38:02	2012-05-13 11:38:02	VR2W-105217	A69-9001-1275	1
2012-05-13 01:56:02	2012-05-13 11:56:02	VR2W-105217	A69-9001-1275	1
2012-05-13 03:01:52	2012-05-13 13:01:52	VR2W-105217	A69-9001-1275	1
2012-05-13 04:00:11	2012-05-13 14:00:11	VR2W-105217	A69-9001-1275	1
2012-05-13 04:11:13	2012-05-13 14:11:13	VR2W-105217	A69-9001-1275	1
2012-05-13 04:51:33	2012-05-13 14:51:33	VR2W-105217	A69-9001-1275	1
2012-05-13 05:05:11	2012-05-13 15:05:11	VR2W-105217	A69-9001-1275	1
2012-05-13 05:09:47	2012-05-13 15:09:47	VR2W-105217	A69-9001-1275	1
2012-05-13 06:04:48	2012-05-13 16:04:48	VR2W-105217	A69-9001-1275	1
2012-05-13 06:44:34	2012-05-13 16:44:34	VR2W-105217	A69-9001-1275	1
2012-05-13 21:05:38	2012-05-14 07:05:38	VR2W-105217	A69-9001-1275	1
2012-05-13 22:22:30	2012-05-14 08:22:30	VR2W-105217	A69-9001-1275	1
2012-05-13 22:55:00	2012-05-14 08:55:00	VR2W-105217	A69-9001-1275	1
2012-05-13 23:03:59	2012-05-14 09:03:59	VR2W-105217	A69-9001-1275	1
2012-05-13 23:18:15	2012-05-14 09:18:15	VR2W-105217	A69-9001-1275	1
2012-05-14 00:01:49	2012-05-14 10:01:49	VR2W-105217	A69-9001-1275	1
2012-05-14 00:14:22	2012-05-14 10:14:22	VR2W-105217	A69-9001-1275	1
2012-05-14 00:23:40	2012-05-14 10:23:40	VR2W-105217	A69-9001-1275	1
2012-05-14 00:27:50	2012-05-14 10:27:50	VR2W-105217	A69-9001-1275	1
2012-05-14 00:58:39	2012-05-14 10:58:39	VR2W-105217	A69-9001-1275	1
2012-05-14 01:08:02	2012-05-14 11:08:02	VR2W-105217	A69-9001-1275	1
2012-05-14 01:16:00	2012-05-14 11:16:00	VR2W-105217	A69-9001-1275	1
2012-05-14 01:20:06	2012-05-14 11:20:06	VR2W-105217	A69-9001-1275	1
2012-05-14 02:22:40	2012-05-14 12:22:40	VR2W-105217	A69-9001-1275	1
2012-05-14 02:37:27	2012-05-14 12:37:27	VR2W-105217	A69-9001-1275	1
2012-05-14 04:04:59	2012-05-14 14:04:59	VR2W-105217	A69-9001-1275	1
2012-05-14 05:01:05	2012-05-14 15:01:05	VR2W-105218	A69-9001-1275	1
2012-05-14 20:35:49	2012-05-15 06:35:49	VR2W-105217	A69-9001-1275	1
2012-05-14 21:00:47	2012-05-15 07:00:47	VR2W-105217	A69-9001-1275	1
2012-05-14 22:07:52	2012-05-15 08:07:52	VR2W-105218	A69-9001-1275	1
2012-05-14 22:11:36	2012-05-15 08:11:36	VR2W-105218	A69-9001-1275	1
2012-05-15 01:45:16	2012-05-15 11:45:16	VR2W-105217	A69-9001-1275	1
2012-05-15 01:59:50	2012-05-15 11:59:50	VR2W-105217	A69-9001-1275	1
2012-05-15 02:17:29	2012-05-15 12:17:29	VR2W-105217	A69-9001-1275	1
2012-05-15 02:21:47	2012-05-15 12:21:47	VR2W-105217	A69-9001-1275	1
2012-05-15 02:25:26	2012-05-15 12:25:26	VR2W-105217	A69-9001-1275	1
2012-05-15 02:34:15	2012-05-15 12:34:15	VR2W-105217	A69-9001-1275	1
2012-05-15 03:34:03	2012-05-15 13:34:03	VR2W-105217	A69-9001-1275	1
2012-05-15 03:42:19	2012-05-15 13:42:19	VR2W-105218	A69-9001-1275	1
2012-05-15 03:45:46	2012-05-15 13:45:46	VR2W-105217	A69-9001-1275	1
2012-05-15 03:49:47	2012-05-15 13:49:47	VR2W-105217	A69-9001-1275	1
2012-05-15 04:12:49	2012-05-15 14:12:49	VR2W-105217	A69-9001-1275	1
2012-05-15 04:51:30	2012-05-15 14:51:30	VR2W-105217	A69-9001-1275	1
2012-05-15 04:55:40	2012-05-15 14:55:40	VR2W-105217	A69-9001-1275	1
2012-05-15 05:14:49	2012-05-15 15:14:49	VR2W-105217	A69-9001-1275	1
2012-05-15 05:47:59	2012-05-15 15:47:59	VR2W-105217	A69-9001-1275	1
2012-05-15 05:54:33	2012-05-15 15:54:33	VR2W-105217	A69-9001-1275	1
2012-05-15 06:11:44	2012-05-15 16:11:44	VR2W-105217	A69-9001-1275	1
2012-05-15 20:38:10	2012-05-16 06:38:10	VR2W-105217	A69-9001-1275	1
2012-05-15 20:41:50	2012-05-16 06:41:50	VR2W-105218	A69-9001-1275	1
2012-05-15 20:45:17	2012-05-16 06:45:17	VR2W-105217	A69-9001-1275	1
2012-05-15 21:35:54	2012-05-16 07:35:54	VR2W-105217	A69-9001-1275	1
2012-05-15 21:52:26	2012-05-16 07:52:26	VR2W-105217	A69-9001-1275	1
2012-05-15 22:09:27	2012-05-16 08:09:27	VR2W-105217	A69-9001-1275	1
2012-05-15 22:34:36	2012-05-16 08:34:36	VR2W-105217	A69-9001-1275	1
2012-05-15 23:52:34	2012-05-16 09:52:34	VR2W-105217	A69-9001-1275	1
2012-05-15 23:57:00	2012-05-16 09:57:00	VR2W-105217	A69-9001-1275	1
2012-05-16 01:22:57	2012-05-16 11:22:57	VR2W-105217	A69-9001-1275	1
2012-05-16 01:36:19	2012-05-16 11:36:19	VR2W-105217	A69-9001-1275	1
2012-05-16 01:42:56	2012-05-16 11:42:56	VR2W-105217	A69-9001-1275	1
2012-05-16 01:49:51	2012-05-16 11:49:51	VR2W-105217	A69-9001-1275	1
2012-05-16 02:15:18	2012-05-16 12:15:18	VR2W-105217	A69-9001-1275	1
2012-05-16 02:32:55	2012-05-16 12:32:55	VR2W-105217	A69-9001-1275	1
2012-05-16 02:37:09	2012-05-16 12:37:09	VR2W-105217	A69-9001-1275	1
2012-05-16 03:09:55	2012-05-16 13:09:55	VR2W-105217	A69-9001-1275	1
2012-05-16 03:13:26	2012-05-16 13:13:26	VR2W-105217	A69-9001-1275	1
2012-05-16 05:26:17	2012-05-16 15:26:17	VR2W-105217	A69-9001-1275	1
2012-05-16 05:47:28	2012-05-16 15:47:28	VR2W-105217	A69-9001-1275	1
2012-05-16 05:58:37	2012-05-16 15:58:37	VR2W-105217	A69-9001-1275	1
2012-05-16 06:09:11	2012-05-16 16:09:11	VR2W-105217	A69-9001-1275	1
2012-05-16 06:31:48	2012-05-16 16:31:48	VR2W-105217	A69-9001-1275	1
2012-05-16 06:59:53	2012-05-16 16:59:53	VR2W-105217	A69-9001-1275	1
2012-05-16 07:23:17	2012-05-16 17:23:17	VR2W-105217	A69-9001-1275	1
2012-05-16 07:36:32	2012-05-16 17:36:32	VR2W-105217	A69-9001-1275	1
2012-05-16 20:46:29	2012-05-17 06:46:29	VR2W-105217	A69-9001-1275	1
2012-05-16 21:03:21	2012-05-17 07:03:21	VR2W-105217	A69-9001-1275	1
2012-05-16 22:06:14	2012-05-17 08:06:14	VR2W-105217	A69-9001-1275	1
2012-05-17 00:38:07	2012-05-17 10:38:07	VR2W-105217	A69-9001-1275	1
2012-05-17 00:52:04	2012-05-17 10:52:04	VR2W-105217	A69-9001-1275	1
2012-05-17 01:47:46	2012-05-17 11:47:46	VR2W-105217	A69-9001-1275	1
2012-05-17 03:00:32	2012-05-17 13:00:32	VR2W-105217	A69-9001-1275	1
2012-05-17 04:29:57	2012-05-17 14:29:57	VR2W-105217	A69-9001-1275	1
2012-05-17 04:34:03	2012-05-17 14:34:03	VR2W-105217	A69-9001-1275	1
2012-05-17 04:43:54	2012-05-17 14:43:54	VR2W-105217	A69-9001-1275	1
2012-05-17 05:35:19	2012-05-17 15:35:19	VR2W-105217	A69-9001-1275	1
2012-05-17 05:50:44	2012-05-17 15:50:44	VR2W-105217	A69-9001-1275	1
2012-05-17 06:16:27	2012-05-17 16:16:27	VR2W-105217	A69-9001-1275	1
2012-05-17 06:20:21	2012-05-17 16:20:21	VR2W-105217	A69-9001-1275	1
2012-05-17 06:24:51	2012-05-17 16:24:51	VR2W-105217	A69-9001-1275	1
2012-05-17 06:35:30	2012-05-17 16:35:30	VR2W-105217	A69-9001-1275	1
2012-05-17 07:18:50	2012-05-17 17:18:50	VR2W-105217	A69-9001-1275	1
2012-05-17 07:36:56	2012-05-17 17:36:56	VR2W-105217	A69-9001-1275	1
2012-05-17 20:26:32	2012-05-18 06:26:32	VR2W-105217	A69-9001-1275	0
2012-05-17 20:36:04	2012-05-18 06:36:04	VR2W-105217	A69-9001-1275	1
2012-05-17 21:12:06	2012-05-18 07:12:06	VR2W-105217	A69-9001-1275	1
2012-05-17 21:29:39	2012-05-18 07:29:39	VR2W-105217	A69-9001-1275	1
2012-05-17 22:11:28	2012-05-18 08:11:28	VR2W-105217	A69-9001-1275	1
2012-05-18 01:00:52	2012-05-18 11:00:52	VR2W-105217	A69-9001-1275	1
2012-05-18 03:13:48	2012-05-18 13:13:48	VR2W-105217	A69-9001-1275	1
2012-05-18 04:17:50	2012-05-18 14:17:50	VR2W-105217	A69-9001-1275	1
2012-05-18 04:30:17	2012-05-18 14:30:17	VR2W-105217	A69-9001-1275	1
2012-05-18 04:44:33	2012-05-18 14:44:33	VR2W-105217	A69-9001-1275	1
2012-05-18 05:00:22	2012-05-18 15:00:22	VR2W-105217	A69-9001-1275	1
2012-05-18 05:04:08	2012-05-18 15:04:08	VR2W-105217	A69-9001-1275	1
2012-05-18 05:08:24	2012-05-18 15:08:24	VR2W-105217	A69-9001-1275	1
2012-05-18 05:15:55	2012-05-18 15:15:55	VR2W-105217	A69-9001-1275	1
2012-05-18 05:31:58	2012-05-18 15:31:58	VR2W-105217	A69-9001-1275	1
2012-05-18 05:43:36	2012-05-18 15:43:36	VR2W-105217	A69-9001-1275	1
2012-05-18 05:48:01	2012-05-18 15:48:01	VR2W-105217	A69-9001-1275	1
2012-05-18 06:05:18	2012-05-18 16:05:18	VR2W-105217	A69-9001-1275	1
2012-05-18 07:41:30	2012-05-18 17:41:30	VR2W-105217	A69-9001-1275	1
2012-05-18 07:59:01	2012-05-18 17:59:01	VR2W-105217	A69-9001-1275	1
2012-05-18 21:08:21	2012-05-19 07:08:21	VR2W-105218	A69-9001-1275	1
2012-05-18 21:12:30	2012-05-19 07:12:30	VR2W-105217	A69-9001-1275	1
2012-05-18 21:20:34	2012-05-19 07:20:34	VR2W-105217	A69-9001-1275	1
2012-05-18 21:28:17	2012-05-19 07:28:17	VR2W-105217	A69-9001-1275	1
2012-05-19 00:33:14	2012-05-19 10:33:14	VR2W-105217	A69-9001-1275	1
2012-05-19 01:18:43	2012-05-19 11:18:43	VR2W-105217	A69-9001-1275	1
2012-05-19 01:22:51	2012-05-19 11:22:51	VR2W-105217	A69-9001-1275	1
2012-05-19 01:33:26	2012-05-19 11:33:26	VR2W-105217	A69-9001-1275	1
2012-05-19 02:01:58	2012-05-19 12:01:58	VR2W-105217	A69-9001-1275	1
2012-05-19 04:54:46	2012-05-19 14:54:46	VR2W-105217	A69-9001-1275	1
2012-05-19 04:58:42	2012-05-19 14:58:42	VR2W-105217	A69-9001-1275	1
2012-05-19 05:03:18	2012-05-19 15:03:18	VR2W-105217	A69-9001-1275	1
2012-05-19 05:11:27	2012-05-19 15:11:27	VR2W-105218	A69-9001-1275	1
2012-05-19 07:18:32	2012-05-19 17:18:32	VR2W-105217	A69-9001-1275	1
2012-05-19 20:27:54	2012-05-20 06:27:54	VR2W-105218	A69-9001-1275	0
2012-05-19 20:31:45	2012-05-20 06:31:45	VR2W-105218	A69-9001-1275	1
2012-05-19 20:45:05	2012-05-20 06:45:05	VR2W-105218	A69-9001-1275	1
2012-05-19 20:54:02	2012-05-20 06:54:02	VR2W-105217	A69-9001-1275	1
2012-05-19 21:07:31	2012-05-20 07:07:31	VR2W-105217	A69-9001-1275	1
2012-05-19 21:11:51	2012-05-20 07:11:51	VR2W-105217	A69-9001-1275	1
2012-05-19 21:36:29	2012-05-20 07:36:29	VR2W-105217	A69-9001-1275	1
2012-05-19 21:40:21	2012-05-20 07:40:21	VR2W-105217	A69-9001-1275	1
2012-05-19 21:48:51	2012-05-20 07:48:51	VR2W-105217	A69-9001-1275	1
2012-05-19 22:27:47	2012-05-20 08:27:47	VR2W-105217	A69-9001-1275	1
2012-05-19 22:35:59	2012-05-20 08:35:59	VR2W-105217	A69-9001-1275	1
2012-05-19 22:48:40	2012-05-20 08:48:40	VR2W-105217	A69-9001-1275	1
2012-05-19 23:13:30	2012-05-20 09:13:30	VR2W-105217	A69-9001-1275	1
2012-05-19 23:17:41	2012-05-20 09:17:41	VR2W-105217	A69-9001-1275	1
2012-05-19 23:21:08	2012-05-20 09:21:08	VR2W-105217	A69-9001-1275	1
2012-05-19 23:24:46	2012-05-20 09:24:46	VR2W-105217	A69-9001-1275	1
2012-05-19 23:28:45	2012-05-20 09:28:45	VR2W-105217	A69-9001-1275	1
2012-05-19 23:42:00	2012-05-20 09:42:00	VR2W-105217	A69-9001-1275	1
2012-05-20 00:48:35	2012-05-20 10:48:35	VR2W-105217	A69-9001-1275	1
2012-05-20 01:00:20	2012-05-20 11:00:20	VR2W-105217	A69-9001-1275	1
2012-05-20 01:15:52	2012-05-20 11:15:52	VR2W-105217	A69-9001-1275	1
2012-05-20 01:28:25	2012-05-20 11:28:25	VR2W-105217	A69-9001-1275	1
2012-05-20 01:45:47	2012-05-20 11:45:47	VR2W-105217	A69-9001-1275	1
2012-05-20 02:04:23	2012-05-20 12:04:23	VR2W-105217	A69-9001-1275	1
2012-05-20 03:29:53	2012-05-20 13:29:53	VR2W-105217	A69-9001-1275	1
2012-05-20 03:39:41	2012-05-20 13:39:41	VR2W-105217	A69-9001-1275	1
2012-05-20 03:57:51	2012-05-20 13:57:51	VR2W-105217	A69-9001-1275	1
2012-05-20 04:09:19	2012-05-20 14:09:19	VR2W-105217	A69-9001-1275	1
2012-05-20 04:24:02	2012-05-20 14:24:02	VR2W-105217	A69-9001-1275	1
2012-05-20 04:43:18	2012-05-20 14:43:18	VR2W-105217	A69-9001-1275	1
2012-05-20 04:48:05	2012-05-20 14:48:05	VR2W-105217	A69-9001-1275	1
2012-05-20 05:08:57	2012-05-20 15:08:57	VR2W-105217	A69-9001-1275	1
2012-05-20 06:00:41	2012-05-20 16:00:41	VR2W-105217	A69-9001-1275	1
2012-05-20 06:15:56	2012-05-20 16:15:56	VR2W-105217	A69-9001-1275	1
2012-05-20 06:19:58	2012-05-20 16:19:58	VR2W-105217	A69-9001-1275	1
2012-05-20 06:33:42	2012-05-20 16:33:42	VR2W-105217	A69-9001-1275	1
2012-05-20 07:32:18	2012-05-20 17:32:18	VR2W-105216	A69-9001-1275	1
2012-05-20 20:37:28	2012-05-21 06:37:28	VR2W-105218	A69-9001-1275	1
2012-05-20 20:40:54	2012-05-21 06:40:54	VR2W-105218	A69-9001-1275	1
2012-05-20 21:12:15	2012-05-21 07:12:15	VR2W-105217	A69-9001-1275	1
2012-05-20 21:16:18	2012-05-21 07:16:18	VR2W-105217	A69-9001-1275	1
2012-05-20 21:21:08	2012-05-21 07:21:08	VR2W-105217	A69-9001-1275	1
2012-05-20 21:30:40	2012-05-21 07:30:40	VR2W-105216	A69-9001-1275	1
2012-05-20 21:41:14	2012-05-21 07:41:14	VR2W-105217	A69-9001-1275	1
2012-05-20 21:48:24	2012-05-21 07:48:24	VR2W-105217	A69-9001-1275	1
2012-05-20 21:55:49	2012-05-21 07:55:49	VR2W-105217	A69-9001-1275	1
2012-05-20 22:14:17	2012-05-21 08:14:17	VR2W-105217	A69-9001-1275	1
2012-05-20 22:22:40	2012-05-21 08:22:40	VR2W-105217	A69-9001-1275	1
2012-05-20 22:31:38	2012-05-21 08:31:38	VR2W-105217	A69-9001-1275	1
2012-05-20 22:41:15	2012-05-21 08:41:15	VR2W-105217	A69-9001-1275	1
2012-05-20 22:45:52	2012-05-21 08:45:52	VR2W-105217	A69-9001-1275	1
2012-05-20 22:57:49	2012-05-21 08:57:49	VR2W-105217	A69-9001-1275	1
2012-05-20 23:28:07	2012-05-21 09:28:07	VR2W-105217	A69-9001-1275	1
2012-05-20 23:32:03	2012-05-21 09:32:03	VR2W-105217	A69-9001-1275	1
2012-05-20 23:40:56	2012-05-21 09:40:56	VR2W-105217	A69-9001-1275	1
2012-05-21 02:18:33	2012-05-21 12:18:33	VR2W-105217	A69-9001-1275	1
2012-05-21 02:27:22	2012-05-21 12:27:22	VR2W-105218	A69-9001-1275	1
2012-05-21 02:47:33	2012-05-21 12:47:33	VR2W-105217	A69-9001-1275	1
2012-05-21 02:54:35	2012-05-21 12:54:35	VR2W-105217	A69-9001-1275	1
2012-05-21 03:20:01	2012-05-21 13:20:01	VR2W-105217	A69-9001-1275	1
2012-05-21 04:07:03	2012-05-21 14:07:03	VR2W-105217	A69-9001-1275	1
2012-05-21 04:14:47	2012-05-21 14:14:47	VR2W-105217	A69-9001-1275	1
2012-05-21 04:30:08	2012-05-21 14:30:08	VR2W-105217	A69-9001-1275	1
2012-05-21 04:50:55	2012-05-21 14:50:55	VR2W-105217	A69-9001-1275	1
2012-05-21 05:07:11	2012-05-21 15:07:11	VR2W-105217	A69-9001-1275	1
2012-05-21 05:15:05	2012-05-21 15:15:05	VR2W-105217	A69-9001-1275	1
2012-05-21 05:18:29	2012-05-21 15:18:29	VR2W-105217	A69-9001-1275	1
2012-05-21 05:22:00	2012-05-21 15:22:00	VR2W-105217	A69-9001-1275	1
2012-05-21 05:30:06	2012-05-21 15:30:06	VR2W-105217	A69-9001-1275	1
2012-05-21 05:37:55	2012-05-21 15:37:55	VR2W-105217	A69-9001-1275	1
2012-05-21 05:44:33	2012-05-21 15:44:33	VR2W-105217	A69-9001-1275	1
2012-05-21 05:47:58	2012-05-21 15:47:58	VR2W-105217	A69-9001-1275	1
2012-05-21 05:51:31	2012-05-21 15:51:31	VR2W-105217	A69-9001-1275	1
2012-05-21 05:55:23	2012-05-21 15:55:23	VR2W-105217	A69-9001-1275	1
2012-05-21 06:08:34	2012-05-21 16:08:34	VR2W-105217	A69-9001-1275	1
2012-05-21 06:17:07	2012-05-21 16:17:07	VR2W-105217	A69-9001-1275	1
2012-05-21 06:21:58	2012-05-21 16:21:58	VR2W-105217	A69-9001-1275	1
2012-05-21 06:26:44	2012-05-21 16:26:44	VR2W-105217	A69-9001-1275	1
2012-05-21 06:43:34	2012-05-21 16:43:34	VR2W-105216	A69-9001-1275	1
2012-05-21 20:35:23	2012-05-22 06:35:23	VR2W-105217	A69-9001-1275	1
2012-05-21 20:49:21	2012-05-22 06:49:21	VR2W-105217	A69-9001-1275	1
2012-05-21 21:09:04	2012-05-22 07:09:04	VR2W-105217	A69-9001-1275	1
2012-05-21 21:23:50	2012-05-22 07:23:50	VR2W-105217	A69-9001-1275	1
2012-05-21 21:33:35	2012-05-22 07:33:35	VR2W-105217	A69-9001-1275	1
2012-05-21 21:43:01	2012-05-22 07:43:01	VR2W-105217	A69-9001-1275	1
2012-05-21 23:34:16	2012-05-22 09:34:16	VR2W-105217	A69-9001-1275	1
2012-05-21 23:41:38	2012-05-22 09:41:38	VR2W-105217	A69-9001-1275	1
2012-05-22 00:09:59	2012-05-22 10:09:59	VR2W-105217	A69-9001-1275	1
2012-05-22 00:26:59	2012-05-22 10:26:59	VR2W-105217	A69-9001-1275	1
2012-05-22 00:40:19	2012-05-22 10:40:19	VR2W-105217	A69-9001-1275	1
2012-05-22 01:02:08	2012-05-22 11:02:08	VR2W-105217	A69-9001-1275	1
2012-05-22 01:13:28	2012-05-22 11:13:28	VR2W-105217	A69-9001-1275	1
2012-05-22 01:16:47	2012-05-22 11:16:47	VR2W-105217	A69-9001-1275	1
2012-05-22 02:06:50	2012-05-22 12:06:50	VR2W-105217	A69-9001-1275	1
2012-05-22 02:19:14	2012-05-22 12:19:14	VR2W-105217	A69-9001-1275	1
2012-05-22 02:35:57	2012-05-22 12:35:57	VR2W-105217	A69-9001-1275	1
2012-05-22 03:09:07	2012-05-22 13:09:07	VR2W-105217	A69-9001-1275	1
2012-05-22 03:17:11	2012-05-22 13:17:11	VR2W-105217	A69-9001-1275	1
2012-05-22 03:21:25	2012-05-22 13:21:25	VR2W-105217	A69-9001-1275	1
2012-05-22 03:44:24	2012-05-22 13:44:24	VR2W-105217	A69-9001-1275	1
2012-05-22 03:56:30	2012-05-22 13:56:30	VR2W-105217	A69-9001-1275	1
2012-05-22 04:16:22	2012-05-22 14:16:22	VR2W-105217	A69-9001-1275	1
2012-05-22 04:34:12	2012-05-22 14:34:12	VR2W-105217	A69-9001-1275	1
2012-05-22 05:15:40	2012-05-22 15:15:40	VR2W-105217	A69-9001-1275	1
2012-05-22 05:28:52	2012-05-22 15:28:52	VR2W-105217	A69-9001-1275	1
2012-05-22 05:38:21	2012-05-22 15:38:21	VR2W-105217	A69-9001-1275	1
2012-05-22 06:02:15	2012-05-22 16:02:15	VR2W-105217	A69-9001-1275	1
2012-05-22 06:10:02	2012-05-22 16:10:02	VR2W-105217	A69-9001-1275	1
2012-05-22 06:23:12	2012-05-22 16:23:12	VR2W-105217	A69-9001-1275	1
2012-05-22 06:38:17	2012-05-22 16:38:17	VR2W-105217	A69-9001-1275	1
2012-05-22 07:23:30	2012-05-22 17:23:30	VR2W-105217	A69-9001-1275	1
2012-05-22 07:32:39	2012-05-22 17:32:39	VR2W-105217	A69-9001-1275	1
2012-05-22 21:38:03	2012-05-23 07:38:03	VR2W-105217	A69-9001-1275	1
2012-05-22 23:03:32	2012-05-23 09:03:32	VR2W-105217	A69-9001-1275	1
2012-05-22 23:20:34	2012-05-23 09:20:34	VR2W-105217	A69-9001-1275	1
2012-05-23 00:37:51	2012-05-23 10:37:51	VR2W-105217	A69-9001-1275	1
2012-05-23 01:05:07	2012-05-23 11:05:07	VR2W-105217	A69-9001-1275	1
2012-05-23 01:20:23	2012-05-23 11:20:23	VR2W-105217	A69-9001-1275	1
2012-05-23 01:37:03	2012-05-23 11:37:03	VR2W-105217	A69-9001-1275	1
2012-05-23 01:43:45	2012-05-23 11:43:45	VR2W-105217	A69-9001-1275	1
2012-05-23 01:47:17	2012-05-23 11:47:17	VR2W-105217	A69-9001-1275	1
2012-05-23 01:51:05	2012-05-23 11:51:05	VR2W-105217	A69-9001-1275	1
2012-05-23 02:25:54	2012-05-23 12:25:54	VR2W-105218	A69-9001-1275	1
2012-05-23 02:30:14	2012-05-23 12:30:14	VR2W-105217	A69-9001-1275	1
2012-05-23 02:37:50	2012-05-23 12:37:50	VR2W-105217	A69-9001-1275	1
2012-05-23 03:03:00	2012-05-23 13:03:00	VR2W-105217	A69-9001-1275	1
2012-05-23 03:13:56	2012-05-23 13:13:56	VR2W-105217	A69-9001-1275	1
2012-05-23 03:17:33	2012-05-23 13:17:33	VR2W-105217	A69-9001-1275	1
2012-05-23 03:42:31	2012-05-23 13:42:31	VR2W-105217	A69-9001-1275	1
2012-05-23 03:50:40	2012-05-23 13:50:40	VR2W-105217	A69-9001-1275	1
2012-05-23 04:02:51	2012-05-23 14:02:51	VR2W-105217	A69-9001-1275	1
2012-05-23 04:17:26	2012-05-23 14:17:26	VR2W-105217	A69-9001-1275	1
2012-05-23 05:37:28	2012-05-23 15:37:28	VR2W-105217	A69-9001-1275	1
2012-05-23 22:06:57	2012-05-24 08:06:57	VR2W-105217	A69-9001-1275	1
2012-05-23 22:15:57	2012-05-24 08:15:57	VR2W-105217	A69-9001-1275	1
2012-05-23 22:20:50	2012-05-24 08:20:50	VR2W-105217	A69-9001-1275	1
2012-05-23 22:25:39	2012-05-24 08:25:39	VR2W-105217	A69-9001-1275	1
2012-05-24 01:52:35	2012-05-24 11:52:35	VR2W-105217	A69-9001-1275	1
2012-05-24 02:45:23	2012-05-24 12:45:23	VR2W-105217	A69-9001-1275	1
2012-05-24 03:42:00	2012-05-24 13:42:00	VR2W-105217	A69-9001-1275	1
2012-05-24 04:58:56	2012-05-24 14:58:56	VR2W-105217	A69-9001-1275	1
2012-05-24 05:03:33	2012-05-24 15:03:33	VR2W-105217	A69-9001-1275	1
2012-05-24 05:11:33	2012-05-24 15:11:33	VR2W-105217	A69-9001-1275	1
2012-05-24 05:20:34	2012-05-24 15:20:34	VR2W-105217	A69-9001-1275	1
2012-05-24 05:44:00	2012-05-24 15:44:00	VR2W-105217	A69-9001-1275	1
2012-05-24 06:12:33	2012-05-24 16:12:33	VR2W-105217	A69-9001-1275	1
2012-05-24 07:32:51	2012-05-24 17:32:51	VR2W-105217	A69-9001-1275	1
2012-05-24 21:11:24	2012-05-25 07:11:24	VR2W-105218	A69-9001-1275	1
2012-05-24 21:35:44	2012-05-25 07:35:44	VR2W-105217	A69-9001-1275	1
2012-05-25 01:43:02	2012-05-25 11:43:02	VR2W-105217	A69-9001-1275	1
2012-05-25 05:00:53	2012-05-25 15:00:53	VR2W-105217	A69-9001-1275	1
2012-05-25 05:20:30	2012-05-25 15:20:30	VR2W-105217	A69-9001-1275	1
2012-05-25 06:23:04	2012-05-25 16:23:04	VR2W-105217	A69-9001-1275	1
2012-05-25 06:39:12	2012-05-25 16:39:12	VR2W-105217	A69-9001-1275	1
2012-05-25 20:50:47	2012-05-26 06:50:47	VR2W-105217	A69-9001-1275	1
2012-05-25 21:59:21	2012-05-26 07:59:21	VR2W-105217	A69-9001-1275	1
2012-05-25 23:14:47	2012-05-26 09:14:47	VR2W-105217	A69-9001-1275	1
2012-05-25 23:52:38	2012-05-26 09:52:38	VR2W-105217	A69-9001-1275	1
2012-05-26 02:09:37	2012-05-26 12:09:37	VR2W-105217	A69-9001-1275	1
2012-05-26 04:57:12	2012-05-26 14:57:12	VR2W-105217	A69-9001-1275	1
2012-05-26 05:16:54	2012-05-26 15:16:54	VR2W-105217	A69-9001-1275	1
2012-05-26 05:58:49	2012-05-26 15:58:49	VR2W-105217	A69-9001-1275	1
2012-05-26 06:34:11	2012-05-26 16:34:11	VR2W-105217	A69-9001-1275	1
2012-05-26 07:41:14	2012-05-26 17:41:14	VR2W-105217	A69-9001-1275	1
2012-05-26 21:17:27	2012-05-27 07:17:27	VR2W-105217	A69-9001-1275	1
2012-05-26 21:30:49	2012-05-27 07:30:49	VR2W-105217	A69-9001-1275	1
2012-05-26 22:21:18	2012-05-27 08:21:18	VR2W-105217	A69-9001-1275	1
2012-05-26 23:16:57	2012-05-27 09:16:57	VR2W-105217	A69-9001-1275	1
2012-05-26 23:38:57	2012-05-27 09:38:57	VR2W-105217	A69-9001-1275	1
2012-05-27 00:17:06	2012-05-27 10:17:06	VR2W-105217	A69-9001-1275	1
2012-05-27 01:31:35	2012-05-27 11:31:35	VR2W-105217	A69-9001-1275	1
2012-05-27 01:38:31	2012-05-27 11:38:31	VR2W-105217	A69-9001-1275	1
2012-05-27 01:42:19	2012-05-27 11:42:19	VR2W-105217	A69-9001-1275	1
2012-05-27 02:43:05	2012-05-27 12:43:05	VR2W-105217	A69-9001-1275	1
2012-05-27 03:25:15	2012-05-27 13:25:15	VR2W-105217	A69-9001-1275	1
2012-05-27 04:27:03	2012-05-27 14:27:03	VR2W-105217	A69-9001-1275	1
2012-05-27 05:16:47	2012-05-27 15:16:47	VR2W-105217	A69-9001-1275	1
2012-05-27 06:03:30	2012-05-27 16:03:30	VR2W-105217	A69-9001-1275	1
2012-05-27 06:10:22	2012-05-27 16:10:22	VR2W-105217	A69-9001-1275	1
2012-05-27 06:45:42	2012-05-27 16:45:42	VR2W-105217	A69-9001-1275	1
2012-05-27 06:50:23	2012-05-27 16:50:23	VR2W-105217	A69-9001-1275	1
2012-05-27 07:54:46	2012-05-27 17:54:46	VR2W-105217	A69-9001-1275	1
2012-05-27 08:04:31	2012-05-27 18:04:31	VR2W-105217	A69-9001-1275	1
2012-05-27 21:09:35	2012-05-28 07:09:35	VR2W-105217	A69-9001-1275	1
2012-05-27 21:14:27	2012-05-28 07:14:27	VR2W-105217	A69-9001-1275	1
2012-05-27 22:05:27	2012-05-28 08:05:27	VR2W-105217	A69-9001-1275	1
2012-05-27 22:12:03	2012-05-28 08:12:03	VR2W-105217	A69-9001-1275	1
2012-05-27 23:59:30	2012-05-28 09:59:30	VR2W-105217	A69-9001-1275	1
2012-05-28 00:11:25	2012-05-28 10:11:25	VR2W-105217	A69-9001-1275	1
2012-05-28 00:24:44	2012-05-28 10:24:44	VR2W-105217	A69-9001-1275	1
2012-05-28 04:21:33	2012-05-28 14:21:33	VR2W-105217	A69-9001-1275	1
2012-05-28 04:49:13	2012-05-28 14:49:13	VR2W-105217	A69-9001-1275	1
2012-05-28 05:27:46	2012-05-28 15:27:46	VR2W-105217	A69-9001-1275	1
2012-05-28 05:32:27	2012-05-28 15:32:27	VR2W-105217	A69-9001-1275	1
2012-05-28 05:53:57	2012-05-28 15:53:57	VR2W-105217	A69-9001-1275	1
2012-05-28 06:06:26	2012-05-28 16:06:26	VR2W-105217	A69-9001-1275	1
2012-05-28 07:53:58	2012-05-28 17:53:58	VR2W-105217	A69-9001-1275	1
2012-05-28 20:37:38	2012-05-29 06:37:38	VR2W-105218	A69-9001-1275	1
2012-05-28 21:29:36	2012-05-29 07:29:36	VR2W-105217	A69-9001-1275	1
2012-05-28 21:33:32	2012-05-29 07:33:32	VR2W-105217	A69-9001-1275	1
2012-05-28 22:25:35	2012-05-29 08:25:35	VR2W-105217	A69-9001-1275	1
2012-05-28 23:11:37	2012-05-29 09:11:37	VR2W-105217	A69-9001-1275	1
2012-05-28 23:48:37	2012-05-29 09:48:37	VR2W-105217	A69-9001-1275	1
2012-05-29 02:18:48	2012-05-29 12:18:48	VR2W-105217	A69-9001-1275	1
2012-05-29 02:27:59	2012-05-29 12:27:59	VR2W-105217	A69-9001-1275	1
2012-05-29 02:45:49	2012-05-29 12:45:49	VR2W-105217	A69-9001-1275	1
2012-05-29 03:06:08	2012-05-29 13:06:08	VR2W-105217	A69-9001-1275	1
2012-05-29 03:47:51	2012-05-29 13:47:51	VR2W-105217	A69-9001-1275	1
2012-05-29 04:11:25	2012-05-29 14:11:25	VR2W-105217	A69-9001-1275	1
2012-05-29 04:15:34	2012-05-29 14:15:34	VR2W-105217	A69-9001-1275	1
2012-05-29 04:34:29	2012-05-29 14:34:29	VR2W-105217	A69-9001-1275	1
2012-05-29 04:55:43	2012-05-29 14:55:43	VR2W-105217	A69-9001-1275	1
2012-05-29 05:10:53	2012-05-29 15:10:53	VR2W-105217	A69-9001-1275	1
2012-05-29 05:31:11	2012-05-29 15:31:11	VR2W-105217	A69-9001-1275	1
2012-05-29 05:43:18	2012-05-29 15:43:18	VR2W-105217	A69-9001-1275	1
2012-05-29 06:03:18	2012-05-29 16:03:18	VR2W-105217	A69-9001-1275	1
2012-05-29 06:16:03	2012-05-29 16:16:03	VR2W-105217	A69-9001-1275	1
2012-05-29 06:23:51	2012-05-29 16:23:51	VR2W-105217	A69-9001-1275	1
2012-05-29 21:04:43	2012-05-30 07:04:43	VR2W-105217	A69-9001-1275	1
2012-05-29 21:21:27	2012-05-30 07:21:27	VR2W-105217	A69-9001-1275	1
2012-05-29 21:50:58	2012-05-30 07:50:58	VR2W-105217	A69-9001-1275	1
2012-05-29 22:00:15	2012-05-30 08:00:15	VR2W-105217	A69-9001-1275	1
2012-05-29 22:19:08	2012-05-30 08:19:08	VR2W-105217	A69-9001-1275	1
2012-05-29 22:22:31	2012-05-30 08:22:31	VR2W-105217	A69-9001-1275	1
2012-05-29 23:02:42	2012-05-30 09:02:42	VR2W-105217	A69-9001-1275	1
2012-05-29 23:33:53	2012-05-30 09:33:53	VR2W-105217	A69-9001-1275	1
2012-05-30 00:02:04	2012-05-30 10:02:04	VR2W-105217	A69-9001-1275	1
2012-05-30 00:33:07	2012-05-30 10:33:07	VR2W-105217	A69-9001-1275	1
2012-05-30 00:50:49	2012-05-30 10:50:49	VR2W-105217	A69-9001-1275	1
2012-05-30 00:58:49	2012-05-30 10:58:49	VR2W-105217	A69-9001-1275	1
2012-05-30 03:09:48	2012-05-30 13:09:48	VR2W-105217	A69-9001-1275	1
2012-05-30 03:13:52	2012-05-30 13:13:52	VR2W-105217	A69-9001-1275	1
2012-05-30 04:14:36	2012-05-30 14:14:36	VR2W-105217	A69-9001-1275	1
2012-05-30 04:19:31	2012-05-30 14:19:31	VR2W-105217	A69-9001-1275	1
2012-05-30 04:46:08	2012-05-30 14:46:08	VR2W-105217	A69-9001-1275	1
2012-05-30 07:46:09	2012-05-30 17:46:09	VR2W-105216	A69-9001-1275	1
2012-05-30 20:47:43	2012-05-31 06:47:43	VR2W-105217	A69-9001-1275	1
2012-05-30 23:45:17	2012-05-31 09:45:17	VR2W-105217	A69-9001-1275	1
2012-05-31 02:00:12	2012-05-31 12:00:12	VR2W-105217	A69-9001-1275	1
2012-05-31 04:06:56	2012-05-31 14:06:56	VR2W-105217	A69-9001-1275	1
2012-05-31 07:05:43	2012-05-31 17:05:43	VR2W-105216	A69-9001-1275	1
2012-05-31 07:09:54	2012-05-31 17:09:54	VR2W-105217	A69-9001-1275	1
2012-05-31 07:13:54	2012-05-31 17:13:54	VR2W-105217	A69-9001-1275	1
2012-05-31 08:02:04	2012-05-31 18:02:04	VR2W-105217	A69-9001-1275	1
2012-05-31 21:01:40	2012-06-01 07:01:40	VR2W-105217	A69-9001-1275	1
2012-05-31 23:39:04	2012-06-01 09:39:04	VR2W-105217	A69-9001-1275	1
2012-05-31 23:39:19	2012-06-01 09:39:19	VR2W-105218	A69-9001-1275	1
2012-05-31 23:48:54	2012-06-01 09:48:54	VR2W-105217	A69-9001-1275	1
2012-06-01 00:16:03	2012-06-01 10:16:03	VR2W-105217	A69-9001-1275	1
2012-06-01 00:23:31	2012-06-01 10:23:31	VR2W-105217	A69-9001-1275	1
2012-06-01 01:00:04	2012-06-01 11:00:04	VR2W-105217	A69-9001-1275	1
2012-06-01 01:13:06	2012-06-01 11:13:06	VR2W-105217	A69-9001-1275	1
2012-06-01 02:30:05	2012-06-01 12:30:05	VR2W-105217	A69-9001-1275	1
2012-06-01 02:53:39	2012-06-01 12:53:39	VR2W-105217	A69-9001-1275	1
2012-06-01 03:51:26	2012-06-01 13:51:26	VR2W-105217	A69-9001-1275	1
2012-06-01 20:48:02	2012-06-02 06:48:02	VR2W-105218	A69-9001-1275	1
2012-06-01 21:32:35	2012-06-02 07:32:35	VR2W-105218	A69-9001-1275	1
2012-06-01 22:59:27	2012-06-02 08:59:27	VR2W-105217	A69-9001-1275	1
2012-06-01 23:16:06	2012-06-02 09:16:06	VR2W-105217	A69-9001-1275	1
2012-06-01 23:23:43	2012-06-02 09:23:43	VR2W-105217	A69-9001-1275	1
2012-06-01 23:31:14	2012-06-02 09:31:14	VR2W-105217	A69-9001-1275	1
2012-06-01 23:54:41	2012-06-02 09:54:41	VR2W-105217	A69-9001-1275	1
2012-06-02 00:20:00	2012-06-02 10:20:00	VR2W-105217	A69-9001-1275	1
2012-06-02 00:27:33	2012-06-02 10:27:33	VR2W-105217	A69-9001-1275	1
2012-06-02 03:18:31	2012-06-02 13:18:31	VR2W-105217	A69-9001-1275	1
2012-06-02 03:25:56	2012-06-02 13:25:56	VR2W-105217	A69-9001-1275	1
2012-06-02 03:32:44	2012-06-02 13:32:44	VR2W-105217	A69-9001-1275	1
2012-06-02 03:53:01	2012-06-02 13:53:01	VR2W-105217	A69-9001-1275	1
2012-06-02 04:13:02	2012-06-02 14:13:02	VR2W-105217	A69-9001-1275	1
2012-06-02 04:17:37	2012-06-02 14:17:37	VR2W-105217	A69-9001-1275	1
2012-06-02 04:21:52	2012-06-02 14:21:52	VR2W-105217	A69-9001-1275	1
2012-06-02 04:37:42	2012-06-02 14:37:42	VR2W-105217	A69-9001-1275	1
2012-06-02 04:42:22	2012-06-02 14:42:22	VR2W-105217	A69-9001-1275	1
2012-06-02 04:54:55	2012-06-02 14:54:55	VR2W-105217	A69-9001-1275	1
2012-06-02 04:58:43	2012-06-02 14:58:43	VR2W-105217	A69-9001-1275	1
2012-06-02 05:06:45	2012-06-02 15:06:45	VR2W-105217	A69-9001-1275	1
2012-06-02 05:32:26	2012-06-02 15:32:26	VR2W-105217	A69-9001-1275	1
2012-06-02 05:36:04	2012-06-02 15:36:04	VR2W-105217	A69-9001-1275	1
2012-06-02 05:49:10	2012-06-02 15:49:10	VR2W-105217	A69-9001-1275	1
2012-06-02 06:09:51	2012-06-02 16:09:51	VR2W-105217	A69-9001-1275	1
2012-06-02 07:24:17	2012-06-02 17:24:17	VR2W-105217	A69-9001-1275	1
2012-06-02 17:07:26	2012-06-03 03:07:26	VR2W-105217	A69-9001-1275	0
2012-06-02 17:54:30	2012-06-03 03:54:30	VR2W-105217	A69-9001-1275	0
2012-06-02 20:26:11	2012-06-03 06:26:11	VR2W-105218	A69-9001-1275	0
2012-06-02 20:39:54	2012-06-03 06:39:54	VR2W-105217	A69-9001-1275	1
2012-06-02 20:54:53	2012-06-03 06:54:53	VR2W-105218	A69-9001-1275	1
2012-06-02 21:04:16	2012-06-03 07:04:16	VR2W-105217	A69-9001-1275	1
2012-06-02 21:20:58	2012-06-03 07:20:58	VR2W-105217	A69-9001-1275	1
2012-06-02 21:38:49	2012-06-03 07:38:49	VR2W-105217	A69-9001-1275	1
2012-06-02 22:01:05	2012-06-03 08:01:05	VR2W-105216	A69-9001-1275	1
2012-06-02 22:37:30	2012-06-03 08:37:30	VR2W-105216	A69-9001-1275	1
2012-06-02 23:19:54	2012-06-03 09:19:54	VR2W-105216	A69-9001-1275	1
2012-06-03 00:02:41	2012-06-03 10:02:41	VR2W-105217	A69-9001-1275	1
2012-06-03 00:07:12	2012-06-03 10:07:12	VR2W-105217	A69-9001-1275	1
2012-06-03 00:11:16	2012-06-03 10:11:16	VR2W-105217	A69-9001-1275	1
2012-06-03 00:16:10	2012-06-03 10:16:10	VR2W-105217	A69-9001-1275	1
2012-06-03 04:08:29	2012-06-03 14:08:29	VR2W-105217	A69-9001-1275	1
2012-06-03 05:14:43	2012-06-03 15:14:43	VR2W-105217	A69-9001-1275	1
2012-06-03 05:21:57	2012-06-03 15:21:57	VR2W-105217	A69-9001-1275	1
2012-06-03 05:33:17	2012-06-03 15:33:17	VR2W-105217	A69-9001-1275	1
2012-06-03 05:37:23	2012-06-03 15:37:23	VR2W-105217	A69-9001-1275	1
2012-06-03 06:06:56	2012-06-03 16:06:56	VR2W-105217	A69-9001-1275	1
2012-06-03 06:21:39	2012-06-03 16:21:39	VR2W-105216	A69-9001-1275	1
2012-06-03 10:52:54	2012-06-03 20:52:54	VR2W-105217	A69-9001-1275	0
2012-06-03 20:44:53	2012-06-04 06:44:53	VR2W-105217	A69-9001-1275	1
2012-06-03 20:52:53	2012-06-04 06:52:53	VR2W-105218	A69-9001-1275	1
2012-06-03 21:00:47	2012-06-04 07:00:47	VR2W-105217	A69-9001-1275	1
2012-06-03 22:39:48	2012-06-04 08:39:48	VR2W-105217	A69-9001-1275	1
2012-06-03 23:20:18	2012-06-04 09:20:18	VR2W-105217	A69-9001-1275	1
2012-06-04 00:49:26	2012-06-04 10:49:26	VR2W-105217	A69-9001-1275	1
2012-06-04 01:52:52	2012-06-04 11:52:52	VR2W-105217	A69-9001-1275	1
2012-06-04 02:26:13	2012-06-04 12:26:13	VR2W-105217	A69-9001-1275	1
2012-06-04 03:19:14	2012-06-04 13:19:14	VR2W-105216	A69-9001-1275	1
2012-06-04 04:24:43	2012-06-04 14:24:43	VR2W-105218	A69-9001-1275	1
2012-06-04 05:27:06	2012-06-04 15:27:06	VR2W-105216	A69-9001-1275	1
2012-06-04 05:55:56	2012-06-04 15:55:56	VR2W-105216	A69-9001-1275	1
2012-06-04 07:35:58	2012-06-04 17:35:58	VR2W-105217	A69-9001-1275	1
2012-06-04 07:40:30	2012-06-04 17:40:30	VR2W-105217	A69-9001-1275	1
2012-06-04 07:55:20	2012-06-04 17:55:20	VR2W-105218	A69-9001-1275	1
2012-06-04 10:23:26	2012-06-04 20:23:26	VR2W-105217	A69-9001-1275	0
2012-06-04 21:01:01	2012-06-05 07:01:01	VR2W-105216	A69-9001-1275	1
2012-06-04 22:59:03	2012-06-05 08:59:03	VR2W-105216	A69-9001-1275	1
2012-06-04 23:15:16	2012-06-05 09:15:16	VR2W-105217	A69-9001-1275	1
2012-06-05 00:09:58	2012-06-05 10:09:58	VR2W-105217	A69-9001-1275	1
2012-06-05 00:23:47	2012-06-05 10:23:47	VR2W-105217	A69-9001-1275	1
2012-06-05 00:46:25	2012-06-05 10:46:25	VR2W-105217	A69-9001-1275	1
2012-06-05 00:54:20	2012-06-05 10:54:20	VR2W-105217	A69-9001-1275	1
2012-06-05 01:01:20	2012-06-05 11:01:20	VR2W-105217	A69-9001-1275	1
2012-06-05 01:20:30	2012-06-05 11:20:30	VR2W-105217	A69-9001-1275	1
2012-06-05 01:48:42	2012-06-05 11:48:42	VR2W-105217	A69-9001-1275	1
2012-06-05 01:56:47	2012-06-05 11:56:47	VR2W-105217	A69-9001-1275	1
2012-06-05 02:47:49	2012-06-05 12:47:49	VR2W-105217	A69-9001-1275	1
2012-06-05 06:48:46	2012-06-05 16:48:46	VR2W-105217	A69-9001-1275	1
2012-06-05 07:08:28	2012-06-05 17:08:28	VR2W-105216	A69-9001-1275	1
2012-06-05 07:47:50	2012-06-05 17:47:50	VR2W-105217	A69-9001-1275	1
2012-06-05 08:08:42	2012-06-05 18:08:42	VR2W-105217	A69-9001-1275	1
2012-06-05 17:01:02	2012-06-06 03:01:02	VR2W-105217	A69-9001-1275	0
2012-06-05 20:39:04	2012-06-06 06:39:04	VR2W-105217	A69-9001-1275	1
2012-06-05 21:07:38	2012-06-06 07:07:38	VR2W-105217	A69-9001-1275	1
2012-06-05 21:15:21	2012-06-06 07:15:21	VR2W-105217	A69-9001-1275	1
2012-06-06 01:17:59	2012-06-06 11:17:59	VR2W-105216	A69-9001-1275	1
2012-06-06 01:26:15	2012-06-06 11:26:15	VR2W-105217	A69-9001-1275	1
2012-06-06 02:08:36	2012-06-06 12:08:36	VR2W-105217	A69-9001-1275	1
2012-06-06 02:21:07	2012-06-06 12:21:07	VR2W-105217	A69-9001-1275	1
2012-06-06 04:31:13	2012-06-06 14:31:13	VR2W-105218	A69-9001-1275	1
2012-06-06 05:49:20	2012-06-06 15:49:20	VR2W-105217	A69-9001-1275	1
2012-06-06 06:28:37	2012-06-06 16:28:37	VR2W-105217	A69-9001-1275	1
2012-06-06 07:23:03	2012-06-06 17:23:03	VR2W-105216	A69-9001-1275	1
2012-06-06 07:31:24	2012-06-06 17:31:24	VR2W-105217	A69-9001-1275	1
2012-06-06 08:00:17	2012-06-06 18:00:17	VR2W-105217	A69-9001-1275	1
2012-06-06 08:00:36	2012-06-06 18:00:36	VR2W-105216	A69-9001-1275	1
2012-06-06 21:16:04	2012-06-07 07:16:04	VR2W-105216	A69-9001-1275	1
2012-06-07 02:39:53	2012-06-07 12:39:53	VR2W-105216	A69-9001-1275	1
2012-06-07 02:43:10	2012-06-07 12:43:10	VR2W-105217	A69-9001-1275	1
2012-06-07 02:51:31	2012-06-07 12:51:31	VR2W-105217	A69-9001-1275	1
2012-06-07 03:30:30	2012-06-07 13:30:30	VR2W-105217	A69-9001-1275	1
2012-06-07 04:19:50	2012-06-07 14:19:50	VR2W-105217	A69-9001-1275	1
2012-06-07 04:28:10	2012-06-07 14:28:10	VR2W-105217	A69-9001-1275	1
2012-06-07 04:50:22	2012-06-07 14:50:22	VR2W-105217	A69-9001-1275	1
2012-06-07 05:23:36	2012-06-07 15:23:36	VR2W-105217	A69-9001-1275	1
2012-06-07 05:50:44	2012-06-07 15:50:44	VR2W-105217	A69-9001-1275	1
2012-06-07 06:20:44	2012-06-07 16:20:44	VR2W-105217	A69-9001-1275	1
2012-06-07 06:24:06	2012-06-07 16:24:06	VR2W-105217	A69-9001-1275	1
2012-06-07 06:45:01	2012-06-07 16:45:01	VR2W-105216	A69-9001-1275	1
2012-06-07 07:37:41	2012-06-07 17:37:41	VR2W-105217	A69-9001-1275	1
2012-06-07 08:05:35	2012-06-07 18:05:35	VR2W-105217	A69-9001-1275	1
2012-06-07 20:32:29	2012-06-08 06:32:29	VR2W-105217	A69-9001-1275	1
2012-06-07 21:58:30	2012-06-08 07:58:30	VR2W-105216	A69-9001-1275	1
2012-06-07 23:49:56	2012-06-08 09:49:56	VR2W-105216	A69-9001-1275	1
2012-06-08 00:29:38	2012-06-08 10:29:38	VR2W-105216	A69-9001-1275	1
2012-06-08 05:25:46	2012-06-08 15:25:46	VR2W-105217	A69-9001-1275	1
2012-06-08 05:35:36	2012-06-08 15:35:36	VR2W-105217	A69-9001-1275	1
2012-06-08 07:27:15	2012-06-08 17:27:15	VR2W-105217	A69-9001-1275	1
2012-06-08 08:40:42	2012-06-08 18:40:42	VR2W-105217	A69-9001-1275	0
2012-06-08 09:01:04	2012-06-08 19:01:04	VR2W-105217	A69-9001-1275	0
2012-06-08 20:27:40	2012-06-09 06:27:40	VR2W-105217	A69-9001-1275	0
2012-06-08 21:31:41	2012-06-09 07:31:41	VR2W-105217	A69-9001-1275	1
2012-06-08 21:39:22	2012-06-09 07:39:22	VR2W-105217	A69-9001-1275	1
2012-06-08 22:26:53	2012-06-09 08:26:53	VR2W-105217	A69-9001-1275	1
2012-06-08 23:14:47	2012-06-09 09:14:47	VR2W-105217	A69-9001-1275	1
2012-06-08 23:18:07	2012-06-09 09:18:07	VR2W-105217	A69-9001-1275	1
2012-06-08 23:21:33	2012-06-09 09:21:33	VR2W-105217	A69-9001-1275	1
2012-06-08 23:25:08	2012-06-09 09:25:08	VR2W-105217	A69-9001-1275	1
2012-06-09 00:05:06	2012-06-09 10:05:06	VR2W-105217	A69-9001-1275	1
2012-06-09 00:09:43	2012-06-09 10:09:43	VR2W-105217	A69-9001-1275	1
2012-06-09 00:14:02	2012-06-09 10:14:02	VR2W-105217	A69-9001-1275	1
2012-06-09 00:17:42	2012-06-09 10:17:42	VR2W-105217	A69-9001-1275	1
2012-06-09 00:21:48	2012-06-09 10:21:48	VR2W-105217	A69-9001-1275	1
2012-06-09 00:25:05	2012-06-09 10:25:05	VR2W-105217	A69-9001-1275	1
2012-06-09 00:28:20	2012-06-09 10:28:20	VR2W-105217	A69-9001-1275	1
2012-06-09 00:38:14	2012-06-09 10:38:14	VR2W-105217	A69-9001-1275	1
2012-06-09 00:41:36	2012-06-09 10:41:36	VR2W-105217	A69-9001-1275	1
2012-06-09 00:45:02	2012-06-09 10:45:02	VR2W-105217	A69-9001-1275	1
2012-06-09 05:25:03	2012-06-09 15:25:03	VR2W-105217	A69-9001-1275	1
2012-06-09 05:25:22	2012-06-09 15:25:22	VR2W-105216	A69-9001-1275	1
2012-06-09 06:42:00	2012-06-09 16:42:00	VR2W-105217	A69-9001-1275	1
2012-06-09 06:46:53	2012-06-09 16:46:53	VR2W-105217	A69-9001-1275	1
2012-06-09 07:15:13	2012-06-09 17:15:13	VR2W-105216	A69-9001-1275	1
2012-06-09 07:48:59	2012-06-09 17:48:59	VR2W-105217	A69-9001-1275	1
2012-06-09 20:40:57	2012-06-10 06:40:57	VR2W-105217	A69-9001-1275	1
2012-06-09 20:45:28	2012-06-10 06:45:28	VR2W-105217	A69-9001-1275	1
2012-06-09 20:56:29	2012-06-10 06:56:29	VR2W-105216	A69-9001-1275	1
2012-06-09 21:10:05	2012-06-10 07:10:05	VR2W-105217	A69-9001-1275	1
2012-06-09 21:21:21	2012-06-10 07:21:21	VR2W-105217	A69-9001-1275	1
2012-06-09 21:25:19	2012-06-10 07:25:19	VR2W-105217	A69-9001-1275	1
2012-06-09 21:47:17	2012-06-10 07:47:17	VR2W-105217	A69-9001-1275	1
2012-06-09 21:54:54	2012-06-10 07:54:54	VR2W-105217	A69-9001-1275	1
2012-06-09 21:59:38	2012-06-10 07:59:38	VR2W-105217	A69-9001-1275	1
2012-06-09 22:04:10	2012-06-10 08:04:10	VR2W-105217	A69-9001-1275	1
2012-06-09 22:08:19	2012-06-10 08:08:19	VR2W-105217	A69-9001-1275	1
2012-06-09 22:15:09	2012-06-10 08:15:09	VR2W-105217	A69-9001-1275	1
2012-06-09 22:22:48	2012-06-10 08:22:48	VR2W-105217	A69-9001-1275	1
2012-06-09 22:44:07	2012-06-10 08:44:07	VR2W-105217	A69-9001-1275	1
2012-06-09 23:41:58	2012-06-10 09:41:58	VR2W-105217	A69-9001-1275	1
2012-06-09 23:49:37	2012-06-10 09:49:37	VR2W-105217	A69-9001-1275	1
2012-06-09 23:58:59	2012-06-10 09:58:59	VR2W-105217	A69-9001-1275	1
2012-06-10 00:31:10	2012-06-10 10:31:10	VR2W-105217	A69-9001-1275	1
2012-06-10 01:29:42	2012-06-10 11:29:42	VR2W-105217	A69-9001-1275	1
2012-06-10 01:59:53	2012-06-10 11:59:53	VR2W-105217	A69-9001-1275	1
2012-06-10 02:32:57	2012-06-10 12:32:57	VR2W-105217	A69-9001-1275	1
2012-06-10 03:01:26	2012-06-10 13:01:26	VR2W-105217	A69-9001-1275	1
2012-06-10 07:46:15	2012-06-10 17:46:15	VR2W-105217	A69-9001-1275	1
2012-06-10 08:23:50	2012-06-10 18:23:50	VR2W-105217	A69-9001-1275	1
2012-06-10 08:32:48	2012-06-10 18:32:48	VR2W-105217	A69-9001-1275	0
2012-06-10 20:43:58	2012-06-11 06:43:58	VR2W-105216	A69-9001-1275	1
2012-06-10 21:09:33	2012-06-11 07:09:33	VR2W-105218	A69-9001-1275	1
2012-06-10 21:17:53	2012-06-11 07:17:53	VR2W-105217	A69-9001-1275	1
2012-06-10 21:22:14	2012-06-11 07:22:14	VR2W-105217	A69-9001-1275	1
2012-06-10 21:41:44	2012-06-11 07:41:44	VR2W-105217	A69-9001-1275	1
2012-06-10 21:45:19	2012-06-11 07:45:19	VR2W-105217	A69-9001-1275	1
2012-06-10 21:53:44	2012-06-11 07:53:44	VR2W-105217	A69-9001-1275	1
2012-06-10 22:12:28	2012-06-11 08:12:28	VR2W-105217	A69-9001-1275	1
2012-06-10 22:40:51	2012-06-11 08:40:51	VR2W-105217	A69-9001-1275	1
2012-06-10 22:48:40	2012-06-11 08:48:40	VR2W-105217	A69-9001-1275	1
2012-06-10 23:02:24	2012-06-11 09:02:24	VR2W-105217	A69-9001-1275	1
2012-06-10 23:06:21	2012-06-11 09:06:21	VR2W-105217	A69-9001-1275	1
2012-06-10 23:10:57	2012-06-11 09:10:57	VR2W-105217	A69-9001-1275	1
2012-06-10 23:23:07	2012-06-11 09:23:07	VR2W-105217	A69-9001-1275	1
2012-06-11 00:44:49	2012-06-11 10:44:49	VR2W-105217	A69-9001-1275	1
2012-06-11 02:58:24	2012-06-11 12:58:24	VR2W-105217	A69-9001-1275	1
2012-06-11 03:11:20	2012-06-11 13:11:20	VR2W-105217	A69-9001-1275	1
2012-06-11 03:22:54	2012-06-11 13:22:54	VR2W-105217	A69-9001-1275	1
2012-06-11 04:40:38	2012-06-11 14:40:38	VR2W-105217	A69-9001-1275	1
2012-06-11 05:23:11	2012-06-11 15:23:11	VR2W-105217	A69-9001-1275	1
2012-06-11 20:45:09	2012-06-12 06:45:09	VR2W-105217	A69-9001-1275	1
2012-06-11 20:48:39	2012-06-12 06:48:39	VR2W-105217	A69-9001-1275	1
2012-06-11 20:56:36	2012-06-12 06:56:36	VR2W-105217	A69-9001-1275	1
2012-06-11 21:21:51	2012-06-12 07:21:51	VR2W-105217	A69-9001-1275	1
2012-06-11 21:32:53	2012-06-12 07:32:53	VR2W-105218	A69-9001-1275	1
2012-06-11 21:56:33	2012-06-12 07:56:33	VR2W-105217	A69-9001-1275	1
2012-06-11 22:24:56	2012-06-12 08:24:56	VR2W-105217	A69-9001-1275	1
2012-06-11 22:41:37	2012-06-12 08:41:37	VR2W-105217	A69-9001-1275	1
2012-06-11 23:15:51	2012-06-12 09:15:51	VR2W-105217	A69-9001-1275	1
2012-06-11 23:22:43	2012-06-12 09:22:43	VR2W-105217	A69-9001-1275	1
2012-06-11 23:26:25	2012-06-12 09:26:25	VR2W-105217	A69-9001-1275	1
2012-06-11 23:45:05	2012-06-12 09:45:05	VR2W-105217	A69-9001-1275	1
2012-06-12 00:03:12	2012-06-12 10:03:12	VR2W-105217	A69-9001-1275	1
2012-06-12 01:31:54	2012-06-12 11:31:54	VR2W-105217	A69-9001-1275	1
2012-06-12 01:38:50	2012-06-12 11:38:50	VR2W-105217	A69-9001-1275	1
2012-06-12 01:47:06	2012-06-12 11:47:06	VR2W-105217	A69-9001-1275	1
2012-06-12 01:59:39	2012-06-12 11:59:39	VR2W-105217	A69-9001-1275	1
2012-06-12 20:45:14	2012-06-13 06:45:14	VR2W-105218	A69-9001-1275	1
2012-06-12 21:01:35	2012-06-13 07:01:35	VR2W-105217	A69-9001-1275	1
2012-06-12 22:05:40	2012-06-13 08:05:40	VR2W-105217	A69-9001-1275	1
2012-06-12 22:47:31	2012-06-13 08:47:31	VR2W-105217	A69-9001-1275	1
2012-06-12 23:07:49	2012-06-13 09:07:49	VR2W-105217	A69-9001-1275	1
2012-06-12 23:29:12	2012-06-13 09:29:12	VR2W-105217	A69-9001-1275	1
2012-06-12 23:42:40	2012-06-13 09:42:40	VR2W-105217	A69-9001-1275	1
2012-06-12 23:56:59	2012-06-13 09:56:59	VR2W-105217	A69-9001-1275	1
2012-06-13 00:17:24	2012-06-13 10:17:24	VR2W-105217	A69-9001-1275	1
2012-06-13 00:24:38	2012-06-13 10:24:38	VR2W-105217	A69-9001-1275	1
2012-06-13 00:32:17	2012-06-13 10:32:17	VR2W-105217	A69-9001-1275	1
2012-06-13 00:39:55	2012-06-13 10:39:55	VR2W-105217	A69-9001-1275	1
2012-06-13 01:09:17	2012-06-13 11:09:17	VR2W-105217	A69-9001-1275	1
2012-06-13 02:53:53	2012-06-13 12:53:53	VR2W-105217	A69-9001-1275	1
2012-06-13 06:19:56	2012-06-13 16:19:56	VR2W-105217	A69-9001-1275	1
2012-06-13 12:34:33	2012-06-13 22:34:33	VR2W-105217	A69-9001-1275	0
2012-06-13 12:48:10	2012-06-13 22:48:10	VR2W-105217	A69-9001-1275	0
2012-06-13 23:24:44	2012-06-14 09:24:44	VR2W-105217	A69-9001-1275	1
2012-06-14 00:05:30	2012-06-14 10:05:30	VR2W-105217	A69-9001-1275	1
2012-06-14 01:46:23	2012-06-14 11:46:23	VR2W-105217	A69-9001-1275	1
2012-06-14 03:41:54	2012-06-14 13:41:54	VR2W-105217	A69-9001-1275	1
2012-06-14 03:59:15	2012-06-14 13:59:15	VR2W-105217	A69-9001-1275	1
2012-06-14 05:00:58	2012-06-14 15:00:58	VR2W-105217	A69-9001-1275	1
2012-06-14 05:45:33	2012-06-14 15:45:33	VR2W-105217	A69-9001-1275	1
2012-06-14 10:35:25	2012-06-14 20:35:25	VR2W-105217	A69-9001-1275	0
2012-06-14 20:47:07	2012-06-15 06:47:07	VR2W-105217	A69-9001-1275	1
2012-06-14 21:00:06	2012-06-15 07:00:06	VR2W-105218	A69-9001-1275	1
2012-06-15 00:44:24	2012-06-15 10:44:24	VR2W-105217	A69-9001-1275	1
2012-06-15 00:56:51	2012-06-15 10:56:51	VR2W-105217	A69-9001-1275	1
2012-06-15 01:26:40	2012-06-15 11:26:40	VR2W-105218	A69-9001-1275	1
2012-06-15 01:31:01	2012-06-15 11:31:01	VR2W-105219	A69-9001-1275	1
2012-06-15 01:34:45	2012-06-15 11:34:45	VR2W-105218	A69-9001-1275	1
2012-06-15 04:01:07	2012-06-15 14:01:07	VR2W-105217	A69-9001-1275	1
2012-06-15 04:43:58	2012-06-15 14:43:58	VR2W-105217	A69-9001-1275	1
2012-06-15 20:39:51	2012-06-16 06:39:51	VR2W-105217	A69-9001-1275	1
2012-06-15 21:19:13	2012-06-16 07:19:13	VR2W-105217	A69-9001-1275	1
2012-06-15 21:22:31	2012-06-16 07:22:31	VR2W-105217	A69-9001-1275	1
2012-06-15 23:24:41	2012-06-16 09:24:41	VR2W-105217	A69-9001-1275	1
2012-06-15 23:36:22	2012-06-16 09:36:22	VR2W-105217	A69-9001-1275	1
2012-06-15 23:53:49	2012-06-16 09:53:49	VR2W-105217	A69-9001-1275	1
2012-06-16 00:19:22	2012-06-16 10:19:22	VR2W-105217	A69-9001-1275	1
2012-06-16 00:33:25	2012-06-16 10:33:25	VR2W-105217	A69-9001-1275	1
2012-06-16 00:37:28	2012-06-16 10:37:28	VR2W-105217	A69-9001-1275	1
2012-06-16 00:42:20	2012-06-16 10:42:20	VR2W-105217	A69-9001-1275	1
2012-06-16 00:47:06	2012-06-16 10:47:06	VR2W-105217	A69-9001-1275	1
2012-06-16 01:23:24	2012-06-16 11:23:24	VR2W-105217	A69-9001-1275	1
2012-06-16 01:28:12	2012-06-16 11:28:12	VR2W-105217	A69-9001-1275	1
2012-06-16 01:32:53	2012-06-16 11:32:53	VR2W-105217	A69-9001-1275	1
2012-06-16 02:40:56	2012-06-16 12:40:56	VR2W-105217	A69-9001-1275	1
2012-06-16 03:16:22	2012-06-16 13:16:22	VR2W-105217	A69-9001-1275	1
2012-06-16 03:40:43	2012-06-16 13:40:43	VR2W-105217	A69-9001-1275	1
2012-06-16 03:48:52	2012-06-16 13:48:52	VR2W-105217	A69-9001-1275	1
2012-06-16 04:35:15	2012-06-16 14:35:15	VR2W-105217	A69-9001-1275	1
2012-06-16 04:57:06	2012-06-16 14:57:06	VR2W-105217	A69-9001-1275	1
2012-06-16 05:00:46	2012-06-16 15:00:46	VR2W-105217	A69-9001-1275	1
2012-06-16 05:10:03	2012-06-16 15:10:03	VR2W-105216	A69-9001-1275	1
2012-06-16 05:55:03	2012-06-16 15:55:03	VR2W-105217	A69-9001-1275	1
2012-06-16 21:17:50	2012-06-17 07:17:50	VR2W-105217	A69-9001-1275	1
2012-06-16 23:34:06	2012-06-17 09:34:06	VR2W-105217	A69-9001-1275	1
2012-06-16 23:53:55	2012-06-17 09:53:55	VR2W-105217	A69-9001-1275	1
2012-06-17 00:58:52	2012-06-17 10:58:52	VR2W-105218	A69-9001-1275	1
2012-06-17 01:59:25	2012-06-17 11:59:25	VR2W-105217	A69-9001-1275	1
2012-06-17 03:17:45	2012-06-17 13:17:45	VR2W-105217	A69-9001-1275	1
2012-06-17 04:02:39	2012-06-17 14:02:39	VR2W-105217	A69-9001-1275	1
2012-06-17 04:48:11	2012-06-17 14:48:11	VR2W-105217	A69-9001-1275	1
2012-06-17 05:35:58	2012-06-17 15:35:58	VR2W-105217	A69-9001-1275	1
2012-06-17 08:04:27	2012-06-17 18:04:27	VR2W-105217	A69-9001-1275	1
2012-06-17 20:38:24	2012-06-18 06:38:24	VR2W-105217	A69-9001-1275	1
2012-06-17 20:43:16	2012-06-18 06:43:16	VR2W-105218	A69-9001-1275	1
2012-06-17 21:19:51	2012-06-18 07:19:51	VR2W-105217	A69-9001-1275	1
2012-06-17 21:52:43	2012-06-18 07:52:43	VR2W-105217	A69-9001-1275	1
2012-06-17 22:39:03	2012-06-18 08:39:03	VR2W-105217	A69-9001-1275	1
2012-06-17 22:43:04	2012-06-18 08:43:04	VR2W-105217	A69-9001-1275	1
2012-06-17 22:48:09	2012-06-18 08:48:09	VR2W-105216	A69-9001-1275	1
2012-06-17 23:08:01	2012-06-18 09:08:01	VR2W-105217	A69-9001-1275	1
2012-06-17 23:50:44	2012-06-18 09:50:44	VR2W-105217	A69-9001-1275	1
2012-06-17 23:54:24	2012-06-18 09:54:24	VR2W-105217	A69-9001-1275	1
2012-06-18 00:03:20	2012-06-18 10:03:20	VR2W-105217	A69-9001-1275	1
2012-06-18 00:08:07	2012-06-18 10:08:07	VR2W-105217	A69-9001-1275	1
2012-06-18 00:29:10	2012-06-18 10:29:10	VR2W-105217	A69-9001-1275	1
2012-06-18 01:35:00	2012-06-18 11:35:00	VR2W-105217	A69-9001-1275	1
2012-06-18 02:43:49	2012-06-18 12:43:49	VR2W-105216	A69-9001-1275	1
2012-06-18 04:33:51	2012-06-18 14:33:51	VR2W-105217	A69-9001-1275	1
2012-06-18 04:51:47	2012-06-18 14:51:47	VR2W-105217	A69-9001-1275	1
2012-06-18 04:56:28	2012-06-18 14:56:28	VR2W-105217	A69-9001-1275	1
2012-06-18 05:09:29	2012-06-18 15:09:29	VR2W-105217	A69-9001-1275	1
2012-06-18 05:13:50	2012-06-18 15:13:50	VR2W-105217	A69-9001-1275	1
2012-06-18 05:21:51	2012-06-18 15:21:51	VR2W-105217	A69-9001-1275	1
2012-06-18 05:29:22	2012-06-18 15:29:22	VR2W-105217	A69-9001-1275	1
2012-06-18 05:41:34	2012-06-18 15:41:34	VR2W-105217	A69-9001-1275	1
2012-06-18 05:53:56	2012-06-18 15:53:56	VR2W-105217	A69-9001-1275	1
2012-06-18 22:32:56	2012-06-19 08:32:56	VR2W-105217	A69-9001-1275	1
2012-06-18 22:53:23	2012-06-19 08:53:23	VR2W-105217	A69-9001-1275	1
2012-06-18 23:05:18	2012-06-19 09:05:18	VR2W-105217	A69-9001-1275	1
2012-06-18 23:29:39	2012-06-19 09:29:39	VR2W-105217	A69-9001-1275	1
2012-06-19 00:00:41	2012-06-19 10:00:41	VR2W-105217	A69-9001-1275	1
2012-06-19 00:08:40	2012-06-19 10:08:40	VR2W-105217	A69-9001-1275	1
2012-06-19 00:42:11	2012-06-19 10:42:11	VR2W-105217	A69-9001-1275	1
2012-06-19 01:07:48	2012-06-19 11:07:48	VR2W-105217	A69-9001-1275	1
2012-06-19 03:24:30	2012-06-19 13:24:30	VR2W-105217	A69-9001-1275	1
2012-06-19 03:42:52	2012-06-19 13:42:52	VR2W-105218	A69-9001-1275	1
2012-06-19 03:52:11	2012-06-19 13:52:11	VR2W-105218	A69-9001-1275	1
2012-06-19 04:03:21	2012-06-19 14:03:21	VR2W-105217	A69-9001-1275	1
2012-06-19 04:11:02	2012-06-19 14:11:02	VR2W-105217	A69-9001-1275	1
2012-06-19 21:12:45	2012-06-20 07:12:45	VR2W-105217	A69-9001-1275	1
2012-06-19 22:38:22	2012-06-20 08:38:22	VR2W-105217	A69-9001-1275	1
2012-06-19 23:15:12	2012-06-20 09:15:12	VR2W-105217	A69-9001-1275	1
2012-06-19 23:37:51	2012-06-20 09:37:51	VR2W-105217	A69-9001-1275	1
2012-06-20 00:01:32	2012-06-20 10:01:32	VR2W-105217	A69-9001-1275	1
2012-06-20 00:05:48	2012-06-20 10:05:48	VR2W-105217	A69-9001-1275	1
2012-06-20 00:17:44	2012-06-20 10:17:44	VR2W-105217	A69-9001-1275	1
2012-06-20 00:35:54	2012-06-20 10:35:54	VR2W-105217	A69-9001-1275	1
2012-06-20 00:59:24	2012-06-20 10:59:24	VR2W-105217	A69-9001-1275	1
2012-06-20 01:38:34	2012-06-20 11:38:34	VR2W-105217	A69-9001-1275	1
2012-06-20 01:43:07	2012-06-20 11:43:07	VR2W-105217	A69-9001-1275	1
2012-06-20 02:45:54	2012-06-20 12:45:54	VR2W-105217	A69-9001-1275	1
2012-06-20 03:06:42	2012-06-20 13:06:42	VR2W-105217	A69-9001-1275	1
2012-06-20 06:28:28	2012-06-20 16:28:28	VR2W-105217	A69-9001-1275	1
2012-06-20 06:32:47	2012-06-20 16:32:47	VR2W-105217	A69-9001-1275	1
2012-06-20 06:40:36	2012-06-20 16:40:36	VR2W-105217	A69-9001-1275	1
2012-06-20 06:43:54	2012-06-20 16:43:54	VR2W-105217	A69-9001-1275	1
2012-06-20 21:22:36	2012-06-21 07:22:36	VR2W-105216	A69-9001-1275	1
2012-06-21 00:04:12	2012-06-21 10:04:12	VR2W-105217	A69-9001-1275	1
2012-06-21 00:25:21	2012-06-21 10:25:21	VR2W-105217	A69-9001-1275	1
2012-06-21 00:29:25	2012-06-21 10:29:25	VR2W-105217	A69-9001-1275	1
2012-06-21 00:53:39	2012-06-21 10:53:39	VR2W-105217	A69-9001-1275	1
2012-06-21 00:58:07	2012-06-21 10:58:07	VR2W-105217	A69-9001-1275	1
2012-06-21 01:06:51	2012-06-21 11:06:51	VR2W-105217	A69-9001-1275	1
2012-06-21 01:22:05	2012-06-21 11:22:05	VR2W-105217	A69-9001-1275	1
2012-06-21 01:25:26	2012-06-21 11:25:26	VR2W-105217	A69-9001-1275	1
2012-06-21 01:28:52	2012-06-21 11:28:52	VR2W-105217	A69-9001-1275	1
2012-06-21 01:45:53	2012-06-21 11:45:53	VR2W-105217	A69-9001-1275	1
2012-06-21 03:22:36	2012-06-21 13:22:36	VR2W-105217	A69-9001-1275	1
2012-06-21 04:09:09	2012-06-21 14:09:09	VR2W-105217	A69-9001-1275	1
2012-06-21 04:52:37	2012-06-21 14:52:37	VR2W-105217	A69-9001-1275	1
2012-06-21 05:01:35	2012-06-21 15:01:35	VR2W-105217	A69-9001-1275	1
2012-06-21 06:01:58	2012-06-21 16:01:58	VR2W-105217	A69-9001-1275	1
2012-06-21 06:10:31	2012-06-21 16:10:31	VR2W-105217	A69-9001-1275	1
2012-06-21 20:38:29	2012-06-22 06:38:29	VR2W-105217	A69-9001-1275	1
2012-06-22 00:45:34	2012-06-22 10:45:34	VR2W-105216	A69-9001-1275	1
2012-06-22 02:24:29	2012-06-22 12:24:29	VR2W-105217	A69-9001-1275	1
2012-06-22 05:52:10	2012-06-22 15:52:10	VR2W-105217	A69-9001-1275	1
2012-06-22 07:52:46	2012-06-22 17:52:46	VR2W-105217	A69-9001-1275	1
2012-06-22 07:57:13	2012-06-22 17:57:13	VR2W-105217	A69-9001-1275	1
2012-06-22 08:01:30	2012-06-22 18:01:30	VR2W-105216	A69-9001-1275	1
2012-06-22 15:10:05	2012-06-23 01:10:05	VR2W-105217	A69-9001-1275	0
2012-06-22 21:09:39	2012-06-23 07:09:39	VR2W-105217	A69-9001-1275	1
2012-06-22 21:18:44	2012-06-23 07:18:44	VR2W-105217	A69-9001-1275	1
2012-06-22 21:22:35	2012-06-23 07:22:35	VR2W-105217	A69-9001-1275	1
2012-06-22 21:31:05	2012-06-23 07:31:05	VR2W-105217	A69-9001-1275	1
2012-06-22 21:44:44	2012-06-23 07:44:44	VR2W-105217	A69-9001-1275	1
2012-06-22 21:48:23	2012-06-23 07:48:23	VR2W-105217	A69-9001-1275	1
2012-06-22 21:52:26	2012-06-23 07:52:26	VR2W-105217	A69-9001-1275	1
2012-06-23 02:17:07	2012-06-23 12:17:07	VR2W-105217	A69-9001-1275	1
2012-06-23 03:25:48	2012-06-23 13:25:48	VR2W-105217	A69-9001-1275	1
2012-06-23 03:41:08	2012-06-23 13:41:08	VR2W-105217	A69-9001-1275	1
2012-06-23 04:39:18	2012-06-23 14:39:18	VR2W-105217	A69-9001-1275	1
2012-06-23 06:20:42	2012-06-23 16:20:42	VR2W-105218	A69-9001-1275	1
2012-06-23 06:25:08	2012-06-23 16:25:08	VR2W-105217	A69-9001-1275	1
2012-06-23 06:33:40	2012-06-23 16:33:40	VR2W-105217	A69-9001-1275	1
2012-06-23 07:26:33	2012-06-23 17:26:33	VR2W-105217	A69-9001-1275	1
2012-06-23 20:48:56	2012-06-24 06:48:56	VR2W-105217	A69-9001-1275	1
2012-06-23 21:39:55	2012-06-24 07:39:55	VR2W-105217	A69-9001-1275	1
2012-06-23 22:20:47	2012-06-24 08:20:47	VR2W-105217	A69-9001-1275	1
2012-06-23 23:45:48	2012-06-24 09:45:48	VR2W-105217	A69-9001-1275	1
2012-06-24 01:15:31	2012-06-24 11:15:31	VR2W-105217	A69-9001-1275	1
2012-06-24 02:07:47	2012-06-24 12:07:47	VR2W-105217	A69-9001-1275	1
2012-06-24 03:14:42	2012-06-24 13:14:42	VR2W-105217	A69-9001-1275	1
2012-06-24 03:46:15	2012-06-24 13:46:15	VR2W-105217	A69-9001-1275	1
2012-06-24 04:20:08	2012-06-24 14:20:08	VR2W-105217	A69-9001-1275	1
2012-06-24 04:32:06	2012-06-24 14:32:06	VR2W-105217	A69-9001-1275	1
2012-06-24 05:00:51	2012-06-24 15:00:51	VR2W-105217	A69-9001-1275	1
2012-06-24 05:18:23	2012-06-24 15:18:23	VR2W-105217	A69-9001-1275	1
2012-06-24 05:25:34	2012-06-24 15:25:34	VR2W-105217	A69-9001-1275	1
2012-06-24 05:44:17	2012-06-24 15:44:17	VR2W-105217	A69-9001-1275	1
2012-06-24 05:58:42	2012-06-24 15:58:42	VR2W-105217	A69-9001-1275	1
2012-06-24 06:24:36	2012-06-24 16:24:36	VR2W-105217	A69-9001-1275	1
2012-06-24 21:47:08	2012-06-25 07:47:08	VR2W-105217	A69-9001-1275	1
2012-06-24 22:12:04	2012-06-25 08:12:04	VR2W-105217	A69-9001-1275	1
2012-06-24 22:32:23	2012-06-25 08:32:23	VR2W-105217	A69-9001-1275	1
2012-06-24 22:44:47	2012-06-25 08:44:47	VR2W-105217	A69-9001-1275	1
2012-06-24 22:48:38	2012-06-25 08:48:38	VR2W-105217	A69-9001-1275	1
2012-06-25 01:30:31	2012-06-25 11:30:31	VR2W-105217	A69-9001-1275	1
2012-06-25 02:15:46	2012-06-25 12:15:46	VR2W-105217	A69-9001-1275	1
2012-06-25 02:26:00	2012-06-25 12:26:00	VR2W-105217	A69-9001-1275	1
2012-06-25 02:45:49	2012-06-25 12:45:49	VR2W-105217	A69-9001-1275	1
2012-06-25 04:06:41	2012-06-25 14:06:41	VR2W-105217	A69-9001-1275	1
2012-06-25 04:15:13	2012-06-25 14:15:13	VR2W-105217	A69-9001-1275	1
2012-06-25 04:49:51	2012-06-25 14:49:51	VR2W-105217	A69-9001-1275	1
2012-06-25 04:56:43	2012-06-25 14:56:43	VR2W-105217	A69-9001-1275	1
2012-06-25 05:07:46	2012-06-25 15:07:46	VR2W-105217	A69-9001-1275	1
2012-06-25 05:14:24	2012-06-25 15:14:24	VR2W-105217	A69-9001-1275	1
2012-06-25 05:29:08	2012-06-25 15:29:08	VR2W-105217	A69-9001-1275	1
2012-06-25 05:39:54	2012-06-25 15:39:54	VR2W-105217	A69-9001-1275	1
2012-06-25 06:19:43	2012-06-25 16:19:43	VR2W-105217	A69-9001-1275	1
2012-06-25 06:29:31	2012-06-25 16:29:31	VR2W-105217	A69-9001-1275	1
2012-06-25 06:39:07	2012-06-25 16:39:07	VR2W-105217	A69-9001-1275	1
2012-06-25 22:02:54	2012-06-26 08:02:54	VR2W-105217	A69-9001-1275	1
2012-06-25 22:47:27	2012-06-26 08:47:27	VR2W-105217	A69-9001-1275	1
2012-06-25 23:10:47	2012-06-26 09:10:47	VR2W-105217	A69-9001-1275	1
2012-06-26 00:57:09	2012-06-26 10:57:09	VR2W-105216	A69-9001-1275	1
2012-06-26 01:11:34	2012-06-26 11:11:34	VR2W-105217	A69-9001-1275	1
2012-06-26 01:30:59	2012-06-26 11:30:59	VR2W-105217	A69-9001-1275	1
2012-06-26 07:16:54	2012-06-26 17:16:54	VR2W-105217	A69-9001-1275	1
2012-06-26 20:40:13	2012-06-27 06:40:13	VR2W-105217	A69-9001-1275	1
2012-06-26 21:25:00	2012-06-27 07:25:00	VR2W-105217	A69-9001-1275	1
2012-06-26 21:52:59	2012-06-27 07:52:59	VR2W-105217	A69-9001-1275	1
2012-06-26 22:01:26	2012-06-27 08:01:26	VR2W-105217	A69-9001-1275	1
2012-06-26 22:18:22	2012-06-27 08:18:22	VR2W-105217	A69-9001-1275	1
2012-06-26 22:25:57	2012-06-27 08:25:57	VR2W-105217	A69-9001-1275	1
2012-06-26 22:43:12	2012-06-27 08:43:12	VR2W-105217	A69-9001-1275	1
2012-06-26 23:53:37	2012-06-27 09:53:37	VR2W-105217	A69-9001-1275	1
2012-06-27 00:08:16	2012-06-27 10:08:16	VR2W-105217	A69-9001-1275	1
2012-06-27 01:05:38	2012-06-27 11:05:38	VR2W-105217	A69-9001-1275	1
2012-06-27 01:37:32	2012-06-27 11:37:32	VR2W-105217	A69-9001-1275	1
2012-06-27 03:11:28	2012-06-27 13:11:28	VR2W-105217	A69-9001-1275	1
2012-06-27 03:16:20	2012-06-27 13:16:20	VR2W-105217	A69-9001-1275	1
2012-06-27 22:49:41	2012-06-28 08:49:41	VR2W-105217	A69-9001-1275	1
2012-06-27 23:38:37	2012-06-28 09:38:37	VR2W-105217	A69-9001-1275	1
2012-06-27 23:42:24	2012-06-28 09:42:24	VR2W-105217	A69-9001-1275	1
2012-06-28 00:29:44	2012-06-28 10:29:44	VR2W-105217	A69-9001-1275	1
2012-06-28 00:55:26	2012-06-28 10:55:26	VR2W-105217	A69-9001-1275	1
2012-06-28 03:24:10	2012-06-28 13:24:10	VR2W-105217	A69-9001-1275	1
2012-06-28 03:29:01	2012-06-28 13:29:01	VR2W-105217	A69-9001-1275	1
2012-06-28 21:13:31	2012-06-29 07:13:31	VR2W-105217	A69-9001-1275	1
2012-06-28 21:24:49	2012-06-29 07:24:49	VR2W-105217	A69-9001-1275	1
2012-06-28 21:38:30	2012-06-29 07:38:30	VR2W-105217	A69-9001-1275	1
2012-06-28 21:42:23	2012-06-29 07:42:23	VR2W-105217	A69-9001-1275	1
2012-06-28 22:01:38	2012-06-29 08:01:38	VR2W-105217	A69-9001-1275	1
2012-06-28 22:05:45	2012-06-29 08:05:45	VR2W-105217	A69-9001-1275	1
2012-06-28 22:09:04	2012-06-29 08:09:04	VR2W-105217	A69-9001-1275	1
2012-06-28 22:12:27	2012-06-29 08:12:27	VR2W-105217	A69-9001-1275	1
2012-06-28 23:44:13	2012-06-29 09:44:13	VR2W-105217	A69-9001-1275	1
2012-06-29 00:00:04	2012-06-29 10:00:04	VR2W-105217	A69-9001-1275	1
2012-06-29 02:39:24	2012-06-29 12:39:24	VR2W-105217	A69-9001-1275	1
2012-06-29 02:53:56	2012-06-29 12:53:56	VR2W-105217	A69-9001-1275	1
2012-06-29 14:06:14	2012-06-30 00:06:14	VR2W-105217	A69-9001-1275	0
2012-06-29 14:25:10	2012-06-30 00:25:10	VR2W-105217	A69-9001-1275	0
2012-06-29 14:47:35	2012-06-30 00:47:35	VR2W-105217	A69-9001-1275	0
2012-06-29 23:00:50	2012-06-30 09:00:50	VR2W-105217	A69-9001-1275	1
2012-06-29 23:07:31	2012-06-30 09:07:31	VR2W-105217	A69-9001-1275	1
2012-06-30 02:06:24	2012-06-30 12:06:24	VR2W-105217	A69-9001-1275	1
2012-06-30 02:38:28	2012-06-30 12:38:28	VR2W-105217	A69-9001-1275	1
2012-06-30 04:31:10	2012-06-30 14:31:10	VR2W-105217	A69-9001-1275	1
2012-06-30 05:18:12	2012-06-30 15:18:12	VR2W-105216	A69-9001-1275	1
2012-06-30 14:30:25	2012-07-01 00:30:25	VR2W-105217	A69-9001-1275	0
2012-06-30 17:35:03	2012-07-01 03:35:03	VR2W-105217	A69-9001-1275	0
2012-06-30 21:20:22	2012-07-01 07:20:22	VR2W-105217	A69-9001-1275	1
2012-06-30 21:28:51	2012-07-01 07:28:51	VR2W-105219	A69-9001-1275	1
2012-07-01 01:32:45	2012-07-01 11:32:45	VR2W-105217	A69-9001-1275	1
2012-07-01 03:34:56	2012-07-01 13:34:56	VR2W-105217	A69-9001-1275	1
2012-07-01 04:37:21	2012-07-01 14:37:21	VR2W-105217	A69-9001-1275	1
2012-07-01 04:54:12	2012-07-01 14:54:12	VR2W-105217	A69-9001-1275	1
2012-07-01 05:22:02	2012-07-01 15:22:02	VR2W-105217	A69-9001-1275	1
2012-07-01 05:43:36	2012-07-01 15:43:36	VR2W-105217	A69-9001-1275	1
2012-07-01 09:11:55	2012-07-01 19:11:55	VR2W-105217	A69-9001-1275	0
2012-07-01 18:53:36	2012-07-02 04:53:36	VR2W-105217	A69-9001-1275	0
2012-07-01 20:57:00	2012-07-02 06:57:00	VR2W-105217	A69-9001-1275	1
2012-07-01 21:00:51	2012-07-02 07:00:51	VR2W-105217	A69-9001-1275	1
2012-07-01 21:18:23	2012-07-02 07:18:23	VR2W-105218	A69-9001-1275	1
2012-07-01 21:25:40	2012-07-02 07:25:40	VR2W-105217	A69-9001-1275	1
2012-07-01 21:30:17	2012-07-02 07:30:17	VR2W-105217	A69-9001-1275	1
2012-07-01 21:38:24	2012-07-02 07:38:24	VR2W-105217	A69-9001-1275	1
2012-07-02 00:50:46	2012-07-02 10:50:46	VR2W-105217	A69-9001-1275	1
2012-07-02 20:38:05	2012-07-03 06:38:05	VR2W-105217	A69-9001-1275	1
2012-07-02 21:37:54	2012-07-03 07:37:54	VR2W-105217	A69-9001-1275	1
2012-07-02 22:45:15	2012-07-03 08:45:15	VR2W-105217	A69-9001-1275	1
2012-07-03 00:15:22	2012-07-03 10:15:22	VR2W-105217	A69-9001-1275	1
2012-07-03 00:24:41	2012-07-03 10:24:41	VR2W-105217	A69-9001-1275	1
2012-07-03 00:40:15	2012-07-03 10:40:15	VR2W-105217	A69-9001-1275	1
2012-07-03 00:58:48	2012-07-03 10:58:48	VR2W-105217	A69-9001-1275	1
2012-07-03 01:02:44	2012-07-03 11:02:44	VR2W-105217	A69-9001-1275	1
2012-07-03 01:31:06	2012-07-03 11:31:06	VR2W-105217	A69-9001-1275	1
2012-07-03 02:01:50	2012-07-03 12:01:50	VR2W-105217	A69-9001-1275	1
2012-07-03 02:19:19	2012-07-03 12:19:19	VR2W-105217	A69-9001-1275	1
2012-07-03 06:28:38	2012-07-03 16:28:38	VR2W-105217	A69-9001-1275	1
2012-07-03 20:25:19	2012-07-04 06:25:19	VR2W-105217	A69-9001-1275	0
2012-07-03 21:04:06	2012-07-04 07:04:06	VR2W-105217	A69-9001-1275	1
2012-07-03 21:23:51	2012-07-04 07:23:51	VR2W-105217	A69-9001-1275	1
2012-07-03 22:13:17	2012-07-04 08:13:17	VR2W-105217	A69-9001-1275	1
2012-07-03 22:17:51	2012-07-04 08:17:51	VR2W-105217	A69-9001-1275	1
2012-07-03 22:22:03	2012-07-04 08:22:03	VR2W-105217	A69-9001-1275	1
2012-07-03 22:29:14	2012-07-04 08:29:14	VR2W-105217	A69-9001-1275	1
2012-07-03 22:36:59	2012-07-04 08:36:59	VR2W-105218	A69-9001-1275	1
2012-07-03 22:52:16	2012-07-04 08:52:16	VR2W-105217	A69-9001-1275	1
2012-07-03 23:00:12	2012-07-04 09:00:12	VR2W-105217	A69-9001-1275	1
2012-07-03 23:18:11	2012-07-04 09:18:11	VR2W-105217	A69-9001-1275	1
2012-07-04 00:45:46	2012-07-04 10:45:46	VR2W-105217	A69-9001-1275	1
2012-07-04 00:50:25	2012-07-04 10:50:25	VR2W-105217	A69-9001-1275	1
2012-07-04 00:54:44	2012-07-04 10:54:44	VR2W-105217	A69-9001-1275	1
2012-07-04 01:14:39	2012-07-04 11:14:39	VR2W-105217	A69-9001-1275	1
2012-07-04 02:15:53	2012-07-04 12:15:53	VR2W-105217	A69-9001-1275	1
2012-07-04 02:50:08	2012-07-04 12:50:08	VR2W-105217	A69-9001-1275	1
2012-07-04 02:57:58	2012-07-04 12:57:58	VR2W-105217	A69-9001-1275	1
2012-07-04 06:30:43	2012-07-04 16:30:43	VR2W-105217	A69-9001-1275	1
2012-07-04 06:41:42	2012-07-04 16:41:42	VR2W-105217	A69-9001-1275	1
2012-07-04 06:46:18	2012-07-04 16:46:18	VR2W-105217	A69-9001-1275	1
2012-07-04 06:50:35	2012-07-04 16:50:35	VR2W-105217	A69-9001-1275	1
2012-07-04 06:58:11	2012-07-04 16:58:11	VR2W-105217	A69-9001-1275	1
2012-07-04 07:02:52	2012-07-04 17:02:52	VR2W-105217	A69-9001-1275	1
2012-07-04 07:07:18	2012-07-04 17:07:18	VR2W-105217	A69-9001-1275	1
2012-07-04 07:11:15	2012-07-04 17:11:15	VR2W-105217	A69-9001-1275	1
2012-07-04 07:15:52	2012-07-04 17:15:52	VR2W-105217	A69-9001-1275	1
2012-07-04 07:23:50	2012-07-04 17:23:50	VR2W-105217	A69-9001-1275	1
2012-07-04 07:42:18	2012-07-04 17:42:18	VR2W-105217	A69-9001-1275	1
2012-07-04 19:28:16	2012-07-05 05:28:16	VR2W-105217	A69-9001-1275	0
2012-07-04 20:59:05	2012-07-05 06:59:05	VR2W-105217	A69-9001-1275	1
2012-07-04 22:13:36	2012-07-05 08:13:36	VR2W-105217	A69-9001-1275	1
2012-07-04 22:24:49	2012-07-05 08:24:49	VR2W-105217	A69-9001-1275	1
2012-07-04 22:54:27	2012-07-05 08:54:27	VR2W-105217	A69-9001-1275	1
2012-07-04 23:08:13	2012-07-05 09:08:13	VR2W-105217	A69-9001-1275	1
2012-07-04 23:32:38	2012-07-05 09:32:38	VR2W-105217	A69-9001-1275	1
2012-07-04 23:36:26	2012-07-05 09:36:26	VR2W-105217	A69-9001-1275	1
2012-07-04 23:44:38	2012-07-05 09:44:38	VR2W-105217	A69-9001-1275	1
2012-07-04 23:49:02	2012-07-05 09:49:02	VR2W-105217	A69-9001-1275	1
2012-07-04 23:57:19	2012-07-05 09:57:19	VR2W-105217	A69-9001-1275	1
2012-07-05 00:17:57	2012-07-05 10:17:57	VR2W-105217	A69-9001-1275	1
2012-07-05 00:22:51	2012-07-05 10:22:51	VR2W-105217	A69-9001-1275	1
2012-07-05 01:09:32	2012-07-05 11:09:32	VR2W-105217	A69-9001-1275	1
2012-07-05 01:57:29	2012-07-05 11:57:29	VR2W-105217	A69-9001-1275	1
2012-07-05 03:05:17	2012-07-05 13:05:17	VR2W-105217	A69-9001-1275	1
2012-07-05 03:21:59	2012-07-05 13:21:59	VR2W-105217	A69-9001-1275	1
2012-07-05 03:34:40	2012-07-05 13:34:40	VR2W-105217	A69-9001-1275	1
2012-07-05 07:42:14	2012-07-05 17:42:14	VR2W-105217	A69-9001-1275	1
2012-07-05 07:56:01	2012-07-05 17:56:01	VR2W-105217	A69-9001-1275	1
2012-07-05 08:11:34	2012-07-05 18:11:34	VR2W-105217	A69-9001-1275	1
2012-07-05 20:30:42	2012-07-06 06:30:42	VR2W-105217	A69-9001-1275	1
2012-07-05 20:35:17	2012-07-06 06:35:17	VR2W-105217	A69-9001-1275	1
2012-07-05 22:25:36	2012-07-06 08:25:36	VR2W-105217	A69-9001-1275	1
2012-07-05 22:50:28	2012-07-06 08:50:28	VR2W-105217	A69-9001-1275	1
2012-07-05 23:03:53	2012-07-06 09:03:53	VR2W-105217	A69-9001-1275	1
2012-07-06 02:17:53	2012-07-06 12:17:53	VR2W-105217	A69-9001-1275	1
2012-07-06 04:09:26	2012-07-06 14:09:26	VR2W-105217	A69-9001-1275	1
2012-07-06 05:03:05	2012-07-06 15:03:05	VR2W-105217	A69-9001-1275	1
2012-07-06 06:27:03	2012-07-06 16:27:03	VR2W-105217	A69-9001-1275	1
2012-07-06 06:31:15	2012-07-06 16:31:15	VR2W-105217	A69-9001-1275	1
2012-07-06 06:51:23	2012-07-06 16:51:23	VR2W-105217	A69-9001-1275	1
2012-07-06 06:59:50	2012-07-06 16:59:50	VR2W-105217	A69-9001-1275	1
2012-07-06 07:04:00	2012-07-06 17:04:00	VR2W-105217	A69-9001-1275	1
2012-07-06 07:07:25	2012-07-06 17:07:25	VR2W-105217	A69-9001-1275	1
2012-07-06 07:57:40	2012-07-06 17:57:40	VR2W-105217	A69-9001-1275	1
2012-07-06 20:13:33	2012-07-07 06:13:33	VR2W-105217	A69-9001-1275	0
2012-07-06 20:24:17	2012-07-07 06:24:17	VR2W-105217	A69-9001-1275	0
2012-07-06 22:19:18	2012-07-07 08:19:18	VR2W-105218	A69-9001-1275	1
2012-07-06 22:23:55	2012-07-07 08:23:55	VR2W-105217	A69-9001-1275	1
2012-07-06 22:48:11	2012-07-07 08:48:11	VR2W-105217	A69-9001-1275	1
2012-07-06 23:43:41	2012-07-07 09:43:41	VR2W-105217	A69-9001-1275	1
2012-07-06 23:51:39	2012-07-07 09:51:39	VR2W-105217	A69-9001-1275	1
2012-07-07 00:10:18	2012-07-07 10:10:18	VR2W-105217	A69-9001-1275	1
2012-07-07 01:38:42	2012-07-07 11:38:42	VR2W-105217	A69-9001-1275	1
2012-07-07 03:13:52	2012-07-07 13:13:52	VR2W-105217	A69-9001-1275	1
2012-07-07 03:26:45	2012-07-07 13:26:45	VR2W-105217	A69-9001-1275	1
2012-07-07 03:35:03	2012-07-07 13:35:03	VR2W-105217	A69-9001-1275	1
2012-07-07 04:19:31	2012-07-07 14:19:31	VR2W-105217	A69-9001-1275	1
2012-07-07 04:32:24	2012-07-07 14:32:24	VR2W-105217	A69-9001-1275	1
2012-07-07 04:58:37	2012-07-07 14:58:37	VR2W-105217	A69-9001-1275	1
2012-07-07 05:06:55	2012-07-07 15:06:55	VR2W-105217	A69-9001-1275	1
2012-07-07 07:06:59	2012-07-07 17:06:59	VR2W-105217	A69-9001-1275	1
2012-07-07 07:43:53	2012-07-07 17:43:53	VR2W-105217	A69-9001-1275	1
2012-07-07 07:52:30	2012-07-07 17:52:30	VR2W-105217	A69-9001-1275	1
2012-07-07 08:05:24	2012-07-07 18:05:24	VR2W-105217	A69-9001-1275	1
2012-07-07 08:29:20	2012-07-07 18:29:20	VR2W-105217	A69-9001-1275	1
2012-07-07 09:30:58	2012-07-07 19:30:58	VR2W-105217	A69-9001-1275	0
2012-07-07 17:04:47	2012-07-08 03:04:47	VR2W-105217	A69-9001-1275	0
2012-07-07 20:34:20	2012-07-08 06:34:20	VR2W-105217	A69-9001-1275	1
2012-07-07 23:40:50	2012-07-08 09:40:50	VR2W-105217	A69-9001-1275	1
2012-07-08 00:50:45	2012-07-08 10:50:45	VR2W-105217	A69-9001-1275	1
2012-07-08 22:36:51	2012-07-09 08:36:51	VR2W-105216	A69-9001-1275	1
2012-07-09 00:11:02	2012-07-09 10:11:02	VR2W-105216	A69-9001-1275	1
2012-07-09 00:14:53	2012-07-09 10:14:53	VR2W-105217	A69-9001-1275	1
2012-07-09 03:02:14	2012-07-09 13:02:14	VR2W-105216	A69-9001-1275	1
2012-07-09 03:20:42	2012-07-09 13:20:42	VR2W-105216	A69-9001-1275	1
2012-07-09 04:28:34	2012-07-09 14:28:34	VR2W-105217	A69-9001-1275	1
2012-07-09 04:37:36	2012-07-09 14:37:36	VR2W-105217	A69-9001-1275	1
2012-07-09 04:41:24	2012-07-09 14:41:24	VR2W-105217	A69-9001-1275	1
2012-07-09 06:04:12	2012-07-09 16:04:12	VR2W-105217	A69-9001-1275	1
2012-07-09 06:19:35	2012-07-09 16:19:35	VR2W-105217	A69-9001-1275	1
2012-07-09 09:13:11	2012-07-09 19:13:11	VR2W-105217	A69-9001-1275	0
2012-07-09 09:43:20	2012-07-09 19:43:20	VR2W-105217	A69-9001-1275	0
2012-07-09 13:03:10	2012-07-09 23:03:10	VR2W-105217	A69-9001-1275	0
2012-07-09 20:31:57	2012-07-10 06:31:57	VR2W-105217	A69-9001-1275	1
2012-07-09 22:14:31	2012-07-10 08:14:31	VR2W-105217	A69-9001-1275	1
2012-07-09 22:49:30	2012-07-10 08:49:30	VR2W-105217	A69-9001-1275	1
2012-07-09 23:00:32	2012-07-10 09:00:32	VR2W-105217	A69-9001-1275	1
2012-07-10 21:12:50	2012-07-11 07:12:50	VR2W-105217	A69-9001-1275	1
2012-07-10 22:02:22	2012-07-11 08:02:22	VR2W-105217	A69-9001-1275	1
2012-07-10 22:36:15	2012-07-11 08:36:15	VR2W-105217	A69-9001-1275	1
2012-07-10 22:44:00	2012-07-11 08:44:00	VR2W-105217	A69-9001-1275	1
2012-07-10 23:35:20	2012-07-11 09:35:20	VR2W-105217	A69-9001-1275	1
2012-07-10 23:39:40	2012-07-11 09:39:40	VR2W-105217	A69-9001-1275	1
2012-07-10 23:59:08	2012-07-11 09:59:08	VR2W-105217	A69-9001-1275	1
2012-07-11 00:02:41	2012-07-11 10:02:41	VR2W-105217	A69-9001-1275	1
2012-07-11 00:06:32	2012-07-11 10:06:32	VR2W-105217	A69-9001-1275	1
2012-07-11 00:30:45	2012-07-11 10:30:45	VR2W-105217	A69-9001-1275	1
2012-07-11 00:34:47	2012-07-11 10:34:47	VR2W-105217	A69-9001-1275	1
2012-07-11 02:24:31	2012-07-11 12:24:31	VR2W-105216	A69-9001-1275	1
2012-07-11 03:07:19	2012-07-11 13:07:19	VR2W-105217	A69-9001-1275	1
2012-07-11 04:24:03	2012-07-11 14:24:03	VR2W-105216	A69-9001-1275	1
2012-07-11 11:50:22	2012-07-11 21:50:22	VR2W-105217	A69-9001-1275	0
2012-07-11 18:05:17	2012-07-12 04:05:17	VR2W-105217	A69-9001-1275	0
2012-07-11 18:21:52	2012-07-12 04:21:52	VR2W-105217	A69-9001-1275	0
2012-07-11 19:33:53	2012-07-12 05:33:53	VR2W-105217	A69-9001-1275	0
2012-07-11 21:47:14	2012-07-12 07:47:14	VR2W-105217	A69-9001-1275	1
2012-07-11 21:54:20	2012-07-12 07:54:20	VR2W-105217	A69-9001-1275	1
2012-07-11 21:58:24	2012-07-12 07:58:24	VR2W-105217	A69-9001-1275	1
2012-07-11 22:50:10	2012-07-12 08:50:10	VR2W-105217	A69-9001-1275	1
2012-07-11 22:54:16	2012-07-12 08:54:16	VR2W-105217	A69-9001-1275	1
2012-07-12 00:24:14	2012-07-12 10:24:14	VR2W-105217	A69-9001-1275	1
2012-07-12 01:02:39	2012-07-12 11:02:39	VR2W-105217	A69-9001-1275	1
2012-07-12 01:26:11	2012-07-12 11:26:11	VR2W-105217	A69-9001-1275	1
2012-07-12 04:21:59	2012-07-12 14:21:59	VR2W-105216	A69-9001-1275	1
2012-07-12 13:52:52	2012-07-12 23:52:52	VR2W-105217	A69-9001-1275	0
2012-07-12 15:07:15	2012-07-13 01:07:15	VR2W-105217	A69-9001-1275	0
2012-07-12 23:55:59	2012-07-13 09:55:59	VR2W-105216	A69-9001-1275	1
2012-07-12 23:59:55	2012-07-13 09:59:55	VR2W-105217	A69-9001-1275	1
2012-07-13 00:12:30	2012-07-13 10:12:30	VR2W-105217	A69-9001-1275	1
2012-07-13 00:43:22	2012-07-13 10:43:22	VR2W-105217	A69-9001-1275	1
2012-07-13 02:26:10	2012-07-13 12:26:10	VR2W-105217	A69-9001-1275	1
2012-07-13 02:30:14	2012-07-13 12:30:14	VR2W-105217	A69-9001-1275	1
2012-07-13 03:00:10	2012-07-13 13:00:10	VR2W-105217	A69-9001-1275	1
2012-07-13 03:25:33	2012-07-13 13:25:33	VR2W-105217	A69-9001-1275	1
2012-07-13 04:29:21	2012-07-13 14:29:21	VR2W-105217	A69-9001-1275	1
2012-07-13 04:33:35	2012-07-13 14:33:35	VR2W-105217	A69-9001-1275	1
2012-07-13 04:37:31	2012-07-13 14:37:31	VR2W-105216	A69-9001-1275	1
2012-07-13 05:33:14	2012-07-13 15:33:14	VR2W-105217	A69-9001-1275	1
2012-07-13 05:40:59	2012-07-13 15:40:59	VR2W-105217	A69-9001-1275	1
2012-07-13 19:30:38	2012-07-14 05:30:38	VR2W-105217	A69-9001-1275	0
2012-07-13 20:42:42	2012-07-14 06:42:42	VR2W-105217	A69-9001-1275	1
2012-07-13 20:55:13	2012-07-14 06:55:13	VR2W-105217	A69-9001-1275	1
2012-07-13 21:26:19	2012-07-14 07:26:19	VR2W-105219	A69-9001-1275	1
2012-07-13 22:03:51	2012-07-14 08:03:51	VR2W-105217	A69-9001-1275	1
2012-07-13 22:38:45	2012-07-14 08:38:45	VR2W-105216	A69-9001-1275	1
2012-07-14 01:29:07	2012-07-14 11:29:07	VR2W-105217	A69-9001-1275	1
2012-07-14 01:52:48	2012-07-14 11:52:48	VR2W-105217	A69-9001-1275	1
2012-07-14 05:40:09	2012-07-14 15:40:09	VR2W-105216	A69-9001-1275	1
2012-07-15 00:13:30	2012-07-15 10:13:30	VR2W-105217	A69-9001-1275	1
2012-07-15 06:14:04	2012-07-15 16:14:04	VR2W-105217	A69-9001-1275	1
2012-07-15 06:37:14	2012-07-15 16:37:14	VR2W-105217	A69-9001-1275	1
2012-07-15 06:40:54	2012-07-15 16:40:54	VR2W-105217	A69-9001-1275	1
2012-07-15 07:03:17	2012-07-15 17:03:17	VR2W-105217	A69-9001-1275	1
2012-07-15 09:30:14	2012-07-15 19:30:14	VR2W-105217	A69-9001-1275	0
2012-07-15 21:01:16	2012-07-16 07:01:16	VR2W-105217	A69-9001-1275	1
2012-07-15 22:20:50	2012-07-16 08:20:50	VR2W-105217	A69-9001-1275	1
2012-07-15 22:25:19	2012-07-16 08:25:19	VR2W-105217	A69-9001-1275	1
2012-07-15 23:10:03	2012-07-16 09:10:03	VR2W-105217	A69-9001-1275	1
2012-07-15 23:36:24	2012-07-16 09:36:24	VR2W-105217	A69-9001-1275	1
2012-07-15 23:45:05	2012-07-16 09:45:05	VR2W-105217	A69-9001-1275	1
2012-07-15 23:51:55	2012-07-16 09:51:55	VR2W-105217	A69-9001-1275	1
2012-07-15 23:55:34	2012-07-16 09:55:34	VR2W-105217	A69-9001-1275	1
2012-07-16 00:09:10	2012-07-16 10:09:10	VR2W-105217	A69-9001-1275	1
2012-07-16 00:13:41	2012-07-16 10:13:41	VR2W-105217	A69-9001-1275	1
2012-07-16 00:17:46	2012-07-16 10:17:46	VR2W-105217	A69-9001-1275	1
2012-07-16 00:32:39	2012-07-16 10:32:39	VR2W-105218	A69-9001-1275	1
2012-07-16 00:45:14	2012-07-16 10:45:14	VR2W-105217	A69-9001-1275	1
2012-07-16 00:49:38	2012-07-16 10:49:38	VR2W-105217	A69-9001-1275	1
2012-07-16 01:09:31	2012-07-16 11:09:31	VR2W-105217	A69-9001-1275	1
2012-07-16 01:13:38	2012-07-16 11:13:38	VR2W-105217	A69-9001-1275	1
2012-07-16 01:16:58	2012-07-16 11:16:58	VR2W-105217	A69-9001-1275	1
2012-07-16 01:20:22	2012-07-16 11:20:22	VR2W-105217	A69-9001-1275	1
2012-07-16 02:10:27	2012-07-16 12:10:27	VR2W-105217	A69-9001-1275	1
2012-07-16 03:10:06	2012-07-16 13:10:06	VR2W-105217	A69-9001-1275	1
2012-07-16 03:20:52	2012-07-16 13:20:52	VR2W-105217	A69-9001-1275	1
2012-07-16 05:02:42	2012-07-16 15:02:42	VR2W-105217	A69-9001-1275	1
2012-07-16 06:09:17	2012-07-16 16:09:17	VR2W-105217	A69-9001-1275	1
2012-07-16 23:41:22	2012-07-17 09:41:22	VR2W-105217	A69-9001-1275	1
2012-07-17 00:02:05	2012-07-17 10:02:05	VR2W-105217	A69-9001-1275	1
2012-07-17 00:27:08	2012-07-17 10:27:08	VR2W-105217	A69-9001-1275	1
2012-07-17 01:33:57	2012-07-17 11:33:57	VR2W-105217	A69-9001-1275	1
2012-07-17 01:59:41	2012-07-17 11:59:41	VR2W-105217	A69-9001-1275	1
2012-07-17 02:08:35	2012-07-17 12:08:35	VR2W-105217	A69-9001-1275	1
2012-07-17 02:32:50	2012-07-17 12:32:50	VR2W-105217	A69-9001-1275	1
2012-07-17 03:14:49	2012-07-17 13:14:49	VR2W-105217	A69-9001-1275	1
2012-07-17 03:18:33	2012-07-17 13:18:33	VR2W-105217	A69-9001-1275	1
2012-07-17 03:38:25	2012-07-17 13:38:25	VR2W-105217	A69-9001-1275	1
2012-07-17 03:51:08	2012-07-17 13:51:08	VR2W-105217	A69-9001-1275	1
2012-07-17 03:59:52	2012-07-17 13:59:52	VR2W-105217	A69-9001-1275	1
2012-07-17 04:32:42	2012-07-17 14:32:42	VR2W-105217	A69-9001-1275	1
2012-07-17 04:53:39	2012-07-17 14:53:39	VR2W-105217	A69-9001-1275	1
2012-07-17 05:01:23	2012-07-17 15:01:23	VR2W-105217	A69-9001-1275	1
2012-07-17 06:22:46	2012-07-17 16:22:46	VR2W-105217	A69-9001-1275	1
2012-07-17 19:12:52	2012-07-18 05:12:52	VR2W-105217	A69-9001-1275	0
2012-07-17 21:06:24	2012-07-18 07:06:24	VR2W-105218	A69-9001-1275	1
2012-07-17 21:13:40	2012-07-18 07:13:40	VR2W-105217	A69-9001-1275	1
2012-07-17 21:17:12	2012-07-18 07:17:12	VR2W-105217	A69-9001-1275	1
2012-07-17 21:20:59	2012-07-18 07:20:59	VR2W-105217	A69-9001-1275	1
2012-07-18 01:13:57	2012-07-18 11:13:57	VR2W-105217	A69-9001-1275	1
2012-07-20 00:46:07	2012-07-20 10:46:07	VR2W-105217	A69-9001-1275	1
2012-07-20 01:24:31	2012-07-20 11:24:31	VR2W-105217	A69-9001-1275	1
2012-07-20 01:43:50	2012-07-20 11:43:50	VR2W-105217	A69-9001-1275	1
2012-07-20 02:30:08	2012-07-20 12:30:08	VR2W-105217	A69-9001-1275	1
2012-07-20 02:54:04	2012-07-20 12:54:04	VR2W-105217	A69-9001-1275	1
2012-07-20 04:47:42	2012-07-20 14:47:42	VR2W-105217	A69-9001-1275	1
2012-07-20 04:55:18	2012-07-20 14:55:18	VR2W-105217	A69-9001-1275	1
2012-07-20 04:58:53	2012-07-20 14:58:53	VR2W-105217	A69-9001-1275	1
2012-07-20 12:57:23	2012-07-20 22:57:23	VR2W-105217	A69-9001-1275	0
2012-07-20 23:19:30	2012-07-21 09:19:30	VR2W-105217	A69-9001-1275	1
2012-07-20 23:23:35	2012-07-21 09:23:35	VR2W-105217	A69-9001-1275	1
2012-07-20 23:28:29	2012-07-21 09:28:29	VR2W-105217	A69-9001-1275	1
2012-07-20 23:33:21	2012-07-21 09:33:21	VR2W-105217	A69-9001-1275	1
2012-07-20 23:38:10	2012-07-21 09:38:10	VR2W-105217	A69-9001-1275	1
2012-07-20 23:42:51	2012-07-21 09:42:51	VR2W-105217	A69-9001-1275	1
2012-07-20 23:47:17	2012-07-21 09:47:17	VR2W-105217	A69-9001-1275	1
2012-07-20 23:55:51	2012-07-21 09:55:51	VR2W-105217	A69-9001-1275	1
2012-07-21 01:44:58	2012-07-21 11:44:58	VR2W-105216	A69-9001-1275	1
2012-07-21 05:00:20	2012-07-21 15:00:20	VR2W-105217	A69-9001-1275	1
2012-07-21 05:38:49	2012-07-21 15:38:49	VR2W-105217	A69-9001-1275	1
2012-07-21 05:56:48	2012-07-21 15:56:48	VR2W-105217	A69-9001-1275	1
2012-07-21 06:13:27	2012-07-21 16:13:27	VR2W-105217	A69-9001-1275	1
2012-07-21 06:56:11	2012-07-21 16:56:11	VR2W-105217	A69-9001-1275	1
2012-07-21 07:15:22	2012-07-21 17:15:22	VR2W-105217	A69-9001-1275	1
2012-07-21 08:13:25	2012-07-21 18:13:25	VR2W-105217	A69-9001-1275	1
2012-07-21 11:38:54	2012-07-21 21:38:54	VR2W-105217	A69-9001-1275	0
2012-07-21 23:44:39	2012-07-22 09:44:39	VR2W-105217	A69-9001-1275	1
2012-07-21 23:48:06	2012-07-22 09:48:06	VR2W-105217	A69-9001-1275	1
2012-07-22 00:00:21	2012-07-22 10:00:21	VR2W-105217	A69-9001-1275	1
2012-07-22 00:45:31	2012-07-22 10:45:31	VR2W-105217	A69-9001-1275	1
2012-07-22 01:03:09	2012-07-22 11:03:09	VR2W-105217	A69-9001-1275	1
2012-07-22 01:08:03	2012-07-22 11:08:03	VR2W-105217	A69-9001-1275	1
2012-07-22 01:12:56	2012-07-22 11:12:56	VR2W-105217	A69-9001-1275	1
2012-07-22 01:17:46	2012-07-22 11:17:46	VR2W-105217	A69-9001-1275	1
2012-07-22 02:01:30	2012-07-22 12:01:30	VR2W-105217	A69-9001-1275	1
2012-07-22 02:09:12	2012-07-22 12:09:12	VR2W-105217	A69-9001-1275	1
2012-07-22 03:00:22	2012-07-22 13:00:22	VR2W-105217	A69-9001-1275	1
2012-07-22 05:06:17	2012-07-22 15:06:17	VR2W-105217	A69-9001-1275	1
2012-07-22 05:43:27	2012-07-22 15:43:27	VR2W-105217	A69-9001-1275	1
2012-07-22 06:27:20	2012-07-22 16:27:20	VR2W-105217	A69-9001-1275	1
2012-07-22 06:31:40	2012-07-22 16:31:40	VR2W-105217	A69-9001-1275	1
2012-07-22 06:35:24	2012-07-22 16:35:24	VR2W-105217	A69-9001-1275	1
2012-07-22 07:42:36	2012-07-22 17:42:36	VR2W-105217	A69-9001-1275	1
2012-07-22 07:57:00	2012-07-22 17:57:00	VR2W-105217	A69-9001-1275	1
2012-07-22 09:15:46	2012-07-22 19:15:46	VR2W-105217	A69-9001-1275	0
2012-07-22 22:02:30	2012-07-23 08:02:30	VR2W-105217	A69-9001-1275	1
2012-07-22 22:24:53	2012-07-23 08:24:53	VR2W-105217	A69-9001-1275	1
2012-07-22 23:12:08	2012-07-23 09:12:08	VR2W-105217	A69-9001-1275	1
2012-07-22 23:37:38	2012-07-23 09:37:38	VR2W-105217	A69-9001-1275	1
2012-07-23 00:07:51	2012-07-23 10:07:51	VR2W-105217	A69-9001-1275	1
2012-07-23 00:24:04	2012-07-23 10:24:04	VR2W-105217	A69-9001-1275	1
2012-07-23 01:41:33	2012-07-23 11:41:33	VR2W-105217	A69-9001-1275	1
2012-07-23 01:45:48	2012-07-23 11:45:48	VR2W-105217	A69-9001-1275	1
2012-07-23 01:49:23	2012-07-23 11:49:23	VR2W-105217	A69-9001-1275	1
2012-07-23 02:51:58	2012-07-23 12:51:58	VR2W-105217	A69-9001-1275	1
2012-07-23 03:11:12	2012-07-23 13:11:12	VR2W-105217	A69-9001-1275	1
2012-07-23 03:22:51	2012-07-23 13:22:51	VR2W-105217	A69-9001-1275	1
2012-07-23 03:31:26	2012-07-23 13:31:26	VR2W-105217	A69-9001-1275	1
2012-07-23 03:35:46	2012-07-23 13:35:46	VR2W-105217	A69-9001-1275	1
2012-07-23 03:39:29	2012-07-23 13:39:29	VR2W-105217	A69-9001-1275	1
2012-07-23 03:54:26	2012-07-23 13:54:26	VR2W-105217	A69-9001-1275	1
2012-07-23 05:37:14	2012-07-23 15:37:14	VR2W-105217	A69-9001-1275	1
2012-07-23 06:19:08	2012-07-23 16:19:08	VR2W-105217	A69-9001-1275	1
2012-07-23 07:02:54	2012-07-23 17:02:54	VR2W-105217	A69-9001-1275	1
2012-07-23 07:21:44	2012-07-23 17:21:44	VR2W-105217	A69-9001-1275	1
2012-07-23 12:06:49	2012-07-23 22:06:49	VR2W-105217	A69-9001-1275	0
2012-07-23 23:13:58	2012-07-24 09:13:58	VR2W-105218	A69-9001-1275	1
2012-07-24 00:47:30	2012-07-24 10:47:30	VR2W-105218	A69-9001-1275	1
2012-07-24 00:51:45	2012-07-24 10:51:45	VR2W-105217	A69-9001-1275	1
2012-07-24 02:07:04	2012-07-24 12:07:04	VR2W-105217	A69-9001-1275	1
2012-07-24 02:40:39	2012-07-24 12:40:39	VR2W-105217	A69-9001-1275	1
2012-07-24 06:11:40	2012-07-24 16:11:40	VR2W-105217	A69-9001-1275	1
2012-07-24 07:04:10	2012-07-24 17:04:10	VR2W-105217	A69-9001-1275	1
2012-07-24 07:08:11	2012-07-24 17:08:11	VR2W-105217	A69-9001-1275	1
2012-07-24 08:03:22	2012-07-24 18:03:22	VR2W-105217	A69-9001-1275	1
2012-07-24 08:11:09	2012-07-24 18:11:09	VR2W-105217	A69-9001-1275	1
2012-07-24 12:01:06	2012-07-24 22:01:06	VR2W-105217	A69-9001-1275	0
2012-07-24 19:12:55	2012-07-25 05:12:55	VR2W-105217	A69-9001-1275	0
2012-07-24 21:09:36	2012-07-25 07:09:36	VR2W-105217	A69-9001-1275	1
2012-07-24 21:44:44	2012-07-25 07:44:44	VR2W-105217	A69-9001-1275	1
2012-07-24 21:52:10	2012-07-25 07:52:10	VR2W-105217	A69-9001-1275	1
2012-07-24 22:29:15	2012-07-25 08:29:15	VR2W-105217	A69-9001-1275	1
2012-07-25 03:57:29	2012-07-25 13:57:29	VR2W-105217	A69-9001-1275	1
2012-07-25 05:21:28	2012-07-25 15:21:28	VR2W-105216	A69-9001-1275	1
2012-07-25 08:12:21	2012-07-25 18:12:21	VR2W-105217	A69-9001-1275	1
2012-07-25 21:42:49	2012-07-26 07:42:49	VR2W-105217	A69-9001-1275	1
2012-07-25 21:47:15	2012-07-26 07:47:15	VR2W-105217	A69-9001-1275	1
2012-07-25 21:51:10	2012-07-26 07:51:10	VR2W-105217	A69-9001-1275	1
2012-07-26 21:13:30	2012-07-27 07:13:30	VR2W-105217	A69-9001-1275	1
2012-07-26 21:16:49	2012-07-27 07:16:49	VR2W-105217	A69-9001-1275	1
2012-07-26 21:20:11	2012-07-27 07:20:11	VR2W-105217	A69-9001-1275	1
2012-07-26 21:50:29	2012-07-27 07:50:29	VR2W-105217	A69-9001-1275	1
2012-07-26 22:22:55	2012-07-27 08:22:55	VR2W-105217	A69-9001-1275	1
2012-07-27 03:11:48	2012-07-27 13:11:48	VR2W-105216	A69-9001-1275	1
2012-07-27 04:30:59	2012-07-27 14:30:59	VR2W-105216	A69-9001-1275	1
2012-07-27 05:36:03	2012-07-27 15:36:03	VR2W-105216	A69-9001-1275	1
2012-07-27 07:48:33	2012-07-27 17:48:33	VR2W-105217	A69-9001-1275	1
2012-07-27 07:55:39	2012-07-27 17:55:39	VR2W-105216	A69-9001-1275	1
2012-07-27 15:24:07	2012-07-28 01:24:07	VR2W-105217	A69-9001-1275	0
2012-07-27 15:33:43	2012-07-28 01:33:43	VR2W-105217	A69-9001-1275	0
2012-07-27 15:38:19	2012-07-28 01:38:19	VR2W-105217	A69-9001-1275	0
2012-07-27 16:03:10	2012-07-28 02:03:10	VR2W-105217	A69-9001-1275	0
2012-07-27 16:11:49	2012-07-28 02:11:49	VR2W-105217	A69-9001-1275	0
2012-07-27 16:15:07	2012-07-28 02:15:07	VR2W-105217	A69-9001-1275	0
2012-07-27 16:40:05	2012-07-28 02:40:05	VR2W-105217	A69-9001-1275	0
2012-07-27 16:43:48	2012-07-28 02:43:48	VR2W-105217	A69-9001-1275	0
2012-07-27 16:47:59	2012-07-28 02:47:59	VR2W-105217	A69-9001-1275	0
2012-07-27 16:54:56	2012-07-28 02:54:56	VR2W-105217	A69-9001-1275	0
2012-07-27 16:58:47	2012-07-28 02:58:47	VR2W-105217	A69-9001-1275	0
2012-07-27 17:03:12	2012-07-28 03:03:12	VR2W-105217	A69-9001-1275	0
2012-07-27 17:07:05	2012-07-28 03:07:05	VR2W-105217	A69-9001-1275	0
2012-07-27 17:59:22	2012-07-28 03:59:22	VR2W-105217	A69-9001-1275	0
2012-07-27 20:31:59	2012-07-28 06:31:59	VR2W-105217	A69-9001-1275	1
2012-07-27 21:06:16	2012-07-28 07:06:16	VR2W-105217	A69-9001-1275	1
2012-07-27 21:26:35	2012-07-28 07:26:35	VR2W-105217	A69-9001-1275	1
2012-07-27 21:41:11	2012-07-28 07:41:11	VR2W-105217	A69-9001-1275	1
2012-07-27 22:08:25	2012-07-28 08:08:25	VR2W-105217	A69-9001-1275	1
2012-07-27 22:30:24	2012-07-28 08:30:24	VR2W-105217	A69-9001-1275	1
2012-07-28 02:17:09	2012-07-28 12:17:09	VR2W-105217	A69-9001-1275	1
2012-07-28 02:24:21	2012-07-28 12:24:21	VR2W-105217	A69-9001-1275	1
2012-07-28 04:56:39	2012-07-28 14:56:39	VR2W-105217	A69-9001-1275	1
2012-07-28 05:32:36	2012-07-28 15:32:36	VR2W-105217	A69-9001-1275	1
2012-07-28 05:59:47	2012-07-28 15:59:47	VR2W-105217	A69-9001-1275	1
2012-07-28 16:05:53	2012-07-29 02:05:53	VR2W-105217	A69-9001-1275	0
2012-07-28 16:47:44	2012-07-29 02:47:44	VR2W-105217	A69-9001-1275	0
2012-07-28 16:51:12	2012-07-29 02:51:12	VR2W-105217	A69-9001-1275	0
2012-07-28 17:13:09	2012-07-29 03:13:09	VR2W-105217	A69-9001-1275	0
2012-07-28 17:29:39	2012-07-29 03:29:39	VR2W-105217	A69-9001-1275	0
2012-07-28 21:19:25	2012-07-29 07:19:25	VR2W-105217	A69-9001-1275	1
2012-07-28 21:28:22	2012-07-29 07:28:22	VR2W-105217	A69-9001-1275	1
2012-07-28 21:50:51	2012-07-29 07:50:51	VR2W-105217	A69-9001-1275	1
2012-07-28 22:10:49	2012-07-29 08:10:49	VR2W-105217	A69-9001-1275	1
2012-07-29 03:19:39	2012-07-29 13:19:39	VR2W-105217	A69-9001-1275	1
2012-07-29 05:08:07	2012-07-29 15:08:07	VR2W-105217	A69-9001-1275	1
2012-07-29 05:12:33	2012-07-29 15:12:33	VR2W-105216	A69-9001-1275	1
2012-07-29 22:49:14	2012-07-30 08:49:14	VR2W-105217	A69-9001-1275	1
2012-07-29 22:53:54	2012-07-30 08:53:54	VR2W-105217	A69-9001-1275	1
2012-07-30 01:39:49	2012-07-30 11:39:49	VR2W-105217	A69-9001-1275	1
2012-07-30 04:56:40	2012-07-30 14:56:40	VR2W-105216	A69-9001-1275	1
2012-07-30 07:00:21	2012-07-30 17:00:21	VR2W-105217	A69-9001-1275	1
2012-07-30 19:07:01	2012-07-31 05:07:01	VR2W-105217	A69-9001-1275	0
2012-07-30 19:11:02	2012-07-31 05:11:02	VR2W-105217	A69-9001-1275	0
2012-07-30 19:28:18	2012-07-31 05:28:18	VR2W-105217	A69-9001-1275	0
2012-07-30 20:59:17	2012-07-31 06:59:17	VR2W-105217	A69-9001-1275	1
2012-07-30 21:04:10	2012-07-31 07:04:10	VR2W-105218	A69-9001-1275	1
2012-07-30 21:08:45	2012-07-31 07:08:45	VR2W-105218	A69-9001-1275	1
2012-07-30 21:16:38	2012-07-31 07:16:38	VR2W-105218	A69-9001-1275	1
2012-07-30 21:30:21	2012-07-31 07:30:21	VR2W-105220	A69-9001-1275	1
2012-07-30 21:41:51	2012-07-31 07:41:51	VR2W-105218	A69-9001-1275	1
2012-07-30 22:27:29	2012-07-31 08:27:29	VR2W-105217	A69-9001-1275	1
2012-07-30 23:22:28	2012-07-31 09:22:28	VR2W-105217	A69-9001-1275	1
2012-07-31 00:05:45	2012-07-31 10:05:45	VR2W-105216	A69-9001-1275	1
2012-07-31 16:49:36	2012-08-01 02:49:36	VR2W-105217	A69-9001-1275	0
2012-07-31 20:37:29	2012-08-01 06:37:29	VR2W-105217	A69-9001-1275	1
2012-07-31 20:54:08	2012-08-01 06:54:08	VR2W-105219	A69-9001-1275	1
2012-07-31 21:50:38	2012-08-01 07:50:38	VR2W-105217	A69-9001-1275	1
2012-07-31 22:47:50	2012-08-01 08:47:50	VR2W-105216	A69-9001-1275	1
2012-07-31 22:56:15	2012-08-01 08:56:15	VR2W-105217	A69-9001-1275	1
2012-07-31 23:30:42	2012-08-01 09:30:42	VR2W-105216	A69-9001-1275	1
2012-07-31 23:34:54	2012-08-01 09:34:54	VR2W-105217	A69-9001-1275	1
2012-08-01 01:33:23	2012-08-01 11:33:23	VR2W-105217	A69-9001-1275	1
2012-08-01 02:40:08	2012-08-01 12:40:08	VR2W-105217	A69-9001-1275	1
2012-08-01 05:46:52	2012-08-01 15:46:52	VR2W-105217	A69-9001-1275	1
2012-08-01 05:55:15	2012-08-01 15:55:15	VR2W-105217	A69-9001-1275	1
2012-08-01 06:04:06	2012-08-01 16:04:06	VR2W-105217	A69-9001-1275	1
2012-08-01 06:16:05	2012-08-01 16:16:05	VR2W-105217	A69-9001-1275	1
2012-08-01 06:23:31	2012-08-01 16:23:31	VR2W-105217	A69-9001-1275	1
2012-08-01 06:55:46	2012-08-01 16:55:46	VR2W-105217	A69-9001-1275	1
2012-08-01 07:00:19	2012-08-01 17:00:19	VR2W-105217	A69-9001-1275	1
2012-08-01 07:04:30	2012-08-01 17:04:30	VR2W-105217	A69-9001-1275	1
2012-08-01 21:07:24	2012-08-02 07:07:24	VR2W-105217	A69-9001-1275	1
2012-08-01 21:11:02	2012-08-02 07:11:02	VR2W-105217	A69-9001-1275	1
2012-08-01 21:51:13	2012-08-02 07:51:13	VR2W-105219	A69-9001-1275	1
2012-08-01 21:58:02	2012-08-02 07:58:02	VR2W-105217	A69-9001-1275	1
2012-08-01 22:33:56	2012-08-02 08:33:56	VR2W-105217	A69-9001-1275	1
2012-08-01 22:37:14	2012-08-02 08:37:14	VR2W-105217	A69-9001-1275	1
2012-08-01 22:55:36	2012-08-02 08:55:36	VR2W-105218	A69-9001-1275	1
2012-08-01 22:59:10	2012-08-02 08:59:10	VR2W-105218	A69-9001-1275	1
2012-08-02 00:53:38	2012-08-02 10:53:38	VR2W-105216	A69-9001-1275	1
2012-08-02 02:14:07	2012-08-02 12:14:07	VR2W-105217	A69-9001-1275	1
2012-08-02 05:07:04	2012-08-02 15:07:04	VR2W-105217	A69-9001-1275	1
2012-08-02 05:52:10	2012-08-02 15:52:10	VR2W-105217	A69-9001-1275	1
2012-08-02 06:00:19	2012-08-02 16:00:19	VR2W-105217	A69-9001-1275	1
2012-08-02 06:16:12	2012-08-02 16:16:12	VR2W-105217	A69-9001-1275	1
2012-08-02 06:30:55	2012-08-02 16:30:55	VR2W-105217	A69-9001-1275	1
2012-08-02 07:01:51	2012-08-02 17:01:51	VR2W-105217	A69-9001-1275	1
2012-08-02 07:31:26	2012-08-02 17:31:26	VR2W-105217	A69-9001-1275	1
2012-08-02 07:36:04	2012-08-02 17:36:04	VR2W-105217	A69-9001-1275	1
2012-08-02 08:26:14	2012-08-02 18:26:14	VR2W-105217	A69-9001-1275	1
2012-08-02 12:47:37	2012-08-02 22:47:37	VR2W-105217	A69-9001-1275	0
2012-08-02 20:31:30	2012-08-03 06:31:30	VR2W-105217	A69-9001-1275	1
2012-08-02 21:15:19	2012-08-03 07:15:19	VR2W-105217	A69-9001-1275	1
2012-08-02 21:41:42	2012-08-03 07:41:42	VR2W-105218	A69-9001-1275	1
2012-08-02 21:49:32	2012-08-03 07:49:32	VR2W-105217	A69-9001-1275	1
2012-08-02 22:04:34	2012-08-03 08:04:34	VR2W-105217	A69-9001-1275	1
2012-08-02 23:21:11	2012-08-03 09:21:11	VR2W-105217	A69-9001-1275	1
2012-08-02 23:35:04	2012-08-03 09:35:04	VR2W-105217	A69-9001-1275	1
2012-08-02 23:49:45	2012-08-03 09:49:45	VR2W-105217	A69-9001-1275	1
2012-08-02 23:58:44	2012-08-03 09:58:44	VR2W-105217	A69-9001-1275	1
2012-08-03 00:33:20	2012-08-03 10:33:20	VR2W-105217	A69-9001-1275	1
2012-08-03 00:36:42	2012-08-03 10:36:42	VR2W-105217	A69-9001-1275	1
2012-08-03 00:36:50	2012-08-03 10:36:50	VR2W-105218	A69-9001-1275	1
2012-08-03 00:43:46	2012-08-03 10:43:46	VR2W-105217	A69-9001-1275	1
2012-08-03 01:14:11	2012-08-03 11:14:11	VR2W-105217	A69-9001-1275	1
2012-08-03 01:23:50	2012-08-03 11:23:50	VR2W-105217	A69-9001-1275	1
2012-08-03 01:36:55	2012-08-03 11:36:55	VR2W-105217	A69-9001-1275	1
2012-08-03 04:02:26	2012-08-03 14:02:26	VR2W-105217	A69-9001-1275	1
2012-08-03 04:31:23	2012-08-03 14:31:23	VR2W-105217	A69-9001-1275	1
2012-08-03 05:42:23	2012-08-03 15:42:23	VR2W-105217	A69-9001-1275	1
2012-08-03 05:53:13	2012-08-03 15:53:13	VR2W-105217	A69-9001-1275	1
2012-08-03 06:30:38	2012-08-03 16:30:38	VR2W-105217	A69-9001-1275	1
2012-08-03 06:49:45	2012-08-03 16:49:45	VR2W-105217	A69-9001-1275	1
2012-08-03 07:39:26	2012-08-03 17:39:26	VR2W-105217	A69-9001-1275	1
2012-08-03 20:19:11	2012-08-04 06:19:11	VR2W-105217	A69-9001-1275	0
2012-08-03 20:51:49	2012-08-04 06:51:49	VR2W-105215	A69-9001-1275	1
2012-08-03 22:59:46	2012-08-04 08:59:46	VR2W-105216	A69-9001-1275	1
2012-08-03 23:33:48	2012-08-04 09:33:48	VR2W-105217	A69-9001-1275	1
2012-08-04 00:19:20	2012-08-04 10:19:20	VR2W-105216	A69-9001-1275	1
2012-08-04 00:23:59	2012-08-04 10:23:59	VR2W-105216	A69-9001-1275	1
2012-08-04 06:31:11	2012-08-04 16:31:11	VR2W-105217	A69-9001-1275	1
2012-08-04 06:45:04	2012-08-04 16:45:04	VR2W-105217	A69-9001-1275	1
2012-08-04 06:49:56	2012-08-04 16:49:56	VR2W-105217	A69-9001-1275	1
2012-08-04 06:54:42	2012-08-04 16:54:42	VR2W-105217	A69-9001-1275	1
2012-08-04 07:03:45	2012-08-04 17:03:45	VR2W-105217	A69-9001-1275	1
2012-08-04 07:07:36	2012-08-04 17:07:36	VR2W-105217	A69-9001-1275	1
2012-08-04 10:16:18	2012-08-04 20:16:18	VR2W-105217	A69-9001-1275	0
2012-08-04 12:44:46	2012-08-04 22:44:46	VR2W-105217	A69-9001-1275	0
2012-08-04 21:11:41	2012-08-05 07:11:41	VR2W-105217	A69-9001-1275	1
2012-08-05 02:41:12	2012-08-05 12:41:12	VR2W-105217	A69-9001-1275	1
2012-08-05 06:20:28	2012-08-05 16:20:28	VR2W-105217	A69-9001-1275	1
2012-08-05 06:24:09	2012-08-05 16:24:09	VR2W-105217	A69-9001-1275	1
2012-08-05 06:42:42	2012-08-05 16:42:42	VR2W-105217	A69-9001-1275	1
2012-08-05 06:47:18	2012-08-05 16:47:18	VR2W-105217	A69-9001-1275	1
2012-08-05 07:11:00	2012-08-05 17:11:00	VR2W-105217	A69-9001-1275	1
2012-08-05 07:29:41	2012-08-05 17:29:41	VR2W-105217	A69-9001-1275	1
2012-08-05 08:13:41	2012-08-05 18:13:41	VR2W-105217	A69-9001-1275	1
2012-08-05 08:28:28	2012-08-05 18:28:28	VR2W-105217	A69-9001-1275	1
2012-08-05 09:14:53	2012-08-05 19:14:53	VR2W-105217	A69-9001-1275	0
2012-08-05 10:04:30	2012-08-05 20:04:30	VR2W-105217	A69-9001-1275	0
2012-08-05 10:13:53	2012-08-05 20:13:53	VR2W-105217	A69-9001-1275	0
2012-08-05 10:18:10	2012-08-05 20:18:10	VR2W-105217	A69-9001-1275	0
2012-08-05 19:11:10	2012-08-06 05:11:10	VR2W-105217	A69-9001-1275	0
2012-08-06 06:41:05	2012-08-06 16:41:05	VR2W-105217	A69-9001-1275	1
2012-08-06 07:01:39	2012-08-06 17:01:39	VR2W-105217	A69-9001-1275	1
2012-08-06 07:09:44	2012-08-06 17:09:44	VR2W-105217	A69-9001-1275	1
2012-08-06 08:58:34	2012-08-06 18:58:34	VR2W-105217	A69-9001-1275	0
2012-08-06 09:08:23	2012-08-06 19:08:23	VR2W-105217	A69-9001-1275	0
2012-08-06 09:42:19	2012-08-06 19:42:19	VR2W-105217	A69-9001-1275	0
2012-08-06 09:46:37	2012-08-06 19:46:37	VR2W-105217	A69-9001-1275	0
2012-08-07 00:50:02	2012-08-07 10:50:02	VR2W-105213	A69-9001-1275	1
2012-08-07 02:29:00	2012-08-07 12:29:00	VR2W-105217	A69-9001-1275	1
2012-08-07 02:33:35	2012-08-07 12:33:35	VR2W-105217	A69-9001-1275	1
2012-08-07 02:49:11	2012-08-07 12:49:11	VR2W-105217	A69-9001-1275	1
2012-08-07 03:38:32	2012-08-07 13:38:32	VR2W-105217	A69-9001-1275	1
2012-08-07 03:54:50	2012-08-07 13:54:50	VR2W-105217	A69-9001-1275	1
2012-08-07 04:36:37	2012-08-07 14:36:37	VR2W-105217	A69-9001-1275	1
2012-08-07 05:04:02	2012-08-07 15:04:02	VR2W-105217	A69-9001-1275	1
2012-08-07 21:28:52	2012-08-08 07:28:52	VR2W-105221	A69-9001-1275	1
2012-08-07 21:38:03	2012-08-08 07:38:03	VR2W-105217	A69-9001-1275	1
2012-08-08 00:00:41	2012-08-08 10:00:41	VR2W-105216	A69-9001-1275	1
2012-08-08 00:00:48	2012-08-08 10:00:48	VR2W-105217	A69-9001-1275	1
2012-08-08 01:03:26	2012-08-08 11:03:26	VR2W-105216	A69-9001-1275	1
2012-08-08 01:50:44	2012-08-08 11:50:44	VR2W-105217	A69-9001-1275	1
2012-08-08 10:30:31	2012-08-08 20:30:31	VR2W-105217	A69-9001-1275	0
2012-08-08 12:43:29	2012-08-08 22:43:29	VR2W-105217	A69-9001-1275	0
2012-08-08 13:41:55	2012-08-08 23:41:55	VR2W-105217	A69-9001-1275	0
2012-08-08 20:40:00	2012-08-09 06:40:00	VR2W-105217	A69-9001-1275	1
2012-08-08 21:14:15	2012-08-09 07:14:15	VR2W-105217	A69-9001-1275	1
2012-08-08 21:17:49	2012-08-09 07:17:49	VR2W-105217	A69-9001-1275	1
2012-08-08 21:21:43	2012-08-09 07:21:43	VR2W-105217	A69-9001-1275	1
2012-08-08 21:26:14	2012-08-09 07:26:14	VR2W-105217	A69-9001-1275	1
2012-08-08 22:15:31	2012-08-09 08:15:31	VR2W-105217	A69-9001-1275	1
2012-08-09 01:56:20	2012-08-09 11:56:20	VR2W-105217	A69-9001-1275	1
2012-08-09 03:33:26	2012-08-09 13:33:26	VR2W-105217	A69-9001-1275	1
2012-08-09 03:55:29	2012-08-09 13:55:29	VR2W-105217	A69-9001-1275	1
2012-08-09 04:40:34	2012-08-09 14:40:34	VR2W-105217	A69-9001-1275	1
2012-08-09 04:44:25	2012-08-09 14:44:25	VR2W-105217	A69-9001-1275	1
2012-08-09 04:52:34	2012-08-09 14:52:34	VR2W-105216	A69-9001-1275	1
2012-08-09 05:52:33	2012-08-09 15:52:33	VR2W-105217	A69-9001-1275	1
2012-08-09 05:56:15	2012-08-09 15:56:15	VR2W-105217	A69-9001-1275	1
2012-08-09 06:03:50	2012-08-09 16:03:50	VR2W-105217	A69-9001-1275	1
2012-08-09 06:07:23	2012-08-09 16:07:23	VR2W-105217	A69-9001-1275	1
2012-08-09 10:24:32	2012-08-09 20:24:32	VR2W-105217	A69-9001-1275	0
2012-08-09 14:47:06	2012-08-10 00:47:06	VR2W-105217	A69-9001-1275	0
2012-08-09 21:02:35	2012-08-10 07:02:35	VR2W-105217	A69-9001-1275	1
2012-08-09 21:17:19	2012-08-10 07:17:19	VR2W-105217	A69-9001-1275	1
2012-08-09 23:25:36	2012-08-10 09:25:36	VR2W-105216	A69-9001-1275	1
2012-08-10 04:31:55	2012-08-10 14:31:55	VR2W-105216	A69-9001-1275	1
2012-08-10 04:54:50	2012-08-10 14:54:50	VR2W-105216	A69-9001-1275	1
2012-08-10 10:49:02	2012-08-10 20:49:02	VR2W-105217	A69-9001-1275	0
2012-08-10 11:06:04	2012-08-10 21:06:04	VR2W-105217	A69-9001-1275	0
2012-08-10 11:51:46	2012-08-10 21:51:46	VR2W-105217	A69-9001-1275	0
2012-08-10 11:55:55	2012-08-10 21:55:55	VR2W-105217	A69-9001-1275	0
2012-08-10 12:15:06	2012-08-10 22:15:06	VR2W-105217	A69-9001-1275	0
2012-08-10 12:49:37	2012-08-10 22:49:37	VR2W-105217	A69-9001-1275	0
2012-08-10 14:01:52	2012-08-11 00:01:52	VR2W-105217	A69-9001-1275	0
2012-08-10 14:29:46	2012-08-11 00:29:46	VR2W-105217	A69-9001-1275	0
2012-08-10 16:02:19	2012-08-11 02:02:19	VR2W-105217	A69-9001-1275	0
2012-08-10 16:10:13	2012-08-11 02:10:13	VR2W-105217	A69-9001-1275	0
2012-08-10 19:25:41	2012-08-11 05:25:41	VR2W-105217	A69-9001-1275	0
2012-08-10 20:14:49	2012-08-11 06:14:49	VR2W-105217	A69-9001-1275	0
2012-08-10 21:28:15	2012-08-11 07:28:15	VR2W-105217	A69-9001-1275	1
2012-08-10 22:24:41	2012-08-11 08:24:41	VR2W-105217	A69-9001-1275	1
2012-08-10 22:38:34	2012-08-11 08:38:34	VR2W-105217	A69-9001-1275	1
2012-08-11 04:12:29	2012-08-11 14:12:29	VR2W-105217	A69-9001-1275	1
2012-08-11 04:43:07	2012-08-11 14:43:07	VR2W-105217	A69-9001-1275	1
2012-08-11 07:52:40	2012-08-11 17:52:40	VR2W-105217	A69-9001-1275	1
2012-08-11 13:42:12	2012-08-11 23:42:12	VR2W-105217	A69-9001-1275	0
2012-08-11 14:32:22	2012-08-12 00:32:22	VR2W-105217	A69-9001-1275	0
2012-08-11 17:23:03	2012-08-12 03:23:03	VR2W-105217	A69-9001-1275	0
2012-08-11 18:41:55	2012-08-12 04:41:55	VR2W-105217	A69-9001-1275	0
2012-08-11 22:47:15	2012-08-12 08:47:15	VR2W-105217	A69-9001-1275	1
2012-08-11 23:10:35	2012-08-12 09:10:35	VR2W-105217	A69-9001-1275	1
2012-08-11 23:15:07	2012-08-12 09:15:07	VR2W-105217	A69-9001-1275	1
2012-08-11 23:22:45	2012-08-12 09:22:45	VR2W-105217	A69-9001-1275	1
2012-08-11 23:26:20	2012-08-12 09:26:20	VR2W-105217	A69-9001-1275	1
2012-08-11 23:39:04	2012-08-12 09:39:04	VR2W-105217	A69-9001-1275	1
2012-08-11 23:46:25	2012-08-12 09:46:25	VR2W-105217	A69-9001-1275	1
2012-08-12 03:12:22	2012-08-12 13:12:22	VR2W-105217	A69-9001-1275	1
2012-08-12 03:43:51	2012-08-12 13:43:51	VR2W-105217	A69-9001-1275	1
2012-08-12 05:05:47	2012-08-12 15:05:47	VR2W-105217	A69-9001-1275	1
2012-08-12 05:26:41	2012-08-12 15:26:41	VR2W-105217	A69-9001-1275	1
2012-08-12 08:36:56	2012-08-12 18:36:56	VR2W-105217	A69-9001-1275	0
2012-08-12 09:20:07	2012-08-12 19:20:07	VR2W-105217	A69-9001-1275	0
2012-08-12 09:52:53	2012-08-12 19:52:53	VR2W-105217	A69-9001-1275	0
2012-08-12 10:20:15	2012-08-12 20:20:15	VR2W-105217	A69-9001-1275	0
2012-08-12 11:53:40	2012-08-12 21:53:40	VR2W-105217	A69-9001-1275	0
2012-08-12 11:57:20	2012-08-12 21:57:20	VR2W-105217	A69-9001-1275	0
2012-08-12 12:42:44	2012-08-12 22:42:44	VR2W-105217	A69-9001-1275	0
2012-08-12 13:42:22	2012-08-12 23:42:22	VR2W-105217	A69-9001-1275	0
2012-08-12 21:21:44	2012-08-13 07:21:44	VR2W-105217	A69-9001-1275	1
2012-08-12 23:12:21	2012-08-13 09:12:21	VR2W-105217	A69-9001-1275	1
2012-08-12 23:38:09	2012-08-13 09:38:09	VR2W-105217	A69-9001-1275	1
2012-08-13 00:19:48	2012-08-13 10:19:48	VR2W-105217	A69-9001-1275	1
2012-08-13 02:56:17	2012-08-13 12:56:17	VR2W-105217	A69-9001-1275	1
2012-08-13 05:59:20	2012-08-13 15:59:20	VR2W-105216	A69-9001-1275	1
2012-08-13 10:12:55	2012-08-13 20:12:55	VR2W-105217	A69-9001-1275	0
2012-08-13 13:52:55	2012-08-13 23:52:55	VR2W-105217	A69-9001-1275	0
2012-08-13 16:02:41	2012-08-14 02:02:41	VR2W-105217	A69-9001-1275	0
2012-08-13 16:10:18	2012-08-14 02:10:18	VR2W-105217	A69-9001-1275	0
2012-08-13 16:23:34	2012-08-14 02:23:34	VR2W-105217	A69-9001-1275	0
2012-08-13 16:58:01	2012-08-14 02:58:01	VR2W-105217	A69-9001-1275	0
2012-08-13 17:47:06	2012-08-14 03:47:06	VR2W-105217	A69-9001-1275	0
2012-08-13 20:59:18	2012-08-14 06:59:18	VR2W-105216	A69-9001-1275	1
2012-08-13 21:06:18	2012-08-14 07:06:18	VR2W-105217	A69-9001-1275	1
2012-08-13 21:10:00	2012-08-14 07:10:00	VR2W-105216	A69-9001-1275	1
2012-08-13 22:05:58	2012-08-14 08:05:58	VR2W-105217	A69-9001-1275	1
2012-08-13 22:18:48	2012-08-14 08:18:48	VR2W-105217	A69-9001-1275	1
2012-08-13 22:29:40	2012-08-14 08:29:40	VR2W-105217	A69-9001-1275	1
2012-08-13 22:41:11	2012-08-14 08:41:11	VR2W-105217	A69-9001-1275	1
2012-08-13 22:48:36	2012-08-14 08:48:36	VR2W-105217	A69-9001-1275	1
2012-08-13 23:09:07	2012-08-14 09:09:07	VR2W-105217	A69-9001-1275	1
2012-08-13 23:12:45	2012-08-14 09:12:45	VR2W-105217	A69-9001-1275	1
2012-08-13 23:16:43	2012-08-14 09:16:43	VR2W-105217	A69-9001-1275	1
2012-08-13 23:21:24	2012-08-14 09:21:24	VR2W-105217	A69-9001-1275	1
2012-08-13 23:34:21	2012-08-14 09:34:21	VR2W-105217	A69-9001-1275	1
2012-08-13 23:38:37	2012-08-14 09:38:37	VR2W-105217	A69-9001-1275	1
2012-08-13 23:42:14	2012-08-14 09:42:14	VR2W-105217	A69-9001-1275	1
2012-08-13 23:46:13	2012-08-14 09:46:13	VR2W-105217	A69-9001-1275	1
2012-08-13 23:55:21	2012-08-14 09:55:21	VR2W-105217	A69-9001-1275	1
2012-08-13 23:59:17	2012-08-14 09:59:17	VR2W-105217	A69-9001-1275	1
2012-08-14 04:10:51	2012-08-14 14:10:51	VR2W-105217	A69-9001-1275	1
2012-08-14 05:04:43	2012-08-14 15:04:43	VR2W-105217	A69-9001-1275	1
2012-08-14 05:25:50	2012-08-14 15:25:50	VR2W-105217	A69-9001-1275	1
2012-08-14 05:36:00	2012-08-14 15:36:00	VR2W-105217	A69-9001-1275	1
2012-08-14 12:11:29	2012-08-14 22:11:29	VR2W-105217	A69-9001-1275	0
2012-08-14 12:58:15	2012-08-14 22:58:15	VR2W-105217	A69-9001-1275	0
2012-08-14 14:37:09	2012-08-15 00:37:09	VR2W-105217	A69-9001-1275	0
2012-08-14 16:13:21	2012-08-15 02:13:21	VR2W-105217	A69-9001-1275	0
2012-08-14 19:02:09	2012-08-15 05:02:09	VR2W-105217	A69-9001-1275	0
2012-08-14 20:33:34	2012-08-15 06:33:34	VR2W-105217	A69-9001-1275	1
2012-08-14 21:25:21	2012-08-15 07:25:21	VR2W-105217	A69-9001-1275	1
2012-08-15 03:27:52	2012-08-15 13:27:52	VR2W-105217	A69-9001-1275	1
2012-08-15 03:44:44	2012-08-15 13:44:44	VR2W-105217	A69-9001-1275	1
2012-08-15 04:54:33	2012-08-15 14:54:33	VR2W-105216	A69-9001-1275	1
2012-08-15 05:19:35	2012-08-15 15:19:35	VR2W-105217	A69-9001-1275	1
2012-08-15 05:41:00	2012-08-15 15:41:00	VR2W-105217	A69-9001-1275	1
2012-08-15 06:30:06	2012-08-15 16:30:06	VR2W-105217	A69-9001-1275	1
2012-08-15 09:44:36	2012-08-15 19:44:36	VR2W-105217	A69-9001-1275	0
2012-08-15 10:32:44	2012-08-15 20:32:44	VR2W-105217	A69-9001-1275	0
2012-08-15 11:10:08	2012-08-15 21:10:08	VR2W-105217	A69-9001-1275	0
2012-08-15 11:14:24	2012-08-15 21:14:24	VR2W-105217	A69-9001-1275	0
2012-08-15 11:18:00	2012-08-15 21:18:00	VR2W-105217	A69-9001-1275	0
2012-08-15 11:30:52	2012-08-15 21:30:52	VR2W-105217	A69-9001-1275	0
2012-08-15 11:43:25	2012-08-15 21:43:25	VR2W-105217	A69-9001-1275	0
2012-08-15 14:53:04	2012-08-16 00:53:04	VR2W-105217	A69-9001-1275	0
2012-08-15 15:39:41	2012-08-16 01:39:41	VR2W-105217	A69-9001-1275	0
2012-08-15 17:19:15	2012-08-16 03:19:15	VR2W-105217	A69-9001-1275	0
2012-08-15 17:36:39	2012-08-16 03:36:39	VR2W-105217	A69-9001-1275	0
2012-08-15 19:57:20	2012-08-16 05:57:20	VR2W-105217	A69-9001-1275	0
2012-08-15 21:04:35	2012-08-16 07:04:35	VR2W-105217	A69-9001-1275	1
2012-08-15 21:44:11	2012-08-16 07:44:11	VR2W-105217	A69-9001-1275	1
2012-08-15 22:53:17	2012-08-16 08:53:17	VR2W-105217	A69-9001-1275	1
2012-08-15 23:56:41	2012-08-16 09:56:41	VR2W-105217	A69-9001-1275	1
2012-08-16 00:08:48	2012-08-16 10:08:48	VR2W-105217	A69-9001-1275	1
2012-08-16 00:16:46	2012-08-16 10:16:46	VR2W-105217	A69-9001-1275	1
2012-08-16 00:20:48	2012-08-16 10:20:48	VR2W-105217	A69-9001-1275	1
2012-08-16 00:38:37	2012-08-16 10:38:37	VR2W-105217	A69-9001-1275	1
2012-08-16 00:51:00	2012-08-16 10:51:00	VR2W-105217	A69-9001-1275	1
2012-08-16 00:54:52	2012-08-16 10:54:52	VR2W-105217	A69-9001-1275	1
2012-08-16 01:03:21	2012-08-16 11:03:21	VR2W-105217	A69-9001-1275	1
2012-08-16 01:08:07	2012-08-16 11:08:07	VR2W-105217	A69-9001-1275	1
2012-08-16 01:12:43	2012-08-16 11:12:43	VR2W-105217	A69-9001-1275	1
2012-08-16 01:45:51	2012-08-16 11:45:51	VR2W-105217	A69-9001-1275	1
2012-08-16 02:33:15	2012-08-16 12:33:15	VR2W-105217	A69-9001-1275	1
2012-08-16 02:37:43	2012-08-16 12:37:43	VR2W-105217	A69-9001-1275	1
2012-08-16 03:54:54	2012-08-16 13:54:54	VR2W-105217	A69-9001-1275	1
2012-08-16 04:17:41	2012-08-16 14:17:41	VR2W-105217	A69-9001-1275	1
2012-08-16 04:21:42	2012-08-16 14:21:42	VR2W-105217	A69-9001-1275	1
2012-08-16 05:03:34	2012-08-16 15:03:34	VR2W-105217	A69-9001-1275	1
2012-08-16 05:34:35	2012-08-16 15:34:35	VR2W-105217	A69-9001-1275	1
2012-08-16 05:59:41	2012-08-16 15:59:41	VR2W-105217	A69-9001-1275	1
2012-08-16 06:15:19	2012-08-16 16:15:19	VR2W-105217	A69-9001-1275	1
2012-08-16 06:41:09	2012-08-16 16:41:09	VR2W-105217	A69-9001-1275	1
2012-08-16 06:45:59	2012-08-16 16:45:59	VR2W-105217	A69-9001-1275	1
2012-08-16 11:20:06	2012-08-16 21:20:06	VR2W-105217	A69-9001-1275	0
2012-08-16 13:49:46	2012-08-16 23:49:46	VR2W-105217	A69-9001-1275	0
2012-08-16 16:15:01	2012-08-17 02:15:01	VR2W-105217	A69-9001-1275	0
2012-08-16 16:34:56	2012-08-17 02:34:56	VR2W-105217	A69-9001-1275	0
2012-08-16 16:55:00	2012-08-17 02:55:00	VR2W-105217	A69-9001-1275	0
2012-08-16 17:18:52	2012-08-17 03:18:52	VR2W-105217	A69-9001-1275	0
2012-08-16 17:22:18	2012-08-17 03:22:18	VR2W-105217	A69-9001-1275	0
2012-08-16 17:34:41	2012-08-17 03:34:41	VR2W-105217	A69-9001-1275	0
2012-08-16 17:43:28	2012-08-17 03:43:28	VR2W-105217	A69-9001-1275	0
2012-08-16 18:08:56	2012-08-17 04:08:56	VR2W-105217	A69-9001-1275	0
2012-08-16 18:21:18	2012-08-17 04:21:18	VR2W-105217	A69-9001-1275	0
2012-08-16 18:33:19	2012-08-17 04:33:19	VR2W-105217	A69-9001-1275	0
2012-08-16 22:32:38	2012-08-17 08:32:38	VR2W-105217	A69-9001-1275	1
2012-08-16 22:40:04	2012-08-17 08:40:04	VR2W-105217	A69-9001-1275	1
2012-08-16 22:54:32	2012-08-17 08:54:32	VR2W-105217	A69-9001-1275	1
2012-08-16 22:59:15	2012-08-17 08:59:15	VR2W-105217	A69-9001-1275	1
2012-08-16 23:03:47	2012-08-17 09:03:47	VR2W-105217	A69-9001-1275	1
2012-08-16 23:11:12	2012-08-17 09:11:12	VR2W-105217	A69-9001-1275	1
2012-08-16 23:38:00	2012-08-17 09:38:00	VR2W-105217	A69-9001-1275	1
2012-08-16 23:46:31	2012-08-17 09:46:31	VR2W-105217	A69-9001-1275	1
2012-08-17 01:03:20	2012-08-17 11:03:20	VR2W-105217	A69-9001-1275	1
2012-08-17 01:07:23	2012-08-17 11:07:23	VR2W-105217	A69-9001-1275	1
2012-08-17 02:18:33	2012-08-17 12:18:33	VR2W-105217	A69-9001-1275	1
2012-08-17 02:26:35	2012-08-17 12:26:35	VR2W-105217	A69-9001-1275	1
2012-08-17 03:21:02	2012-08-17 13:21:02	VR2W-105217	A69-9001-1275	1
2012-08-17 04:12:07	2012-08-17 14:12:07	VR2W-105217	A69-9001-1275	1
2012-08-17 04:36:46	2012-08-17 14:36:46	VR2W-105216	A69-9001-1275	1
2012-08-17 05:36:09	2012-08-17 15:36:09	VR2W-105217	A69-9001-1275	1
2012-08-17 06:15:37	2012-08-17 16:15:37	VR2W-105217	A69-9001-1275	1
2012-08-17 06:20:18	2012-08-17 16:20:18	VR2W-105217	A69-9001-1275	1
2012-08-17 06:33:12	2012-08-17 16:33:12	VR2W-105216	A69-9001-1275	1
2012-08-17 09:53:48	2012-08-17 19:53:48	VR2W-105217	A69-9001-1275	0
2012-08-17 11:00:47	2012-08-17 21:00:47	VR2W-105217	A69-9001-1275	0
2012-08-17 11:50:58	2012-08-17 21:50:58	VR2W-105217	A69-9001-1275	0
2012-08-17 17:36:02	2012-08-18 03:36:02	VR2W-105217	A69-9001-1275	0
2012-08-17 18:47:24	2012-08-18 04:47:24	VR2W-105217	A69-9001-1275	0
2012-08-17 18:51:12	2012-08-18 04:51:12	VR2W-105217	A69-9001-1275	0
2012-08-17 19:56:31	2012-08-18 05:56:31	VR2W-105217	A69-9001-1275	0
2012-08-17 20:00:37	2012-08-18 06:00:37	VR2W-105217	A69-9001-1275	0
2012-08-17 21:12:55	2012-08-18 07:12:55	VR2W-105217	A69-9001-1275	1
2012-08-17 21:35:36	2012-08-18 07:35:36	VR2W-105216	A69-9001-1275	1
2012-08-17 21:50:11	2012-08-18 07:50:11	VR2W-105217	A69-9001-1275	1
2012-08-18 00:15:42	2012-08-18 10:15:42	VR2W-105217	A69-9001-1275	1
2012-08-18 00:32:01	2012-08-18 10:32:01	VR2W-105217	A69-9001-1275	1
2012-08-18 01:25:42	2012-08-18 11:25:42	VR2W-105217	A69-9001-1275	1
2012-08-18 01:52:51	2012-08-18 11:52:51	VR2W-105217	A69-9001-1275	1
2012-08-18 03:28:19	2012-08-18 13:28:19	VR2W-105217	A69-9001-1275	1
2012-08-18 03:59:34	2012-08-18 13:59:34	VR2W-105217	A69-9001-1275	1
2012-08-18 04:03:14	2012-08-18 14:03:14	VR2W-105217	A69-9001-1275	1
2012-08-18 05:41:44	2012-08-18 15:41:44	VR2W-105217	A69-9001-1275	1
2012-08-18 06:38:30	2012-08-18 16:38:30	VR2W-105217	A69-9001-1275	1
2012-08-18 06:42:03	2012-08-18 16:42:03	VR2W-105217	A69-9001-1275	1
2012-08-18 07:03:45	2012-08-18 17:03:45	VR2W-105217	A69-9001-1275	1
2012-08-18 07:15:32	2012-08-18 17:15:32	VR2W-105217	A69-9001-1275	1
2012-08-18 07:24:19	2012-08-18 17:24:19	VR2W-105217	A69-9001-1275	1
2012-08-18 08:39:23	2012-08-18 18:39:23	VR2W-105217	A69-9001-1275	0
2012-08-18 09:07:05	2012-08-18 19:07:05	VR2W-105217	A69-9001-1275	0
2012-08-18 09:45:22	2012-08-18 19:45:22	VR2W-105217	A69-9001-1275	0
2012-08-18 10:31:47	2012-08-18 20:31:47	VR2W-105217	A69-9001-1275	0
2012-08-18 11:20:34	2012-08-18 21:20:34	VR2W-105217	A69-9001-1275	0
2012-08-18 12:40:53	2012-08-18 22:40:53	VR2W-105217	A69-9001-1275	0
2012-08-18 13:23:39	2012-08-18 23:23:39	VR2W-105217	A69-9001-1275	0
2012-08-18 13:35:13	2012-08-18 23:35:13	VR2W-105217	A69-9001-1275	0
2012-08-18 17:30:02	2012-08-19 03:30:02	VR2W-105217	A69-9001-1275	0
2012-08-18 17:41:25	2012-08-19 03:41:25	VR2W-105217	A69-9001-1275	0
2012-08-18 17:45:31	2012-08-19 03:45:31	VR2W-105217	A69-9001-1275	0
2012-08-18 18:31:45	2012-08-19 04:31:45	VR2W-105217	A69-9001-1275	0
2012-08-18 21:59:55	2012-08-19 07:59:55	VR2W-105217	A69-9001-1275	1
2012-08-18 22:11:58	2012-08-19 08:11:58	VR2W-105217	A69-9001-1275	1
2012-08-18 22:25:15	2012-08-19 08:25:15	VR2W-105217	A69-9001-1275	1
2012-08-18 22:34:10	2012-08-19 08:34:10	VR2W-105217	A69-9001-1275	1
2012-08-18 22:51:41	2012-08-19 08:51:41	VR2W-105217	A69-9001-1275	1
2012-08-18 22:56:28	2012-08-19 08:56:28	VR2W-105217	A69-9001-1275	1
2012-08-18 23:05:30	2012-08-19 09:05:30	VR2W-105217	A69-9001-1275	1
2012-08-19 01:49:59	2012-08-19 11:49:59	VR2W-105217	A69-9001-1275	1
2012-08-19 01:54:18	2012-08-19 11:54:18	VR2W-105217	A69-9001-1275	1
2012-08-19 02:02:09	2012-08-19 12:02:09	VR2W-105217	A69-9001-1275	1
2012-08-19 02:05:29	2012-08-19 12:05:29	VR2W-105217	A69-9001-1275	1
2012-08-19 02:08:56	2012-08-19 12:08:56	VR2W-105217	A69-9001-1275	1
2012-08-19 02:21:16	2012-08-19 12:21:16	VR2W-105217	A69-9001-1275	1
2012-08-19 03:00:13	2012-08-19 13:00:13	VR2W-105217	A69-9001-1275	1
2012-08-19 03:04:16	2012-08-19 13:04:16	VR2W-105217	A69-9001-1275	1
2012-08-19 03:09:07	2012-08-19 13:09:07	VR2W-105217	A69-9001-1275	1
2012-08-19 03:13:53	2012-08-19 13:13:53	VR2W-105217	A69-9001-1275	1
2012-08-19 03:30:25	2012-08-19 13:30:25	VR2W-105217	A69-9001-1275	1
2012-08-19 03:50:26	2012-08-19 13:50:26	VR2W-105217	A69-9001-1275	1
2012-08-19 04:21:33	2012-08-19 14:21:33	VR2W-105217	A69-9001-1275	1
2012-08-19 04:53:51	2012-08-19 14:53:51	VR2W-105217	A69-9001-1275	1
2012-08-19 05:14:31	2012-08-19 15:14:31	VR2W-105217	A69-9001-1275	1
2012-08-19 05:30:41	2012-08-19 15:30:41	VR2W-105217	A69-9001-1275	1
2012-08-19 05:34:24	2012-08-19 15:34:24	VR2W-105217	A69-9001-1275	1
2012-08-19 05:56:42	2012-08-19 15:56:42	VR2W-105217	A69-9001-1275	1
2012-08-19 06:03:59	2012-08-19 16:03:59	VR2W-105217	A69-9001-1275	1
2012-08-19 06:27:42	2012-08-19 16:27:42	VR2W-105217	A69-9001-1275	1
2012-08-19 06:31:07	2012-08-19 16:31:07	VR2W-105217	A69-9001-1275	1
2012-08-19 06:38:32	2012-08-19 16:38:32	VR2W-105217	A69-9001-1275	1
2012-08-19 13:44:15	2012-08-19 23:44:15	VR2W-105217	A69-9001-1275	0
2012-08-19 23:20:53	2012-08-20 09:20:53	VR2W-105217	A69-9001-1275	1
2012-08-19 23:55:52	2012-08-20 09:55:52	VR2W-105217	A69-9001-1275	1
2012-08-20 00:48:23	2012-08-20 10:48:23	VR2W-105217	A69-9001-1275	1
2012-08-20 01:06:26	2012-08-20 11:06:26	VR2W-105217	A69-9001-1275	1
2012-08-20 01:10:29	2012-08-20 11:10:29	VR2W-105217	A69-9001-1275	1
2012-08-20 02:20:55	2012-08-20 12:20:55	VR2W-105217	A69-9001-1275	1
2012-08-20 02:34:01	2012-08-20 12:34:01	VR2W-105217	A69-9001-1275	1
2012-08-20 02:38:42	2012-08-20 12:38:42	VR2W-105217	A69-9001-1275	1
2012-08-20 02:55:52	2012-08-20 12:55:52	VR2W-105217	A69-9001-1275	1
2012-08-20 02:59:26	2012-08-20 12:59:26	VR2W-105217	A69-9001-1275	1
2012-08-20 03:07:42	2012-08-20 13:07:42	VR2W-105217	A69-9001-1275	1
2012-08-20 03:40:51	2012-08-20 13:40:51	VR2W-105217	A69-9001-1275	1
2012-08-20 03:57:11	2012-08-20 13:57:11	VR2W-105217	A69-9001-1275	1
2012-08-20 16:54:22	2012-08-21 02:54:22	VR2W-105217	A69-9001-1275	0
2012-08-20 19:08:08	2012-08-21 05:08:08	VR2W-105217	A69-9001-1275	0
2012-08-20 20:57:26	2012-08-21 06:57:26	VR2W-105217	A69-9001-1275	1
2012-08-20 21:00:51	2012-08-21 07:00:51	VR2W-105217	A69-9001-1275	1
2012-08-20 21:08:13	2012-08-21 07:08:13	VR2W-105217	A69-9001-1275	1
2012-08-20 21:49:30	2012-08-21 07:49:30	VR2W-105217	A69-9001-1275	1
2012-08-20 22:06:38	2012-08-21 08:06:38	VR2W-105217	A69-9001-1275	1
2012-08-20 22:29:45	2012-08-21 08:29:45	VR2W-105216	A69-9001-1275	1
2012-08-20 22:42:58	2012-08-21 08:42:58	VR2W-105217	A69-9001-1275	1
2012-08-20 23:04:39	2012-08-21 09:04:39	VR2W-105217	A69-9001-1275	1
2012-08-20 23:32:14	2012-08-21 09:32:14	VR2W-105217	A69-9001-1275	1
2012-08-20 23:41:08	2012-08-21 09:41:08	VR2W-105217	A69-9001-1275	1
2012-08-21 01:06:44	2012-08-21 11:06:44	VR2W-105217	A69-9001-1275	1
2012-08-21 02:13:42	2012-08-21 12:13:42	VR2W-105217	A69-9001-1275	1
2012-08-21 03:03:44	2012-08-21 13:03:44	VR2W-105217	A69-9001-1275	1
2012-08-21 05:56:41	2012-08-21 15:56:41	VR2W-105217	A69-9001-1275	1
2012-08-21 06:00:09	2012-08-21 16:00:09	VR2W-105217	A69-9001-1275	1
2012-08-21 06:03:49	2012-08-21 16:03:49	VR2W-105217	A69-9001-1275	1
2012-08-21 06:07:54	2012-08-21 16:07:54	VR2W-105217	A69-9001-1275	1
2012-08-21 06:12:47	2012-08-21 16:12:47	VR2W-105217	A69-9001-1275	1
2012-08-21 11:35:02	2012-08-21 21:35:02	VR2W-105217	A69-9001-1275	0
2012-08-21 16:51:13	2012-08-22 02:51:13	VR2W-105217	A69-9001-1275	0
2012-08-21 20:40:44	2012-08-22 06:40:44	VR2W-105217	A69-9001-1275	1
2012-08-21 22:04:30	2012-08-22 08:04:30	VR2W-105217	A69-9001-1275	1
2012-08-22 04:15:47	2012-08-22 14:15:47	VR2W-105217	A69-9001-1275	1
2012-08-22 05:16:09	2012-08-22 15:16:09	VR2W-105217	A69-9001-1275	1
2012-08-22 05:39:33	2012-08-22 15:39:33	VR2W-105217	A69-9001-1275	1
2012-08-22 14:32:30	2012-08-23 00:32:30	VR2W-105217	A69-9001-1275	0
2012-08-22 15:58:48	2012-08-23 01:58:48	VR2W-105217	A69-9001-1275	0
2012-08-22 20:48:03	2012-08-23 06:48:03	VR2W-105217	A69-9001-1275	1
2012-08-22 21:56:44	2012-08-23 07:56:44	VR2W-105217	A69-9001-1275	1
2012-08-23 00:16:04	2012-08-23 10:16:04	VR2W-105217	A69-9001-1275	1
2012-08-23 01:21:08	2012-08-23 11:21:08	VR2W-105217	A69-9001-1275	1
2012-08-23 02:32:21	2012-08-23 12:32:21	VR2W-105217	A69-9001-1275	1
2012-08-23 02:54:32	2012-08-23 12:54:32	VR2W-105217	A69-9001-1275	1
2012-08-23 03:41:55	2012-08-23 13:41:55	VR2W-105217	A69-9001-1275	1
2012-08-23 03:54:04	2012-08-23 13:54:04	VR2W-105217	A69-9001-1275	1
2012-08-23 04:22:06	2012-08-23 14:22:06	VR2W-105217	A69-9001-1275	1
2012-08-23 08:46:23	2012-08-23 18:46:23	VR2W-105217	A69-9001-1275	0
2012-08-23 19:12:33	2012-08-24 05:12:33	VR2W-105217	A69-9001-1275	0
2012-08-23 21:36:36	2012-08-24 07:36:36	VR2W-105217	A69-9001-1275	1
2012-08-23 22:44:51	2012-08-24 08:44:51	VR2W-105217	A69-9001-1275	1
2012-08-24 03:34:02	2012-08-24 13:34:02	VR2W-105217	A69-9001-1275	1
2012-08-24 03:38:06	2012-08-24 13:38:06	VR2W-105217	A69-9001-1275	1
2012-08-24 16:12:59	2012-08-25 02:12:59	VR2W-105217	A69-9001-1275	0
2012-08-24 16:17:17	2012-08-25 02:17:17	VR2W-105217	A69-9001-1275	0
2012-08-24 20:31:01	2012-08-25 06:31:01	VR2W-105215	A69-9001-1275	1
2012-08-24 22:48:05	2012-08-25 08:48:05	VR2W-105217	A69-9001-1275	1
2012-08-24 23:55:18	2012-08-25 09:55:18	VR2W-105217	A69-9001-1275	1
2012-08-25 00:43:25	2012-08-25 10:43:25	VR2W-105217	A69-9001-1275	1
2012-08-25 01:05:43	2012-08-25 11:05:43	VR2W-105217	A69-9001-1275	1
2012-08-25 01:43:02	2012-08-25 11:43:02	VR2W-105217	A69-9001-1275	1
2012-08-25 02:02:23	2012-08-25 12:02:23	VR2W-105217	A69-9001-1275	1
2012-08-25 02:49:02	2012-08-25 12:49:02	VR2W-105217	A69-9001-1275	1
2012-08-25 02:53:19	2012-08-25 12:53:19	VR2W-105217	A69-9001-1275	1
2012-08-25 03:10:44	2012-08-25 13:10:44	VR2W-105217	A69-9001-1275	1
2012-08-25 03:28:06	2012-08-25 13:28:06	VR2W-105217	A69-9001-1275	1
2012-08-25 03:32:03	2012-08-25 13:32:03	VR2W-105217	A69-9001-1275	1
2012-08-25 03:36:40	2012-08-25 13:36:40	VR2W-105217	A69-9001-1275	1
2012-08-25 03:48:47	2012-08-25 13:48:47	VR2W-105217	A69-9001-1275	1
2012-08-25 04:02:25	2012-08-25 14:02:25	VR2W-105217	A69-9001-1275	1
2012-08-25 05:36:12	2012-08-25 15:36:12	VR2W-105217	A69-9001-1275	1
2012-08-25 08:56:36	2012-08-25 18:56:36	VR2W-105217	A69-9001-1275	0
2012-08-25 16:37:16	2012-08-26 02:37:16	VR2W-105217	A69-9001-1275	0
2012-08-25 18:45:45	2012-08-26 04:45:45	VR2W-105217	A69-9001-1275	0
2012-08-25 20:50:36	2012-08-26 06:50:36	VR2W-105215	A69-9001-1275	1
2012-08-25 21:23:22	2012-08-26 07:23:22	VR2W-105217	A69-9001-1275	1
2012-08-25 22:13:13	2012-08-26 08:13:13	VR2W-105217	A69-9001-1275	1
2012-08-25 22:18:06	2012-08-26 08:18:06	VR2W-105217	A69-9001-1275	1
2012-08-25 22:22:54	2012-08-26 08:22:54	VR2W-105217	A69-9001-1275	1
2012-08-25 22:40:46	2012-08-26 08:40:46	VR2W-105217	A69-9001-1275	1
2012-08-25 22:58:53	2012-08-26 08:58:53	VR2W-105217	A69-9001-1275	1
2012-08-25 23:07:37	2012-08-26 09:07:37	VR2W-105217	A69-9001-1275	1
2012-08-25 23:11:04	2012-08-26 09:11:04	VR2W-105217	A69-9001-1275	1
2012-08-25 23:31:50	2012-08-26 09:31:50	VR2W-105217	A69-9001-1275	1
2012-08-25 23:41:04	2012-08-26 09:41:04	VR2W-105217	A69-9001-1275	1
2012-08-25 23:59:48	2012-08-26 09:59:48	VR2W-105217	A69-9001-1275	1
2012-08-26 03:40:59	2012-08-26 13:40:59	VR2W-105217	A69-9001-1275	1
2012-08-26 04:15:24	2012-08-26 14:15:24	VR2W-105217	A69-9001-1275	1
2012-08-26 14:59:21	2012-08-27 00:59:21	VR2W-105217	A69-9001-1275	0
2012-08-26 15:23:12	2012-08-27 01:23:12	VR2W-105217	A69-9001-1275	0
2012-08-26 17:03:26	2012-08-27 03:03:26	VR2W-105217	A69-9001-1275	0
2012-08-26 18:14:49	2012-08-27 04:14:49	VR2W-105217	A69-9001-1275	0
[truncated: 1,040 more rows]
