# Supplementary material for: Simulated Macro-Algal Outbreak Triggers a Large-Scale Response on Coral Reefs
Source: PLoS One. 2015 Jul 14;10(7):e0132895. doi: 10.1371/journal.pone.0132895 (PMC4501832; doi:10.1371/journal.pone.0132895)
Supplement: S1 Dataset — Data has been separated into three sub-folders; video data, visual transect data and individual fishes’ acoustic detection data. (ZIP) [file pone.0132895.s001.zip › Raw Data/Spatial/Naso/Processed/Cant use/6492MU.xlsx]

## Sheet: 6492MU.csv
ï»¿Date and Time (UTC)	Local time		Receiver	Transmitter	Day/night code
2012-10-11 17:43:59	2012-10-12	03:43:59	VR2W-112613	A69-1601-6492	0
2012-10-11 17:48:08	2012-10-12	03:48:08	VR2W-112613	A69-1601-6492	0
2012-10-11 17:51:33	2012-10-12	03:51:33	VR2W-112613	A69-1601-6492	0
2012-10-11 17:55:09	2012-10-12	03:55:09	VR2W-112613	A69-1601-6492	0
2012-10-11 17:59:07	2012-10-12	03:59:07	VR2W-112613	A69-1601-6492	0
2012-10-11 18:03:51	2012-10-12	04:03:51	VR2W-112613	A69-1601-6492	0
2012-10-11 18:20:19	2012-10-12	04:20:19	VR2W-112613	A69-1601-6492	0
2012-10-11 18:25:08	2012-10-12	04:25:08	VR2W-112613	A69-1601-6492	0
2012-10-11 18:38:37	2012-10-12	04:38:37	VR2W-112613	A69-1601-6492	0
2012-10-11 18:45:59	2012-10-12	04:45:59	VR2W-112613	A69-1601-6492	0
2012-10-11 19:08:12	2012-10-12	05:08:12	VR2W-112613	A69-1601-6492	0
2012-10-11 19:16:35	2012-10-12	05:16:35	VR2W-112613	A69-1601-6492	0
2012-10-11 19:24:02	2012-10-12	05:24:02	VR2W-112613	A69-1601-6492	0
2012-10-11 19:34:41	2012-10-12	05:34:41	VR2W-112615	A69-1601-6492	0
2012-10-11 20:09:22	2012-10-12	06:09:22	VR2W-112615	A69-1601-6492	0
2012-10-11 20:27:40	2012-10-12	06:27:40	VR2W-112612	A69-1601-6492	0
2012-10-11 20:33:11	2012-10-12	06:33:11	VR2W-112611	A69-1601-6492	1
2012-10-11 20:41:09	2012-10-12	06:41:09	VR2W-112613	A69-1601-6492	1
2012-10-11 20:45:30	2012-10-12	06:45:30	VR2W-112613	A69-1601-6492	1
2012-10-11 20:49:20	2012-10-12	06:49:20	VR2W-112613	A69-1601-6492	1
2012-10-11 20:53:47	2012-10-12	06:53:47	VR2W-112613	A69-1601-6492	1
2012-10-11 21:07:11	2012-10-12	07:07:11	VR2W-112613	A69-1601-6492	1
2012-10-11 21:11:35	2012-10-12	07:11:35	VR2W-112613	A69-1601-6492	1
2012-10-11 21:15:29	2012-10-12	07:15:29	VR2W-112613	A69-1601-6492	1
2012-10-11 21:20:02	2012-10-12	07:20:02	VR2W-112613	A69-1601-6492	1
2012-10-11 21:27:48	2012-10-12	07:27:48	VR2W-112613	A69-1601-6492	1
2012-10-11 21:47:04	2012-10-12	07:47:04	VR2W-112613	A69-1601-6492	1
2012-10-11 21:50:43	2012-10-12	07:50:43	VR2W-112613	A69-1601-6492	1
2012-10-11 21:58:03	2012-10-12	07:58:03	VR2W-112613	A69-1601-6492	1
2012-10-11 22:01:20	2012-10-12	08:01:20	VR2W-112613	A69-1601-6492	1
2012-10-11 22:04:41	2012-10-12	08:04:41	VR2W-112613	A69-1601-6492	1
2012-10-11 22:06:21	2012-10-12	08:06:21	VR2W-112612	A69-1601-6492	1
2012-10-11 23:53:25	2012-10-12	09:53:25	VR2W-112612	A69-1601-6492	1
2012-10-12 00:14:16	2012-10-12	10:14:16	VR2W-112612	A69-1601-6492	1
2012-10-12 01:42:08	2012-10-12	11:42:08	VR2W-112612	A69-1601-6492	1
2012-10-12 02:16:18	2012-10-12	12:16:18	VR2W-112612	A69-1601-6492	1
2012-10-12 02:30:29	2012-10-12	12:30:29	VR2W-112612	A69-1601-6492	1
2012-10-12 02:34:49	2012-10-12	12:34:49	VR2W-112612	A69-1601-6492	1
2012-10-12 04:22:26	2012-10-12	14:22:26	VR2W-112613	A69-1601-6492	1
2012-10-12 04:30:38	2012-10-12	14:30:38	VR2W-112613	A69-1601-6492	1
2012-10-12 04:38:51	2012-10-12	14:38:51	VR2W-112612	A69-1601-6492	1
2012-10-12 05:23:04	2012-10-12	15:23:04	VR2W-112612	A69-1601-6492	1
2012-10-12 06:54:53	2012-10-12	16:54:53	VR2W-112613	A69-1601-6492	1
2012-10-12 07:23:31	2012-10-12	17:23:31	VR2W-112615	A69-1601-6492	1
2012-10-12 07:24:11	2012-10-12	17:24:11	VR2W-112616	A69-1601-6492	1
2012-10-12 07:43:42	2012-10-12	17:43:42	VR2W-112619	A69-1601-6492	1
2012-10-12 08:11:41	2012-10-12	18:11:41	VR2W-112615	A69-1601-6492	1
2012-10-12 08:30:28	2012-10-12	18:30:28	VR2W-112613	A69-1601-6492	0
2012-10-12 09:23:19	2012-10-12	19:23:19	VR2W-112613	A69-1601-6492	0
2012-10-12 09:53:55	2012-10-12	19:53:55	VR2W-112613	A69-1601-6492	0
2012-10-12 10:02:07	2012-10-12	20:02:07	VR2W-112613	A69-1601-6492	0
2012-10-12 10:28:03	2012-10-12	20:28:03	VR2W-112613	A69-1601-6492	0
2012-10-12 15:32:28	2012-10-13	01:32:28	VR2W-112613	A69-1601-6492	0
2012-10-12 16:39:50	2012-10-13	02:39:50	VR2W-112613	A69-1601-6492	0
2012-10-12 16:48:06	2012-10-13	02:48:06	VR2W-112613	A69-1601-6492	0
2012-10-12 16:56:48	2012-10-13	02:56:48	VR2W-112613	A69-1601-6492	0
2012-10-12 17:07:59	2012-10-13	03:07:59	VR2W-112613	A69-1601-6492	0
2012-10-12 17:11:15	2012-10-13	03:11:15	VR2W-112613	A69-1601-6492	0
2012-10-12 17:25:42	2012-10-13	03:25:42	VR2W-112613	A69-1601-6492	0
2012-10-12 17:53:20	2012-10-13	03:53:20	VR2W-112613	A69-1601-6492	0
2012-10-12 17:58:10	2012-10-13	03:58:10	VR2W-112613	A69-1601-6492	0
2012-10-12 18:25:01	2012-10-13	04:25:01	VR2W-112613	A69-1601-6492	0
2012-10-12 18:37:59	2012-10-13	04:37:59	VR2W-112613	A69-1601-6492	0
2012-10-12 18:50:35	2012-10-13	04:50:35	VR2W-112613	A69-1601-6492	0
2012-10-12 19:09:45	2012-10-13	05:09:45	VR2W-112613	A69-1601-6492	0
2012-10-12 19:19:24	2012-10-13	05:19:24	VR2W-112613	A69-1601-6492	0
2012-10-12 20:07:22	2012-10-13	06:07:22	VR2W-112619	A69-1601-6492	0
2012-10-12 20:57:56	2012-10-13	06:57:56	VR2W-112611	A69-1601-6492	1
2012-10-12 23:16:38	2012-10-13	09:16:38	VR2W-112612	A69-1601-6492	1
2012-10-13 02:54:18	2012-10-13	12:54:18	VR2W-112612	A69-1601-6492	1
2012-10-13 03:41:22	2012-10-13	13:41:22	VR2W-112612	A69-1601-6492	1
2012-10-13 03:46:03	2012-10-13	13:46:03	VR2W-112612	A69-1601-6492	1
2012-10-13 04:04:15	2012-10-13	14:04:15	VR2W-112612	A69-1601-6492	1
2012-10-13 04:21:59	2012-10-13	14:21:59	VR2W-112612	A69-1601-6492	1
2012-10-13 04:30:50	2012-10-13	14:30:50	VR2W-112612	A69-1601-6492	1
2012-10-13 05:05:07	2012-10-13	15:05:07	VR2W-112613	A69-1601-6492	1
2012-10-13 05:34:46	2012-10-13	15:34:46	VR2W-112614	A69-1601-6492	1
2012-10-13 05:41:02	2012-10-13	15:41:02	VR2W-112612	A69-1601-6492	1
2012-10-13 06:41:37	2012-10-13	16:41:37	VR2W-112615	A69-1601-6492	1
2012-10-13 07:15:51	2012-10-13	17:15:51	VR2W-112619	A69-1601-6492	1
2012-10-13 07:29:55	2012-10-13	17:29:55	VR2W-112619	A69-1601-6492	1
2012-10-13 09:03:01	2012-10-13	19:03:01	VR2W-112613	A69-1601-6492	0
2012-10-13 10:40:06	2012-10-13	20:40:06	VR2W-112613	A69-1601-6492	0
2012-10-13 10:54:51	2012-10-13	20:54:51	VR2W-112613	A69-1601-6492	0
2012-10-13 12:27:14	2012-10-13	22:27:14	VR2W-112613	A69-1601-6492	0
2012-10-13 12:50:38	2012-10-13	22:50:38	VR2W-112613	A69-1601-6492	0
2012-10-13 12:55:29	2012-10-13	22:55:29	VR2W-112613	A69-1601-6492	0
2012-10-13 14:47:23	2012-10-14	00:47:23	VR2W-112613	A69-1601-6492	0
2012-10-13 15:13:29	2012-10-14	01:13:29	VR2W-112613	A69-1601-6492	0
2012-10-13 15:26:44	2012-10-14	01:26:44	VR2W-112613	A69-1601-6492	0
2012-10-13 16:49:11	2012-10-14	02:49:11	VR2W-112613	A69-1601-6492	0
2012-10-13 19:26:04	2012-10-14	05:26:04	VR2W-112613	A69-1601-6492	0
2012-10-13 19:34:34	2012-10-14	05:34:34	VR2W-112613	A69-1601-6492	0
2012-10-13 20:14:54	2012-10-14	06:14:54	VR2W-112614	A69-1601-6492	0
2012-10-13 20:56:14	2012-10-14	06:56:14	VR2W-112613	A69-1601-6492	1
2012-10-13 23:09:28	2012-10-14	09:09:28	VR2W-112610	A69-1601-6492	1
2012-10-14 06:01:52	2012-10-14	16:01:52	VR2W-112613	A69-1601-6492	1
2012-10-14 06:35:38	2012-10-14	16:35:38	VR2W-112612	A69-1601-6492	1
2012-10-14 06:54:18	2012-10-14	16:54:18	VR2W-112619	A69-1601-6492	1
2012-10-14 07:03:03	2012-10-14	17:03:03	VR2W-112619	A69-1601-6492	1
2012-10-14 07:07:42	2012-10-14	17:07:42	VR2W-112619	A69-1601-6492	1
2012-10-14 07:12:05	2012-10-14	17:12:05	VR2W-112619	A69-1601-6492	1
2012-10-14 07:15:58	2012-10-14	17:15:58	VR2W-112619	A69-1601-6492	1
2012-10-14 07:20:31	2012-10-14	17:20:31	VR2W-112619	A69-1601-6492	1
2012-10-14 07:35:20	2012-10-14	17:35:20	VR2W-112615	A69-1601-6492	1
2012-10-14 08:00:05	2012-10-14	18:00:05	VR2W-112619	A69-1601-6492	1
2012-10-14 09:27:41	2012-10-14	19:27:41	VR2W-112613	A69-1601-6492	0
2012-10-14 09:36:26	2012-10-14	19:36:26	VR2W-112613	A69-1601-6492	0
2012-10-14 10:43:20	2012-10-14	20:43:20	VR2W-112613	A69-1601-6492	0
2012-10-14 11:07:24	2012-10-14	21:07:24	VR2W-112613	A69-1601-6492	0
2012-10-14 11:10:54	2012-10-14	21:10:54	VR2W-112613	A69-1601-6492	0
2012-10-14 11:42:35	2012-10-14	21:42:35	VR2W-112613	A69-1601-6492	0
2012-10-14 11:51:39	2012-10-14	21:51:39	VR2W-112613	A69-1601-6492	0
2012-10-14 12:00:17	2012-10-14	22:00:17	VR2W-112613	A69-1601-6492	0
2012-10-14 15:03:50	2012-10-15	01:03:50	VR2W-112613	A69-1601-6492	0
2012-10-14 16:04:17	2012-10-15	02:04:17	VR2W-112613	A69-1601-6492	0
2012-10-14 16:13:31	2012-10-15	02:13:31	VR2W-112613	A69-1601-6492	0
2012-10-14 16:42:08	2012-10-15	02:42:08	VR2W-112613	A69-1601-6492	0
2012-10-14 19:13:26	2012-10-15	05:13:26	VR2W-112613	A69-1601-6492	0
2012-10-14 19:29:48	2012-10-15	05:29:48	VR2W-112613	A69-1601-6492	0
2012-10-14 20:03:01	2012-10-15	06:03:01	VR2W-112615	A69-1601-6492	0
2012-10-14 20:22:37	2012-10-15	06:22:37	VR2W-112613	A69-1601-6492	0
2012-10-14 21:54:59	2012-10-15	07:54:59	VR2W-112611	A69-1601-6492	1
2012-10-14 23:14:19	2012-10-15	09:14:19	VR2W-112612	A69-1601-6492	1
2012-10-14 23:50:42	2012-10-15	09:50:42	VR2W-112613	A69-1601-6492	1
2012-10-14 23:57:28	2012-10-15	09:57:28	VR2W-112613	A69-1601-6492	1
2012-10-15 00:33:30	2012-10-15	10:33:30	VR2W-112612	A69-1601-6492	1
2012-10-15 01:52:27	2012-10-15	11:52:27	VR2W-112612	A69-1601-6492	1
2012-10-15 02:47:06	2012-10-15	12:47:06	VR2W-112612	A69-1601-6492	1
2012-10-15 03:00:45	2012-10-15	13:00:45	VR2W-112612	A69-1601-6492	1
2012-10-15 03:12:07	2012-10-15	13:12:07	VR2W-112612	A69-1601-6492	1
2012-10-15 03:23:42	2012-10-15	13:23:42	VR2W-112612	A69-1601-6492	1
2012-10-15 03:44:52	2012-10-15	13:44:52	VR2W-112612	A69-1601-6492	1
2012-10-15 03:46:48	2012-10-15	13:46:48	VR2W-112613	A69-1601-6492	1
2012-10-15 04:03:33	2012-10-15	14:03:33	VR2W-112613	A69-1601-6492	1
2012-10-15 04:23:20	2012-10-15	14:23:20	VR2W-112612	A69-1601-6492	1
2012-10-15 04:26:46	2012-10-15	14:26:46	VR2W-112612	A69-1601-6492	1
2012-10-15 04:37:46	2012-10-15	14:37:46	VR2W-112612	A69-1601-6492	1
2012-10-15 05:17:44	2012-10-15	15:17:44	VR2W-112612	A69-1601-6492	1
2012-10-15 05:56:57	2012-10-15	15:56:57	VR2W-112612	A69-1601-6492	1
2012-10-15 06:52:28	2012-10-15	16:52:28	VR2W-112613	A69-1601-6492	1
2012-10-15 07:20:45	2012-10-15	17:20:45	VR2W-112619	A69-1601-6492	1
2012-10-15 07:47:13	2012-10-15	17:47:13	VR2W-112619	A69-1601-6492	1
2012-10-15 08:00:24	2012-10-15	18:00:24	VR2W-112619	A69-1601-6492	1
2012-10-15 08:17:39	2012-10-15	18:17:39	VR2W-112619	A69-1601-6492	1
2012-10-15 08:40:47	2012-10-15	18:40:47	VR2W-112613	A69-1601-6492	0
2012-10-15 08:44:58	2012-10-15	18:44:58	VR2W-112613	A69-1601-6492	0
2012-10-15 10:18:53	2012-10-15	20:18:53	VR2W-112613	A69-1601-6492	0
2012-10-15 10:32:35	2012-10-15	20:32:35	VR2W-112613	A69-1601-6492	0
2012-10-15 10:46:27	2012-10-15	20:46:27	VR2W-112613	A69-1601-6492	0
2012-10-15 11:57:13	2012-10-15	21:57:13	VR2W-112613	A69-1601-6492	0
2012-10-15 12:15:50	2012-10-15	22:15:50	VR2W-112613	A69-1601-6492	0
2012-10-15 12:19:16	2012-10-15	22:19:16	VR2W-112613	A69-1601-6492	0
2012-10-15 12:36:35	2012-10-15	22:36:35	VR2W-112613	A69-1601-6492	0
2012-10-15 12:41:18	2012-10-15	22:41:18	VR2W-112613	A69-1601-6492	0
2012-10-15 12:45:51	2012-10-15	22:45:51	VR2W-112613	A69-1601-6492	0
2012-10-15 13:10:32	2012-10-15	23:10:32	VR2W-112613	A69-1601-6492	0
2012-10-15 13:22:37	2012-10-15	23:22:37	VR2W-112613	A69-1601-6492	0
2012-10-15 13:39:42	2012-10-15	23:39:42	VR2W-112613	A69-1601-6492	0
2012-10-15 13:44:08	2012-10-15	23:44:08	VR2W-112613	A69-1601-6492	0
2012-10-15 13:48:09	2012-10-15	23:48:09	VR2W-112613	A69-1601-6492	0
2012-10-15 13:52:55	2012-10-15	23:52:55	VR2W-112613	A69-1601-6492	0
2012-10-15 13:57:35	2012-10-15	23:57:35	VR2W-112613	A69-1601-6492	0
2012-10-15 14:02:01	2012-10-16	00:02:01	VR2W-112613	A69-1601-6492	0
2012-10-15 14:05:58	2012-10-16	00:05:58	VR2W-112613	A69-1601-6492	0
2012-10-15 14:19:13	2012-10-16	00:19:13	VR2W-112613	A69-1601-6492	0
2012-10-15 14:32:20	2012-10-16	00:32:20	VR2W-112613	A69-1601-6492	0
2012-10-15 14:35:46	2012-10-16	00:35:46	VR2W-112613	A69-1601-6492	0
2012-10-15 15:06:30	2012-10-16	01:06:30	VR2W-112613	A69-1601-6492	0
2012-10-15 15:10:10	2012-10-16	01:10:10	VR2W-112613	A69-1601-6492	0
2012-10-15 15:14:15	2012-10-16	01:14:15	VR2W-112613	A69-1601-6492	0
2012-10-15 15:20:49	2012-10-16	01:20:49	VR2W-112613	A69-1601-6492	0
2012-10-15 15:40:28	2012-10-16	01:40:28	VR2W-112613	A69-1601-6492	0
2012-10-15 15:44:03	2012-10-16	01:44:03	VR2W-112613	A69-1601-6492	0
2012-10-15 15:48:00	2012-10-16	01:48:00	VR2W-112613	A69-1601-6492	0
2012-10-15 15:52:39	2012-10-16	01:52:39	VR2W-112613	A69-1601-6492	0
2012-10-15 15:57:04	2012-10-16	01:57:04	VR2W-112613	A69-1601-6492	0
2012-10-15 16:14:10	2012-10-16	02:14:10	VR2W-112613	A69-1601-6492	0
2012-10-15 16:36:10	2012-10-16	02:36:10	VR2W-112613	A69-1601-6492	0
2012-10-15 16:45:00	2012-10-16	02:45:00	VR2W-112613	A69-1601-6492	0
2012-10-15 16:49:44	2012-10-16	02:49:44	VR2W-112613	A69-1601-6492	0
2012-10-15 17:09:50	2012-10-16	03:09:50	VR2W-112613	A69-1601-6492	0
2012-10-15 17:21:49	2012-10-16	03:21:49	VR2W-112613	A69-1601-6492	0
2012-10-15 17:26:00	2012-10-16	03:26:00	VR2W-112613	A69-1601-6492	0
2012-10-15 17:29:29	2012-10-16	03:29:29	VR2W-112613	A69-1601-6492	0
2012-10-15 17:33:14	2012-10-16	03:33:14	VR2W-112613	A69-1601-6492	0
2012-10-15 17:54:36	2012-10-16	03:54:36	VR2W-112613	A69-1601-6492	0
2012-10-15 18:03:11	2012-10-16	04:03:11	VR2W-112613	A69-1601-6492	0
2012-10-15 18:06:28	2012-10-16	04:06:28	VR2W-112613	A69-1601-6492	0
2012-10-15 18:13:14	2012-10-16	04:13:14	VR2W-112613	A69-1601-6492	0
2012-10-15 18:20:58	2012-10-16	04:20:58	VR2W-112613	A69-1601-6492	0
2012-10-15 18:24:14	2012-10-16	04:24:14	VR2W-112613	A69-1601-6492	0
2012-10-15 18:34:24	2012-10-16	04:34:24	VR2W-112613	A69-1601-6492	0
2012-10-15 18:38:12	2012-10-16	04:38:12	VR2W-112613	A69-1601-6492	0
2012-10-15 18:54:55	2012-10-16	04:54:55	VR2W-112613	A69-1601-6492	0
2012-10-15 19:04:34	2012-10-16	05:04:34	VR2W-112613	A69-1601-6492	0
2012-10-15 19:09:18	2012-10-16	05:09:18	VR2W-112613	A69-1601-6492	0
2012-10-15 19:18:08	2012-10-16	05:18:08	VR2W-112613	A69-1601-6492	0
2012-10-15 19:25:43	2012-10-16	05:25:43	VR2W-112613	A69-1601-6492	0
2012-10-15 20:44:12	2012-10-16	06:44:12	VR2W-112612	A69-1601-6492	1
2012-10-15 21:08:33	2012-10-16	07:08:33	VR2W-112612	A69-1601-6492	1
2012-10-15 23:24:38	2012-10-16	09:24:38	VR2W-112610	A69-1601-6492	1
2012-10-16 07:02:55	2012-10-16	17:02:55	VR2W-112619	A69-1601-6492	1
2012-10-16 07:11:27	2012-10-16	17:11:27	VR2W-112619	A69-1601-6492	1
2012-10-16 07:15:48	2012-10-16	17:15:48	VR2W-112619	A69-1601-6492	1
2012-10-16 07:27:41	2012-10-16	17:27:41	VR2W-112619	A69-1601-6492	1
2012-10-16 07:47:52	2012-10-16	17:47:52	VR2W-112619	A69-1601-6492	1
2012-10-16 07:51:14	2012-10-16	17:51:14	VR2W-112619	A69-1601-6492	1
2012-10-16 08:02:57	2012-10-16	18:02:57	VR2W-112619	A69-1601-6492	1
2012-10-16 08:14:12	2012-10-16	18:14:12	VR2W-112615	A69-1601-6492	1
2012-10-16 08:32:22	2012-10-16	18:32:22	VR2W-112613	A69-1601-6492	0
2012-10-16 08:36:17	2012-10-16	18:36:17	VR2W-112613	A69-1601-6492	0
2012-10-16 09:20:19	2012-10-16	19:20:19	VR2W-112613	A69-1601-6492	0
2012-10-16 09:38:21	2012-10-16	19:38:21	VR2W-112613	A69-1601-6492	0
2012-10-16 09:44:57	2012-10-16	19:44:57	VR2W-112613	A69-1601-6492	0
2012-10-16 10:08:19	2012-10-16	20:08:19	VR2W-112613	A69-1601-6492	0
2012-10-16 10:12:24	2012-10-16	20:12:24	VR2W-112613	A69-1601-6492	0
2012-10-16 10:18:54	2012-10-16	20:18:54	VR2W-112613	A69-1601-6492	0
2012-10-16 10:25:32	2012-10-16	20:25:32	VR2W-112613	A69-1601-6492	0
2012-10-16 10:36:56	2012-10-16	20:36:56	VR2W-112613	A69-1601-6492	0
2012-10-16 11:05:21	2012-10-16	21:05:21	VR2W-112613	A69-1601-6492	0
2012-10-16 11:31:52	2012-10-16	21:31:52	VR2W-112613	A69-1601-6492	0
2012-10-16 12:15:07	2012-10-16	22:15:07	VR2W-112613	A69-1601-6492	0
2012-10-16 12:57:41	2012-10-16	22:57:41	VR2W-112613	A69-1601-6492	0
2012-10-16 13:06:18	2012-10-16	23:06:18	VR2W-112613	A69-1601-6492	0
2012-10-16 13:27:58	2012-10-16	23:27:58	VR2W-112613	A69-1601-6492	0
2012-10-16 13:36:43	2012-10-16	23:36:43	VR2W-112613	A69-1601-6492	0
2012-10-16 14:09:23	2012-10-17	00:09:23	VR2W-112613	A69-1601-6492	0
2012-10-16 14:35:26	2012-10-17	00:35:26	VR2W-112613	A69-1601-6492	0
2012-10-16 14:45:06	2012-10-17	00:45:06	VR2W-112613	A69-1601-6492	0
2012-10-16 14:49:48	2012-10-17	00:49:48	VR2W-112613	A69-1601-6492	0
2012-10-16 14:54:21	2012-10-17	00:54:21	VR2W-112613	A69-1601-6492	0
2012-10-16 14:58:32	2012-10-17	00:58:32	VR2W-112613	A69-1601-6492	0
2012-10-16 15:09:57	2012-10-17	01:09:57	VR2W-112613	A69-1601-6492	0
2012-10-16 15:29:28	2012-10-17	01:29:28	VR2W-112613	A69-1601-6492	0
2012-10-16 16:33:58	2012-10-17	02:33:58	VR2W-112613	A69-1601-6492	0
2012-10-16 16:43:16	2012-10-17	02:43:16	VR2W-112613	A69-1601-6492	0
2012-10-16 16:47:32	2012-10-17	02:47:32	VR2W-112613	A69-1601-6492	0
2012-10-16 16:51:11	2012-10-17	02:51:11	VR2W-112613	A69-1601-6492	0
2012-10-16 16:55:14	2012-10-17	02:55:14	VR2W-112613	A69-1601-6492	0
2012-10-16 17:05:01	2012-10-17	03:05:01	VR2W-112613	A69-1601-6492	0
2012-10-16 17:19:40	2012-10-17	03:19:40	VR2W-112613	A69-1601-6492	0
2012-10-16 17:24:33	2012-10-17	03:24:33	VR2W-112613	A69-1601-6492	0
2012-10-16 17:29:27	2012-10-17	03:29:27	VR2W-112613	A69-1601-6492	0
2012-10-16 17:34:20	2012-10-17	03:34:20	VR2W-112613	A69-1601-6492	0
2012-10-16 17:39:12	2012-10-17	03:39:12	VR2W-112613	A69-1601-6492	0
2012-10-16 17:44:04	2012-10-17	03:44:04	VR2W-112613	A69-1601-6492	0
2012-10-16 17:48:53	2012-10-17	03:48:53	VR2W-112613	A69-1601-6492	0
2012-10-16 17:53:37	2012-10-17	03:53:37	VR2W-112613	A69-1601-6492	0
2012-10-16 18:02:31	2012-10-17	04:02:31	VR2W-112613	A69-1601-6492	0
2012-10-16 18:06:14	2012-10-17	04:06:14	VR2W-112613	A69-1601-6492	0
2012-10-16 18:10:27	2012-10-17	04:10:27	VR2W-112613	A69-1601-6492	0
2012-10-16 18:30:42	2012-10-17	04:30:42	VR2W-112613	A69-1601-6492	0
2012-10-16 18:35:01	2012-10-17	04:35:01	VR2W-112613	A69-1601-6492	0
2012-10-16 18:38:46	2012-10-17	04:38:46	VR2W-112613	A69-1601-6492	0
2012-10-16 18:43:01	2012-10-17	04:43:01	VR2W-112613	A69-1601-6492	0
2012-10-16 18:46:39	2012-10-17	04:46:39	VR2W-112613	A69-1601-6492	0
2012-10-16 18:50:41	2012-10-17	04:50:41	VR2W-112613	A69-1601-6492	0
2012-10-16 18:55:31	2012-10-17	04:55:31	VR2W-112613	A69-1601-6492	0
2012-10-16 19:00:18	2012-10-17	05:00:18	VR2W-112613	A69-1601-6492	0
2012-10-16 19:04:57	2012-10-17	05:04:57	VR2W-112613	A69-1601-6492	0
2012-10-16 19:13:21	2012-10-17	05:13:21	VR2W-112613	A69-1601-6492	0
2012-10-16 19:18:02	2012-10-17	05:18:02	VR2W-112613	A69-1601-6492	0
2012-10-19 07:20:38	2012-10-19	17:20:38	VR2W-112619	A69-1601-6492	1
2012-10-19 07:36:05	2012-10-19	17:36:05	VR2W-112619	A69-1601-6492	1
2012-10-19 07:55:18	2012-10-19	17:55:18	VR2W-112619	A69-1601-6492	1
2012-10-19 08:40:32	2012-10-19	18:40:32	VR2W-112613	A69-1601-6492	0
2012-10-19 08:44:56	2012-10-19	18:44:56	VR2W-112613	A69-1601-6492	0
2012-10-19 08:53:28	2012-10-19	18:53:28	VR2W-112613	A69-1601-6492	0
2012-10-19 08:57:49	2012-10-19	18:57:49	VR2W-112613	A69-1601-6492	0
2012-10-19 09:05:57	2012-10-19	19:05:57	VR2W-112613	A69-1601-6492	0
2012-10-19 09:09:45	2012-10-19	19:09:45	VR2W-112613	A69-1601-6492	0
2012-10-19 09:33:39	2012-10-19	19:33:39	VR2W-112613	A69-1601-6492	0
2012-10-19 09:46:24	2012-10-19	19:46:24	VR2W-112613	A69-1601-6492	0
2012-10-19 09:50:03	2012-10-19	19:50:03	VR2W-112613	A69-1601-6492	0
2012-10-19 09:57:22	2012-10-19	19:57:22	VR2W-112613	A69-1601-6492	0
2012-10-19 10:07:18	2012-10-19	20:07:18	VR2W-112613	A69-1601-6492	0
2012-10-19 10:14:39	2012-10-19	20:14:39	VR2W-112613	A69-1601-6492	0
2012-10-19 10:22:58	2012-10-19	20:22:58	VR2W-112613	A69-1601-6492	0
2012-10-19 10:27:33	2012-10-19	20:27:33	VR2W-112613	A69-1601-6492	0
2012-10-19 10:39:43	2012-10-19	20:39:43	VR2W-112613	A69-1601-6492	0
2012-10-19 10:43:11	2012-10-19	20:43:11	VR2W-112613	A69-1601-6492	0
2012-10-19 10:46:52	2012-10-19	20:46:52	VR2W-112613	A69-1601-6492	0
2012-10-19 11:14:07	2012-10-19	21:14:07	VR2W-112613	A69-1601-6492	0
2012-10-19 11:42:18	2012-10-19	21:42:18	VR2W-112613	A69-1601-6492	0
2012-10-19 11:46:43	2012-10-19	21:46:43	VR2W-112613	A69-1601-6492	0
2012-10-19 12:17:35	2012-10-19	22:17:35	VR2W-112613	A69-1601-6492	0
2012-10-19 12:21:29	2012-10-19	22:21:29	VR2W-112613	A69-1601-6492	0
2012-10-19 12:33:48	2012-10-19	22:33:48	VR2W-112613	A69-1601-6492	0
2012-10-19 12:49:26	2012-10-19	22:49:26	VR2W-112613	A69-1601-6492	0
2012-10-19 13:09:54	2012-10-19	23:09:54	VR2W-112613	A69-1601-6492	0
2012-10-19 13:22:26	2012-10-19	23:22:26	VR2W-112613	A69-1601-6492	0
2012-10-19 13:34:55	2012-10-19	23:34:55	VR2W-112613	A69-1601-6492	0
2012-10-19 13:38:15	2012-10-19	23:38:15	VR2W-112613	A69-1601-6492	0
2012-10-19 13:49:25	2012-10-19	23:49:25	VR2W-112613	A69-1601-6492	0
2012-10-19 14:14:03	2012-10-20	00:14:03	VR2W-112613	A69-1601-6492	0
2012-10-19 14:21:43	2012-10-20	00:21:43	VR2W-112613	A69-1601-6492	0
2012-10-19 16:26:02	2012-10-20	02:26:02	VR2W-112613	A69-1601-6492	0
2012-10-19 16:46:28	2012-10-20	02:46:28	VR2W-112613	A69-1601-6492	0
2012-10-19 17:13:58	2012-10-20	03:13:58	VR2W-112613	A69-1601-6492	0
2012-10-19 17:27:06	2012-10-20	03:27:06	VR2W-112613	A69-1601-6492	0
2012-10-19 17:34:14	2012-10-20	03:34:14	VR2W-112613	A69-1601-6492	0
2012-10-19 17:41:47	2012-10-20	03:41:47	VR2W-112613	A69-1601-6492	0
2012-10-19 17:45:22	2012-10-20	03:45:22	VR2W-112613	A69-1601-6492	0
2012-10-19 18:02:01	2012-10-20	04:02:01	VR2W-112613	A69-1601-6492	0
2012-10-19 18:06:20	2012-10-20	04:06:20	VR2W-112613	A69-1601-6492	0
2012-10-19 18:18:02	2012-10-20	04:18:02	VR2W-112613	A69-1601-6492	0
2012-10-19 18:22:08	2012-10-20	04:22:08	VR2W-112613	A69-1601-6492	0
2012-10-19 18:25:28	2012-10-20	04:25:28	VR2W-112613	A69-1601-6492	0
2012-10-19 18:32:31	2012-10-20	04:32:31	VR2W-112613	A69-1601-6492	0
2012-10-19 18:41:20	2012-10-20	04:41:20	VR2W-112613	A69-1601-6492	0
2012-10-19 18:46:03	2012-10-20	04:46:03	VR2W-112613	A69-1601-6492	0
2012-10-19 18:50:35	2012-10-20	04:50:35	VR2W-112613	A69-1601-6492	0
2012-10-19 18:58:14	2012-10-20	04:58:14	VR2W-112613	A69-1601-6492	0
2012-10-19 19:01:57	2012-10-20	05:01:57	VR2W-112613	A69-1601-6492	0
2012-10-19 19:29:20	2012-10-20	05:29:20	VR2W-112613	A69-1601-6492	0
2012-10-19 23:39:48	2012-10-20	09:39:48	VR2W-105221	A69-1601-6492	1
2012-10-19 23:43:43	2012-10-20	09:43:43	VR2W-105221	A69-1601-6492	1
2012-10-20 04:28:51	2012-10-20	14:28:51	VR2W-112612	A69-1601-6492	1
2012-10-20 05:50:42	2012-10-20	15:50:42	VR2W-112619	A69-1601-6492	1
2012-10-20 06:50:55	2012-10-20	16:50:55	VR2W-112612	A69-1601-6492	1
2012-10-20 07:09:16	2012-10-20	17:09:16	VR2W-112613	A69-1601-6492	1
2012-10-20 07:57:03	2012-10-20	17:57:03	VR2W-112619	A69-1601-6492	1
2012-10-20 08:16:13	2012-10-20	18:16:13	VR2W-112619	A69-1601-6492	1
2012-10-20 09:39:30	2012-10-20	19:39:30	VR2W-112613	A69-1601-6492	0
2012-10-20 09:50:52	2012-10-20	19:50:52	VR2W-112613	A69-1601-6492	0
2012-10-20 10:02:18	2012-10-20	20:02:18	VR2W-112613	A69-1601-6492	0
2012-10-20 10:05:53	2012-10-20	20:05:53	VR2W-112613	A69-1601-6492	0
2012-10-20 10:22:35	2012-10-20	20:22:35	VR2W-112613	A69-1601-6492	0
2012-10-20 10:26:58	2012-10-20	20:26:58	VR2W-112613	A69-1601-6492	0
2012-10-20 10:30:50	2012-10-20	20:30:50	VR2W-112613	A69-1601-6492	0
2012-10-20 11:17:49	2012-10-20	21:17:49	VR2W-112613	A69-1601-6492	0
2012-10-20 11:26:19	2012-10-20	21:26:19	VR2W-112613	A69-1601-6492	0
2012-10-20 11:48:56	2012-10-20	21:48:56	VR2W-112613	A69-1601-6492	0
2012-10-20 11:53:36	2012-10-20	21:53:36	VR2W-112613	A69-1601-6492	0
2012-10-20 11:58:02	2012-10-20	21:58:02	VR2W-112613	A69-1601-6492	0
2012-10-20 12:02:00	2012-10-20	22:02:00	VR2W-112613	A69-1601-6492	0
2012-10-20 12:06:44	2012-10-20	22:06:44	VR2W-112613	A69-1601-6492	0
2012-10-20 12:11:18	2012-10-20	22:11:18	VR2W-112613	A69-1601-6492	0
2012-10-20 12:35:55	2012-10-20	22:35:55	VR2W-112613	A69-1601-6492	0
2012-10-20 12:44:27	2012-10-20	22:44:27	VR2W-112613	A69-1601-6492	0
2012-10-20 12:47:41	2012-10-20	22:47:41	VR2W-112613	A69-1601-6492	0
2012-10-20 12:54:09	2012-10-20	22:54:09	VR2W-112613	A69-1601-6492	0
2012-10-20 13:24:14	2012-10-20	23:24:14	VR2W-112613	A69-1601-6492	0
2012-10-20 13:28:25	2012-10-20	23:28:25	VR2W-112613	A69-1601-6492	0
2012-10-20 13:57:28	2012-10-20	23:57:28	VR2W-112613	A69-1601-6492	0
2012-10-20 14:12:04	2012-10-21	00:12:04	VR2W-112613	A69-1601-6492	0
2012-10-20 14:15:26	2012-10-21	00:15:26	VR2W-112613	A69-1601-6492	0
2012-10-20 14:18:57	2012-10-21	00:18:57	VR2W-112613	A69-1601-6492	0
2012-10-20 14:22:46	2012-10-21	00:22:46	VR2W-112613	A69-1601-6492	0
2012-10-20 14:27:08	2012-10-21	00:27:08	VR2W-112613	A69-1601-6492	0
2012-10-20 14:30:59	2012-10-21	00:30:59	VR2W-112613	A69-1601-6492	0
2012-10-20 14:46:07	2012-10-21	00:46:07	VR2W-112613	A69-1601-6492	0
2012-10-20 14:49:29	2012-10-21	00:49:29	VR2W-112613	A69-1601-6492	0
2012-10-20 15:05:07	2012-10-21	01:05:07	VR2W-112613	A69-1601-6492	0
2012-10-20 15:17:32	2012-10-21	01:17:32	VR2W-112613	A69-1601-6492	0
2012-10-20 15:35:04	2012-10-21	01:35:04	VR2W-112613	A69-1601-6492	0
2012-10-20 15:38:40	2012-10-21	01:38:40	VR2W-112613	A69-1601-6492	0
2012-10-20 15:47:26	2012-10-21	01:47:26	VR2W-112613	A69-1601-6492	0
2012-10-20 15:52:05	2012-10-21	01:52:05	VR2W-112613	A69-1601-6492	0
2012-10-20 15:56:28	2012-10-21	01:56:28	VR2W-112613	A69-1601-6492	0
2012-10-20 16:09:03	2012-10-21	02:09:03	VR2W-112613	A69-1601-6492	0
2012-10-20 16:16:11	2012-10-21	02:16:11	VR2W-112613	A69-1601-6492	0
2012-10-20 16:35:21	2012-10-21	02:35:21	VR2W-112613	A69-1601-6492	0
2012-10-20 16:39:12	2012-10-21	02:39:12	VR2W-112613	A69-1601-6492	0
2012-10-20 16:57:29	2012-10-21	02:57:29	VR2W-112613	A69-1601-6492	0
2012-10-20 17:07:07	2012-10-21	03:07:07	VR2W-112613	A69-1601-6492	0
2012-10-20 17:16:20	2012-10-21	03:16:20	VR2W-112613	A69-1601-6492	0
2012-10-20 17:20:27	2012-10-21	03:20:27	VR2W-112613	A69-1601-6492	0
2012-10-20 17:43:30	2012-10-21	03:43:30	VR2W-112613	A69-1601-6492	0
2012-10-20 17:51:25	2012-10-21	03:51:25	VR2W-112613	A69-1601-6492	0
2012-10-20 18:03:04	2012-10-21	04:03:04	VR2W-112613	A69-1601-6492	0
2012-10-20 18:06:52	2012-10-21	04:06:52	VR2W-112613	A69-1601-6492	0
2012-10-20 18:15:08	2012-10-21	04:15:08	VR2W-112613	A69-1601-6492	0
2012-10-20 18:19:41	2012-10-21	04:19:41	VR2W-112613	A69-1601-6492	0
2012-10-20 18:42:20	2012-10-21	04:42:20	VR2W-112613	A69-1601-6492	0
2012-10-20 18:46:29	2012-10-21	04:46:29	VR2W-112613	A69-1601-6492	0
2012-10-20 19:16:28	2012-10-21	05:16:28	VR2W-112613	A69-1601-6492	0
2012-10-20 19:24:16	2012-10-21	05:24:16	VR2W-112613	A69-1601-6492	0
2012-10-20 23:39:02	2012-10-21	09:39:02	VR2W-112612	A69-1601-6492	1
2012-10-21 00:27:18	2012-10-21	10:27:18	VR2W-112612	A69-1601-6492	1
2012-10-21 02:08:38	2012-10-21	12:08:38	VR2W-112612	A69-1601-6492	1
2012-10-21 03:01:49	2012-10-21	13:01:49	VR2W-112612	A69-1601-6492	1
2012-10-21 04:54:12	2012-10-21	14:54:12	VR2W-112612	A69-1601-6492	1
2012-10-21 04:58:19	2012-10-21	14:58:19	VR2W-112612	A69-1601-6492	1
2012-10-21 05:05:04	2012-10-21	15:05:04	VR2W-112612	A69-1601-6492	1
2012-10-21 05:22:17	2012-10-21	15:22:17	VR2W-112612	A69-1601-6492	1
2012-10-21 05:34:47	2012-10-21	15:34:47	VR2W-112612	A69-1601-6492	1
2012-10-21 05:42:07	2012-10-21	15:42:07	VR2W-112612	A69-1601-6492	1
2012-10-21 05:52:20	2012-10-21	15:52:20	VR2W-112612	A69-1601-6492	1
2012-10-21 06:44:09	2012-10-21	16:44:09	VR2W-112612	A69-1601-6492	1
2012-10-21 06:54:02	2012-10-21	16:54:02	VR2W-112615	A69-1601-6492	1
2012-10-21 07:28:39	2012-10-21	17:28:39	VR2W-112619	A69-1601-6492	1
2012-10-21 07:37:07	2012-10-21	17:37:07	VR2W-112619	A69-1601-6492	1
2012-10-21 07:41:55	2012-10-21	17:41:55	VR2W-112619	A69-1601-6492	1
2012-10-21 07:58:38	2012-10-21	17:58:38	VR2W-112619	A69-1601-6492	1
2012-10-21 08:14:33	2012-10-21	18:14:33	VR2W-112619	A69-1601-6492	1
2012-10-21 08:34:25	2012-10-21	18:34:25	VR2W-112613	A69-1601-6492	0
2012-10-21 08:44:06	2012-10-21	18:44:06	VR2W-112613	A69-1601-6492	0
2012-10-21 09:01:54	2012-10-21	19:01:54	VR2W-112613	A69-1601-6492	0
2012-10-21 09:24:20	2012-10-21	19:24:20	VR2W-112613	A69-1601-6492	0
2012-10-21 09:43:45	2012-10-21	19:43:45	VR2W-112613	A69-1601-6492	0
2012-10-21 09:51:40	2012-10-21	19:51:40	VR2W-112613	A69-1601-6492	0
2012-10-21 09:55:43	2012-10-21	19:55:43	VR2W-112613	A69-1601-6492	0
2012-10-21 10:05:28	2012-10-21	20:05:28	VR2W-112613	A69-1601-6492	0
2012-10-21 10:24:19	2012-10-21	20:24:19	VR2W-112613	A69-1601-6492	0
2012-10-21 10:39:03	2012-10-21	20:39:03	VR2W-112613	A69-1601-6492	0
2012-10-21 10:51:06	2012-10-21	20:51:06	VR2W-112613	A69-1601-6492	0
2012-10-21 10:57:50	2012-10-21	20:57:50	VR2W-112613	A69-1601-6492	0
2012-10-21 11:14:46	2012-10-21	21:14:46	VR2W-112613	A69-1601-6492	0
2012-10-21 11:26:54	2012-10-21	21:26:54	VR2W-112613	A69-1601-6492	0
2012-10-21 11:38:00	2012-10-21	21:38:00	VR2W-112613	A69-1601-6492	0
2012-10-21 11:52:24	2012-10-21	21:52:24	VR2W-112613	A69-1601-6492	0
2012-10-21 12:01:14	2012-10-21	22:01:14	VR2W-112613	A69-1601-6492	0
2012-10-21 12:13:39	2012-10-21	22:13:39	VR2W-112613	A69-1601-6492	0
2012-10-21 12:26:55	2012-10-21	22:26:55	VR2W-112613	A69-1601-6492	0
2012-10-21 12:30:11	2012-10-21	22:30:11	VR2W-112613	A69-1601-6492	0
2012-10-21 12:36:53	2012-10-21	22:36:53	VR2W-112613	A69-1601-6492	0
2012-10-21 12:44:19	2012-10-21	22:44:19	VR2W-112613	A69-1601-6492	0
2012-10-21 12:48:51	2012-10-21	22:48:51	VR2W-112613	A69-1601-6492	0
2012-10-21 12:53:03	2012-10-21	22:53:03	VR2W-112613	A69-1601-6492	0
2012-10-21 12:56:31	2012-10-21	22:56:31	VR2W-112613	A69-1601-6492	0
2012-10-21 13:16:42	2012-10-21	23:16:42	VR2W-112613	A69-1601-6492	0
2012-10-21 13:21:10	2012-10-21	23:21:10	VR2W-112613	A69-1601-6492	0
2012-10-21 13:25:11	2012-10-21	23:25:11	VR2W-112613	A69-1601-6492	0
2012-10-21 13:34:43	2012-10-21	23:34:43	VR2W-112613	A69-1601-6492	0
2012-10-21 14:04:01	2012-10-22	00:04:01	VR2W-112613	A69-1601-6492	0
2012-10-21 14:08:37	2012-10-22	00:08:37	VR2W-112613	A69-1601-6492	0
2012-10-21 14:16:42	2012-10-22	00:16:42	VR2W-112613	A69-1601-6492	0
2012-10-21 14:35:41	2012-10-22	00:35:41	VR2W-112613	A69-1601-6492	0
2012-10-21 14:47:44	2012-10-22	00:47:44	VR2W-112613	A69-1601-6492	0
2012-10-21 14:59:37	2012-10-22	00:59:37	VR2W-112613	A69-1601-6492	0
2012-10-21 15:10:20	2012-10-22	01:10:20	VR2W-112613	A69-1601-6492	0
2012-10-21 15:14:45	2012-10-22	01:14:45	VR2W-112613	A69-1601-6492	0
2012-10-21 15:27:48	2012-10-22	01:27:48	VR2W-112613	A69-1601-6492	0
2012-10-21 15:36:29	2012-10-22	01:36:29	VR2W-112613	A69-1601-6492	0
2012-10-21 15:45:12	2012-10-22	01:45:12	VR2W-112613	A69-1601-6492	0
2012-10-21 15:52:24	2012-10-22	01:52:24	VR2W-112613	A69-1601-6492	0
2012-10-21 16:08:30	2012-10-22	02:08:30	VR2W-112613	A69-1601-6492	0
2012-10-21 16:12:34	2012-10-22	02:12:34	VR2W-112613	A69-1601-6492	0
2012-10-21 16:15:48	2012-10-22	02:15:48	VR2W-112613	A69-1601-6492	0
2012-10-21 16:19:02	2012-10-22	02:19:02	VR2W-112613	A69-1601-6492	0
2012-10-21 16:22:15	2012-10-22	02:22:15	VR2W-112613	A69-1601-6492	0
2012-10-21 16:35:18	2012-10-22	02:35:18	VR2W-112613	A69-1601-6492	0
2012-10-21 16:46:04	2012-10-22	02:46:04	VR2W-112613	A69-1601-6492	0
2012-10-21 16:50:32	2012-10-22	02:50:32	VR2W-112613	A69-1601-6492	0
2012-10-21 16:54:36	2012-10-22	02:54:36	VR2W-112613	A69-1601-6492	0
2012-10-21 17:09:16	2012-10-22	03:09:16	VR2W-112613	A69-1601-6492	0
2012-10-21 17:28:46	2012-10-22	03:28:46	VR2W-112613	A69-1601-6492	0
2012-10-21 17:38:23	2012-10-22	03:38:23	VR2W-112613	A69-1601-6492	0
2012-10-21 17:51:26	2012-10-22	03:51:26	VR2W-112613	A69-1601-6492	0
2012-10-21 18:53:47	2012-10-22	04:53:47	VR2W-112613	A69-1601-6492	0
2012-10-21 18:57:27	2012-10-22	04:57:27	VR2W-112613	A69-1601-6492	0
2012-10-21 19:01:33	2012-10-22	05:01:33	VR2W-112613	A69-1601-6492	0
2012-10-21 19:28:35	2012-10-22	05:28:35	VR2W-112615	A69-1601-6492	0
2012-10-21 22:10:45	2012-10-22	08:10:45	VR2W-112612	A69-1601-6492	1
2012-10-21 22:50:59	2012-10-22	08:50:59	VR2W-112611	A69-1601-6492	1
2012-10-21 22:58:13	2012-10-22	08:58:13	VR2W-112612	A69-1601-6492	1
2012-10-21 23:04:55	2012-10-22	09:04:55	VR2W-112612	A69-1601-6492	1
2012-10-21 23:08:29	2012-10-22	09:08:29	VR2W-112612	A69-1601-6492	1
2012-10-21 23:24:33	2012-10-22	09:24:33	VR2W-112612	A69-1601-6492	1
2012-10-21 23:28:16	2012-10-22	09:28:16	VR2W-112612	A69-1601-6492	1
2012-10-21 23:31:08	2012-10-22	09:31:08	VR2W-112613	A69-1601-6492	1
2012-10-21 23:37:39	2012-10-22	09:37:39	VR2W-112611	A69-1601-6492	1
2012-10-21 23:39:47	2012-10-22	09:39:47	VR2W-112612	A69-1601-6492	1
2012-10-22 06:29:21	2012-10-22	16:29:21	VR2W-112612	A69-1601-6492	1
2012-10-22 06:42:41	2012-10-22	16:42:41	VR2W-112613	A69-1601-6492	1
2012-10-22 06:49:07	2012-10-22	16:49:07	VR2W-112615	A69-1601-6492	1
2012-10-22 07:05:36	2012-10-22	17:05:36	VR2W-112619	A69-1601-6492	1
2012-10-22 07:55:31	2012-10-22	17:55:31	VR2W-112615	A69-1601-6492	1
2012-10-22 08:00:31	2012-10-22	18:00:31	VR2W-112613	A69-1601-6492	1
2012-10-22 08:13:11	2012-10-22	18:13:11	VR2W-112619	A69-1601-6492	1
2012-10-22 08:26:16	2012-10-22	18:26:16	VR2W-112615	A69-1601-6492	1
2012-10-22 08:40:56	2012-10-22	18:40:56	VR2W-112613	A69-1601-6492	0
2012-10-22 08:47:24	2012-10-22	18:47:24	VR2W-112613	A69-1601-6492	0
2012-10-22 09:54:43	2012-10-22	19:54:43	VR2W-112613	A69-1601-6492	0
2012-10-22 10:03:39	2012-10-22	20:03:39	VR2W-112613	A69-1601-6492	0
2012-10-22 10:28:00	2012-10-22	20:28:00	VR2W-112613	A69-1601-6492	0
2012-10-22 11:00:29	2012-10-22	21:00:29	VR2W-112613	A69-1601-6492	0
2012-10-22 11:09:41	2012-10-22	21:09:41	VR2W-112613	A69-1601-6492	0
2012-10-22 11:37:10	2012-10-22	21:37:10	VR2W-112613	A69-1601-6492	0
2012-10-22 11:50:44	2012-10-22	21:50:44	VR2W-112613	A69-1601-6492	0
2012-10-22 12:23:40	2012-10-22	22:23:40	VR2W-112613	A69-1601-6492	0
2012-10-22 12:34:13	2012-10-22	22:34:13	VR2W-112613	A69-1601-6492	0
2012-10-22 12:45:51	2012-10-22	22:45:51	VR2W-112613	A69-1601-6492	0
2012-10-22 12:50:22	2012-10-22	22:50:22	VR2W-112613	A69-1601-6492	0
2012-10-22 13:05:03	2012-10-22	23:05:03	VR2W-112613	A69-1601-6492	0
2012-10-22 13:09:18	2012-10-22	23:09:18	VR2W-112613	A69-1601-6492	0
2012-10-22 13:26:08	2012-10-22	23:26:08	VR2W-112613	A69-1601-6492	0
2012-10-22 13:33:50	2012-10-22	23:33:50	VR2W-112613	A69-1601-6492	0
2012-10-22 13:45:39	2012-10-22	23:45:39	VR2W-112613	A69-1601-6492	0
2012-10-22 13:57:29	2012-10-22	23:57:29	VR2W-112613	A69-1601-6492	0
2012-10-22 14:18:27	2012-10-23	00:18:27	VR2W-112613	A69-1601-6492	0
2012-10-22 14:34:58	2012-10-23	00:34:58	VR2W-112613	A69-1601-6492	0
2012-10-22 14:39:50	2012-10-23	00:39:50	VR2W-112613	A69-1601-6492	0
2012-10-22 14:49:27	2012-10-23	00:49:27	VR2W-112613	A69-1601-6492	0
2012-10-22 14:54:06	2012-10-23	00:54:06	VR2W-112613	A69-1601-6492	0
2012-10-22 14:58:32	2012-10-23	00:58:32	VR2W-112613	A69-1601-6492	0
2012-10-22 15:07:12	2012-10-23	01:07:12	VR2W-112613	A69-1601-6492	0
2012-10-22 15:22:42	2012-10-23	01:22:42	VR2W-112613	A69-1601-6492	0
2012-10-22 15:26:28	2012-10-23	01:26:28	VR2W-112613	A69-1601-6492	0
2012-10-22 15:34:31	2012-10-23	01:34:31	VR2W-112613	A69-1601-6492	0
2012-10-22 15:38:46	2012-10-23	01:38:46	VR2W-112613	A69-1601-6492	0
2012-10-22 15:42:23	2012-10-23	01:42:23	VR2W-112613	A69-1601-6492	0
2012-10-22 16:18:36	2012-10-23	02:18:36	VR2W-112613	A69-1601-6492	0
2012-10-22 16:23:00	2012-10-23	02:23:00	VR2W-112613	A69-1601-6492	0
2012-10-22 16:31:35	2012-10-23	02:31:35	VR2W-112613	A69-1601-6492	0
2012-10-22 16:48:33	2012-10-23	02:48:33	VR2W-112613	A69-1601-6492	0
2012-10-22 16:59:43	2012-10-23	02:59:43	VR2W-112613	A69-1601-6492	0
2012-10-22 17:02:59	2012-10-23	03:02:59	VR2W-112613	A69-1601-6492	0
2012-10-22 17:09:40	2012-10-23	03:09:40	VR2W-112613	A69-1601-6492	0
2012-10-22 17:35:19	2012-10-23	03:35:19	VR2W-112613	A69-1601-6492	0
2012-10-22 17:58:32	2012-10-23	03:58:32	VR2W-112613	A69-1601-6492	0
2012-10-22 18:06:09	2012-10-23	04:06:09	VR2W-112613	A69-1601-6492	0
2012-10-22 18:15:37	2012-10-23	04:15:37	VR2W-112613	A69-1601-6492	0
2012-10-22 18:24:05	2012-10-23	04:24:05	VR2W-112613	A69-1601-6492	0
2012-10-22 18:38:05	2012-10-23	04:38:05	VR2W-112613	A69-1601-6492	0
2012-10-22 18:57:00	2012-10-23	04:57:00	VR2W-112613	A69-1601-6492	0
2012-10-22 19:04:33	2012-10-23	05:04:33	VR2W-112613	A69-1601-6492	0
2012-10-22 19:22:37	2012-10-23	05:22:37	VR2W-112613	A69-1601-6492	0
2012-10-22 19:38:40	2012-10-23	05:38:40	VR2W-112618	A69-1601-6492	0
2012-10-22 20:38:10	2012-10-23	06:38:10	VR2W-105222	A69-1601-6492	1
2012-10-23 07:52:38	2012-10-23	17:52:38	VR2W-112612	A69-1601-6492	1
2012-10-23 08:00:34	2012-10-23	18:00:34	VR2W-112615	A69-1601-6492	1
2012-10-23 08:37:28	2012-10-23	18:37:28	VR2W-112613	A69-1601-6492	0
2012-10-23 10:04:18	2012-10-23	20:04:18	VR2W-112613	A69-1601-6492	0
2012-10-23 10:08:50	2012-10-23	20:08:50	VR2W-112613	A69-1601-6492	0
2012-10-23 10:12:58	2012-10-23	20:12:58	VR2W-112613	A69-1601-6492	0
2012-10-23 10:23:49	2012-10-23	20:23:49	VR2W-112613	A69-1601-6492	0
2012-10-23 11:10:55	2012-10-23	21:10:55	VR2W-112613	A69-1601-6492	0
2012-10-23 11:26:27	2012-10-23	21:26:27	VR2W-112613	A69-1601-6492	0
2012-10-23 11:30:17	2012-10-23	21:30:17	VR2W-112613	A69-1601-6492	0
2012-10-23 11:34:42	2012-10-23	21:34:42	VR2W-112613	A69-1601-6492	0
2012-10-23 12:01:02	2012-10-23	22:01:02	VR2W-112613	A69-1601-6492	0
2012-10-23 12:12:59	2012-10-23	22:12:59	VR2W-112613	A69-1601-6492	0
2012-10-23 12:41:41	2012-10-23	22:41:41	VR2W-112613	A69-1601-6492	0
2012-10-23 12:45:54	2012-10-23	22:45:54	VR2W-112613	A69-1601-6492	0
2012-10-23 12:53:21	2012-10-23	22:53:21	VR2W-112613	A69-1601-6492	0
2012-10-23 12:57:53	2012-10-23	22:57:53	VR2W-112613	A69-1601-6492	0
2012-10-23 13:09:15	2012-10-23	23:09:15	VR2W-112613	A69-1601-6492	0
2012-10-23 13:33:59	2012-10-23	23:33:59	VR2W-112613	A69-1601-6492	0
2012-10-23 13:38:35	2012-10-23	23:38:35	VR2W-112613	A69-1601-6492	0
2012-10-23 13:50:40	2012-10-23	23:50:40	VR2W-112613	A69-1601-6492	0
2012-10-23 14:01:20	2012-10-24	00:01:20	VR2W-112613	A69-1601-6492	0
2012-10-23 14:17:35	2012-10-24	00:17:35	VR2W-112613	A69-1601-6492	0
2012-10-23 14:21:56	2012-10-24	00:21:56	VR2W-112613	A69-1601-6492	0
2012-10-23 14:34:03	2012-10-24	00:34:03	VR2W-112613	A69-1601-6492	0
2012-10-23 14:46:37	2012-10-24	00:46:37	VR2W-112613	A69-1601-6492	0
2012-10-23 14:57:46	2012-10-24	00:57:46	VR2W-112613	A69-1601-6492	0
2012-10-23 15:01:42	2012-10-24	01:01:42	VR2W-112613	A69-1601-6492	0
2012-10-23 15:19:10	2012-10-24	01:19:10	VR2W-112613	A69-1601-6492	0
2012-10-23 15:30:42	2012-10-24	01:30:42	VR2W-112613	A69-1601-6492	0
2012-10-23 15:47:55	2012-10-24	01:47:55	VR2W-112613	A69-1601-6492	0
2012-10-23 16:07:14	2012-10-24	02:07:14	VR2W-112613	A69-1601-6492	0
2012-10-23 16:14:42	2012-10-24	02:14:42	VR2W-112613	A69-1601-6492	0
2012-10-23 16:23:32	2012-10-24	02:23:32	VR2W-112613	A69-1601-6492	0
2012-10-23 16:31:10	2012-10-24	02:31:10	VR2W-112613	A69-1601-6492	0
2012-10-23 16:35:59	2012-10-24	02:35:59	VR2W-112613	A69-1601-6492	0
2012-10-23 16:45:17	2012-10-24	02:45:17	VR2W-112613	A69-1601-6492	0
2012-10-23 16:53:07	2012-10-24	02:53:07	VR2W-112613	A69-1601-6492	0
2012-10-23 16:57:05	2012-10-24	02:57:05	VR2W-112613	A69-1601-6492	0
2012-10-23 17:01:47	2012-10-24	03:01:47	VR2W-112613	A69-1601-6492	0
2012-10-23 17:06:18	2012-10-24	03:06:18	VR2W-112613	A69-1601-6492	0
2012-10-23 17:33:07	2012-10-24	03:33:07	VR2W-112613	A69-1601-6492	0
2012-10-23 17:36:29	2012-10-24	03:36:29	VR2W-112613	A69-1601-6492	0
2012-10-23 17:40:00	2012-10-24	03:40:00	VR2W-112613	A69-1601-6492	0
2012-10-23 17:43:46	2012-10-24	03:43:46	VR2W-112613	A69-1601-6492	0
2012-10-23 17:56:11	2012-10-24	03:56:11	VR2W-112613	A69-1601-6492	0
2012-10-23 17:59:55	2012-10-24	03:59:55	VR2W-112613	A69-1601-6492	0
2012-10-23 18:28:30	2012-10-24	04:28:30	VR2W-112613	A69-1601-6492	0
2012-10-23 18:40:41	2012-10-24	04:40:41	VR2W-112613	A69-1601-6492	0
2012-10-23 19:06:36	2012-10-24	05:06:36	VR2W-112613	A69-1601-6492	0
2012-10-23 19:29:12	2012-10-24	05:29:12	VR2W-112615	A69-1601-6492	0
2012-10-23 20:47:15	2012-10-24	06:47:15	VR2W-112612	A69-1601-6492	1
2012-10-24 07:35:55	2012-10-24	17:35:55	VR2W-112619	A69-1601-6492	1
2012-10-24 07:53:15	2012-10-24	17:53:15	VR2W-112619	A69-1601-6492	1
2012-10-24 07:57:59	2012-10-24	17:57:59	VR2W-112619	A69-1601-6492	1
2012-10-24 08:33:48	2012-10-24	18:33:48	VR2W-112613	A69-1601-6492	0
2012-10-24 08:48:51	2012-10-24	18:48:51	VR2W-112613	A69-1601-6492	0
2012-10-24 09:22:58	2012-10-24	19:22:58	VR2W-112613	A69-1601-6492	0
2012-10-24 09:39:48	2012-10-24	19:39:48	VR2W-112613	A69-1601-6492	0
2012-10-24 09:43:20	2012-10-24	19:43:20	VR2W-112613	A69-1601-6492	0
2012-10-24 10:29:12	2012-10-24	20:29:12	VR2W-112613	A69-1601-6492	0
2012-10-24 11:25:05	2012-10-24	21:25:05	VR2W-112613	A69-1601-6492	0
2012-10-24 12:01:17	2012-10-24	22:01:17	VR2W-112613	A69-1601-6492	0
2012-10-24 12:04:56	2012-10-24	22:04:56	VR2W-112613	A69-1601-6492	0
2012-10-24 12:09:01	2012-10-24	22:09:01	VR2W-112613	A69-1601-6492	0
2012-10-24 12:22:32	2012-10-24	22:22:32	VR2W-112613	A69-1601-6492	0
2012-10-24 12:26:24	2012-10-24	22:26:24	VR2W-112613	A69-1601-6492	0
2012-10-24 12:41:54	2012-10-24	22:41:54	VR2W-112613	A69-1601-6492	0
2012-10-24 13:25:19	2012-10-24	23:25:19	VR2W-112613	A69-1601-6492	0
2012-10-24 13:32:08	2012-10-24	23:32:08	VR2W-112613	A69-1601-6492	0
2012-10-24 13:43:29	2012-10-24	23:43:29	VR2W-112613	A69-1601-6492	0
2012-10-24 13:47:12	2012-10-24	23:47:12	VR2W-112613	A69-1601-6492	0
2012-10-24 13:51:24	2012-10-24	23:51:24	VR2W-112613	A69-1601-6492	0
2012-10-24 13:58:45	2012-10-24	23:58:45	VR2W-112613	A69-1601-6492	0
2012-10-24 14:03:10	2012-10-25	00:03:10	VR2W-112613	A69-1601-6492	0
2012-10-24 14:11:44	2012-10-25	00:11:44	VR2W-112613	A69-1601-6492	0
2012-10-24 14:31:59	2012-10-25	00:31:59	VR2W-112613	A69-1601-6492	0
2012-10-24 14:43:37	2012-10-25	00:43:37	VR2W-112613	A69-1601-6492	0
2012-10-24 14:47:25	2012-10-25	00:47:25	VR2W-112613	A69-1601-6492	0
2012-10-24 14:59:56	2012-10-25	00:59:56	VR2W-112613	A69-1601-6492	0
2012-10-24 15:08:20	2012-10-25	01:08:20	VR2W-112613	A69-1601-6492	0
2012-10-24 15:32:54	2012-10-25	01:32:54	VR2W-112613	A69-1601-6492	0
2012-10-24 15:41:05	2012-10-25	01:41:05	VR2W-112613	A69-1601-6492	0
2012-10-24 15:54:13	2012-10-25	01:54:13	VR2W-112613	A69-1601-6492	0
2012-10-24 16:02:59	2012-10-25	02:02:59	VR2W-112613	A69-1601-6492	0
2012-10-24 16:06:30	2012-10-25	02:06:30	VR2W-112613	A69-1601-6492	0
2012-10-24 16:18:44	2012-10-25	02:18:44	VR2W-112613	A69-1601-6492	0
2012-10-24 16:23:26	2012-10-25	02:23:26	VR2W-112613	A69-1601-6492	0
2012-10-24 16:27:56	2012-10-25	02:27:56	VR2W-112613	A69-1601-6492	0
2012-10-24 16:42:31	2012-10-25	02:42:31	VR2W-112613	A69-1601-6492	0
2012-10-24 16:46:38	2012-10-25	02:46:38	VR2W-112613	A69-1601-6492	0
2012-10-24 16:49:58	2012-10-25	02:49:58	VR2W-112613	A69-1601-6492	0
2012-10-24 16:57:06	2012-10-25	02:57:06	VR2W-112613	A69-1601-6492	0
2012-10-24 17:01:13	2012-10-25	03:01:13	VR2W-112613	A69-1601-6492	0
2012-10-24 17:04:33	2012-10-25	03:04:33	VR2W-112613	A69-1601-6492	0
2012-10-24 17:11:39	2012-10-25	03:11:39	VR2W-112613	A69-1601-6492	0
2012-10-24 17:15:45	2012-10-25	03:15:45	VR2W-112613	A69-1601-6492	0
2012-10-24 17:19:03	2012-10-25	03:19:03	VR2W-112613	A69-1601-6492	0
2012-10-24 17:25:56	2012-10-25	03:25:56	VR2W-112613	A69-1601-6492	0
2012-10-24 17:29:44	2012-10-25	03:29:44	VR2W-112613	A69-1601-6492	0
2012-10-24 17:42:28	2012-10-25	03:42:28	VR2W-112613	A69-1601-6492	0
2012-10-24 17:53:15	2012-10-25	03:53:15	VR2W-112613	A69-1601-6492	0
2012-10-24 18:00:38	2012-10-25	04:00:38	VR2W-112613	A69-1601-6492	0
2012-10-24 18:23:47	2012-10-25	04:23:47	VR2W-112613	A69-1601-6492	0
2012-10-24 18:37:59	2012-10-25	04:37:59	VR2W-112613	A69-1601-6492	0
2012-10-24 19:04:03	2012-10-25	05:04:03	VR2W-112613	A69-1601-6492	0
2012-10-24 19:12:21	2012-10-25	05:12:21	VR2W-112613	A69-1601-6492	0
2012-10-24 19:24:52	2012-10-25	05:24:52	VR2W-112613	A69-1601-6492	0
2012-10-24 22:26:52	2012-10-25	08:26:52	VR2W-112613	A69-1601-6492	1
2012-10-24 23:03:29	2012-10-25	09:03:29	VR2W-112612	A69-1601-6492	1
2012-10-24 23:27:28	2012-10-25	09:27:28	VR2W-112612	A69-1601-6492	1
2012-10-25 00:57:29	2012-10-25	10:57:29	VR2W-112612	A69-1601-6492	1
2012-10-25 01:03:56	2012-10-25	11:03:56	VR2W-112613	A69-1601-6492	1
2012-10-25 03:56:49	2012-10-25	13:56:49	VR2W-112612	A69-1601-6492	1
2012-10-25 05:38:25	2012-10-25	15:38:25	VR2W-112612	A69-1601-6492	1
2012-10-25 06:37:55	2012-10-25	16:37:55	VR2W-112612	A69-1601-6492	1
2012-10-25 07:39:32	2012-10-25	17:39:32	VR2W-112613	A69-1601-6492	1
2012-10-25 08:30:04	2012-10-25	18:30:04	VR2W-112613	A69-1601-6492	0
2012-10-25 08:48:35	2012-10-25	18:48:35	VR2W-112613	A69-1601-6492	0
2012-10-25 08:52:36	2012-10-25	18:52:36	VR2W-112613	A69-1601-6492	0
2012-10-25 09:50:48	2012-10-25	19:50:48	VR2W-112613	A69-1601-6492	0
2012-10-25 10:07:41	2012-10-25	20:07:41	VR2W-112613	A69-1601-6492	0
2012-10-25 10:15:12	2012-10-25	20:15:12	VR2W-112613	A69-1601-6492	0
2012-10-25 11:14:55	2012-10-25	21:14:55	VR2W-112613	A69-1601-6492	0
2012-10-25 11:22:39	2012-10-25	21:22:39	VR2W-112613	A69-1601-6492	0
2012-10-25 11:26:27	2012-10-25	21:26:27	VR2W-112613	A69-1601-6492	0
2012-10-25 11:34:45	2012-10-25	21:34:45	VR2W-112613	A69-1601-6492	0
2012-10-25 11:50:56	2012-10-25	21:50:56	VR2W-112613	A69-1601-6492	0
2012-10-25 12:02:54	2012-10-25	22:02:54	VR2W-112613	A69-1601-6492	0
2012-10-25 12:06:21	2012-10-25	22:06:21	VR2W-112613	A69-1601-6492	0
2012-10-25 12:10:02	2012-10-25	22:10:02	VR2W-112613	A69-1601-6492	0
2012-10-25 12:17:31	2012-10-25	22:17:31	VR2W-112613	A69-1601-6492	0
2012-10-25 12:24:49	2012-10-25	22:24:49	VR2W-112613	A69-1601-6492	0
2012-10-25 12:29:10	2012-10-25	22:29:10	VR2W-112613	A69-1601-6492	0
2012-10-25 12:32:59	2012-10-25	22:32:59	VR2W-112613	A69-1601-6492	0
2012-10-25 12:49:46	2012-10-25	22:49:46	VR2W-112613	A69-1601-6492	0
2012-10-25 13:03:24	2012-10-25	23:03:24	VR2W-112613	A69-1601-6492	0
2012-10-25 13:40:04	2012-10-25	23:40:04	VR2W-112613	A69-1601-6492	0
2012-10-25 13:46:38	2012-10-25	23:46:38	VR2W-112613	A69-1601-6492	0
2012-10-25 13:50:02	2012-10-25	23:50:02	VR2W-112613	A69-1601-6492	0
2012-10-25 13:53:34	2012-10-25	23:53:34	VR2W-112613	A69-1601-6492	0
2012-10-25 14:19:38	2012-10-26	00:19:38	VR2W-112613	A69-1601-6492	0
2012-10-25 14:33:03	2012-10-26	00:33:03	VR2W-112613	A69-1601-6492	0
2012-10-25 14:37:27	2012-10-26	00:37:27	VR2W-112613	A69-1601-6492	0
2012-10-25 14:46:01	2012-10-26	00:46:01	VR2W-112613	A69-1601-6492	0
2012-10-25 15:11:48	2012-10-26	01:11:48	VR2W-112613	A69-1601-6492	0
2012-10-25 15:15:56	2012-10-26	01:15:56	VR2W-112613	A69-1601-6492	0
2012-10-25 15:22:47	2012-10-26	01:22:47	VR2W-112613	A69-1601-6492	0
2012-10-25 15:26:33	2012-10-26	01:26:33	VR2W-112613	A69-1601-6492	0
2012-10-25 15:30:51	2012-10-26	01:30:51	VR2W-112613	A69-1601-6492	0
2012-10-25 15:34:33	2012-10-26	01:34:33	VR2W-112613	A69-1601-6492	0
2012-10-25 15:38:43	2012-10-26	01:38:43	VR2W-112613	A69-1601-6492	0
2012-10-25 16:22:29	2012-10-26	02:22:29	VR2W-112613	A69-1601-6492	0
2012-10-25 16:25:57	2012-10-26	02:25:57	VR2W-112613	A69-1601-6492	0
2012-10-25 16:29:40	2012-10-26	02:29:40	VR2W-112613	A69-1601-6492	0
2012-10-25 16:45:24	2012-10-26	02:45:24	VR2W-112613	A69-1601-6492	0
2012-10-25 16:53:14	2012-10-26	02:53:14	VR2W-112613	A69-1601-6492	0
2012-10-25 16:56:39	2012-10-26	02:56:39	VR2W-112613	A69-1601-6492	0
2012-10-25 17:13:28	2012-10-26	03:13:28	VR2W-112613	A69-1601-6492	0
2012-10-25 17:17:38	2012-10-26	03:17:38	VR2W-112613	A69-1601-6492	0
2012-10-25 17:58:20	2012-10-26	03:58:20	VR2W-112613	A69-1601-6492	0
2012-10-25 18:01:53	2012-10-26	04:01:53	VR2W-112613	A69-1601-6492	0
2012-10-25 18:10:20	2012-10-26	04:10:20	VR2W-112613	A69-1601-6492	0
2012-10-25 18:26:14	2012-10-26	04:26:14	VR2W-112613	A69-1601-6492	0
2012-10-25 19:11:30	2012-10-26	05:11:30	VR2W-112613	A69-1601-6492	0
2012-10-26 03:35:24	2012-10-26	13:35:24	VR2W-112612	A69-1601-6492	1
2012-10-26 03:42:02	2012-10-26	13:42:02	VR2W-112612	A69-1601-6492	1
2012-10-26 03:59:26	2012-10-26	13:59:26	VR2W-112613	A69-1601-6492	1
2012-10-26 04:13:18	2012-10-26	14:13:18	VR2W-112612	A69-1601-6492	1
2012-10-26 04:17:14	2012-10-26	14:17:14	VR2W-112612	A69-1601-6492	1
2012-10-26 04:43:29	2012-10-26	14:43:29	VR2W-112612	A69-1601-6492	1
2012-10-26 07:53:26	2012-10-26	17:53:26	VR2W-112613	A69-1601-6492	1
2012-10-26 07:54:51	2012-10-26	17:54:51	VR2W-112619	A69-1601-6492	1
2012-10-26 08:07:24	2012-10-26	18:07:24	VR2W-112619	A69-1601-6492	1
2012-10-26 08:43:59	2012-10-26	18:43:59	VR2W-112613	A69-1601-6492	0
2012-10-26 09:02:59	2012-10-26	19:02:59	VR2W-112613	A69-1601-6492	0
2012-10-26 09:25:33	2012-10-26	19:25:33	VR2W-112613	A69-1601-6492	0
2012-10-26 10:53:03	2012-10-26	20:53:03	VR2W-112613	A69-1601-6492	0
2012-10-26 11:21:43	2012-10-26	21:21:43	VR2W-112613	A69-1601-6492	0
2012-10-26 12:15:09	2012-10-26	22:15:09	VR2W-112613	A69-1601-6492	0
2012-10-26 12:42:39	2012-10-26	22:42:39	VR2W-112613	A69-1601-6492	0
2012-10-26 12:50:40	2012-10-26	22:50:40	VR2W-112613	A69-1601-6492	0
2012-10-26 12:54:51	2012-10-26	22:54:51	VR2W-112613	A69-1601-6492	0
2012-10-26 12:58:20	2012-10-26	22:58:20	VR2W-112613	A69-1601-6492	0
2012-10-26 13:30:36	2012-10-26	23:30:36	VR2W-112613	A69-1601-6492	0
2012-10-26 13:37:57	2012-10-26	23:37:57	VR2W-112613	A69-1601-6492	0
2012-10-26 14:03:14	2012-10-27	00:03:14	VR2W-112613	A69-1601-6492	0
2012-10-26 15:16:05	2012-10-27	01:16:05	VR2W-112613	A69-1601-6492	0
2012-10-26 15:34:48	2012-10-27	01:34:48	VR2W-112613	A69-1601-6492	0
2012-10-26 16:06:15	2012-10-27	02:06:15	VR2W-112613	A69-1601-6492	0
2012-10-26 16:16:04	2012-10-27	02:16:04	VR2W-112613	A69-1601-6492	0
2012-10-26 16:26:47	2012-10-27	02:26:47	VR2W-112613	A69-1601-6492	0
2012-10-26 16:54:53	2012-10-27	02:54:53	VR2W-112613	A69-1601-6492	0
2012-10-26 17:29:37	2012-10-27	03:29:37	VR2W-112613	A69-1601-6492	0
2012-10-26 20:59:04	2012-10-27	06:59:04	VR2W-112611	A69-1601-6492	1
2012-10-27 08:00:29	2012-10-27	18:00:29	VR2W-112612	A69-1601-6492	1
2012-10-27 08:23:43	2012-10-27	18:23:43	VR2W-112615	A69-1601-6492	1
2012-10-27 08:43:05	2012-10-27	18:43:05	VR2W-112613	A69-1601-6492	0
2012-10-27 09:06:15	2012-10-27	19:06:15	VR2W-112613	A69-1601-6492	0
2012-10-27 09:14:26	2012-10-27	19:14:26	VR2W-112613	A69-1601-6492	0
2012-10-27 10:49:21	2012-10-27	20:49:21	VR2W-112613	A69-1601-6492	0
2012-10-27 11:08:23	2012-10-27	21:08:23	VR2W-112613	A69-1601-6492	0
2012-10-27 12:19:15	2012-10-27	22:19:15	VR2W-112613	A69-1601-6492	0
2012-10-27 12:22:56	2012-10-27	22:22:56	VR2W-112613	A69-1601-6492	0
2012-10-27 12:30:23	2012-10-27	22:30:23	VR2W-112613	A69-1601-6492	0
2012-10-27 12:41:39	2012-10-27	22:41:39	VR2W-112613	A69-1601-6492	0
2012-10-27 12:48:31	2012-10-27	22:48:31	VR2W-112613	A69-1601-6492	0
2012-10-27 12:52:18	2012-10-27	22:52:18	VR2W-112613	A69-1601-6492	0
2012-10-27 12:56:38	2012-10-27	22:56:38	VR2W-112613	A69-1601-6492	0
2012-10-27 13:04:47	2012-10-27	23:04:47	VR2W-112613	A69-1601-6492	0
2012-10-27 13:13:01	2012-10-27	23:13:01	VR2W-112613	A69-1601-6492	0
2012-10-27 13:26:01	2012-10-27	23:26:01	VR2W-112613	A69-1601-6492	0
2012-10-27 13:38:52	2012-10-27	23:38:52	VR2W-112613	A69-1601-6492	0
2012-10-27 14:15:19	2012-10-28	00:15:19	VR2W-112613	A69-1601-6492	0
2012-10-27 14:38:39	2012-10-28	00:38:39	VR2W-112613	A69-1601-6492	0
2012-10-27 15:06:35	2012-10-28	01:06:35	VR2W-112613	A69-1601-6492	0
2012-10-27 15:10:30	2012-10-28	01:10:30	VR2W-112613	A69-1601-6492	0
2012-10-27 15:15:05	2012-10-28	01:15:05	VR2W-112613	A69-1601-6492	0
2012-10-27 15:19:21	2012-10-28	01:19:21	VR2W-112613	A69-1601-6492	0
2012-10-27 15:27:08	2012-10-28	01:27:08	VR2W-112613	A69-1601-6492	0
2012-10-27 15:33:50	2012-10-28	01:33:50	VR2W-112613	A69-1601-6492	0
2012-10-27 15:37:23	2012-10-28	01:37:23	VR2W-112613	A69-1601-6492	0
2012-10-27 15:41:17	2012-10-28	01:41:17	VR2W-112613	A69-1601-6492	0
2012-10-27 15:45:51	2012-10-28	01:45:51	VR2W-112613	A69-1601-6492	0
2012-10-27 16:06:27	2012-10-28	02:06:27	VR2W-112613	A69-1601-6492	0
2012-10-27 16:10:10	2012-10-28	02:10:10	VR2W-112613	A69-1601-6492	0
2012-10-27 16:14:20	2012-10-28	02:14:20	VR2W-112613	A69-1601-6492	0
2012-10-27 16:17:49	2012-10-28	02:17:49	VR2W-112613	A69-1601-6492	0
2012-10-27 16:25:43	2012-10-28	02:25:43	VR2W-112613	A69-1601-6492	0
2012-10-27 17:13:09	2012-10-28	03:13:09	VR2W-112613	A69-1601-6492	0
2012-10-27 17:17:02	2012-10-28	03:17:02	VR2W-112613	A69-1601-6492	0
2012-10-27 17:21:34	2012-10-28	03:21:34	VR2W-112613	A69-1601-6492	0
2012-10-27 17:36:57	2012-10-28	03:36:57	VR2W-112613	A69-1601-6492	0
2012-10-27 17:47:20	2012-10-28	03:47:20	VR2W-112613	A69-1601-6492	0
2012-10-27 18:12:49	2012-10-28	04:12:49	VR2W-112613	A69-1601-6492	0
2012-10-27 18:19:59	2012-10-28	04:19:59	VR2W-112613	A69-1601-6492	0
2012-10-27 18:42:44	2012-10-28	04:42:44	VR2W-112613	A69-1601-6492	0
2012-10-27 18:59:06	2012-10-28	04:59:06	VR2W-112613	A69-1601-6492	0
2012-10-27 19:25:00	2012-10-28	05:25:00	VR2W-112613	A69-1601-6492	0
2012-10-27 19:29:15	2012-10-28	05:29:15	VR2W-112613	A69-1601-6492	0
2012-10-27 19:53:28	2012-10-28	05:53:28	VR2W-112619	A69-1601-6492	0
2012-10-27 19:57:36	2012-10-28	05:57:36	VR2W-112619	A69-1601-6492	0
2012-10-27 20:42:12	2012-10-28	06:42:12	VR2W-112613	A69-1601-6492	1
