# Supplementary material for: Simulated Macro-Algal Outbreak Triggers a Large-Scale Response on Coral Reefs
Source: PLoS One. 2015 Jul 14;10(7):e0132895. doi: 10.1371/journal.pone.0132895 (PMC4501832; doi:10.1371/journal.pone.0132895)
Supplement: S1 Dataset — Data has been separated into three sub-folders; video data, visual transect data and individual fishes’ acoustic detection data. (ZIP) [file pone.0132895.s001.zip › Raw Data/Spatial/Naso/Processed/Worked/1276TU.xlsx]

## Sheet: Sheet2
Day/night code	(All)
Count of ï»¿Date and Time (UTC)	Column Labels
Row Labels	2012-10-12	2012-10-13	2012-10-14	2012-10-15	2012-10-16	2012-10-17	2012-10-18	2012-10-19	2012-10-20	2012-10-21	2012-10-22	2012-10-23	2012-10-24	2012-10-25	2012-10-26	2012-10-27	2012-10-28	2012-10-29	2012-10-30	2012-10-31	2012-11-01	2012-11-02	2012-11-03	2012-11-04	2012-11-05	2012-11-06	2012-11-07	2012-11-08	2012-11-09	(blank)	Grand Total
VR2W-105216			1			2	4	1	6		1				2	2	1	2	1	1	1	5	6		4	3	6	13	15		77
VR2W-105217	20	11	13	21	11	1	10	5	22	35	17	4	8	8	10	18	8	5	4	11	15	2	6	6	3	5	4	3	2		288
VR2W-105218	5	4	3	1	10	7	10	3	1	5	4	2	7	14	9	6	1	1	1	3	1	4	10	11	4	7	4	2	6		146
VR2W-105219			1	2								1											1				1				6
(blank)
Grand Total	25	15	18	24	21	10	24	9	29	40	22	7	15	22	21	26	10	8	6	15	17	11	23	17	11	15	15	18	23		517

## Sheet: Sheet4
ï»¿Date and Time (UTC)	date	time	Receiver	Transmitter	Day/night code	Treatment code
2012-11-03 03:03:50	2012-11-03	13:03:50	VR2W-105219	A69-9001-1276	1	0
2012-11-07 00:05:13	2012-11-07	10:05:13	VR2W-105219	A69-9001-1276	1	0

## Sheet: Sheet3
Day/night code	1
Count of Day/night code	Column Labels
Row Labels	VR2W-105216	VR2W-105217	VR2W-105218	VR2W-105219	Grand Total
0	0.056	0.512	0.416	0.016	1
2012-10-27	0	0.818182	0.181818	0	1
2012-10-28	0.25	0.5	0.25	0	1
2012-10-29	0.25	0.625	0.125	0	1
2012-10-30	0	0.75	0.25	0	1
2012-10-31	0	0.75	0.25	0	1
2012-11-01	0	0.923077	0.0769231	0	1
2012-11-02	0	0.333333	0.666667	0	1
2012-11-03	0.166667	0.25	0.5	0.0833333	1
2012-11-04	0	0.166667	0.833333	0	1
2012-11-05	0.285714	0.142857	0.571429	0	1
2012-11-06	0	0.454545	0.545455	0	1
2012-11-07	0	0.166667	0.666667	0.166667	1
2012-11-08	0	0.333333	0.666667	0	1
2012-11-09	0	0	1	0	1
1	0.0538462	0.619231	0.311538	0.0153846	1
2012-10-12	0	0.772727	0.227273	0	1
2012-10-13	0	0.692308	0.307692	0	1
2012-10-14	0.0625	0.6875	0.1875	0.0625	1
2012-10-15	0	0.85	0.05	0.1	1
2012-10-16	0	0.444444	0.555556	0	1
2012-10-17	0.125	0	0.875	0	1
2012-10-18	0.173913	0.391304	0.434783	0	1
2012-10-19	0	0.666667	0.333333	0	1
2012-10-20	0.230769	0.730769	0.0384615	0	1
2012-10-21	0	0.852941	0.147059	0	1
2012-10-22	0.05	0.75	0.2	0	1
2012-10-23	0	0.571429	0.285714	0.142857	1
2012-10-24	0	0.416667	0.583333	0	1
2012-10-25	0	0.3	0.7	0	1
2012-10-26	0.0666667	0.533333	0.4	0	1
Grand Total	0.0545455	0.584416	0.345455	0.0155844	1

## Sheet: 1276TU.csv
ï»¿Date and Time (UTC)	date	time	Receiver	Transmitter	Day/night code	Treatment code		min	max
2012-10-11 19:46:25	2012-10-12	05:46:25	VR2W-105217	A69-9001-1276	0	1		2012-10-12	2012-10-26		1= pre
2012-10-11 19:58:16	2012-10-12	05:58:16	VR2W-105217	A69-9001-1276	0	1
2012-10-11 20:28:23	2012-10-12	06:28:23	VR2W-105217	A69-9001-1276	0	1
2012-10-11 20:58:51	2012-10-12	06:58:51	VR2W-105218	A69-9001-1276	1	1
2012-10-11 21:53:25	2012-10-12	07:53:25	VR2W-105217	A69-9001-1276	1	1
2012-10-11 23:01:29	2012-10-12	09:01:29	VR2W-105217	A69-9001-1276	1	1
2012-10-11 23:45:57	2012-10-12	09:45:57	VR2W-105217	A69-9001-1276	1	1
2012-10-12 00:16:41	2012-10-12	10:16:41	VR2W-105218	A69-9001-1276	1	1
2012-10-12 00:38:59	2012-10-12	10:38:59	VR2W-105217	A69-9001-1276	1	1
2012-10-12 00:50:06	2012-10-12	10:50:06	VR2W-105218	A69-9001-1276	1	1
2012-10-12 01:25:19	2012-10-12	11:25:19	VR2W-105217	A69-9001-1276	1	1
2012-10-12 02:01:37	2012-10-12	12:01:37	VR2W-105217	A69-9001-1276	1	1
2012-10-12 02:15:59	2012-10-12	12:15:59	VR2W-105217	A69-9001-1276	1	1
2012-10-12 02:44:11	2012-10-12	12:44:11	VR2W-105217	A69-9001-1276	1	1
2012-10-12 04:27:40	2012-10-12	14:27:40	VR2W-105217	A69-9001-1276	1	1
2012-10-12 04:36:21	2012-10-12	14:36:21	VR2W-105217	A69-9001-1276	1	1
2012-10-12 04:49:51	2012-10-12	14:49:51	VR2W-105217	A69-9001-1276	1	1
2012-10-12 04:59:50	2012-10-12	14:59:50	VR2W-105218	A69-9001-1276	1	1
2012-10-12 05:09:14	2012-10-12	15:09:14	VR2W-105218	A69-9001-1276	1	1
2012-10-12 06:08:16	2012-10-12	16:08:16	VR2W-105217	A69-9001-1276	1	1
2012-10-12 06:44:04	2012-10-12	16:44:04	VR2W-105217	A69-9001-1276	1	1
2012-10-12 07:04:37	2012-10-12	17:04:37	VR2W-105217	A69-9001-1276	1	1
2012-10-12 07:12:56	2012-10-12	17:12:56	VR2W-105217	A69-9001-1276	1	1
2012-10-12 08:05:35	2012-10-12	18:05:35	VR2W-105217	A69-9001-1276	1	1
2012-10-12 08:09:50	2012-10-12	18:09:50	VR2W-105217	A69-9001-1276	1	1
2012-10-12 20:04:52	2012-10-13	06:04:52	VR2W-105217	A69-9001-1276	0	1
2012-10-12 20:09:11	2012-10-13	06:09:11	VR2W-105217	A69-9001-1276	0	1
2012-10-12 20:50:19	2012-10-13	06:50:19	VR2W-105217	A69-9001-1276	1	1
2012-10-12 21:06:59	2012-10-13	07:06:59	VR2W-105217	A69-9001-1276	1	1
2012-10-12 21:19:01	2012-10-13	07:19:01	VR2W-105217	A69-9001-1276	1	1
2012-10-12 21:28:46	2012-10-13	07:28:46	VR2W-105217	A69-9001-1276	1	1
2012-10-12 21:33:33	2012-10-13	07:33:33	VR2W-105217	A69-9001-1276	1	1
2012-10-12 21:46:26	2012-10-13	07:46:26	VR2W-105217	A69-9001-1276	1	1
2012-10-12 22:04:08	2012-10-13	08:04:08	VR2W-105218	A69-9001-1276	1	1
2012-10-13 00:35:41	2012-10-13	10:35:41	VR2W-105218	A69-9001-1276	1	1
2012-10-13 04:47:54	2012-10-13	14:47:54	VR2W-105217	A69-9001-1276	1	1
2012-10-13 06:03:21	2012-10-13	16:03:21	VR2W-105218	A69-9001-1276	1	1
2012-10-13 06:15:15	2012-10-13	16:15:15	VR2W-105218	A69-9001-1276	1	1
2012-10-13 07:28:01	2012-10-13	17:28:01	VR2W-105217	A69-9001-1276	1	1
2012-10-13 07:40:35	2012-10-13	17:40:35	VR2W-105217	A69-9001-1276	1	1
2012-10-13 19:58:48	2012-10-14	05:58:48	VR2W-105217	A69-9001-1276	0	1
2012-10-13 20:02:41	2012-10-14	06:02:41	VR2W-105217	A69-9001-1276	0	1
2012-10-13 20:33:32	2012-10-14	06:33:32	VR2W-105218	A69-9001-1276	1	1
2012-10-13 21:39:26	2012-10-14	07:39:26	VR2W-105218	A69-9001-1276	1	1
2012-10-14 01:54:30	2012-10-14	11:54:30	VR2W-105218	A69-9001-1276	1	1
2012-10-14 02:42:46	2012-10-14	12:42:46	VR2W-105219	A69-9001-1276	1	1
2012-10-14 06:07:45	2012-10-14	16:07:45	VR2W-105217	A69-9001-1276	1	1
2012-10-14 06:29:04	2012-10-14	16:29:04	VR2W-105217	A69-9001-1276	1	1
2012-10-14 06:42:06	2012-10-14	16:42:06	VR2W-105217	A69-9001-1276	1	1
2012-10-14 06:58:48	2012-10-14	16:58:48	VR2W-105217	A69-9001-1276	1	1
2012-10-14 07:02:03	2012-10-14	17:02:03	VR2W-105217	A69-9001-1276	1	1
2012-10-14 07:02:04	2012-10-14	17:02:04	VR2W-105216	A69-9001-1276	1	1
2012-10-14 07:08:39	2012-10-14	17:08:39	VR2W-105217	A69-9001-1276	1	1
2012-10-14 07:12:02	2012-10-14	17:12:02	VR2W-105217	A69-9001-1276	1	1
2012-10-14 07:27:16	2012-10-14	17:27:16	VR2W-105217	A69-9001-1276	1	1
2012-10-14 07:36:07	2012-10-14	17:36:07	VR2W-105217	A69-9001-1276	1	1
2012-10-14 07:45:23	2012-10-14	17:45:23	VR2W-105217	A69-9001-1276	1	1
2012-10-14 08:08:06	2012-10-14	18:08:06	VR2W-105217	A69-9001-1276	1	1
2012-10-14 20:15:30	2012-10-15	06:15:30	VR2W-105217	A69-9001-1276	0	1
2012-10-14 20:19:19	2012-10-15	06:19:19	VR2W-105217	A69-9001-1276	0	1
2012-10-14 20:23:42	2012-10-15	06:23:42	VR2W-105217	A69-9001-1276	0	1
2012-10-14 20:27:32	2012-10-15	06:27:32	VR2W-105217	A69-9001-1276	0	1
2012-10-14 20:40:40	2012-10-15	06:40:40	VR2W-105217	A69-9001-1276	1	1
2012-10-14 21:02:51	2012-10-15	07:02:51	VR2W-105217	A69-9001-1276	1	1
2012-10-14 21:06:34	2012-10-15	07:06:34	VR2W-105217	A69-9001-1276	1	1
2012-10-14 21:10:44	2012-10-15	07:10:44	VR2W-105217	A69-9001-1276	1	1
2012-10-14 21:21:37	2012-10-15	07:21:37	VR2W-105217	A69-9001-1276	1	1
2012-10-14 21:33:29	2012-10-15	07:33:29	VR2W-105217	A69-9001-1276	1	1
2012-10-14 21:36:46	2012-10-15	07:36:46	VR2W-105217	A69-9001-1276	1	1
2012-10-14 21:43:26	2012-10-15	07:43:26	VR2W-105217	A69-9001-1276	1	1
2012-10-14 21:46:53	2012-10-15	07:46:53	VR2W-105217	A69-9001-1276	1	1
2012-10-14 21:50:32	2012-10-15	07:50:32	VR2W-105217	A69-9001-1276	1	1
2012-10-14 22:08:41	2012-10-15	08:08:41	VR2W-105217	A69-9001-1276	1	1
2012-10-15 02:45:39	2012-10-15	12:45:39	VR2W-105219	A69-9001-1276	1	1
2012-10-15 05:29:14	2012-10-15	15:29:14	VR2W-105219	A69-9001-1276	1	1
2012-10-15 06:23:32	2012-10-15	16:23:32	VR2W-105218	A69-9001-1276	1	1
2012-10-15 07:04:18	2012-10-15	17:04:18	VR2W-105217	A69-9001-1276	1	1
2012-10-15 07:20:21	2012-10-15	17:20:21	VR2W-105217	A69-9001-1276	1	1
2012-10-15 07:30:09	2012-10-15	17:30:09	VR2W-105217	A69-9001-1276	1	1
2012-10-15 07:33:26	2012-10-15	17:33:26	VR2W-105217	A69-9001-1276	1	1
2012-10-15 07:36:46	2012-10-15	17:36:46	VR2W-105217	A69-9001-1276	1	1
2012-10-15 07:43:46	2012-10-15	17:43:46	VR2W-105217	A69-9001-1276	1	1
2012-10-15 20:01:18	2012-10-16	06:01:18	VR2W-105217	A69-9001-1276	0	1
2012-10-15 20:05:26	2012-10-16	06:05:26	VR2W-105217	A69-9001-1276	0	1
2012-10-15 20:12:15	2012-10-16	06:12:15	VR2W-105217	A69-9001-1276	0	1
2012-10-15 20:30:01	2012-10-16	06:30:01	VR2W-105218	A69-9001-1276	1	1
2012-10-15 21:00:28	2012-10-16	07:00:28	VR2W-105217	A69-9001-1276	1	1
2012-10-15 21:04:55	2012-10-16	07:04:55	VR2W-105217	A69-9001-1276	1	1
2012-10-15 21:51:40	2012-10-16	07:51:40	VR2W-105218	A69-9001-1276	1	1
2012-10-15 22:59:42	2012-10-16	08:59:42	VR2W-105218	A69-9001-1276	1	1
2012-10-15 23:17:00	2012-10-16	09:17:00	VR2W-105218	A69-9001-1276	1	1
2012-10-15 23:20:16	2012-10-16	09:20:16	VR2W-105218	A69-9001-1276	1	1
2012-10-16 00:18:04	2012-10-16	10:18:04	VR2W-105218	A69-9001-1276	1	1
2012-10-16 00:30:47	2012-10-16	10:30:47	VR2W-105218	A69-9001-1276	1	1
2012-10-16 00:42:33	2012-10-16	10:42:33	VR2W-105218	A69-9001-1276	1	1
2012-10-16 01:26:30	2012-10-16	11:26:30	VR2W-105217	A69-9001-1276	1	1
2012-10-16 01:39:21	2012-10-16	11:39:21	VR2W-105218	A69-9001-1276	1	1
2012-10-16 01:57:44	2012-10-16	11:57:44	VR2W-105218	A69-9001-1276	1	1
2012-10-16 07:36:57	2012-10-16	17:36:57	VR2W-105217	A69-9001-1276	1	1
2012-10-16 07:41:46	2012-10-16	17:41:46	VR2W-105217	A69-9001-1276	1	1
2012-10-16 07:46:30	2012-10-16	17:46:30	VR2W-105217	A69-9001-1276	1	1
2012-10-16 08:02:05	2012-10-16	18:02:05	VR2W-105217	A69-9001-1276	1	1
2012-10-16 08:17:48	2012-10-16	18:17:48	VR2W-105217	A69-9001-1276	1	1
2012-10-16 19:44:24	2012-10-17	05:44:24	VR2W-105217	A69-9001-1276	0	1
2012-10-16 20:51:22	2012-10-17	06:51:22	VR2W-105218	A69-9001-1276	1	1
2012-10-16 23:10:03	2012-10-17	09:10:03	VR2W-105218	A69-9001-1276	1	1
2012-10-16 23:36:47	2012-10-17	09:36:47	VR2W-105218	A69-9001-1276	1	1
2012-10-17 00:25:52	2012-10-17	10:25:52	VR2W-105218	A69-9001-1276	1	1
2012-10-17 05:38:11	2012-10-17	15:38:11	VR2W-105218	A69-9001-1276	1	1
2012-10-17 06:48:20	2012-10-17	16:48:20	VR2W-105218	A69-9001-1276	1	1
2012-10-17 07:33:38	2012-10-17	17:33:38	VR2W-105218	A69-9001-1276	1	1
2012-10-17 07:40:53	2012-10-17	17:40:53	VR2W-105216	A69-9001-1276	1	1
2012-10-17 08:37:39	2012-10-17	18:37:39	VR2W-105216	A69-9001-1276	0	1
2012-10-17 19:50:32	2012-10-18	05:50:32	VR2W-105217	A69-9001-1276	0	1
2012-10-17 22:52:13	2012-10-18	08:52:13	VR2W-105218	A69-9001-1276	1	1
2012-10-18 01:54:38	2012-10-18	11:54:38	VR2W-105218	A69-9001-1276	1	1
2012-10-18 02:03:13	2012-10-18	12:03:13	VR2W-105217	A69-9001-1276	1	1
2012-10-18 02:26:18	2012-10-18	12:26:18	VR2W-105217	A69-9001-1276	1	1
2012-10-18 02:31:25	2012-10-18	12:31:25	VR2W-105218	A69-9001-1276	1	1
2012-10-18 02:45:16	2012-10-18	12:45:16	VR2W-105218	A69-9001-1276	1	1
2012-10-18 02:49:07	2012-10-18	12:49:07	VR2W-105218	A69-9001-1276	1	1
2012-10-18 02:53:35	2012-10-18	12:53:35	VR2W-105218	A69-9001-1276	1	1
2012-10-18 03:06:58	2012-10-18	13:06:58	VR2W-105218	A69-9001-1276	1	1
2012-10-18 03:32:55	2012-10-18	13:32:55	VR2W-105217	A69-9001-1276	1	1
2012-10-18 03:45:21	2012-10-18	13:45:21	VR2W-105218	A69-9001-1276	1	1
2012-10-18 03:59:50	2012-10-18	13:59:50	VR2W-105217	A69-9001-1276	1	1
2012-10-18 04:00:06	2012-10-18	14:00:06	VR2W-105218	A69-9001-1276	1	1
2012-10-18 04:03:16	2012-10-18	14:03:16	VR2W-105217	A69-9001-1276	1	1
2012-10-18 04:10:50	2012-10-18	14:10:50	VR2W-105217	A69-9001-1276	1	1
2012-10-18 04:23:53	2012-10-18	14:23:53	VR2W-105217	A69-9001-1276	1	1
2012-10-18 04:28:47	2012-10-18	14:28:47	VR2W-105218	A69-9001-1276	1	1
2012-10-18 05:24:39	2012-10-18	15:24:39	VR2W-105216	A69-9001-1276	1	1
2012-10-18 05:43:46	2012-10-18	15:43:46	VR2W-105217	A69-9001-1276	1	1
2012-10-18 06:07:36	2012-10-18	16:07:36	VR2W-105216	A69-9001-1276	1	1
2012-10-18 07:45:56	2012-10-18	17:45:56	VR2W-105216	A69-9001-1276	1	1
2012-10-18 08:11:23	2012-10-18	18:11:23	VR2W-105217	A69-9001-1276	1	1
2012-10-18 08:20:54	2012-10-18	18:20:54	VR2W-105216	A69-9001-1276	1	1
2012-10-18 19:39:03	2012-10-19	05:39:03	VR2W-105216	A69-9001-1276	0	1
2012-10-18 19:52:01	2012-10-19	05:52:01	VR2W-105218	A69-9001-1276	0	1
2012-10-18 20:07:42	2012-10-19	06:07:42	VR2W-105217	A69-9001-1276	0	1
2012-10-18 20:38:23	2012-10-19	06:38:23	VR2W-105218	A69-9001-1276	1	1
2012-10-19 07:02:51	2012-10-19	17:02:51	VR2W-105217	A69-9001-1276	1	1
2012-10-19 07:10:51	2012-10-19	17:10:51	VR2W-105217	A69-9001-1276	1	1
2012-10-19 07:59:47	2012-10-19	17:59:47	VR2W-105218	A69-9001-1276	1	1
2012-10-19 08:03:15	2012-10-19	18:03:15	VR2W-105217	A69-9001-1276	1	1
2012-10-19 08:14:42	2012-10-19	18:14:42	VR2W-105217	A69-9001-1276	1	1
2012-10-19 19:25:26	2012-10-20	05:25:26	VR2W-105217	A69-9001-1276	0	1
2012-10-19 19:46:36	2012-10-20	05:46:36	VR2W-105217	A69-9001-1276	0	1
2012-10-19 20:05:13	2012-10-20	06:05:13	VR2W-105217	A69-9001-1276	0	1
2012-10-19 21:20:46	2012-10-20	07:20:46	VR2W-105216	A69-9001-1276	1	1
2012-10-19 21:36:26	2012-10-20	07:36:26	VR2W-105216	A69-9001-1276	1	1
2012-10-19 21:53:08	2012-10-20	07:53:08	VR2W-105217	A69-9001-1276	1	1
2012-10-19 22:04:03	2012-10-20	08:04:03	VR2W-105217	A69-9001-1276	1	1
2012-10-19 22:20:05	2012-10-20	08:20:05	VR2W-105217	A69-9001-1276	1	1
2012-10-19 23:01:34	2012-10-20	09:01:34	VR2W-105217	A69-9001-1276	1	1
2012-10-19 23:39:35	2012-10-20	09:39:35	VR2W-105217	A69-9001-1276	1	1
2012-10-20 02:26:05	2012-10-20	12:26:05	VR2W-105218	A69-9001-1276	1	1
2012-10-20 02:38:37	2012-10-20	12:38:37	VR2W-105217	A69-9001-1276	1	1
2012-10-20 02:51:00	2012-10-20	12:51:00	VR2W-105217	A69-9001-1276	1	1
2012-10-20 02:58:41	2012-10-20	12:58:41	VR2W-105217	A69-9001-1276	1	1
2012-10-20 03:08:12	2012-10-20	13:08:12	VR2W-105217	A69-9001-1276	1	1
2012-10-20 03:16:45	2012-10-20	13:16:45	VR2W-105216	A69-9001-1276	1	1
2012-10-20 03:30:53	2012-10-20	13:30:53	VR2W-105217	A69-9001-1276	1	1
2012-10-20 04:05:31	2012-10-20	14:05:31	VR2W-105216	A69-9001-1276	1	1
2012-10-20 04:10:01	2012-10-20	14:10:01	VR2W-105217	A69-9001-1276	1	1
2012-10-20 04:17:31	2012-10-20	14:17:31	VR2W-105217	A69-9001-1276	1	1
2012-10-20 04:24:45	2012-10-20	14:24:45	VR2W-105216	A69-9001-1276	1	1
2012-10-20 04:58:20	2012-10-20	14:58:20	VR2W-105217	A69-9001-1276	1	1
2012-10-20 05:36:51	2012-10-20	15:36:51	VR2W-105217	A69-9001-1276	1	1
2012-10-20 06:20:08	2012-10-20	16:20:08	VR2W-105217	A69-9001-1276	1	1
2012-10-20 06:41:17	2012-10-20	16:41:17	VR2W-105217	A69-9001-1276	1	1
2012-10-20 06:56:48	2012-10-20	16:56:48	VR2W-105217	A69-9001-1276	1	1
2012-10-20 07:04:38	2012-10-20	17:04:38	VR2W-105217	A69-9001-1276	1	1
2012-10-20 07:23:40	2012-10-20	17:23:40	VR2W-105217	A69-9001-1276	1	1
2012-10-20 07:23:41	2012-10-20	17:23:41	VR2W-105216	A69-9001-1276	1	1
2012-10-20 19:42:04	2012-10-21	05:42:04	VR2W-105217	A69-9001-1276	0	1
2012-10-20 20:02:10	2012-10-21	06:02:10	VR2W-105217	A69-9001-1276	0	1
2012-10-20 20:15:32	2012-10-21	06:15:32	VR2W-105217	A69-9001-1276	0	1
2012-10-20 20:18:52	2012-10-21	06:18:52	VR2W-105217	A69-9001-1276	0	1
2012-10-20 20:22:17	2012-10-21	06:22:17	VR2W-105217	A69-9001-1276	0	1
2012-10-20 20:25:50	2012-10-21	06:25:50	VR2W-105217	A69-9001-1276	0	1
2012-10-20 20:34:10	2012-10-21	06:34:10	VR2W-105217	A69-9001-1276	1	1
2012-10-20 20:38:11	2012-10-21	06:38:11	VR2W-105217	A69-9001-1276	1	1
2012-10-20 20:47:41	2012-10-21	06:47:41	VR2W-105217	A69-9001-1276	1	1
2012-10-20 20:52:09	2012-10-21	06:52:09	VR2W-105217	A69-9001-1276	1	1
2012-10-20 20:56:10	2012-10-21	06:56:10	VR2W-105217	A69-9001-1276	1	1
2012-10-20 21:00:58	2012-10-21	07:00:58	VR2W-105217	A69-9001-1276	1	1
2012-10-20 21:05:37	2012-10-21	07:05:37	VR2W-105217	A69-9001-1276	1	1
2012-10-20 21:13:52	2012-10-21	07:13:52	VR2W-105217	A69-9001-1276	1	1
2012-10-20 21:31:54	2012-10-21	07:31:54	VR2W-105217	A69-9001-1276	1	1
2012-10-20 21:36:40	2012-10-21	07:36:40	VR2W-105218	A69-9001-1276	1	1
2012-10-20 21:40:45	2012-10-21	07:40:45	VR2W-105218	A69-9001-1276	1	1
2012-10-20 21:45:40	2012-10-21	07:45:40	VR2W-105218	A69-9001-1276	1	1
2012-10-20 22:04:46	2012-10-21	08:04:46	VR2W-105217	A69-9001-1276	1	1
2012-10-20 22:13:35	2012-10-21	08:13:35	VR2W-105217	A69-9001-1276	1	1
2012-10-20 22:17:10	2012-10-21	08:17:10	VR2W-105217	A69-9001-1276	1	1
2012-10-20 22:21:04	2012-10-21	08:21:04	VR2W-105217	A69-9001-1276	1	1
2012-10-20 22:29:46	2012-10-21	08:29:46	VR2W-105217	A69-9001-1276	1	1
2012-10-20 22:36:43	2012-10-21	08:36:43	VR2W-105217	A69-9001-1276	1	1
2012-10-20 22:49:00	2012-10-21	08:49:00	VR2W-105217	A69-9001-1276	1	1
2012-10-20 23:53:49	2012-10-21	09:53:49	VR2W-105217	A69-9001-1276	1	1
2012-10-20 23:57:50	2012-10-21	09:57:50	VR2W-105217	A69-9001-1276	1	1
2012-10-21 00:40:16	2012-10-21	10:40:16	VR2W-105217	A69-9001-1276	1	1
2012-10-21 00:44:57	2012-10-21	10:44:57	VR2W-105217	A69-9001-1276	1	1
2012-10-21 00:58:07	2012-10-21	10:58:07	VR2W-105217	A69-9001-1276	1	1
2012-10-21 01:02:54	2012-10-21	11:02:54	VR2W-105218	A69-9001-1276	1	1
2012-10-21 02:45:37	2012-10-21	12:45:37	VR2W-105218	A69-9001-1276	1	1
2012-10-21 03:56:07	2012-10-21	13:56:07	VR2W-105217	A69-9001-1276	1	1
2012-10-21 06:27:38	2012-10-21	16:27:38	VR2W-105217	A69-9001-1276	1	1
2012-10-21 06:31:31	2012-10-21	16:31:31	VR2W-105217	A69-9001-1276	1	1
2012-10-21 06:40:06	2012-10-21	16:40:06	VR2W-105217	A69-9001-1276	1	1
2012-10-21 07:09:29	2012-10-21	17:09:29	VR2W-105217	A69-9001-1276	1	1
2012-10-21 07:14:15	2012-10-21	17:14:15	VR2W-105217	A69-9001-1276	1	1
2012-10-21 07:18:52	2012-10-21	17:18:52	VR2W-105217	A69-9001-1276	1	1
2012-10-21 08:10:20	2012-10-21	18:10:20	VR2W-105217	A69-9001-1276	1	1
2012-10-21 19:45:12	2012-10-22	05:45:12	VR2W-105217	A69-9001-1276	0	1
2012-10-21 19:48:51	2012-10-22	05:48:51	VR2W-105217	A69-9001-1276	0	1
2012-10-21 21:16:34	2012-10-22	07:16:34	VR2W-105217	A69-9001-1276	1	1
2012-10-21 21:20:01	2012-10-22	07:20:01	VR2W-105217	A69-9001-1276	1	1
2012-10-21 21:32:31	2012-10-22	07:32:31	VR2W-105217	A69-9001-1276	1	1
2012-10-21 21:59:53	2012-10-22	07:59:53	VR2W-105217	A69-9001-1276	1	1
2012-10-21 22:11:32	2012-10-22	08:11:32	VR2W-105216	A69-9001-1276	1	1
2012-10-21 22:15:56	2012-10-22	08:15:56	VR2W-105217	A69-9001-1276	1	1
2012-10-22 02:22:38	2012-10-22	12:22:38	VR2W-105218	A69-9001-1276	1	1
2012-10-22 03:47:38	2012-10-22	13:47:38	VR2W-105218	A69-9001-1276	1	1
2012-10-22 05:42:33	2012-10-22	15:42:33	VR2W-105218	A69-9001-1276	1	1
2012-10-22 06:12:31	2012-10-22	16:12:31	VR2W-105218	A69-9001-1276	1	1
2012-10-22 06:20:45	2012-10-22	16:20:45	VR2W-105217	A69-9001-1276	1	1
2012-10-22 06:25:33	2012-10-22	16:25:33	VR2W-105217	A69-9001-1276	1	1
2012-10-22 06:48:24	2012-10-22	16:48:24	VR2W-105217	A69-9001-1276	1	1
2012-10-22 06:53:02	2012-10-22	16:53:02	VR2W-105217	A69-9001-1276	1	1
2012-10-22 06:57:22	2012-10-22	16:57:22	VR2W-105217	A69-9001-1276	1	1
2012-10-22 07:01:06	2012-10-22	17:01:06	VR2W-105217	A69-9001-1276	1	1
2012-10-22 07:08:57	2012-10-22	17:08:57	VR2W-105217	A69-9001-1276	1	1
2012-10-22 07:21:36	2012-10-22	17:21:36	VR2W-105217	A69-9001-1276	1	1
2012-10-22 07:32:52	2012-10-22	17:32:52	VR2W-105217	A69-9001-1276	1	1
2012-10-22 07:39:31	2012-10-22	17:39:31	VR2W-105217	A69-9001-1276	1	1
2012-10-22 22:52:03	2012-10-23	08:52:03	VR2W-105219	A69-9001-1276	1	1
2012-10-23 02:47:32	2012-10-23	12:47:32	VR2W-105218	A69-9001-1276	1	1
2012-10-23 03:06:21	2012-10-23	13:06:21	VR2W-105218	A69-9001-1276	1	1
2012-10-23 03:18:33	2012-10-23	13:18:33	VR2W-105217	A69-9001-1276	1	1
2012-10-23 07:37:48	2012-10-23	17:37:48	VR2W-105217	A69-9001-1276	1	1
2012-10-23 07:42:21	2012-10-23	17:42:21	VR2W-105217	A69-9001-1276	1	1
2012-10-23 07:53:36	2012-10-23	17:53:36	VR2W-105217	A69-9001-1276	1	1
2012-10-23 19:41:18	2012-10-24	05:41:18	VR2W-105217	A69-9001-1276	0	1
2012-10-23 19:52:35	2012-10-24	05:52:35	VR2W-105217	A69-9001-1276	0	1
2012-10-23 21:32:00	2012-10-24	07:32:00	VR2W-105218	A69-9001-1276	1	1
2012-10-23 21:36:43	2012-10-24	07:36:43	VR2W-105218	A69-9001-1276	1	1
2012-10-23 21:41:12	2012-10-24	07:41:12	VR2W-105218	A69-9001-1276	1	1
2012-10-23 21:50:08	2012-10-24	07:50:08	VR2W-105218	A69-9001-1276	1	1
2012-10-23 22:07:57	2012-10-24	08:07:57	VR2W-105217	A69-9001-1276	1	1
2012-10-23 23:45:35	2012-10-24	09:45:35	VR2W-105218	A69-9001-1276	1	1
2012-10-24 03:08:00	2012-10-24	13:08:00	VR2W-105218	A69-9001-1276	1	1
2012-10-24 06:19:13	2012-10-24	16:19:13	VR2W-105217	A69-9001-1276	1	1
2012-10-24 06:39:07	2012-10-24	16:39:07	VR2W-105217	A69-9001-1276	1	1
2012-10-24 07:17:18	2012-10-24	17:17:18	VR2W-105218	A69-9001-1276	1	1
2012-10-24 07:37:01	2012-10-24	17:37:01	VR2W-105217	A69-9001-1276	1	1
2012-10-24 08:07:49	2012-10-24	18:07:49	VR2W-105217	A69-9001-1276	1	1
2012-10-24 08:30:45	2012-10-24	18:30:45	VR2W-105217	A69-9001-1276	0	1
2012-10-24 20:23:59	2012-10-25	06:23:59	VR2W-105217	A69-9001-1276	0	1
2012-10-24 20:45:00	2012-10-25	06:45:00	VR2W-105218	A69-9001-1276	1	1
2012-10-24 20:58:08	2012-10-25	06:58:08	VR2W-105218	A69-9001-1276	1	1
2012-10-24 21:07:23	2012-10-25	07:07:23	VR2W-105218	A69-9001-1276	1	1
2012-10-24 21:14:49	2012-10-25	07:14:49	VR2W-105218	A69-9001-1276	1	1
2012-10-24 21:21:40	2012-10-25	07:21:40	VR2W-105218	A69-9001-1276	1	1
2012-10-24 21:36:28	2012-10-25	07:36:28	VR2W-105218	A69-9001-1276	1	1
2012-10-24 22:35:21	2012-10-25	08:35:21	VR2W-105218	A69-9001-1276	1	1
2012-10-24 22:39:08	2012-10-25	08:39:08	VR2W-105218	A69-9001-1276	1	1
2012-10-24 22:43:27	2012-10-25	08:43:27	VR2W-105218	A69-9001-1276	1	1
2012-10-24 23:34:50	2012-10-25	09:34:50	VR2W-105218	A69-9001-1276	1	1
2012-10-25 03:56:08	2012-10-25	13:56:08	VR2W-105218	A69-9001-1276	1	1
2012-10-25 04:12:28	2012-10-25	14:12:28	VR2W-105217	A69-9001-1276	1	1
2012-10-25 04:28:05	2012-10-25	14:28:05	VR2W-105217	A69-9001-1276	1	1
2012-10-25 04:31:50	2012-10-25	14:31:50	VR2W-105218	A69-9001-1276	1	1
2012-10-25 05:06:59	2012-10-25	15:06:59	VR2W-105217	A69-9001-1276	1	1
2012-10-25 05:26:03	2012-10-25	15:26:03	VR2W-105218	A69-9001-1276	1	1
2012-10-25 05:38:55	2012-10-25	15:38:55	VR2W-105217	A69-9001-1276	1	1
2012-10-25 07:05:25	2012-10-25	17:05:25	VR2W-105218	A69-9001-1276	1	1
2012-10-25 07:21:11	2012-10-25	17:21:11	VR2W-105217	A69-9001-1276	1	1
2012-10-25 07:46:32	2012-10-25	17:46:32	VR2W-105217	A69-9001-1276	1	1
2012-10-25 08:43:00	2012-10-25	18:43:00	VR2W-105217	A69-9001-1276	0	1
2012-10-25 14:54:49	2012-10-26	00:54:49	VR2W-105216	A69-9001-1276	0	1
2012-10-25 15:47:12	2012-10-26	01:47:12	VR2W-105217	A69-9001-1276	0	1
2012-10-25 20:01:18	2012-10-26	06:01:18	VR2W-105218	A69-9001-1276	0	1
2012-10-25 20:10:40	2012-10-26	06:10:40	VR2W-105218	A69-9001-1276	0	1
2012-10-25 20:18:37	2012-10-26	06:18:37	VR2W-105218	A69-9001-1276	0	1
2012-10-25 20:32:20	2012-10-26	06:32:20	VR2W-105218	A69-9001-1276	1	1
2012-10-25 20:37:00	2012-10-26	06:37:00	VR2W-105218	A69-9001-1276	1	1
2012-10-25 20:57:07	2012-10-26	06:57:07	VR2W-105218	A69-9001-1276	1	1
2012-10-25 21:21:44	2012-10-26	07:21:44	VR2W-105217	A69-9001-1276	1	1
2012-10-25 21:25:24	2012-10-26	07:25:24	VR2W-105217	A69-9001-1276	1	1
2012-10-25 22:17:21	2012-10-26	08:17:21	VR2W-105218	A69-9001-1276	1	1
2012-10-26 01:41:44	2012-10-26	11:41:44	VR2W-105218	A69-9001-1276	1	1
2012-10-26 02:57:39	2012-10-26	12:57:39	VR2W-105217	A69-9001-1276	1	1
2012-10-26 06:52:49	2012-10-26	16:52:49	VR2W-105217	A69-9001-1276	1	1
2012-10-26 07:10:30	2012-10-26	17:10:30	VR2W-105217	A69-9001-1276	1	1
2012-10-26 07:47:30	2012-10-26	17:47:30	VR2W-105217	A69-9001-1276	1	1
2012-10-26 07:52:40	2012-10-26	17:52:40	VR2W-105218	A69-9001-1276	1	1
2012-10-26 07:57:15	2012-10-26	17:57:15	VR2W-105217	A69-9001-1276	1	1
2012-10-26 07:57:18	2012-10-26	17:57:18	VR2W-105216	A69-9001-1276	1	1
2012-10-26 08:15:20	2012-10-26	18:15:20	VR2W-105217	A69-9001-1276	1	1
2012-10-26 13:09:34	2012-10-26	23:09:34	VR2W-105217	A69-9001-1276	0	1
2012-10-26 17:57:39	2012-10-27	03:57:39	VR2W-105216	A69-9001-1276	0	0
2012-10-26 18:38:04	2012-10-27	04:38:04	VR2W-105216	A69-9001-1276	0	0
2012-10-26 19:48:23	2012-10-27	05:48:23	VR2W-105218	A69-9001-1276	0	0
2012-10-26 20:24:54	2012-10-27	06:24:54	VR2W-105218	A69-9001-1276	0	0
2012-10-26 21:00:15	2012-10-27	07:00:15	VR2W-105217	A69-9001-1276	1	0
2012-10-26 21:31:50	2012-10-27	07:31:50	VR2W-105217	A69-9001-1276	1	0
2012-10-26 21:38:45	2012-10-27	07:38:45	VR2W-105218	A69-9001-1276	1	0
2012-10-26 21:58:01	2012-10-27	07:58:01	VR2W-105217	A69-9001-1276	1	0
2012-10-26 22:26:29	2012-10-27	08:26:29	VR2W-105217	A69-9001-1276	1	0
2012-10-26 23:21:24	2012-10-27	09:21:24	VR2W-105217	A69-9001-1276	1	0
2012-10-26 23:24:45	2012-10-27	09:24:45	VR2W-105217	A69-9001-1276	1	0
2012-10-26 23:31:58	2012-10-27	09:31:58	VR2W-105217	A69-9001-1276	1	0
2012-10-26 23:36:08	2012-10-27	09:36:08	VR2W-105217	A69-9001-1276	1	0
2012-10-27 00:02:09	2012-10-27	10:02:09	VR2W-105217	A69-9001-1276	1	0
2012-10-27 00:19:34	2012-10-27	10:19:34	VR2W-105217	A69-9001-1276	1	0
2012-10-27 00:24:00	2012-10-27	10:24:00	VR2W-105217	A69-9001-1276	1	0
2012-10-27 00:27:57	2012-10-27	10:27:57	VR2W-105217	A69-9001-1276	1	0
2012-10-27 00:32:37	2012-10-27	10:32:37	VR2W-105217	A69-9001-1276	1	0
2012-10-27 00:37:00	2012-10-27	10:37:00	VR2W-105217	A69-9001-1276	1	0
2012-10-27 01:56:12	2012-10-27	11:56:12	VR2W-105218	A69-9001-1276	1	0
2012-10-27 04:51:55	2012-10-27	14:51:55	VR2W-105218	A69-9001-1276	1	0
2012-10-27 06:15:58	2012-10-27	16:15:58	VR2W-105218	A69-9001-1276	1	0
2012-10-27 07:43:33	2012-10-27	17:43:33	VR2W-105217	A69-9001-1276	1	0
2012-10-27 07:50:58	2012-10-27	17:50:58	VR2W-105217	A69-9001-1276	1	0
2012-10-27 08:04:16	2012-10-27	18:04:16	VR2W-105217	A69-9001-1276	1	0
2012-10-27 08:08:56	2012-10-27	18:08:56	VR2W-105217	A69-9001-1276	1	0
2012-10-27 16:34:50	2012-10-28	02:34:50	VR2W-105217	A69-9001-1276	0	0
2012-10-27 17:22:13	2012-10-28	03:22:13	VR2W-105217	A69-9001-1276	0	0
2012-10-27 17:34:05	2012-10-28	03:34:05	VR2W-105217	A69-9001-1276	0	0
2012-10-27 19:44:41	2012-10-28	05:44:41	VR2W-105217	A69-9001-1276	0	0
2012-10-27 20:17:17	2012-10-28	06:17:17	VR2W-105217	A69-9001-1276	0	0
2012-10-27 20:24:55	2012-10-28	06:24:55	VR2W-105217	A69-9001-1276	0	0
2012-10-27 21:40:51	2012-10-28	07:40:51	VR2W-105217	A69-9001-1276	1	0
2012-10-28 06:02:16	2012-10-28	16:02:16	VR2W-105218	A69-9001-1276	1	0
2012-10-28 07:46:41	2012-10-28	17:46:41	VR2W-105217	A69-9001-1276	1	0
2012-10-28 08:04:29	2012-10-28	18:04:29	VR2W-105216	A69-9001-1276	1	0
2012-10-28 20:41:45	2012-10-29	06:41:45	VR2W-105217	A69-9001-1276	1	0
2012-10-28 23:25:55	2012-10-29	09:25:55	VR2W-105218	A69-9001-1276	1	0
2012-10-29 05:31:26	2012-10-29	15:31:26	VR2W-105217	A69-9001-1276	1	0
2012-10-29 06:27:52	2012-10-29	16:27:52	VR2W-105217	A69-9001-1276	1	0
2012-10-29 07:01:46	2012-10-29	17:01:46	VR2W-105217	A69-9001-1276	1	0
2012-10-29 07:38:33	2012-10-29	17:38:33	VR2W-105217	A69-9001-1276	1	0
2012-10-29 08:20:43	2012-10-29	18:20:43	VR2W-105216	A69-9001-1276	1	0
2012-10-29 08:29:11	2012-10-29	18:29:11	VR2W-105216	A69-9001-1276	1	0
2012-10-29 14:06:07	2012-10-30	00:06:07	VR2W-105217	A69-9001-1276	0	0
2012-10-29 21:22:10	2012-10-30	07:22:10	VR2W-105218	A69-9001-1276	1	0
2012-10-30 06:15:40	2012-10-30	16:15:40	VR2W-105217	A69-9001-1276	1	0
2012-10-30 07:05:32	2012-10-30	17:05:32	VR2W-105217	A69-9001-1276	1	0
2012-10-30 07:50:16	2012-10-30	17:50:16	VR2W-105217	A69-9001-1276	1	0
2012-10-30 13:45:05	2012-10-30	23:45:05	VR2W-105216	A69-9001-1276	0	0
2012-10-30 17:24:38	2012-10-31	03:24:38	VR2W-105217	A69-9001-1276	0	0
2012-10-30 19:28:04	2012-10-31	05:28:04	VR2W-105217	A69-9001-1276	0	0
2012-10-30 19:36:43	2012-10-31	05:36:43	VR2W-105216	A69-9001-1276	0	0
2012-10-30 20:31:03	2012-10-31	06:31:03	VR2W-105218	A69-9001-1276	1	0
2012-10-30 20:39:45	2012-10-31	06:39:45	VR2W-105218	A69-9001-1276	1	0
2012-10-31 01:31:21	2012-10-31	11:31:21	VR2W-105217	A69-9001-1276	1	0
2012-10-31 04:00:46	2012-10-31	14:00:46	VR2W-105217	A69-9001-1276	1	0
2012-10-31 04:23:37	2012-10-31	14:23:37	VR2W-105217	A69-9001-1276	1	0
2012-10-31 04:28:23	2012-10-31	14:28:23	VR2W-105217	A69-9001-1276	1	0
2012-10-31 04:33:00	2012-10-31	14:33:00	VR2W-105217	A69-9001-1276	1	0
2012-10-31 05:03:45	2012-10-31	15:03:45	VR2W-105217	A69-9001-1276	1	0
2012-10-31 07:13:20	2012-10-31	17:13:20	VR2W-105217	A69-9001-1276	1	0
2012-10-31 07:17:42	2012-10-31	17:17:42	VR2W-105217	A69-9001-1276	1	0
2012-10-31 07:35:04	2012-10-31	17:35:04	VR2W-105218	A69-9001-1276	1	0
2012-10-31 07:39:20	2012-10-31	17:39:20	VR2W-105217	A69-9001-1276	1	0
2012-10-31 19:55:55	2012-11-01	05:55:55	VR2W-105217	A69-9001-1276	0	0
2012-10-31 19:59:14	2012-11-01	05:59:14	VR2W-105217	A69-9001-1276	0	0
2012-10-31 20:20:28	2012-11-01	06:20:28	VR2W-105217	A69-9001-1276	0	0
2012-10-31 20:31:36	2012-11-01	06:31:36	VR2W-105218	A69-9001-1276	1	0
2012-11-01 06:31:19	2012-11-01	16:31:19	VR2W-105217	A69-9001-1276	1	0
2012-11-01 07:04:07	2012-11-01	17:04:07	VR2W-105217	A69-9001-1276	1	0
2012-11-01 07:13:29	2012-11-01	17:13:29	VR2W-105217	A69-9001-1276	1	0
2012-11-01 07:21:25	2012-11-01	17:21:25	VR2W-105217	A69-9001-1276	1	0
2012-11-01 07:30:17	2012-11-01	17:30:17	VR2W-105217	A69-9001-1276	1	0
2012-11-01 07:39:31	2012-11-01	17:39:31	VR2W-105217	A69-9001-1276	1	0
2012-11-01 07:43:39	2012-11-01	17:43:39	VR2W-105217	A69-9001-1276	1	0
2012-11-01 07:46:58	2012-11-01	17:46:58	VR2W-105217	A69-9001-1276	1	0
2012-11-01 07:50:22	2012-11-01	17:50:22	VR2W-105217	A69-9001-1276	1	0
2012-11-01 07:53:54	2012-11-01	17:53:54	VR2W-105217	A69-9001-1276	1	0
2012-11-01 08:02:04	2012-11-01	18:02:04	VR2W-105217	A69-9001-1276	1	0
2012-11-01 08:13:49	2012-11-01	18:13:49	VR2W-105217	A69-9001-1276	1	0
2012-11-01 10:48:08	2012-11-01	20:48:08	VR2W-105216	A69-9001-1276	0	0
2012-11-01 15:10:43	2012-11-02	01:10:43	VR2W-105216	A69-9001-1276	0	0
2012-11-01 16:20:31	2012-11-02	02:20:31	VR2W-105216	A69-9001-1276	0	0
2012-11-01 19:28:04	2012-11-02	05:28:04	VR2W-105216	A69-9001-1276	0	0
2012-11-01 20:39:17	2012-11-02	06:39:17	VR2W-105217	A69-9001-1276	1	0
2012-11-01 22:06:53	2012-11-02	08:06:53	VR2W-105218	A69-9001-1276	1	0
2012-11-01 23:51:01	2012-11-02	09:51:01	VR2W-105218	A69-9001-1276	1	0
2012-11-02 01:46:54	2012-11-02	11:46:54	VR2W-105218	A69-9001-1276	1	0
2012-11-02 03:58:22	2012-11-02	13:58:22	VR2W-105218	A69-9001-1276	1	0
2012-11-02 07:51:53	2012-11-02	17:51:53	VR2W-105217	A69-9001-1276	1	0
2012-11-02 12:33:33	2012-11-02	22:33:33	VR2W-105216	A69-9001-1276	0	0
2012-11-02 12:45:46	2012-11-02	22:45:46	VR2W-105216	A69-9001-1276	0	0
2012-11-02 14:44:12	2012-11-03	00:44:12	VR2W-105216	A69-9001-1276	0	0
2012-11-02 15:03:26	2012-11-03	01:03:26	VR2W-105216	A69-9001-1276	0	0
2012-11-02 15:25:37	2012-11-03	01:25:37	VR2W-105216	A69-9001-1276	0	0
2012-11-02 16:27:03	2012-11-03	02:27:03	VR2W-105217	A69-9001-1276	0	0
2012-11-02 16:38:08	2012-11-03	02:38:08	VR2W-105217	A69-9001-1276	0	0
2012-11-02 19:39:42	2012-11-03	05:39:42	VR2W-105218	A69-9001-1276	0	0
2012-11-02 19:46:42	2012-11-03	05:46:42	VR2W-105217	A69-9001-1276	0	0
2012-11-02 19:51:19	2012-11-03	05:51:19	VR2W-105218	A69-9001-1276	0	0
2012-11-02 20:19:58	2012-11-03	06:19:58	VR2W-105218	A69-9001-1276	0	0
2012-11-02 20:28:48	2012-11-03	06:28:48	VR2W-105218	A69-9001-1276	0	0
2012-11-02 20:59:21	2012-11-03	06:59:21	VR2W-105218	A69-9001-1276	1	0
2012-11-02 21:41:41	2012-11-03	07:41:41	VR2W-105217	A69-9001-1276	1	0
2012-11-03 01:18:39	2012-11-03	11:18:39	VR2W-105218	A69-9001-1276	1	0
2012-11-03 03:03:50	2012-11-03	13:03:50	VR2W-105219	A69-9001-1276	1	0
2012-11-03 03:41:29	2012-11-03	13:41:29	VR2W-105217	A69-9001-1276	1	0
2012-11-03 05:34:30	2012-11-03	15:34:30	VR2W-105218	A69-9001-1276	1	0
2012-11-03 06:21:37	2012-11-03	16:21:37	VR2W-105216	A69-9001-1276	1	0
2012-11-03 06:21:52	2012-11-03	16:21:52	VR2W-105218	A69-9001-1276	1	0
2012-11-03 07:19:20	2012-11-03	17:19:20	VR2W-105218	A69-9001-1276	1	0
2012-11-03 07:51:58	2012-11-03	17:51:58	VR2W-105216	A69-9001-1276	1	0
2012-11-03 07:58:48	2012-11-03	17:58:48	VR2W-105218	A69-9001-1276	1	0
2012-11-03 08:05:16	2012-11-03	18:05:16	VR2W-105217	A69-9001-1276	1	0
2012-11-03 08:38:53	2012-11-03	18:38:53	VR2W-105216	A69-9001-1276	0	0
2012-11-03 19:18:57	2012-11-04	05:18:57	VR2W-105217	A69-9001-1276	0	0
2012-11-03 19:22:36	2012-11-04	05:22:36	VR2W-105217	A69-9001-1276	0	0
2012-11-03 19:35:59	2012-11-04	05:35:59	VR2W-105217	A69-9001-1276	0	0
2012-11-03 19:48:06	2012-11-04	05:48:06	VR2W-105217	A69-9001-1276	0	0
2012-11-03 20:20:18	2012-11-04	06:20:18	VR2W-105218	A69-9001-1276	0	0
2012-11-03 21:54:13	2012-11-04	07:54:13	VR2W-105218	A69-9001-1276	1	0
2012-11-04 04:02:53	2012-11-04	14:02:53	VR2W-105218	A69-9001-1276	1	0
2012-11-04 04:06:57	2012-11-04	14:06:57	VR2W-105218	A69-9001-1276	1	0
2012-11-04 06:04:49	2012-11-04	16:04:49	VR2W-105218	A69-9001-1276	1	0
2012-11-04 06:11:25	2012-11-04	16:11:25	VR2W-105218	A69-9001-1276	1	0
2012-11-04 06:53:07	2012-11-04	16:53:07	VR2W-105218	A69-9001-1276	1	0
2012-11-04 07:09:45	2012-11-04	17:09:45	VR2W-105218	A69-9001-1276	1	0
2012-11-04 07:18:28	2012-11-04	17:18:28	VR2W-105218	A69-9001-1276	1	0
2012-11-04 07:38:08	2012-11-04	17:38:08	VR2W-105218	A69-9001-1276	1	0
2012-11-04 07:45:16	2012-11-04	17:45:16	VR2W-105218	A69-9001-1276	1	0
2012-11-04 08:05:44	2012-11-04	18:05:44	VR2W-105217	A69-9001-1276	1	0
2012-11-04 08:28:10	2012-11-04	18:28:10	VR2W-105217	A69-9001-1276	1	0
2012-11-04 19:34:46	2012-11-05	05:34:46	VR2W-105217	A69-9001-1276	0	0
2012-11-04 19:39:02	2012-11-05	05:39:02	VR2W-105217	A69-9001-1276	0	0
2012-11-05 06:06:39	2012-11-05	16:06:39	VR2W-105218	A69-9001-1276	1	0
2012-11-05 06:38:17	2012-11-05	16:38:17	VR2W-105218	A69-9001-1276	1	0
2012-11-05 06:53:42	2012-11-05	16:53:42	VR2W-105218	A69-9001-1276	1	0
2012-11-05 07:02:15	2012-11-05	17:02:15	VR2W-105218	A69-9001-1276	1	0
2012-11-05 07:28:17	2012-11-05	17:28:17	VR2W-105217	A69-9001-1276	1	0
2012-11-05 07:38:30	2012-11-05	17:38:30	VR2W-105216	A69-9001-1276	1	0
2012-11-05 08:05:09	2012-11-05	18:05:09	VR2W-105216	A69-9001-1276	1	0
2012-11-05 12:24:29	2012-11-05	22:24:29	VR2W-105216	A69-9001-1276	0	0
2012-11-05 12:54:00	2012-11-05	22:54:00	VR2W-105216	A69-9001-1276	0	0
2012-11-05 15:07:43	2012-11-06	01:07:43	VR2W-105216	A69-9001-1276	0	0
2012-11-05 18:30:29	2012-11-06	04:30:29	VR2W-105216	A69-9001-1276	0	0
2012-11-05 19:53:03	2012-11-06	05:53:03	VR2W-105218	A69-9001-1276	0	0
2012-11-05 20:48:47	2012-11-06	06:48:47	VR2W-105217	A69-9001-1276	1	0
2012-11-05 21:06:16	2012-11-06	07:06:16	VR2W-105218	A69-9001-1276	1	0
2012-11-05 21:52:51	2012-11-06	07:52:51	VR2W-105218	A69-9001-1276	1	0
2012-11-06 02:37:00	2012-11-06	12:37:00	VR2W-105218	A69-9001-1276	1	0
2012-11-06 05:38:48	2012-11-06	15:38:48	VR2W-105218	A69-9001-1276	1	0
2012-11-06 05:43:29	2012-11-06	15:43:29	VR2W-105218	A69-9001-1276	1	0
2012-11-06 05:47:38	2012-11-06	15:47:38	VR2W-105217	A69-9001-1276	1	0
2012-11-06 06:04:49	2012-11-06	16:04:49	VR2W-105217	A69-9001-1276	1	0
2012-11-06 06:23:48	2012-11-06	16:23:48	VR2W-105218	A69-9001-1276	1	0
2012-11-06 07:38:07	2012-11-06	17:38:07	VR2W-105217	A69-9001-1276	1	0
2012-11-06 07:56:37	2012-11-06	17:56:37	VR2W-105217	A69-9001-1276	1	0
2012-11-06 10:38:19	2012-11-06	20:38:19	VR2W-105216	A69-9001-1276	0	0
2012-11-06 14:23:44	2012-11-07	00:23:44	VR2W-105217	A69-9001-1276	0	0
2012-11-06 19:32:40	2012-11-07	05:32:40	VR2W-105217	A69-9001-1276	0	0
2012-11-06 20:27:57	2012-11-07	06:27:57	VR2W-105217	A69-9001-1276	0	0
2012-11-07 00:05:13	2012-11-07	10:05:13	VR2W-105219	A69-9001-1276	1	0
2012-11-07 00:08:14	2012-11-07	10:08:14	VR2W-105218	A69-9001-1276	1	0
2012-11-07 03:27:00	2012-11-07	13:27:00	VR2W-105218	A69-9001-1276	1	0
2012-11-07 04:56:20	2012-11-07	14:56:20	VR2W-105218	A69-9001-1276	1	0
2012-11-07 07:01:49	2012-11-07	17:01:49	VR2W-105217	A69-9001-1276	1	0
2012-11-07 07:09:35	2012-11-07	17:09:35	VR2W-105218	A69-9001-1276	1	0
2012-11-07 09:39:52	2012-11-07	19:39:52	VR2W-105216	A69-9001-1276	0	0
2012-11-07 09:43:15	2012-11-07	19:43:15	VR2W-105216	A69-9001-1276	0	0
2012-11-07 12:02:35	2012-11-07	22:02:35	VR2W-105216	A69-9001-1276	0	0
2012-11-07 13:08:55	2012-11-07	23:08:55	VR2W-105216	A69-9001-1276	0	0
2012-11-07 13:26:05	2012-11-07	23:26:05	VR2W-105216	A69-9001-1276	0	0
2012-11-07 13:50:43	2012-11-07	23:50:43	VR2W-105216	A69-9001-1276	0	0
2012-11-07 14:59:16	2012-11-08	00:59:16	VR2W-105216	A69-9001-1276	0	0
2012-11-07 15:31:34	2012-11-08	01:31:34	VR2W-105216	A69-9001-1276	0	0
2012-11-07 15:35:05	2012-11-08	01:35:05	VR2W-105216	A69-9001-1276	0	0
2012-11-07 16:50:10	2012-11-08	02:50:10	VR2W-105216	A69-9001-1276	0	0
2012-11-07 18:05:37	2012-11-08	04:05:37	VR2W-105217	A69-9001-1276	0	0
2012-11-07 19:18:16	2012-11-08	05:18:16	VR2W-105217	A69-9001-1276	0	0
2012-11-07 21:50:34	2012-11-08	07:50:34	VR2W-105218	A69-9001-1276	1	0
2012-11-08 05:14:32	2012-11-08	15:14:32	VR2W-105218	A69-9001-1276	1	0
2012-11-08 07:42:06	2012-11-08	17:42:06	VR2W-105217	A69-9001-1276	1	0
2012-11-08 09:26:28	2012-11-08	19:26:28	VR2W-105216	A69-9001-1276	0	0
2012-11-08 09:34:55	2012-11-08	19:34:55	VR2W-105216	A69-9001-1276	0	0
2012-11-08 09:59:26	2012-11-08	19:59:26	VR2W-105216	A69-9001-1276	0	0
2012-11-08 10:06:57	2012-11-08	20:06:57	VR2W-105216	A69-9001-1276	0	0
2012-11-08 11:19:13	2012-11-08	21:19:13	VR2W-105216	A69-9001-1276	0	0
2012-11-08 11:23:02	2012-11-08	21:23:02	VR2W-105216	A69-9001-1276	0	0
2012-11-08 12:18:19	2012-11-08	22:18:19	VR2W-105216	A69-9001-1276	0	0
2012-11-08 12:36:12	2012-11-08	22:36:12	VR2W-105216	A69-9001-1276	0	0
2012-11-08 13:38:49	2012-11-08	23:38:49	VR2W-105216	A69-9001-1276	0	0
2012-11-08 14:11:00	2012-11-09	00:11:00	VR2W-105216	A69-9001-1276	0	0
2012-11-08 14:14:50	2012-11-09	00:14:50	VR2W-105216	A69-9001-1276	0	0
2012-11-08 14:27:38	2012-11-09	00:27:38	VR2W-105216	A69-9001-1276	0	0
2012-11-08 14:31:44	2012-11-09	00:31:44	VR2W-105216	A69-9001-1276	0	0
2012-11-08 14:41:48	2012-11-09	00:41:48	VR2W-105216	A69-9001-1276	0	0
2012-11-08 14:49:17	2012-11-09	00:49:17	VR2W-105216	A69-9001-1276	0	0
2012-11-08 15:01:29	2012-11-09	01:01:29	VR2W-105216	A69-9001-1276	0	0
2012-11-08 15:12:34	2012-11-09	01:12:34	VR2W-105216	A69-9001-1276	0	0
2012-11-08 15:15:53	2012-11-09	01:15:53	VR2W-105216	A69-9001-1276	0	0
2012-11-08 15:19:16	2012-11-09	01:19:16	VR2W-105216	A69-9001-1276	0	0
2012-11-08 15:26:30	2012-11-09	01:26:30	VR2W-105216	A69-9001-1276	0	0
2012-11-08 15:30:44	2012-11-09	01:30:44	VR2W-105216	A69-9001-1276	0	0
2012-11-08 15:38:04	2012-11-09	01:38:04	VR2W-105216	A69-9001-1276	0	0
2012-11-08 15:42:26	2012-11-09	01:42:26	VR2W-105216	A69-9001-1276	0	0
2012-11-08 15:46:14	2012-11-09	01:46:14	VR2W-105216	A69-9001-1276	0	0
2012-11-08 19:28:27	2012-11-09	05:28:27	VR2W-105217	A69-9001-1276	0	0
2012-11-08 20:02:18	2012-11-09	06:02:18	VR2W-105218	A69-9001-1276	0	0
2012-11-08 20:08:59	2012-11-09	06:08:59	VR2W-105217	A69-9001-1276	0	0
2012-11-08 20:52:19	2012-11-09	06:52:19	VR2W-105218	A69-9001-1276	1	0
2012-11-08 21:00:43	2012-11-09	07:00:43	VR2W-105218	A69-9001-1276	1	0
2012-11-08 21:17:46	2012-11-09	07:17:46	VR2W-105218	A69-9001-1276	1	0
2012-11-08 21:47:36	2012-11-09	07:47:36	VR2W-105218	A69-9001-1276	1	0
2012-11-08 23:58:06	2012-11-09	09:58:06	VR2W-105218	A69-9001-1276	1	0
