# Supplementary material for: Simulated Macro-Algal Outbreak Triggers a Large-Scale Response on Coral Reefs
Source: PLoS One. 2015 Jul 14;10(7):e0132895. doi: 10.1371/journal.pone.0132895 (PMC4501832; doi:10.1371/journal.pone.0132895)
Supplement: S1 Dataset — Data has been separated into three sub-folders; video data, visual transect data and individual fishes’ acoustic detection data. (ZIP) [file pone.0132895.s001.zip › Raw Data/Spatial/Naso/Processed/Worked/1279MU.xlsx]

## Sheet: Sheet1
Day/night code	(All)
Count of Day/night code	Column Labels
Row Labels	VR2W-112611	VR2W-112612	VR2W-112613	VR2W-112614	VR2W-112615	Grand Total
0	0.00434153	0.00868307	0.963821	0.0231548	0	1
2012-10-27	0	0	0.952381	0.047619	0	1
2012-10-28	0	0	0.861111	0.138889	0	1
2012-10-29	0	0	1	0	0	1
2012-10-30	0	0	0.96	0.04	0	1
2012-10-31	0	0	1	0	0	1
2012-11-01	0	0.016129	0.983871	0	0	1
2012-11-02	0	0	0.970149	0.0298507	0	1
2012-11-03	0.0196078	0.0196078	0.960784	0	0	1
2012-11-04	0	0	1	0	0	1
2012-11-05	0.0555556	0.0555556	0.833333	0.0555556	0	1
2012-11-06	0	0	0.980769	0.0192308	0	1
2012-11-07	0	0	1	0	0	1
2012-11-08	0	0	0.967213	0.0327869	0	1
2012-11-09	0.0285714	0.0857143	0.828571	0.0571429	0	1
2012-11-10	0	0	1	0	0	1
1	0	0.00576923	0.946154	0.0461538	0.00192308	1
2012-10-12	0	0	0.708333	0.291667	0	1
2012-10-13	0	0	0.903226	0.0645161	0.0322581	1
2012-10-14	0	0	0.886792	0.113208	0	1
2012-10-15	0	0	0.931034	0.0689655	0	1
2012-10-16	0	0	0.974359	0.025641	0	1
2012-10-17	0	0	1	0	0	1
2012-10-18	0	0.0666667	0.933333	0	0	1
2012-10-19	0	0	0.965517	0.0344828	0	1
2012-10-20	0	0	1	0	0	1
2012-10-21	0	0	1	0	0	1
2012-10-22	0	0	1	0	0	1
2012-10-23	0	0.0540541	0.945946	0	0	1
2012-10-24	0	0	1	0	0	1
2012-10-25	0	0	0.939394	0.0606061	0	1
2012-10-26	0	0	0.892857	0.107143	0	1
Grand Total	0.00247729	0.00743187	0.956235	0.0330306	0.000825764	1

## Sheet: 1279MU.csv
ï»¿Date and Time (UTC)	Local time	time	Receiver	Transmitter	Day/night code	Treatment code			max		thing
2012-10-11 21:29:23	2012-10-12	07:29:23	VR2W-112613	A69-9001-1279	1	1			2012-10-26		1= pre
2012-10-11 21:54:05	2012-10-12	07:54:05	VR2W-112613	A69-9001-1279	1	1
2012-10-11 21:58:30	2012-10-12	07:58:30	VR2W-112613	A69-9001-1279	1	1
2012-10-11 22:11:01	2012-10-12	08:11:01	VR2W-112613	A69-9001-1279	1	1
2012-10-11 23:09:25	2012-10-12	09:09:25	VR2W-112613	A69-9001-1279	1	1
2012-10-12 00:09:53	2012-10-12	10:09:53	VR2W-112613	A69-9001-1279	1	1
2012-10-12 00:14:09	2012-10-12	10:14:09	VR2W-112613	A69-9001-1279	1	1
2012-10-12 00:21:45	2012-10-12	10:21:45	VR2W-112613	A69-9001-1279	1	1
2012-10-12 00:52:01	2012-10-12	10:52:01	VR2W-112613	A69-9001-1279	1	1
2012-10-12 01:00:07	2012-10-12	11:00:07	VR2W-112613	A69-9001-1279	1	1
2012-10-12 01:03:17	2012-10-12	11:03:17	VR2W-112614	A69-9001-1279	1	1
2012-10-12 01:06:54	2012-10-12	11:06:54	VR2W-112614	A69-9001-1279	1	1
2012-10-12 03:24:23	2012-10-12	13:24:23	VR2W-112614	A69-9001-1279	1	1
2012-10-12 03:52:22	2012-10-12	13:52:22	VR2W-112613	A69-9001-1279	1	1
2012-10-12 04:11:06	2012-10-12	14:11:06	VR2W-112614	A69-9001-1279	1	1
2012-10-12 06:10:30	2012-10-12	16:10:30	VR2W-112613	A69-9001-1279	1	1
2012-10-12 06:19:22	2012-10-12	16:19:22	VR2W-112613	A69-9001-1279	1	1
2012-10-12 06:22:57	2012-10-12	16:22:57	VR2W-112613	A69-9001-1279	1	1
2012-10-12 06:26:53	2012-10-12	16:26:53	VR2W-112613	A69-9001-1279	1	1
2012-10-12 06:31:37	2012-10-12	16:31:37	VR2W-112614	A69-9001-1279	1	1
2012-10-12 06:59:56	2012-10-12	16:59:56	VR2W-112613	A69-9001-1279	1	1
2012-10-12 07:20:19	2012-10-12	17:20:19	VR2W-112614	A69-9001-1279	1	1
2012-10-12 07:23:56	2012-10-12	17:23:56	VR2W-112613	A69-9001-1279	1	1
2012-10-12 07:24:13	2012-10-12	17:24:13	VR2W-112614	A69-9001-1279	1	1
2012-10-12 20:13:07	2012-10-13	06:13:07	VR2W-112613	A69-9001-1279	0	1
2012-10-12 20:16:47	2012-10-13	06:16:47	VR2W-112613	A69-9001-1279	0	1
2012-10-12 21:23:57	2012-10-13	07:23:57	VR2W-112613	A69-9001-1279	1	1
2012-10-12 21:27:58	2012-10-13	07:27:58	VR2W-112613	A69-9001-1279	1	1
2012-10-12 21:41:49	2012-10-13	07:41:49	VR2W-112613	A69-9001-1279	1	1
2012-10-12 22:11:55	2012-10-13	08:11:55	VR2W-112613	A69-9001-1279	1	1
2012-10-12 22:25:11	2012-10-13	08:25:11	VR2W-112613	A69-9001-1279	1	1
2012-10-12 22:49:08	2012-10-13	08:49:08	VR2W-112613	A69-9001-1279	1	1
2012-10-12 22:53:08	2012-10-13	08:53:08	VR2W-112613	A69-9001-1279	1	1
2012-10-12 22:57:52	2012-10-13	08:57:52	VR2W-112613	A69-9001-1279	1	1
2012-10-12 23:09:55	2012-10-13	09:09:55	VR2W-112613	A69-9001-1279	1	1
2012-10-12 23:28:49	2012-10-13	09:28:49	VR2W-112613	A69-9001-1279	1	1
2012-10-12 23:33:16	2012-10-13	09:33:16	VR2W-112613	A69-9001-1279	1	1
2012-10-12 23:50:24	2012-10-13	09:50:24	VR2W-112613	A69-9001-1279	1	1
2012-10-13 00:03:52	2012-10-13	10:03:52	VR2W-112613	A69-9001-1279	1	1
2012-10-13 00:27:25	2012-10-13	10:27:25	VR2W-112613	A69-9001-1279	1	1
2012-10-13 01:22:37	2012-10-13	11:22:37	VR2W-112613	A69-9001-1279	1	1
2012-10-13 02:03:25	2012-10-13	12:03:25	VR2W-112613	A69-9001-1279	1	1
2012-10-13 02:10:21	2012-10-13	12:10:21	VR2W-112613	A69-9001-1279	1	1
2012-10-13 03:15:34	2012-10-13	13:15:34	VR2W-112613	A69-9001-1279	1	1
2012-10-13 03:27:20	2012-10-13	13:27:20	VR2W-112613	A69-9001-1279	1	1
2012-10-13 03:44:31	2012-10-13	13:44:31	VR2W-112613	A69-9001-1279	1	1
2012-10-13 03:49:13	2012-10-13	13:49:13	VR2W-112613	A69-9001-1279	1	1
2012-10-13 04:02:31	2012-10-13	14:02:31	VR2W-112613	A69-9001-1279	1	1
2012-10-13 04:21:23	2012-10-13	14:21:23	VR2W-112614	A69-9001-1279	1	1
2012-10-13 05:16:52	2012-10-13	15:16:52	VR2W-112613	A69-9001-1279	1	1
2012-10-13 06:24:12	2012-10-13	16:24:12	VR2W-112613	A69-9001-1279	1	1
2012-10-13 06:32:45	2012-10-13	16:32:45	VR2W-112613	A69-9001-1279	1	1
2012-10-13 06:49:28	2012-10-13	16:49:28	VR2W-112613	A69-9001-1279	1	1
2012-10-13 06:58:45	2012-10-13	16:58:45	VR2W-112615	A69-9001-1279	1	1
2012-10-13 07:06:05	2012-10-13	17:06:05	VR2W-112614	A69-9001-1279	1	1
2012-10-13 20:19:46	2012-10-14	06:19:46	VR2W-112613	A69-9001-1279	0	1
2012-10-13 20:24:00	2012-10-14	06:24:00	VR2W-112613	A69-9001-1279	0	1
2012-10-13 20:51:21	2012-10-14	06:51:21	VR2W-112613	A69-9001-1279	1	1
2012-10-13 21:00:44	2012-10-14	07:00:44	VR2W-112613	A69-9001-1279	1	1
2012-10-13 21:05:04	2012-10-14	07:05:04	VR2W-112613	A69-9001-1279	1	1
2012-10-13 21:12:59	2012-10-14	07:12:59	VR2W-112613	A69-9001-1279	1	1
2012-10-13 21:16:26	2012-10-14	07:16:26	VR2W-112613	A69-9001-1279	1	1
2012-10-13 21:20:03	2012-10-14	07:20:03	VR2W-112613	A69-9001-1279	1	1
2012-10-13 21:24:03	2012-10-14	07:24:03	VR2W-112613	A69-9001-1279	1	1
2012-10-13 21:37:23	2012-10-14	07:37:23	VR2W-112613	A69-9001-1279	1	1
2012-10-13 21:40:39	2012-10-14	07:40:39	VR2W-112613	A69-9001-1279	1	1
2012-10-13 21:43:57	2012-10-14	07:43:57	VR2W-112613	A69-9001-1279	1	1
2012-10-13 21:47:19	2012-10-14	07:47:19	VR2W-112613	A69-9001-1279	1	1
2012-10-13 21:50:46	2012-10-14	07:50:46	VR2W-112613	A69-9001-1279	1	1
2012-10-13 22:03:20	2012-10-14	08:03:20	VR2W-112613	A69-9001-1279	1	1
2012-10-13 22:08:05	2012-10-14	08:08:05	VR2W-112613	A69-9001-1279	1	1
2012-10-13 22:20:34	2012-10-14	08:20:34	VR2W-112613	A69-9001-1279	1	1
2012-10-13 22:29:15	2012-10-14	08:29:15	VR2W-112613	A69-9001-1279	1	1
2012-10-13 22:42:27	2012-10-14	08:42:27	VR2W-112613	A69-9001-1279	1	1
2012-10-13 22:47:00	2012-10-14	08:47:00	VR2W-112613	A69-9001-1279	1	1
2012-10-13 23:10:54	2012-10-14	09:10:54	VR2W-112613	A69-9001-1279	1	1
2012-10-13 23:18:20	2012-10-14	09:18:20	VR2W-112613	A69-9001-1279	1	1
2012-10-13 23:26:50	2012-10-14	09:26:50	VR2W-112613	A69-9001-1279	1	1
2012-10-14 00:08:21	2012-10-14	10:08:21	VR2W-112613	A69-9001-1279	1	1
2012-10-14 00:16:14	2012-10-14	10:16:14	VR2W-112613	A69-9001-1279	1	1
2012-10-14 00:23:09	2012-10-14	10:23:09	VR2W-112613	A69-9001-1279	1	1
2012-10-14 00:42:49	2012-10-14	10:42:49	VR2W-112613	A69-9001-1279	1	1
2012-10-14 00:59:30	2012-10-14	10:59:30	VR2W-112613	A69-9001-1279	1	1
2012-10-14 01:03:37	2012-10-14	11:03:37	VR2W-112613	A69-9001-1279	1	1
2012-10-14 01:06:57	2012-10-14	11:06:57	VR2W-112613	A69-9001-1279	1	1
2012-10-14 01:13:50	2012-10-14	11:13:50	VR2W-112613	A69-9001-1279	1	1
2012-10-14 01:21:46	2012-10-14	11:21:46	VR2W-112613	A69-9001-1279	1	1
2012-10-14 01:25:16	2012-10-14	11:25:16	VR2W-112613	A69-9001-1279	1	1
2012-10-14 01:36:32	2012-10-14	11:36:32	VR2W-112613	A69-9001-1279	1	1
2012-10-14 01:40:03	2012-10-14	11:40:03	VR2W-112613	A69-9001-1279	1	1
2012-10-14 01:43:50	2012-10-14	11:43:50	VR2W-112613	A69-9001-1279	1	1
2012-10-14 03:25:43	2012-10-14	13:25:43	VR2W-112614	A69-9001-1279	1	1
2012-10-14 03:47:09	2012-10-14	13:47:09	VR2W-112614	A69-9001-1279	1	1
2012-10-14 03:52:03	2012-10-14	13:52:03	VR2W-112614	A69-9001-1279	1	1
2012-10-14 04:06:24	2012-10-14	14:06:24	VR2W-112614	A69-9001-1279	1	1
2012-10-14 04:08:27	2012-10-14	14:08:27	VR2W-112613	A69-9001-1279	1	1
2012-10-14 04:23:49	2012-10-14	14:23:49	VR2W-112614	A69-9001-1279	1	1
2012-10-14 04:44:28	2012-10-14	14:44:28	VR2W-112614	A69-9001-1279	1	1
2012-10-14 06:16:55	2012-10-14	16:16:55	VR2W-112613	A69-9001-1279	1	1
2012-10-14 06:25:18	2012-10-14	16:25:18	VR2W-112613	A69-9001-1279	1	1
2012-10-14 06:34:18	2012-10-14	16:34:18	VR2W-112613	A69-9001-1279	1	1
2012-10-14 06:58:06	2012-10-14	16:58:06	VR2W-112613	A69-9001-1279	1	1
2012-10-14 07:02:10	2012-10-14	17:02:10	VR2W-112613	A69-9001-1279	1	1
2012-10-14 07:21:00	2012-10-14	17:21:00	VR2W-112613	A69-9001-1279	1	1
2012-10-14 07:38:19	2012-10-14	17:38:19	VR2W-112613	A69-9001-1279	1	1
2012-10-14 07:41:36	2012-10-14	17:41:36	VR2W-112613	A69-9001-1279	1	1
2012-10-14 08:12:24	2012-10-14	18:12:24	VR2W-112613	A69-9001-1279	1	1
2012-10-14 08:21:37	2012-10-14	18:21:37	VR2W-112613	A69-9001-1279	1	1
2012-10-14 19:35:08	2012-10-15	05:35:08	VR2W-112613	A69-9001-1279	0	1
2012-10-14 20:21:40	2012-10-15	06:21:40	VR2W-112613	A69-9001-1279	0	1
2012-10-14 20:25:06	2012-10-15	06:25:06	VR2W-112613	A69-9001-1279	0	1
2012-10-14 20:28:43	2012-10-15	06:28:43	VR2W-112613	A69-9001-1279	0	1
2012-10-14 20:32:43	2012-10-15	06:32:43	VR2W-112613	A69-9001-1279	1	1
2012-10-14 20:41:54	2012-10-15	06:41:54	VR2W-112613	A69-9001-1279	1	1
2012-10-14 21:04:18	2012-10-15	07:04:18	VR2W-112613	A69-9001-1279	1	1
2012-10-14 21:07:48	2012-10-15	07:07:48	VR2W-112613	A69-9001-1279	1	1
2012-10-14 21:11:33	2012-10-15	07:11:33	VR2W-112613	A69-9001-1279	1	1
2012-10-14 21:19:20	2012-10-15	07:19:20	VR2W-112613	A69-9001-1279	1	1
2012-10-14 21:23:11	2012-10-15	07:23:11	VR2W-112613	A69-9001-1279	1	1
2012-10-14 21:31:30	2012-10-15	07:31:30	VR2W-112613	A69-9001-1279	1	1
2012-10-14 21:40:16	2012-10-15	07:40:16	VR2W-112613	A69-9001-1279	1	1
2012-10-14 21:43:27	2012-10-15	07:43:27	VR2W-112614	A69-9001-1279	1	1
2012-10-14 21:47:00	2012-10-15	07:47:00	VR2W-112614	A69-9001-1279	1	1
2012-10-15 01:33:10	2012-10-15	11:33:10	VR2W-112613	A69-9001-1279	1	1
2012-10-15 01:58:07	2012-10-15	11:58:07	VR2W-112613	A69-9001-1279	1	1
2012-10-15 02:09:48	2012-10-15	12:09:48	VR2W-112613	A69-9001-1279	1	1
2012-10-15 02:28:00	2012-10-15	12:28:00	VR2W-112613	A69-9001-1279	1	1
2012-10-15 02:56:21	2012-10-15	12:56:21	VR2W-112613	A69-9001-1279	1	1
2012-10-15 03:07:45	2012-10-15	13:07:45	VR2W-112613	A69-9001-1279	1	1
2012-10-15 03:40:03	2012-10-15	13:40:03	VR2W-112613	A69-9001-1279	1	1
2012-10-15 03:44:42	2012-10-15	13:44:42	VR2W-112613	A69-9001-1279	1	1
2012-10-15 04:05:58	2012-10-15	14:05:58	VR2W-112613	A69-9001-1279	1	1
2012-10-15 07:13:37	2012-10-15	17:13:37	VR2W-112613	A69-9001-1279	1	1
2012-10-15 07:17:18	2012-10-15	17:17:18	VR2W-112613	A69-9001-1279	1	1
2012-10-15 07:21:26	2012-10-15	17:21:26	VR2W-112613	A69-9001-1279	1	1
2012-10-15 07:24:45	2012-10-15	17:24:45	VR2W-112613	A69-9001-1279	1	1
2012-10-15 07:58:49	2012-10-15	17:58:49	VR2W-112613	A69-9001-1279	1	1
2012-10-15 19:40:11	2012-10-16	05:40:11	VR2W-112613	A69-9001-1279	0	1
2012-10-15 19:43:51	2012-10-16	05:43:51	VR2W-112613	A69-9001-1279	0	1
2012-10-15 20:02:34	2012-10-16	06:02:34	VR2W-112613	A69-9001-1279	0	1
2012-10-15 21:02:53	2012-10-16	07:02:53	VR2W-112613	A69-9001-1279	1	1
2012-10-15 21:07:21	2012-10-16	07:07:21	VR2W-112613	A69-9001-1279	1	1
2012-10-15 21:20:35	2012-10-16	07:20:35	VR2W-112613	A69-9001-1279	1	1
2012-10-15 21:38:03	2012-10-16	07:38:03	VR2W-112613	A69-9001-1279	1	1
2012-10-15 21:45:32	2012-10-16	07:45:32	VR2W-112613	A69-9001-1279	1	1
2012-10-15 22:04:43	2012-10-16	08:04:43	VR2W-112613	A69-9001-1279	1	1
2012-10-15 23:25:32	2012-10-16	09:25:32	VR2W-112613	A69-9001-1279	1	1
2012-10-16 00:18:48	2012-10-16	10:18:48	VR2W-112613	A69-9001-1279	1	1
2012-10-16 00:22:40	2012-10-16	10:22:40	VR2W-112613	A69-9001-1279	1	1
2012-10-16 00:27:08	2012-10-16	10:27:08	VR2W-112613	A69-9001-1279	1	1
2012-10-16 01:20:00	2012-10-16	11:20:00	VR2W-112613	A69-9001-1279	1	1
2012-10-16 01:38:00	2012-10-16	11:38:00	VR2W-112613	A69-9001-1279	1	1
2012-10-16 01:46:23	2012-10-16	11:46:23	VR2W-112613	A69-9001-1279	1	1
2012-10-16 01:51:01	2012-10-16	11:51:01	VR2W-112613	A69-9001-1279	1	1
2012-10-16 01:59:10	2012-10-16	11:59:10	VR2W-112613	A69-9001-1279	1	1
2012-10-16 02:03:28	2012-10-16	12:03:28	VR2W-112613	A69-9001-1279	1	1
2012-10-16 02:11:14	2012-10-16	12:11:14	VR2W-112613	A69-9001-1279	1	1
2012-10-16 02:14:30	2012-10-16	12:14:30	VR2W-112613	A69-9001-1279	1	1
2012-10-16 02:39:37	2012-10-16	12:39:37	VR2W-112613	A69-9001-1279	1	1
2012-10-16 02:43:31	2012-10-16	12:43:31	VR2W-112613	A69-9001-1279	1	1
2012-10-16 02:48:03	2012-10-16	12:48:03	VR2W-112613	A69-9001-1279	1	1
2012-10-16 02:52:10	2012-10-16	12:52:10	VR2W-112613	A69-9001-1279	1	1
2012-10-16 03:02:21	2012-10-16	13:02:21	VR2W-112613	A69-9001-1279	1	1
2012-10-16 03:06:04	2012-10-16	13:06:04	VR2W-112613	A69-9001-1279	1	1
2012-10-16 03:10:15	2012-10-16	13:10:15	VR2W-112613	A69-9001-1279	1	1
2012-10-16 03:21:11	2012-10-16	13:21:11	VR2W-112613	A69-9001-1279	1	1
2012-10-16 04:12:54	2012-10-16	14:12:54	VR2W-112613	A69-9001-1279	1	1
2012-10-16 04:16:49	2012-10-16	14:16:49	VR2W-112613	A69-9001-1279	1	1
2012-10-16 04:40:41	2012-10-16	14:40:41	VR2W-112613	A69-9001-1279	1	1
2012-10-16 05:57:24	2012-10-16	15:57:24	VR2W-112614	A69-9001-1279	1	1
2012-10-16 07:08:05	2012-10-16	17:08:05	VR2W-112613	A69-9001-1279	1	1
2012-10-16 07:20:34	2012-10-16	17:20:34	VR2W-112613	A69-9001-1279	1	1
2012-10-16 07:40:14	2012-10-16	17:40:14	VR2W-112613	A69-9001-1279	1	1
2012-10-16 07:54:51	2012-10-16	17:54:51	VR2W-112613	A69-9001-1279	1	1
2012-10-16 08:18:56	2012-10-16	18:18:56	VR2W-112613	A69-9001-1279	1	1
2012-10-16 08:26:44	2012-10-16	18:26:44	VR2W-112613	A69-9001-1279	1	1
2012-10-16 19:44:51	2012-10-17	05:44:51	VR2W-112613	A69-9001-1279	0	1
2012-10-16 19:57:36	2012-10-17	05:57:36	VR2W-112613	A69-9001-1279	0	1
2012-10-16 20:06:26	2012-10-17	06:06:26	VR2W-112613	A69-9001-1279	0	1
2012-10-16 20:15:35	2012-10-17	06:15:35	VR2W-112613	A69-9001-1279	0	1
2012-10-16 20:33:02	2012-10-17	06:33:02	VR2W-112613	A69-9001-1279	1	1
2012-10-16 20:36:26	2012-10-17	06:36:26	VR2W-112613	A69-9001-1279	1	1
2012-10-16 20:39:58	2012-10-17	06:39:58	VR2W-112613	A69-9001-1279	1	1
2012-10-16 20:56:24	2012-10-17	06:56:24	VR2W-112613	A69-9001-1279	1	1
2012-10-16 21:13:34	2012-10-17	07:13:34	VR2W-112613	A69-9001-1279	1	1
2012-10-16 21:18:16	2012-10-17	07:18:16	VR2W-112613	A69-9001-1279	1	1
2012-10-16 21:26:42	2012-10-17	07:26:42	VR2W-112613	A69-9001-1279	1	1
2012-10-16 21:31:25	2012-10-17	07:31:25	VR2W-112613	A69-9001-1279	1	1
2012-10-16 21:44:52	2012-10-17	07:44:52	VR2W-112613	A69-9001-1279	1	1
2012-10-16 21:59:15	2012-10-17	07:59:15	VR2W-112613	A69-9001-1279	1	1
2012-10-16 22:12:29	2012-10-17	08:12:29	VR2W-112613	A69-9001-1279	1	1
2012-10-16 22:45:12	2012-10-17	08:45:12	VR2W-112613	A69-9001-1279	1	1
2012-10-16 23:44:16	2012-10-17	09:44:16	VR2W-112613	A69-9001-1279	1	1
2012-10-16 23:53:24	2012-10-17	09:53:24	VR2W-112613	A69-9001-1279	1	1
2012-10-17 00:10:18	2012-10-17	10:10:18	VR2W-112613	A69-9001-1279	1	1
2012-10-17 00:18:51	2012-10-17	10:18:51	VR2W-112613	A69-9001-1279	1	1
2012-10-17 01:40:15	2012-10-17	11:40:15	VR2W-112613	A69-9001-1279	1	1
2012-10-17 01:48:24	2012-10-17	11:48:24	VR2W-112613	A69-9001-1279	1	1
2012-10-17 02:00:44	2012-10-17	12:00:44	VR2W-112613	A69-9001-1279	1	1
2012-10-17 02:04:18	2012-10-17	12:04:18	VR2W-112613	A69-9001-1279	1	1
2012-10-17 02:08:10	2012-10-17	12:08:10	VR2W-112613	A69-9001-1279	1	1
2012-10-17 02:16:38	2012-10-17	12:16:38	VR2W-112613	A69-9001-1279	1	1
2012-10-17 02:44:12	2012-10-17	12:44:12	VR2W-112613	A69-9001-1279	1	1
2012-10-17 04:51:24	2012-10-17	14:51:24	VR2W-112613	A69-9001-1279	1	1
2012-10-17 08:07:23	2012-10-17	18:07:23	VR2W-112613	A69-9001-1279	1	1
2012-10-17 08:10:40	2012-10-17	18:10:40	VR2W-112613	A69-9001-1279	1	1
2012-10-17 08:17:20	2012-10-17	18:17:20	VR2W-112613	A69-9001-1279	1	1
2012-10-17 08:24:21	2012-10-17	18:24:21	VR2W-112613	A69-9001-1279	1	1
2012-10-17 08:28:16	2012-10-17	18:28:16	VR2W-112613	A69-9001-1279	1	1
2012-10-17 20:59:31	2012-10-18	06:59:31	VR2W-112612	A69-9001-1279	1	1
2012-10-17 21:31:46	2012-10-18	07:31:46	VR2W-112613	A69-9001-1279	1	1
2012-10-17 21:35:39	2012-10-18	07:35:39	VR2W-112613	A69-9001-1279	1	1
2012-10-17 22:38:47	2012-10-18	08:38:47	VR2W-112613	A69-9001-1279	1	1
2012-10-17 23:32:28	2012-10-18	09:32:28	VR2W-112613	A69-9001-1279	1	1
2012-10-17 23:51:21	2012-10-18	09:51:21	VR2W-112613	A69-9001-1279	1	1
2012-10-18 01:07:43	2012-10-18	11:07:43	VR2W-112613	A69-9001-1279	1	1
2012-10-18 04:24:24	2012-10-18	14:24:24	VR2W-112613	A69-9001-1279	1	1
2012-10-18 06:02:44	2012-10-18	16:02:44	VR2W-112613	A69-9001-1279	1	1
2012-10-18 06:10:09	2012-10-18	16:10:09	VR2W-112613	A69-9001-1279	1	1
2012-10-18 06:13:30	2012-10-18	16:13:30	VR2W-112613	A69-9001-1279	1	1
2012-10-18 06:16:56	2012-10-18	16:16:56	VR2W-112613	A69-9001-1279	1	1
2012-10-18 07:23:18	2012-10-18	17:23:18	VR2W-112613	A69-9001-1279	1	1
2012-10-18 07:27:50	2012-10-18	17:27:50	VR2W-112613	A69-9001-1279	1	1
2012-10-18 08:31:19	2012-10-18	18:31:19	VR2W-112613	A69-9001-1279	0	1
2012-10-18 16:31:08	2012-10-19	02:31:08	VR2W-112613	A69-9001-1279	0	1
2012-10-18 19:48:19	2012-10-19	05:48:19	VR2W-112613	A69-9001-1279	0	1
2012-10-18 20:29:02	2012-10-19	06:29:02	VR2W-112613	A69-9001-1279	0	1
2012-10-18 21:00:51	2012-10-19	07:00:51	VR2W-112613	A69-9001-1279	1	1
2012-10-18 21:17:10	2012-10-19	07:17:10	VR2W-112613	A69-9001-1279	1	1
2012-10-18 21:23:44	2012-10-19	07:23:44	VR2W-112613	A69-9001-1279	1	1
2012-10-18 21:50:49	2012-10-19	07:50:49	VR2W-112613	A69-9001-1279	1	1
2012-10-18 21:55:05	2012-10-19	07:55:05	VR2W-112613	A69-9001-1279	1	1
2012-10-18 22:11:29	2012-10-19	08:11:29	VR2W-112613	A69-9001-1279	1	1
2012-10-18 22:19:05	2012-10-19	08:19:05	VR2W-112613	A69-9001-1279	1	1
2012-10-18 22:28:15	2012-10-19	08:28:15	VR2W-112613	A69-9001-1279	1	1
2012-10-18 22:32:16	2012-10-19	08:32:16	VR2W-112613	A69-9001-1279	1	1
2012-10-18 22:37:02	2012-10-19	08:37:02	VR2W-112613	A69-9001-1279	1	1
2012-10-18 22:58:36	2012-10-19	08:58:36	VR2W-112613	A69-9001-1279	1	1
2012-10-18 23:03:28	2012-10-19	09:03:28	VR2W-112613	A69-9001-1279	1	1
2012-10-18 23:13:02	2012-10-19	09:13:02	VR2W-112613	A69-9001-1279	1	1
2012-10-19 04:05:21	2012-10-19	14:05:21	VR2W-112613	A69-9001-1279	1	1
2012-10-19 04:13:27	2012-10-19	14:13:27	VR2W-112613	A69-9001-1279	1	1
2012-10-19 04:28:14	2012-10-19	14:28:14	VR2W-112613	A69-9001-1279	1	1
2012-10-19 04:31:59	2012-10-19	14:31:59	VR2W-112613	A69-9001-1279	1	1
2012-10-19 06:14:57	2012-10-19	16:14:57	VR2W-112613	A69-9001-1279	1	1
2012-10-19 06:43:57	2012-10-19	16:43:57	VR2W-112613	A69-9001-1279	1	1
2012-10-19 07:08:59	2012-10-19	17:08:59	VR2W-112614	A69-9001-1279	1	1
2012-10-19 07:28:47	2012-10-19	17:28:47	VR2W-112613	A69-9001-1279	1	1
2012-10-19 08:07:19	2012-10-19	18:07:19	VR2W-112613	A69-9001-1279	1	1
2012-10-19 08:18:26	2012-10-19	18:18:26	VR2W-112613	A69-9001-1279	1	1
2012-10-19 08:23:13	2012-10-19	18:23:13	VR2W-112613	A69-9001-1279	1	1
2012-10-19 08:32:11	2012-10-19	18:32:11	VR2W-112613	A69-9001-1279	0	1
2012-10-19 08:43:40	2012-10-19	18:43:40	VR2W-112613	A69-9001-1279	0	1
2012-10-19 16:52:06	2012-10-20	02:52:06	VR2W-112613	A69-9001-1279	0	1
2012-10-19 19:31:15	2012-10-20	05:31:15	VR2W-112613	A69-9001-1279	0	1
2012-10-19 20:35:54	2012-10-20	06:35:54	VR2W-112613	A69-9001-1279	1	1
2012-10-19 20:39:43	2012-10-20	06:39:43	VR2W-112613	A69-9001-1279	1	1
2012-10-19 20:44:06	2012-10-20	06:44:06	VR2W-112613	A69-9001-1279	1	1
2012-10-19 20:47:55	2012-10-20	06:47:55	VR2W-112613	A69-9001-1279	1	1
2012-10-19 21:08:37	2012-10-20	07:08:37	VR2W-112613	A69-9001-1279	1	1
2012-10-19 21:16:40	2012-10-20	07:16:40	VR2W-112613	A69-9001-1279	1	1
2012-10-19 21:20:19	2012-10-20	07:20:19	VR2W-112613	A69-9001-1279	1	1
2012-10-19 21:38:10	2012-10-20	07:38:10	VR2W-112613	A69-9001-1279	1	1
2012-10-19 21:46:33	2012-10-20	07:46:33	VR2W-112613	A69-9001-1279	1	1
2012-10-19 21:50:37	2012-10-20	07:50:37	VR2W-112613	A69-9001-1279	1	1
2012-10-19 22:00:20	2012-10-20	08:00:20	VR2W-112613	A69-9001-1279	1	1
2012-10-19 22:21:02	2012-10-20	08:21:02	VR2W-112613	A69-9001-1279	1	1
2012-10-19 22:25:09	2012-10-20	08:25:09	VR2W-112613	A69-9001-1279	1	1
2012-10-19 22:31:49	2012-10-20	08:31:49	VR2W-112613	A69-9001-1279	1	1
2012-10-19 22:38:59	2012-10-20	08:38:59	VR2W-112613	A69-9001-1279	1	1
2012-10-19 22:46:26	2012-10-20	08:46:26	VR2W-112613	A69-9001-1279	1	1
2012-10-19 23:12:18	2012-10-20	09:12:18	VR2W-112613	A69-9001-1279	1	1
2012-10-19 23:45:20	2012-10-20	09:45:20	VR2W-112613	A69-9001-1279	1	1
2012-10-19 23:48:41	2012-10-20	09:48:41	VR2W-112613	A69-9001-1279	1	1
2012-10-20 00:09:21	2012-10-20	10:09:21	VR2W-112613	A69-9001-1279	1	1
2012-10-20 00:31:37	2012-10-20	10:31:37	VR2W-112613	A69-9001-1279	1	1
2012-10-20 00:43:21	2012-10-20	10:43:21	VR2W-112613	A69-9001-1279	1	1
2012-10-20 01:06:56	2012-10-20	11:06:56	VR2W-112613	A69-9001-1279	1	1
2012-10-20 01:11:39	2012-10-20	11:11:39	VR2W-112613	A69-9001-1279	1	1
2012-10-20 01:20:11	2012-10-20	11:20:11	VR2W-112613	A69-9001-1279	1	1
2012-10-20 01:29:46	2012-10-20	11:29:46	VR2W-112613	A69-9001-1279	1	1
2012-10-20 01:57:19	2012-10-20	11:57:19	VR2W-112613	A69-9001-1279	1	1
2012-10-20 02:09:32	2012-10-20	12:09:32	VR2W-112613	A69-9001-1279	1	1
2012-10-20 02:25:06	2012-10-20	12:25:06	VR2W-112613	A69-9001-1279	1	1
2012-10-20 02:41:51	2012-10-20	12:41:51	VR2W-112613	A69-9001-1279	1	1
2012-10-20 03:15:17	2012-10-20	13:15:17	VR2W-112613	A69-9001-1279	1	1
2012-10-20 03:23:04	2012-10-20	13:23:04	VR2W-112613	A69-9001-1279	1	1
2012-10-20 05:23:01	2012-10-20	15:23:01	VR2W-112613	A69-9001-1279	1	1
2012-10-20 06:23:52	2012-10-20	16:23:52	VR2W-112613	A69-9001-1279	1	1
2012-10-20 06:41:00	2012-10-20	16:41:00	VR2W-112613	A69-9001-1279	1	1
2012-10-20 07:17:20	2012-10-20	17:17:20	VR2W-112613	A69-9001-1279	1	1
2012-10-20 07:37:38	2012-10-20	17:37:38	VR2W-112613	A69-9001-1279	1	1
2012-10-20 07:46:21	2012-10-20	17:46:21	VR2W-112613	A69-9001-1279	1	1
2012-10-20 08:18:31	2012-10-20	18:18:31	VR2W-112613	A69-9001-1279	1	1
2012-10-20 08:43:33	2012-10-20	18:43:33	VR2W-112613	A69-9001-1279	0	1
2012-10-20 09:09:05	2012-10-20	19:09:05	VR2W-112613	A69-9001-1279	0	1
2012-10-20 10:14:48	2012-10-20	20:14:48	VR2W-112613	A69-9001-1279	0	1
2012-10-20 10:31:27	2012-10-20	20:31:27	VR2W-112613	A69-9001-1279	0	1
2012-10-20 10:35:40	2012-10-20	20:35:40	VR2W-112613	A69-9001-1279	0	1
2012-10-20 13:50:40	2012-10-20	23:50:40	VR2W-112613	A69-9001-1279	0	1
2012-10-20 13:54:20	2012-10-20	23:54:20	VR2W-112613	A69-9001-1279	0	1
2012-10-20 14:11:52	2012-10-21	00:11:52	VR2W-112613	A69-9001-1279	0	1
2012-10-20 14:29:16	2012-10-21	00:29:16	VR2W-112613	A69-9001-1279	0	1
2012-10-20 19:17:08	2012-10-21	05:17:08	VR2W-112613	A69-9001-1279	0	1
2012-10-20 19:47:19	2012-10-21	05:47:19	VR2W-112613	A69-9001-1279	0	1
2012-10-20 20:00:47	2012-10-21	06:00:47	VR2W-112613	A69-9001-1279	0	1
2012-10-20 20:40:19	2012-10-21	06:40:19	VR2W-112613	A69-9001-1279	1	1
2012-10-20 21:18:29	2012-10-21	07:18:29	VR2W-112613	A69-9001-1279	1	1
2012-10-20 21:26:56	2012-10-21	07:26:56	VR2W-112613	A69-9001-1279	1	1
2012-10-20 21:31:40	2012-10-21	07:31:40	VR2W-112613	A69-9001-1279	1	1
2012-10-20 21:36:11	2012-10-21	07:36:11	VR2W-112613	A69-9001-1279	1	1
2012-10-20 21:46:58	2012-10-21	07:46:58	VR2W-112613	A69-9001-1279	1	1
2012-10-20 21:54:02	2012-10-21	07:54:02	VR2W-112613	A69-9001-1279	1	1
2012-10-20 22:02:49	2012-10-21	08:02:49	VR2W-112613	A69-9001-1279	1	1
2012-10-20 22:07:24	2012-10-21	08:07:24	VR2W-112613	A69-9001-1279	1	1
2012-10-20 22:11:40	2012-10-21	08:11:40	VR2W-112613	A69-9001-1279	1	1
2012-10-20 22:15:16	2012-10-21	08:15:16	VR2W-112613	A69-9001-1279	1	1
2012-10-20 22:42:33	2012-10-21	08:42:33	VR2W-112613	A69-9001-1279	1	1
2012-10-20 22:45:56	2012-10-21	08:45:56	VR2W-112613	A69-9001-1279	1	1
2012-10-20 22:49:25	2012-10-21	08:49:25	VR2W-112613	A69-9001-1279	1	1
2012-10-20 22:53:09	2012-10-21	08:53:09	VR2W-112613	A69-9001-1279	1	1
2012-10-20 22:57:20	2012-10-21	08:57:20	VR2W-112613	A69-9001-1279	1	1
2012-10-20 23:00:47	2012-10-21	09:00:47	VR2W-112613	A69-9001-1279	1	1
2012-10-20 23:04:26	2012-10-21	09:04:26	VR2W-112613	A69-9001-1279	1	1
2012-10-20 23:26:22	2012-10-21	09:26:22	VR2W-112613	A69-9001-1279	1	1
2012-10-20 23:39:21	2012-10-21	09:39:21	VR2W-112613	A69-9001-1279	1	1
2012-10-21 00:26:50	2012-10-21	10:26:50	VR2W-112613	A69-9001-1279	1	1
2012-10-21 00:42:53	2012-10-21	10:42:53	VR2W-112613	A69-9001-1279	1	1
2012-10-21 00:47:07	2012-10-21	10:47:07	VR2W-112613	A69-9001-1279	1	1
2012-10-21 01:58:59	2012-10-21	11:58:59	VR2W-112613	A69-9001-1279	1	1
2012-10-21 04:15:19	2012-10-21	14:15:19	VR2W-112613	A69-9001-1279	1	1
2012-10-21 04:19:12	2012-10-21	14:19:12	VR2W-112613	A69-9001-1279	1	1
2012-10-21 04:54:18	2012-10-21	14:54:18	VR2W-112613	A69-9001-1279	1	1
2012-10-21 04:57:48	2012-10-21	14:57:48	VR2W-112613	A69-9001-1279	1	1
2012-10-21 05:37:48	2012-10-21	15:37:48	VR2W-112613	A69-9001-1279	1	1
2012-10-21 06:01:47	2012-10-21	16:01:47	VR2W-112613	A69-9001-1279	1	1
2012-10-21 06:05:45	2012-10-21	16:05:45	VR2W-112613	A69-9001-1279	1	1
2012-10-21 06:41:55	2012-10-21	16:41:55	VR2W-112613	A69-9001-1279	1	1
2012-10-21 06:55:57	2012-10-21	16:55:57	VR2W-112613	A69-9001-1279	1	1
2012-10-21 07:00:00	2012-10-21	17:00:00	VR2W-112613	A69-9001-1279	1	1
2012-10-21 07:32:48	2012-10-21	17:32:48	VR2W-112613	A69-9001-1279	1	1
2012-10-21 08:13:53	2012-10-21	18:13:53	VR2W-112613	A69-9001-1279	1	1
2012-10-21 08:17:14	2012-10-21	18:17:14	VR2W-112613	A69-9001-1279	1	1
2012-10-21 08:33:02	2012-10-21	18:33:02	VR2W-112613	A69-9001-1279	0	1
2012-10-21 10:51:12	2012-10-21	20:51:12	VR2W-112613	A69-9001-1279	0	1
2012-10-21 13:16:54	2012-10-21	23:16:54	VR2W-112613	A69-9001-1279	0	1
2012-10-21 13:20:25	2012-10-21	23:20:25	VR2W-112613	A69-9001-1279	0	1
2012-10-21 14:55:17	2012-10-22	00:55:17	VR2W-112613	A69-9001-1279	0	1
2012-10-21 15:52:14	2012-10-22	01:52:14	VR2W-112613	A69-9001-1279	0	1
2012-10-21 15:58:53	2012-10-22	01:58:53	VR2W-112613	A69-9001-1279	0	1
2012-10-21 16:32:10	2012-10-22	02:32:10	VR2W-112613	A69-9001-1279	0	1
2012-10-21 20:06:34	2012-10-22	06:06:34	VR2W-112613	A69-9001-1279	0	1
2012-10-21 20:10:29	2012-10-22	06:10:29	VR2W-112613	A69-9001-1279	0	1
2012-10-21 20:19:17	2012-10-22	06:19:17	VR2W-112613	A69-9001-1279	0	1
2012-10-21 20:51:54	2012-10-22	06:51:54	VR2W-112613	A69-9001-1279	1	1
2012-10-21 20:55:19	2012-10-22	06:55:19	VR2W-112613	A69-9001-1279	1	1
2012-10-21 20:58:54	2012-10-22	06:58:54	VR2W-112613	A69-9001-1279	1	1
2012-10-21 21:15:04	2012-10-22	07:15:04	VR2W-112613	A69-9001-1279	1	1
2012-10-21 21:18:46	2012-10-22	07:18:46	VR2W-112613	A69-9001-1279	1	1
2012-10-21 21:22:53	2012-10-22	07:22:53	VR2W-112613	A69-9001-1279	1	1
2012-10-21 21:33:04	2012-10-22	07:33:04	VR2W-112613	A69-9001-1279	1	1
2012-10-21 21:55:10	2012-10-22	07:55:10	VR2W-112613	A69-9001-1279	1	1
2012-10-21 22:07:30	2012-10-22	08:07:30	VR2W-112613	A69-9001-1279	1	1
2012-10-21 22:11:18	2012-10-22	08:11:18	VR2W-112613	A69-9001-1279	1	1
2012-10-21 22:58:24	2012-10-22	08:58:24	VR2W-112613	A69-9001-1279	1	1
2012-10-21 23:06:58	2012-10-22	09:06:58	VR2W-112613	A69-9001-1279	1	1
2012-10-21 23:42:52	2012-10-22	09:42:52	VR2W-112613	A69-9001-1279	1	1
2012-10-22 00:16:07	2012-10-22	10:16:07	VR2W-112613	A69-9001-1279	1	1
2012-10-22 00:20:55	2012-10-22	10:20:55	VR2W-112613	A69-9001-1279	1	1
2012-10-22 00:29:58	2012-10-22	10:29:58	VR2W-112613	A69-9001-1279	1	1
2012-10-22 03:42:01	2012-10-22	13:42:01	VR2W-112613	A69-9001-1279	1	1
2012-10-22 03:46:20	2012-10-22	13:46:20	VR2W-112613	A69-9001-1279	1	1
2012-10-22 03:50:01	2012-10-22	13:50:01	VR2W-112613	A69-9001-1279	1	1
2012-10-22 05:05:51	2012-10-22	15:05:51	VR2W-112613	A69-9001-1279	1	1
2012-10-22 05:10:36	2012-10-22	15:10:36	VR2W-112613	A69-9001-1279	1	1
2012-10-22 05:15:08	2012-10-22	15:15:08	VR2W-112613	A69-9001-1279	1	1
2012-10-22 05:59:03	2012-10-22	15:59:03	VR2W-112613	A69-9001-1279	1	1
2012-10-22 06:07:28	2012-10-22	16:07:28	VR2W-112613	A69-9001-1279	1	1
2012-10-22 07:04:06	2012-10-22	17:04:06	VR2W-112613	A69-9001-1279	1	1
2012-10-22 07:11:13	2012-10-22	17:11:13	VR2W-112613	A69-9001-1279	1	1
2012-10-22 07:29:15	2012-10-22	17:29:15	VR2W-112613	A69-9001-1279	1	1
2012-10-22 07:59:43	2012-10-22	17:59:43	VR2W-112613	A69-9001-1279	1	1
2012-10-22 12:18:47	2012-10-22	22:18:47	VR2W-112613	A69-9001-1279	0	1
2012-10-22 13:28:55	2012-10-22	23:28:55	VR2W-112613	A69-9001-1279	0	1
2012-10-22 13:44:07	2012-10-22	23:44:07	VR2W-112613	A69-9001-1279	0	1
2012-10-22 13:52:36	2012-10-22	23:52:36	VR2W-112613	A69-9001-1279	0	1
2012-10-22 20:08:58	2012-10-23	06:08:58	VR2W-112613	A69-9001-1279	0	1
2012-10-22 20:17:15	2012-10-23	06:17:15	VR2W-112613	A69-9001-1279	0	1
2012-10-22 20:44:46	2012-10-23	06:44:46	VR2W-112613	A69-9001-1279	1	1
2012-10-22 21:01:59	2012-10-23	07:01:59	VR2W-112613	A69-9001-1279	1	1
2012-10-22 21:10:31	2012-10-23	07:10:31	VR2W-112613	A69-9001-1279	1	1
2012-10-22 21:24:36	2012-10-23	07:24:36	VR2W-112613	A69-9001-1279	1	1
2012-10-22 21:46:15	2012-10-23	07:46:15	VR2W-112613	A69-9001-1279	1	1
2012-10-22 22:01:53	2012-10-23	08:01:53	VR2W-112613	A69-9001-1279	1	1
2012-10-22 22:10:06	2012-10-23	08:10:06	VR2W-112613	A69-9001-1279	1	1
2012-10-22 22:18:26	2012-10-23	08:18:26	VR2W-112613	A69-9001-1279	1	1
2012-10-22 22:22:25	2012-10-23	08:22:25	VR2W-112613	A69-9001-1279	1	1
2012-10-22 22:27:09	2012-10-23	08:27:09	VR2W-112613	A69-9001-1279	1	1
2012-10-22 22:31:40	2012-10-23	08:31:40	VR2W-112613	A69-9001-1279	1	1
2012-10-22 22:57:50	2012-10-23	08:57:50	VR2W-112613	A69-9001-1279	1	1
2012-10-22 23:12:35	2012-10-23	09:12:35	VR2W-112613	A69-9001-1279	1	1
2012-10-22 23:16:45	2012-10-23	09:16:45	VR2W-112613	A69-9001-1279	1	1
2012-10-22 23:23:45	2012-10-23	09:23:45	VR2W-112613	A69-9001-1279	1	1
2012-10-22 23:32:10	2012-10-23	09:32:10	VR2W-112613	A69-9001-1279	1	1
2012-10-22 23:39:38	2012-10-23	09:39:38	VR2W-112613	A69-9001-1279	1	1
2012-10-22 23:43:03	2012-10-23	09:43:03	VR2W-112613	A69-9001-1279	1	1
2012-10-22 23:46:37	2012-10-23	09:46:37	VR2W-112613	A69-9001-1279	1	1
2012-10-22 23:54:59	2012-10-23	09:54:59	VR2W-112613	A69-9001-1279	1	1
2012-10-23 00:03:51	2012-10-23	10:03:51	VR2W-112613	A69-9001-1279	1	1
2012-10-23 00:17:12	2012-10-23	10:17:12	VR2W-112613	A69-9001-1279	1	1
2012-10-23 01:03:04	2012-10-23	11:03:04	VR2W-112612	A69-9001-1279	1	1
2012-10-23 01:56:36	2012-10-23	11:56:36	VR2W-112613	A69-9001-1279	1	1
2012-10-23 03:44:58	2012-10-23	13:44:58	VR2W-112612	A69-9001-1279	1	1
2012-10-23 03:51:48	2012-10-23	13:51:48	VR2W-112613	A69-9001-1279	1	1
2012-10-23 04:08:25	2012-10-23	14:08:25	VR2W-112613	A69-9001-1279	1	1
2012-10-23 06:25:38	2012-10-23	16:25:38	VR2W-112613	A69-9001-1279	1	1
2012-10-23 06:42:30	2012-10-23	16:42:30	VR2W-112613	A69-9001-1279	1	1
2012-10-23 07:07:42	2012-10-23	17:07:42	VR2W-112613	A69-9001-1279	1	1
2012-10-23 07:12:11	2012-10-23	17:12:11	VR2W-112613	A69-9001-1279	1	1
2012-10-23 07:30:06	2012-10-23	17:30:06	VR2W-112613	A69-9001-1279	1	1
2012-10-23 07:42:57	2012-10-23	17:42:57	VR2W-112613	A69-9001-1279	1	1
2012-10-23 07:55:32	2012-10-23	17:55:32	VR2W-112613	A69-9001-1279	1	1
2012-10-23 08:13:31	2012-10-23	18:13:31	VR2W-112613	A69-9001-1279	1	1
2012-10-23 19:55:03	2012-10-24	05:55:03	VR2W-112613	A69-9001-1279	0	1
2012-10-23 20:03:39	2012-10-24	06:03:39	VR2W-112613	A69-9001-1279	0	1
2012-10-23 20:40:23	2012-10-24	06:40:23	VR2W-112613	A69-9001-1279	1	1
2012-10-23 20:43:48	2012-10-24	06:43:48	VR2W-112613	A69-9001-1279	1	1
2012-10-23 23:22:52	2012-10-24	09:22:52	VR2W-112613	A69-9001-1279	1	1
2012-10-23 23:26:51	2012-10-24	09:26:51	VR2W-112613	A69-9001-1279	1	1
2012-10-24 00:36:38	2012-10-24	10:36:38	VR2W-112613	A69-9001-1279	1	1
2012-10-24 01:05:19	2012-10-24	11:05:19	VR2W-112613	A69-9001-1279	1	1
2012-10-24 01:29:12	2012-10-24	11:29:12	VR2W-112613	A69-9001-1279	1	1
2012-10-24 01:36:47	2012-10-24	11:36:47	VR2W-112613	A69-9001-1279	1	1
2012-10-24 02:16:39	2012-10-24	12:16:39	VR2W-112613	A69-9001-1279	1	1
2012-10-24 02:20:47	2012-10-24	12:20:47	VR2W-112613	A69-9001-1279	1	1
2012-10-24 02:27:28	2012-10-24	12:27:28	VR2W-112613	A69-9001-1279	1	1
2012-10-24 02:30:57	2012-10-24	12:30:57	VR2W-112613	A69-9001-1279	1	1
2012-10-24 02:34:39	2012-10-24	12:34:39	VR2W-112613	A69-9001-1279	1	1
2012-10-24 02:42:10	2012-10-24	12:42:10	VR2W-112613	A69-9001-1279	1	1
2012-10-24 03:37:04	2012-10-24	13:37:04	VR2W-112613	A69-9001-1279	1	1
2012-10-24 03:41:26	2012-10-24	13:41:26	VR2W-112613	A69-9001-1279	1	1
2012-10-24 04:26:10	2012-10-24	14:26:10	VR2W-112613	A69-9001-1279	1	1
2012-10-24 04:59:32	2012-10-24	14:59:32	VR2W-112613	A69-9001-1279	1	1
2012-10-24 05:02:51	2012-10-24	15:02:51	VR2W-112613	A69-9001-1279	1	1
2012-10-24 05:09:40	2012-10-24	15:09:40	VR2W-112613	A69-9001-1279	1	1
2012-10-24 05:13:19	2012-10-24	15:13:19	VR2W-112613	A69-9001-1279	1	1
2012-10-24 05:17:23	2012-10-24	15:17:23	VR2W-112613	A69-9001-1279	1	1
2012-10-24 05:31:42	2012-10-24	15:31:42	VR2W-112613	A69-9001-1279	1	1
2012-10-24 05:36:05	2012-10-24	15:36:05	VR2W-112613	A69-9001-1279	1	1
2012-10-24 05:39:55	2012-10-24	15:39:55	VR2W-112613	A69-9001-1279	1	1
2012-10-24 05:44:21	2012-10-24	15:44:21	VR2W-112613	A69-9001-1279	1	1
2012-10-24 05:48:17	2012-10-24	15:48:17	VR2W-112613	A69-9001-1279	1	1
2012-10-24 05:52:53	2012-10-24	15:52:53	VR2W-112613	A69-9001-1279	1	1
2012-10-24 06:04:55	2012-10-24	16:04:55	VR2W-112613	A69-9001-1279	1	1
2012-10-24 07:16:15	2012-10-24	17:16:15	VR2W-112613	A69-9001-1279	1	1
2012-10-24 07:34:57	2012-10-24	17:34:57	VR2W-112613	A69-9001-1279	1	1
2012-10-24 07:39:50	2012-10-24	17:39:50	VR2W-112613	A69-9001-1279	1	1
2012-10-24 08:30:33	2012-10-24	18:30:33	VR2W-112613	A69-9001-1279	0	1
2012-10-24 11:02:23	2012-10-24	21:02:23	VR2W-112613	A69-9001-1279	0	1
2012-10-24 19:59:24	2012-10-25	05:59:24	VR2W-112613	A69-9001-1279	0	1
2012-10-24 20:06:56	2012-10-25	06:06:56	VR2W-112613	A69-9001-1279	0	1
2012-10-24 20:10:27	2012-10-25	06:10:27	VR2W-112613	A69-9001-1279	0	1
2012-10-24 20:18:25	2012-10-25	06:18:25	VR2W-112613	A69-9001-1279	0	1
2012-10-24 20:21:57	2012-10-25	06:21:57	VR2W-112613	A69-9001-1279	0	1
2012-10-24 20:25:46	2012-10-25	06:25:46	VR2W-112613	A69-9001-1279	0	1
2012-10-24 20:38:08	2012-10-25	06:38:08	VR2W-112613	A69-9001-1279	1	1
2012-10-24 20:41:44	2012-10-25	06:41:44	VR2W-112613	A69-9001-1279	1	1
2012-10-24 20:54:35	2012-10-25	06:54:35	VR2W-112613	A69-9001-1279	1	1
2012-10-24 20:58:16	2012-10-25	06:58:16	VR2W-112613	A69-9001-1279	1	1
2012-10-24 23:49:33	2012-10-25	09:49:33	VR2W-112614	A69-9001-1279	1	1
2012-10-25 00:23:45	2012-10-25	10:23:45	VR2W-112613	A69-9001-1279	1	1
2012-10-25 00:27:02	2012-10-25	10:27:02	VR2W-112613	A69-9001-1279	1	1
2012-10-25 00:37:10	2012-10-25	10:37:10	VR2W-112613	A69-9001-1279	1	1
2012-10-25 00:44:51	2012-10-25	10:44:51	VR2W-112613	A69-9001-1279	1	1
2012-10-25 00:54:18	2012-10-25	10:54:18	VR2W-112613	A69-9001-1279	1	1
2012-10-25 01:07:13	2012-10-25	11:07:13	VR2W-112613	A69-9001-1279	1	1
2012-10-25 01:11:25	2012-10-25	11:11:25	VR2W-112613	A69-9001-1279	1	1
2012-10-25 01:14:55	2012-10-25	11:14:55	VR2W-112613	A69-9001-1279	1	1
2012-10-25 01:29:56	2012-10-25	11:29:56	VR2W-112613	A69-9001-1279	1	1
2012-10-25 01:33:57	2012-10-25	11:33:57	VR2W-112613	A69-9001-1279	1	1
2012-10-25 01:43:25	2012-10-25	11:43:25	VR2W-112613	A69-9001-1279	1	1
2012-10-25 01:47:49	2012-10-25	11:47:49	VR2W-112613	A69-9001-1279	1	1
2012-10-25 02:05:39	2012-10-25	12:05:39	VR2W-112614	A69-9001-1279	1	1
2012-10-25 08:02:58	2012-10-25	18:02:58	VR2W-112613	A69-9001-1279	1	1
2012-10-25 10:46:30	2012-10-25	20:46:30	VR2W-112613	A69-9001-1279	0	1
2012-10-25 11:15:15	2012-10-25	21:15:15	VR2W-112613	A69-9001-1279	0	1
2012-10-25 12:11:30	2012-10-25	22:11:30	VR2W-112613	A69-9001-1279	0	1
2012-10-25 12:19:22	2012-10-25	22:19:22	VR2W-112613	A69-9001-1279	0	1
2012-10-25 12:26:16	2012-10-25	22:26:16	VR2W-112613	A69-9001-1279	0	1
2012-10-25 12:30:02	2012-10-25	22:30:02	VR2W-112613	A69-9001-1279	0	1
2012-10-25 12:51:18	2012-10-25	22:51:18	VR2W-112613	A69-9001-1279	0	1
2012-10-25 13:33:02	2012-10-25	23:33:02	VR2W-112613	A69-9001-1279	0	1
2012-10-25 15:15:46	2012-10-26	01:15:46	VR2W-112613	A69-9001-1279	0	1
2012-10-25 17:22:42	2012-10-26	03:22:42	VR2W-112613	A69-9001-1279	0	1
2012-10-25 17:35:14	2012-10-26	03:35:14	VR2W-112613	A69-9001-1279	0	1
2012-10-25 17:38:33	2012-10-26	03:38:33	VR2W-112613	A69-9001-1279	0	1
2012-10-25 17:45:27	2012-10-26	03:45:27	VR2W-112613	A69-9001-1279	0	1
2012-10-25 17:49:13	2012-10-26	03:49:13	VR2W-112613	A69-9001-1279	0	1
2012-10-25 20:15:09	2012-10-26	06:15:09	VR2W-112613	A69-9001-1279	0	1
2012-10-25 20:46:27	2012-10-26	06:46:27	VR2W-112613	A69-9001-1279	1	1
2012-10-25 21:14:50	2012-10-26	07:14:50	VR2W-112613	A69-9001-1279	1	1
2012-10-25 22:02:01	2012-10-26	08:02:01	VR2W-112613	A69-9001-1279	1	1
2012-10-26 01:06:12	2012-10-26	11:06:12	VR2W-112613	A69-9001-1279	1	1
2012-10-26 01:31:41	2012-10-26	11:31:41	VR2W-112613	A69-9001-1279	1	1
2012-10-26 01:35:07	2012-10-26	11:35:07	VR2W-112613	A69-9001-1279	1	1
2012-10-26 02:29:54	2012-10-26	12:29:54	VR2W-112613	A69-9001-1279	1	1
2012-10-26 02:34:13	2012-10-26	12:34:13	VR2W-112613	A69-9001-1279	1	1
2012-10-26 02:42:07	2012-10-26	12:42:07	VR2W-112613	A69-9001-1279	1	1
2012-10-26 02:45:27	2012-10-26	12:45:27	VR2W-112614	A69-9001-1279	1	1
2012-10-26 02:59:31	2012-10-26	12:59:31	VR2W-112614	A69-9001-1279	1	1
2012-10-26 03:15:31	2012-10-26	13:15:31	VR2W-112614	A69-9001-1279	1	1
2012-10-26 06:14:49	2012-10-26	16:14:49	VR2W-112613	A69-9001-1279	1	1
2012-10-26 06:29:04	2012-10-26	16:29:04	VR2W-112613	A69-9001-1279	1	1
2012-10-26 06:48:42	2012-10-26	16:48:42	VR2W-112613	A69-9001-1279	1	1
2012-10-26 07:51:37	2012-10-26	17:51:37	VR2W-112613	A69-9001-1279	1	1
2012-10-26 07:59:18	2012-10-26	17:59:18	VR2W-112613	A69-9001-1279	1	1
2012-10-26 08:08:47	2012-10-26	18:08:47	VR2W-112613	A69-9001-1279	1	1
2012-10-26 08:39:39	2012-10-26	18:39:39	VR2W-112613	A69-9001-1279	0	1
2012-10-26 08:47:15	2012-10-26	18:47:15	VR2W-112613	A69-9001-1279	0	1
2012-10-26 09:46:49	2012-10-26	19:46:49	VR2W-112613	A69-9001-1279	0	1
2012-10-26 17:14:36	2012-10-27	03:14:36	VR2W-112613	A69-9001-1279	0	0
2012-10-26 19:24:26	2012-10-27	05:24:26	VR2W-112613	A69-9001-1279	0	0
2012-10-26 20:42:01	2012-10-27	06:42:01	VR2W-112613	A69-9001-1279	1	0
2012-10-26 20:46:33	2012-10-27	06:46:33	VR2W-112613	A69-9001-1279	1	0
2012-10-26 21:17:40	2012-10-27	07:17:40	VR2W-112613	A69-9001-1279	1	0
2012-10-26 21:21:51	2012-10-27	07:21:51	VR2W-112613	A69-9001-1279	1	0
2012-10-26 21:28:56	2012-10-27	07:28:56	VR2W-112613	A69-9001-1279	1	0
2012-10-26 21:32:56	2012-10-27	07:32:56	VR2W-112613	A69-9001-1279	1	0
2012-10-26 21:46:25	2012-10-27	07:46:25	VR2W-112613	A69-9001-1279	1	0
2012-10-26 21:53:27	2012-10-27	07:53:27	VR2W-112613	A69-9001-1279	1	0
2012-10-26 21:57:24	2012-10-27	07:57:24	VR2W-112613	A69-9001-1279	1	0
2012-10-26 22:02:03	2012-10-27	08:02:03	VR2W-112613	A69-9001-1279	1	0
2012-10-26 22:06:27	2012-10-27	08:06:27	VR2W-112613	A69-9001-1279	1	0
2012-10-26 22:14:45	2012-10-27	08:14:45	VR2W-112613	A69-9001-1279	1	0
2012-10-26 22:41:07	2012-10-27	08:41:07	VR2W-112613	A69-9001-1279	1	0
2012-10-26 22:52:04	2012-10-27	08:52:04	VR2W-112613	A69-9001-1279	1	0
2012-10-26 23:09:07	2012-10-27	09:09:07	VR2W-112613	A69-9001-1279	1	0
2012-10-26 23:36:15	2012-10-27	09:36:15	VR2W-112613	A69-9001-1279	1	0
2012-10-27 01:43:07	2012-10-27	11:43:07	VR2W-112613	A69-9001-1279	1	0
2012-10-27 03:08:33	2012-10-27	13:08:33	VR2W-112614	A69-9001-1279	1	0
2012-10-27 08:48:42	2012-10-27	18:48:42	VR2W-112613	A69-9001-1279	0	0
2012-10-27 14:40:57	2012-10-28	00:40:57	VR2W-112613	A69-9001-1279	0	0
2012-10-27 15:03:28	2012-10-28	01:03:28	VR2W-112613	A69-9001-1279	0	0
2012-10-27 15:32:51	2012-10-28	01:32:51	VR2W-112613	A69-9001-1279	0	0
2012-10-27 15:36:48	2012-10-28	01:36:48	VR2W-112613	A69-9001-1279	0	0
2012-10-27 17:24:05	2012-10-28	03:24:05	VR2W-112613	A69-9001-1279	0	0
2012-10-27 17:27:54	2012-10-28	03:27:54	VR2W-112613	A69-9001-1279	0	0
2012-10-27 17:36:08	2012-10-28	03:36:08	VR2W-112613	A69-9001-1279	0	0
2012-10-27 17:49:03	2012-10-28	03:49:03	VR2W-112613	A69-9001-1279	0	0
2012-10-27 18:17:09	2012-10-28	04:17:09	VR2W-112613	A69-9001-1279	0	0
2012-10-27 19:56:44	2012-10-28	05:56:44	VR2W-112614	A69-9001-1279	0	0
2012-10-27 20:23:32	2012-10-28	06:23:32	VR2W-112613	A69-9001-1279	0	0
2012-10-27 20:33:03	2012-10-28	06:33:03	VR2W-112613	A69-9001-1279	1	0
2012-10-27 20:41:35	2012-10-28	06:41:35	VR2W-112613	A69-9001-1279	1	0
2012-10-27 20:51:08	2012-10-28	06:51:08	VR2W-112613	A69-9001-1279	1	0
2012-10-27 21:10:19	2012-10-28	07:10:19	VR2W-112613	A69-9001-1279	1	0
2012-10-27 21:19:18	2012-10-28	07:19:18	VR2W-112613	A69-9001-1279	1	0
2012-10-27 21:33:38	2012-10-28	07:33:38	VR2W-112613	A69-9001-1279	1	0
2012-10-27 22:02:13	2012-10-28	08:02:13	VR2W-112613	A69-9001-1279	1	0
2012-10-27 22:25:16	2012-10-28	08:25:16	VR2W-112613	A69-9001-1279	1	0
2012-10-27 22:50:45	2012-10-28	08:50:45	VR2W-112613	A69-9001-1279	1	0
2012-10-27 22:59:30	2012-10-28	08:59:30	VR2W-112613	A69-9001-1279	1	0
2012-10-27 23:14:04	2012-10-28	09:14:04	VR2W-112613	A69-9001-1279	1	0
2012-10-27 23:35:58	2012-10-28	09:35:58	VR2W-112613	A69-9001-1279	1	0
2012-10-27 23:44:49	2012-10-28	09:44:49	VR2W-112613	A69-9001-1279	1	0
2012-10-27 23:49:30	2012-10-28	09:49:30	VR2W-112613	A69-9001-1279	1	0
2012-10-28 00:07:09	2012-10-28	10:07:09	VR2W-112613	A69-9001-1279	1	0
2012-10-28 00:46:33	2012-10-28	10:46:33	VR2W-112613	A69-9001-1279	1	0
2012-10-28 03:39:30	2012-10-28	13:39:30	VR2W-112613	A69-9001-1279	1	0
2012-10-28 04:17:18	2012-10-28	14:17:18	VR2W-112614	A69-9001-1279	1	0
2012-10-28 05:11:02	2012-10-28	15:11:02	VR2W-112614	A69-9001-1279	1	0
2012-10-28 05:22:29	2012-10-28	15:22:29	VR2W-112614	A69-9001-1279	1	0
2012-10-28 06:50:58	2012-10-28	16:50:58	VR2W-112614	A69-9001-1279	1	0
2012-10-28 07:57:47	2012-10-28	17:57:47	VR2W-112613	A69-9001-1279	1	0
2012-10-28 08:11:50	2012-10-28	18:11:50	VR2W-112613	A69-9001-1279	1	0
2012-10-28 09:05:03	2012-10-28	19:05:03	VR2W-112613	A69-9001-1279	0	0
2012-10-28 12:56:11	2012-10-28	22:56:11	VR2W-112613	A69-9001-1279	0	0
2012-10-28 15:05:02	2012-10-29	01:05:02	VR2W-112613	A69-9001-1279	0	0
2012-10-28 15:11:59	2012-10-29	01:11:59	VR2W-112613	A69-9001-1279	0	0
2012-10-28 15:20:13	2012-10-29	01:20:13	VR2W-112613	A69-9001-1279	0	0
2012-10-28 15:24:06	2012-10-29	01:24:06	VR2W-112613	A69-9001-1279	0	0
2012-10-28 15:32:38	2012-10-29	01:32:38	VR2W-112613	A69-9001-1279	0	0
2012-10-28 15:58:41	2012-10-29	01:58:41	VR2W-112613	A69-9001-1279	0	0
2012-10-28 16:11:59	2012-10-29	02:11:59	VR2W-112613	A69-9001-1279	0	0
2012-10-28 16:31:35	2012-10-29	02:31:35	VR2W-112613	A69-9001-1279	0	0
2012-10-28 17:41:21	2012-10-29	03:41:21	VR2W-112613	A69-9001-1279	0	0
2012-10-28 18:09:24	2012-10-29	04:09:24	VR2W-112613	A69-9001-1279	0	0
2012-10-28 18:30:16	2012-10-29	04:30:16	VR2W-112613	A69-9001-1279	0	0
2012-10-28 20:13:11	2012-10-29	06:13:11	VR2W-112613	A69-9001-1279	0	0
2012-10-28 20:16:49	2012-10-29	06:16:49	VR2W-112613	A69-9001-1279	0	0
2012-10-28 20:20:48	2012-10-29	06:20:48	VR2W-112613	A69-9001-1279	0	0
2012-10-28 20:43:31	2012-10-29	06:43:31	VR2W-112613	A69-9001-1279	1	0
2012-10-28 20:52:01	2012-10-29	06:52:01	VR2W-112613	A69-9001-1279	1	0
2012-10-28 20:56:48	2012-10-29	06:56:48	VR2W-112613	A69-9001-1279	1	0
2012-10-28 21:01:26	2012-10-29	07:01:26	VR2W-112613	A69-9001-1279	1	0
2012-10-28 21:09:31	2012-10-29	07:09:31	VR2W-112613	A69-9001-1279	1	0
2012-10-28 21:17:17	2012-10-29	07:17:17	VR2W-112613	A69-9001-1279	1	0
2012-10-28 21:25:28	2012-10-29	07:25:28	VR2W-112613	A69-9001-1279	1	0
2012-10-28 21:37:15	2012-10-29	07:37:15	VR2W-112613	A69-9001-1279	1	0
2012-10-28 22:00:34	2012-10-29	08:00:34	VR2W-112613	A69-9001-1279	1	0
2012-10-28 22:09:27	2012-10-29	08:09:27	VR2W-112613	A69-9001-1279	1	0
2012-10-28 22:21:48	2012-10-29	08:21:48	VR2W-112613	A69-9001-1279	1	0
2012-10-28 22:26:19	2012-10-29	08:26:19	VR2W-112613	A69-9001-1279	1	0
2012-10-28 23:38:50	2012-10-29	09:38:50	VR2W-112613	A69-9001-1279	1	0
2012-10-29 00:09:24	2012-10-29	10:09:24	VR2W-112613	A69-9001-1279	1	0
2012-10-29 00:20:49	2012-10-29	10:20:49	VR2W-112613	A69-9001-1279	1	0
2012-10-29 00:24:58	2012-10-29	10:24:58	VR2W-112613	A69-9001-1279	1	0
2012-10-29 00:35:35	2012-10-29	10:35:35	VR2W-112613	A69-9001-1279	1	0
2012-10-29 01:11:21	2012-10-29	11:11:21	VR2W-112613	A69-9001-1279	1	0
2012-10-29 01:46:39	2012-10-29	11:46:39	VR2W-112613	A69-9001-1279	1	0
2012-10-29 02:51:52	2012-10-29	12:51:52	VR2W-112613	A69-9001-1279	1	0
2012-10-29 02:56:28	2012-10-29	12:56:28	VR2W-112613	A69-9001-1279	1	0
2012-10-29 03:12:57	2012-10-29	13:12:57	VR2W-112613	A69-9001-1279	1	0
2012-10-29 03:17:21	2012-10-29	13:17:21	VR2W-112613	A69-9001-1279	1	0
2012-10-29 03:25:39	2012-10-29	13:25:39	VR2W-112613	A69-9001-1279	1	0
2012-10-29 03:29:37	2012-10-29	13:29:37	VR2W-112613	A69-9001-1279	1	0
2012-10-29 03:51:34	2012-10-29	13:51:34	VR2W-112613	A69-9001-1279	1	0
2012-10-29 03:55:13	2012-10-29	13:55:13	VR2W-112613	A69-9001-1279	1	0
2012-10-29 03:59:17	2012-10-29	13:59:17	VR2W-112613	A69-9001-1279	1	0
2012-10-29 04:04:07	2012-10-29	14:04:07	VR2W-112613	A69-9001-1279	1	0
2012-10-29 04:17:49	2012-10-29	14:17:49	VR2W-112613	A69-9001-1279	1	0
2012-10-29 04:21:29	2012-10-29	14:21:29	VR2W-112613	A69-9001-1279	1	0
2012-10-29 04:25:33	2012-10-29	14:25:33	VR2W-112613	A69-9001-1279	1	0
2012-10-29 04:30:26	2012-10-29	14:30:26	VR2W-112613	A69-9001-1279	1	0
2012-10-29 04:40:06	2012-10-29	14:40:06	VR2W-112613	A69-9001-1279	1	0
2012-10-29 05:05:09	2012-10-29	15:05:09	VR2W-112613	A69-9001-1279	1	0
2012-10-29 05:43:42	2012-10-29	15:43:42	VR2W-112613	A69-9001-1279	1	0
2012-10-29 06:29:03	2012-10-29	16:29:03	VR2W-112613	A69-9001-1279	1	0
2012-10-29 07:22:04	2012-10-29	17:22:04	VR2W-112613	A69-9001-1279	1	0
2012-10-29 07:30:40	2012-10-29	17:30:40	VR2W-112613	A69-9001-1279	1	0
2012-10-29 07:35:35	2012-10-29	17:35:35	VR2W-112613	A69-9001-1279	1	0
2012-10-29 07:45:24	2012-10-29	17:45:24	VR2W-112613	A69-9001-1279	1	0
2012-10-29 07:50:16	2012-10-29	17:50:16	VR2W-112613	A69-9001-1279	1	0
2012-10-29 07:55:05	2012-10-29	17:55:05	VR2W-112613	A69-9001-1279	1	0
2012-10-29 13:23:38	2012-10-29	23:23:38	VR2W-112613	A69-9001-1279	0	0
2012-10-29 13:57:00	2012-10-29	23:57:00	VR2W-112613	A69-9001-1279	0	0
2012-10-29 14:49:22	2012-10-30	00:49:22	VR2W-112613	A69-9001-1279	0	0
2012-10-29 14:58:16	2012-10-30	00:58:16	VR2W-112613	A69-9001-1279	0	0
2012-10-29 15:15:54	2012-10-30	01:15:54	VR2W-112613	A69-9001-1279	0	0
2012-10-29 15:19:14	2012-10-30	01:19:14	VR2W-112613	A69-9001-1279	0	0
2012-10-29 15:43:03	2012-10-30	01:43:03	VR2W-112613	A69-9001-1279	0	0
2012-10-29 16:15:12	2012-10-30	02:15:12	VR2W-112613	A69-9001-1279	0	0
2012-10-29 16:39:09	2012-10-30	02:39:09	VR2W-112613	A69-9001-1279	0	0
2012-10-29 16:48:32	2012-10-30	02:48:32	VR2W-112613	A69-9001-1279	0	0
2012-10-29 17:19:59	2012-10-30	03:19:59	VR2W-112613	A69-9001-1279	0	0
2012-10-29 17:24:39	2012-10-30	03:24:39	VR2W-112613	A69-9001-1279	0	0
2012-10-29 17:32:58	2012-10-30	03:32:58	VR2W-112613	A69-9001-1279	0	0
2012-10-29 18:18:42	2012-10-30	04:18:42	VR2W-112613	A69-9001-1279	0	0
2012-10-29 18:23:07	2012-10-30	04:23:07	VR2W-112613	A69-9001-1279	0	0
2012-10-29 18:51:41	2012-10-30	04:51:41	VR2W-112613	A69-9001-1279	0	0
2012-10-29 19:08:59	2012-10-30	05:08:59	VR2W-112613	A69-9001-1279	0	0
2012-10-29 19:32:53	2012-10-30	05:32:53	VR2W-112613	A69-9001-1279	0	0
2012-10-29 19:48:57	2012-10-30	05:48:57	VR2W-112614	A69-9001-1279	0	0
2012-10-29 19:52:35	2012-10-30	05:52:35	VR2W-112614	A69-9001-1279	0	0
2012-10-29 21:06:40	2012-10-30	07:06:40	VR2W-112613	A69-9001-1279	1	0
2012-10-29 22:31:41	2012-10-30	08:31:41	VR2W-112613	A69-9001-1279	1	0
2012-10-29 22:57:30	2012-10-30	08:57:30	VR2W-112613	A69-9001-1279	1	0
2012-10-29 23:02:14	2012-10-30	09:02:14	VR2W-112613	A69-9001-1279	1	0
2012-10-29 23:17:53	2012-10-30	09:17:53	VR2W-112613	A69-9001-1279	1	0
2012-10-29 23:26:02	2012-10-30	09:26:02	VR2W-112613	A69-9001-1279	1	0
2012-10-29 23:41:50	2012-10-30	09:41:50	VR2W-112613	A69-9001-1279	1	0
2012-10-30 00:09:19	2012-10-30	10:09:19	VR2W-112613	A69-9001-1279	1	0
2012-10-30 01:36:52	2012-10-30	11:36:52	VR2W-112613	A69-9001-1279	1	0
2012-10-30 01:55:30	2012-10-30	11:55:30	VR2W-112613	A69-9001-1279	1	0
2012-10-30 02:03:06	2012-10-30	12:03:06	VR2W-112613	A69-9001-1279	1	0
2012-10-30 02:59:45	2012-10-30	12:59:45	VR2W-112613	A69-9001-1279	1	0
2012-10-30 03:16:04	2012-10-30	13:16:04	VR2W-112613	A69-9001-1279	1	0
2012-10-30 03:20:36	2012-10-30	13:20:36	VR2W-112613	A69-9001-1279	1	0
2012-10-30 03:28:07	2012-10-30	13:28:07	VR2W-112613	A69-9001-1279	1	0
2012-10-30 03:43:56	2012-10-30	13:43:56	VR2W-112613	A69-9001-1279	1	0
2012-10-30 04:00:23	2012-10-30	14:00:23	VR2W-112613	A69-9001-1279	1	0
2012-10-30 04:31:35	2012-10-30	14:31:35	VR2W-112613	A69-9001-1279	1	0
2012-10-30 05:08:16	2012-10-30	15:08:16	VR2W-112613	A69-9001-1279	1	0
2012-10-30 05:44:29	2012-10-30	15:44:29	VR2W-112613	A69-9001-1279	1	0
2012-10-30 05:48:28	2012-10-30	15:48:28	VR2W-112613	A69-9001-1279	1	0
2012-10-30 06:01:36	2012-10-30	16:01:36	VR2W-112613	A69-9001-1279	1	0
2012-10-30 06:19:47	2012-10-30	16:19:47	VR2W-112613	A69-9001-1279	1	0
2012-10-30 07:01:22	2012-10-30	17:01:22	VR2W-112613	A69-9001-1279	1	0
2012-10-30 07:29:49	2012-10-30	17:29:49	VR2W-112613	A69-9001-1279	1	0
2012-10-30 07:38:12	2012-10-30	17:38:12	VR2W-112613	A69-9001-1279	1	0
2012-10-30 07:42:50	2012-10-30	17:42:50	VR2W-112613	A69-9001-1279	1	0
2012-10-30 07:55:16	2012-10-30	17:55:16	VR2W-112613	A69-9001-1279	1	0
2012-10-30 09:17:06	2012-10-30	19:17:06	VR2W-112613	A69-9001-1279	0	0
2012-10-30 11:33:02	2012-10-30	21:33:02	VR2W-112613	A69-9001-1279	0	0
2012-10-30 12:27:55	2012-10-30	22:27:55	VR2W-112613	A69-9001-1279	0	0
2012-10-30 13:29:33	2012-10-30	23:29:33	VR2W-112613	A69-9001-1279	0	0
2012-10-30 14:49:55	2012-10-31	00:49:55	VR2W-112613	A69-9001-1279	0	0
2012-10-30 15:02:55	2012-10-31	01:02:55	VR2W-112613	A69-9001-1279	0	0
2012-10-30 15:06:46	2012-10-31	01:06:46	VR2W-112613	A69-9001-1279	0	0
2012-10-30 15:24:23	2012-10-31	01:24:23	VR2W-112613	A69-9001-1279	0	0
2012-10-30 16:23:00	2012-10-31	02:23:00	VR2W-112613	A69-9001-1279	0	0
2012-10-30 16:26:40	2012-10-31	02:26:40	VR2W-112613	A69-9001-1279	0	0
2012-10-30 16:40:25	2012-10-31	02:40:25	VR2W-112613	A69-9001-1279	0	0
2012-10-30 16:53:44	2012-10-31	02:53:44	VR2W-112613	A69-9001-1279	0	0
2012-10-30 17:13:12	2012-10-31	03:13:12	VR2W-112613	A69-9001-1279	0	0
2012-10-30 17:38:19	2012-10-31	03:38:19	VR2W-112613	A69-9001-1279	0	0
2012-10-30 17:41:54	2012-10-31	03:41:54	VR2W-112613	A69-9001-1279	0	0
2012-10-30 17:50:18	2012-10-31	03:50:18	VR2W-112613	A69-9001-1279	0	0
2012-10-30 17:54:26	2012-10-31	03:54:26	VR2W-112613	A69-9001-1279	0	0
2012-10-30 17:57:46	2012-10-31	03:57:46	VR2W-112613	A69-9001-1279	0	0
2012-10-30 18:23:58	2012-10-31	04:23:58	VR2W-112613	A69-9001-1279	0	0
2012-10-30 18:31:03	2012-10-31	04:31:03	VR2W-112613	A69-9001-1279	0	0
2012-10-30 18:35:04	2012-10-31	04:35:04	VR2W-112613	A69-9001-1279	0	0
2012-10-30 18:39:49	2012-10-31	04:39:49	VR2W-112613	A69-9001-1279	0	0
2012-10-30 19:10:17	2012-10-31	05:10:17	VR2W-112613	A69-9001-1279	0	0
2012-10-30 19:27:05	2012-10-31	05:27:05	VR2W-112613	A69-9001-1279	0	0
2012-10-30 20:00:29	2012-10-31	06:00:29	VR2W-112613	A69-9001-1279	0	0
2012-10-30 20:28:26	2012-10-31	06:28:26	VR2W-112613	A69-9001-1279	0	0
2012-10-30 20:57:11	2012-10-31	06:57:11	VR2W-112613	A69-9001-1279	1	0
2012-10-30 21:01:39	2012-10-31	07:01:39	VR2W-112613	A69-9001-1279	1	0
2012-10-30 21:05:41	2012-10-31	07:05:41	VR2W-112613	A69-9001-1279	1	0
2012-10-30 21:10:30	2012-10-31	07:10:30	VR2W-112613	A69-9001-1279	1	0
2012-10-30 21:19:43	2012-10-31	07:19:43	VR2W-112613	A69-9001-1279	1	0
2012-10-30 21:51:02	2012-10-31	07:51:02	VR2W-112613	A69-9001-1279	1	0
2012-10-30 22:02:46	2012-10-31	08:02:46	VR2W-112613	A69-9001-1279	1	0
2012-10-30 22:11:29	2012-10-31	08:11:29	VR2W-112613	A69-9001-1279	1	0
2012-10-30 22:51:13	2012-10-31	08:51:13	VR2W-112613	A69-9001-1279	1	0
2012-10-30 23:07:59	2012-10-31	09:07:59	VR2W-112613	A69-9001-1279	1	0
2012-10-30 23:12:18	2012-10-31	09:12:18	VR2W-112613	A69-9001-1279	1	0
2012-10-30 23:23:43	2012-10-31	09:23:43	VR2W-112613	A69-9001-1279	1	0
2012-10-30 23:27:26	2012-10-31	09:27:26	VR2W-112613	A69-9001-1279	1	0
2012-10-30 23:47:38	2012-10-31	09:47:38	VR2W-112613	A69-9001-1279	1	0
2012-10-30 23:52:24	2012-10-31	09:52:24	VR2W-112613	A69-9001-1279	1	0
2012-10-31 00:04:45	2012-10-31	10:04:45	VR2W-112613	A69-9001-1279	1	0
2012-10-31 00:08:34	2012-10-31	10:08:34	VR2W-112613	A69-9001-1279	1	0
2012-10-31 00:38:07	2012-10-31	10:38:07	VR2W-112613	A69-9001-1279	1	0
2012-10-31 00:46:38	2012-10-31	10:46:38	VR2W-112613	A69-9001-1279	1	0
2012-10-31 00:51:28	2012-10-31	10:51:28	VR2W-112613	A69-9001-1279	1	0
2012-10-31 01:00:39	2012-10-31	11:00:39	VR2W-112613	A69-9001-1279	1	0
2012-10-31 01:28:37	2012-10-31	11:28:37	VR2W-112613	A69-9001-1279	1	0
2012-10-31 01:43:17	2012-10-31	11:43:17	VR2W-112613	A69-9001-1279	1	0
2012-10-31 01:47:22	2012-10-31	11:47:22	VR2W-112613	A69-9001-1279	1	0
2012-10-31 01:57:18	2012-10-31	11:57:18	VR2W-112613	A69-9001-1279	1	0
2012-10-31 02:33:15	2012-10-31	12:33:15	VR2W-112613	A69-9001-1279	1	0
2012-10-31 02:40:06	2012-10-31	12:40:06	VR2W-112613	A69-9001-1279	1	0
2012-10-31 02:43:48	2012-10-31	12:43:48	VR2W-112613	A69-9001-1279	1	0
2012-10-31 02:58:09	2012-10-31	12:58:09	VR2W-112613	A69-9001-1279	1	0
2012-10-31 03:01:53	2012-10-31	13:01:53	VR2W-112613	A69-9001-1279	1	0
2012-10-31 03:09:42	2012-10-31	13:09:42	VR2W-112613	A69-9001-1279	1	0
2012-10-31 03:56:58	2012-10-31	13:56:58	VR2W-112613	A69-9001-1279	1	0
2012-10-31 04:00:34	2012-10-31	14:00:34	VR2W-112613	A69-9001-1279	1	0
2012-10-31 04:09:06	2012-10-31	14:09:06	VR2W-112613	A69-9001-1279	1	0
2012-10-31 04:26:05	2012-10-31	14:26:05	VR2W-112613	A69-9001-1279	1	0
2012-10-31 04:35:54	2012-10-31	14:35:54	VR2W-112613	A69-9001-1279	1	0
2012-10-31 05:07:15	2012-10-31	15:07:15	VR2W-112613	A69-9001-1279	1	0
2012-10-31 06:11:23	2012-10-31	16:11:23	VR2W-112613	A69-9001-1279	1	0
2012-10-31 06:19:19	2012-10-31	16:19:19	VR2W-112613	A69-9001-1279	1	0
2012-10-31 06:30:35	2012-10-31	16:30:35	VR2W-112613	A69-9001-1279	1	0
2012-10-31 06:50:32	2012-10-31	16:50:32	VR2W-112613	A69-9001-1279	1	0
2012-10-31 06:54:13	2012-10-31	16:54:13	VR2W-112613	A69-9001-1279	1	0
2012-10-31 07:12:56	2012-10-31	17:12:56	VR2W-112613	A69-9001-1279	1	0
2012-10-31 07:46:25	2012-10-31	17:46:25	VR2W-112613	A69-9001-1279	1	0
2012-10-31 07:50:12	2012-10-31	17:50:12	VR2W-112613	A69-9001-1279	1	0
2012-10-31 07:54:32	2012-10-31	17:54:32	VR2W-112613	A69-9001-1279	1	0
2012-10-31 08:05:59	2012-10-31	18:05:59	VR2W-112613	A69-9001-1279	1	0
2012-10-31 08:20:59	2012-10-31	18:20:59	VR2W-112613	A69-9001-1279	1	0
2012-10-31 08:39:03	2012-10-31	18:39:03	VR2W-112613	A69-9001-1279	0	0
2012-10-31 08:47:59	2012-10-31	18:47:59	VR2W-112613	A69-9001-1279	0	0
2012-10-31 13:04:22	2012-10-31	23:04:22	VR2W-112613	A69-9001-1279	0	0
2012-10-31 13:22:39	2012-10-31	23:22:39	VR2W-112613	A69-9001-1279	0	0
2012-10-31 14:52:15	2012-11-01	00:52:15	VR2W-112613	A69-9001-1279	0	0
2012-10-31 15:52:16	2012-11-01	01:52:16	VR2W-112613	A69-9001-1279	0	0
2012-10-31 16:03:30	2012-11-01	02:03:30	VR2W-112613	A69-9001-1279	0	0
2012-10-31 16:27:48	2012-11-01	02:27:48	VR2W-112613	A69-9001-1279	0	0
2012-10-31 16:47:52	2012-11-01	02:47:52	VR2W-112613	A69-9001-1279	0	0
2012-10-31 17:19:38	2012-11-01	03:19:38	VR2W-112613	A69-9001-1279	0	0
2012-10-31 17:45:08	2012-11-01	03:45:08	VR2W-112613	A69-9001-1279	0	0
2012-10-31 17:48:23	2012-11-01	03:48:23	VR2W-112613	A69-9001-1279	0	0
2012-10-31 17:51:40	2012-11-01	03:51:40	VR2W-112613	A69-9001-1279	0	0
2012-10-31 18:50:15	2012-11-01	04:50:15	VR2W-112613	A69-9001-1279	0	0
2012-10-31 19:02:54	2012-11-01	05:02:54	VR2W-112613	A69-9001-1279	0	0
2012-10-31 19:10:25	2012-11-01	05:10:25	VR2W-112613	A69-9001-1279	0	0
2012-10-31 19:24:57	2012-11-01	05:24:57	VR2W-112613	A69-9001-1279	0	0
2012-10-31 20:08:13	2012-11-01	06:08:13	VR2W-112613	A69-9001-1279	0	0
2012-10-31 20:30:10	2012-11-01	06:30:10	VR2W-112613	A69-9001-1279	1	0
2012-10-31 20:43:10	2012-11-01	06:43:10	VR2W-112613	A69-9001-1279	1	0
2012-10-31 20:47:45	2012-11-01	06:47:45	VR2W-112613	A69-9001-1279	1	0
2012-10-31 20:55:33	2012-11-01	06:55:33	VR2W-112613	A69-9001-1279	1	0
2012-10-31 21:07:53	2012-11-01	07:07:53	VR2W-112613	A69-9001-1279	1	0
2012-10-31 21:44:18	2012-11-01	07:44:18	VR2W-112613	A69-9001-1279	1	0
2012-10-31 21:47:47	2012-11-01	07:47:47	VR2W-112613	A69-9001-1279	1	0
2012-10-31 22:17:20	2012-11-01	08:17:20	VR2W-112613	A69-9001-1279	1	0
2012-10-31 22:42:41	2012-11-01	08:42:41	VR2W-112613	A69-9001-1279	1	0
2012-10-31 23:21:54	2012-11-01	09:21:54	VR2W-112613	A69-9001-1279	1	0
2012-10-31 23:30:39	2012-11-01	09:30:39	VR2W-112613	A69-9001-1279	1	0
2012-10-31 23:51:40	2012-11-01	09:51:40	VR2W-112613	A69-9001-1279	1	0
2012-11-01 00:13:42	2012-11-01	10:13:42	VR2W-112613	A69-9001-1279	1	0
2012-11-01 00:33:00	2012-11-01	10:33:00	VR2W-112613	A69-9001-1279	1	0
2012-11-01 02:48:30	2012-11-01	12:48:30	VR2W-112613	A69-9001-1279	1	0
2012-11-01 02:58:02	2012-11-01	12:58:02	VR2W-112613	A69-9001-1279	1	0
2012-11-01 03:06:36	2012-11-01	13:06:36	VR2W-112613	A69-9001-1279	1	0
2012-11-01 03:20:53	2012-11-01	13:20:53	VR2W-112613	A69-9001-1279	1	0
2012-11-01 03:25:15	2012-11-01	13:25:15	VR2W-112613	A69-9001-1279	1	0
2012-11-01 03:37:04	2012-11-01	13:37:04	VR2W-112613	A69-9001-1279	1	0
2012-11-01 03:41:14	2012-11-01	13:41:14	VR2W-112613	A69-9001-1279	1	0
2012-11-01 03:44:38	2012-11-01	13:44:38	VR2W-112613	A69-9001-1279	1	0
2012-11-01 03:52:00	2012-11-01	13:52:00	VR2W-112613	A69-9001-1279	1	0
2012-11-01 04:23:06	2012-11-01	14:23:06	VR2W-112613	A69-9001-1279	1	0
2012-11-01 04:28:24	2012-11-01	14:28:24	VR2W-112612	A69-9001-1279	1	0
2012-11-01 04:42:30	2012-11-01	14:42:30	VR2W-112613	A69-9001-1279	1	0
2012-11-01 04:56:27	2012-11-01	14:56:27	VR2W-112613	A69-9001-1279	1	0
2012-11-01 05:15:00	2012-11-01	15:15:00	VR2W-112613	A69-9001-1279	1	0
2012-11-01 05:35:06	2012-11-01	15:35:06	VR2W-112613	A69-9001-1279	1	0
2012-11-01 05:51:34	2012-11-01	15:51:34	VR2W-112613	A69-9001-1279	1	0
2012-11-01 05:56:02	2012-11-01	15:56:02	VR2W-112613	A69-9001-1279	1	0
2012-11-01 06:00:04	2012-11-01	16:00:04	VR2W-112613	A69-9001-1279	1	0
2012-11-01 06:09:30	2012-11-01	16:09:30	VR2W-112613	A69-9001-1279	1	0
2012-11-01 06:13:53	2012-11-01	16:13:53	VR2W-112613	A69-9001-1279	1	0
2012-11-01 06:22:03	2012-11-01	16:22:03	VR2W-112613	A69-9001-1279	1	0
2012-11-01 06:25:50	2012-11-01	16:25:50	VR2W-112613	A69-9001-1279	1	0
2012-11-01 06:30:09	2012-11-01	16:30:09	VR2W-112613	A69-9001-1279	1	0
2012-11-01 06:41:11	2012-11-01	16:41:11	VR2W-112613	A69-9001-1279	1	0
2012-11-01 06:51:02	2012-11-01	16:51:02	VR2W-112613	A69-9001-1279	1	0
2012-11-01 06:57:49	2012-11-01	16:57:49	VR2W-112613	A69-9001-1279	1	0
2012-11-01 07:01:26	2012-11-01	17:01:26	VR2W-112613	A69-9001-1279	1	0
2012-11-01 07:05:25	2012-11-01	17:05:25	VR2W-112613	A69-9001-1279	1	0
2012-11-01 07:10:06	2012-11-01	17:10:06	VR2W-112613	A69-9001-1279	1	0
2012-11-01 07:39:33	2012-11-01	17:39:33	VR2W-112613	A69-9001-1279	1	0
2012-11-01 07:47:48	2012-11-01	17:47:48	VR2W-112613	A69-9001-1279	1	0
2012-11-01 08:49:59	2012-11-01	18:49:59	VR2W-112613	A69-9001-1279	0	0
2012-11-01 10:45:36	2012-11-01	20:45:36	VR2W-112613	A69-9001-1279	0	0
2012-11-01 11:38:40	2012-11-01	21:38:40	VR2W-112613	A69-9001-1279	0	0
2012-11-01 14:00:55	2012-11-02	00:00:55	VR2W-112613	A69-9001-1279	0	0
2012-11-01 14:41:49	2012-11-02	00:41:49	VR2W-112613	A69-9001-1279	0	0
2012-11-01 15:36:26	2012-11-02	01:36:26	VR2W-112613	A69-9001-1279	0	0
2012-11-01 15:56:45	2012-11-02	01:56:45	VR2W-112613	A69-9001-1279	0	0
2012-11-01 16:20:41	2012-11-02	02:20:41	VR2W-112613	A69-9001-1279	0	0
2012-11-01 17:28:16	2012-11-02	03:28:16	VR2W-112613	A69-9001-1279	0	0
2012-11-01 18:08:57	2012-11-02	04:08:57	VR2W-112613	A69-9001-1279	0	0
2012-11-01 18:28:55	2012-11-02	04:28:55	VR2W-112613	A69-9001-1279	0	0
2012-11-01 18:53:52	2012-11-02	04:53:52	VR2W-112613	A69-9001-1279	0	0
2012-11-01 19:09:36	2012-11-02	05:09:36	VR2W-112613	A69-9001-1279	0	0
2012-11-01 19:20:45	2012-11-02	05:20:45	VR2W-112613	A69-9001-1279	0	0
2012-11-01 19:27:38	2012-11-02	05:27:38	VR2W-112613	A69-9001-1279	0	0
2012-11-01 19:31:24	2012-11-02	05:31:24	VR2W-112613	A69-9001-1279	0	0
2012-11-01 19:39:11	2012-11-02	05:39:11	VR2W-112613	A69-9001-1279	0	0
2012-11-01 20:11:48	2012-11-02	06:11:48	VR2W-112613	A69-9001-1279	0	0
2012-11-01 20:15:29	2012-11-02	06:15:29	VR2W-112613	A69-9001-1279	0	0
2012-11-01 20:22:51	2012-11-02	06:22:51	VR2W-112613	A69-9001-1279	0	0
2012-11-01 20:26:08	2012-11-02	06:26:08	VR2W-112613	A69-9001-1279	0	0
2012-11-01 20:29:24	2012-11-02	06:29:24	VR2W-112613	A69-9001-1279	0	0
2012-11-01 21:02:03	2012-11-02	07:02:03	VR2W-112613	A69-9001-1279	1	0
2012-11-01 21:26:37	2012-11-02	07:26:37	VR2W-112613	A69-9001-1279	1	0
2012-11-01 22:20:29	2012-11-02	08:20:29	VR2W-112613	A69-9001-1279	1	0
2012-11-01 22:33:33	2012-11-02	08:33:33	VR2W-112613	A69-9001-1279	1	0
2012-11-01 22:38:12	2012-11-02	08:38:12	VR2W-112613	A69-9001-1279	1	0
2012-11-01 22:54:23	2012-11-02	08:54:23	VR2W-112613	A69-9001-1279	1	0
2012-11-01 23:09:09	2012-11-02	09:09:09	VR2W-112613	A69-9001-1279	1	0
2012-11-01 23:13:22	2012-11-02	09:13:22	VR2W-112613	A69-9001-1279	1	0
2012-11-01 23:24:50	2012-11-02	09:24:50	VR2W-112613	A69-9001-1279	1	0
2012-11-01 23:28:22	2012-11-02	09:28:22	VR2W-112613	A69-9001-1279	1	0
2012-11-01 23:36:29	2012-11-02	09:36:29	VR2W-112613	A69-9001-1279	1	0
2012-11-02 00:11:00	2012-11-02	10:11:00	VR2W-112613	A69-9001-1279	1	0
2012-11-02 00:51:34	2012-11-02	10:51:34	VR2W-112613	A69-9001-1279	1	0
2012-11-02 01:16:11	2012-11-02	11:16:11	VR2W-112613	A69-9001-1279	1	0
2012-11-02 02:03:54	2012-11-02	12:03:54	VR2W-112613	A69-9001-1279	1	0
2012-11-02 02:23:30	2012-11-02	12:23:30	VR2W-112613	A69-9001-1279	1	0
2012-11-02 02:31:26	2012-11-02	12:31:26	VR2W-112613	A69-9001-1279	1	0
2012-11-02 02:46:18	2012-11-02	12:46:18	VR2W-112613	A69-9001-1279	1	0
2012-11-02 03:07:22	2012-11-02	13:07:22	VR2W-112613	A69-9001-1279	1	0
2012-11-02 03:10:46	2012-11-02	13:10:46	VR2W-112613	A69-9001-1279	1	0
2012-11-02 03:22:31	2012-11-02	13:22:31	VR2W-112613	A69-9001-1279	1	0
2012-11-02 03:30:48	2012-11-02	13:30:48	VR2W-112613	A69-9001-1279	1	0
2012-11-02 03:52:00	2012-11-02	13:52:00	VR2W-112613	A69-9001-1279	1	0
2012-11-02 03:55:51	2012-11-02	13:55:51	VR2W-112613	A69-9001-1279	1	0
2012-11-02 04:08:44	2012-11-02	14:08:44	VR2W-112613	A69-9001-1279	1	0
2012-11-02 04:16:25	2012-11-02	14:16:25	VR2W-112613	A69-9001-1279	1	0
2012-11-02 04:27:37	2012-11-02	14:27:37	VR2W-112613	A69-9001-1279	1	0
2012-11-02 05:25:04	2012-11-02	15:25:04	VR2W-112613	A69-9001-1279	1	0
2012-11-02 05:36:53	2012-11-02	15:36:53	VR2W-112613	A69-9001-1279	1	0
2012-11-02 05:49:38	2012-11-02	15:49:38	VR2W-112613	A69-9001-1279	1	0
2012-11-02 06:01:28	2012-11-02	16:01:28	VR2W-112613	A69-9001-1279	1	0
2012-11-02 06:05:23	2012-11-02	16:05:23	VR2W-112613	A69-9001-1279	1	0
2012-11-02 06:14:15	2012-11-02	16:14:15	VR2W-112613	A69-9001-1279	1	0
2012-11-02 06:17:49	2012-11-02	16:17:49	VR2W-112613	A69-9001-1279	1	0
2012-11-02 06:37:41	2012-11-02	16:37:41	VR2W-112613	A69-9001-1279	1	0
2012-11-02 06:56:47	2012-11-02	16:56:47	VR2W-112613	A69-9001-1279	1	0
2012-11-02 07:17:29	2012-11-02	17:17:29	VR2W-112614	A69-9001-1279	1	0
2012-11-02 07:46:26	2012-11-02	17:46:26	VR2W-112614	A69-9001-1279	1	0
2012-11-02 08:05:52	2012-11-02	18:05:52	VR2W-112613	A69-9001-1279	1	0
2012-11-02 08:45:43	2012-11-02	18:45:43	VR2W-112613	A69-9001-1279	0	0
2012-11-02 08:50:12	2012-11-02	18:50:12	VR2W-112613	A69-9001-1279	0	0
2012-11-02 10:24:35	2012-11-02	20:24:35	VR2W-112613	A69-9001-1279	0	0
2012-11-02 10:31:40	2012-11-02	20:31:40	VR2W-112613	A69-9001-1279	0	0
2012-11-02 11:27:37	2012-11-02	21:27:37	VR2W-112613	A69-9001-1279	0	0
2012-11-02 11:35:35	2012-11-02	21:35:35	VR2W-112613	A69-9001-1279	0	0
2012-11-02 11:49:21	2012-11-02	21:49:21	VR2W-112613	A69-9001-1279	0	0
2012-11-02 12:17:43	2012-11-02	22:17:43	VR2W-112613	A69-9001-1279	0	0
2012-11-02 12:38:27	2012-11-02	22:38:27	VR2W-112613	A69-9001-1279	0	0
2012-11-02 18:35:51	2012-11-03	04:35:51	VR2W-112613	A69-9001-1279	0	0
2012-11-02 18:54:34	2012-11-03	04:54:34	VR2W-112613	A69-9001-1279	0	0
2012-11-02 19:02:03	2012-11-03	05:02:03	VR2W-112613	A69-9001-1279	0	0
2012-11-02 19:09:03	2012-11-03	05:09:03	VR2W-112613	A69-9001-1279	0	0
2012-11-02 19:21:35	2012-11-03	05:21:35	VR2W-112613	A69-9001-1279	0	0
2012-11-02 19:24:54	2012-11-03	05:24:54	VR2W-112613	A69-9001-1279	0	0
2012-11-02 19:59:24	2012-11-03	05:59:24	VR2W-112613	A69-9001-1279	0	0
2012-11-02 23:27:14	2012-11-03	09:27:14	VR2W-112613	A69-9001-1279	1	0
2012-11-02 23:34:27	2012-11-03	09:34:27	VR2W-112613	A69-9001-1279	1	0
2012-11-02 23:53:44	2012-11-03	09:53:44	VR2W-112613	A69-9001-1279	1	0
2012-11-03 01:07:22	2012-11-03	11:07:22	VR2W-112613	A69-9001-1279	1	0
2012-11-03 01:11:17	2012-11-03	11:11:17	VR2W-112613	A69-9001-1279	1	0
2012-11-03 01:38:34	2012-11-03	11:38:34	VR2W-112613	A69-9001-1279	1	0
2012-11-03 01:47:22	2012-11-03	11:47:22	VR2W-112613	A69-9001-1279	1	0
2012-11-03 01:52:00	2012-11-03	11:52:00	VR2W-112613	A69-9001-1279	1	0
2012-11-03 02:04:21	2012-11-03	12:04:21	VR2W-112613	A69-9001-1279	1	0
2012-11-03 02:11:49	2012-11-03	12:11:49	VR2W-112613	A69-9001-1279	1	0
2012-11-03 02:34:43	2012-11-03	12:34:43	VR2W-112613	A69-9001-1279	1	0
2012-11-03 02:53:41	2012-11-03	12:53:41	VR2W-112613	A69-9001-1279	1	0
2012-11-03 03:02:04	2012-11-03	13:02:04	VR2W-112613	A69-9001-1279	1	0
2012-11-03 03:32:46	2012-11-03	13:32:46	VR2W-112613	A69-9001-1279	1	0
2012-11-03 03:49:33	2012-11-03	13:49:33	VR2W-112613	A69-9001-1279	1	0
2012-11-03 03:53:35	2012-11-03	13:53:35	VR2W-112613	A69-9001-1279	1	0
2012-11-03 04:18:41	2012-11-03	14:18:41	VR2W-112613	A69-9001-1279	1	0
2012-11-03 04:48:27	2012-11-03	14:48:27	VR2W-112613	A69-9001-1279	1	0
2012-11-03 05:05:07	2012-11-03	15:05:07	VR2W-112613	A69-9001-1279	1	0
2012-11-03 05:09:20	2012-11-03	15:09:20	VR2W-112613	A69-9001-1279	1	0
2012-11-03 05:12:50	2012-11-03	15:12:50	VR2W-112613	A69-9001-1279	1	0
2012-11-03 05:24:40	2012-11-03	15:24:40	VR2W-112613	A69-9001-1279	1	0
2012-11-03 05:48:01	2012-11-03	15:48:01	VR2W-112613	A69-9001-1279	1	0
2012-11-03 06:04:34	2012-11-03	16:04:34	VR2W-112611	A69-9001-1279	1	0
2012-11-03 06:16:01	2012-11-03	16:16:01	VR2W-112612	A69-9001-1279	1	0
2012-11-03 06:51:41	2012-11-03	16:51:41	VR2W-112613	A69-9001-1279	1	0
2012-11-03 07:08:51	2012-11-03	17:08:51	VR2W-112613	A69-9001-1279	1	0
2012-11-03 07:16:19	2012-11-03	17:16:19	VR2W-112613	A69-9001-1279	1	0
2012-11-03 07:24:54	2012-11-03	17:24:54	VR2W-112613	A69-9001-1279	1	0
2012-11-03 07:29:49	2012-11-03	17:29:49	VR2W-112613	A69-9001-1279	1	0
2012-11-03 07:34:42	2012-11-03	17:34:42	VR2W-112613	A69-9001-1279	1	0
2012-11-03 07:56:32	2012-11-03	17:56:32	VR2W-112613	A69-9001-1279	1	0
2012-11-03 08:00:15	2012-11-03	18:00:15	VR2W-112613	A69-9001-1279	1	0
2012-11-03 08:22:26	2012-11-03	18:22:26	VR2W-112613	A69-9001-1279	1	0
2012-11-03 08:45:58	2012-11-03	18:45:58	VR2W-112613	A69-9001-1279	0	0
2012-11-03 08:54:52	2012-11-03	18:54:52	VR2W-112613	A69-9001-1279	0	0
2012-11-03 09:08:34	2012-11-03	19:08:34	VR2W-112613	A69-9001-1279	0	0
2012-11-03 09:23:09	2012-11-03	19:23:09	VR2W-112613	A69-9001-1279	0	0
2012-11-03 10:45:18	2012-11-03	20:45:18	VR2W-112613	A69-9001-1279	0	0
2012-11-03 11:02:01	2012-11-03	21:02:01	VR2W-112613	A69-9001-1279	0	0
2012-11-03 11:40:51	2012-11-03	21:40:51	VR2W-112613	A69-9001-1279	0	0
2012-11-03 12:21:38	2012-11-03	22:21:38	VR2W-112613	A69-9001-1279	0	0
2012-11-03 12:34:02	2012-11-03	22:34:02	VR2W-112613	A69-9001-1279	0	0
2012-11-03 13:37:46	2012-11-03	23:37:46	VR2W-112613	A69-9001-1279	0	0
2012-11-03 15:07:31	2012-11-04	01:07:31	VR2W-112613	A69-9001-1279	0	0
2012-11-03 16:02:25	2012-11-04	02:02:25	VR2W-112613	A69-9001-1279	0	0
2012-11-03 16:12:06	2012-11-04	02:12:06	VR2W-112613	A69-9001-1279	0	0
2012-11-03 16:28:47	2012-11-04	02:28:47	VR2W-112613	A69-9001-1279	0	0
2012-11-03 16:35:40	2012-11-04	02:35:40	VR2W-112613	A69-9001-1279	0	0
2012-11-03 16:39:23	2012-11-04	02:39:23	VR2W-112613	A69-9001-1279	0	0
2012-11-03 17:17:25	2012-11-04	03:17:25	VR2W-112613	A69-9001-1279	0	0
2012-11-03 17:56:04	2012-11-04	03:56:04	VR2W-112613	A69-9001-1279	0	0
2012-11-03 17:59:57	2012-11-04	03:59:57	VR2W-112613	A69-9001-1279	0	0
2012-11-03 18:04:27	2012-11-04	04:04:27	VR2W-112613	A69-9001-1279	0	0
2012-11-03 18:22:58	2012-11-04	04:22:58	VR2W-112613	A69-9001-1279	0	0
2012-11-03 18:51:44	2012-11-04	04:51:44	VR2W-112613	A69-9001-1279	0	0
2012-11-03 19:16:42	2012-11-04	05:16:42	VR2W-112613	A69-9001-1279	0	0
2012-11-03 20:15:20	2012-11-04	06:15:20	VR2W-112613	A69-9001-1279	0	0
2012-11-03 20:19:15	2012-11-04	06:19:15	VR2W-112613	A69-9001-1279	0	0
2012-11-03 21:01:59	2012-11-04	07:01:59	VR2W-112613	A69-9001-1279	1	0
2012-11-03 21:25:58	2012-11-04	07:25:58	VR2W-112613	A69-9001-1279	1	0
2012-11-03 21:30:08	2012-11-04	07:30:08	VR2W-112613	A69-9001-1279	1	0
2012-11-03 21:33:31	2012-11-04	07:33:31	VR2W-112613	A69-9001-1279	1	0
2012-11-03 21:37:02	2012-11-04	07:37:02	VR2W-112613	A69-9001-1279	1	0
2012-11-03 21:45:03	2012-11-04	07:45:03	VR2W-112613	A69-9001-1279	1	0
2012-11-03 21:48:39	2012-11-04	07:48:39	VR2W-112613	A69-9001-1279	1	0
2012-11-03 22:16:47	2012-11-04	08:16:47	VR2W-112613	A69-9001-1279	1	0
2012-11-03 22:24:31	2012-11-04	08:24:31	VR2W-112613	A69-9001-1279	1	0
2012-11-03 22:28:18	2012-11-04	08:28:18	VR2W-112613	A69-9001-1279	1	0
2012-11-03 22:50:12	2012-11-04	08:50:12	VR2W-112613	A69-9001-1279	1	0
2012-11-03 22:59:59	2012-11-04	08:59:59	VR2W-112613	A69-9001-1279	1	0
2012-11-03 23:14:12	2012-11-04	09:14:12	VR2W-112613	A69-9001-1279	1	0
2012-11-04 00:00:15	2012-11-04	10:00:15	VR2W-112613	A69-9001-1279	1	0
2012-11-04 00:04:43	2012-11-04	10:04:43	VR2W-112613	A69-9001-1279	1	0
2012-11-04 00:38:44	2012-11-04	10:38:44	VR2W-112613	A69-9001-1279	1	0
2012-11-04 00:46:18	2012-11-04	10:46:18	VR2W-112613	A69-9001-1279	1	0
2012-11-04 01:11:44	2012-11-04	11:11:44	VR2W-112613	A69-9001-1279	1	0
2012-11-04 01:20:00	2012-11-04	11:20:00	VR2W-112613	A69-9001-1279	1	0
2012-11-04 01:40:08	2012-11-04	11:40:08	VR2W-112613	A69-9001-1279	1	0
2012-11-04 02:12:38	2012-11-04	12:12:38	VR2W-112613	A69-9001-1279	1	0
2012-11-04 02:42:33	2012-11-04	12:42:33	VR2W-112613	A69-9001-1279	1	0
2012-11-04 03:07:21	2012-11-04	13:07:21	VR2W-112613	A69-9001-1279	1	0
2012-11-04 03:21:46	2012-11-04	13:21:46	VR2W-112613	A69-9001-1279	1	0
2012-11-04 04:19:49	2012-11-04	14:19:49	VR2W-112613	A69-9001-1279	1	0
2012-11-04 04:23:26	2012-11-04	14:23:26	VR2W-112613	A69-9001-1279	1	0
2012-11-04 05:00:37	2012-11-04	15:00:37	VR2W-112613	A69-9001-1279	1	0
2012-11-04 05:25:52	2012-11-04	15:25:52	VR2W-112613	A69-9001-1279	1	0
2012-11-04 06:15:11	2012-11-04	16:15:11	VR2W-112613	A69-9001-1279	1	0
2012-11-04 06:19:37	2012-11-04	16:19:37	VR2W-112613	A69-9001-1279	1	0
2012-11-04 06:39:49	2012-11-04	16:39:49	VR2W-112613	A69-9001-1279	1	0
2012-11-04 07:20:54	2012-11-04	17:20:54	VR2W-112613	A69-9001-1279	1	0
2012-11-04 07:25:30	2012-11-04	17:25:30	VR2W-112613	A69-9001-1279	1	0
2012-11-04 07:29:45	2012-11-04	17:29:45	VR2W-112613	A69-9001-1279	1	0
2012-11-04 07:33:20	2012-11-04	17:33:20	VR2W-112613	A69-9001-1279	1	0
2012-11-04 07:53:31	2012-11-04	17:53:31	VR2W-112613	A69-9001-1279	1	0
2012-11-04 07:58:01	2012-11-04	17:58:01	VR2W-112613	A69-9001-1279	1	0
2012-11-04 08:25:49	2012-11-04	18:25:49	VR2W-112613	A69-9001-1279	1	0
2012-11-04 08:34:30	2012-11-04	18:34:30	VR2W-112613	A69-9001-1279	0	0
2012-11-04 08:52:33	2012-11-04	18:52:33	VR2W-112613	A69-9001-1279	0	0
2012-11-04 20:29:52	2012-11-05	06:29:52	VR2W-112613	A69-9001-1279	0	0
2012-11-04 20:46:06	2012-11-05	06:46:06	VR2W-112613	A69-9001-1279	1	0
2012-11-04 21:26:10	2012-11-05	07:26:10	VR2W-112613	A69-9001-1279	1	0
2012-11-05 00:54:55	2012-11-05	10:54:55	VR2W-112612	A69-9001-1279	1	0
2012-11-05 01:01:30	2012-11-05	11:01:30	VR2W-112611	A69-9001-1279	1	0
2012-11-05 01:44:46	2012-11-05	11:44:46	VR2W-112613	A69-9001-1279	1	0
2012-11-05 01:48:06	2012-11-05	11:48:06	VR2W-112613	A69-9001-1279	1	0
2012-11-05 03:00:41	2012-11-05	13:00:41	VR2W-112613	A69-9001-1279	1	0
2012-11-05 03:39:56	2012-11-05	13:39:56	VR2W-112613	A69-9001-1279	1	0
2012-11-05 03:52:28	2012-11-05	13:52:28	VR2W-112614	A69-9001-1279	1	0
2012-11-05 04:17:04	2012-11-05	14:17:04	VR2W-112613	A69-9001-1279	1	0
2012-11-05 04:30:43	2012-11-05	14:30:43	VR2W-112613	A69-9001-1279	1	0
2012-11-05 04:46:37	2012-11-05	14:46:37	VR2W-112613	A69-9001-1279	1	0
2012-11-05 05:10:19	2012-11-05	15:10:19	VR2W-112613	A69-9001-1279	1	0
2012-11-05 05:14:34	2012-11-05	15:14:34	VR2W-112613	A69-9001-1279	1	0
2012-11-05 05:35:30	2012-11-05	15:35:30	VR2W-112613	A69-9001-1279	1	0
2012-11-05 06:53:28	2012-11-05	16:53:28	VR2W-112613	A69-9001-1279	1	0
2012-11-05 08:41:53	2012-11-05	18:41:53	VR2W-112613	A69-9001-1279	0	0
2012-11-05 19:45:50	2012-11-06	05:45:50	VR2W-112613	A69-9001-1279	0	0
2012-11-05 20:21:14	2012-11-06	06:21:14	VR2W-112613	A69-9001-1279	0	0
2012-11-05 21:37:02	2012-11-06	07:37:02	VR2W-112613	A69-9001-1279	1	0
2012-11-05 21:52:49	2012-11-06	07:52:49	VR2W-112613	A69-9001-1279	1	0
2012-11-05 21:57:27	2012-11-06	07:57:27	VR2W-112613	A69-9001-1279	1	0
2012-11-05 22:01:45	2012-11-06	08:01:45	VR2W-112613	A69-9001-1279	1	0
2012-11-05 22:05:26	2012-11-06	08:05:26	VR2W-112613	A69-9001-1279	1	0
2012-11-05 22:16:03	2012-11-06	08:16:03	VR2W-112613	A69-9001-1279	1	0
2012-11-05 22:22:35	2012-11-06	08:22:35	VR2W-112613	A69-9001-1279	1	0
2012-11-05 22:42:56	2012-11-06	08:42:56	VR2W-112613	A69-9001-1279	1	0
2012-11-05 22:47:00	2012-11-06	08:47:00	VR2W-112613	A69-9001-1279	1	0
2012-11-05 22:51:53	2012-11-06	08:51:53	VR2W-112613	A69-9001-1279	1	0
2012-11-05 23:09:54	2012-11-06	09:09:54	VR2W-112613	A69-9001-1279	1	0
2012-11-05 23:14:43	2012-11-06	09:14:43	VR2W-112613	A69-9001-1279	1	0
2012-11-05 23:19:25	2012-11-06	09:19:25	VR2W-112613	A69-9001-1279	1	0
2012-11-05 23:27:53	2012-11-06	09:27:53	VR2W-112613	A69-9001-1279	1	0
2012-11-05 23:32:37	2012-11-06	09:32:37	VR2W-112613	A69-9001-1279	1	0
2012-11-06 00:14:55	2012-11-06	10:14:55	VR2W-112613	A69-9001-1279	1	0
2012-11-06 00:54:38	2012-11-06	10:54:38	VR2W-112613	A69-9001-1279	1	0
2012-11-06 00:59:19	2012-11-06	10:59:19	VR2W-112613	A69-9001-1279	1	0
2012-11-06 01:03:47	2012-11-06	11:03:47	VR2W-112613	A69-9001-1279	1	0
2012-11-06 01:12:32	2012-11-06	11:12:32	VR2W-112613	A69-9001-1279	1	0
2012-11-06 01:24:41	2012-11-06	11:24:41	VR2W-112613	A69-9001-1279	1	0
2012-11-06 01:28:18	2012-11-06	11:28:18	VR2W-112613	A69-9001-1279	1	0
2012-11-06 02:00:37	2012-11-06	12:00:37	VR2W-112613	A69-9001-1279	1	0
2012-11-06 02:27:56	2012-11-06	12:27:56	VR2W-112613	A69-9001-1279	1	0
2012-11-06 02:40:59	2012-11-06	12:40:59	VR2W-112613	A69-9001-1279	1	0
2012-11-06 03:00:57	2012-11-06	13:00:57	VR2W-112613	A69-9001-1279	1	0
2012-11-06 03:01:36	2012-11-06	13:01:36	VR2W-112614	A69-9001-1279	1	0
2012-11-06 03:04:12	2012-11-06	13:04:12	VR2W-112613	A69-9001-1279	1	0
2012-11-06 03:07:29	2012-11-06	13:07:29	VR2W-112613	A69-9001-1279	1	0
2012-11-06 04:04:00	2012-11-06	14:04:00	VR2W-112613	A69-9001-1279	1	0
2012-11-06 04:33:17	2012-11-06	14:33:17	VR2W-112613	A69-9001-1279	1	0
2012-11-06 04:37:20	2012-11-06	14:37:20	VR2W-112613	A69-9001-1279	1	0
2012-11-06 04:42:10	2012-11-06	14:42:10	VR2W-112613	A69-9001-1279	1	0
2012-11-06 04:46:55	2012-11-06	14:46:55	VR2W-112613	A69-9001-1279	1	0
2012-11-06 04:51:29	2012-11-06	14:51:29	VR2W-112613	A69-9001-1279	1	0
2012-11-06 05:02:54	2012-11-06	15:02:54	VR2W-112613	A69-9001-1279	1	0
2012-11-06 05:22:23	2012-11-06	15:22:23	VR2W-112613	A69-9001-1279	1	0
2012-11-06 05:35:44	2012-11-06	15:35:44	VR2W-112613	A69-9001-1279	1	0
2012-11-06 05:39:59	2012-11-06	15:39:59	VR2W-112613	A69-9001-1279	1	0
2012-11-06 05:51:58	2012-11-06	15:51:58	VR2W-112613	A69-9001-1279	1	0
2012-11-06 06:14:06	2012-11-06	16:14:06	VR2W-112613	A69-9001-1279	1	0
2012-11-06 06:35:29	2012-11-06	16:35:29	VR2W-112613	A69-9001-1279	1	0
2012-11-06 06:39:00	2012-11-06	16:39:00	VR2W-112613	A69-9001-1279	1	0
2012-11-06 06:42:47	2012-11-06	16:42:47	VR2W-112613	A69-9001-1279	1	0
2012-11-06 06:47:06	2012-11-06	16:47:06	VR2W-112613	A69-9001-1279	1	0
2012-11-06 06:58:16	2012-11-06	16:58:16	VR2W-112613	A69-9001-1279	1	0
2012-11-06 07:44:00	2012-11-06	17:44:00	VR2W-112613	A69-9001-1279	1	0
2012-11-06 09:02:22	2012-11-06	19:02:22	VR2W-112613	A69-9001-1279	0	0
2012-11-06 13:12:45	2012-11-06	23:12:45	VR2W-112613	A69-9001-1279	0	0
2012-11-06 13:21:44	2012-11-06	23:21:44	VR2W-112613	A69-9001-1279	0	0
2012-11-06 20:10:31	2012-11-07	06:10:31	VR2W-112613	A69-9001-1279	0	0
2012-11-06 20:20:15	2012-11-07	06:20:15	VR2W-112613	A69-9001-1279	0	0
2012-11-06 20:25:01	2012-11-07	06:25:01	VR2W-112613	A69-9001-1279	0	0
2012-11-06 20:29:36	2012-11-07	06:29:36	VR2W-112613	A69-9001-1279	0	0
2012-11-06 20:33:51	2012-11-07	06:33:51	VR2W-112613	A69-9001-1279	1	0
2012-11-06 20:37:28	2012-11-07	06:37:28	VR2W-112613	A69-9001-1279	1	0
2012-11-06 21:02:13	2012-11-07	07:02:13	VR2W-112613	A69-9001-1279	1	0
2012-11-06 21:20:12	2012-11-07	07:20:12	VR2W-112613	A69-9001-1279	1	0
2012-11-06 21:27:43	2012-11-07	07:27:43	VR2W-112613	A69-9001-1279	1	0
2012-11-06 21:38:47	2012-11-07	07:38:47	VR2W-112613	A69-9001-1279	1	0
2012-11-06 21:52:08	2012-11-07	07:52:08	VR2W-112613	A69-9001-1279	1	0
2012-11-06 21:55:26	2012-11-07	07:55:26	VR2W-112613	A69-9001-1279	1	0
2012-11-06 22:02:10	2012-11-07	08:02:10	VR2W-112613	A69-9001-1279	1	0
2012-11-06 22:05:45	2012-11-07	08:05:45	VR2W-112613	A69-9001-1279	1	0
2012-11-06 22:23:02	2012-11-07	08:23:02	VR2W-112613	A69-9001-1279	1	0
2012-11-06 22:50:58	2012-11-07	08:50:58	VR2W-112613	A69-9001-1279	1	0
2012-11-06 23:18:33	2012-11-07	09:18:33	VR2W-112613	A69-9001-1279	1	0
2012-11-06 23:34:30	2012-11-07	09:34:30	VR2W-112613	A69-9001-1279	1	0
2012-11-06 23:38:38	2012-11-07	09:38:38	VR2W-112613	A69-9001-1279	1	0
2012-11-06 23:53:02	2012-11-07	09:53:02	VR2W-112613	A69-9001-1279	1	0
2012-11-07 00:02:12	2012-11-07	10:02:12	VR2W-112613	A69-9001-1279	1	0
2012-11-07 00:06:14	2012-11-07	10:06:14	VR2W-112613	A69-9001-1279	1	0
2012-11-07 01:02:11	2012-11-07	11:02:11	VR2W-112613	A69-9001-1279	1	0
2012-11-07 01:42:51	2012-11-07	11:42:51	VR2W-112613	A69-9001-1279	1	0
2012-11-07 02:11:22	2012-11-07	12:11:22	VR2W-112613	A69-9001-1279	1	0
2012-11-07 02:15:12	2012-11-07	12:15:12	VR2W-112613	A69-9001-1279	1	0
2012-11-07 02:38:51	2012-11-07	12:38:51	VR2W-112613	A69-9001-1279	1	0
2012-11-07 03:02:54	2012-11-07	13:02:54	VR2W-112613	A69-9001-1279	1	0
2012-11-07 05:14:00	2012-11-07	15:14:00	VR2W-112613	A69-9001-1279	1	0
2012-11-07 05:31:26	2012-11-07	15:31:26	VR2W-112613	A69-9001-1279	1	0
2012-11-07 05:39:09	2012-11-07	15:39:09	VR2W-112613	A69-9001-1279	1	0
2012-11-07 06:07:16	2012-11-07	16:07:16	VR2W-112613	A69-9001-1279	1	0
2012-11-07 06:55:41	2012-11-07	16:55:41	VR2W-112613	A69-9001-1279	1	0
2012-11-07 07:02:16	2012-11-07	17:02:16	VR2W-112613	A69-9001-1279	1	0
2012-11-07 13:39:30	2012-11-07	23:39:30	VR2W-112613	A69-9001-1279	0	0
2012-11-07 17:26:22	2012-11-08	03:26:22	VR2W-112613	A69-9001-1279	0	0
2012-11-07 18:23:41	2012-11-08	04:23:41	VR2W-112613	A69-9001-1279	0	0
2012-11-07 19:34:29	2012-11-08	05:34:29	VR2W-112613	A69-9001-1279	0	0
2012-11-07 19:38:29	2012-11-08	05:38:29	VR2W-112613	A69-9001-1279	0	0
2012-11-07 19:47:09	2012-11-08	05:47:09	VR2W-112614	A69-9001-1279	0	0
2012-11-07 19:51:55	2012-11-08	05:51:55	VR2W-112614	A69-9001-1279	0	0
2012-11-07 20:09:08	2012-11-08	06:09:08	VR2W-112613	A69-9001-1279	0	0
2012-11-07 20:30:38	2012-11-08	06:30:38	VR2W-112613	A69-9001-1279	1	0
2012-11-07 20:35:07	2012-11-08	06:35:07	VR2W-112613	A69-9001-1279	1	0
2012-11-07 20:56:44	2012-11-08	06:56:44	VR2W-112613	A69-9001-1279	1	0
2012-11-07 21:09:13	2012-11-08	07:09:13	VR2W-112613	A69-9001-1279	1	0
2012-11-07 21:44:10	2012-11-08	07:44:10	VR2W-112613	A69-9001-1279	1	0
2012-11-07 21:56:20	2012-11-08	07:56:20	VR2W-112613	A69-9001-1279	1	0
2012-11-07 22:15:46	2012-11-08	08:15:46	VR2W-112613	A69-9001-1279	1	0
2012-11-07 22:20:34	2012-11-08	08:20:34	VR2W-112613	A69-9001-1279	1	0
2012-11-07 22:25:16	2012-11-08	08:25:16	VR2W-112613	A69-9001-1279	1	0
2012-11-07 22:33:44	2012-11-08	08:33:44	VR2W-112613	A69-9001-1279	1	0
2012-11-07 22:38:27	2012-11-08	08:38:27	VR2W-112613	A69-9001-1279	1	0
2012-11-07 22:42:58	2012-11-08	08:42:58	VR2W-112613	A69-9001-1279	1	0
2012-11-07 22:47:04	2012-11-08	08:47:04	VR2W-112613	A69-9001-1279	1	0
2012-11-07 22:50:23	2012-11-08	08:50:23	VR2W-112613	A69-9001-1279	1	0
2012-11-07 23:00:47	2012-11-08	09:00:47	VR2W-112613	A69-9001-1279	1	0
2012-11-07 23:13:52	2012-11-08	09:13:52	VR2W-112613	A69-9001-1279	1	0
2012-11-07 23:17:48	2012-11-08	09:17:48	VR2W-112613	A69-9001-1279	1	0
2012-11-07 23:22:22	2012-11-08	09:22:22	VR2W-112613	A69-9001-1279	1	0
2012-11-07 23:30:16	2012-11-08	09:30:16	VR2W-112613	A69-9001-1279	1	0
2012-11-07 23:34:16	2012-11-08	09:34:16	VR2W-112613	A69-9001-1279	1	0
2012-11-07 23:38:57	2012-11-08	09:38:57	VR2W-112613	A69-9001-1279	1	0
2012-11-07 23:47:29	2012-11-08	09:47:29	VR2W-112613	A69-9001-1279	1	0
2012-11-08 00:01:36	2012-11-08	10:01:36	VR2W-112613	A69-9001-1279	1	0
2012-11-08 00:47:11	2012-11-08	10:47:11	VR2W-112613	A69-9001-1279	1	0
2012-11-08 00:51:08	2012-11-08	10:51:08	VR2W-112613	A69-9001-1279	1	0
2012-11-08 00:55:46	2012-11-08	10:55:46	VR2W-112613	A69-9001-1279	1	0
2012-11-08 01:08:10	2012-11-08	11:08:10	VR2W-112613	A69-9001-1279	1	0
2012-11-08 01:11:48	2012-11-08	11:11:48	VR2W-112613	A69-9001-1279	1	0
2012-11-08 01:15:49	2012-11-08	11:15:49	VR2W-112613	A69-9001-1279	1	0
2012-11-08 01:29:21	2012-11-08	11:29:21	VR2W-112613	A69-9001-1279	1	0
2012-11-08 02:23:26	2012-11-08	12:23:26	VR2W-112613	A69-9001-1279	1	0
2012-11-08 02:35:34	2012-11-08	12:35:34	VR2W-112613	A69-9001-1279	1	0
2012-11-08 02:43:28	2012-11-08	12:43:28	VR2W-112613	A69-9001-1279	1	0
2012-11-08 02:47:28	2012-11-08	12:47:28	VR2W-112613	A69-9001-1279	1	0
2012-11-08 02:56:46	2012-11-08	12:56:46	VR2W-112613	A69-9001-1279	1	0
2012-11-08 05:06:18	2012-11-08	15:06:18	VR2W-112613	A69-9001-1279	1	0
2012-11-08 05:14:16	2012-11-08	15:14:16	VR2W-112613	A69-9001-1279	1	0
2012-11-08 05:37:21	2012-11-08	15:37:21	VR2W-112613	A69-9001-1279	1	0
2012-11-08 05:45:01	2012-11-08	15:45:01	VR2W-112613	A69-9001-1279	1	0
2012-11-08 06:02:34	2012-11-08	16:02:34	VR2W-112613	A69-9001-1279	1	0
2012-11-08 06:32:33	2012-11-08	16:32:33	VR2W-112613	A69-9001-1279	1	0
2012-11-08 06:36:12	2012-11-08	16:36:12	VR2W-112613	A69-9001-1279	1	0
2012-11-08 06:59:16	2012-11-08	16:59:16	VR2W-112613	A69-9001-1279	1	0
2012-11-08 07:06:56	2012-11-08	17:06:56	VR2W-112613	A69-9001-1279	1	0
2012-11-08 07:10:35	2012-11-08	17:10:35	VR2W-112613	A69-9001-1279	1	0
2012-11-08 07:14:38	2012-11-08	17:14:38	VR2W-112613	A69-9001-1279	1	0
2012-11-08 07:24:13	2012-11-08	17:24:13	VR2W-112613	A69-9001-1279	1	0
2012-11-08 08:18:18	2012-11-08	18:18:18	VR2W-112613	A69-9001-1279	1	0
2012-11-08 08:38:55	2012-11-08	18:38:55	VR2W-112613	A69-9001-1279	0	0
2012-11-08 08:47:28	2012-11-08	18:47:28	VR2W-112613	A69-9001-1279	0	0
2012-11-08 08:51:46	2012-11-08	18:51:46	VR2W-112613	A69-9001-1279	0	0
2012-11-08 13:08:29	2012-11-08	23:08:29	VR2W-112613	A69-9001-1279	0	0
2012-11-08 13:13:25	2012-11-08	23:13:25	VR2W-112613	A69-9001-1279	0	0
2012-11-08 13:33:03	2012-11-08	23:33:03	VR2W-112613	A69-9001-1279	0	0
2012-11-08 19:38:24	2012-11-09	05:38:24	VR2W-112614	A69-9001-1279	0	0
2012-11-08 19:49:04	2012-11-09	05:49:04	VR2W-112612	A69-9001-1279	0	0
2012-11-08 20:06:48	2012-11-09	06:06:48	VR2W-112613	A69-9001-1279	0	0
2012-11-08 20:15:20	2012-11-09	06:15:20	VR2W-112613	A69-9001-1279	0	0
2012-11-08 20:42:02	2012-11-09	06:42:02	VR2W-112613	A69-9001-1279	1	0
2012-11-08 21:18:17	2012-11-09	07:18:17	VR2W-112613	A69-9001-1279	1	0
2012-11-08 21:21:38	2012-11-09	07:21:38	VR2W-112613	A69-9001-1279	1	0
2012-11-08 21:25:05	2012-11-09	07:25:05	VR2W-112613	A69-9001-1279	1	0
2012-11-08 21:28:43	2012-11-09	07:28:43	VR2W-112613	A69-9001-1279	1	0
2012-11-08 21:49:20	2012-11-09	07:49:20	VR2W-112613	A69-9001-1279	1	0
2012-11-08 21:59:24	2012-11-09	07:59:24	VR2W-112613	A69-9001-1279	1	0
2012-11-08 22:02:59	2012-11-09	08:02:59	VR2W-112613	A69-9001-1279	1	0
2012-11-08 22:06:52	2012-11-09	08:06:52	VR2W-112613	A69-9001-1279	1	0
2012-11-08 22:11:23	2012-11-09	08:11:23	VR2W-112613	A69-9001-1279	1	0
2012-11-08 22:15:29	2012-11-09	08:15:29	VR2W-112613	A69-9001-1279	1	0
2012-11-08 22:35:29	2012-11-09	08:35:29	VR2W-112613	A69-9001-1279	1	0
2012-11-08 22:43:19	2012-11-09	08:43:19	VR2W-112613	A69-9001-1279	1	0
2012-11-08 23:10:55	2012-11-09	09:10:55	VR2W-112613	A69-9001-1279	1	0
2012-11-08 23:15:43	2012-11-09	09:15:43	VR2W-112613	A69-9001-1279	1	0
2012-11-09 00:56:01	2012-11-09	10:56:01	VR2W-112613	A69-9001-1279	1	0
2012-11-09 00:59:23	2012-11-09	10:59:23	VR2W-112613	A69-9001-1279	1	0
2012-11-09 04:31:26	2012-11-09	14:31:26	VR2W-112614	A69-9001-1279	1	0
2012-11-09 05:01:47	2012-11-09	15:01:47	VR2W-112612	A69-9001-1279	1	0
2012-11-09 05:14:53	2012-11-09	15:14:53	VR2W-112612	A69-9001-1279	1	0
2012-11-09 05:29:22	2012-11-09	15:29:22	VR2W-112611	A69-9001-1279	1	0
2012-11-09 06:58:55	2012-11-09	16:58:55	VR2W-112613	A69-9001-1279	1	0
2012-11-09 07:03:16	2012-11-09	17:03:16	VR2W-112613	A69-9001-1279	1	0
2012-11-09 07:07:02	2012-11-09	17:07:02	VR2W-112613	A69-9001-1279	1	0
2012-11-09 07:11:17	2012-11-09	17:11:17	VR2W-112613	A69-9001-1279	1	0
2012-11-09 07:23:26	2012-11-09	17:23:26	VR2W-112613	A69-9001-1279	1	0
2012-11-09 08:04:19	2012-11-09	18:04:19	VR2W-112613	A69-9001-1279	1	0
2012-11-09 08:15:41	2012-11-09	18:15:41	VR2W-112613	A69-9001-1279	1	0
2012-11-09 08:26:23	2012-11-09	18:26:23	VR2W-112613	A69-9001-1279	1	0
2012-11-09 11:15:46	2012-11-09	21:15:46	VR2W-112613	A69-9001-1279	0	0
2012-11-09 11:20:01	2012-11-09	21:20:01	VR2W-112613	A69-9001-1279	0	0
2012-11-09 19:48:38	2012-11-10	05:48:38	VR2W-112613	A69-9001-1279	0	0
2012-11-09 19:57:34	2012-11-10	05:57:34	VR2W-112613	A69-9001-1279	0	0
2012-11-09 20:05:26	2012-11-10	06:05:26	VR2W-112613	A69-9001-1279	0	0
2012-11-09 20:24:40	2012-11-10	06:24:40	VR2W-112613	A69-9001-1279	0	0
2012-11-09 20:46:42	2012-11-10	06:46:42	VR2W-112613	A69-9001-1279	1	0
2012-11-09 20:50:27	2012-11-10	06:50:27	VR2W-112613	A69-9001-1279	1	0
2012-11-09 21:06:24	2012-11-10	07:06:24	VR2W-112613	A69-9001-1279	1	0
2012-11-09 21:14:34	2012-11-10	07:14:34	VR2W-112613	A69-9001-1279	1	0
2012-11-09 21:44:33	2012-11-10	07:44:33	VR2W-112613	A69-9001-1279	1	0
2012-11-09 22:18:35	2012-11-10	08:18:35	VR2W-112613	A69-9001-1279	1	0
2012-11-09 23:05:47	2012-11-10	09:05:47	VR2W-112613	A69-9001-1279	1	0
2012-11-09 23:26:53	2012-11-10	09:26:53	VR2W-112613	A69-9001-1279	1	0
2012-11-09 23:30:19	2012-11-10	09:30:19	VR2W-112613	A69-9001-1279	1	0
2012-11-09 23:37:50	2012-11-10	09:37:50	VR2W-112613	A69-9001-1279	1	0
2012-11-09 23:58:17	2012-11-10	09:58:17	VR2W-112613	A69-9001-1279	1	0
