# Supplementary material for: Simulated Macro-Algal Outbreak Triggers a Large-Scale Response on Coral Reefs
Source: PLoS One. 2015 Jul 14;10(7):e0132895. doi: 10.1371/journal.pone.0132895 (PMC4501832; doi:10.1371/journal.pone.0132895)
Supplement: S1 Dataset — Data has been separated into three sub-folders; video data, visual transect data and individual fishes’ acoustic detection data. (ZIP) [file pone.0132895.s001.zip › Raw Data/Spatial/Naso/Processed/Worked/6491MU.xlsx]

## Sheet: Sheet1
Day/night code	1
Count of Day/night code	Column Labels
Row Labels	VR2W-112610	VR2W-112611	VR2W-112612	VR2W-112613	VR2W-112614	VR2W-112615	VR2W-112616	VR2W-112617	VR2W-112618	VR2W-112619	Grand Total
0	0	0.0157303	0.0292135	0.876404	0.0426966	0.0224719	0	0.00224719	0.00674157	0.00449438	1
2012-10-27	0	0.0327869	0.0327869	0.786885	0.131148	0.0163934	0	0	0	0	1
2012-10-28	0	0.0140845	0.0140845	0.84507	0.084507	0.028169	0	0.0140845	0	0	1
2012-10-29	0	0.0215054	0.0215054	0.892473	0	0.0537634	0	0	0.0107527	0	1
2012-10-30	0	0	0.0526316	0.842105	0	0.105263	0	0	0	0	1
2012-10-31	0	0	0	0.968254	0.015873	0	0	0	0	0.015873	1
2012-11-01	0	0	0	1	0	0	0	0	0	0	1
2012-11-03	0	0.037037	0.12963	0.796296	0.037037	0	0	0	0	0	1
2012-11-04	0	0	0	0.886364	0.0454545	0	0	0	0.0454545	0.0227273	1
1	0.00171674	0.0111588	0.0351931	0.875536	0.0266094	0.0197425	0.00429185	0.00171674	0.00343348	0.0206009	1
2012-10-12	0	0	0.032967	0.868132	0.010989	0.021978	0	0.021978	0	0.043956	1
2012-10-13	0	0.0105263	0.0105263	0.884211	0	0.0421053	0.0210526	0	0	0.0315789	1
2012-10-14	0	0.0608696	0.0347826	0.869565	0.0173913	0	0	0	0	0.0173913	1
2012-10-15	0	0	0	0.93	0.04	0.01	0	0	0	0.02	1
2012-10-16	0	0	0	0.962025	0.0126582	0	0	0	0	0.0253165	1
2012-10-17	0	0	0.0142857	0.914286	0	0.0285714	0.0142857	0	0	0.0285714	1
2012-10-18	0.0344828	0	0.0517241	0.862069	0.0172414	0.0172414	0	0	0	0.0172414	1
2012-10-19	0	0	0	0.93617	0.0212766	0.0212766	0.0212766	0	0	0	1
2012-10-20	0	0	0.04	0.893333	0	0.0266667	0	0	0	0.04	1
2012-10-21	0	0	0.0470588	0.929412	0.0117647	0	0	0	0	0.0117647	1
2012-10-22	0	0	0.04	0.92	0.02	0	0	0	0	0.02	1
2012-10-23	0	0.0253165	0.0632911	0.848101	0	0.0506329	0.0126582	0	0	0	1
2012-10-24	0	0.025641	0.0897436	0.794872	0.0128205	0.025641	0	0	0.0384615	0.0128205	1
2012-10-25	0	0	0.0405405	0.783784	0.175676	0	0	0	0	0	1
2012-10-26	0	0.0144928	0.0724638	0.73913	0.0724638	0.057971	0	0	0.0144928	0.0289855	1
Grand Total	0.00124224	0.0124224	0.0335404	0.875776	0.0310559	0.0204969	0.00310559	0.00186335	0.00434783	0.0161491	1

## Sheet: 6491MU.csv
ï»¿Date and Time (UTC)	date	time	Receiver	Transmitter	Day/night code	Treatment code		min	max
2012-10-11 19:41:05	2012-10-12	05:41:05	VR2W-112613	A69-1601-6491	0	1		2012-10-12	2012-10-26
2012-10-11 19:53:37	2012-10-12	05:53:37	VR2W-112613	A69-1601-6491	0	1
2012-10-11 20:08:12	2012-10-12	06:08:12	VR2W-112613	A69-1601-6491	0	1
2012-10-11 20:12:20	2012-10-12	06:12:20	VR2W-112613	A69-1601-6491	0	1
2012-10-11 20:19:10	2012-10-12	06:19:10	VR2W-112613	A69-1601-6491	0	1
2012-10-11 20:48:50	2012-10-12	06:48:50	VR2W-112613	A69-1601-6491	1	1
2012-10-11 20:53:00	2012-10-12	06:53:00	VR2W-112613	A69-1601-6491	1	1
2012-10-11 21:04:07	2012-10-12	07:04:07	VR2W-112613	A69-1601-6491	1	1
2012-10-11 21:31:22	2012-10-12	07:31:22	VR2W-112613	A69-1601-6491	1	1
2012-10-11 21:35:48	2012-10-12	07:35:48	VR2W-112613	A69-1601-6491	1	1
2012-10-11 21:39:45	2012-10-12	07:39:45	VR2W-112613	A69-1601-6491	1	1
2012-10-11 21:44:27	2012-10-12	07:44:27	VR2W-112613	A69-1601-6491	1	1
2012-10-11 21:48:56	2012-10-12	07:48:56	VR2W-112613	A69-1601-6491	1	1
2012-10-11 21:56:17	2012-10-12	07:56:17	VR2W-112613	A69-1601-6491	1	1
2012-10-11 22:03:40	2012-10-12	08:03:40	VR2W-112614	A69-1601-6491	1	1
2012-10-11 22:23:14	2012-10-12	08:23:14	VR2W-112613	A69-1601-6491	1	1
2012-10-11 22:39:34	2012-10-12	08:39:34	VR2W-112613	A69-1601-6491	1	1
2012-10-11 22:57:09	2012-10-12	08:57:09	VR2W-112613	A69-1601-6491	1	1
2012-10-11 23:04:34	2012-10-12	09:04:34	VR2W-112613	A69-1601-6491	1	1
2012-10-11 23:11:33	2012-10-12	09:11:33	VR2W-112613	A69-1601-6491	1	1
2012-10-11 23:24:31	2012-10-12	09:24:31	VR2W-112613	A69-1601-6491	1	1
2012-10-11 23:28:25	2012-10-12	09:28:25	VR2W-112613	A69-1601-6491	1	1
2012-10-11 23:40:45	2012-10-12	09:40:45	VR2W-112613	A69-1601-6491	1	1
2012-10-11 23:49:09	2012-10-12	09:49:09	VR2W-112613	A69-1601-6491	1	1
2012-10-11 23:53:18	2012-10-12	09:53:18	VR2W-112613	A69-1601-6491	1	1
2012-10-11 23:56:44	2012-10-12	09:56:44	VR2W-112613	A69-1601-6491	1	1
2012-10-12 00:00:22	2012-10-12	10:00:22	VR2W-112613	A69-1601-6491	1	1
2012-10-12 00:04:23	2012-10-12	10:04:23	VR2W-112613	A69-1601-6491	1	1
2012-10-12 00:13:58	2012-10-12	10:13:58	VR2W-112613	A69-1601-6491	1	1
2012-10-12 00:18:34	2012-10-12	10:18:34	VR2W-112613	A69-1601-6491	1	1
2012-10-12 00:22:54	2012-10-12	10:22:54	VR2W-112613	A69-1601-6491	1	1
2012-10-12 00:34:44	2012-10-12	10:34:44	VR2W-112613	A69-1601-6491	1	1
2012-10-12 00:38:59	2012-10-12	10:38:59	VR2W-112613	A69-1601-6491	1	1
2012-10-12 00:46:38	2012-10-12	10:46:38	VR2W-112613	A69-1601-6491	1	1
2012-10-12 00:51:28	2012-10-12	10:51:28	VR2W-112613	A69-1601-6491	1	1
2012-10-12 00:56:13	2012-10-12	10:56:13	VR2W-112613	A69-1601-6491	1	1
2012-10-12 01:05:12	2012-10-12	11:05:12	VR2W-112613	A69-1601-6491	1	1
2012-10-12 01:09:00	2012-10-12	11:09:00	VR2W-112613	A69-1601-6491	1	1
2012-10-12 01:13:22	2012-10-12	11:13:22	VR2W-112613	A69-1601-6491	1	1
2012-10-12 01:17:14	2012-10-12	11:17:14	VR2W-112613	A69-1601-6491	1	1
2012-10-12 01:21:43	2012-10-12	11:21:43	VR2W-112613	A69-1601-6491	1	1
2012-10-12 01:29:03	2012-10-12	11:29:03	VR2W-112613	A69-1601-6491	1	1
2012-10-12 01:41:20	2012-10-12	11:41:20	VR2W-112612	A69-1601-6491	1	1
2012-10-12 01:42:59	2012-10-12	11:42:59	VR2W-112613	A69-1601-6491	1	1
2012-10-12 01:47:17	2012-10-12	11:47:17	VR2W-112613	A69-1601-6491	1	1
2012-10-12 01:58:51	2012-10-12	11:58:51	VR2W-112613	A69-1601-6491	1	1
2012-10-12 02:02:47	2012-10-12	12:02:47	VR2W-112613	A69-1601-6491	1	1
2012-10-12 02:07:26	2012-10-12	12:07:26	VR2W-112613	A69-1601-6491	1	1
2012-10-12 02:11:49	2012-10-12	12:11:49	VR2W-112613	A69-1601-6491	1	1
2012-10-12 02:20:14	2012-10-12	12:20:14	VR2W-112613	A69-1601-6491	1	1
2012-10-12 02:38:54	2012-10-12	12:38:54	VR2W-112613	A69-1601-6491	1	1
2012-10-12 02:42:17	2012-10-12	12:42:17	VR2W-112613	A69-1601-6491	1	1
2012-10-12 02:45:48	2012-10-12	12:45:48	VR2W-112613	A69-1601-6491	1	1
2012-10-12 02:53:59	2012-10-12	12:53:59	VR2W-112613	A69-1601-6491	1	1
2012-10-12 02:57:51	2012-10-12	12:57:51	VR2W-112613	A69-1601-6491	1	1
2012-10-12 03:02:21	2012-10-12	13:02:21	VR2W-112613	A69-1601-6491	1	1
2012-10-12 03:06:29	2012-10-12	13:06:29	VR2W-112613	A69-1601-6491	1	1
2012-10-12 03:09:49	2012-10-12	13:09:49	VR2W-112613	A69-1601-6491	1	1
2012-10-12 03:13:17	2012-10-12	13:13:17	VR2W-112613	A69-1601-6491	1	1
2012-10-12 03:17:00	2012-10-12	13:17:00	VR2W-112613	A69-1601-6491	1	1
2012-10-12 03:21:11	2012-10-12	13:21:11	VR2W-112613	A69-1601-6491	1	1
2012-10-12 03:24:40	2012-10-12	13:24:40	VR2W-112613	A69-1601-6491	1	1
2012-10-12 03:28:23	2012-10-12	13:28:23	VR2W-112613	A69-1601-6491	1	1
2012-10-12 03:32:36	2012-10-12	13:32:36	VR2W-112613	A69-1601-6491	1	1
2012-10-12 03:36:09	2012-10-12	13:36:09	VR2W-112613	A69-1601-6491	1	1
2012-10-12 03:40:02	2012-10-12	13:40:02	VR2W-112613	A69-1601-6491	1	1
2012-10-12 03:44:34	2012-10-12	13:44:34	VR2W-112613	A69-1601-6491	1	1
2012-10-12 03:48:43	2012-10-12	13:48:43	VR2W-112613	A69-1601-6491	1	1
2012-10-12 03:52:08	2012-10-12	13:52:08	VR2W-112613	A69-1601-6491	1	1
2012-10-12 03:55:44	2012-10-12	13:55:44	VR2W-112613	A69-1601-6491	1	1
2012-10-12 04:04:27	2012-10-12	14:04:27	VR2W-112613	A69-1601-6491	1	1
2012-10-12 04:07:10	2012-10-12	14:07:10	VR2W-112612	A69-1601-6491	1	1
2012-10-12 04:09:01	2012-10-12	14:09:01	VR2W-112613	A69-1601-6491	1	1
2012-10-12 04:13:16	2012-10-12	14:13:16	VR2W-112613	A69-1601-6491	1	1
2012-10-12 04:16:51	2012-10-12	14:16:51	VR2W-112613	A69-1601-6491	1	1
2012-10-12 04:20:49	2012-10-12	14:20:49	VR2W-112613	A69-1601-6491	1	1
2012-10-12 04:30:03	2012-10-12	14:30:03	VR2W-112613	A69-1601-6491	1	1
2012-10-12 04:45:20	2012-10-12	14:45:20	VR2W-112613	A69-1601-6491	1	1
2012-10-12 04:50:14	2012-10-12	14:50:14	VR2W-112613	A69-1601-6491	1	1
2012-10-12 04:50:18	2012-10-12	14:50:18	VR2W-112612	A69-1601-6491	1	1
2012-10-12 04:55:07	2012-10-12	14:55:07	VR2W-112613	A69-1601-6491	1	1
2012-10-12 05:14:29	2012-10-12	15:14:29	VR2W-112613	A69-1601-6491	1	1
2012-10-12 05:37:09	2012-10-12	15:37:09	VR2W-112613	A69-1601-6491	1	1
2012-10-12 05:41:42	2012-10-12	15:41:42	VR2W-112613	A69-1601-6491	1	1
2012-10-12 05:45:55	2012-10-12	15:45:55	VR2W-112613	A69-1601-6491	1	1
2012-10-12 05:49:26	2012-10-12	15:49:26	VR2W-112613	A69-1601-6491	1	1
2012-10-12 06:23:14	2012-10-12	16:23:14	VR2W-112613	A69-1601-6491	1	1
2012-10-12 06:51:56	2012-10-12	16:51:56	VR2W-112615	A69-1601-6491	1	1
2012-10-12 07:01:17	2012-10-12	17:01:17	VR2W-112619	A69-1601-6491	1	1
2012-10-12 07:05:35	2012-10-12	17:05:35	VR2W-112619	A69-1601-6491	1	1
2012-10-12 07:09:17	2012-10-12	17:09:17	VR2W-112619	A69-1601-6491	1	1
2012-10-12 07:21:18	2012-10-12	17:21:18	VR2W-112617	A69-1601-6491	1	1
2012-10-12 07:28:58	2012-10-12	17:28:58	VR2W-112617	A69-1601-6491	1	1
2012-10-12 07:36:17	2012-10-12	17:36:17	VR2W-112619	A69-1601-6491	1	1
2012-10-12 07:47:12	2012-10-12	17:47:12	VR2W-112615	A69-1601-6491	1	1
2012-10-12 08:19:48	2012-10-12	18:19:48	VR2W-112613	A69-1601-6491	1	1
2012-10-12 16:13:57	2012-10-13	02:13:57	VR2W-112613	A69-1601-6491	0	1
2012-10-12 19:56:28	2012-10-13	05:56:28	VR2W-112613	A69-1601-6491	0	1
2012-10-12 20:09:17	2012-10-13	06:09:17	VR2W-112613	A69-1601-6491	0	1
2012-10-12 20:26:02	2012-10-13	06:26:02	VR2W-112610	A69-1601-6491	0	1
2012-10-12 20:44:25	2012-10-13	06:44:25	VR2W-112611	A69-1601-6491	1	1
2012-10-12 20:53:37	2012-10-13	06:53:37	VR2W-112613	A69-1601-6491	1	1
2012-10-12 21:00:04	2012-10-13	07:00:04	VR2W-112613	A69-1601-6491	1	1
2012-10-12 21:09:49	2012-10-13	07:09:49	VR2W-112613	A69-1601-6491	1	1
2012-10-12 21:13:07	2012-10-13	07:13:07	VR2W-112613	A69-1601-6491	1	1
2012-10-12 21:16:30	2012-10-13	07:16:30	VR2W-112613	A69-1601-6491	1	1
2012-10-12 21:28:12	2012-10-13	07:28:12	VR2W-112613	A69-1601-6491	1	1
2012-10-12 21:40:42	2012-10-13	07:40:42	VR2W-112613	A69-1601-6491	1	1
2012-10-12 21:47:29	2012-10-13	07:47:29	VR2W-112613	A69-1601-6491	1	1
2012-10-12 21:58:40	2012-10-13	07:58:40	VR2W-112613	A69-1601-6491	1	1
2012-10-12 22:05:57	2012-10-13	08:05:57	VR2W-112613	A69-1601-6491	1	1
2012-10-12 22:10:16	2012-10-13	08:10:16	VR2W-112613	A69-1601-6491	1	1
2012-10-12 22:52:52	2012-10-13	08:52:52	VR2W-112613	A69-1601-6491	1	1
2012-10-12 22:57:03	2012-10-13	08:57:03	VR2W-112613	A69-1601-6491	1	1
2012-10-12 23:00:31	2012-10-13	09:00:31	VR2W-112613	A69-1601-6491	1	1
2012-10-12 23:04:14	2012-10-13	09:04:14	VR2W-112613	A69-1601-6491	1	1
2012-10-12 23:23:38	2012-10-13	09:23:38	VR2W-112613	A69-1601-6491	1	1
2012-10-12 23:38:26	2012-10-13	09:38:26	VR2W-112613	A69-1601-6491	1	1
2012-10-12 23:46:31	2012-10-13	09:46:31	VR2W-112613	A69-1601-6491	1	1
2012-10-12 23:54:29	2012-10-13	09:54:29	VR2W-112613	A69-1601-6491	1	1
2012-10-12 23:58:37	2012-10-13	09:58:37	VR2W-112613	A69-1601-6491	1	1
2012-10-13 00:01:59	2012-10-13	10:01:59	VR2W-112613	A69-1601-6491	1	1
2012-10-13 00:05:31	2012-10-13	10:05:31	VR2W-112613	A69-1601-6491	1	1
2012-10-13 00:09:20	2012-10-13	10:09:20	VR2W-112613	A69-1601-6491	1	1
2012-10-13 00:17:42	2012-10-13	10:17:42	VR2W-112613	A69-1601-6491	1	1
2012-10-13 00:22:23	2012-10-13	10:22:23	VR2W-112613	A69-1601-6491	1	1
2012-10-13 00:26:00	2012-10-13	10:26:00	VR2W-112612	A69-1601-6491	1	1
2012-10-13 00:26:51	2012-10-13	10:26:51	VR2W-112613	A69-1601-6491	1	1
2012-10-13 00:30:54	2012-10-13	10:30:54	VR2W-112613	A69-1601-6491	1	1
2012-10-13 00:35:44	2012-10-13	10:35:44	VR2W-112613	A69-1601-6491	1	1
2012-10-13 00:53:45	2012-10-13	10:53:45	VR2W-112613	A69-1601-6491	1	1
2012-10-13 00:57:00	2012-10-13	10:57:00	VR2W-112613	A69-1601-6491	1	1
2012-10-13 01:00:15	2012-10-13	11:00:15	VR2W-112613	A69-1601-6491	1	1
2012-10-13 01:06:49	2012-10-13	11:06:49	VR2W-112613	A69-1601-6491	1	1
2012-10-13 01:17:37	2012-10-13	11:17:37	VR2W-112613	A69-1601-6491	1	1
2012-10-13 01:22:05	2012-10-13	11:22:05	VR2W-112613	A69-1601-6491	1	1
2012-10-13 01:26:10	2012-10-13	11:26:10	VR2W-112613	A69-1601-6491	1	1
2012-10-13 01:29:24	2012-10-13	11:29:24	VR2W-112613	A69-1601-6491	1	1
2012-10-13 01:32:40	2012-10-13	11:32:40	VR2W-112613	A69-1601-6491	1	1
2012-10-13 01:35:57	2012-10-13	11:35:57	VR2W-112613	A69-1601-6491	1	1
2012-10-13 01:50:36	2012-10-13	11:50:36	VR2W-112613	A69-1601-6491	1	1
2012-10-13 01:54:02	2012-10-13	11:54:02	VR2W-112613	A69-1601-6491	1	1
2012-10-13 01:57:40	2012-10-13	11:57:40	VR2W-112613	A69-1601-6491	1	1
2012-10-13 02:01:43	2012-10-13	12:01:43	VR2W-112613	A69-1601-6491	1	1
2012-10-13 02:06:35	2012-10-13	12:06:35	VR2W-112613	A69-1601-6491	1	1
2012-10-13 02:11:25	2012-10-13	12:11:25	VR2W-112613	A69-1601-6491	1	1
2012-10-13 02:20:53	2012-10-13	12:20:53	VR2W-112613	A69-1601-6491	1	1
2012-10-13 02:25:21	2012-10-13	12:25:21	VR2W-112613	A69-1601-6491	1	1
2012-10-13 02:34:14	2012-10-13	12:34:14	VR2W-112613	A69-1601-6491	1	1
2012-10-13 02:39:01	2012-10-13	12:39:01	VR2W-112613	A69-1601-6491	1	1
2012-10-13 02:43:42	2012-10-13	12:43:42	VR2W-112613	A69-1601-6491	1	1
2012-10-13 02:48:12	2012-10-13	12:48:12	VR2W-112613	A69-1601-6491	1	1
2012-10-13 02:52:17	2012-10-13	12:52:17	VR2W-112613	A69-1601-6491	1	1
2012-10-13 02:55:33	2012-10-13	12:55:33	VR2W-112613	A69-1601-6491	1	1
2012-10-13 02:58:52	2012-10-13	12:58:52	VR2W-112613	A69-1601-6491	1	1
2012-10-13 03:02:16	2012-10-13	13:02:16	VR2W-112613	A69-1601-6491	1	1
2012-10-13 03:05:51	2012-10-13	13:05:51	VR2W-112613	A69-1601-6491	1	1
2012-10-13 03:09:49	2012-10-13	13:09:49	VR2W-112613	A69-1601-6491	1	1
2012-10-13 03:18:57	2012-10-13	13:18:57	VR2W-112613	A69-1601-6491	1	1
2012-10-13 03:22:59	2012-10-13	13:22:59	VR2W-112613	A69-1601-6491	1	1
2012-10-13 03:27:48	2012-10-13	13:27:48	VR2W-112613	A69-1601-6491	1	1
2012-10-13 03:32:34	2012-10-13	13:32:34	VR2W-112613	A69-1601-6491	1	1
2012-10-13 03:37:13	2012-10-13	13:37:13	VR2W-112613	A69-1601-6491	1	1
2012-10-13 03:54:15	2012-10-13	13:54:15	VR2W-112613	A69-1601-6491	1	1
2012-10-13 03:57:46	2012-10-13	13:57:46	VR2W-112613	A69-1601-6491	1	1
2012-10-13 04:01:35	2012-10-13	14:01:35	VR2W-112613	A69-1601-6491	1	1
2012-10-13 04:05:58	2012-10-13	14:05:58	VR2W-112613	A69-1601-6491	1	1
2012-10-13 04:09:51	2012-10-13	14:09:51	VR2W-112613	A69-1601-6491	1	1
2012-10-13 04:14:23	2012-10-13	14:14:23	VR2W-112613	A69-1601-6491	1	1
2012-10-13 04:18:34	2012-10-13	14:18:34	VR2W-112613	A69-1601-6491	1	1
2012-10-13 04:22:03	2012-10-13	14:22:03	VR2W-112613	A69-1601-6491	1	1
2012-10-13 04:25:48	2012-10-13	14:25:48	VR2W-112613	A69-1601-6491	1	1
2012-10-13 04:30:03	2012-10-13	14:30:03	VR2W-112613	A69-1601-6491	1	1
2012-10-13 04:37:40	2012-10-13	14:37:40	VR2W-112613	A69-1601-6491	1	1
2012-10-13 04:42:27	2012-10-13	14:42:27	VR2W-112613	A69-1601-6491	1	1
2012-10-13 04:55:31	2012-10-13	14:55:31	VR2W-112613	A69-1601-6491	1	1
2012-10-13 05:34:01	2012-10-13	15:34:01	VR2W-112613	A69-1601-6491	1	1
2012-10-13 05:52:47	2012-10-13	15:52:47	VR2W-112613	A69-1601-6491	1	1
2012-10-13 05:59:58	2012-10-13	15:59:58	VR2W-112613	A69-1601-6491	1	1
2012-10-13 06:04:10	2012-10-13	16:04:10	VR2W-112613	A69-1601-6491	1	1
2012-10-13 06:11:25	2012-10-13	16:11:25	VR2W-112613	A69-1601-6491	1	1
2012-10-13 06:15:42	2012-10-13	16:15:42	VR2W-112613	A69-1601-6491	1	1
2012-10-13 06:19:23	2012-10-13	16:19:23	VR2W-112613	A69-1601-6491	1	1
2012-10-13 06:38:35	2012-10-13	16:38:35	VR2W-112613	A69-1601-6491	1	1
2012-10-13 06:46:50	2012-10-13	16:46:50	VR2W-112615	A69-1601-6491	1	1
2012-10-13 06:46:58	2012-10-13	16:46:58	VR2W-112613	A69-1601-6491	1	1
2012-10-13 06:50:33	2012-10-13	16:50:33	VR2W-112615	A69-1601-6491	1	1
2012-10-13 06:51:05	2012-10-13	16:51:05	VR2W-112613	A69-1601-6491	1	1
2012-10-13 07:15:20	2012-10-13	17:15:20	VR2W-112615	A69-1601-6491	1	1
2012-10-13 07:16:00	2012-10-13	17:16:00	VR2W-112616	A69-1601-6491	1	1
2012-10-13 07:29:22	2012-10-13	17:29:22	VR2W-112619	A69-1601-6491	1	1
2012-10-13 07:46:14	2012-10-13	17:46:14	VR2W-112619	A69-1601-6491	1	1
2012-10-13 07:56:43	2012-10-13	17:56:43	VR2W-112619	A69-1601-6491	1	1
2012-10-13 08:02:58	2012-10-13	18:02:58	VR2W-112615	A69-1601-6491	1	1
2012-10-13 08:03:38	2012-10-13	18:03:38	VR2W-112616	A69-1601-6491	1	1
2012-10-13 08:50:32	2012-10-13	18:50:32	VR2W-112613	A69-1601-6491	0	1
2012-10-13 19:18:47	2012-10-14	05:18:47	VR2W-112613	A69-1601-6491	0	1
2012-10-13 19:23:02	2012-10-14	05:23:02	VR2W-112613	A69-1601-6491	0	1
2012-10-13 19:39:52	2012-10-14	05:39:52	VR2W-112613	A69-1601-6491	0	1
2012-10-13 19:44:04	2012-10-14	05:44:04	VR2W-112613	A69-1601-6491	0	1
2012-10-13 19:51:21	2012-10-14	05:51:21	VR2W-112613	A69-1601-6491	0	1
2012-10-13 19:55:41	2012-10-14	05:55:41	VR2W-112613	A69-1601-6491	0	1
2012-10-13 19:59:26	2012-10-14	05:59:26	VR2W-112613	A69-1601-6491	0	1
2012-10-13 20:03:43	2012-10-14	06:03:43	VR2W-112613	A69-1601-6491	0	1
2012-10-13 20:07:25	2012-10-14	06:07:25	VR2W-112613	A69-1601-6491	0	1
2012-10-13 20:14:57	2012-10-14	06:14:57	VR2W-112613	A69-1601-6491	0	1
2012-10-13 20:31:11	2012-10-14	06:31:11	VR2W-112613	A69-1601-6491	1	1
2012-10-13 20:47:18	2012-10-14	06:47:18	VR2W-112613	A69-1601-6491	1	1
2012-10-13 20:54:20	2012-10-14	06:54:20	VR2W-112613	A69-1601-6491	1	1
2012-10-13 20:58:21	2012-10-14	06:58:21	VR2W-112613	A69-1601-6491	1	1
2012-10-13 21:03:09	2012-10-14	07:03:09	VR2W-112613	A69-1601-6491	1	1
2012-10-13 21:12:22	2012-10-14	07:12:22	VR2W-112613	A69-1601-6491	1	1
2012-10-13 21:16:30	2012-10-14	07:16:30	VR2W-112613	A69-1601-6491	1	1
2012-10-13 21:23:25	2012-10-14	07:23:25	VR2W-112613	A69-1601-6491	1	1
2012-10-13 21:27:16	2012-10-14	07:27:16	VR2W-112613	A69-1601-6491	1	1
2012-10-13 21:35:44	2012-10-14	07:35:44	VR2W-112613	A69-1601-6491	1	1
2012-10-13 21:45:15	2012-10-14	07:45:15	VR2W-112613	A69-1601-6491	1	1
2012-10-13 21:49:47	2012-10-14	07:49:47	VR2W-112613	A69-1601-6491	1	1
2012-10-13 22:01:03	2012-10-14	08:01:03	VR2W-112613	A69-1601-6491	1	1
2012-10-13 22:05:09	2012-10-14	08:05:09	VR2W-112613	A69-1601-6491	1	1
2012-10-13 22:08:26	2012-10-14	08:08:26	VR2W-112613	A69-1601-6491	1	1
2012-10-13 22:23:03	2012-10-14	08:23:03	VR2W-112613	A69-1601-6491	1	1
2012-10-13 22:38:30	2012-10-14	08:38:30	VR2W-112613	A69-1601-6491	1	1
2012-10-13 22:42:46	2012-10-14	08:42:46	VR2W-112613	A69-1601-6491	1	1
2012-10-13 22:55:18	2012-10-14	08:55:18	VR2W-112613	A69-1601-6491	1	1
2012-10-13 23:00:07	2012-10-14	09:00:07	VR2W-112613	A69-1601-6491	1	1
2012-10-13 23:21:41	2012-10-14	09:21:41	VR2W-112613	A69-1601-6491	1	1
2012-10-13 23:25:11	2012-10-14	09:25:11	VR2W-112613	A69-1601-6491	1	1
2012-10-13 23:28:59	2012-10-14	09:28:59	VR2W-112613	A69-1601-6491	1	1
2012-10-13 23:41:39	2012-10-14	09:41:39	VR2W-112613	A69-1601-6491	1	1
2012-10-13 23:45:41	2012-10-14	09:45:41	VR2W-112613	A69-1601-6491	1	1
2012-10-13 23:55:15	2012-10-14	09:55:15	VR2W-112613	A69-1601-6491	1	1
2012-10-13 23:59:51	2012-10-14	09:59:51	VR2W-112613	A69-1601-6491	1	1
2012-10-14 00:04:10	2012-10-14	10:04:10	VR2W-112613	A69-1601-6491	1	1
2012-10-14 00:07:53	2012-10-14	10:07:53	VR2W-112613	A69-1601-6491	1	1
2012-10-14 00:15:39	2012-10-14	10:15:39	VR2W-112613	A69-1601-6491	1	1
2012-10-14 00:19:31	2012-10-14	10:19:31	VR2W-112613	A69-1601-6491	1	1
2012-10-14 00:24:02	2012-10-14	10:24:02	VR2W-112613	A69-1601-6491	1	1
2012-10-14 00:28:09	2012-10-14	10:28:09	VR2W-112613	A69-1601-6491	1	1
2012-10-14 00:31:30	2012-10-14	10:31:30	VR2W-112613	A69-1601-6491	1	1
2012-10-14 00:38:44	2012-10-14	10:38:44	VR2W-112613	A69-1601-6491	1	1
2012-10-14 00:43:00	2012-10-14	10:43:00	VR2W-112613	A69-1601-6491	1	1
2012-10-14 00:50:39	2012-10-14	10:50:39	VR2W-112613	A69-1601-6491	1	1
2012-10-14 00:55:28	2012-10-14	10:55:28	VR2W-112613	A69-1601-6491	1	1
2012-10-14 01:00:12	2012-10-14	11:00:12	VR2W-112613	A69-1601-6491	1	1
2012-10-14 01:04:47	2012-10-14	11:04:47	VR2W-112613	A69-1601-6491	1	1
2012-10-14 01:09:04	2012-10-14	11:09:04	VR2W-112613	A69-1601-6491	1	1
2012-10-14 01:12:43	2012-10-14	11:12:43	VR2W-112613	A69-1601-6491	1	1
2012-10-14 01:16:49	2012-10-14	11:16:49	VR2W-112613	A69-1601-6491	1	1
2012-10-14 01:20:07	2012-10-14	11:20:07	VR2W-112613	A69-1601-6491	1	1
2012-10-14 01:30:43	2012-10-14	11:30:43	VR2W-112613	A69-1601-6491	1	1
2012-10-14 01:32:58	2012-10-14	11:32:58	VR2W-112612	A69-1601-6491	1	1
2012-10-14 01:34:59	2012-10-14	11:34:59	VR2W-112613	A69-1601-6491	1	1
2012-10-14 01:42:44	2012-10-14	11:42:44	VR2W-112613	A69-1601-6491	1	1
2012-10-14 01:46:00	2012-10-14	11:46:00	VR2W-112613	A69-1601-6491	1	1
2012-10-14 01:52:46	2012-10-14	11:52:46	VR2W-112613	A69-1601-6491	1	1
2012-10-14 01:56:24	2012-10-14	11:56:24	VR2W-112613	A69-1601-6491	1	1
2012-10-14 02:10:08	2012-10-14	12:10:08	VR2W-112613	A69-1601-6491	1	1
2012-10-14 02:14:55	2012-10-14	12:14:55	VR2W-112613	A69-1601-6491	1	1
2012-10-14 02:23:58	2012-10-14	12:23:58	VR2W-112613	A69-1601-6491	1	1
2012-10-14 02:27:53	2012-10-14	12:27:53	VR2W-112613	A69-1601-6491	1	1
2012-10-14 02:32:30	2012-10-14	12:32:30	VR2W-112613	A69-1601-6491	1	1
2012-10-14 02:44:55	2012-10-14	12:44:55	VR2W-112613	A69-1601-6491	1	1
2012-10-14 02:48:40	2012-10-14	12:48:40	VR2W-112613	A69-1601-6491	1	1
2012-10-14 02:56:34	2012-10-14	12:56:34	VR2W-112613	A69-1601-6491	1	1
2012-10-14 03:15:02	2012-10-14	13:15:02	VR2W-112613	A69-1601-6491	1	1
2012-10-14 03:19:38	2012-10-14	13:19:38	VR2W-112613	A69-1601-6491	1	1
2012-10-14 03:23:57	2012-10-14	13:23:57	VR2W-112613	A69-1601-6491	1	1
2012-10-14 03:27:42	2012-10-14	13:27:42	VR2W-112613	A69-1601-6491	1	1
2012-10-14 03:28:06	2012-10-14	13:28:06	VR2W-112614	A69-1601-6491	1	1
2012-10-14 03:31:57	2012-10-14	13:31:57	VR2W-112613	A69-1601-6491	1	1
2012-10-14 03:35:36	2012-10-14	13:35:36	VR2W-112613	A69-1601-6491	1	1
2012-10-14 03:39:38	2012-10-14	13:39:38	VR2W-112613	A69-1601-6491	1	1
2012-10-14 03:44:30	2012-10-14	13:44:30	VR2W-112613	A69-1601-6491	1	1
2012-10-14 03:49:19	2012-10-14	13:49:19	VR2W-112613	A69-1601-6491	1	1
2012-10-14 03:58:38	2012-10-14	13:58:38	VR2W-112613	A69-1601-6491	1	1
2012-10-14 04:02:55	2012-10-14	14:02:55	VR2W-112613	A69-1601-6491	1	1
2012-10-14 04:06:35	2012-10-14	14:06:35	VR2W-112613	A69-1601-6491	1	1
2012-10-14 04:10:41	2012-10-14	14:10:41	VR2W-112613	A69-1601-6491	1	1
2012-10-14 04:14:00	2012-10-14	14:14:00	VR2W-112613	A69-1601-6491	1	1
2012-10-14 04:20:59	2012-10-14	14:20:59	VR2W-112613	A69-1601-6491	1	1
2012-10-14 04:37:17	2012-10-14	14:37:17	VR2W-112611	A69-1601-6491	1	1
2012-10-14 04:41:56	2012-10-14	14:41:56	VR2W-112611	A69-1601-6491	1	1
2012-10-14 04:54:50	2012-10-14	14:54:50	VR2W-112611	A69-1601-6491	1	1
2012-10-14 04:59:06	2012-10-14	14:59:06	VR2W-112611	A69-1601-6491	1	1
2012-10-14 05:01:05	2012-10-14	15:01:05	VR2W-112612	A69-1601-6491	1	1
2012-10-14 05:02:46	2012-10-14	15:02:46	VR2W-112611	A69-1601-6491	1	1
2012-10-14 05:04:30	2012-10-14	15:04:30	VR2W-112612	A69-1601-6491	1	1
2012-10-14 05:06:53	2012-10-14	15:06:53	VR2W-112611	A69-1601-6491	1	1
2012-10-14 05:08:06	2012-10-14	15:08:06	VR2W-112612	A69-1601-6491	1	1
2012-10-14 05:10:12	2012-10-14	15:10:12	VR2W-112611	A69-1601-6491	1	1
2012-10-14 05:21:50	2012-10-14	15:21:50	VR2W-112613	A69-1601-6491	1	1
2012-10-14 05:26:32	2012-10-14	15:26:32	VR2W-112613	A69-1601-6491	1	1
2012-10-14 05:31:04	2012-10-14	15:31:04	VR2W-112613	A69-1601-6491	1	1
2012-10-14 05:35:13	2012-10-14	15:35:13	VR2W-112613	A69-1601-6491	1	1
2012-10-14 05:38:39	2012-10-14	15:38:39	VR2W-112613	A69-1601-6491	1	1
2012-10-14 05:42:16	2012-10-14	15:42:16	VR2W-112613	A69-1601-6491	1	1
2012-10-14 05:46:17	2012-10-14	15:46:17	VR2W-112613	A69-1601-6491	1	1
2012-10-14 05:51:06	2012-10-14	15:51:06	VR2W-112613	A69-1601-6491	1	1
2012-10-14 05:55:49	2012-10-14	15:55:49	VR2W-112613	A69-1601-6491	1	1
2012-10-14 06:00:22	2012-10-14	16:00:22	VR2W-112613	A69-1601-6491	1	1
2012-10-14 06:04:34	2012-10-14	16:04:34	VR2W-112613	A69-1601-6491	1	1
2012-10-14 06:11:51	2012-10-14	16:11:51	VR2W-112613	A69-1601-6491	1	1
2012-10-14 06:16:10	2012-10-14	16:16:10	VR2W-112613	A69-1601-6491	1	1
2012-10-14 06:19:56	2012-10-14	16:19:56	VR2W-112613	A69-1601-6491	1	1
2012-10-14 06:24:14	2012-10-14	16:24:14	VR2W-112613	A69-1601-6491	1	1
2012-10-14 06:32:08	2012-10-14	16:32:08	VR2W-112613	A69-1601-6491	1	1
2012-10-14 06:35:37	2012-10-14	16:35:37	VR2W-112613	A69-1601-6491	1	1
2012-10-14 06:39:20	2012-10-14	16:39:20	VR2W-112613	A69-1601-6491	1	1
2012-10-14 06:43:34	2012-10-14	16:43:34	VR2W-112613	A69-1601-6491	1	1
2012-10-14 06:47:07	2012-10-14	16:47:07	VR2W-112613	A69-1601-6491	1	1
2012-10-14 06:51:01	2012-10-14	16:51:01	VR2W-112613	A69-1601-6491	1	1
2012-10-14 06:55:36	2012-10-14	16:55:36	VR2W-112613	A69-1601-6491	1	1
2012-10-14 06:59:51	2012-10-14	16:59:51	VR2W-112613	A69-1601-6491	1	1
2012-10-14 07:03:26	2012-10-14	17:03:26	VR2W-112613	A69-1601-6491	1	1
2012-10-14 07:05:04	2012-10-14	17:05:04	VR2W-112614	A69-1601-6491	1	1
2012-10-14 07:07:24	2012-10-14	17:07:24	VR2W-112613	A69-1601-6491	1	1
2012-10-14 07:12:06	2012-10-14	17:12:06	VR2W-112613	A69-1601-6491	1	1
2012-10-14 07:14:16	2012-10-14	17:14:16	VR2W-112619	A69-1601-6491	1	1
2012-10-14 07:59:06	2012-10-14	17:59:06	VR2W-112619	A69-1601-6491	1	1
2012-10-14 08:20:59	2012-10-14	18:20:59	VR2W-112613	A69-1601-6491	1	1
2012-10-14 19:52:50	2012-10-15	05:52:50	VR2W-112613	A69-1601-6491	0	1
2012-10-14 19:56:42	2012-10-15	05:56:42	VR2W-112613	A69-1601-6491	0	1
2012-10-14 20:01:13	2012-10-15	06:01:13	VR2W-112613	A69-1601-6491	0	1
2012-10-14 20:05:20	2012-10-15	06:05:20	VR2W-112613	A69-1601-6491	0	1
2012-10-14 20:10:26	2012-10-15	06:10:26	VR2W-112612	A69-1601-6491	0	1
2012-10-14 20:21:34	2012-10-15	06:21:34	VR2W-112612	A69-1601-6491	0	1
2012-10-14 20:49:07	2012-10-15	06:49:07	VR2W-112613	A69-1601-6491	1	1
2012-10-14 20:52:30	2012-10-15	06:52:30	VR2W-112613	A69-1601-6491	1	1
2012-10-14 20:56:03	2012-10-15	06:56:03	VR2W-112613	A69-1601-6491	1	1
2012-10-14 21:15:14	2012-10-15	07:15:14	VR2W-112613	A69-1601-6491	1	1
2012-10-14 21:18:48	2012-10-15	07:18:48	VR2W-112613	A69-1601-6491	1	1
2012-10-14 21:22:43	2012-10-15	07:22:43	VR2W-112613	A69-1601-6491	1	1
2012-10-14 21:39:44	2012-10-15	07:39:44	VR2W-112613	A69-1601-6491	1	1
2012-10-14 21:43:26	2012-10-15	07:43:26	VR2W-112613	A69-1601-6491	1	1
2012-10-14 21:47:37	2012-10-15	07:47:37	VR2W-112613	A69-1601-6491	1	1
2012-10-14 21:54:51	2012-10-15	07:54:51	VR2W-112613	A69-1601-6491	1	1
2012-10-14 22:04:40	2012-10-15	08:04:40	VR2W-112614	A69-1601-6491	1	1
2012-10-14 22:06:44	2012-10-15	08:06:44	VR2W-112613	A69-1601-6491	1	1
2012-10-14 22:13:21	2012-10-15	08:13:21	VR2W-112614	A69-1601-6491	1	1
2012-10-14 22:16:46	2012-10-15	08:16:46	VR2W-112614	A69-1601-6491	1	1
2012-10-14 22:31:57	2012-10-15	08:31:57	VR2W-112613	A69-1601-6491	1	1
2012-10-14 23:02:05	2012-10-15	09:02:05	VR2W-112613	A69-1601-6491	1	1
2012-10-14 23:11:47	2012-10-15	09:11:47	VR2W-112613	A69-1601-6491	1	1
2012-10-14 23:16:35	2012-10-15	09:16:35	VR2W-112613	A69-1601-6491	1	1
2012-10-14 23:21:17	2012-10-15	09:21:17	VR2W-112613	A69-1601-6491	1	1
2012-10-14 23:25:48	2012-10-15	09:25:48	VR2W-112613	A69-1601-6491	1	1
2012-10-14 23:36:51	2012-10-15	09:36:51	VR2W-112613	A69-1601-6491	1	1
2012-10-14 23:58:27	2012-10-15	09:58:27	VR2W-112613	A69-1601-6491	1	1
2012-10-15 00:14:18	2012-10-15	10:14:18	VR2W-112613	A69-1601-6491	1	1
2012-10-15 00:18:13	2012-10-15	10:18:13	VR2W-112613	A69-1601-6491	1	1
2012-10-15 00:22:50	2012-10-15	10:22:50	VR2W-112613	A69-1601-6491	1	1
2012-10-15 00:27:11	2012-10-15	10:27:11	VR2W-112613	A69-1601-6491	1	1
2012-10-15 00:35:18	2012-10-15	10:35:18	VR2W-112613	A69-1601-6491	1	1
2012-10-15 00:39:06	2012-10-15	10:39:06	VR2W-112613	A69-1601-6491	1	1
2012-10-15 00:43:27	2012-10-15	10:43:27	VR2W-112613	A69-1601-6491	1	1
2012-10-15 01:00:16	2012-10-15	11:00:16	VR2W-112613	A69-1601-6491	1	1
2012-10-15 01:08:35	2012-10-15	11:08:35	VR2W-112613	A69-1601-6491	1	1
2012-10-15 01:13:10	2012-10-15	11:13:10	VR2W-112613	A69-1601-6491	1	1
2012-10-15 01:17:26	2012-10-15	11:17:26	VR2W-112613	A69-1601-6491	1	1
2012-10-15 01:21:06	2012-10-15	11:21:06	VR2W-112613	A69-1601-6491	1	1
2012-10-15 01:25:10	2012-10-15	11:25:10	VR2W-112613	A69-1601-6491	1	1
2012-10-15 01:28:26	2012-10-15	11:28:26	VR2W-112613	A69-1601-6491	1	1
2012-10-15 01:31:43	2012-10-15	11:31:43	VR2W-112613	A69-1601-6491	1	1
2012-10-15 01:35:04	2012-10-15	11:35:04	VR2W-112613	A69-1601-6491	1	1
2012-10-15 01:46:25	2012-10-15	11:46:25	VR2W-112613	A69-1601-6491	1	1
2012-10-15 01:57:49	2012-10-15	11:57:49	VR2W-112613	A69-1601-6491	1	1
2012-10-15 02:01:20	2012-10-15	12:01:20	VR2W-112613	A69-1601-6491	1	1
2012-10-15 02:05:09	2012-10-15	12:05:09	VR2W-112613	A69-1601-6491	1	1
2012-10-15 02:09:32	2012-10-15	12:09:32	VR2W-112613	A69-1601-6491	1	1
2012-10-15 02:22:08	2012-10-15	12:22:08	VR2W-112613	A69-1601-6491	1	1
2012-10-15 02:33:35	2012-10-15	12:33:35	VR2W-112613	A69-1601-6491	1	1
2012-10-15 02:37:10	2012-10-15	12:37:10	VR2W-112613	A69-1601-6491	1	1
2012-10-15 02:41:07	2012-10-15	12:41:07	VR2W-112613	A69-1601-6491	1	1
2012-10-15 02:45:47	2012-10-15	12:45:47	VR2W-112613	A69-1601-6491	1	1
2012-10-15 02:50:14	2012-10-15	12:50:14	VR2W-112613	A69-1601-6491	1	1
2012-10-15 02:54:13	2012-10-15	12:54:13	VR2W-112613	A69-1601-6491	1	1
2012-10-15 03:07:56	2012-10-15	13:07:56	VR2W-112613	A69-1601-6491	1	1
2012-10-15 03:16:06	2012-10-15	13:16:06	VR2W-112613	A69-1601-6491	1	1
2012-10-15 03:24:24	2012-10-15	13:24:24	VR2W-112613	A69-1601-6491	1	1
2012-10-15 03:28:25	2012-10-15	13:28:25	VR2W-112613	A69-1601-6491	1	1
2012-10-15 03:33:14	2012-10-15	13:33:14	VR2W-112613	A69-1601-6491	1	1
2012-10-15 03:37:57	2012-10-15	13:37:57	VR2W-112613	A69-1601-6491	1	1
2012-10-15 03:42:31	2012-10-15	13:42:31	VR2W-112613	A69-1601-6491	1	1
2012-10-15 03:50:19	2012-10-15	13:50:19	VR2W-112613	A69-1601-6491	1	1
2012-10-15 03:54:15	2012-10-15	13:54:15	VR2W-112613	A69-1601-6491	1	1
2012-10-15 03:58:53	2012-10-15	13:58:53	VR2W-112613	A69-1601-6491	1	1
2012-10-15 04:03:14	2012-10-15	14:03:14	VR2W-112613	A69-1601-6491	1	1
2012-10-15 04:07:05	2012-10-15	14:07:05	VR2W-112613	A69-1601-6491	1	1
2012-10-15 04:11:31	2012-10-15	14:11:31	VR2W-112613	A69-1601-6491	1	1
2012-10-15 04:15:31	2012-10-15	14:15:31	VR2W-112613	A69-1601-6491	1	1
2012-10-15 04:20:16	2012-10-15	14:20:16	VR2W-112613	A69-1601-6491	1	1
2012-10-15 04:24:53	2012-10-15	14:24:53	VR2W-112613	A69-1601-6491	1	1
2012-10-15 04:29:13	2012-10-15	14:29:13	VR2W-112613	A69-1601-6491	1	1
2012-10-15 04:33:01	2012-10-15	14:33:01	VR2W-112613	A69-1601-6491	1	1
2012-10-15 04:37:22	2012-10-15	14:37:22	VR2W-112613	A69-1601-6491	1	1
2012-10-15 04:41:11	2012-10-15	14:41:11	VR2W-112613	A69-1601-6491	1	1
2012-10-15 04:45:36	2012-10-15	14:45:36	VR2W-112613	A69-1601-6491	1	1
2012-10-15 04:49:31	2012-10-15	14:49:31	VR2W-112613	A69-1601-6491	1	1
2012-10-15 04:54:08	2012-10-15	14:54:08	VR2W-112613	A69-1601-6491	1	1
2012-10-15 04:58:28	2012-10-15	14:58:28	VR2W-112613	A69-1601-6491	1	1
2012-10-15 05:02:15	2012-10-15	15:02:15	VR2W-112613	A69-1601-6491	1	1
2012-10-15 05:10:21	2012-10-15	15:10:21	VR2W-112613	A69-1601-6491	1	1
2012-10-15 05:14:40	2012-10-15	15:14:40	VR2W-112613	A69-1601-6491	1	1
2012-10-15 05:18:24	2012-10-15	15:18:24	VR2W-112613	A69-1601-6491	1	1
2012-10-15 05:26:16	2012-10-15	15:26:16	VR2W-112613	A69-1601-6491	1	1
2012-10-15 05:30:15	2012-10-15	15:30:15	VR2W-112613	A69-1601-6491	1	1
2012-10-15 05:35:00	2012-10-15	15:35:00	VR2W-112613	A69-1601-6491	1	1
2012-10-15 05:39:36	2012-10-15	15:39:36	VR2W-112613	A69-1601-6491	1	1
2012-10-15 05:47:39	2012-10-15	15:47:39	VR2W-112613	A69-1601-6491	1	1
2012-10-15 05:55:30	2012-10-15	15:55:30	VR2W-112613	A69-1601-6491	1	1
2012-10-15 06:04:10	2012-10-15	16:04:10	VR2W-112613	A69-1601-6491	1	1
2012-10-15 06:08:42	2012-10-15	16:08:42	VR2W-112613	A69-1601-6491	1	1
2012-10-15 06:12:50	2012-10-15	16:12:50	VR2W-112613	A69-1601-6491	1	1
2012-10-15 06:16:13	2012-10-15	16:16:13	VR2W-112613	A69-1601-6491	1	1
2012-10-15 06:19:46	2012-10-15	16:19:46	VR2W-112613	A69-1601-6491	1	1
2012-10-15 06:23:38	2012-10-15	16:23:38	VR2W-112613	A69-1601-6491	1	1
2012-10-15 06:35:31	2012-10-15	16:35:31	VR2W-112613	A69-1601-6491	1	1
2012-10-15 06:42:23	2012-10-15	16:42:23	VR2W-112613	A69-1601-6491	1	1
2012-10-15 06:54:15	2012-10-15	16:54:15	VR2W-112613	A69-1601-6491	1	1
2012-10-15 06:58:34	2012-10-15	16:58:34	VR2W-112613	A69-1601-6491	1	1
2012-10-15 07:06:28	2012-10-15	17:06:28	VR2W-112613	A69-1601-6491	1	1
2012-10-15 07:09:58	2012-10-15	17:09:58	VR2W-112613	A69-1601-6491	1	1
2012-10-15 07:10:29	2012-10-15	17:10:29	VR2W-112615	A69-1601-6491	1	1
2012-10-15 07:22:20	2012-10-15	17:22:20	VR2W-112619	A69-1601-6491	1	1
2012-10-15 08:09:57	2012-10-15	18:09:57	VR2W-112619	A69-1601-6491	1	1
2012-10-15 08:20:44	2012-10-15	18:20:44	VR2W-112614	A69-1601-6491	1	1
2012-10-15 08:39:08	2012-10-15	18:39:08	VR2W-112613	A69-1601-6491	0	1
2012-10-15 08:50:25	2012-10-15	18:50:25	VR2W-112613	A69-1601-6491	0	1
2012-10-15 19:10:40	2012-10-16	05:10:40	VR2W-112613	A69-1601-6491	0	1
2012-10-15 19:21:51	2012-10-16	05:21:51	VR2W-112613	A69-1601-6491	0	1
2012-10-15 19:25:07	2012-10-16	05:25:07	VR2W-112613	A69-1601-6491	0	1
2012-10-15 19:28:27	2012-10-16	05:28:27	VR2W-112613	A69-1601-6491	0	1
2012-10-15 19:35:27	2012-10-16	05:35:27	VR2W-112613	A69-1601-6491	0	1
2012-10-15 19:44:09	2012-10-16	05:44:09	VR2W-112613	A69-1601-6491	0	1
2012-10-15 19:48:41	2012-10-16	05:48:41	VR2W-112613	A69-1601-6491	0	1
2012-10-15 19:54:12	2012-10-16	05:54:12	VR2W-112612	A69-1601-6491	0	1
2012-10-15 19:56:17	2012-10-16	05:56:17	VR2W-112613	A69-1601-6491	0	1
2012-10-15 19:59:57	2012-10-16	05:59:57	VR2W-112613	A69-1601-6491	0	1
2012-10-15 20:36:37	2012-10-16	06:36:37	VR2W-112613	A69-1601-6491	1	1
2012-10-15 21:03:03	2012-10-16	07:03:03	VR2W-112613	A69-1601-6491	1	1
2012-10-15 21:16:23	2012-10-16	07:16:23	VR2W-112613	A69-1601-6491	1	1
2012-10-15 21:53:53	2012-10-16	07:53:53	VR2W-112613	A69-1601-6491	1	1
2012-10-15 21:58:18	2012-10-16	07:58:18	VR2W-112613	A69-1601-6491	1	1
2012-10-15 22:15:31	2012-10-16	08:15:31	VR2W-112613	A69-1601-6491	1	1
2012-10-15 22:18:46	2012-10-16	08:18:46	VR2W-112613	A69-1601-6491	1	1
2012-10-15 22:32:34	2012-10-16	08:32:34	VR2W-112613	A69-1601-6491	1	1
2012-10-15 22:43:52	2012-10-16	08:43:52	VR2W-112613	A69-1601-6491	1	1
2012-10-15 22:51:21	2012-10-16	08:51:21	VR2W-112613	A69-1601-6491	1	1
2012-10-15 22:54:50	2012-10-16	08:54:50	VR2W-112613	A69-1601-6491	1	1
2012-10-15 23:02:48	2012-10-16	09:02:48	VR2W-112613	A69-1601-6491	1	1
2012-10-15 23:06:23	2012-10-16	09:06:23	VR2W-112613	A69-1601-6491	1	1
2012-10-15 23:14:58	2012-10-16	09:14:58	VR2W-112613	A69-1601-6491	1	1
2012-10-15 23:19:21	2012-10-16	09:19:21	VR2W-112613	A69-1601-6491	1	1
2012-10-15 23:39:23	2012-10-16	09:39:23	VR2W-112613	A69-1601-6491	1	1
2012-10-16 00:02:14	2012-10-16	10:02:14	VR2W-112613	A69-1601-6491	1	1
2012-10-16 00:06:46	2012-10-16	10:06:46	VR2W-112613	A69-1601-6491	1	1
2012-10-16 00:37:56	2012-10-16	10:37:56	VR2W-112613	A69-1601-6491	1	1
2012-10-16 00:42:24	2012-10-16	10:42:24	VR2W-112613	A69-1601-6491	1	1
2012-10-16 00:46:29	2012-10-16	10:46:29	VR2W-112613	A69-1601-6491	1	1
2012-10-16 00:56:20	2012-10-16	10:56:20	VR2W-112613	A69-1601-6491	1	1
2012-10-16 00:59:46	2012-10-16	10:59:46	VR2W-112613	A69-1601-6491	1	1
2012-10-16 01:03:24	2012-10-16	11:03:24	VR2W-112613	A69-1601-6491	1	1
2012-10-16 01:12:20	2012-10-16	11:12:20	VR2W-112613	A69-1601-6491	1	1
2012-10-16 01:17:11	2012-10-16	11:17:11	VR2W-112613	A69-1601-6491	1	1
2012-10-16 01:21:59	2012-10-16	11:21:59	VR2W-112613	A69-1601-6491	1	1
2012-10-16 01:26:42	2012-10-16	11:26:42	VR2W-112613	A69-1601-6491	1	1
2012-10-16 01:31:13	2012-10-16	11:31:13	VR2W-112613	A69-1601-6491	1	1
2012-10-16 01:38:51	2012-10-16	11:38:51	VR2W-112613	A69-1601-6491	1	1
2012-10-16 01:42:33	2012-10-16	11:42:33	VR2W-112613	A69-1601-6491	1	1
2012-10-16 01:57:40	2012-10-16	11:57:40	VR2W-112613	A69-1601-6491	1	1
2012-10-16 02:10:54	2012-10-16	12:10:54	VR2W-112613	A69-1601-6491	1	1
2012-10-16 02:14:08	2012-10-16	12:14:08	VR2W-112613	A69-1601-6491	1	1
2012-10-16 02:17:22	2012-10-16	12:17:22	VR2W-112613	A69-1601-6491	1	1
2012-10-16 02:20:37	2012-10-16	12:20:37	VR2W-112613	A69-1601-6491	1	1
2012-10-16 02:23:54	2012-10-16	12:23:54	VR2W-112613	A69-1601-6491	1	1
2012-10-16 02:30:40	2012-10-16	12:30:40	VR2W-112613	A69-1601-6491	1	1
2012-10-16 02:38:21	2012-10-16	12:38:21	VR2W-112613	A69-1601-6491	1	1
2012-10-16 02:43:14	2012-10-16	12:43:14	VR2W-112613	A69-1601-6491	1	1
2012-10-16 02:48:07	2012-10-16	12:48:07	VR2W-112613	A69-1601-6491	1	1
2012-10-16 02:52:59	2012-10-16	12:52:59	VR2W-112613	A69-1601-6491	1	1
2012-10-16 02:57:49	2012-10-16	12:57:49	VR2W-112613	A69-1601-6491	1	1
2012-10-16 03:07:16	2012-10-16	13:07:16	VR2W-112613	A69-1601-6491	1	1
2012-10-16 03:15:41	2012-10-16	13:15:41	VR2W-112613	A69-1601-6491	1	1
2012-10-16 03:20:26	2012-10-16	13:20:26	VR2W-112613	A69-1601-6491	1	1
2012-10-16 03:25:01	2012-10-16	13:25:01	VR2W-112613	A69-1601-6491	1	1
2012-10-16 03:29:17	2012-10-16	13:29:17	VR2W-112613	A69-1601-6491	1	1
2012-10-16 03:32:57	2012-10-16	13:32:57	VR2W-112613	A69-1601-6491	1	1
2012-10-16 03:37:04	2012-10-16	13:37:04	VR2W-112613	A69-1601-6491	1	1
2012-10-16 03:43:48	2012-10-16	13:43:48	VR2W-112613	A69-1601-6491	1	1
2012-10-16 03:51:23	2012-10-16	13:51:23	VR2W-112613	A69-1601-6491	1	1
2012-10-16 04:00:40	2012-10-16	14:00:40	VR2W-112613	A69-1601-6491	1	1
2012-10-16 04:04:54	2012-10-16	14:04:54	VR2W-112613	A69-1601-6491	1	1
2012-10-16 04:08:28	2012-10-16	14:08:28	VR2W-112613	A69-1601-6491	1	1
2012-10-16 04:16:59	2012-10-16	14:16:59	VR2W-112613	A69-1601-6491	1	1
2012-10-16 04:21:18	2012-10-16	14:21:18	VR2W-112613	A69-1601-6491	1	1
2012-10-16 04:37:01	2012-10-16	14:37:01	VR2W-112613	A69-1601-6491	1	1
2012-10-16 04:41:54	2012-10-16	14:41:54	VR2W-112613	A69-1601-6491	1	1
2012-10-16 04:46:47	2012-10-16	14:46:47	VR2W-112613	A69-1601-6491	1	1
2012-10-16 04:51:39	2012-10-16	14:51:39	VR2W-112613	A69-1601-6491	1	1
2012-10-16 04:56:30	2012-10-16	14:56:30	VR2W-112613	A69-1601-6491	1	1
2012-10-16 05:01:17	2012-10-16	15:01:17	VR2W-112613	A69-1601-6491	1	1
2012-10-16 05:05:59	2012-10-16	15:05:59	VR2W-112613	A69-1601-6491	1	1
2012-10-16 05:14:34	2012-10-16	15:14:34	VR2W-112613	A69-1601-6491	1	1
2012-10-16 05:17:52	2012-10-16	15:17:52	VR2W-112613	A69-1601-6491	1	1
2012-10-16 05:36:31	2012-10-16	15:36:31	VR2W-112613	A69-1601-6491	1	1
2012-10-16 05:40:44	2012-10-16	15:40:44	VR2W-112613	A69-1601-6491	1	1
2012-10-16 05:44:15	2012-10-16	15:44:15	VR2W-112613	A69-1601-6491	1	1
2012-10-16 05:56:30	2012-10-16	15:56:30	VR2W-112613	A69-1601-6491	1	1
2012-10-16 06:17:01	2012-10-16	16:17:01	VR2W-112613	A69-1601-6491	1	1
2012-10-16 06:21:06	2012-10-16	16:21:06	VR2W-112613	A69-1601-6491	1	1
2012-10-16 06:38:58	2012-10-16	16:38:58	VR2W-112613	A69-1601-6491	1	1
2012-10-16 06:42:19	2012-10-16	16:42:19	VR2W-112613	A69-1601-6491	1	1
2012-10-16 06:53:35	2012-10-16	16:53:35	VR2W-112613	A69-1601-6491	1	1
2012-10-16 07:00:30	2012-10-16	17:00:30	VR2W-112613	A69-1601-6491	1	1
2012-10-16 07:12:35	2012-10-16	17:12:35	VR2W-112619	A69-1601-6491	1	1
2012-10-16 07:25:58	2012-10-16	17:25:58	VR2W-112619	A69-1601-6491	1	1
2012-10-16 08:25:44	2012-10-16	18:25:44	VR2W-112614	A69-1601-6491	1	1
2012-10-16 19:26:22	2012-10-17	05:26:22	VR2W-112613	A69-1601-6491	0	1
2012-10-16 19:30:49	2012-10-17	05:30:49	VR2W-112613	A69-1601-6491	0	1
2012-10-16 19:39:33	2012-10-17	05:39:33	VR2W-112613	A69-1601-6491	0	1
2012-10-16 19:44:10	2012-10-17	05:44:10	VR2W-112613	A69-1601-6491	0	1
2012-10-16 19:48:30	2012-10-17	05:48:30	VR2W-112613	A69-1601-6491	0	1
2012-10-16 19:52:17	2012-10-17	05:52:17	VR2W-112613	A69-1601-6491	0	1
2012-10-16 19:56:37	2012-10-17	05:56:37	VR2W-112613	A69-1601-6491	0	1
2012-10-16 20:00:23	2012-10-17	06:00:23	VR2W-112613	A69-1601-6491	0	1
2012-10-16 20:04:42	2012-10-17	06:04:42	VR2W-112613	A69-1601-6491	0	1
2012-10-16 20:08:27	2012-10-17	06:08:27	VR2W-112613	A69-1601-6491	0	1
2012-10-16 20:16:19	2012-10-17	06:16:19	VR2W-112613	A69-1601-6491	0	1
2012-10-16 20:20:18	2012-10-17	06:20:18	VR2W-112613	A69-1601-6491	0	1
2012-10-16 20:47:06	2012-10-17	06:47:06	VR2W-112613	A69-1601-6491	1	1
2012-10-16 20:59:31	2012-10-17	06:59:31	VR2W-112613	A69-1601-6491	1	1
2012-10-16 21:02:46	2012-10-17	07:02:46	VR2W-112613	A69-1601-6491	1	1
2012-10-16 21:06:03	2012-10-17	07:06:03	VR2W-112613	A69-1601-6491	1	1
2012-10-16 21:12:54	2012-10-17	07:12:54	VR2W-112613	A69-1601-6491	1	1
2012-10-16 21:28:35	2012-10-17	07:28:35	VR2W-112613	A69-1601-6491	1	1
2012-10-16 21:38:16	2012-10-17	07:38:16	VR2W-112613	A69-1601-6491	1	1
2012-10-16 21:43:01	2012-10-17	07:43:01	VR2W-112613	A69-1601-6491	1	1
2012-10-16 21:47:38	2012-10-17	07:47:38	VR2W-112613	A69-1601-6491	1	1
2012-10-16 21:59:58	2012-10-17	07:59:58	VR2W-112613	A69-1601-6491	1	1
2012-10-16 22:03:38	2012-10-17	08:03:38	VR2W-112613	A69-1601-6491	1	1
2012-10-16 22:25:02	2012-10-17	08:25:02	VR2W-112613	A69-1601-6491	1	1
2012-10-16 22:55:43	2012-10-17	08:55:43	VR2W-112613	A69-1601-6491	1	1
2012-10-16 23:16:36	2012-10-17	09:16:36	VR2W-112613	A69-1601-6491	1	1
2012-10-16 23:20:36	2012-10-17	09:20:36	VR2W-112613	A69-1601-6491	1	1
2012-10-16 23:34:20	2012-10-17	09:34:20	VR2W-112613	A69-1601-6491	1	1
2012-10-16 23:42:34	2012-10-17	09:42:34	VR2W-112613	A69-1601-6491	1	1
2012-10-16 23:55:34	2012-10-17	09:55:34	VR2W-112613	A69-1601-6491	1	1
2012-10-16 23:59:29	2012-10-17	09:59:29	VR2W-112613	A69-1601-6491	1	1
2012-10-17 00:08:27	2012-10-17	10:08:27	VR2W-112613	A69-1601-6491	1	1
2012-10-17 00:12:14	2012-10-17	10:12:14	VR2W-112613	A69-1601-6491	1	1
2012-10-17 00:20:24	2012-10-17	10:20:24	VR2W-112613	A69-1601-6491	1	1
2012-10-17 00:39:06	2012-10-17	10:39:06	VR2W-112612	A69-1601-6491	1	1
2012-10-17 00:40:55	2012-10-17	10:40:55	VR2W-112613	A69-1601-6491	1	1
2012-10-17 00:44:41	2012-10-17	10:44:41	VR2W-112613	A69-1601-6491	1	1
2012-10-17 00:48:58	2012-10-17	10:48:58	VR2W-112613	A69-1601-6491	1	1
2012-10-17 01:00:21	2012-10-17	11:00:21	VR2W-112613	A69-1601-6491	1	1
2012-10-17 01:08:19	2012-10-17	11:08:19	VR2W-112613	A69-1601-6491	1	1
2012-10-17 01:11:54	2012-10-17	11:11:54	VR2W-112613	A69-1601-6491	1	1
2012-10-17 01:20:31	2012-10-17	11:20:31	VR2W-112613	A69-1601-6491	1	1
2012-10-17 01:24:58	2012-10-17	11:24:58	VR2W-112613	A69-1601-6491	1	1
2012-10-17 01:38:17	2012-10-17	11:38:17	VR2W-112613	A69-1601-6491	1	1
2012-10-17 01:46:16	2012-10-17	11:46:16	VR2W-112613	A69-1601-6491	1	1
2012-10-17 01:57:23	2012-10-17	11:57:23	VR2W-112613	A69-1601-6491	1	1
2012-10-17 02:10:09	2012-10-17	12:10:09	VR2W-112613	A69-1601-6491	1	1
2012-10-17 02:24:52	2012-10-17	12:24:52	VR2W-112613	A69-1601-6491	1	1
2012-10-17 02:33:05	2012-10-17	12:33:05	VR2W-112613	A69-1601-6491	1	1
2012-10-17 03:01:11	2012-10-17	13:01:11	VR2W-112613	A69-1601-6491	1	1
2012-10-17 03:05:36	2012-10-17	13:05:36	VR2W-112613	A69-1601-6491	1	1
2012-10-17 03:09:33	2012-10-17	13:09:33	VR2W-112613	A69-1601-6491	1	1
2012-10-17 03:53:48	2012-10-17	13:53:48	VR2W-112613	A69-1601-6491	1	1
2012-10-17 04:09:38	2012-10-17	14:09:38	VR2W-112613	A69-1601-6491	1	1
2012-10-17 04:18:47	2012-10-17	14:18:47	VR2W-112613	A69-1601-6491	1	1
2012-10-17 04:37:14	2012-10-17	14:37:14	VR2W-112613	A69-1601-6491	1	1
2012-10-17 04:49:50	2012-10-17	14:49:50	VR2W-112613	A69-1601-6491	1	1
2012-10-17 04:54:00	2012-10-17	14:54:00	VR2W-112613	A69-1601-6491	1	1
2012-10-17 04:57:26	2012-10-17	14:57:26	VR2W-112613	A69-1601-6491	1	1
2012-10-17 05:01:05	2012-10-17	15:01:05	VR2W-112613	A69-1601-6491	1	1
2012-10-17 05:08:24	2012-10-17	15:08:24	VR2W-112613	A69-1601-6491	1	1
2012-10-17 05:18:24	2012-10-17	15:18:24	VR2W-112613	A69-1601-6491	1	1
2012-10-17 05:21:58	2012-10-17	15:21:58	VR2W-112613	A69-1601-6491	1	1
2012-10-17 05:25:52	2012-10-17	15:25:52	VR2W-112613	A69-1601-6491	1	1
2012-10-17 05:38:26	2012-10-17	15:38:26	VR2W-112613	A69-1601-6491	1	1
2012-10-17 05:42:36	2012-10-17	15:42:36	VR2W-112613	A69-1601-6491	1	1
2012-10-17 05:46:01	2012-10-17	15:46:01	VR2W-112613	A69-1601-6491	1	1
2012-10-17 05:53:38	2012-10-17	15:53:38	VR2W-112613	A69-1601-6491	1	1
2012-10-17 06:03:03	2012-10-17	16:03:03	VR2W-112613	A69-1601-6491	1	1
2012-10-17 06:07:27	2012-10-17	16:07:27	VR2W-112613	A69-1601-6491	1	1
2012-10-17 06:11:22	2012-10-17	16:11:22	VR2W-112613	A69-1601-6491	1	1
2012-10-17 06:20:16	2012-10-17	16:20:16	VR2W-112613	A69-1601-6491	1	1
2012-10-17 06:48:20	2012-10-17	16:48:20	VR2W-112613	A69-1601-6491	1	1
2012-10-17 07:00:03	2012-10-17	17:00:03	VR2W-112615	A69-1601-6491	1	1
2012-10-17 07:03:55	2012-10-17	17:03:55	VR2W-112613	A69-1601-6491	1	1
2012-10-17 07:09:47	2012-10-17	17:09:47	VR2W-112619	A69-1601-6491	1	1
2012-10-17 07:48:42	2012-10-17	17:48:42	VR2W-112619	A69-1601-6491	1	1
2012-10-17 07:52:46	2012-10-17	17:52:46	VR2W-112616	A69-1601-6491	1	1
2012-10-17 07:56:32	2012-10-17	17:56:32	VR2W-112615	A69-1601-6491	1	1
2012-10-17 08:21:09	2012-10-17	18:21:09	VR2W-112613	A69-1601-6491	1	1
2012-10-17 08:25:31	2012-10-17	18:25:31	VR2W-112613	A69-1601-6491	1	1
2012-10-17 08:29:21	2012-10-17	18:29:21	VR2W-112613	A69-1601-6491	1	1
2012-10-17 08:33:47	2012-10-17	18:33:47	VR2W-112613	A69-1601-6491	0	1
2012-10-17 08:37:46	2012-10-17	18:37:46	VR2W-112613	A69-1601-6491	0	1
2012-10-17 08:42:30	2012-10-17	18:42:30	VR2W-112613	A69-1601-6491	0	1
2012-10-17 08:54:56	2012-10-17	18:54:56	VR2W-112613	A69-1601-6491	0	1
2012-10-17 19:24:05	2012-10-18	05:24:05	VR2W-112613	A69-1601-6491	0	1
2012-10-17 19:28:08	2012-10-18	05:28:08	VR2W-112613	A69-1601-6491	0	1
2012-10-17 19:46:59	2012-10-18	05:46:59	VR2W-112614	A69-1601-6491	0	1
2012-10-17 19:51:28	2012-10-18	05:51:28	VR2W-112614	A69-1601-6491	0	1
2012-10-17 20:30:37	2012-10-18	06:30:37	VR2W-112614	A69-1601-6491	1	1
2012-10-17 21:14:34	2012-10-18	07:14:34	VR2W-112613	A69-1601-6491	1	1
2012-10-17 21:22:04	2012-10-18	07:22:04	VR2W-112613	A69-1601-6491	1	1
2012-10-17 21:25:36	2012-10-18	07:25:36	VR2W-112613	A69-1601-6491	1	1
2012-10-17 22:16:09	2012-10-18	08:16:09	VR2W-112613	A69-1601-6491	1	1
2012-10-17 22:20:08	2012-10-18	08:20:08	VR2W-112613	A69-1601-6491	1	1
2012-10-17 22:44:53	2012-10-18	08:44:53	VR2W-112613	A69-1601-6491	1	1
2012-10-17 22:48:20	2012-10-18	08:48:20	VR2W-112613	A69-1601-6491	1	1
2012-10-17 22:52:00	2012-10-18	08:52:00	VR2W-112613	A69-1601-6491	1	1
2012-10-17 22:56:07	2012-10-18	08:56:07	VR2W-112613	A69-1601-6491	1	1
2012-10-17 23:06:37	2012-10-18	09:06:37	VR2W-112613	A69-1601-6491	1	1
2012-10-17 23:14:12	2012-10-18	09:14:12	VR2W-112613	A69-1601-6491	1	1
2012-10-17 23:17:49	2012-10-18	09:17:49	VR2W-112613	A69-1601-6491	1	1
2012-10-17 23:21:27	2012-10-18	09:21:27	VR2W-112612	A69-1601-6491	1	1
2012-10-17 23:26:39	2012-10-18	09:26:39	VR2W-112613	A69-1601-6491	1	1
2012-10-17 23:40:08	2012-10-18	09:40:08	VR2W-112613	A69-1601-6491	1	1
2012-10-17 23:51:58	2012-10-18	09:51:58	VR2W-112613	A69-1601-6491	1	1
2012-10-18 00:15:05	2012-10-18	10:15:05	VR2W-112612	A69-1601-6491	1	1
2012-10-18 01:01:08	2012-10-18	11:01:08	VR2W-112613	A69-1601-6491	1	1
2012-10-18 01:04:27	2012-10-18	11:04:27	VR2W-112613	A69-1601-6491	1	1
2012-10-18 01:11:29	2012-10-18	11:11:29	VR2W-112613	A69-1601-6491	1	1
2012-10-18 01:20:13	2012-10-18	11:20:13	VR2W-112613	A69-1601-6491	1	1
2012-10-18 01:32:46	2012-10-18	11:32:46	VR2W-112613	A69-1601-6491	1	1
2012-10-18 01:36:54	2012-10-18	11:36:54	VR2W-112613	A69-1601-6491	1	1
2012-10-18 01:56:09	2012-10-18	11:56:09	VR2W-112613	A69-1601-6491	1	1
2012-10-18 02:00:59	2012-10-18	12:00:59	VR2W-112613	A69-1601-6491	1	1
2012-10-18 02:10:24	2012-10-18	12:10:24	VR2W-112613	A69-1601-6491	1	1
2012-10-18 02:18:43	2012-10-18	12:18:43	VR2W-112613	A69-1601-6491	1	1
2012-10-18 02:27:38	2012-10-18	12:27:38	VR2W-112613	A69-1601-6491	1	1
2012-10-18 02:31:21	2012-10-18	12:31:21	VR2W-112613	A69-1601-6491	1	1
2012-10-18 02:51:44	2012-10-18	12:51:44	VR2W-112613	A69-1601-6491	1	1
2012-10-18 02:58:58	2012-10-18	12:58:58	VR2W-112613	A69-1601-6491	1	1
2012-10-18 03:32:39	2012-10-18	13:32:39	VR2W-112613	A69-1601-6491	1	1
2012-10-18 03:40:45	2012-10-18	13:40:45	VR2W-112613	A69-1601-6491	1	1
2012-10-18 03:44:30	2012-10-18	13:44:30	VR2W-112613	A69-1601-6491	1	1
2012-10-18 04:03:02	2012-10-18	14:03:02	VR2W-112613	A69-1601-6491	1	1
2012-10-18 04:09:50	2012-10-18	14:09:50	VR2W-112613	A69-1601-6491	1	1
2012-10-18 04:24:30	2012-10-18	14:24:30	VR2W-112613	A69-1601-6491	1	1
2012-10-18 04:43:55	2012-10-18	14:43:55	VR2W-112613	A69-1601-6491	1	1
2012-10-18 04:51:39	2012-10-18	14:51:39	VR2W-112613	A69-1601-6491	1	1
2012-10-18 05:01:41	2012-10-18	15:01:41	VR2W-112613	A69-1601-6491	1	1
2012-10-18 05:09:16	2012-10-18	15:09:16	VR2W-112613	A69-1601-6491	1	1
2012-10-18 05:14:01	2012-10-18	15:14:01	VR2W-112613	A69-1601-6491	1	1
2012-10-18 05:18:36	2012-10-18	15:18:36	VR2W-112613	A69-1601-6491	1	1
2012-10-18 05:22:54	2012-10-18	15:22:54	VR2W-112613	A69-1601-6491	1	1
2012-10-18 05:30:44	2012-10-18	15:30:44	VR2W-112613	A69-1601-6491	1	1
2012-10-18 05:37:46	2012-10-18	15:37:46	VR2W-112613	A69-1601-6491	1	1
2012-10-18 05:41:45	2012-10-18	15:41:45	VR2W-112613	A69-1601-6491	1	1
2012-10-18 05:46:30	2012-10-18	15:46:30	VR2W-112613	A69-1601-6491	1	1
2012-10-18 05:55:23	2012-10-18	15:55:23	VR2W-112613	A69-1601-6491	1	1
2012-10-18 06:10:17	2012-10-18	16:10:17	VR2W-112613	A69-1601-6491	1	1
2012-10-18 06:15:22	2012-10-18	16:15:22	VR2W-112610	A69-1601-6491	1	1
2012-10-18 06:19:05	2012-10-18	16:19:05	VR2W-112613	A69-1601-6491	1	1
2012-10-18 06:24:01	2012-10-18	16:24:01	VR2W-112610	A69-1601-6491	1	1
2012-10-18 06:33:14	2012-10-18	16:33:14	VR2W-112612	A69-1601-6491	1	1
2012-10-18 06:44:46	2012-10-18	16:44:46	VR2W-112615	A69-1601-6491	1	1
2012-10-18 06:47:33	2012-10-18	16:47:33	VR2W-112613	A69-1601-6491	1	1
2012-10-18 08:05:24	2012-10-18	18:05:24	VR2W-112619	A69-1601-6491	1	1
2012-10-18 08:39:00	2012-10-18	18:39:00	VR2W-112613	A69-1601-6491	0	1
2012-10-18 08:45:57	2012-10-18	18:45:57	VR2W-112613	A69-1601-6491	0	1
2012-10-18 08:49:51	2012-10-18	18:49:51	VR2W-112613	A69-1601-6491	0	1
2012-10-18 19:53:57	2012-10-19	05:53:57	VR2W-112613	A69-1601-6491	0	1
2012-10-18 20:03:37	2012-10-19	06:03:37	VR2W-112613	A69-1601-6491	0	1
2012-10-18 20:08:20	2012-10-19	06:08:20	VR2W-112613	A69-1601-6491	0	1
2012-10-18 20:12:54	2012-10-19	06:12:54	VR2W-112613	A69-1601-6491	0	1
2012-10-18 20:14:44	2012-10-19	06:14:44	VR2W-112612	A69-1601-6491	0	1
2012-10-18 20:17:09	2012-10-19	06:17:09	VR2W-112613	A69-1601-6491	0	1
2012-10-18 20:33:47	2012-10-19	06:33:47	VR2W-112613	A69-1601-6491	1	1
2012-10-18 20:37:46	2012-10-19	06:37:46	VR2W-112613	A69-1601-6491	1	1
2012-10-18 20:47:07	2012-10-19	06:47:07	VR2W-112613	A69-1601-6491	1	1
2012-10-18 20:55:09	2012-10-19	06:55:09	VR2W-112613	A69-1601-6491	1	1
2012-10-18 20:59:23	2012-10-19	06:59:23	VR2W-112613	A69-1601-6491	1	1
2012-10-18 21:11:16	2012-10-19	07:11:16	VR2W-112613	A69-1601-6491	1	1
2012-10-18 21:15:22	2012-10-19	07:15:22	VR2W-112613	A69-1601-6491	1	1
2012-10-18 21:18:39	2012-10-19	07:18:39	VR2W-112613	A69-1601-6491	1	1
2012-10-18 21:29:06	2012-10-19	07:29:06	VR2W-112613	A69-1601-6491	1	1
2012-10-18 21:33:12	2012-10-19	07:33:12	VR2W-112613	A69-1601-6491	1	1
2012-10-18 21:36:31	2012-10-19	07:36:31	VR2W-112613	A69-1601-6491	1	1
2012-10-18 21:43:29	2012-10-19	07:43:29	VR2W-112613	A69-1601-6491	1	1
2012-10-18 21:47:25	2012-10-19	07:47:25	VR2W-112613	A69-1601-6491	1	1
2012-10-18 21:52:03	2012-10-19	07:52:03	VR2W-112613	A69-1601-6491	1	1
2012-10-18 22:08:46	2012-10-19	08:08:46	VR2W-112613	A69-1601-6491	1	1
2012-10-18 22:31:54	2012-10-19	08:31:54	VR2W-112613	A69-1601-6491	1	1
2012-10-18 22:43:40	2012-10-19	08:43:40	VR2W-112613	A69-1601-6491	1	1
2012-10-18 22:47:37	2012-10-19	08:47:37	VR2W-112613	A69-1601-6491	1	1
2012-10-18 22:56:42	2012-10-19	08:56:42	VR2W-112613	A69-1601-6491	1	1
2012-10-18 23:00:40	2012-10-19	09:00:40	VR2W-112613	A69-1601-6491	1	1
2012-10-18 23:13:59	2012-10-19	09:13:59	VR2W-112613	A69-1601-6491	1	1
2012-10-18 23:20:47	2012-10-19	09:20:47	VR2W-112613	A69-1601-6491	1	1
2012-10-19 03:56:36	2012-10-19	13:56:36	VR2W-112613	A69-1601-6491	1	1
2012-10-19 04:06:14	2012-10-19	14:06:14	VR2W-112613	A69-1601-6491	1	1
2012-10-19 04:10:54	2012-10-19	14:10:54	VR2W-112613	A69-1601-6491	1	1
2012-10-19 04:15:22	2012-10-19	14:15:22	VR2W-112613	A69-1601-6491	1	1
2012-10-19 04:19:23	2012-10-19	14:19:23	VR2W-112613	A69-1601-6491	1	1
2012-10-19 04:29:00	2012-10-19	14:29:00	VR2W-112613	A69-1601-6491	1	1
2012-10-19 04:38:04	2012-10-19	14:38:04	VR2W-112613	A69-1601-6491	1	1
2012-10-19 04:42:01	2012-10-19	14:42:01	VR2W-112613	A69-1601-6491	1	1
2012-10-19 04:46:42	2012-10-19	14:46:42	VR2W-112613	A69-1601-6491	1	1
2012-10-19 04:55:13	2012-10-19	14:55:13	VR2W-112613	A69-1601-6491	1	1
2012-10-19 05:00:05	2012-10-19	15:00:05	VR2W-112613	A69-1601-6491	1	1
2012-10-19 05:04:54	2012-10-19	15:04:54	VR2W-112613	A69-1601-6491	1	1
2012-10-19 05:22:34	2012-10-19	15:22:34	VR2W-112613	A69-1601-6491	1	1
2012-10-19 05:31:15	2012-10-19	15:31:15	VR2W-112613	A69-1601-6491	1	1
2012-10-19 05:51:35	2012-10-19	15:51:35	VR2W-112613	A69-1601-6491	1	1
2012-10-19 06:03:35	2012-10-19	16:03:35	VR2W-112613	A69-1601-6491	1	1
2012-10-19 06:10:09	2012-10-19	16:10:09	VR2W-112613	A69-1601-6491	1	1
2012-10-19 06:25:14	2012-10-19	16:25:14	VR2W-112613	A69-1601-6491	1	1
2012-10-19 06:29:08	2012-10-19	16:29:08	VR2W-112613	A69-1601-6491	1	1
2012-10-19 06:41:24	2012-10-19	16:41:24	VR2W-112613	A69-1601-6491	1	1
2012-10-19 06:46:15	2012-10-19	16:46:15	VR2W-112614	A69-1601-6491	1	1
2012-10-19 06:46:42	2012-10-19	16:46:42	VR2W-112615	A69-1601-6491	1	1
2012-10-19 06:49:36	2012-10-19	16:49:36	VR2W-112613	A69-1601-6491	1	1
2012-10-19 08:03:04	2012-10-19	18:03:04	VR2W-112616	A69-1601-6491	1	1
2012-10-19 08:29:42	2012-10-19	18:29:42	VR2W-112613	A69-1601-6491	1	1
2012-10-19 08:43:28	2012-10-19	18:43:28	VR2W-112613	A69-1601-6491	0	1
2012-10-19 08:47:37	2012-10-19	18:47:37	VR2W-112613	A69-1601-6491	0	1
2012-10-19 19:20:57	2012-10-20	05:20:57	VR2W-112613	A69-1601-6491	0	1
2012-10-19 19:39:25	2012-10-20	05:39:25	VR2W-112613	A69-1601-6491	0	1
2012-10-19 19:47:19	2012-10-20	05:47:19	VR2W-112613	A69-1601-6491	0	1
2012-10-19 19:54:34	2012-10-20	05:54:34	VR2W-112613	A69-1601-6491	0	1
2012-10-19 19:58:50	2012-10-20	05:58:50	VR2W-112613	A69-1601-6491	0	1
2012-10-19 20:44:36	2012-10-20	06:44:36	VR2W-112613	A69-1601-6491	1	1
2012-10-19 20:53:28	2012-10-20	06:53:28	VR2W-112613	A69-1601-6491	1	1
2012-10-19 20:58:14	2012-10-20	06:58:14	VR2W-112613	A69-1601-6491	1	1
2012-10-19 21:02:52	2012-10-20	07:02:52	VR2W-112613	A69-1601-6491	1	1
2012-10-19 21:07:16	2012-10-20	07:07:16	VR2W-112613	A69-1601-6491	1	1
2012-10-19 21:11:10	2012-10-20	07:11:10	VR2W-112613	A69-1601-6491	1	1
2012-10-19 21:15:44	2012-10-20	07:15:44	VR2W-112613	A69-1601-6491	1	1
2012-10-19 21:19:59	2012-10-20	07:19:59	VR2W-112613	A69-1601-6491	1	1
2012-10-19 21:23:36	2012-10-20	07:23:36	VR2W-112613	A69-1601-6491	1	1
2012-10-19 21:27:35	2012-10-20	07:27:35	VR2W-112613	A69-1601-6491	1	1
2012-10-19 21:32:21	2012-10-20	07:32:21	VR2W-112613	A69-1601-6491	1	1
2012-10-19 21:36:59	2012-10-20	07:36:59	VR2W-112613	A69-1601-6491	1	1
2012-10-19 21:49:40	2012-10-20	07:49:40	VR2W-112613	A69-1601-6491	1	1
2012-10-19 21:53:43	2012-10-20	07:53:43	VR2W-112613	A69-1601-6491	1	1
2012-10-19 21:58:34	2012-10-20	07:58:34	VR2W-112613	A69-1601-6491	1	1
2012-10-19 22:03:24	2012-10-20	08:03:24	VR2W-112613	A69-1601-6491	1	1
2012-10-19 22:08:10	2012-10-20	08:08:10	VR2W-112613	A69-1601-6491	1	1
2012-10-19 22:12:49	2012-10-20	08:12:49	VR2W-112613	A69-1601-6491	1	1
2012-10-19 22:21:05	2012-10-20	08:21:05	VR2W-112613	A69-1601-6491	1	1
2012-10-19 22:33:20	2012-10-20	08:33:20	VR2W-112613	A69-1601-6491	1	1
2012-10-19 22:41:27	2012-10-20	08:41:27	VR2W-112613	A69-1601-6491	1	1
2012-10-19 22:49:32	2012-10-20	08:49:32	VR2W-112613	A69-1601-6491	1	1
2012-10-19 22:57:31	2012-10-20	08:57:31	VR2W-112613	A69-1601-6491	1	1
2012-10-19 23:01:07	2012-10-20	09:01:07	VR2W-112613	A69-1601-6491	1	1
2012-10-19 23:05:06	2012-10-20	09:05:06	VR2W-112613	A69-1601-6491	1	1
2012-10-19 23:09:49	2012-10-20	09:09:49	VR2W-112613	A69-1601-6491	1	1
2012-10-19 23:14:23	2012-10-20	09:14:23	VR2W-112613	A69-1601-6491	1	1
2012-10-19 23:18:36	2012-10-20	09:18:36	VR2W-112613	A69-1601-6491	1	1
2012-10-19 23:22:09	2012-10-20	09:22:09	VR2W-112613	A69-1601-6491	1	1
2012-10-19 23:26:01	2012-10-20	09:26:01	VR2W-112613	A69-1601-6491	1	1
2012-10-19 23:30:33	2012-10-20	09:30:33	VR2W-112613	A69-1601-6491	1	1
2012-10-19 23:34:42	2012-10-20	09:34:42	VR2W-112613	A69-1601-6491	1	1
2012-10-19 23:40:27	2012-10-20	09:40:27	VR2W-112612	A69-1601-6491	1	1
2012-10-19 23:59:12	2012-10-20	09:59:12	VR2W-112613	A69-1601-6491	1	1
2012-10-20 00:25:11	2012-10-20	10:25:11	VR2W-112613	A69-1601-6491	1	1
2012-10-20 00:32:49	2012-10-20	10:32:49	VR2W-112613	A69-1601-6491	1	1
2012-10-20 00:42:16	2012-10-20	10:42:16	VR2W-112613	A69-1601-6491	1	1
2012-10-20 01:13:02	2012-10-20	11:13:02	VR2W-112613	A69-1601-6491	1	1
2012-10-20 01:32:52	2012-10-20	11:32:52	VR2W-112613	A69-1601-6491	1	1
2012-10-20 01:37:33	2012-10-20	11:37:33	VR2W-112613	A69-1601-6491	1	1
2012-10-20 01:55:42	2012-10-20	11:55:42	VR2W-112613	A69-1601-6491	1	1
2012-10-20 02:00:25	2012-10-20	12:00:25	VR2W-112613	A69-1601-6491	1	1
2012-10-20 02:09:09	2012-10-20	12:09:09	VR2W-112613	A69-1601-6491	1	1
2012-10-20 02:16:25	2012-10-20	12:16:25	VR2W-112613	A69-1601-6491	1	1
2012-10-20 02:28:35	2012-10-20	12:28:35	VR2W-112613	A69-1601-6491	1	1
2012-10-20 02:35:41	2012-10-20	12:35:41	VR2W-112613	A69-1601-6491	1	1
2012-10-20 02:43:04	2012-10-20	12:43:04	VR2W-112613	A69-1601-6491	1	1
2012-10-20 02:46:25	2012-10-20	12:46:25	VR2W-112613	A69-1601-6491	1	1
2012-10-20 03:04:35	2012-10-20	13:04:35	VR2W-112613	A69-1601-6491	1	1
2012-10-20 03:08:25	2012-10-20	13:08:25	VR2W-112613	A69-1601-6491	1	1
2012-10-20 03:21:31	2012-10-20	13:21:31	VR2W-112613	A69-1601-6491	1	1
2012-10-20 03:30:11	2012-10-20	13:30:11	VR2W-112613	A69-1601-6491	1	1
2012-10-20 03:37:10	2012-10-20	13:37:10	VR2W-112613	A69-1601-6491	1	1
2012-10-20 04:01:04	2012-10-20	14:01:04	VR2W-112613	A69-1601-6491	1	1
2012-10-20 04:08:13	2012-10-20	14:08:13	VR2W-112613	A69-1601-6491	1	1
2012-10-20 04:15:49	2012-10-20	14:15:49	VR2W-112613	A69-1601-6491	1	1
2012-10-20 04:28:14	2012-10-20	14:28:14	VR2W-112613	A69-1601-6491	1	1
2012-10-20 04:32:56	2012-10-20	14:32:56	VR2W-112613	A69-1601-6491	1	1
2012-10-20 04:37:26	2012-10-20	14:37:26	VR2W-112613	A69-1601-6491	1	1
2012-10-20 04:41:32	2012-10-20	14:41:32	VR2W-112613	A69-1601-6491	1	1
2012-10-20 04:51:49	2012-10-20	14:51:49	VR2W-112613	A69-1601-6491	1	1
2012-10-20 05:00:20	2012-10-20	15:00:20	VR2W-112613	A69-1601-6491	1	1
2012-10-20 05:04:39	2012-10-20	15:04:39	VR2W-112613	A69-1601-6491	1	1
2012-10-20 05:10:15	2012-10-20	15:10:15	VR2W-112612	A69-1601-6491	1	1
2012-10-20 05:15:00	2012-10-20	15:15:00	VR2W-112612	A69-1601-6491	1	1
2012-10-20 05:37:48	2012-10-20	15:37:48	VR2W-112613	A69-1601-6491	1	1
2012-10-20 05:55:02	2012-10-20	15:55:02	VR2W-112613	A69-1601-6491	1	1
2012-10-20 05:58:46	2012-10-20	15:58:46	VR2W-112613	A69-1601-6491	1	1
2012-10-20 06:10:37	2012-10-20	16:10:37	VR2W-112613	A69-1601-6491	1	1
2012-10-20 06:31:48	2012-10-20	16:31:48	VR2W-112615	A69-1601-6491	1	1
2012-10-20 06:32:06	2012-10-20	16:32:06	VR2W-112613	A69-1601-6491	1	1
2012-10-20 06:42:41	2012-10-20	16:42:41	VR2W-112619	A69-1601-6491	1	1
2012-10-20 06:46:00	2012-10-20	16:46:00	VR2W-112615	A69-1601-6491	1	1
2012-10-20 07:35:17	2012-10-20	17:35:17	VR2W-112619	A69-1601-6491	1	1
2012-10-20 08:17:17	2012-10-20	18:17:17	VR2W-112619	A69-1601-6491	1	1
2012-10-20 08:34:23	2012-10-20	18:34:23	VR2W-112613	A69-1601-6491	0	1
2012-10-20 08:38:23	2012-10-20	18:38:23	VR2W-112613	A69-1601-6491	0	1
2012-10-20 08:43:10	2012-10-20	18:43:10	VR2W-112613	A69-1601-6491	0	1
2012-10-20 08:47:49	2012-10-20	18:47:49	VR2W-112613	A69-1601-6491	0	1
2012-10-20 08:56:10	2012-10-20	18:56:10	VR2W-112613	A69-1601-6491	0	1
2012-10-20 09:00:50	2012-10-20	19:00:50	VR2W-112613	A69-1601-6491	0	1
2012-10-20 09:05:15	2012-10-20	19:05:15	VR2W-112613	A69-1601-6491	0	1
2012-10-20 09:56:40	2012-10-20	19:56:40	VR2W-112613	A69-1601-6491	0	1
2012-10-20 19:32:37	2012-10-21	05:32:37	VR2W-112613	A69-1601-6491	0	1
2012-10-20 19:40:43	2012-10-21	05:40:43	VR2W-112613	A69-1601-6491	0	1
2012-10-20 19:42:57	2012-10-21	05:42:57	VR2W-112612	A69-1601-6491	0	1
2012-10-20 19:45:01	2012-10-21	05:45:01	VR2W-112613	A69-1601-6491	0	1
2012-10-20 19:52:58	2012-10-21	05:52:58	VR2W-112613	A69-1601-6491	0	1
2012-10-20 20:00:26	2012-10-21	06:00:26	VR2W-112613	A69-1601-6491	0	1
2012-10-20 20:15:09	2012-10-21	06:15:09	VR2W-112612	A69-1601-6491	0	1
2012-10-20 20:21:05	2012-10-21	06:21:05	VR2W-112613	A69-1601-6491	0	1
2012-10-20 20:31:46	2012-10-21	06:31:46	VR2W-112613	A69-1601-6491	1	1
2012-10-20 20:38:44	2012-10-21	06:38:44	VR2W-112613	A69-1601-6491	1	1
2012-10-20 20:42:39	2012-10-21	06:42:39	VR2W-112613	A69-1601-6491	1	1
2012-10-20 20:47:16	2012-10-21	06:47:16	VR2W-112613	A69-1601-6491	1	1
2012-10-20 20:51:36	2012-10-21	06:51:36	VR2W-112613	A69-1601-6491	1	1
2012-10-20 20:55:22	2012-10-21	06:55:22	VR2W-112613	A69-1601-6491	1	1
2012-10-20 20:59:41	2012-10-21	06:59:41	VR2W-112613	A69-1601-6491	1	1
2012-10-20 21:03:25	2012-10-21	07:03:25	VR2W-112613	A69-1601-6491	1	1
2012-10-20 21:11:17	2012-10-21	07:11:17	VR2W-112613	A69-1601-6491	1	1
2012-10-20 21:15:16	2012-10-21	07:15:16	VR2W-112613	A69-1601-6491	1	1
2012-10-20 21:18:54	2012-10-21	07:18:54	VR2W-112612	A69-1601-6491	1	1
2012-10-20 21:20:01	2012-10-21	07:20:01	VR2W-112613	A69-1601-6491	1	1
2012-10-20 21:28:55	2012-10-21	07:28:55	VR2W-112613	A69-1601-6491	1	1
2012-10-20 21:32:38	2012-10-21	07:32:38	VR2W-112613	A69-1601-6491	1	1
2012-10-20 21:36:49	2012-10-21	07:36:49	VR2W-112613	A69-1601-6491	1	1
2012-10-20 21:48:25	2012-10-21	07:48:25	VR2W-112613	A69-1601-6491	1	1
2012-10-20 21:52:09	2012-10-21	07:52:09	VR2W-112613	A69-1601-6491	1	1
2012-10-20 21:56:24	2012-10-21	07:56:24	VR2W-112613	A69-1601-6491	1	1
2012-10-20 22:00:01	2012-10-21	08:00:01	VR2W-112613	A69-1601-6491	1	1
2012-10-20 22:04:00	2012-10-21	08:04:00	VR2W-112613	A69-1601-6491	1	1
2012-10-20 22:08:44	2012-10-21	08:08:44	VR2W-112613	A69-1601-6491	1	1
2012-10-20 22:13:21	2012-10-21	08:13:21	VR2W-112613	A69-1601-6491	1	1
2012-10-20 22:17:39	2012-10-21	08:17:39	VR2W-112613	A69-1601-6491	1	1
2012-10-20 22:21:23	2012-10-21	08:21:23	VR2W-112613	A69-1601-6491	1	1
2012-10-20 22:25:36	2012-10-21	08:25:36	VR2W-112613	A69-1601-6491	1	1
2012-10-20 22:29:09	2012-10-21	08:29:09	VR2W-112613	A69-1601-6491	1	1
2012-10-20 22:41:34	2012-10-21	08:41:34	VR2W-112613	A69-1601-6491	1	1
2012-10-20 22:44:49	2012-10-21	08:44:49	VR2W-112613	A69-1601-6491	1	1
2012-10-20 22:51:28	2012-10-21	08:51:28	VR2W-112613	A69-1601-6491	1	1
2012-10-20 22:54:56	2012-10-21	08:54:56	VR2W-112613	A69-1601-6491	1	1
2012-10-20 22:58:39	2012-10-21	08:58:39	VR2W-112613	A69-1601-6491	1	1
2012-10-20 23:18:10	2012-10-21	09:18:10	VR2W-112613	A69-1601-6491	1	1
2012-10-20 23:24:45	2012-10-21	09:24:45	VR2W-112612	A69-1601-6491	1	1
2012-10-20 23:34:47	2012-10-21	09:34:47	VR2W-112613	A69-1601-6491	1	1
2012-10-20 23:39:24	2012-10-21	09:39:24	VR2W-112613	A69-1601-6491	1	1
2012-10-20 23:43:46	2012-10-21	09:43:46	VR2W-112613	A69-1601-6491	1	1
2012-10-21 00:03:15	2012-10-21	10:03:15	VR2W-112612	A69-1601-6491	1	1
2012-10-21 00:13:16	2012-10-21	10:13:16	VR2W-112613	A69-1601-6491	1	1
2012-10-21 00:17:20	2012-10-21	10:17:20	VR2W-112613	A69-1601-6491	1	1
2012-10-21 00:23:52	2012-10-21	10:23:52	VR2W-112613	A69-1601-6491	1	1
2012-10-21 00:27:10	2012-10-21	10:27:10	VR2W-112613	A69-1601-6491	1	1
2012-10-21 00:30:34	2012-10-21	10:30:34	VR2W-112613	A69-1601-6491	1	1
2012-10-21 00:34:08	2012-10-21	10:34:08	VR2W-112613	A69-1601-6491	1	1
2012-10-21 00:38:02	2012-10-21	10:38:02	VR2W-112613	A69-1601-6491	1	1
2012-10-21 00:46:52	2012-10-21	10:46:52	VR2W-112613	A69-1601-6491	1	1
2012-10-21 00:50:29	2012-10-21	10:50:29	VR2W-112613	A69-1601-6491	1	1
2012-10-21 00:54:30	2012-10-21	10:54:30	VR2W-112613	A69-1601-6491	1	1
2012-10-21 00:59:19	2012-10-21	10:59:19	VR2W-112613	A69-1601-6491	1	1
2012-10-21 01:20:19	2012-10-21	11:20:19	VR2W-112613	A69-1601-6491	1	1
2012-10-21 01:28:36	2012-10-21	11:28:36	VR2W-112614	A69-1601-6491	1	1
2012-10-21 01:44:02	2012-10-21	11:44:02	VR2W-112613	A69-1601-6491	1	1
2012-10-21 01:47:58	2012-10-21	11:47:58	VR2W-112613	A69-1601-6491	1	1
2012-10-21 01:52:38	2012-10-21	11:52:38	VR2W-112613	A69-1601-6491	1	1
2012-10-21 01:57:03	2012-10-21	11:57:03	VR2W-112613	A69-1601-6491	1	1
2012-10-21 02:01:01	2012-10-21	12:01:01	VR2W-112613	A69-1601-6491	1	1
2012-10-21 02:10:13	2012-10-21	12:10:13	VR2W-112613	A69-1601-6491	1	1
2012-10-21 02:17:39	2012-10-21	12:17:39	VR2W-112613	A69-1601-6491	1	1
2012-10-21 02:21:05	2012-10-21	12:21:05	VR2W-112613	A69-1601-6491	1	1
2012-10-21 02:28:11	2012-10-21	12:28:11	VR2W-112612	A69-1601-6491	1	1
2012-10-21 02:28:43	2012-10-21	12:28:43	VR2W-112613	A69-1601-6491	1	1
2012-10-21 02:33:31	2012-10-21	12:33:31	VR2W-112613	A69-1601-6491	1	1
2012-10-21 02:50:10	2012-10-21	12:50:10	VR2W-112613	A69-1601-6491	1	1
2012-10-21 02:53:36	2012-10-21	12:53:36	VR2W-112613	A69-1601-6491	1	1
2012-10-21 03:01:20	2012-10-21	13:01:20	VR2W-112613	A69-1601-6491	1	1
2012-10-21 03:11:20	2012-10-21	13:11:20	VR2W-112613	A69-1601-6491	1	1
2012-10-21 03:23:33	2012-10-21	13:23:33	VR2W-112613	A69-1601-6491	1	1
2012-10-21 03:36:51	2012-10-21	13:36:51	VR2W-112613	A69-1601-6491	1	1
2012-10-21 03:54:10	2012-10-21	13:54:10	VR2W-112613	A69-1601-6491	1	1
2012-10-21 03:58:20	2012-10-21	13:58:20	VR2W-112613	A69-1601-6491	1	1
2012-10-21 04:19:01	2012-10-21	14:19:01	VR2W-112613	A69-1601-6491	1	1
2012-10-21 04:31:53	2012-10-21	14:31:53	VR2W-112613	A69-1601-6491	1	1
2012-10-21 04:47:16	2012-10-21	14:47:16	VR2W-112613	A69-1601-6491	1	1
2012-10-21 04:50:54	2012-10-21	14:50:54	VR2W-112613	A69-1601-6491	1	1
2012-10-21 04:54:56	2012-10-21	14:54:56	VR2W-112613	A69-1601-6491	1	1
2012-10-21 04:59:48	2012-10-21	14:59:48	VR2W-112613	A69-1601-6491	1	1
2012-10-21 05:45:06	2012-10-21	15:45:06	VR2W-112613	A69-1601-6491	1	1
2012-10-21 06:09:09	2012-10-21	16:09:09	VR2W-112613	A69-1601-6491	1	1
2012-10-21 06:16:55	2012-10-21	16:16:55	VR2W-112613	A69-1601-6491	1	1
2012-10-21 06:20:46	2012-10-21	16:20:46	VR2W-112613	A69-1601-6491	1	1
2012-10-21 06:25:15	2012-10-21	16:25:15	VR2W-112613	A69-1601-6491	1	1
2012-10-21 06:42:16	2012-10-21	16:42:16	VR2W-112613	A69-1601-6491	1	1
2012-10-21 06:45:32	2012-10-21	16:45:32	VR2W-112613	A69-1601-6491	1	1
2012-10-21 06:59:45	2012-10-21	16:59:45	VR2W-112613	A69-1601-6491	1	1
2012-10-21 07:08:44	2012-10-21	17:08:44	VR2W-112613	A69-1601-6491	1	1
2012-10-21 07:24:47	2012-10-21	17:24:47	VR2W-112619	A69-1601-6491	1	1
2012-10-21 08:40:44	2012-10-21	18:40:44	VR2W-112613	A69-1601-6491	0	1
2012-10-21 11:48:18	2012-10-21	21:48:18	VR2W-112613	A69-1601-6491	0	1
2012-10-21 19:30:58	2012-10-22	05:30:58	VR2W-112613	A69-1601-6491	0	1
2012-10-21 19:41:57	2012-10-22	05:41:57	VR2W-112613	A69-1601-6491	0	1
2012-10-21 19:59:47	2012-10-22	05:59:47	VR2W-112613	A69-1601-6491	0	1
2012-10-21 20:13:59	2012-10-22	06:13:59	VR2W-112613	A69-1601-6491	0	1
2012-10-21 20:54:24	2012-10-22	06:54:24	VR2W-112613	A69-1601-6491	1	1
2012-10-21 20:58:48	2012-10-22	06:58:48	VR2W-112613	A69-1601-6491	1	1
2012-10-21 21:07:19	2012-10-22	07:07:19	VR2W-112613	A69-1601-6491	1	1
2012-10-21 21:11:37	2012-10-22	07:11:37	VR2W-112613	A69-1601-6491	1	1
2012-10-21 21:47:55	2012-10-22	07:47:55	VR2W-112613	A69-1601-6491	1	1
2012-10-21 21:55:56	2012-10-22	07:55:56	VR2W-112613	A69-1601-6491	1	1
2012-10-21 22:19:54	2012-10-22	08:19:54	VR2W-112613	A69-1601-6491	1	1
2012-10-21 22:23:44	2012-10-22	08:23:44	VR2W-112613	A69-1601-6491	1	1
2012-10-21 22:28:09	2012-10-22	08:28:09	VR2W-112613	A69-1601-6491	1	1
2012-10-21 22:32:05	2012-10-22	08:32:05	VR2W-112613	A69-1601-6491	1	1
2012-10-21 22:41:10	2012-10-22	08:41:10	VR2W-112613	A69-1601-6491	1	1
2012-10-21 22:54:12	2012-10-22	08:54:12	VR2W-112613	A69-1601-6491	1	1
2012-10-21 23:02:53	2012-10-22	09:02:53	VR2W-112613	A69-1601-6491	1	1
2012-10-21 23:11:35	2012-10-22	09:11:35	VR2W-112613	A69-1601-6491	1	1
2012-10-21 23:15:02	2012-10-22	09:15:02	VR2W-112613	A69-1601-6491	1	1
2012-10-21 23:18:42	2012-10-22	09:18:42	VR2W-112613	A69-1601-6491	1	1
2012-10-21 23:22:47	2012-10-22	09:22:47	VR2W-112613	A69-1601-6491	1	1
2012-10-21 23:33:00	2012-10-22	09:33:00	VR2W-112613	A69-1601-6491	1	1
2012-10-21 23:50:04	2012-10-22	09:50:04	VR2W-112613	A69-1601-6491	1	1
2012-10-22 00:16:29	2012-10-22	10:16:29	VR2W-112613	A69-1601-6491	1	1
2012-10-22 00:23:27	2012-10-22	10:23:27	VR2W-112613	A69-1601-6491	1	1
2012-10-22 01:09:51	2012-10-22	11:09:51	VR2W-112614	A69-1601-6491	1	1
2012-10-22 01:36:12	2012-10-22	11:36:12	VR2W-112613	A69-1601-6491	1	1
2012-10-22 01:48:12	2012-10-22	11:48:12	VR2W-112613	A69-1601-6491	1	1
2012-10-22 01:55:56	2012-10-22	11:55:56	VR2W-112613	A69-1601-6491	1	1
2012-10-22 02:21:33	2012-10-22	12:21:33	VR2W-112613	A69-1601-6491	1	1
2012-10-22 02:32:24	2012-10-22	12:32:24	VR2W-112612	A69-1601-6491	1	1
2012-10-22 02:42:11	2012-10-22	12:42:11	VR2W-112612	A69-1601-6491	1	1
2012-10-22 03:16:31	2012-10-22	13:16:31	VR2W-112613	A69-1601-6491	1	1
2012-10-22 03:36:58	2012-10-22	13:36:58	VR2W-112613	A69-1601-6491	1	1
2012-10-22 03:45:46	2012-10-22	13:45:46	VR2W-112613	A69-1601-6491	1	1
2012-10-22 04:09:19	2012-10-22	14:09:19	VR2W-112613	A69-1601-6491	1	1
2012-10-22 04:17:40	2012-10-22	14:17:40	VR2W-112613	A69-1601-6491	1	1
2012-10-22 04:25:03	2012-10-22	14:25:03	VR2W-112613	A69-1601-6491	1	1
2012-10-22 04:28:26	2012-10-22	14:28:26	VR2W-112613	A69-1601-6491	1	1
2012-10-22 04:35:44	2012-10-22	14:35:44	VR2W-112613	A69-1601-6491	1	1
2012-10-22 05:10:40	2012-10-22	15:10:40	VR2W-112613	A69-1601-6491	1	1
2012-10-22 05:14:08	2012-10-22	15:14:08	VR2W-112613	A69-1601-6491	1	1
2012-10-22 05:22:07	2012-10-22	15:22:07	VR2W-112613	A69-1601-6491	1	1
2012-10-22 05:42:43	2012-10-22	15:42:43	VR2W-112613	A69-1601-6491	1	1
2012-10-22 06:03:39	2012-10-22	16:03:39	VR2W-112613	A69-1601-6491	1	1
2012-10-22 06:19:25	2012-10-22	16:19:25	VR2W-112613	A69-1601-6491	1	1
2012-10-22 06:28:22	2012-10-22	16:28:22	VR2W-112613	A69-1601-6491	1	1
2012-10-22 06:38:08	2012-10-22	16:38:08	VR2W-112613	A69-1601-6491	1	1
2012-10-22 06:57:22	2012-10-22	16:57:22	VR2W-112613	A69-1601-6491	1	1
2012-10-22 07:06:08	2012-10-22	17:06:08	VR2W-112613	A69-1601-6491	1	1
2012-10-22 07:09:40	2012-10-22	17:09:40	VR2W-112613	A69-1601-6491	1	1
2012-10-22 07:39:59	2012-10-22	17:39:59	VR2W-112619	A69-1601-6491	1	1
2012-10-22 08:18:55	2012-10-22	18:18:55	VR2W-112613	A69-1601-6491	1	1
2012-10-22 08:29:05	2012-10-22	18:29:05	VR2W-112613	A69-1601-6491	1	1
2012-10-22 08:40:51	2012-10-22	18:40:51	VR2W-112613	A69-1601-6491	0	1
2012-10-22 08:59:50	2012-10-22	18:59:50	VR2W-112613	A69-1601-6491	0	1
2012-10-22 10:07:06	2012-10-22	20:07:06	VR2W-112613	A69-1601-6491	0	1
2012-10-22 10:15:44	2012-10-22	20:15:44	VR2W-112613	A69-1601-6491	0	1
2012-10-22 10:19:05	2012-10-22	20:19:05	VR2W-112613	A69-1601-6491	0	1
2012-10-22 19:38:38	2012-10-23	05:38:38	VR2W-112613	A69-1601-6491	0	1
2012-10-22 19:46:47	2012-10-23	05:46:47	VR2W-112613	A69-1601-6491	0	1
2012-10-22 20:19:11	2012-10-23	06:19:11	VR2W-112613	A69-1601-6491	0	1
2012-10-22 20:45:48	2012-10-23	06:45:48	VR2W-112613	A69-1601-6491	1	1
2012-10-22 21:21:43	2012-10-23	07:21:43	VR2W-112613	A69-1601-6491	1	1
2012-10-22 21:25:15	2012-10-23	07:25:15	VR2W-112613	A69-1601-6491	1	1
2012-10-22 21:29:05	2012-10-23	07:29:05	VR2W-112613	A69-1601-6491	1	1
2012-10-22 21:46:42	2012-10-23	07:46:42	VR2W-112613	A69-1601-6491	1	1
2012-10-22 22:16:38	2012-10-23	08:16:38	VR2W-112613	A69-1601-6491	1	1
2012-10-22 22:29:38	2012-10-23	08:29:38	VR2W-112613	A69-1601-6491	1	1
2012-10-22 22:32:58	2012-10-23	08:32:58	VR2W-112613	A69-1601-6491	1	1
2012-10-22 22:40:02	2012-10-23	08:40:02	VR2W-112613	A69-1601-6491	1	1
2012-10-22 22:44:04	2012-10-23	08:44:04	VR2W-112613	A69-1601-6491	1	1
2012-10-22 22:53:46	2012-10-23	08:53:46	VR2W-112613	A69-1601-6491	1	1
2012-10-22 22:58:33	2012-10-23	08:58:33	VR2W-112613	A69-1601-6491	1	1
2012-10-22 23:03:13	2012-10-23	09:03:13	VR2W-112613	A69-1601-6491	1	1
2012-10-22 23:16:27	2012-10-23	09:16:27	VR2W-112613	A69-1601-6491	1	1
2012-10-22 23:25:35	2012-10-23	09:25:35	VR2W-112613	A69-1601-6491	1	1
2012-10-22 23:34:26	2012-10-23	09:34:26	VR2W-112613	A69-1601-6491	1	1
2012-10-22 23:55:44	2012-10-23	09:55:44	VR2W-112613	A69-1601-6491	1	1
2012-10-23 00:02:13	2012-10-23	10:02:13	VR2W-112613	A69-1601-6491	1	1
2012-10-23 00:08:46	2012-10-23	10:08:46	VR2W-112613	A69-1601-6491	1	1
2012-10-23 00:12:07	2012-10-23	10:12:07	VR2W-112613	A69-1601-6491	1	1
2012-10-23 00:15:36	2012-10-23	10:15:36	VR2W-112613	A69-1601-6491	1	1
2012-10-23 00:17:08	2012-10-23	10:17:08	VR2W-112612	A69-1601-6491	1	1
2012-10-23 00:19:21	2012-10-23	10:19:21	VR2W-112613	A69-1601-6491	1	1
2012-10-23 00:35:15	2012-10-23	10:35:15	VR2W-112612	A69-1601-6491	1	1
2012-10-23 00:49:34	2012-10-23	10:49:34	VR2W-112613	A69-1601-6491	1	1
2012-10-23 00:53:07	2012-10-23	10:53:07	VR2W-112613	A69-1601-6491	1	1
2012-10-23 00:57:00	2012-10-23	10:57:00	VR2W-112613	A69-1601-6491	1	1
2012-10-23 01:02:33	2012-10-23	11:02:33	VR2W-112612	A69-1601-6491	1	1
2012-10-23 01:09:04	2012-10-23	11:09:04	VR2W-112613	A69-1601-6491	1	1
2012-10-23 01:20:33	2012-10-23	11:20:33	VR2W-112611	A69-1601-6491	1	1
2012-10-23 01:34:06	2012-10-23	11:34:06	VR2W-112613	A69-1601-6491	1	1
2012-10-23 01:55:40	2012-10-23	11:55:40	VR2W-112613	A69-1601-6491	1	1
2012-10-23 02:00:22	2012-10-23	12:00:22	VR2W-112613	A69-1601-6491	1	1
2012-10-23 02:04:52	2012-10-23	12:04:52	VR2W-112613	A69-1601-6491	1	1
2012-10-23 02:12:15	2012-10-23	12:12:15	VR2W-112613	A69-1601-6491	1	1
2012-10-23 02:19:08	2012-10-23	12:19:08	VR2W-112613	A69-1601-6491	1	1
2012-10-23 02:22:56	2012-10-23	12:22:56	VR2W-112613	A69-1601-6491	1	1
2012-10-23 02:27:18	2012-10-23	12:27:18	VR2W-112613	A69-1601-6491	1	1
2012-10-23 02:39:38	2012-10-23	12:39:38	VR2W-112613	A69-1601-6491	1	1
2012-10-23 02:44:28	2012-10-23	12:44:28	VR2W-112613	A69-1601-6491	1	1
2012-10-23 02:48:09	2012-10-23	12:48:09	VR2W-112612	A69-1601-6491	1	1
2012-10-23 02:52:01	2012-10-23	12:52:01	VR2W-112612	A69-1601-6491	1	1
2012-10-23 03:01:27	2012-10-23	13:01:27	VR2W-112611	A69-1601-6491	1	1
2012-10-23 03:10:45	2012-10-23	13:10:45	VR2W-112613	A69-1601-6491	1	1
2012-10-23 03:21:24	2012-10-23	13:21:24	VR2W-112613	A69-1601-6491	1	1
2012-10-23 03:25:44	2012-10-23	13:25:44	VR2W-112613	A69-1601-6491	1	1
2012-10-23 03:29:29	2012-10-23	13:29:29	VR2W-112613	A69-1601-6491	1	1
2012-10-23 03:33:45	2012-10-23	13:33:45	VR2W-112613	A69-1601-6491	1	1
2012-10-23 03:37:24	2012-10-23	13:37:24	VR2W-112613	A69-1601-6491	1	1
2012-10-23 03:44:45	2012-10-23	13:44:45	VR2W-112613	A69-1601-6491	1	1
2012-10-23 03:54:58	2012-10-23	13:54:58	VR2W-112613	A69-1601-6491	1	1
2012-10-23 04:03:14	2012-10-23	14:03:14	VR2W-112613	A69-1601-6491	1	1
2012-10-23 04:11:55	2012-10-23	14:11:55	VR2W-112613	A69-1601-6491	1	1
2012-10-23 04:16:28	2012-10-23	14:16:28	VR2W-112613	A69-1601-6491	1	1
2012-10-23 04:20:41	2012-10-23	14:20:41	VR2W-112613	A69-1601-6491	1	1
2012-10-23 04:28:03	2012-10-23	14:28:03	VR2W-112613	A69-1601-6491	1	1
2012-10-23 04:41:11	2012-10-23	14:41:11	VR2W-112613	A69-1601-6491	1	1
2012-10-23 04:45:45	2012-10-23	14:45:45	VR2W-112613	A69-1601-6491	1	1
2012-10-23 05:06:13	2012-10-23	15:06:13	VR2W-112613	A69-1601-6491	1	1
2012-10-23 05:09:46	2012-10-23	15:09:46	VR2W-112613	A69-1601-6491	1	1
2012-10-23 05:22:27	2012-10-23	15:22:27	VR2W-112613	A69-1601-6491	1	1
2012-10-23 05:29:55	2012-10-23	15:29:55	VR2W-112613	A69-1601-6491	1	1
2012-10-23 05:34:29	2012-10-23	15:34:29	VR2W-112613	A69-1601-6491	1	1
2012-10-23 05:42:24	2012-10-23	15:42:24	VR2W-112613	A69-1601-6491	1	1
2012-10-23 05:46:27	2012-10-23	15:46:27	VR2W-112613	A69-1601-6491	1	1
2012-10-23 06:00:59	2012-10-23	16:00:59	VR2W-112613	A69-1601-6491	1	1
2012-10-23 06:05:43	2012-10-23	16:05:43	VR2W-112613	A69-1601-6491	1	1
2012-10-23 06:10:17	2012-10-23	16:10:17	VR2W-112613	A69-1601-6491	1	1
2012-10-23 06:22:15	2012-10-23	16:22:15	VR2W-112613	A69-1601-6491	1	1
2012-10-23 06:27:07	2012-10-23	16:27:07	VR2W-112613	A69-1601-6491	1	1
2012-10-23 06:50:27	2012-10-23	16:50:27	VR2W-112613	A69-1601-6491	1	1
2012-10-23 06:50:28	2012-10-23	16:50:28	VR2W-112615	A69-1601-6491	1	1
2012-10-23 06:51:09	2012-10-23	16:51:09	VR2W-112616	A69-1601-6491	1	1
2012-10-23 07:10:21	2012-10-23	17:10:21	VR2W-112613	A69-1601-6491	1	1
2012-10-23 07:21:35	2012-10-23	17:21:35	VR2W-112613	A69-1601-6491	1	1
2012-10-23 07:30:28	2012-10-23	17:30:28	VR2W-112613	A69-1601-6491	1	1
2012-10-23 07:33:00	2012-10-23	17:33:00	VR2W-112615	A69-1601-6491	1	1
2012-10-23 07:37:09	2012-10-23	17:37:09	VR2W-112615	A69-1601-6491	1	1
2012-10-23 07:40:34	2012-10-23	17:40:34	VR2W-112615	A69-1601-6491	1	1
2012-10-23 14:00:57	2012-10-24	00:00:57	VR2W-112612	A69-1601-6491	0	1
2012-10-23 14:35:05	2012-10-24	00:35:05	VR2W-112612	A69-1601-6491	0	1
2012-10-23 20:23:53	2012-10-24	06:23:53	VR2W-112613	A69-1601-6491	0	1
2012-10-23 20:31:40	2012-10-24	06:31:40	VR2W-112613	A69-1601-6491	1	1
2012-10-23 20:42:00	2012-10-24	06:42:00	VR2W-112613	A69-1601-6491	1	1
2012-10-23 20:45:58	2012-10-24	06:45:58	VR2W-112613	A69-1601-6491	1	1
2012-10-23 20:50:40	2012-10-24	06:50:40	VR2W-112613	A69-1601-6491	1	1
2012-10-23 21:02:46	2012-10-24	07:02:46	VR2W-112613	A69-1601-6491	1	1
2012-10-23 21:06:22	2012-10-24	07:06:22	VR2W-112613	A69-1601-6491	1	1
2012-10-23 21:30:45	2012-10-24	07:30:45	VR2W-112613	A69-1601-6491	1	1
2012-10-23 21:51:20	2012-10-24	07:51:20	VR2W-112612	A69-1601-6491	1	1
2012-10-23 21:51:49	2012-10-24	07:51:49	VR2W-112611	A69-1601-6491	1	1
2012-10-23 22:21:48	2012-10-24	08:21:48	VR2W-112613	A69-1601-6491	1	1
2012-10-23 22:34:59	2012-10-24	08:34:59	VR2W-112613	A69-1601-6491	1	1
2012-10-23 22:44:38	2012-10-24	08:44:38	VR2W-112613	A69-1601-6491	1	1
2012-10-23 22:58:00	2012-10-24	08:58:00	VR2W-112613	A69-1601-6491	1	1
2012-10-23 23:08:47	2012-10-24	09:08:47	VR2W-112613	A69-1601-6491	1	1
2012-10-23 23:20:35	2012-10-24	09:20:35	VR2W-112613	A69-1601-6491	1	1
2012-10-23 23:36:26	2012-10-24	09:36:26	VR2W-112612	A69-1601-6491	1	1
2012-10-23 23:37:58	2012-10-24	09:37:58	VR2W-112613	A69-1601-6491	1	1
2012-10-23 23:55:21	2012-10-24	09:55:21	VR2W-112612	A69-1601-6491	1	1
2012-10-24 01:15:14	2012-10-24	11:15:14	VR2W-112613	A69-1601-6491	1	1
2012-10-24 01:23:19	2012-10-24	11:23:19	VR2W-112613	A69-1601-6491	1	1
2012-10-24 01:27:36	2012-10-24	11:27:36	VR2W-112613	A69-1601-6491	1	1
2012-10-24 01:38:48	2012-10-24	11:38:48	VR2W-112613	A69-1601-6491	1	1
2012-10-24 01:40:28	2012-10-24	11:40:28	VR2W-112612	A69-1601-6491	1	1
2012-10-24 01:42:20	2012-10-24	11:42:20	VR2W-112613	A69-1601-6491	1	1
2012-10-24 01:49:12	2012-10-24	11:49:12	VR2W-112612	A69-1601-6491	1	1
2012-10-24 01:50:36	2012-10-24	11:50:36	VR2W-112613	A69-1601-6491	1	1
2012-10-24 01:53:47	2012-10-24	11:53:47	VR2W-112612	A69-1601-6491	1	1
2012-10-24 01:54:36	2012-10-24	11:54:36	VR2W-112613	A69-1601-6491	1	1
2012-10-24 02:08:11	2012-10-24	12:08:11	VR2W-112613	A69-1601-6491	1	1
2012-10-24 02:15:58	2012-10-24	12:15:58	VR2W-112613	A69-1601-6491	1	1
2012-10-24 02:22:42	2012-10-24	12:22:42	VR2W-112613	A69-1601-6491	1	1
2012-10-24 02:26:19	2012-10-24	12:26:19	VR2W-112613	A69-1601-6491	1	1
2012-10-24 02:30:19	2012-10-24	12:30:19	VR2W-112613	A69-1601-6491	1	1
2012-10-24 02:35:06	2012-10-24	12:35:06	VR2W-112613	A69-1601-6491	1	1
2012-10-24 02:39:46	2012-10-24	12:39:46	VR2W-112613	A69-1601-6491	1	1
2012-10-24 02:42:43	2012-10-24	12:42:43	VR2W-112612	A69-1601-6491	1	1
2012-10-24 02:44:12	2012-10-24	12:44:12	VR2W-112613	A69-1601-6491	1	1
2012-10-24 02:48:10	2012-10-24	12:48:10	VR2W-112613	A69-1601-6491	1	1
2012-10-24 03:00:46	2012-10-24	13:00:46	VR2W-112611	A69-1601-6491	1	1
2012-10-24 03:23:54	2012-10-24	13:23:54	VR2W-112613	A69-1601-6491	1	1
2012-10-24 03:28:37	2012-10-24	13:28:37	VR2W-112613	A69-1601-6491	1	1
2012-10-24 03:33:11	2012-10-24	13:33:11	VR2W-112613	A69-1601-6491	1	1
2012-10-24 03:40:57	2012-10-24	13:40:57	VR2W-112613	A69-1601-6491	1	1
2012-10-24 03:44:50	2012-10-24	13:44:50	VR2W-112613	A69-1601-6491	1	1
2012-10-24 03:49:21	2012-10-24	13:49:21	VR2W-112613	A69-1601-6491	1	1
2012-10-24 03:53:29	2012-10-24	13:53:29	VR2W-112613	A69-1601-6491	1	1
2012-10-24 03:56:53	2012-10-24	13:56:53	VR2W-112613	A69-1601-6491	1	1
2012-10-24 04:00:27	2012-10-24	14:00:27	VR2W-112613	A69-1601-6491	1	1
2012-10-24 04:08:54	2012-10-24	14:08:54	VR2W-112613	A69-1601-6491	1	1
2012-10-24 04:16:41	2012-10-24	14:16:41	VR2W-112613	A69-1601-6491	1	1
2012-10-24 04:25:07	2012-10-24	14:25:07	VR2W-112613	A69-1601-6491	1	1
2012-10-24 04:36:34	2012-10-24	14:36:34	VR2W-112613	A69-1601-6491	1	1
2012-10-24 04:44:35	2012-10-24	14:44:35	VR2W-112613	A69-1601-6491	1	1
2012-10-24 04:52:18	2012-10-24	14:52:18	VR2W-112613	A69-1601-6491	1	1
2012-10-24 04:56:05	2012-10-24	14:56:05	VR2W-112613	A69-1601-6491	1	1
2012-10-24 05:28:50	2012-10-24	15:28:50	VR2W-112613	A69-1601-6491	1	1
2012-10-24 05:41:35	2012-10-24	15:41:35	VR2W-112613	A69-1601-6491	1	1
2012-10-24 05:45:57	2012-10-24	15:45:57	VR2W-112613	A69-1601-6491	1	1
2012-10-24 05:54:13	2012-10-24	15:54:13	VR2W-112613	A69-1601-6491	1	1
2012-10-24 05:58:12	2012-10-24	15:58:12	VR2W-112613	A69-1601-6491	1	1
2012-10-24 06:02:56	2012-10-24	16:02:56	VR2W-112613	A69-1601-6491	1	1
2012-10-24 06:11:46	2012-10-24	16:11:46	VR2W-112613	A69-1601-6491	1	1
2012-10-24 06:15:23	2012-10-24	16:15:23	VR2W-112613	A69-1601-6491	1	1
2012-10-24 06:28:55	2012-10-24	16:28:55	VR2W-112613	A69-1601-6491	1	1
2012-10-24 06:40:14	2012-10-24	16:40:14	VR2W-112614	A69-1601-6491	1	1
2012-10-24 06:41:05	2012-10-24	16:41:05	VR2W-112613	A69-1601-6491	1	1
2012-10-24 06:44:45	2012-10-24	16:44:45	VR2W-112613	A69-1601-6491	1	1
2012-10-24 06:48:52	2012-10-24	16:48:52	VR2W-112613	A69-1601-6491	1	1
2012-10-24 06:52:49	2012-10-24	16:52:49	VR2W-112618	A69-1601-6491	1	1
2012-10-24 06:56:05	2012-10-24	16:56:05	VR2W-112618	A69-1601-6491	1	1
2012-10-24 06:59:22	2012-10-24	16:59:22	VR2W-112618	A69-1601-6491	1	1
2012-10-24 07:21:26	2012-10-24	17:21:26	VR2W-112619	A69-1601-6491	1	1
2012-10-24 07:47:22	2012-10-24	17:47:22	VR2W-112615	A69-1601-6491	1	1
2012-10-24 07:54:55	2012-10-24	17:54:55	VR2W-112615	A69-1601-6491	1	1
2012-10-24 08:11:09	2012-10-24	18:11:09	VR2W-112613	A69-1601-6491	1	1
2012-10-24 08:19:44	2012-10-24	18:19:44	VR2W-112613	A69-1601-6491	1	1
2012-10-24 08:23:02	2012-10-24	18:23:02	VR2W-112613	A69-1601-6491	1	1
2012-10-24 08:29:57	2012-10-24	18:29:57	VR2W-112613	A69-1601-6491	1	1
2012-10-24 12:02:28	2012-10-24	22:02:28	VR2W-112612	A69-1601-6491	0	1
2012-10-24 12:47:40	2012-10-24	22:47:40	VR2W-112613	A69-1601-6491	0	1
2012-10-24 19:52:53	2012-10-25	05:52:53	VR2W-112613	A69-1601-6491	0	1
2012-10-24 20:54:24	2012-10-25	06:54:24	VR2W-112613	A69-1601-6491	1	1
2012-10-24 21:13:15	2012-10-25	07:13:15	VR2W-112613	A69-1601-6491	1	1
2012-10-24 21:16:45	2012-10-25	07:16:45	VR2W-112613	A69-1601-6491	1	1
2012-10-24 21:20:32	2012-10-25	07:20:32	VR2W-112613	A69-1601-6491	1	1
2012-10-24 21:24:52	2012-10-25	07:24:52	VR2W-112613	A69-1601-6491	1	1
2012-10-24 21:28:39	2012-10-25	07:28:39	VR2W-112613	A69-1601-6491	1	1
2012-10-24 21:32:59	2012-10-25	07:32:59	VR2W-112613	A69-1601-6491	1	1
2012-10-24 21:41:03	2012-10-25	07:41:03	VR2W-112613	A69-1601-6491	1	1
2012-10-24 21:48:57	2012-10-25	07:48:57	VR2W-112613	A69-1601-6491	1	1
2012-10-24 21:52:25	2012-10-25	07:52:25	VR2W-112613	A69-1601-6491	1	1
2012-10-24 22:03:55	2012-10-25	08:03:55	VR2W-112613	A69-1601-6491	1	1
2012-10-24 22:07:48	2012-10-25	08:07:48	VR2W-112613	A69-1601-6491	1	1
2012-10-24 22:16:28	2012-10-25	08:16:28	VR2W-112613	A69-1601-6491	1	1
2012-10-24 22:19:52	2012-10-25	08:19:52	VR2W-112613	A69-1601-6491	1	1
2012-10-24 22:27:21	2012-10-25	08:27:21	VR2W-112613	A69-1601-6491	1	1
2012-10-24 22:31:58	2012-10-25	08:31:58	VR2W-112613	A69-1601-6491	1	1
2012-10-24 22:52:05	2012-10-25	08:52:05	VR2W-112613	A69-1601-6491	1	1
2012-10-24 22:55:23	2012-10-25	08:55:23	VR2W-112613	A69-1601-6491	1	1
2012-10-24 23:34:21	2012-10-25	09:34:21	VR2W-112613	A69-1601-6491	1	1
2012-10-24 23:37:45	2012-10-25	09:37:45	VR2W-112613	A69-1601-6491	1	1
2012-10-24 23:45:18	2012-10-25	09:45:18	VR2W-112613	A69-1601-6491	1	1
2012-10-24 23:49:57	2012-10-25	09:49:57	VR2W-112613	A69-1601-6491	1	1
2012-10-25 00:03:02	2012-10-25	10:03:02	VR2W-112613	A69-1601-6491	1	1
2012-10-25 00:25:50	2012-10-25	10:25:50	VR2W-112613	A69-1601-6491	1	1
2012-10-25 00:34:45	2012-10-25	10:34:45	VR2W-112613	A69-1601-6491	1	1
2012-10-25 00:38:28	2012-10-25	10:38:28	VR2W-112613	A69-1601-6491	1	1
2012-10-25 00:50:08	2012-10-25	10:50:08	VR2W-112613	A69-1601-6491	1	1
2012-10-25 00:54:41	2012-10-25	10:54:41	VR2W-112613	A69-1601-6491	1	1
2012-10-25 00:58:51	2012-10-25	10:58:51	VR2W-112613	A69-1601-6491	1	1
2012-10-25 01:06:03	2012-10-25	11:06:03	VR2W-112613	A69-1601-6491	1	1
2012-10-25 01:10:15	2012-10-25	11:10:15	VR2W-112613	A69-1601-6491	1	1
2012-10-25 01:17:36	2012-10-25	11:17:36	VR2W-112613	A69-1601-6491	1	1
2012-10-25 01:25:57	2012-10-25	11:25:57	VR2W-112613	A69-1601-6491	1	1
2012-10-25 01:30:37	2012-10-25	11:30:37	VR2W-112613	A69-1601-6491	1	1
2012-10-25 01:35:02	2012-10-25	11:35:02	VR2W-112613	A69-1601-6491	1	1
2012-10-25 01:43:38	2012-10-25	11:43:38	VR2W-112613	A69-1601-6491	1	1
2012-10-25 02:23:03	2012-10-25	12:23:03	VR2W-112614	A69-1601-6491	1	1
2012-10-25 02:55:15	2012-10-25	12:55:15	VR2W-112613	A69-1601-6491	1	1
2012-10-25 02:56:04	2012-10-25	12:56:04	VR2W-112614	A69-1601-6491	1	1
2012-10-25 03:00:30	2012-10-25	13:00:30	VR2W-112614	A69-1601-6491	1	1
2012-10-25 03:04:15	2012-10-25	13:04:15	VR2W-112613	A69-1601-6491	1	1
2012-10-25 03:04:27	2012-10-25	13:04:27	VR2W-112614	A69-1601-6491	1	1
2012-10-25 03:13:37	2012-10-25	13:13:37	VR2W-112614	A69-1601-6491	1	1
2012-10-25 03:27:33	2012-10-25	13:27:33	VR2W-112614	A69-1601-6491	1	1
2012-10-25 04:00:03	2012-10-25	14:00:03	VR2W-112612	A69-1601-6491	1	1
2012-10-25 04:04:55	2012-10-25	14:04:55	VR2W-112612	A69-1601-6491	1	1
2012-10-25 04:24:43	2012-10-25	14:24:43	VR2W-112613	A69-1601-6491	1	1
2012-10-25 04:37:52	2012-10-25	14:37:52	VR2W-112613	A69-1601-6491	1	1
2012-10-25 04:42:41	2012-10-25	14:42:41	VR2W-112613	A69-1601-6491	1	1
2012-10-25 04:56:20	2012-10-25	14:56:20	VR2W-112613	A69-1601-6491	1	1
2012-10-25 05:00:03	2012-10-25	15:00:03	VR2W-112613	A69-1601-6491	1	1
2012-10-25 05:04:16	2012-10-25	15:04:16	VR2W-112613	A69-1601-6491	1	1
2012-10-25 05:11:39	2012-10-25	15:11:39	VR2W-112613	A69-1601-6491	1	1
2012-10-25 05:16:08	2012-10-25	15:16:08	VR2W-112613	A69-1601-6491	1	1
2012-10-25 05:20:11	2012-10-25	15:20:11	VR2W-112613	A69-1601-6491	1	1
2012-10-25 05:29:55	2012-10-25	15:29:55	VR2W-112613	A69-1601-6491	1	1
2012-10-25 05:34:44	2012-10-25	15:34:44	VR2W-112613	A69-1601-6491	1	1
2012-10-25 05:56:20	2012-10-25	15:56:20	VR2W-112613	A69-1601-6491	1	1
2012-10-25 06:08:23	2012-10-25	16:08:23	VR2W-112613	A69-1601-6491	1	1
2012-10-25 06:12:38	2012-10-25	16:12:38	VR2W-112613	A69-1601-6491	1	1
2012-10-25 06:16:16	2012-10-25	16:16:16	VR2W-112613	A69-1601-6491	1	1
2012-10-25 06:20:18	2012-10-25	16:20:18	VR2W-112613	A69-1601-6491	1	1
2012-10-25 06:34:28	2012-10-25	16:34:28	VR2W-112613	A69-1601-6491	1	1
2012-10-25 06:38:47	2012-10-25	16:38:47	VR2W-112613	A69-1601-6491	1	1
2012-10-25 06:42:31	2012-10-25	16:42:31	VR2W-112613	A69-1601-6491	1	1
2012-10-25 06:50:26	2012-10-25	16:50:26	VR2W-112613	A69-1601-6491	1	1
2012-10-25 06:52:11	2012-10-25	16:52:11	VR2W-112614	A69-1601-6491	1	1
2012-10-25 07:18:59	2012-10-25	17:18:59	VR2W-112614	A69-1601-6491	1	1
2012-10-25 07:31:56	2012-10-25	17:31:56	VR2W-112614	A69-1601-6491	1	1
2012-10-25 07:35:48	2012-10-25	17:35:48	VR2W-112614	A69-1601-6491	1	1
2012-10-25 07:40:17	2012-10-25	17:40:17	VR2W-112614	A69-1601-6491	1	1
2012-10-25 07:47:41	2012-10-25	17:47:41	VR2W-112614	A69-1601-6491	1	1
2012-10-25 07:56:26	2012-10-25	17:56:26	VR2W-112612	A69-1601-6491	1	1
2012-10-25 08:11:32	2012-10-25	18:11:32	VR2W-112614	A69-1601-6491	1	1
2012-10-25 08:32:13	2012-10-25	18:32:13	VR2W-112613	A69-1601-6491	0	1
2012-10-25 14:04:51	2012-10-26	00:04:51	VR2W-112613	A69-1601-6491	0	1
2012-10-25 15:03:36	2012-10-26	01:03:36	VR2W-112613	A69-1601-6491	0	1
2012-10-25 15:22:22	2012-10-26	01:22:22	VR2W-112613	A69-1601-6491	0	1
2012-10-25 15:49:32	2012-10-26	01:49:32	VR2W-112613	A69-1601-6491	0	1
2012-10-25 16:37:45	2012-10-26	02:37:45	VR2W-112613	A69-1601-6491	0	1
2012-10-25 17:15:54	2012-10-26	03:15:54	VR2W-112613	A69-1601-6491	0	1
2012-10-25 18:40:34	2012-10-26	04:40:34	VR2W-112613	A69-1601-6491	0	1
2012-10-25 19:40:58	2012-10-26	05:40:58	VR2W-112613	A69-1601-6491	0	1
2012-10-25 19:45:27	2012-10-26	05:45:27	VR2W-112613	A69-1601-6491	0	1
2012-10-25 19:59:16	2012-10-26	05:59:16	VR2W-112613	A69-1601-6491	0	1
2012-10-25 20:02:35	2012-10-26	06:02:35	VR2W-112613	A69-1601-6491	0	1
2012-10-25 20:05:59	2012-10-26	06:05:59	VR2W-112613	A69-1601-6491	0	1
2012-10-25 21:00:20	2012-10-26	07:00:20	VR2W-112613	A69-1601-6491	1	1
2012-10-25 21:04:39	2012-10-26	07:04:39	VR2W-112613	A69-1601-6491	1	1
2012-10-25 21:25:12	2012-10-26	07:25:12	VR2W-112613	A69-1601-6491	1	1
2012-10-25 21:30:02	2012-10-26	07:30:02	VR2W-112613	A69-1601-6491	1	1
2012-10-25 21:34:49	2012-10-26	07:34:49	VR2W-112613	A69-1601-6491	1	1
2012-10-25 21:43:51	2012-10-26	07:43:51	VR2W-112613	A69-1601-6491	1	1
2012-10-25 21:52:22	2012-10-26	07:52:22	VR2W-112613	A69-1601-6491	1	1
2012-10-25 22:00:26	2012-10-26	08:00:26	VR2W-112613	A69-1601-6491	1	1
2012-10-25 22:21:28	2012-10-26	08:21:28	VR2W-112613	A69-1601-6491	1	1
2012-10-25 22:29:01	2012-10-26	08:29:01	VR2W-112613	A69-1601-6491	1	1
2012-10-25 22:32:35	2012-10-26	08:32:35	VR2W-112613	A69-1601-6491	1	1
2012-10-25 22:36:30	2012-10-26	08:36:30	VR2W-112613	A69-1601-6491	1	1
2012-10-25 22:57:01	2012-10-26	08:57:01	VR2W-112613	A69-1601-6491	1	1
2012-10-25 23:18:45	2012-10-26	09:18:45	VR2W-112613	A69-1601-6491	1	1
2012-10-25 23:47:06	2012-10-26	09:47:06	VR2W-112613	A69-1601-6491	1	1
2012-10-26 00:18:28	2012-10-26	10:18:28	VR2W-112613	A69-1601-6491	1	1
2012-10-26 00:22:41	2012-10-26	10:22:41	VR2W-112613	A69-1601-6491	1	1
2012-10-26 00:42:01	2012-10-26	10:42:01	VR2W-112613	A69-1601-6491	1	1
2012-10-26 00:45:27	2012-10-26	10:45:27	VR2W-112613	A69-1601-6491	1	1
2012-10-26 00:49:04	2012-10-26	10:49:04	VR2W-112613	A69-1601-6491	1	1
2012-10-26 00:53:05	2012-10-26	10:53:05	VR2W-112613	A69-1601-6491	1	1
2012-10-26 01:02:35	2012-10-26	11:02:35	VR2W-112613	A69-1601-6491	1	1
2012-10-26 01:18:17	2012-10-26	11:18:17	VR2W-112613	A69-1601-6491	1	1
2012-10-26 01:26:58	2012-10-26	11:26:58	VR2W-112613	A69-1601-6491	1	1
2012-10-26 01:31:31	2012-10-26	11:31:31	VR2W-112613	A69-1601-6491	1	1
2012-10-26 01:35:42	2012-10-26	11:35:42	VR2W-112613	A69-1601-6491	1	1
2012-10-26 01:39:12	2012-10-26	11:39:12	VR2W-112613	A69-1601-6491	1	1
2012-10-26 01:42:57	2012-10-26	11:42:57	VR2W-112613	A69-1601-6491	1	1
2012-10-26 01:50:56	2012-10-26	11:50:56	VR2W-112613	A69-1601-6491	1	1
2012-10-26 02:06:14	2012-10-26	12:06:14	VR2W-112613	A69-1601-6491	1	1
2012-10-26 02:16:01	2012-10-26	12:16:01	VR2W-112613	A69-1601-6491	1	1
2012-10-26 02:25:17	2012-10-26	12:25:17	VR2W-112612	A69-1601-6491	1	1
2012-10-26 02:34:47	2012-10-26	12:34:47	VR2W-112612	A69-1601-6491	1	1
2012-10-26 02:43:22	2012-10-26	12:43:22	VR2W-112612	A69-1601-6491	1	1
2012-10-26 02:46:40	2012-10-26	12:46:40	VR2W-112612	A69-1601-6491	1	1
2012-10-26 03:03:47	2012-10-26	13:03:47	VR2W-112613	A69-1601-6491	1	1
2012-10-26 03:07:36	2012-10-26	13:07:36	VR2W-112613	A69-1601-6491	1	1
2012-10-26 03:12:00	2012-10-26	13:12:00	VR2W-112613	A69-1601-6491	1	1
2012-10-26 03:15:55	2012-10-26	13:15:55	VR2W-112613	A69-1601-6491	1	1
2012-10-26 03:28:33	2012-10-26	13:28:33	VR2W-112613	A69-1601-6491	1	1
2012-10-26 03:34:44	2012-10-26	13:34:44	VR2W-112612	A69-1601-6491	1	1
2012-10-26 03:44:57	2012-10-26	13:44:57	VR2W-112613	A69-1601-6491	1	1
2012-10-26 03:48:40	2012-10-26	13:48:40	VR2W-112611	A69-1601-6491	1	1
2012-10-26 04:14:32	2012-10-26	14:14:32	VR2W-112613	A69-1601-6491	1	1
2012-10-26 04:19:15	2012-10-26	14:19:15	VR2W-112613	A69-1601-6491	1	1
2012-10-26 04:28:01	2012-10-26	14:28:01	VR2W-112613	A69-1601-6491	1	1
2012-10-26 04:31:33	2012-10-26	14:31:33	VR2W-112613	A69-1601-6491	1	1
2012-10-26 04:35:24	2012-10-26	14:35:24	VR2W-112613	A69-1601-6491	1	1
2012-10-26 05:16:22	2012-10-26	15:16:22	VR2W-112614	A69-1601-6491	1	1
2012-10-26 05:41:21	2012-10-26	15:41:21	VR2W-112614	A69-1601-6491	1	1
2012-10-26 05:49:42	2012-10-26	15:49:42	VR2W-112614	A69-1601-6491	1	1
2012-10-26 06:23:19	2012-10-26	16:23:19	VR2W-112613	A69-1601-6491	1	1
2012-10-26 06:26:42	2012-10-26	16:26:42	VR2W-112613	A69-1601-6491	1	1
2012-10-26 06:30:15	2012-10-26	16:30:15	VR2W-112613	A69-1601-6491	1	1
2012-10-26 06:38:35	2012-10-26	16:38:35	VR2W-112613	A69-1601-6491	1	1
2012-10-26 06:41:03	2012-10-26	16:41:03	VR2W-112615	A69-1601-6491	1	1
2012-10-26 06:42:40	2012-10-26	16:42:40	VR2W-112613	A69-1601-6491	1	1
2012-10-26 06:45:57	2012-10-26	16:45:57	VR2W-112613	A69-1601-6491	1	1
2012-10-26 06:49:15	2012-10-26	16:49:15	VR2W-112613	A69-1601-6491	1	1
2012-10-26 06:54:12	2012-10-26	16:54:12	VR2W-112618	A69-1601-6491	1	1
2012-10-26 06:57:37	2012-10-26	16:57:37	VR2W-112615	A69-1601-6491	1	1
2012-10-26 07:01:05	2012-10-26	17:01:05	VR2W-112614	A69-1601-6491	1	1
2012-10-26 07:13:09	2012-10-26	17:13:09	VR2W-112613	A69-1601-6491	1	1
2012-10-26 07:17:44	2012-10-26	17:17:44	VR2W-112613	A69-1601-6491	1	1
2012-10-26 07:24:38	2012-10-26	17:24:38	VR2W-112615	A69-1601-6491	1	1
2012-10-26 07:34:35	2012-10-26	17:34:35	VR2W-112614	A69-1601-6491	1	1
2012-10-26 07:43:55	2012-10-26	17:43:55	VR2W-112615	A69-1601-6491	1	1
2012-10-26 07:59:13	2012-10-26	17:59:13	VR2W-112619	A69-1601-6491	1	1
2012-10-26 08:03:18	2012-10-26	18:03:18	VR2W-112619	A69-1601-6491	1	1
2012-10-26 08:41:38	2012-10-26	18:41:38	VR2W-112613	A69-1601-6491	0	1
2012-10-26 08:49:54	2012-10-26	18:49:54	VR2W-112613	A69-1601-6491	0	1
2012-10-26 14:40:58	2012-10-27	00:40:58	VR2W-112612	A69-1601-6491	0	0
2012-10-26 15:05:07	2012-10-27	01:05:07	VR2W-112613	A69-1601-6491	0	0
2012-10-26 16:30:17	2012-10-27	02:30:17	VR2W-112613	A69-1601-6491	0	0
2012-10-26 16:47:46	2012-10-27	02:47:46	VR2W-112613	A69-1601-6491	0	0
2012-10-26 17:12:29	2012-10-27	03:12:29	VR2W-112612	A69-1601-6491	0	0
2012-10-26 19:34:55	2012-10-27	05:34:55	VR2W-112613	A69-1601-6491	0	0
2012-10-26 19:47:03	2012-10-27	05:47:03	VR2W-112613	A69-1601-6491	0	0
2012-10-26 20:25:13	2012-10-27	06:25:13	VR2W-112613	A69-1601-6491	0	0
2012-10-26 20:45:08	2012-10-27	06:45:08	VR2W-112613	A69-1601-6491	1	0
2012-10-26 20:54:18	2012-10-27	06:54:18	VR2W-112613	A69-1601-6491	1	0
2012-10-26 21:08:08	2012-10-27	07:08:08	VR2W-112613	A69-1601-6491	1	0
2012-10-26 21:17:54	2012-10-27	07:17:54	VR2W-112613	A69-1601-6491	1	0
2012-10-26 21:32:33	2012-10-27	07:32:33	VR2W-112613	A69-1601-6491	1	0
2012-10-26 21:37:24	2012-10-27	07:37:24	VR2W-112613	A69-1601-6491	1	0
2012-10-26 21:46:56	2012-10-27	07:46:56	VR2W-112613	A69-1601-6491	1	0
2012-10-26 21:51:31	2012-10-27	07:51:31	VR2W-112613	A69-1601-6491	1	0
2012-10-26 21:59:24	2012-10-27	07:59:24	VR2W-112613	A69-1601-6491	1	0
2012-10-26 22:08:12	2012-10-27	08:08:12	VR2W-112613	A69-1601-6491	1	0
2012-10-26 22:21:30	2012-10-27	08:21:30	VR2W-112613	A69-1601-6491	1	0
2012-10-26 22:24:49	2012-10-27	08:24:49	VR2W-112613	A69-1601-6491	1	0
2012-10-26 22:40:37	2012-10-27	08:40:37	VR2W-112613	A69-1601-6491	1	0
2012-10-26 22:49:38	2012-10-27	08:49:38	VR2W-112613	A69-1601-6491	1	0
2012-10-26 22:58:01	2012-10-27	08:58:01	VR2W-112613	A69-1601-6491	1	0
2012-10-26 23:02:09	2012-10-27	09:02:09	VR2W-112613	A69-1601-6491	1	0
2012-10-26 23:09:01	2012-10-27	09:09:01	VR2W-112613	A69-1601-6491	1	0
2012-10-26 23:25:04	2012-10-27	09:25:04	VR2W-112613	A69-1601-6491	1	0
2012-10-26 23:41:35	2012-10-27	09:41:35	VR2W-112613	A69-1601-6491	1	0
2012-10-26 23:45:27	2012-10-27	09:45:27	VR2W-112613	A69-1601-6491	1	0
2012-10-26 23:54:00	2012-10-27	09:54:00	VR2W-112613	A69-1601-6491	1	0
2012-10-26 23:57:15	2012-10-27	09:57:15	VR2W-112613	A69-1601-6491	1	0
2012-10-27 00:07:14	2012-10-27	10:07:14	VR2W-112613	A69-1601-6491	1	0
2012-10-27 00:19:17	2012-10-27	10:19:17	VR2W-112613	A69-1601-6491	1	0
2012-10-27 00:31:18	2012-10-27	10:31:18	VR2W-112613	A69-1601-6491	1	0
2012-10-27 00:34:33	2012-10-27	10:34:33	VR2W-112613	A69-1601-6491	1	0
2012-10-27 00:41:10	2012-10-27	10:41:10	VR2W-112613	A69-1601-6491	1	0
2012-10-27 00:50:40	2012-10-27	10:50:40	VR2W-112614	A69-1601-6491	1	0
2012-10-27 00:52:24	2012-10-27	10:52:24	VR2W-112613	A69-1601-6491	1	0
2012-10-27 00:54:41	2012-10-27	10:54:41	VR2W-112614	A69-1601-6491	1	0
2012-10-27 00:55:43	2012-10-27	10:55:43	VR2W-112613	A69-1601-6491	1	0
2012-10-27 00:59:09	2012-10-27	10:59:09	VR2W-112613	A69-1601-6491	1	0
2012-10-27 01:25:09	2012-10-27	11:25:09	VR2W-112613	A69-1601-6491	1	0
2012-10-27 01:28:45	2012-10-27	11:28:45	VR2W-112613	A69-1601-6491	1	0
2012-10-27 01:32:42	2012-10-27	11:32:42	VR2W-112613	A69-1601-6491	1	0
2012-10-27 01:37:25	2012-10-27	11:37:25	VR2W-112613	A69-1601-6491	1	0
2012-10-27 01:49:31	2012-10-27	11:49:31	VR2W-112613	A69-1601-6491	1	0
2012-10-27 01:53:07	2012-10-27	11:53:07	VR2W-112613	A69-1601-6491	1	0
2012-10-27 02:06:23	2012-10-27	12:06:23	VR2W-112613	A69-1601-6491	1	0
2012-10-27 02:10:38	2012-10-27	12:10:38	VR2W-112613	A69-1601-6491	1	0
2012-10-27 02:19:07	2012-10-27	12:19:07	VR2W-112614	A69-1601-6491	1	0
2012-10-27 02:22:49	2012-10-27	12:22:49	VR2W-112613	A69-1601-6491	1	0
2012-10-27 02:52:05	2012-10-27	12:52:05	VR2W-112614	A69-1601-6491	1	0
2012-10-27 03:09:10	2012-10-27	13:09:10	VR2W-112614	A69-1601-6491	1	0
2012-10-27 03:37:14	2012-10-27	13:37:14	VR2W-112614	A69-1601-6491	1	0
2012-10-27 04:08:02	2012-10-27	14:08:02	VR2W-112614	A69-1601-6491	1	0
2012-10-27 04:54:47	2012-10-27	14:54:47	VR2W-112614	A69-1601-6491	1	0
2012-10-27 05:27:09	2012-10-27	15:27:09	VR2W-112613	A69-1601-6491	1	0
2012-10-27 05:30:36	2012-10-27	15:30:36	VR2W-112613	A69-1601-6491	1	0
2012-10-27 05:34:17	2012-10-27	15:34:17	VR2W-112613	A69-1601-6491	1	0
2012-10-27 05:38:24	2012-10-27	15:38:24	VR2W-112613	A69-1601-6491	1	0
2012-10-27 05:45:11	2012-10-27	15:45:11	VR2W-112613	A69-1601-6491	1	0
2012-10-27 05:45:59	2012-10-27	15:45:59	VR2W-112612	A69-1601-6491	1	0
2012-10-27 06:02:28	2012-10-27	16:02:28	VR2W-112611	A69-1601-6491	1	0
2012-10-27 06:05:06	2012-10-27	16:05:06	VR2W-112612	A69-1601-6491	1	0
2012-10-27 06:06:18	2012-10-27	16:06:18	VR2W-112611	A69-1601-6491	1	0
2012-10-27 06:28:37	2012-10-27	16:28:37	VR2W-112613	A69-1601-6491	1	0
2012-10-27 06:35:12	2012-10-27	16:35:12	VR2W-112613	A69-1601-6491	1	0
2012-10-27 06:42:12	2012-10-27	16:42:12	VR2W-112613	A69-1601-6491	1	0
2012-10-27 07:13:12	2012-10-27	17:13:12	VR2W-112613	A69-1601-6491	1	0
2012-10-27 07:15:18	2012-10-27	17:15:18	VR2W-112615	A69-1601-6491	1	0
2012-10-27 08:50:52	2012-10-27	18:50:52	VR2W-112614	A69-1601-6491	0	0
2012-10-27 14:53:49	2012-10-28	00:53:49	VR2W-112612	A69-1601-6491	0	0
2012-10-27 15:37:19	2012-10-28	01:37:19	VR2W-112613	A69-1601-6491	0	0
2012-10-27 16:06:24	2012-10-28	02:06:24	VR2W-112613	A69-1601-6491	0	0
2012-10-27 16:28:55	2012-10-28	02:28:55	VR2W-112613	A69-1601-6491	0	0
2012-10-27 16:39:34	2012-10-28	02:39:34	VR2W-112612	A69-1601-6491	0	0
2012-10-27 16:52:07	2012-10-28	02:52:07	VR2W-112612	A69-1601-6491	0	0
2012-10-27 17:21:51	2012-10-28	03:21:51	VR2W-112613	A69-1601-6491	0	0
2012-10-27 17:24:03	2012-10-28	03:24:03	VR2W-112612	A69-1601-6491	0	0
2012-10-27 17:52:58	2012-10-28	03:52:58	VR2W-112613	A69-1601-6491	0	0
2012-10-27 19:40:31	2012-10-28	05:40:31	VR2W-112613	A69-1601-6491	0	0
2012-10-27 19:44:56	2012-10-28	05:44:56	VR2W-112613	A69-1601-6491	0	0
2012-10-27 19:57:48	2012-10-28	05:57:48	VR2W-112613	A69-1601-6491	0	0
2012-10-27 20:01:36	2012-10-28	06:01:36	VR2W-112613	A69-1601-6491	0	0
2012-10-27 20:05:58	2012-10-28	06:05:58	VR2W-112613	A69-1601-6491	0	0
2012-10-27 20:09:49	2012-10-28	06:09:49	VR2W-112613	A69-1601-6491	0	0
2012-10-27 20:18:20	2012-10-28	06:18:20	VR2W-112613	A69-1601-6491	0	0
2012-10-27 20:23:11	2012-10-28	06:23:11	VR2W-112613	A69-1601-6491	0	0
2012-10-27 20:41:28	2012-10-28	06:41:28	VR2W-112613	A69-1601-6491	1	0
2012-10-27 20:45:00	2012-10-28	06:45:00	VR2W-112613	A69-1601-6491	1	0
2012-10-27 20:53:20	2012-10-28	06:53:20	VR2W-112613	A69-1601-6491	1	0
2012-10-27 20:57:23	2012-10-28	06:57:23	VR2W-112613	A69-1601-6491	1	0
2012-10-27 21:06:27	2012-10-28	07:06:27	VR2W-112611	A69-1601-6491	1	0
2012-10-27 22:52:36	2012-10-28	08:52:36	VR2W-112613	A69-1601-6491	1	0
2012-10-27 22:57:21	2012-10-28	08:57:21	VR2W-112613	A69-1601-6491	1	0
2012-10-27 23:01:56	2012-10-28	09:01:56	VR2W-112613	A69-1601-6491	1	0
2012-10-27 23:06:12	2012-10-28	09:06:12	VR2W-112613	A69-1601-6491	1	0
2012-10-27 23:20:24	2012-10-28	09:20:24	VR2W-112613	A69-1601-6491	1	0
2012-10-27 23:23:40	2012-10-28	09:23:40	VR2W-112613	A69-1601-6491	1	0
2012-10-27 23:26:59	2012-10-28	09:26:59	VR2W-112613	A69-1601-6491	1	0
2012-10-27 23:30:24	2012-10-28	09:30:24	VR2W-112613	A69-1601-6491	1	0
2012-10-27 23:33:59	2012-10-28	09:33:59	VR2W-112613	A69-1601-6491	1	0
2012-10-27 23:46:58	2012-10-28	09:46:58	VR2W-112613	A69-1601-6491	1	0
2012-10-28 00:10:54	2012-10-28	10:10:54	VR2W-112613	A69-1601-6491	1	0
2012-10-28 00:22:18	2012-10-28	10:22:18	VR2W-112613	A69-1601-6491	1	0
2012-10-28 00:25:50	2012-10-28	10:25:50	VR2W-112613	A69-1601-6491	1	0
2012-10-28 00:38:09	2012-10-28	10:38:09	VR2W-112613	A69-1601-6491	1	0
2012-10-28 00:47:38	2012-10-28	10:47:38	VR2W-112613	A69-1601-6491	1	0
2012-10-28 01:10:28	2012-10-28	11:10:28	VR2W-112614	A69-1601-6491	1	0
2012-10-28 01:26:22	2012-10-28	11:26:22	VR2W-112613	A69-1601-6491	1	0
2012-10-28 01:30:39	2012-10-28	11:30:39	VR2W-112613	A69-1601-6491	1	0
2012-10-28 01:34:21	2012-10-28	11:34:21	VR2W-112613	A69-1601-6491	1	0
2012-10-28 01:41:54	2012-10-28	11:41:54	VR2W-112613	A69-1601-6491	1	0
2012-10-28 01:48:18	2012-10-28	11:48:18	VR2W-112612	A69-1601-6491	1	0
2012-10-28 02:07:30	2012-10-28	12:07:30	VR2W-112613	A69-1601-6491	1	0
2012-10-28 02:17:03	2012-10-28	12:17:03	VR2W-112613	A69-1601-6491	1	0
2012-10-28 02:21:39	2012-10-28	12:21:39	VR2W-112613	A69-1601-6491	1	0
2012-10-28 02:29:40	2012-10-28	12:29:40	VR2W-112613	A69-1601-6491	1	0
2012-10-28 02:33:53	2012-10-28	12:33:53	VR2W-112613	A69-1601-6491	1	0
2012-10-28 02:37:24	2012-10-28	12:37:24	VR2W-112613	A69-1601-6491	1	0
2012-10-28 02:49:29	2012-10-28	12:49:29	VR2W-112613	A69-1601-6491	1	0
2012-10-28 03:05:29	2012-10-28	13:05:29	VR2W-112613	A69-1601-6491	1	0
2012-10-28 03:13:29	2012-10-28	13:13:29	VR2W-112613	A69-1601-6491	1	0
2012-10-28 03:17:39	2012-10-28	13:17:39	VR2W-112613	A69-1601-6491	1	0
2012-10-28 03:24:47	2012-10-28	13:24:47	VR2W-112613	A69-1601-6491	1	0
2012-10-28 03:32:17	2012-10-28	13:32:17	VR2W-112613	A69-1601-6491	1	0
2012-10-28 03:43:55	2012-10-28	13:43:55	VR2W-112613	A69-1601-6491	1	0
2012-10-28 03:55:52	2012-10-28	13:55:52	VR2W-112613	A69-1601-6491	1	0
2012-10-28 04:00:15	2012-10-28	14:00:15	VR2W-112613	A69-1601-6491	1	0
2012-10-28 04:04:09	2012-10-28	14:04:09	VR2W-112613	A69-1601-6491	1	0
2012-10-28 04:12:54	2012-10-28	14:12:54	VR2W-112613	A69-1601-6491	1	0
2012-10-28 04:16:26	2012-10-28	14:16:26	VR2W-112613	A69-1601-6491	1	0
2012-10-28 04:20:16	2012-10-28	14:20:16	VR2W-112613	A69-1601-6491	1	0
2012-10-28 04:42:05	2012-10-28	14:42:05	VR2W-112613	A69-1601-6491	1	0
2012-10-28 04:45:32	2012-10-28	14:45:32	VR2W-112613	A69-1601-6491	1	0
2012-10-28 04:49:11	2012-10-28	14:49:11	VR2W-112613	A69-1601-6491	1	0
2012-10-28 05:09:24	2012-10-28	15:09:24	VR2W-112613	A69-1601-6491	1	0
2012-10-28 05:19:06	2012-10-28	15:19:06	VR2W-112613	A69-1601-6491	1	0
2012-10-28 05:48:26	2012-10-28	15:48:26	VR2W-112614	A69-1601-6491	1	0
2012-10-28 05:52:40	2012-10-28	15:52:40	VR2W-112614	A69-1601-6491	1	0
2012-10-28 05:56:02	2012-10-28	15:56:02	VR2W-112613	A69-1601-6491	1	0
2012-10-28 06:00:07	2012-10-28	16:00:07	VR2W-112614	A69-1601-6491	1	0
2012-10-28 06:36:47	2012-10-28	16:36:47	VR2W-112613	A69-1601-6491	1	0
2012-10-28 06:41:29	2012-10-28	16:41:29	VR2W-112613	A69-1601-6491	1	0
2012-10-28 06:46:00	2012-10-28	16:46:00	VR2W-112613	A69-1601-6491	1	0
2012-10-28 06:50:08	2012-10-28	16:50:08	VR2W-112613	A69-1601-6491	1	0
2012-10-28 06:53:31	2012-10-28	16:53:31	VR2W-112613	A69-1601-6491	1	0
2012-10-28 06:53:37	2012-10-28	16:53:37	VR2W-112615	A69-1601-6491	1	0
2012-10-28 06:57:02	2012-10-28	16:57:02	VR2W-112613	A69-1601-6491	1	0
2012-10-28 07:00:53	2012-10-28	17:00:53	VR2W-112613	A69-1601-6491	1	0
2012-10-28 07:09:07	2012-10-28	17:09:07	VR2W-112617	A69-1601-6491	1	0
2012-10-28 07:15:04	2012-10-28	17:15:04	VR2W-112614	A69-1601-6491	1	0
2012-10-28 07:31:59	2012-10-28	17:31:59	VR2W-112613	A69-1601-6491	1	0
2012-10-28 07:36:39	2012-10-28	17:36:39	VR2W-112613	A69-1601-6491	1	0
2012-10-28 07:41:04	2012-10-28	17:41:04	VR2W-112613	A69-1601-6491	1	0
2012-10-28 07:45:01	2012-10-28	17:45:01	VR2W-112613	A69-1601-6491	1	0
2012-10-28 07:46:26	2012-10-28	17:46:26	VR2W-112615	A69-1601-6491	1	0
2012-10-28 07:59:46	2012-10-28	17:59:46	VR2W-112614	A69-1601-6491	1	0
2012-10-28 08:24:39	2012-10-28	18:24:39	VR2W-112613	A69-1601-6491	1	0
2012-10-28 08:32:13	2012-10-28	18:32:13	VR2W-112613	A69-1601-6491	0	0
2012-10-28 15:03:01	2012-10-29	01:03:01	VR2W-112612	A69-1601-6491	0	0
2012-10-28 15:09:22	2012-10-29	01:09:22	VR2W-112613	A69-1601-6491	0	0
2012-10-28 16:29:09	2012-10-29	02:29:09	VR2W-112613	A69-1601-6491	0	0
2012-10-28 16:55:18	2012-10-29	02:55:18	VR2W-112613	A69-1601-6491	0	0
2012-10-28 17:18:49	2012-10-29	03:18:49	VR2W-112613	A69-1601-6491	0	0
2012-10-28 17:30:03	2012-10-29	03:30:03	VR2W-112613	A69-1601-6491	0	0
2012-10-28 19:31:44	2012-10-29	05:31:44	VR2W-112613	A69-1601-6491	0	0
2012-10-28 19:41:30	2012-10-29	05:41:30	VR2W-112613	A69-1601-6491	0	0
2012-10-28 20:00:43	2012-10-29	06:00:43	VR2W-112613	A69-1601-6491	0	0
2012-10-28 20:09:20	2012-10-29	06:09:20	VR2W-112613	A69-1601-6491	0	0
2012-10-28 20:19:47	2012-10-29	06:19:47	VR2W-112613	A69-1601-6491	0	0
2012-10-28 20:27:13	2012-10-29	06:27:13	VR2W-112613	A69-1601-6491	0	0
2012-10-28 20:34:17	2012-10-29	06:34:17	VR2W-112613	A69-1601-6491	1	0
2012-10-28 20:43:08	2012-10-29	06:43:08	VR2W-112613	A69-1601-6491	1	0
2012-10-28 20:56:59	2012-10-29	06:56:59	VR2W-112613	A69-1601-6491	1	0
2012-10-28 21:00:55	2012-10-29	07:00:55	VR2W-112613	A69-1601-6491	1	0
2012-10-28 21:05:35	2012-10-29	07:05:35	VR2W-112613	A69-1601-6491	1	0
2012-10-28 21:10:00	2012-10-29	07:10:00	VR2W-112613	A69-1601-6491	1	0
2012-10-28 21:23:00	2012-10-29	07:23:00	VR2W-112613	A69-1601-6491	1	0
2012-10-28 21:26:56	2012-10-29	07:26:56	VR2W-112613	A69-1601-6491	1	0
2012-10-28 21:31:34	2012-10-29	07:31:34	VR2W-112613	A69-1601-6491	1	0
2012-10-28 21:39:50	2012-10-29	07:39:50	VR2W-112613	A69-1601-6491	1	0
2012-10-28 21:44:21	2012-10-29	07:44:21	VR2W-112613	A69-1601-6491	1	0
2012-10-28 21:55:31	2012-10-29	07:55:31	VR2W-112613	A69-1601-6491	1	0
2012-10-28 21:59:29	2012-10-29	07:59:29	VR2W-112613	A69-1601-6491	1	0
2012-10-28 22:04:11	2012-10-29	08:04:11	VR2W-112613	A69-1601-6491	1	0
2012-10-28 22:08:43	2012-10-29	08:08:43	VR2W-112613	A69-1601-6491	1	0
2012-10-28 22:19:53	2012-10-29	08:19:53	VR2W-112613	A69-1601-6491	1	0
2012-10-28 22:40:52	2012-10-29	08:40:52	VR2W-112613	A69-1601-6491	1	0
2012-10-28 22:49:09	2012-10-29	08:49:09	VR2W-112613	A69-1601-6491	1	0
2012-10-28 22:53:08	2012-10-29	08:53:08	VR2W-112613	A69-1601-6491	1	0
2012-10-28 23:02:29	2012-10-29	09:02:29	VR2W-112613	A69-1601-6491	1	0
2012-10-28 23:18:18	2012-10-29	09:18:18	VR2W-112613	A69-1601-6491	1	0
2012-10-28 23:34:33	2012-10-29	09:34:33	VR2W-112613	A69-1601-6491	1	0
2012-10-28 23:54:56	2012-10-29	09:54:56	VR2W-112613	A69-1601-6491	1	0
2012-10-28 23:59:45	2012-10-29	09:59:45	VR2W-112613	A69-1601-6491	1	0
2012-10-29 00:04:30	2012-10-29	10:04:30	VR2W-112613	A69-1601-6491	1	0
2012-10-29 00:09:05	2012-10-29	10:09:05	VR2W-112613	A69-1601-6491	1	0
2012-10-29 00:24:38	2012-10-29	10:24:38	VR2W-112613	A69-1601-6491	1	0
2012-10-29 00:28:15	2012-10-29	10:28:15	VR2W-112613	A69-1601-6491	1	0
2012-10-29 00:37:00	2012-10-29	10:37:00	VR2W-112613	A69-1601-6491	1	0
2012-10-29 00:46:00	2012-10-29	10:46:00	VR2W-112613	A69-1601-6491	1	0
2012-10-29 00:49:50	2012-10-29	10:49:50	VR2W-112613	A69-1601-6491	1	0
2012-10-29 01:03:06	2012-10-29	11:03:06	VR2W-112613	A69-1601-6491	1	0
2012-10-29 01:12:17	2012-10-29	11:12:17	VR2W-112613	A69-1601-6491	1	0
2012-10-29 01:16:22	2012-10-29	11:16:22	VR2W-112613	A69-1601-6491	1	0
2012-10-29 01:19:40	2012-10-29	11:19:40	VR2W-112613	A69-1601-6491	1	0
2012-10-29 01:34:21	2012-10-29	11:34:21	VR2W-112613	A69-1601-6491	1	0
2012-10-29 01:41:30	2012-10-29	11:41:30	VR2W-112613	A69-1601-6491	1	0
2012-10-29 01:45:38	2012-10-29	11:45:38	VR2W-112613	A69-1601-6491	1	0
2012-10-29 02:00:58	2012-10-29	12:00:58	VR2W-112613	A69-1601-6491	1	0
2012-10-29 02:08:32	2012-10-29	12:08:32	VR2W-112613	A69-1601-6491	1	0
2012-10-29 02:16:04	2012-10-29	12:16:04	VR2W-112613	A69-1601-6491	1	0
2012-10-29 02:20:45	2012-10-29	12:20:45	VR2W-112613	A69-1601-6491	1	0
2012-10-29 02:25:12	2012-10-29	12:25:12	VR2W-112613	A69-1601-6491	1	0
2012-10-29 02:47:15	2012-10-29	12:47:15	VR2W-112613	A69-1601-6491	1	0
2012-10-29 02:50:32	2012-10-29	12:50:32	VR2W-112613	A69-1601-6491	1	0
2012-10-29 02:53:52	2012-10-29	12:53:52	VR2W-112613	A69-1601-6491	1	0
2012-10-29 03:04:57	2012-10-29	13:04:57	VR2W-112613	A69-1601-6491	1	0
2012-10-29 03:09:47	2012-10-29	13:09:47	VR2W-112613	A69-1601-6491	1	0
2012-10-29 03:14:33	2012-10-29	13:14:33	VR2W-112613	A69-1601-6491	1	0
2012-10-29 03:19:11	2012-10-29	13:19:11	VR2W-112613	A69-1601-6491	1	0
2012-10-29 03:23:34	2012-10-29	13:23:34	VR2W-112613	A69-1601-6491	1	0
2012-10-29 03:27:27	2012-10-29	13:27:27	VR2W-112613	A69-1601-6491	1	0
2012-10-29 03:31:59	2012-10-29	13:31:59	VR2W-112613	A69-1601-6491	1	0
2012-10-29 03:37:02	2012-10-29	13:37:02	VR2W-112612	A69-1601-6491	1	0
2012-10-29 03:39:36	2012-10-29	13:39:36	VR2W-112613	A69-1601-6491	1	0
2012-10-29 03:47:22	2012-10-29	13:47:22	VR2W-112613	A69-1601-6491	1	0
2012-10-29 03:50:40	2012-10-29	13:50:40	VR2W-112613	A69-1601-6491	1	0
2012-10-29 03:54:01	2012-10-29	13:54:01	VR2W-112613	A69-1601-6491	1	0
2012-10-29 03:57:30	2012-10-29	13:57:30	VR2W-112613	A69-1601-6491	1	0
2012-10-29 04:01:16	2012-10-29	14:01:16	VR2W-112613	A69-1601-6491	1	0
2012-10-29 04:05:32	2012-10-29	14:05:32	VR2W-112613	A69-1601-6491	1	0
2012-10-29 04:09:11	2012-10-29	14:09:11	VR2W-112613	A69-1601-6491	1	0
2012-10-29 04:19:44	2012-10-29	14:19:44	VR2W-112613	A69-1601-6491	1	0
2012-10-29 04:23:00	2012-10-29	14:23:00	VR2W-112613	A69-1601-6491	1	0
2012-10-29 04:26:19	2012-10-29	14:26:19	VR2W-112613	A69-1601-6491	1	0
2012-10-29 04:37:16	2012-10-29	14:37:16	VR2W-112613	A69-1601-6491	1	0
2012-10-29 04:41:56	2012-10-29	14:41:56	VR2W-112613	A69-1601-6491	1	0
2012-10-29 04:46:23	2012-10-29	14:46:23	VR2W-112613	A69-1601-6491	1	0
2012-10-29 04:50:25	2012-10-29	14:50:25	VR2W-112613	A69-1601-6491	1	0
2012-10-29 04:55:14	2012-10-29	14:55:14	VR2W-112613	A69-1601-6491	1	0
2012-10-29 04:59:57	2012-10-29	14:59:57	VR2W-112613	A69-1601-6491	1	0
2012-10-29 05:08:43	2012-10-29	15:08:43	VR2W-112613	A69-1601-6491	1	0
2012-10-29 05:12:16	2012-10-29	15:12:16	VR2W-112613	A69-1601-6491	1	0
2012-10-29 05:24:44	2012-10-29	15:24:44	VR2W-112613	A69-1601-6491	1	0
2012-10-29 05:31:26	2012-10-29	15:31:26	VR2W-112613	A69-1601-6491	1	0
2012-10-29 05:43:22	2012-10-29	15:43:22	VR2W-112613	A69-1601-6491	1	0
2012-10-29 06:09:26	2012-10-29	16:09:26	VR2W-112613	A69-1601-6491	1	0
2012-10-29 06:17:19	2012-10-29	16:17:19	VR2W-112613	A69-1601-6491	1	0
2012-10-29 06:21:21	2012-10-29	16:21:21	VR2W-112613	A69-1601-6491	1	0
2012-10-29 06:30:13	2012-10-29	16:30:13	VR2W-112611	A69-1601-6491	1	0
2012-10-29 06:33:04	2012-10-29	16:33:04	VR2W-112612	A69-1601-6491	1	0
2012-10-29 06:34:48	2012-10-29	16:34:48	VR2W-112611	A69-1601-6491	1	0
2012-10-29 06:39:45	2012-10-29	16:39:45	VR2W-112613	A69-1601-6491	1	0
2012-10-29 06:47:28	2012-10-29	16:47:28	VR2W-112613	A69-1601-6491	1	0
2012-10-29 06:50:43	2012-10-29	16:50:43	VR2W-112613	A69-1601-6491	1	0
2012-10-29 06:53:59	2012-10-29	16:53:59	VR2W-112613	A69-1601-6491	1	0
2012-10-29 07:00:25	2012-10-29	17:00:25	VR2W-112615	A69-1601-6491	1	0
2012-10-29 07:00:38	2012-10-29	17:00:38	VR2W-112613	A69-1601-6491	1	0
2012-10-29 07:12:30	2012-10-29	17:12:30	VR2W-112618	A69-1601-6491	1	0
2012-10-29 07:36:21	2012-10-29	17:36:21	VR2W-112615	A69-1601-6491	1	0
2012-10-29 07:40:15	2012-10-29	17:40:15	VR2W-112615	A69-1601-6491	1	0
2012-10-29 07:44:48	2012-10-29	17:44:48	VR2W-112615	A69-1601-6491	1	0
2012-10-29 07:52:33	2012-10-29	17:52:33	VR2W-112615	A69-1601-6491	1	0
2012-10-29 12:00:55	2012-10-29	22:00:55	VR2W-112613	A69-1601-6491	0	0
2012-10-29 19:25:05	2012-10-30	05:25:05	VR2W-112613	A69-1601-6491	0	0
2012-10-29 20:43:19	2012-10-30	06:43:19	VR2W-112613	A69-1601-6491	1	0
2012-10-29 21:09:32	2012-10-30	07:09:32	VR2W-112613	A69-1601-6491	1	0
2012-10-29 23:03:44	2012-10-30	09:03:44	VR2W-112613	A69-1601-6491	1	0
2012-10-29 23:16:44	2012-10-30	09:16:44	VR2W-112613	A69-1601-6491	1	0
2012-10-29 23:25:16	2012-10-30	09:25:16	VR2W-112613	A69-1601-6491	1	0
2012-10-29 23:33:20	2012-10-30	09:33:20	VR2W-112613	A69-1601-6491	1	0
2012-10-29 23:55:22	2012-10-30	09:55:22	VR2W-112613	A69-1601-6491	1	0
2012-10-30 00:12:05	2012-10-30	10:12:05	VR2W-112613	A69-1601-6491	1	0
2012-10-30 00:16:10	2012-10-30	10:16:10	VR2W-112613	A69-1601-6491	1	0
2012-10-30 04:01:14	2012-10-30	14:01:14	VR2W-112613	A69-1601-6491	1	0
2012-10-30 05:18:44	2012-10-30	15:18:44	VR2W-112613	A69-1601-6491	1	0
2012-10-30 05:49:33	2012-10-30	15:49:33	VR2W-112613	A69-1601-6491	1	0
2012-10-30 05:59:55	2012-10-30	15:59:55	VR2W-112615	A69-1601-6491	1	0
2012-10-30 06:02:05	2012-10-30	16:02:05	VR2W-112613	A69-1601-6491	1	0
2012-10-30 06:04:36	2012-10-30	16:04:36	VR2W-112615	A69-1601-6491	1	0
2012-10-30 06:28:27	2012-10-30	16:28:27	VR2W-112612	A69-1601-6491	1	0
2012-10-30 06:29:38	2012-10-30	16:29:38	VR2W-112613	A69-1601-6491	1	0
2012-10-30 06:38:49	2012-10-30	16:38:49	VR2W-112613	A69-1601-6491	1	0
2012-10-30 06:49:36	2012-10-30	16:49:36	VR2W-112613	A69-1601-6491	1	0
2012-10-30 14:55:59	2012-10-31	00:55:59	VR2W-112613	A69-1601-6491	0	0
2012-10-30 16:36:09	2012-10-31	02:36:09	VR2W-112613	A69-1601-6491	0	0
2012-10-30 17:00:31	2012-10-31	03:00:31	VR2W-112612	A69-1601-6491	0	0
2012-10-30 17:14:57	2012-10-31	03:14:57	VR2W-112613	A69-1601-6491	0	0
2012-10-30 18:41:14	2012-10-31	04:41:14	VR2W-112612	A69-1601-6491	0	0
2012-10-30 18:51:37	2012-10-31	04:51:37	VR2W-112613	A69-1601-6491	0	0
2012-10-30 19:25:33	2012-10-31	05:25:33	VR2W-112613	A69-1601-6491	0	0
2012-10-30 19:29:21	2012-10-31	05:29:21	VR2W-112613	A69-1601-6491	0	0
2012-10-30 20:08:01	2012-10-31	06:08:01	VR2W-112613	A69-1601-6491	0	0
2012-10-30 20:21:26	2012-10-31	06:21:26	VR2W-112613	A69-1601-6491	0	0
2012-10-30 20:25:49	2012-10-31	06:25:49	VR2W-112613	A69-1601-6491	0	0
2012-10-30 21:06:49	2012-10-31	07:06:49	VR2W-112613	A69-1601-6491	1	0
2012-10-30 21:11:05	2012-10-31	07:11:05	VR2W-112613	A69-1601-6491	1	0
2012-10-30 21:25:20	2012-10-31	07:25:20	VR2W-112613	A69-1601-6491	1	0
2012-10-30 21:32:06	2012-10-31	07:32:06	VR2W-112613	A69-1601-6491	1	0
2012-10-30 21:44:38	2012-10-31	07:44:38	VR2W-112613	A69-1601-6491	1	0
2012-10-30 21:54:12	2012-10-31	07:54:12	VR2W-112613	A69-1601-6491	1	0
2012-10-30 21:58:48	2012-10-31	07:58:48	VR2W-112613	A69-1601-6491	1	0
2012-10-30 22:03:06	2012-10-31	08:03:06	VR2W-112613	A69-1601-6491	1	0
2012-10-30 22:14:36	2012-10-31	08:14:36	VR2W-112613	A69-1601-6491	1	0
2012-10-30 22:37:01	2012-10-31	08:37:01	VR2W-112613	A69-1601-6491	1	0
2012-10-30 22:44:29	2012-10-31	08:44:29	VR2W-112613	A69-1601-6491	1	0
2012-10-30 22:49:04	2012-10-31	08:49:04	VR2W-112613	A69-1601-6491	1	0
2012-10-30 22:53:21	2012-10-31	08:53:21	VR2W-112613	A69-1601-6491	1	0
2012-10-30 23:04:24	2012-10-31	09:04:24	VR2W-112613	A69-1601-6491	1	0
2012-10-30 23:07:46	2012-10-31	09:07:46	VR2W-112613	A69-1601-6491	1	0
2012-10-30 23:11:17	2012-10-31	09:11:17	VR2W-112613	A69-1601-6491	1	0
2012-10-30 23:27:39	2012-10-31	09:27:39	VR2W-112613	A69-1601-6491	1	0
2012-10-30 23:48:21	2012-10-31	09:48:21	VR2W-112613	A69-1601-6491	1	0
2012-10-30 23:51:50	2012-10-31	09:51:50	VR2W-112613	A69-1601-6491	1	0
2012-10-31 00:12:01	2012-10-31	10:12:01	VR2W-112613	A69-1601-6491	1	0
2012-10-31 00:38:37	2012-10-31	10:38:37	VR2W-112613	A69-1601-6491	1	0
2012-10-31 00:53:32	2012-10-31	10:53:32	VR2W-112613	A69-1601-6491	1	0
2012-10-31 01:12:34	2012-10-31	11:12:34	VR2W-112613	A69-1601-6491	1	0
2012-10-31 01:25:47	2012-10-31	11:25:47	VR2W-112613	A69-1601-6491	1	0
2012-10-31 01:37:40	2012-10-31	11:37:40	VR2W-112613	A69-1601-6491	1	0
2012-10-31 01:41:44	2012-10-31	11:41:44	VR2W-112613	A69-1601-6491	1	0
2012-10-31 01:54:58	2012-10-31	11:54:58	VR2W-112613	A69-1601-6491	1	0
2012-10-31 01:58:31	2012-10-31	11:58:31	VR2W-112613	A69-1601-6491	1	0
2012-10-31 02:02:24	2012-10-31	12:02:24	VR2W-112613	A69-1601-6491	1	0
2012-10-31 02:14:42	2012-10-31	12:14:42	VR2W-112613	A69-1601-6491	1	0
2012-10-31 02:27:05	2012-10-31	12:27:05	VR2W-112613	A69-1601-6491	1	0
2012-10-31 02:31:58	2012-10-31	12:31:58	VR2W-112613	A69-1601-6491	1	0
2012-10-31 02:36:50	2012-10-31	12:36:50	VR2W-112613	A69-1601-6491	1	0
2012-10-31 02:41:41	2012-10-31	12:41:41	VR2W-112613	A69-1601-6491	1	0
2012-10-31 03:03:09	2012-10-31	13:03:09	VR2W-112613	A69-1601-6491	1	0
2012-10-31 03:10:17	2012-10-31	13:10:17	VR2W-112613	A69-1601-6491	1	0
2012-10-31 03:17:47	2012-10-31	13:17:47	VR2W-112613	A69-1601-6491	1	0
2012-10-31 03:29:33	2012-10-31	13:29:33	VR2W-112613	A69-1601-6491	1	0
2012-10-31 03:33:31	2012-10-31	13:33:31	VR2W-112613	A69-1601-6491	1	0
2012-10-31 04:05:09	2012-10-31	14:05:09	VR2W-112613	A69-1601-6491	1	0
2012-10-31 04:16:38	2012-10-31	14:16:38	VR2W-112613	A69-1601-6491	1	0
2012-10-31 04:20:29	2012-10-31	14:20:29	VR2W-112613	A69-1601-6491	1	0
2012-10-31 04:29:03	2012-10-31	14:29:03	VR2W-112613	A69-1601-6491	1	0
2012-10-31 04:38:51	2012-10-31	14:38:51	VR2W-112613	A69-1601-6491	1	0
2012-10-31 04:42:14	2012-10-31	14:42:14	VR2W-112613	A69-1601-6491	1	0
2012-10-31 04:49:33	2012-10-31	14:49:33	VR2W-112613	A69-1601-6491	1	0
2012-10-31 04:57:47	2012-10-31	14:57:47	VR2W-112613	A69-1601-6491	1	0
2012-10-31 05:09:36	2012-10-31	15:09:36	VR2W-112613	A69-1601-6491	1	0
2012-10-31 05:27:22	2012-10-31	15:27:22	VR2W-112613	A69-1601-6491	1	0
2012-10-31 05:30:37	2012-10-31	15:30:37	VR2W-112613	A69-1601-6491	1	0
2012-10-31 05:37:08	2012-10-31	15:37:08	VR2W-112613	A69-1601-6491	1	0
2012-10-31 05:40:25	2012-10-31	15:40:25	VR2W-112613	A69-1601-6491	1	0
2012-10-31 05:51:06	2012-10-31	15:51:06	VR2W-112613	A69-1601-6491	1	0
2012-10-31 05:59:19	2012-10-31	15:59:19	VR2W-112613	A69-1601-6491	1	0
2012-10-31 06:03:46	2012-10-31	16:03:46	VR2W-112613	A69-1601-6491	1	0
2012-10-31 06:17:25	2012-10-31	16:17:25	VR2W-112613	A69-1601-6491	1	0
2012-10-31 06:22:05	2012-10-31	16:22:05	VR2W-112613	A69-1601-6491	1	0
2012-10-31 06:35:14	2012-10-31	16:35:14	VR2W-112613	A69-1601-6491	1	0
2012-10-31 06:44:09	2012-10-31	16:44:09	VR2W-112614	A69-1601-6491	1	0
2012-10-31 06:51:40	2012-10-31	16:51:40	VR2W-112613	A69-1601-6491	1	0
2012-10-31 08:01:27	2012-10-31	18:01:27	VR2W-112619	A69-1601-6491	1	0
2012-10-31 08:24:04	2012-10-31	18:24:04	VR2W-112613	A69-1601-6491	1	0
2012-10-31 08:28:39	2012-10-31	18:28:39	VR2W-112613	A69-1601-6491	1	0
2012-10-31 16:54:27	2012-11-01	02:54:27	VR2W-112612	A69-1601-6491	0	0
2012-10-31 19:20:54	2012-11-01	05:20:54	VR2W-112613	A69-1601-6491	0	0
2012-10-31 19:39:23	2012-11-01	05:39:23	VR2W-112613	A69-1601-6491	0	0
2012-10-31 19:51:01	2012-11-01	05:51:01	VR2W-112613	A69-1601-6491	0	0
2012-10-31 20:32:13	2012-11-01	06:32:13	VR2W-112613	A69-1601-6491	1	0
2012-10-31 20:36:44	2012-11-01	06:36:44	VR2W-112613	A69-1601-6491	1	0
2012-10-31 20:56:26	2012-11-01	06:56:26	VR2W-112613	A69-1601-6491	1	0
2012-10-31 21:13:28	2012-11-01	07:13:28	VR2W-112613	A69-1601-6491	1	0
2012-10-31 21:20:46	2012-11-01	07:20:46	VR2W-112613	A69-1601-6491	1	0
2012-10-31 21:33:20	2012-11-01	07:33:20	VR2W-112613	A69-1601-6491	1	0
2012-10-31 22:03:31	2012-11-01	08:03:31	VR2W-112613	A69-1601-6491	1	0
2012-10-31 22:13:25	2012-11-01	08:13:25	VR2W-112613	A69-1601-6491	1	0
2012-10-31 22:20:36	2012-11-01	08:20:36	VR2W-112613	A69-1601-6491	1	0
2012-10-31 22:24:49	2012-11-01	08:24:49	VR2W-112613	A69-1601-6491	1	0
2012-10-31 22:36:32	2012-11-01	08:36:32	VR2W-112613	A69-1601-6491	1	0
2012-10-31 22:44:59	2012-11-01	08:44:59	VR2W-112613	A69-1601-6491	1	0
2012-10-31 22:56:37	2012-11-01	08:56:37	VR2W-112613	A69-1601-6491	1	0
2012-10-31 23:08:40	2012-11-01	09:08:40	VR2W-112613	A69-1601-6491	1	0
2012-10-31 23:12:14	2012-11-01	09:12:14	VR2W-112613	A69-1601-6491	1	0
2012-10-31 23:24:57	2012-11-01	09:24:57	VR2W-112613	A69-1601-6491	1	0
2012-10-31 23:32:33	2012-11-01	09:32:33	VR2W-112613	A69-1601-6491	1	0
2012-11-01 00:37:55	2012-11-01	10:37:55	VR2W-112613	A69-1601-6491	1	0
2012-11-01 00:45:12	2012-11-01	10:45:12	VR2W-112613	A69-1601-6491	1	0
2012-11-01 01:09:36	2012-11-01	11:09:36	VR2W-112613	A69-1601-6491	1	0
2012-11-01 01:13:56	2012-11-01	11:13:56	VR2W-112613	A69-1601-6491	1	0
2012-11-01 01:47:24	2012-11-01	11:47:24	VR2W-112613	A69-1601-6491	1	0
2012-11-01 01:52:11	2012-11-01	11:52:11	VR2W-112613	A69-1601-6491	1	0
2012-11-01 02:01:21	2012-11-01	12:01:21	VR2W-112613	A69-1601-6491	1	0
2012-11-01 03:06:00	2012-11-01	13:06:00	VR2W-112613	A69-1601-6491	1	0
2012-11-01 04:02:24	2012-11-01	14:02:24	VR2W-112613	A69-1601-6491	1	0
2012-11-01 04:07:01	2012-11-01	14:07:01	VR2W-112613	A69-1601-6491	1	0
2012-11-01 04:11:22	2012-11-01	14:11:22	VR2W-112613	A69-1601-6491	1	0
2012-11-01 04:15:12	2012-11-01	14:15:12	VR2W-112613	A69-1601-6491	1	0
2012-11-01 04:19:37	2012-11-01	14:19:37	VR2W-112613	A69-1601-6491	1	0
2012-11-01 04:32:35	2012-11-01	14:32:35	VR2W-112613	A69-1601-6491	1	0
2012-11-01 04:36:28	2012-11-01	14:36:28	VR2W-112613	A69-1601-6491	1	0
2012-11-01 04:45:12	2012-11-01	14:45:12	VR2W-112613	A69-1601-6491	1	0
2012-11-01 04:48:42	2012-11-01	14:48:42	VR2W-112613	A69-1601-6491	1	0
2012-11-01 04:52:29	2012-11-01	14:52:29	VR2W-112613	A69-1601-6491	1	0
2012-11-01 04:56:47	2012-11-01	14:56:47	VR2W-112613	A69-1601-6491	1	0
2012-11-01 05:00:31	2012-11-01	15:00:31	VR2W-112613	A69-1601-6491	1	0
2012-11-01 05:04:45	2012-11-01	15:04:45	VR2W-112613	A69-1601-6491	1	0
2012-11-01 05:47:14	2012-11-01	15:47:14	VR2W-112613	A69-1601-6491	1	0
2012-11-01 05:52:01	2012-11-01	15:52:01	VR2W-112613	A69-1601-6491	1	0
2012-11-02 18:55:47	2012-11-03	04:55:47	VR2W-112613	A69-1601-6491	0	0
2012-11-02 19:54:39	2012-11-03	05:54:39	VR2W-112613	A69-1601-6491	0	0
2012-11-02 19:58:27	2012-11-03	05:58:27	VR2W-112613	A69-1601-6491	0	0
2012-11-02 20:02:51	2012-11-03	06:02:51	VR2W-112613	A69-1601-6491	0	0
2012-11-02 20:06:45	2012-11-03	06:06:45	VR2W-112613	A69-1601-6491	0	0
2012-11-02 20:11:19	2012-11-03	06:11:19	VR2W-112613	A69-1601-6491	0	0
2012-11-02 20:15:33	2012-11-03	06:15:33	VR2W-112613	A69-1601-6491	0	0
2012-11-02 20:19:08	2012-11-03	06:19:08	VR2W-112613	A69-1601-6491	0	0
2012-11-02 21:49:06	2012-11-03	07:49:06	VR2W-112611	A69-1601-6491	1	0
2012-11-02 21:57:09	2012-11-03	07:57:09	VR2W-112613	A69-1601-6491	1	0
2012-11-02 22:01:34	2012-11-03	08:01:34	VR2W-112613	A69-1601-6491	1	0
2012-11-02 22:18:28	2012-11-03	08:18:28	VR2W-112613	A69-1601-6491	1	0
2012-11-02 22:23:03	2012-11-03	08:23:03	VR2W-112613	A69-1601-6491	1	0
2012-11-02 22:49:46	2012-11-03	08:49:46	VR2W-112613	A69-1601-6491	1	0
2012-11-02 23:11:59	2012-11-03	09:11:59	VR2W-112614	A69-1601-6491	1	0
2012-11-02 23:13:21	2012-11-03	09:13:21	VR2W-112611	A69-1601-6491	1	0
2012-11-02 23:28:20	2012-11-03	09:28:20	VR2W-112613	A69-1601-6491	1	0
2012-11-02 23:33:02	2012-11-03	09:33:02	VR2W-112613	A69-1601-6491	1	0
2012-11-02 23:44:54	2012-11-03	09:44:54	VR2W-112613	A69-1601-6491	1	0
2012-11-02 23:51:40	2012-11-03	09:51:40	VR2W-112613	A69-1601-6491	1	0
2012-11-03 00:18:32	2012-11-03	10:18:32	VR2W-112612	A69-1601-6491	1	0
2012-11-03 00:44:44	2012-11-03	10:44:44	VR2W-112613	A69-1601-6491	1	0
2012-11-03 00:59:15	2012-11-03	10:59:15	VR2W-112613	A69-1601-6491	1	0
2012-11-03 01:03:57	2012-11-03	11:03:57	VR2W-112613	A69-1601-6491	1	0
2012-11-03 01:44:07	2012-11-03	11:44:07	VR2W-112613	A69-1601-6491	1	0
2012-11-03 01:51:27	2012-11-03	11:51:27	VR2W-112613	A69-1601-6491	1	0
2012-11-03 01:58:02	2012-11-03	11:58:02	VR2W-112613	A69-1601-6491	1	0
2012-11-03 02:01:26	2012-11-03	12:01:26	VR2W-112613	A69-1601-6491	1	0
2012-11-03 02:05:01	2012-11-03	12:05:01	VR2W-112613	A69-1601-6491	1	0
2012-11-03 02:38:20	2012-11-03	12:38:20	VR2W-112613	A69-1601-6491	1	0
2012-11-03 02:47:45	2012-11-03	12:47:45	VR2W-112613	A69-1601-6491	1	0
2012-11-03 02:50:08	2012-11-03	12:50:08	VR2W-112612	A69-1601-6491	1	0
2012-11-03 03:08:34	2012-11-03	13:08:34	VR2W-112613	A69-1601-6491	1	0
2012-11-03 03:12:38	2012-11-03	13:12:38	VR2W-112613	A69-1601-6491	1	0
2012-11-03 03:19:08	2012-11-03	13:19:08	VR2W-112613	A69-1601-6491	1	0
2012-11-03 03:22:26	2012-11-03	13:22:26	VR2W-112613	A69-1601-6491	1	0
2012-11-03 03:30:23	2012-11-03	13:30:23	VR2W-112612	A69-1601-6491	1	0
2012-11-03 03:33:01	2012-11-03	13:33:01	VR2W-112613	A69-1601-6491	1	0
2012-11-03 03:44:54	2012-11-03	13:44:54	VR2W-112613	A69-1601-6491	1	0
2012-11-03 03:58:55	2012-11-03	13:58:55	VR2W-112613	A69-1601-6491	1	0
2012-11-03 04:03:02	2012-11-03	14:03:02	VR2W-112613	A69-1601-6491	1	0
2012-11-03 04:03:06	2012-11-03	14:03:06	VR2W-112612	A69-1601-6491	1	0
2012-11-03 04:30:09	2012-11-03	14:30:09	VR2W-112613	A69-1601-6491	1	0
2012-11-03 04:35:27	2012-11-03	14:35:27	VR2W-112612	A69-1601-6491	1	0
2012-11-03 04:42:18	2012-11-03	14:42:18	VR2W-112613	A69-1601-6491	1	0
2012-11-03 05:08:15	2012-11-03	15:08:15	VR2W-112613	A69-1601-6491	1	0
2012-11-03 05:20:04	2012-11-03	15:20:04	VR2W-112612	A69-1601-6491	1	0
2012-11-03 05:26:29	2012-11-03	15:26:29	VR2W-112613	A69-1601-6491	1	0
2012-11-03 05:44:33	2012-11-03	15:44:33	VR2W-112613	A69-1601-6491	1	0
2012-11-03 05:57:07	2012-11-03	15:57:07	VR2W-112613	A69-1601-6491	1	0
2012-11-03 06:05:40	2012-11-03	16:05:40	VR2W-112613	A69-1601-6491	1	0
2012-11-03 06:18:13	2012-11-03	16:18:13	VR2W-112613	A69-1601-6491	1	0
2012-11-03 06:22:05	2012-11-03	16:22:05	VR2W-112613	A69-1601-6491	1	0
2012-11-03 06:27:05	2012-11-03	16:27:05	VR2W-112612	A69-1601-6491	1	0
2012-11-03 06:49:34	2012-11-03	16:49:34	VR2W-112613	A69-1601-6491	1	0
2012-11-03 07:02:38	2012-11-03	17:02:38	VR2W-112613	A69-1601-6491	1	0
2012-11-03 07:15:59	2012-11-03	17:15:59	VR2W-112613	A69-1601-6491	1	0
2012-11-03 07:17:41	2012-11-03	17:17:41	VR2W-112614	A69-1601-6491	1	0
2012-11-03 07:51:17	2012-11-03	17:51:17	VR2W-112613	A69-1601-6491	1	0
2012-11-03 07:55:34	2012-11-03	17:55:34	VR2W-112613	A69-1601-6491	1	0
2012-11-03 08:06:50	2012-11-03	18:06:50	VR2W-112613	A69-1601-6491	1	0
2012-11-03 08:10:27	2012-11-03	18:10:27	VR2W-112613	A69-1601-6491	1	0
2012-11-03 08:36:41	2012-11-03	18:36:41	VR2W-112613	A69-1601-6491	0	0
2012-11-03 08:40:54	2012-11-03	18:40:54	VR2W-112613	A69-1601-6491	0	0
2012-11-03 08:44:25	2012-11-03	18:44:25	VR2W-112613	A69-1601-6491	0	0
2012-11-03 08:48:14	2012-11-03	18:48:14	VR2W-112613	A69-1601-6491	0	0
2012-11-03 08:52:39	2012-11-03	18:52:39	VR2W-112613	A69-1601-6491	0	0
2012-11-03 08:56:34	2012-11-03	18:56:34	VR2W-112613	A69-1601-6491	0	0
2012-11-03 11:09:45	2012-11-03	21:09:45	VR2W-112612	A69-1601-6491	0	0
2012-11-03 19:02:22	2012-11-04	05:02:22	VR2W-112613	A69-1601-6491	0	0
2012-11-03 19:11:25	2012-11-04	05:11:25	VR2W-112613	A69-1601-6491	0	0
2012-11-03 19:19:55	2012-11-04	05:19:55	VR2W-112613	A69-1601-6491	0	0
2012-11-03 19:32:02	2012-11-04	05:32:02	VR2W-112613	A69-1601-6491	0	0
2012-11-03 19:39:01	2012-11-04	05:39:01	VR2W-112613	A69-1601-6491	0	0
2012-11-03 19:43:21	2012-11-04	05:43:21	VR2W-112614	A69-1601-6491	0	0
2012-11-03 20:18:14	2012-11-04	06:18:14	VR2W-112613	A69-1601-6491	0	0
2012-11-03 21:04:28	2012-11-04	07:04:28	VR2W-112613	A69-1601-6491	1	0
2012-11-03 21:09:19	2012-11-04	07:09:19	VR2W-112613	A69-1601-6491	1	0
2012-11-03 21:14:08	2012-11-04	07:14:08	VR2W-112613	A69-1601-6491	1	0
2012-11-03 21:18:53	2012-11-04	07:18:53	VR2W-112613	A69-1601-6491	1	0
2012-11-03 21:31:23	2012-11-04	07:31:23	VR2W-112613	A69-1601-6491	1	0
2012-11-03 21:42:01	2012-11-04	07:42:01	VR2W-112613	A69-1601-6491	1	0
2012-11-03 21:45:22	2012-11-04	07:45:22	VR2W-112613	A69-1601-6491	1	0
2012-11-03 21:48:50	2012-11-04	07:48:50	VR2W-112613	A69-1601-6491	1	0
2012-11-03 22:08:19	2012-11-04	08:08:19	VR2W-112613	A69-1601-6491	1	0
2012-11-03 22:45:10	2012-11-04	08:45:10	VR2W-112613	A69-1601-6491	1	0
2012-11-03 23:41:16	2012-11-04	09:41:16	VR2W-112614	A69-1601-6491	1	0
2012-11-03 23:43:00	2012-11-04	09:43:00	VR2W-112613	A69-1601-6491	1	0
2012-11-03 23:48:23	2012-11-04	09:48:23	VR2W-112614	A69-1601-6491	1	0
2012-11-04 00:11:38	2012-11-04	10:11:38	VR2W-112613	A69-1601-6491	1	0
2012-11-04 01:08:22	2012-11-04	11:08:22	VR2W-112613	A69-1601-6491	1	0
2012-11-04 01:29:13	2012-11-04	11:29:13	VR2W-112613	A69-1601-6491	1	0
2012-11-04 01:35:42	2012-11-04	11:35:42	VR2W-112613	A69-1601-6491	1	0
2012-11-04 02:01:37	2012-11-04	12:01:37	VR2W-112613	A69-1601-6491	1	0
2012-11-04 02:04:51	2012-11-04	12:04:51	VR2W-112613	A69-1601-6491	1	0
2012-11-04 02:14:33	2012-11-04	12:14:33	VR2W-112613	A69-1601-6491	1	0
2012-11-04 02:34:39	2012-11-04	12:34:39	VR2W-112613	A69-1601-6491	1	0
2012-11-04 02:47:55	2012-11-04	12:47:55	VR2W-112613	A69-1601-6491	1	0
2012-11-04 03:11:55	2012-11-04	13:11:55	VR2W-112613	A69-1601-6491	1	0
2012-11-04 03:24:19	2012-11-04	13:24:19	VR2W-112613	A69-1601-6491	1	0
2012-11-04 03:27:33	2012-11-04	13:27:33	VR2W-112613	A69-1601-6491	1	0
2012-11-04 03:37:19	2012-11-04	13:37:19	VR2W-112613	A69-1601-6491	1	0
2012-11-04 03:40:37	2012-11-04	13:40:37	VR2W-112613	A69-1601-6491	1	0
2012-11-04 03:55:54	2012-11-04	13:55:54	VR2W-112613	A69-1601-6491	1	0
2012-11-04 03:59:58	2012-11-04	13:59:58	VR2W-112613	A69-1601-6491	1	0
2012-11-04 04:21:07	2012-11-04	14:21:07	VR2W-112613	A69-1601-6491	1	0
2012-11-04 04:28:01	2012-11-04	14:28:01	VR2W-112613	A69-1601-6491	1	0
2012-11-04 04:31:49	2012-11-04	14:31:49	VR2W-112613	A69-1601-6491	1	0
2012-11-04 05:11:31	2012-11-04	15:11:31	VR2W-112613	A69-1601-6491	1	0
2012-11-04 05:33:42	2012-11-04	15:33:42	VR2W-112613	A69-1601-6491	1	0
2012-11-04 05:38:19	2012-11-04	15:38:19	VR2W-112613	A69-1601-6491	1	0
2012-11-04 05:42:38	2012-11-04	15:42:38	VR2W-112613	A69-1601-6491	1	0
2012-11-04 05:46:25	2012-11-04	15:46:25	VR2W-112613	A69-1601-6491	1	0
2012-11-04 06:06:10	2012-11-04	16:06:10	VR2W-112613	A69-1601-6491	1	0
2012-11-04 06:26:33	2012-11-04	16:26:33	VR2W-112613	A69-1601-6491	1	0
2012-11-04 07:01:03	2012-11-04	17:01:03	VR2W-112613	A69-1601-6491	1	0
2012-11-04 07:24:59	2012-11-04	17:24:59	VR2W-112613	A69-1601-6491	1	0
2012-11-04 07:40:03	2012-11-04	17:40:03	VR2W-112618	A69-1601-6491	1	0
2012-11-04 07:56:09	2012-11-04	17:56:09	VR2W-112618	A69-1601-6491	1	0
2012-11-04 08:21:44	2012-11-04	18:21:44	VR2W-112619	A69-1601-6491	1	0
2012-11-04 08:30:38	2012-11-04	18:30:38	VR2W-112619	A69-1601-6491	0	0
2012-11-04 08:40:18	2012-11-04	18:40:18	VR2W-112614	A69-1601-6491	0	0
2012-11-04 09:51:37	2012-11-04	19:51:37	VR2W-112612	A69-1601-6491	0	0
2012-11-04 12:58:47	2012-11-04	22:58:47	VR2W-112612	A69-1601-6491	0	0
2012-11-04 19:00:43	2012-11-05	05:00:43	VR2W-112613	A69-1601-6491	0	0
2012-11-04 19:14:06	2012-11-05	05:14:06	VR2W-112613	A69-1601-6491	0	0
