# Supplementary material for: Simulated Macro-Algal Outbreak Triggers a Large-Scale Response on Coral Reefs
Source: PLoS One. 2015 Jul 14;10(7):e0132895. doi: 10.1371/journal.pone.0132895 (PMC4501832; doi:10.1371/journal.pone.0132895)
Supplement: S1 Dataset — Data has been separated into three sub-folders; video data, visual transect data and individual fishes’ acoustic detection data. (ZIP) [file pone.0132895.s001.zip › Raw Data/Spatial/Scarid/1247TS.csv]

Date and Time (UTC)	Receiver	Transmitter	Transmitter Name	Transmitter Serial	Sensor Value	Sensor Unit	Station Name	Latitude	Longitude
2012-04-07 23:37:40	VR2W-105217	A69-9001-1247
2012-04-07 23:45:11	VR2W-105217	A69-9001-1247
2012-04-07 23:54:00	VR2W-105217	A69-9001-1247
2012-04-07 23:57:33	VR2W-105217	A69-9001-1247
2012-04-08 00:09:39	VR2W-105217	A69-9001-1247
2012-04-08 00:23:08	VR2W-105217	A69-9001-1247
2012-04-08 00:28:01	VR2W-105217	A69-9001-1247
2012-04-08 00:37:38	VR2W-105217	A69-9001-1247
2012-04-08 00:42:13	VR2W-105217	A69-9001-1247
2012-04-08 00:50:04	VR2W-105217	A69-9001-1247
2012-04-08 00:53:58	VR2W-105217	A69-9001-1247
2012-04-08 01:02:39	VR2W-105217	A69-9001-1247
2012-04-08 01:06:02	VR2W-105217	A69-9001-1247
2012-04-08 01:09:32	VR2W-105217	A69-9001-1247
2012-04-08 01:17:31	VR2W-105217	A69-9001-1247
2012-04-08 01:21:03	VR2W-105217	A69-9001-1247
2012-04-08 01:24:51	VR2W-105217	A69-9001-1247
2012-04-08 01:41:09	VR2W-105217	A69-9001-1247
2012-04-08 01:45:27	VR2W-105217	A69-9001-1247
2012-04-08 01:49:08	VR2W-105217	A69-9001-1247
2012-04-08 02:07:47	VR2W-105217	A69-9001-1247
2012-04-08 02:21:03	VR2W-105217	A69-9001-1247
2012-04-08 02:25:56	VR2W-105217	A69-9001-1247
2012-04-08 02:30:47	VR2W-105217	A69-9001-1247
2012-04-08 02:47:49	VR2W-105217	A69-9001-1247
2012-04-08 02:51:34	VR2W-105217	A69-9001-1247
2012-04-08 02:55:47	VR2W-105217	A69-9001-1247
2012-04-08 02:59:18	VR2W-105217	A69-9001-1247
2012-04-08 03:14:53	VR2W-105217	A69-9001-1247
2012-04-08 03:19:32	VR2W-105217	A69-9001-1247
2012-04-08 03:23:54	VR2W-105217	A69-9001-1247
2012-04-08 03:27:43	VR2W-105217	A69-9001-1247
2012-04-08 03:32:04	VR2W-105217	A69-9001-1247
2012-04-08 03:35:51	VR2W-105217	A69-9001-1247
2012-04-08 03:40:11	VR2W-105217	A69-9001-1247
2012-04-08 03:43:54	VR2W-105217	A69-9001-1247
2012-04-08 03:48:05	VR2W-105217	A69-9001-1247
2012-04-08 03:51:31	VR2W-105217	A69-9001-1247
2012-04-08 03:55:07	VR2W-105217	A69-9001-1247
2012-04-08 04:03:43	VR2W-105217	A69-9001-1247
2012-04-08 04:08:03	VR2W-105217	A69-9001-1247
2012-04-08 04:11:49	VR2W-105217	A69-9001-1247
2012-04-08 04:16:06	VR2W-105217	A69-9001-1247
2012-04-08 04:19:44	VR2W-105217	A69-9001-1247
2012-04-08 04:23:44	VR2W-105217	A69-9001-1247
2012-04-08 04:28:27	VR2W-105217	A69-9001-1247
2012-04-08 04:37:08	VR2W-105217	A69-9001-1247
2012-04-08 05:01:15	VR2W-105217	A69-9001-1247
2012-04-08 05:05:49	VR2W-105217	A69-9001-1247
2012-04-08 05:10:01	VR2W-105217	A69-9001-1247
2012-04-08 05:13:31	VR2W-105217	A69-9001-1247
2012-04-08 05:28:28	VR2W-105217	A69-9001-1247
2012-04-08 05:32:25	VR2W-105217	A69-9001-1247
2012-04-08 05:37:05	VR2W-105217	A69-9001-1247
2012-04-08 05:41:29	VR2W-105217	A69-9001-1247
2012-04-08 05:45:21	VR2W-105217	A69-9001-1247
2012-04-08 05:49:49	VR2W-105217	A69-9001-1247
2012-04-08 05:53:51	VR2W-105217	A69-9001-1247
2012-04-08 05:58:40	VR2W-105217	A69-9001-1247
2012-04-08 06:03:20	VR2W-105217	A69-9001-1247
2012-04-08 06:07:46	VR2W-105217	A69-9001-1247
2012-04-08 06:11:42	VR2W-105217	A69-9001-1247
2012-04-08 06:16:20	VR2W-105217	A69-9001-1247
2012-04-08 06:24:25	VR2W-105217	A69-9001-1247
2012-04-08 06:28:39	VR2W-105217	A69-9001-1247
2012-04-08 06:32:12	VR2W-105217	A69-9001-1247
2012-04-08 06:44:14	VR2W-105217	A69-9001-1247
2012-04-08 06:48:37	VR2W-105217	A69-9001-1247
2012-04-08 06:52:29	VR2W-105217	A69-9001-1247
2012-04-08 06:56:59	VR2W-105217	A69-9001-1247
2012-04-08 07:05:52	VR2W-105217	A69-9001-1247
2012-04-08 07:10:36	VR2W-105217	A69-9001-1247
2012-04-08 07:15:08	VR2W-105217	A69-9001-1247
2012-04-08 07:19:18	VR2W-105217	A69-9001-1247
2012-04-08 07:22:41	VR2W-105217	A69-9001-1247
2012-04-08 07:26:12	VR2W-105217	A69-9001-1247
2012-04-08 07:29:58	VR2W-105217	A69-9001-1247
2012-04-08 07:34:15	VR2W-105217	A69-9001-1247
2012-04-08 07:37:54	VR2W-105217	A69-9001-1247
2012-04-08 07:41:55	VR2W-105217	A69-9001-1247
2012-04-08 07:51:24	VR2W-105217	A69-9001-1247
2012-04-08 07:55:49	VR2W-105217	A69-9001-1247
2012-04-08 22:03:45	VR2W-105217	A69-9001-1247
2012-04-08 22:07:08	VR2W-105217	A69-9001-1247
2012-04-08 22:10:39	VR2W-105217	A69-9001-1247
2012-04-08 22:14:25	VR2W-105217	A69-9001-1247
2012-04-08 22:18:39	VR2W-105217	A69-9001-1247
2012-04-08 22:22:15	VR2W-105217	A69-9001-1247
2012-04-08 22:30:47	VR2W-105217	A69-9001-1247
2012-04-08 22:38:45	VR2W-105217	A69-9001-1247
2012-04-08 22:42:50	VR2W-105217	A69-9001-1247
2012-04-08 22:47:43	VR2W-105217	A69-9001-1247
2012-04-08 22:52:33	VR2W-105217	A69-9001-1247
2012-04-08 23:01:52	VR2W-105217	A69-9001-1247
2012-04-08 23:06:05	VR2W-105217	A69-9001-1247
2012-04-08 23:09:35	VR2W-105217	A69-9001-1247
2012-04-08 23:17:32	VR2W-105217	A69-9001-1247
2012-04-08 23:21:00	VR2W-105217	A69-9001-1247
2012-04-08 23:32:07	VR2W-105217	A69-9001-1247
2012-04-08 23:38:53	VR2W-105217	A69-9001-1247
2012-04-08 23:42:27	VR2W-105217	A69-9001-1247
2012-04-08 23:50:59	VR2W-105217	A69-9001-1247
2012-04-08 23:58:55	VR2W-105217	A69-9001-1247
2012-04-09 00:12:19	VR2W-105217	A69-9001-1247
2012-04-09 00:20:22	VR2W-105217	A69-9001-1247
2012-04-09 00:28:02	VR2W-105217	A69-9001-1247
2012-04-09 00:31:43	VR2W-105217	A69-9001-1247
2012-04-09 00:35:48	VR2W-105217	A69-9001-1247
2012-04-09 00:40:42	VR2W-105217	A69-9001-1247
2012-04-09 00:45:35	VR2W-105217	A69-9001-1247
2012-04-09 00:50:27	VR2W-105217	A69-9001-1247
2012-04-09 01:08:19	VR2W-105217	A69-9001-1247
2012-04-09 01:25:14	VR2W-105217	A69-9001-1247
2012-04-09 01:32:30	VR2W-105217	A69-9001-1247
2012-04-09 02:02:59	VR2W-105217	A69-9001-1247
2012-04-09 02:06:36	VR2W-105217	A69-9001-1247
2012-04-09 02:24:25	VR2W-105217	A69-9001-1247
2012-04-09 02:32:38	VR2W-105217	A69-9001-1247
2012-04-09 02:49:36	VR2W-105217	A69-9001-1247
2012-04-09 03:02:45	VR2W-105217	A69-9001-1247
2012-04-09 03:07:15	VR2W-105217	A69-9001-1247
2012-04-09 03:25:36	VR2W-105217	A69-9001-1247
2012-04-09 03:33:46	VR2W-105217	A69-9001-1247
2012-04-09 03:38:08	VR2W-105217	A69-9001-1247
2012-04-09 03:46:12	VR2W-105217	A69-9001-1247
2012-04-09 03:49:52	VR2W-105217	A69-9001-1247
2012-04-09 04:13:22	VR2W-105217	A69-9001-1247
2012-04-09 04:30:07	VR2W-105217	A69-9001-1247
2012-04-09 04:56:25	VR2W-105217	A69-9001-1247
2012-04-09 04:59:54	VR2W-105217	A69-9001-1247
2012-04-09 05:03:39	VR2W-105217	A69-9001-1247
2012-04-09 05:07:54	VR2W-105217	A69-9001-1247
2012-04-09 05:15:22	VR2W-105217	A69-9001-1247
2012-04-09 05:19:52	VR2W-105217	A69-9001-1247
2012-04-09 06:22:34	VR2W-105217	A69-9001-1247
2012-04-09 06:37:43	VR2W-105217	A69-9001-1247
2012-04-09 06:41:01	VR2W-105217	A69-9001-1247
2012-04-09 06:51:14	VR2W-105217	A69-9001-1247
2012-04-09 07:06:46	VR2W-105217	A69-9001-1247
2012-04-09 07:19:02	VR2W-105217	A69-9001-1247
2012-04-09 07:22:45	VR2W-105217	A69-9001-1247
2012-04-09 07:22:53	VR2W-105218	A69-9001-1247					PB11
2012-04-09 07:26:55	VR2W-105217	A69-9001-1247
2012-04-09 07:30:19	VR2W-105217	A69-9001-1247
2012-04-09 07:33:50	VR2W-105217	A69-9001-1247
2012-04-09 07:37:37	VR2W-105217	A69-9001-1247
2012-04-09 07:45:38	VR2W-105217	A69-9001-1247
2012-04-09 07:49:44	VR2W-105217	A69-9001-1247
2012-04-09 07:53:03	VR2W-105217	A69-9001-1247
2012-04-09 07:56:26	VR2W-105217	A69-9001-1247
2012-04-09 08:03:37	VR2W-105217	A69-9001-1247
2012-04-09 21:04:42	VR2W-105217	A69-9001-1247
2012-04-09 21:08:59	VR2W-105217	A69-9001-1247
2012-04-09 21:12:39	VR2W-105217	A69-9001-1247
2012-04-09 21:49:00	VR2W-105217	A69-9001-1247
2012-04-09 21:53:23	VR2W-105217	A69-9001-1247
2012-04-09 21:57:12	VR2W-105217	A69-9001-1247
2012-04-09 22:09:59	VR2W-105217	A69-9001-1247
2012-04-09 22:14:02	VR2W-105217	A69-9001-1247
2012-04-09 22:23:41	VR2W-105217	A69-9001-1247
2012-04-09 22:58:03	VR2W-105217	A69-9001-1247
2012-04-09 23:14:33	VR2W-105217	A69-9001-1247
2012-04-09 23:52:23	VR2W-105217	A69-9001-1247
2012-04-10 01:06:27	VR2W-105217	A69-9001-1247
2012-04-10 01:18:01	VR2W-105217	A69-9001-1247
2012-04-10 01:21:39	VR2W-105217	A69-9001-1247
2012-04-10 01:25:41	VR2W-105217	A69-9001-1247
2012-04-10 01:30:30	VR2W-105217	A69-9001-1247
2012-04-10 01:35:13	VR2W-105217	A69-9001-1247
2012-04-10 03:00:19	VR2W-105217	A69-9001-1247
2012-04-10 03:12:29	VR2W-105217	A69-9001-1247
2012-04-10 04:00:21	VR2W-105217	A69-9001-1247
2012-04-10 04:04:08	VR2W-105217	A69-9001-1247
2012-04-10 04:12:05	VR2W-105217	A69-9001-1247
2012-04-10 04:16:07	VR2W-105217	A69-9001-1247
2012-04-10 04:20:57	VR2W-105217	A69-9001-1247
2012-04-10 04:30:12	VR2W-105217	A69-9001-1247
2012-04-10 04:37:36	VR2W-105217	A69-9001-1247
2012-04-10 04:44:26	VR2W-105217	A69-9001-1247
2012-04-10 04:48:07	VR2W-105217	A69-9001-1247
2012-04-10 04:52:10	VR2W-105217	A69-9001-1247
2012-04-10 05:01:55	VR2W-105217	A69-9001-1247
2012-04-10 05:06:42	VR2W-105217	A69-9001-1247
2012-04-10 05:11:20	VR2W-105217	A69-9001-1247
2012-04-10 05:19:29	VR2W-105217	A69-9001-1247
2012-04-10 05:23:49	VR2W-105217	A69-9001-1247
2012-04-10 05:27:33	VR2W-105217	A69-9001-1247
2012-04-10 05:31:44	VR2W-105217	A69-9001-1247
2012-04-10 05:35:10	VR2W-105217	A69-9001-1247
2012-04-10 05:56:18	VR2W-105217	A69-9001-1247
2012-04-10 05:59:44	VR2W-105217	A69-9001-1247
2012-04-10 06:07:22	VR2W-105217	A69-9001-1247
2012-04-10 06:12:05	VR2W-105217	A69-9001-1247
2012-04-10 06:16:37	VR2W-105217	A69-9001-1247
2012-04-10 06:20:45	VR2W-105217	A69-9001-1247
2012-04-10 06:24:06	VR2W-105217	A69-9001-1247
2012-04-10 06:27:31	VR2W-105217	A69-9001-1247
2012-04-10 06:35:01	VR2W-105217	A69-9001-1247
2012-04-10 06:39:36	VR2W-105217	A69-9001-1247
2012-04-10 06:43:51	VR2W-105217	A69-9001-1247
2012-04-10 06:47:25	VR2W-105217	A69-9001-1247
2012-04-10 06:51:17	VR2W-105217	A69-9001-1247
2012-04-10 06:59:47	VR2W-105217	A69-9001-1247
2012-04-10 07:09:14	VR2W-105217	A69-9001-1247
2012-04-10 07:13:38	VR2W-105217	A69-9001-1247
2012-04-10 07:21:56	VR2W-105217	A69-9001-1247
2012-04-10 07:25:55	VR2W-105217	A69-9001-1247
2012-04-10 07:30:37	VR2W-105217	A69-9001-1247
2012-04-10 07:35:06	VR2W-105217	A69-9001-1247
2012-04-10 07:43:58	VR2W-105217	A69-9001-1247
2012-04-10 07:53:06	VR2W-105217	A69-9001-1247
2012-04-10 08:06:23	VR2W-105217	A69-9001-1247
2012-04-10 08:10:34	VR2W-105217	A69-9001-1247
2012-04-10 21:07:14	VR2W-105217	A69-9001-1247
2012-04-10 21:11:04	VR2W-105217	A69-9001-1247
2012-04-10 21:24:04	VR2W-105217	A69-9001-1247
2012-04-10 21:28:24	VR2W-105217	A69-9001-1247
2012-04-10 21:32:08	VR2W-105217	A69-9001-1247
2012-04-10 21:54:25	VR2W-105217	A69-9001-1247
2012-04-10 23:00:32	VR2W-105217	A69-9001-1247
2012-04-10 23:12:13	VR2W-105217	A69-9001-1247
2012-04-10 23:16:44	VR2W-105217	A69-9001-1247
2012-04-10 23:20:49	VR2W-105217	A69-9001-1247
2012-04-10 23:30:35	VR2W-105217	A69-9001-1247
2012-04-10 23:35:26	VR2W-105217	A69-9001-1247
2012-04-10 23:49:03	VR2W-105217	A69-9001-1247
2012-04-11 00:12:54	VR2W-105217	A69-9001-1247
2012-04-11 00:17:26	VR2W-105217	A69-9001-1247
2012-04-11 00:28:15	VR2W-105217	A69-9001-1247
2012-04-11 00:39:32	VR2W-105217	A69-9001-1247
2012-04-11 01:12:53	VR2W-105217	A69-9001-1247
2012-04-11 01:16:53	VR2W-105217	A69-9001-1247
2012-04-11 01:33:48	VR2W-105217	A69-9001-1247
2012-04-11 01:41:24	VR2W-105217	A69-9001-1247
2012-04-11 01:46:06	VR2W-105217	A69-9001-1247
2012-04-11 02:09:17	VR2W-105217	A69-9001-1247
2012-04-11 02:32:04	VR2W-105217	A69-9001-1247
2012-04-11 03:06:24	VR2W-105217	A69-9001-1247
2012-04-11 03:29:41	VR2W-105217	A69-9001-1247
2012-04-11 03:34:29	VR2W-105217	A69-9001-1247
2012-04-11 03:43:40	VR2W-105217	A69-9001-1247
2012-04-11 03:57:16	VR2W-105217	A69-9001-1247
2012-04-11 04:01:49	VR2W-105217	A69-9001-1247
2012-04-11 04:09:24	VR2W-105217	A69-9001-1247
2012-04-11 04:25:06	VR2W-105217	A69-9001-1247
2012-04-11 04:33:49	VR2W-105217	A69-9001-1247
2012-04-11 04:37:12	VR2W-105217	A69-9001-1247
2012-04-11 04:57:14	VR2W-105217	A69-9001-1247
2012-04-11 05:10:03	VR2W-105217	A69-9001-1247
2012-04-11 05:17:41	VR2W-105217	A69-9001-1247
2012-04-11 05:22:25	VR2W-105217	A69-9001-1247
2012-04-11 05:50:10	VR2W-105217	A69-9001-1247
2012-04-11 06:08:00	VR2W-105217	A69-9001-1247
2012-04-11 06:12:16	VR2W-105217	A69-9001-1247
2012-04-11 06:15:52	VR2W-105217	A69-9001-1247
2012-04-11 06:28:49	VR2W-105217	A69-9001-1247
2012-04-11 06:32:36	VR2W-105217	A69-9001-1247
2012-04-11 06:40:38	VR2W-105217	A69-9001-1247
2012-04-11 06:44:47	VR2W-105217	A69-9001-1247
2012-04-11 06:48:09	VR2W-105217	A69-9001-1247
2012-04-11 06:55:23	VR2W-105217	A69-9001-1247
2012-04-11 06:59:35	VR2W-105217	A69-9001-1247
2012-04-11 07:06:42	VR2W-105217	A69-9001-1247
2012-04-11 07:10:46	VR2W-105217	A69-9001-1247
2012-04-11 07:15:37	VR2W-105217	A69-9001-1247
2012-04-11 07:20:24	VR2W-105217	A69-9001-1247
2012-04-11 07:29:22	VR2W-105217	A69-9001-1247
2012-04-11 07:40:49	VR2W-105217	A69-9001-1247
2012-04-11 07:44:34	VR2W-105217	A69-9001-1247
2012-04-11 07:48:48	VR2W-105217	A69-9001-1247
2012-04-11 07:52:22	VR2W-105217	A69-9001-1247
2012-04-11 07:56:15	VR2W-105217	A69-9001-1247
2012-04-11 08:00:45	VR2W-105217	A69-9001-1247
2012-04-11 21:27:26	VR2W-105217	A69-9001-1247
2012-04-11 21:58:50	VR2W-105217	A69-9001-1247
2012-04-11 23:07:12	VR2W-105217	A69-9001-1247
2012-04-11 23:42:57	VR2W-105217	A69-9001-1247
2012-04-11 23:57:08	VR2W-105217	A69-9001-1247
2012-04-12 00:21:49	VR2W-105217	A69-9001-1247
2012-04-12 00:26:14	VR2W-105217	A69-9001-1247
2012-04-12 01:13:01	VR2W-105217	A69-9001-1247
2012-04-12 02:06:07	VR2W-105217	A69-9001-1247
2012-04-12 02:44:02	VR2W-105217	A69-9001-1247
2012-04-12 03:13:48	VR2W-105217	A69-9001-1247
2012-04-12 03:21:51	VR2W-105217	A69-9001-1247
2012-04-12 04:07:32	VR2W-105217	A69-9001-1247
2012-04-12 04:45:41	VR2W-105217	A69-9001-1247
2012-04-12 04:50:13	VR2W-105217	A69-9001-1247
2012-04-12 05:16:40	VR2W-105217	A69-9001-1247
2012-04-12 05:29:49	VR2W-105217	A69-9001-1247
2012-04-12 05:34:17	VR2W-105217	A69-9001-1247
2012-04-12 05:51:47	VR2W-105217	A69-9001-1247
2012-04-12 05:58:55	VR2W-105217	A69-9001-1247
2012-04-12 06:03:01	VR2W-105217	A69-9001-1247
2012-04-12 06:06:18	VR2W-105217	A69-9001-1247
2012-04-12 06:09:37	VR2W-105217	A69-9001-1247
2012-04-12 06:40:13	VR2W-105217	A69-9001-1247
2012-04-12 22:05:56	VR2W-105217	A69-9001-1247
2012-04-12 22:09:29	VR2W-105217	A69-9001-1247
2012-04-12 22:30:54	VR2W-105217	A69-9001-1247
2012-04-12 22:39:38	VR2W-105217	A69-9001-1247
2012-04-12 22:44:12	VR2W-105217	A69-9001-1247
2012-04-12 23:30:38	VR2W-105217	A69-9001-1247
2012-04-12 23:52:26	VR2W-105217	A69-9001-1247
2012-04-13 00:00:01	VR2W-105217	A69-9001-1247
2012-04-13 00:17:51	VR2W-105217	A69-9001-1247
2012-04-13 03:42:16	VR2W-105217	A69-9001-1247
2012-04-13 04:01:26	VR2W-105217	A69-9001-1247
2012-04-13 04:18:20	VR2W-105217	A69-9001-1247
2012-04-13 04:30:59	VR2W-105217	A69-9001-1247
2012-04-13 04:55:30	VR2W-105217	A69-9001-1247
2012-04-13 05:03:55	VR2W-105217	A69-9001-1247
2012-04-13 06:00:59	VR2W-105217	A69-9001-1247
2012-04-13 06:13:26	VR2W-105217	A69-9001-1247
2012-04-13 07:55:02	VR2W-105217	A69-9001-1247
2012-04-13 22:10:34	VR2W-105217	A69-9001-1247
2012-04-13 22:14:40	VR2W-105217	A69-9001-1247
2012-04-13 22:24:27	VR2W-105217	A69-9001-1247
2012-04-13 23:02:25	VR2W-105217	A69-9001-1247
2012-04-14 02:55:39	VR2W-105217	A69-9001-1247
2012-04-14 03:09:02	VR2W-105217	A69-9001-1247
2012-04-14 03:18:21	VR2W-105217	A69-9001-1247
2012-04-14 03:22:33	VR2W-105217	A69-9001-1247
2012-04-14 03:33:57	VR2W-105217	A69-9001-1247
2012-04-14 03:37:24	VR2W-105217	A69-9001-1247
2012-04-14 03:49:53	VR2W-105217	A69-9001-1247
2012-04-14 04:39:58	VR2W-105217	A69-9001-1247
2012-04-14 05:52:06	VR2W-105217	A69-9001-1247
2012-04-14 07:22:07	VR2W-105217	A69-9001-1247
2012-04-14 07:26:07	VR2W-105217	A69-9001-1247
2012-04-14 07:35:24	VR2W-105217	A69-9001-1247
2012-04-14 07:39:33	VR2W-105217	A69-9001-1247
2012-04-14 22:14:29	VR2W-105217	A69-9001-1247
2012-04-14 22:18:26	VR2W-105217	A69-9001-1247
2012-04-14 22:39:05	VR2W-105217	A69-9001-1247
2012-04-14 22:52:22	VR2W-105217	A69-9001-1247
2012-04-14 22:59:57	VR2W-105217	A69-9001-1247
2012-04-14 23:15:46	VR2W-105217	A69-9001-1247
2012-04-14 23:28:42	VR2W-105217	A69-9001-1247
2012-04-14 23:37:11	VR2W-105217	A69-9001-1247
2012-04-15 00:05:43	VR2W-105217	A69-9001-1247
2012-04-15 00:09:34	VR2W-105217	A69-9001-1247
2012-04-15 00:14:00	VR2W-105217	A69-9001-1247
2012-04-15 00:17:55	VR2W-105217	A69-9001-1247
2012-04-15 00:22:31	VR2W-105217	A69-9001-1247
2012-04-15 00:30:24	VR2W-105217	A69-9001-1247
2012-04-15 01:09:38	VR2W-105217	A69-9001-1247
2012-04-15 01:41:28	VR2W-105217	A69-9001-1247
2012-04-15 02:10:00	VR2W-105217	A69-9001-1247
2012-04-15 02:13:42	VR2W-105217	A69-9001-1247
2012-04-15 02:24:32	VR2W-105217	A69-9001-1247
2012-04-15 02:51:31	VR2W-105217	A69-9001-1247
2012-04-15 02:55:51	VR2W-105217	A69-9001-1247
2012-04-15 03:52:43	VR2W-105217	A69-9001-1247
2012-04-15 21:15:23	VR2W-105217	A69-9001-1247
2012-04-15 21:33:38	VR2W-105217	A69-9001-1247
2012-04-15 21:42:51	VR2W-105217	A69-9001-1247
2012-04-15 22:06:29	VR2W-105217	A69-9001-1247
2012-04-15 22:53:59	VR2W-105217	A69-9001-1247
2012-04-16 01:00:01	VR2W-105217	A69-9001-1247
2012-04-16 01:20:31	VR2W-105217	A69-9001-1247
2012-04-16 21:13:36	VR2W-105217	A69-9001-1247
2012-04-16 21:17:09	VR2W-105217	A69-9001-1247
2012-04-16 21:20:58	VR2W-105217	A69-9001-1247
2012-04-16 21:33:34	VR2W-105217	A69-9001-1247
2012-04-16 21:46:00	VR2W-105217	A69-9001-1247
2012-04-16 21:50:53	VR2W-105217	A69-9001-1247
2012-04-17 01:05:23	VR2W-105217	A69-9001-1247
2012-04-17 04:05:23	VR2W-105217	A69-9001-1247
2012-04-17 04:24:10	VR2W-105217	A69-9001-1247
2012-04-17 04:27:32	VR2W-105217	A69-9001-1247
2012-04-17 04:34:39	VR2W-105217	A69-9001-1247
2012-04-17 04:43:38	VR2W-105217	A69-9001-1247
2012-04-17 05:07:22	VR2W-105217	A69-9001-1247
2012-04-17 07:57:13	VR2W-105217	A69-9001-1247
2012-04-18 01:43:40	VR2W-105217	A69-9001-1247
2012-04-18 03:00:00	VR2W-105217	A69-9001-1247
2012-04-18 04:12:11	VR2W-105217	A69-9001-1247
2012-04-18 05:19:20	VR2W-105217	A69-9001-1247
2012-04-18 05:28:07	VR2W-105217	A69-9001-1247
2012-04-19 01:23:21	VR2W-105217	A69-9001-1247
2012-04-19 05:17:18	VR2W-105217	A69-9001-1247
2012-04-19 05:29:43	VR2W-105217	A69-9001-1247
2012-04-19 05:37:27	VR2W-105217	A69-9001-1247
2012-04-19 06:33:24	VR2W-105217	A69-9001-1247
2012-04-19 21:31:50	VR2W-105218	A69-9001-1247					PB11
2012-04-19 21:48:58	VR2W-105217	A69-9001-1247
2012-04-19 22:03:28	VR2W-105217	A69-9001-1247
2012-04-19 22:14:43	VR2W-105217	A69-9001-1247
2012-04-19 22:31:48	VR2W-105217	A69-9001-1247
2012-04-19 22:35:51	VR2W-105217	A69-9001-1247
2012-04-19 22:40:43	VR2W-105217	A69-9001-1247
2012-04-20 01:49:02	VR2W-105217	A69-9001-1247
2012-04-20 01:58:25	VR2W-105217	A69-9001-1247
2012-04-20 02:24:59	VR2W-105217	A69-9001-1247
2012-04-20 02:50:50	VR2W-105217	A69-9001-1247
2012-04-20 02:58:45	VR2W-105217	A69-9001-1247
2012-04-20 03:32:08	VR2W-105217	A69-9001-1247
2012-04-20 03:44:55	VR2W-105217	A69-9001-1247
2012-04-20 03:49:14	VR2W-105217	A69-9001-1247
2012-04-20 04:00:32	VR2W-105217	A69-9001-1247
2012-04-20 04:25:18	VR2W-105216	A69-9001-1247					PB9
2012-04-20 05:15:48	VR2W-105217	A69-9001-1247
2012-04-20 05:23:02	VR2W-105217	A69-9001-1247
2012-04-20 06:10:16	VR2W-105217	A69-9001-1247
2012-04-20 21:36:12	VR2W-105222	A69-9001-1247
2012-04-20 21:48:48	VR2W-105222	A69-9001-1247
2012-04-21 01:55:01	VR2W-105217	A69-9001-1247
2012-04-21 01:58:40	VR2W-105217	A69-9001-1247
2012-04-21 02:02:43	VR2W-105217	A69-9001-1247
2012-04-21 02:55:39	VR2W-105217	A69-9001-1247
2012-04-21 03:03:19	VR2W-105217	A69-9001-1247
2012-04-21 03:12:47	VR2W-105217	A69-9001-1247
2012-04-21 03:21:06	VR2W-105217	A69-9001-1247
2012-04-21 05:20:44	VR2W-105217	A69-9001-1247
2012-04-21 06:17:15	VR2W-105217	A69-9001-1247
2012-04-21 06:21:07	VR2W-105217	A69-9001-1247
2012-04-21 06:34:12	VR2W-105217	A69-9001-1247
2012-04-21 06:42:31	VR2W-105217	A69-9001-1247
2012-04-21 20:59:10	VR2W-105218	A69-9001-1247					PB11
2012-04-21 21:02:17	VR2W-105217	A69-9001-1247
2012-04-21 21:12:36	VR2W-105218	A69-9001-1247					PB11
2012-04-21 21:30:33	VR2W-105217	A69-9001-1247
2012-04-21 23:55:54	VR2W-105217	A69-9001-1247
2012-04-22 02:28:42	VR2W-105217	A69-9001-1247
2012-04-22 03:30:08	VR2W-105217	A69-9001-1247
2012-04-22 03:35:00	VR2W-105217	A69-9001-1247
2012-04-22 03:44:29	VR2W-105217	A69-9001-1247
2012-04-22 03:48:53	VR2W-105217	A69-9001-1247
2012-04-22 04:27:13	VR2W-105217	A69-9001-1247
2012-04-22 04:31:47	VR2W-105217	A69-9001-1247
2012-04-22 04:36:00	VR2W-105217	A69-9001-1247
2012-04-22 04:39:31	VR2W-105217	A69-9001-1247
2012-04-22 04:47:33	VR2W-105217	A69-9001-1247
2012-04-22 05:03:57	VR2W-105217	A69-9001-1247
2012-04-22 05:11:32	VR2W-105217	A69-9001-1247
2012-04-22 05:29:31	VR2W-105217	A69-9001-1247
2012-04-22 05:46:50	VR2W-105217	A69-9001-1247
2012-04-22 05:50:45	VR2W-105217	A69-9001-1247
2012-04-22 05:55:21	VR2W-105217	A69-9001-1247
2012-04-22 06:07:02	VR2W-105217	A69-9001-1247
2012-04-22 06:11:30	VR2W-105217	A69-9001-1247
2012-04-22 06:37:09	VR2W-105217	A69-9001-1247
2012-04-22 06:40:35	VR2W-105217	A69-9001-1247
2012-04-24 03:30:42	VR2W-105217	A69-9001-1247
2012-04-24 04:09:02	VR2W-105217	A69-9001-1247
2012-04-24 04:13:11	VR2W-105217	A69-9001-1247
2012-04-24 04:52:11	VR2W-105217	A69-9001-1247
2012-04-24 05:36:04	VR2W-105217	A69-9001-1247
2012-04-24 06:05:51	VR2W-105217	A69-9001-1247
2012-04-24 06:10:29	VR2W-105217	A69-9001-1247
2012-04-24 07:35:24	VR2W-105217	A69-9001-1247
2012-04-24 21:10:20	VR2W-105217	A69-9001-1247
2012-04-24 21:40:14	VR2W-105217	A69-9001-1247
2012-04-24 22:35:31	VR2W-105217	A69-9001-1247
2012-04-24 23:02:27	VR2W-105217	A69-9001-1247
2012-04-25 03:26:27	VR2W-105217	A69-9001-1247
2012-04-25 03:39:28	VR2W-105217	A69-9001-1247
2012-04-25 05:18:17	VR2W-105217	A69-9001-1247
2012-04-25 05:21:46	VR2W-105217	A69-9001-1247
2012-04-25 05:25:28	VR2W-105217	A69-9001-1247
2012-04-25 05:29:36	VR2W-105217	A69-9001-1247
2012-04-25 05:36:21	VR2W-105217	A69-9001-1247
2012-04-25 06:07:54	VR2W-105217	A69-9001-1247
2012-04-25 06:30:35	VR2W-105217	A69-9001-1247
2012-04-25 06:34:22	VR2W-105217	A69-9001-1247
2012-04-25 06:46:26	VR2W-105217	A69-9001-1247
2012-04-25 07:15:43	VR2W-105217	A69-9001-1247
2012-04-25 07:20:20	VR2W-105217	A69-9001-1247
2012-04-25 07:53:46	VR2W-105217	A69-9001-1247
2012-04-25 22:03:24	VR2W-105217	A69-9001-1247
2012-04-26 03:22:49	VR2W-105217	A69-9001-1247
2012-04-26 04:55:13	VR2W-105217	A69-9001-1247
2012-04-26 04:59:03	VR2W-105217	A69-9001-1247
2012-04-26 05:50:56	VR2W-105217	A69-9001-1247
2012-04-26 06:36:29	VR2W-105217	A69-9001-1247
2012-04-26 06:40:02	VR2W-105217	A69-9001-1247
2012-04-26 07:23:28	VR2W-105217	A69-9001-1247
2012-04-26 07:36:14	VR2W-105217	A69-9001-1247
2012-04-26 21:35:46	VR2W-105217	A69-9001-1247
2012-04-26 23:59:03	VR2W-105217	A69-9001-1247
2012-04-27 00:45:13	VR2W-105217	A69-9001-1247
2012-04-27 02:56:48	VR2W-105217	A69-9001-1247
2012-04-27 03:00:58	VR2W-105217	A69-9001-1247
2012-04-27 03:08:00	VR2W-105217	A69-9001-1247
2012-04-27 03:11:56	VR2W-105217	A69-9001-1247
2012-04-27 03:28:54	VR2W-105217	A69-9001-1247
2012-04-27 03:40:42	VR2W-105217	A69-9001-1247
2012-04-27 03:49:08	VR2W-105217	A69-9001-1247
2012-04-27 04:00:05	VR2W-105217	A69-9001-1247
2012-04-27 04:12:41	VR2W-105217	A69-9001-1247
2012-04-27 05:37:40	VR2W-105217	A69-9001-1247
2012-04-27 05:42:19	VR2W-105217	A69-9001-1247
2012-04-27 05:50:28	VR2W-105217	A69-9001-1247
2012-04-27 06:05:50	VR2W-105217	A69-9001-1247
2012-04-27 06:23:00	VR2W-105217	A69-9001-1247
2012-04-27 06:27:08	VR2W-105217	A69-9001-1247
2012-04-27 06:41:16	VR2W-105217	A69-9001-1247
2012-04-27 07:26:36	VR2W-105217	A69-9001-1247
2012-04-27 07:53:49	VR2W-105217	A69-9001-1247
2012-04-28 20:49:27	VR2W-105217	A69-9001-1247
2012-04-29 01:10:00	VR2W-105217	A69-9001-1247
2012-04-29 01:33:16	VR2W-105217	A69-9001-1247
2012-04-29 01:56:08	VR2W-105217	A69-9001-1247
2012-04-29 02:22:31	VR2W-105217	A69-9001-1247
2012-04-29 03:06:22	VR2W-105217	A69-9001-1247
2012-04-29 03:13:57	VR2W-105217	A69-9001-1247
2012-04-29 04:33:19	VR2W-105217	A69-9001-1247
2012-04-29 04:37:45	VR2W-105217	A69-9001-1247
2012-04-29 04:41:41	VR2W-105217	A69-9001-1247
2012-04-29 04:50:35	VR2W-105217	A69-9001-1247
2012-04-29 05:32:09	VR2W-105217	A69-9001-1247
2012-04-29 06:06:20	VR2W-105217	A69-9001-1247
2012-04-29 21:29:49	VR2W-105217	A69-9001-1247
2012-04-29 21:37:28	VR2W-105217	A69-9001-1247
2012-04-30 01:03:05	VR2W-105217	A69-9001-1247
2012-04-30 01:37:54	VR2W-105217	A69-9001-1247
2012-04-30 01:56:48	VR2W-105217	A69-9001-1247
2012-04-30 02:01:06	VR2W-105217	A69-9001-1247
2012-04-30 02:08:49	VR2W-105217	A69-9001-1247
2012-04-30 02:23:04	VR2W-105217	A69-9001-1247
2012-04-30 02:31:05	VR2W-105217	A69-9001-1247
2012-04-30 02:41:59	VR2W-105217	A69-9001-1247
2012-04-30 04:56:09	VR2W-105217	A69-9001-1247
2012-04-30 05:07:45	VR2W-105217	A69-9001-1247
2012-04-30 05:11:24	VR2W-105217	A69-9001-1247
2012-04-30 20:59:43	VR2W-105217	A69-9001-1247
2012-04-30 21:38:35	VR2W-105217	A69-9001-1247
2012-04-30 21:55:11	VR2W-105217	A69-9001-1247
2012-04-30 21:59:01	VR2W-105217	A69-9001-1247
2012-05-01 03:29:26	VR2W-105217	A69-9001-1247
2012-05-01 21:20:01	VR2W-105217	A69-9001-1247
2012-05-01 21:31:48	VR2W-105217	A69-9001-1247
2012-05-01 21:46:00	VR2W-105217	A69-9001-1247
2012-05-01 22:49:27	VR2W-105217	A69-9001-1247
2012-05-02 04:17:07	VR2W-105217	A69-9001-1247
2012-05-02 04:26:56	VR2W-105217	A69-9001-1247
2012-05-02 05:58:53	VR2W-105217	A69-9001-1247
2012-05-02 07:38:11	VR2W-105217	A69-9001-1247
2012-05-03 00:41:24	VR2W-105217	A69-9001-1247
2012-05-03 03:23:15	VR2W-105217	A69-9001-1247
2012-05-03 03:59:33	VR2W-105217	A69-9001-1247
2012-05-03 04:07:50	VR2W-105217	A69-9001-1247
2012-05-03 04:12:21	VR2W-105217	A69-9001-1247
2012-05-03 04:23:08	VR2W-105217	A69-9001-1247
2012-05-03 04:26:33	VR2W-105217	A69-9001-1247
2012-05-03 04:49:13	VR2W-105217	A69-9001-1247
2012-05-03 04:52:33	VR2W-105217	A69-9001-1247
2012-05-03 04:55:57	VR2W-105217	A69-9001-1247
2012-05-03 05:03:19	VR2W-105217	A69-9001-1247
2012-05-03 23:30:44	VR2W-105217	A69-9001-1247
2012-05-04 00:28:21	VR2W-105217	A69-9001-1247
2012-05-04 02:50:09	VR2W-105217	A69-9001-1247
2012-05-04 03:20:39	VR2W-105217	A69-9001-1247
2012-05-04 03:56:25	VR2W-105217	A69-9001-1247
2012-05-04 04:03:57	VR2W-105217	A69-9001-1247
2012-05-04 04:46:30	VR2W-105217	A69-9001-1247
2012-05-04 04:55:07	VR2W-105217	A69-9001-1247
2012-05-04 06:10:37	VR2W-105217	A69-9001-1247
2012-05-04 06:17:52	VR2W-105217	A69-9001-1247
2012-05-04 06:22:05	VR2W-105217	A69-9001-1247
2012-05-04 06:25:38	VR2W-105217	A69-9001-1247
2012-05-04 06:37:51	VR2W-105217	A69-9001-1247
2012-05-04 06:42:27	VR2W-105217	A69-9001-1247
2012-05-04 06:54:16	VR2W-105217	A69-9001-1247
2012-05-04 06:58:56	VR2W-105217	A69-9001-1247
2012-05-04 07:20:31	VR2W-105217	A69-9001-1247
2012-05-04 07:33:33	VR2W-105217	A69-9001-1247
2012-05-04 22:10:20	VR2W-105218	A69-9001-1247					PB11
2012-05-04 22:25:43	VR2W-105217	A69-9001-1247
2012-05-05 01:21:01	VR2W-105217	A69-9001-1247
2012-05-05 01:42:22	VR2W-105217	A69-9001-1247
2012-05-05 01:58:20	VR2W-105217	A69-9001-1247
2012-05-05 02:02:16	VR2W-105217	A69-9001-1247
2012-05-05 03:34:58	VR2W-105217	A69-9001-1247
2012-05-05 03:59:54	VR2W-105217	A69-9001-1247
2012-05-05 04:08:10	VR2W-105217	A69-9001-1247
2012-05-05 04:16:44	VR2W-105217	A69-9001-1247
2012-05-05 04:21:36	VR2W-105217	A69-9001-1247
2012-05-05 04:49:09	VR2W-105217	A69-9001-1247
2012-05-05 05:43:14	VR2W-105217	A69-9001-1247
2012-05-05 05:51:41	VR2W-105217	A69-9001-1247
2012-05-05 06:05:04	VR2W-105217	A69-9001-1247
2012-05-05 06:11:48	VR2W-105217	A69-9001-1247
2012-05-05 06:27:51	VR2W-105217	A69-9001-1247
2012-05-05 06:47:32	VR2W-105217	A69-9001-1247
2012-05-06 01:08:20	VR2W-105217	A69-9001-1247
2012-05-06 01:19:48	VR2W-105217	A69-9001-1247
2012-05-06 02:09:30	VR2W-105217	A69-9001-1247
2012-05-06 02:17:40	VR2W-105217	A69-9001-1247
2012-05-06 02:25:46	VR2W-105217	A69-9001-1247
2012-05-06 03:03:05	VR2W-105217	A69-9001-1247
2012-05-06 03:19:54	VR2W-105217	A69-9001-1247
2012-05-06 03:24:19	VR2W-105217	A69-9001-1247
2012-05-06 03:36:56	VR2W-105217	A69-9001-1247
2012-05-06 03:47:34	VR2W-105217	A69-9001-1247
2012-05-06 03:51:49	VR2W-105217	A69-9001-1247
2012-05-06 03:59:13	VR2W-105217	A69-9001-1247
2012-05-06 04:12:07	VR2W-105217	A69-9001-1247
2012-05-06 04:19:50	VR2W-105217	A69-9001-1247
2012-05-06 04:27:47	VR2W-105217	A69-9001-1247
2012-05-06 04:51:23	VR2W-105217	A69-9001-1247
2012-05-06 05:13:58	VR2W-105217	A69-9001-1247
2012-05-06 05:33:42	VR2W-105217	A69-9001-1247
2012-05-06 06:12:38	VR2W-105217	A69-9001-1247
2012-05-06 06:47:33	VR2W-105217	A69-9001-1247
2012-05-06 06:55:02	VR2W-105217	A69-9001-1247
2012-05-06 07:02:05	VR2W-105217	A69-9001-1247
2012-05-06 07:15:09	VR2W-105217	A69-9001-1247
2012-05-07 03:10:51	VR2W-105217	A69-9001-1247
2012-05-08 02:04:34	VR2W-105217	A69-9001-1247
2012-05-08 02:08:20	VR2W-105217	A69-9001-1247
2012-05-08 02:16:15	VR2W-105217	A69-9001-1247
2012-05-08 02:20:18	VR2W-105217	A69-9001-1247
2012-05-08 02:52:50	VR2W-105217	A69-9001-1247
2012-05-08 03:14:59	VR2W-105217	A69-9001-1247
2012-05-08 03:30:35	VR2W-105217	A69-9001-1247
2012-05-08 04:11:19	VR2W-105217	A69-9001-1247
2012-05-08 04:55:50	VR2W-105217	A69-9001-1247
2012-05-08 05:21:17	VR2W-105217	A69-9001-1247
2012-05-08 05:25:15	VR2W-105217	A69-9001-1247
2012-05-08 05:29:57	VR2W-105217	A69-9001-1247
2012-05-08 05:38:22	VR2W-105217	A69-9001-1247
2012-05-08 05:51:24	VR2W-105217	A69-9001-1247
2012-05-08 05:56:00	VR2W-105217	A69-9001-1247
2012-05-08 06:23:54	VR2W-105217	A69-9001-1247
2012-05-08 06:57:42	VR2W-105217	A69-9001-1247
2012-05-08 07:12:27	VR2W-105217	A69-9001-1247
2012-05-08 07:27:40	VR2W-105217	A69-9001-1247
2012-05-08 07:35:31	VR2W-105217	A69-9001-1247
2012-05-09 00:32:36	VR2W-105217	A69-9001-1247
2012-05-09 00:36:57	VR2W-105217	A69-9001-1247
2012-05-09 04:13:48	VR2W-105217	A69-9001-1247
2012-05-09 04:45:15	VR2W-105217	A69-9001-1247
2012-05-09 05:21:27	VR2W-105217	A69-9001-1247
2012-05-09 05:24:44	VR2W-105217	A69-9001-1247
2012-05-09 05:42:11	VR2W-105217	A69-9001-1247
2012-05-09 05:46:37	VR2W-105217	A69-9001-1247
2012-05-09 05:50:34	VR2W-105217	A69-9001-1247
2012-05-09 05:59:37	VR2W-105217	A69-9001-1247
2012-05-09 06:16:26	VR2W-105217	A69-9001-1247
2012-05-09 06:20:44	VR2W-105217	A69-9001-1247
2012-05-09 06:24:23	VR2W-105217	A69-9001-1247
2012-05-09 06:33:13	VR2W-105217	A69-9001-1247
2012-05-09 06:42:19	VR2W-105217	A69-9001-1247
2012-05-09 07:11:18	VR2W-105217	A69-9001-1247
2012-05-10 02:39:41	VR2W-105217	A69-9001-1247
2012-05-10 03:47:15	VR2W-105217	A69-9001-1247
2012-05-10 04:15:10	VR2W-105217	A69-9001-1247
2012-05-10 04:19:54	VR2W-105217	A69-9001-1247
2012-05-10 04:32:03	VR2W-105217	A69-9001-1247
2012-05-10 04:48:14	VR2W-105217	A69-9001-1247
2012-05-10 05:11:56	VR2W-105217	A69-9001-1247
2012-05-10 05:31:51	VR2W-105217	A69-9001-1247
2012-05-10 05:40:28	VR2W-105217	A69-9001-1247
2012-05-10 06:00:30	VR2W-105217	A69-9001-1247
2012-05-10 06:04:12	VR2W-105217	A69-9001-1247
2012-05-10 06:11:46	VR2W-105217	A69-9001-1247
2012-05-10 06:34:39	VR2W-105217	A69-9001-1247
2012-05-10 06:41:57	VR2W-105217	A69-9001-1247
2012-05-10 06:49:54	VR2W-105217	A69-9001-1247
2012-05-10 21:57:02	VR2W-105217	A69-9001-1247
2012-05-10 23:04:09	VR2W-105217	A69-9001-1247
2012-05-11 00:12:22	VR2W-105217	A69-9001-1247
2012-05-11 03:04:46	VR2W-105217	A69-9001-1247
2012-05-11 04:39:27	VR2W-105217	A69-9001-1247
2012-05-11 05:05:08	VR2W-105217	A69-9001-1247
2012-05-11 05:25:47	VR2W-105217	A69-9001-1247
2012-05-11 06:00:23	VR2W-105217	A69-9001-1247
2012-05-11 06:19:24	VR2W-105217	A69-9001-1247
2012-05-11 06:26:46	VR2W-105217	A69-9001-1247
2012-05-11 20:44:52	VR2W-105217	A69-9001-1247
2012-05-11 21:28:06	VR2W-105217	A69-9001-1247
2012-05-11 21:45:37	VR2W-105217	A69-9001-1247
2012-05-11 23:50:09	VR2W-105217	A69-9001-1247
2012-05-12 00:01:54	VR2W-105217	A69-9001-1247
2012-05-12 01:49:59	VR2W-105217	A69-9001-1247
2012-05-12 02:38:07	VR2W-105217	A69-9001-1247
2012-05-12 03:31:38	VR2W-105217	A69-9001-1247
2012-05-12 03:52:40	VR2W-105217	A69-9001-1247
2012-05-12 05:12:55	VR2W-105217	A69-9001-1247
2012-05-12 05:17:17	VR2W-105217	A69-9001-1247
2012-05-12 23:40:27	VR2W-105217	A69-9001-1247
2012-05-13 01:46:33	VR2W-105217	A69-9001-1247
2012-05-13 03:29:43	VR2W-105217	A69-9001-1247
2012-05-13 04:14:48	VR2W-105217	A69-9001-1247
2012-05-13 04:52:41	VR2W-105217	A69-9001-1247
2012-05-13 04:56:57	VR2W-105217	A69-9001-1247
2012-05-13 05:16:43	VR2W-105217	A69-9001-1247
2012-05-13 06:45:34	VR2W-105217	A69-9001-1247
2012-05-13 21:08:11	VR2W-105217	A69-9001-1247
2012-05-13 21:34:11	VR2W-105217	A69-9001-1247
2012-05-13 21:41:18	VR2W-105217	A69-9001-1247
2012-05-13 21:50:12	VR2W-105217	A69-9001-1247
2012-05-13 21:59:31	VR2W-105217	A69-9001-1247
2012-05-13 22:49:21	VR2W-105217	A69-9001-1247
2012-05-13 22:52:39	VR2W-105217	A69-9001-1247
2012-05-13 23:19:49	VR2W-105217	A69-9001-1247
2012-05-14 03:01:04	VR2W-105217	A69-9001-1247
2012-05-14 03:09:56	VR2W-105217	A69-9001-1247
2012-05-14 03:13:32	VR2W-105217	A69-9001-1247
2012-05-14 03:34:14	VR2W-105217	A69-9001-1247
2012-05-14 03:40:59	VR2W-105217	A69-9001-1247
2012-05-14 03:48:24	VR2W-105217	A69-9001-1247
2012-05-14 04:34:05	VR2W-105217	A69-9001-1247
2012-05-14 05:07:08	VR2W-105217	A69-9001-1247
2012-05-14 05:56:11	VR2W-105217	A69-9001-1247
2012-05-14 06:31:36	VR2W-105217	A69-9001-1247
2012-05-14 07:05:38	VR2W-105217	A69-9001-1247
2012-05-14 07:36:13	VR2W-105217	A69-9001-1247
2012-05-15 00:11:11	VR2W-105217	A69-9001-1247
2012-05-15 00:14:54	VR2W-105217	A69-9001-1247
2012-05-15 00:19:05	VR2W-105217	A69-9001-1247
2012-05-15 01:50:21	VR2W-105217	A69-9001-1247
2012-05-15 03:39:36	VR2W-105217	A69-9001-1247
2012-05-15 03:51:03	VR2W-105217	A69-9001-1247
2012-05-15 04:10:00	VR2W-105217	A69-9001-1247
2012-05-15 04:34:03	VR2W-105217	A69-9001-1247
2012-05-15 04:38:41	VR2W-105217	A69-9001-1247
2012-05-15 21:59:27	VR2W-105215	A69-9001-1247
2012-05-16 00:23:46	VR2W-105217	A69-9001-1247
2012-05-16 01:28:49	VR2W-105217	A69-9001-1247
2012-05-16 03:09:48	VR2W-105217	A69-9001-1247
2012-05-16 03:30:20	VR2W-105217	A69-9001-1247
2012-05-16 03:59:43	VR2W-105217	A69-9001-1247
2012-05-16 04:03:28	VR2W-105217	A69-9001-1247
2012-05-16 04:47:46	VR2W-105217	A69-9001-1247
2012-05-16 05:10:40	VR2W-105217	A69-9001-1247
2012-05-16 05:36:22	VR2W-105217	A69-9001-1247
2012-05-16 06:11:30	VR2W-105217	A69-9001-1247
2012-05-16 06:20:23	VR2W-105217	A69-9001-1247
2012-05-16 06:55:14	VR2W-105217	A69-9001-1247
2012-05-17 00:06:05	VR2W-105217	A69-9001-1247
2012-05-17 01:50:29	VR2W-105217	A69-9001-1247
2012-05-17 02:32:39	VR2W-105217	A69-9001-1247
2012-05-17 02:45:23	VR2W-105217	A69-9001-1247
2012-05-17 02:52:43	VR2W-105217	A69-9001-1247
2012-05-17 03:56:05	VR2W-105217	A69-9001-1247
2012-05-17 04:17:46	VR2W-105217	A69-9001-1247
2012-05-17 04:50:19	VR2W-105217	A69-9001-1247
2012-05-17 05:17:11	VR2W-105217	A69-9001-1247
2012-05-17 06:03:20	VR2W-105217	A69-9001-1247
2012-05-18 02:00:33	VR2W-105217	A69-9001-1247
2012-05-18 02:36:04	VR2W-105217	A69-9001-1247
2012-05-18 03:29:10	VR2W-105217	A69-9001-1247
2012-05-18 03:32:57	VR2W-105217	A69-9001-1247
2012-05-18 03:55:37	VR2W-105217	A69-9001-1247
2012-05-18 06:17:13	VR2W-105217	A69-9001-1247
2012-05-19 02:08:02	VR2W-105217	A69-9001-1247
2012-05-19 02:50:16	VR2W-105217	A69-9001-1247
2012-05-19 03:27:33	VR2W-105217	A69-9001-1247
2012-05-19 04:01:18	VR2W-105217	A69-9001-1247
2012-05-19 04:31:35	VR2W-105217	A69-9001-1247
2012-05-19 04:52:31	VR2W-105217	A69-9001-1247
2012-05-19 05:24:56	VR2W-105217	A69-9001-1247
2012-05-19 05:42:38	VR2W-105217	A69-9001-1247
2012-05-19 06:24:42	VR2W-105217	A69-9001-1247
2012-05-19 06:29:16	VR2W-105217	A69-9001-1247
2012-05-20 04:23:06	VR2W-105217	A69-9001-1247
2012-05-20 05:33:55	VR2W-105217	A69-9001-1247
2012-05-20 06:48:29	VR2W-105217	A69-9001-1247
2012-05-21 01:43:57	VR2W-105217	A69-9001-1247
2012-05-21 01:47:57	VR2W-105217	A69-9001-1247
2012-05-21 01:52:40	VR2W-105217	A69-9001-1247
2012-05-21 02:20:48	VR2W-105217	A69-9001-1247
2012-05-21 02:49:14	VR2W-105217	A69-9001-1247
2012-05-21 03:00:26	VR2W-105217	A69-9001-1247
2012-05-21 03:07:33	VR2W-105217	A69-9001-1247
2012-05-21 03:16:24	VR2W-105217	A69-9001-1247
2012-05-21 03:29:42	VR2W-105217	A69-9001-1247
2012-05-21 03:49:05	VR2W-105217	A69-9001-1247
2012-05-21 05:36:51	VR2W-105217	A69-9001-1247
2012-05-21 06:24:31	VR2W-105217	A69-9001-1247
2012-05-21 06:51:43	VR2W-105217	A69-9001-1247
2012-05-22 04:18:54	VR2W-105217	A69-9001-1247
2012-05-22 04:27:08	VR2W-105217	A69-9001-1247
2012-05-22 04:31:02	VR2W-105217	A69-9001-1247
2012-05-22 05:00:52	VR2W-105217	A69-9001-1247
2012-05-22 05:10:44	VR2W-105217	A69-9001-1247
2012-05-22 05:14:04	VR2W-105217	A69-9001-1247
2012-05-22 05:54:57	VR2W-105217	A69-9001-1247
2012-05-22 06:50:44	VR2W-105217	A69-9001-1247
2012-05-23 02:08:39	VR2W-105217	A69-9001-1247
2012-05-23 02:55:50	VR2W-105217	A69-9001-1247
2012-05-23 03:05:36	VR2W-105217	A69-9001-1247
2012-05-23 03:10:24	VR2W-105217	A69-9001-1247
2012-05-23 03:23:23	VR2W-105217	A69-9001-1247
2012-05-23 03:38:35	VR2W-105217	A69-9001-1247
2012-05-23 03:41:55	VR2W-105217	A69-9001-1247
2012-05-23 03:48:54	VR2W-105217	A69-9001-1247
2012-05-23 04:20:33	VR2W-105217	A69-9001-1247
2012-05-23 04:24:55	VR2W-105217	A69-9001-1247
2012-05-23 05:03:27	VR2W-105217	A69-9001-1247
2012-05-23 05:16:34	VR2W-105217	A69-9001-1247
2012-05-23 06:34:07	VR2W-105217	A69-9001-1247
2012-05-23 06:59:44	VR2W-105217	A69-9001-1247
2012-05-23 21:20:45	VR2W-105218	A69-9001-1247					PB11
2012-05-23 21:34:12	VR2W-105217	A69-9001-1247
2012-05-24 03:29:18	VR2W-105217	A69-9001-1247
2012-05-24 03:45:33	VR2W-105217	A69-9001-1247
2012-05-24 03:49:42	VR2W-105217	A69-9001-1247
2012-05-24 04:29:48	VR2W-105217	A69-9001-1247
2012-05-24 05:21:33	VR2W-105217	A69-9001-1247
2012-05-24 06:15:06	VR2W-105217	A69-9001-1247
2012-05-25 02:46:43	VR2W-105217	A69-9001-1247
2012-05-25 03:39:37	VR2W-105217	A69-9001-1247
2012-05-25 06:41:37	VR2W-105217	A69-9001-1247
2012-05-26 02:10:24	VR2W-105217	A69-9001-1247
2012-05-26 02:13:57	VR2W-105217	A69-9001-1247
2012-05-26 02:34:01	VR2W-105217	A69-9001-1247
2012-05-26 02:41:52	VR2W-105217	A69-9001-1247
2012-05-26 03:29:51	VR2W-105217	A69-9001-1247
2012-05-26 03:54:50	VR2W-105217	A69-9001-1247
2012-05-26 04:23:15	VR2W-105217	A69-9001-1247
2012-05-26 04:31:17	VR2W-105217	A69-9001-1247
2012-05-26 04:47:58	VR2W-105217	A69-9001-1247
2012-05-26 05:36:31	VR2W-105217	A69-9001-1247
2012-05-26 05:39:50	VR2W-105217	A69-9001-1247
2012-05-26 05:50:21	VR2W-105217	A69-9001-1247
2012-05-26 07:02:03	VR2W-105217	A69-9001-1247
2012-05-26 07:22:03	VR2W-105217	A69-9001-1247
2012-05-27 02:16:10	VR2W-105217	A69-9001-1247
2012-05-27 02:28:01	VR2W-105217	A69-9001-1247
2012-05-27 02:36:40	VR2W-105217	A69-9001-1247
2012-05-27 02:41:06	VR2W-105217	A69-9001-1247
2012-05-27 03:50:59	VR2W-105217	A69-9001-1247
2012-05-27 04:04:47	VR2W-105217	A69-9001-1247
2012-05-27 04:40:59	VR2W-105217	A69-9001-1247
2012-05-27 04:52:07	VR2W-105217	A69-9001-1247
2012-05-27 05:04:35	VR2W-105217	A69-9001-1247
2012-05-27 05:19:11	VR2W-105217	A69-9001-1247
2012-05-27 05:32:20	VR2W-105217	A69-9001-1247
2012-05-27 05:49:08	VR2W-105217	A69-9001-1247
2012-05-27 05:52:36	VR2W-105217	A69-9001-1247
2012-05-27 06:07:10	VR2W-105217	A69-9001-1247
2012-05-27 06:14:31	VR2W-105217	A69-9001-1247
2012-05-27 06:27:06	VR2W-105217	A69-9001-1247
2012-05-27 06:43:46	VR2W-105217	A69-9001-1247
2012-05-27 06:51:09	VR2W-105217	A69-9001-1247
2012-05-27 07:05:10	VR2W-105217	A69-9001-1247
2012-05-27 07:09:27	VR2W-105217	A69-9001-1247
2012-05-27 23:39:16	VR2W-105217	A69-9001-1247
2012-05-28 00:47:10	VR2W-105217	A69-9001-1247
2012-05-28 01:04:16	VR2W-105217	A69-9001-1247
2012-05-28 01:48:02	VR2W-105217	A69-9001-1247
2012-05-28 02:30:21	VR2W-105217	A69-9001-1247
2012-05-28 02:38:55	VR2W-105217	A69-9001-1247
2012-05-28 03:08:40	VR2W-105217	A69-9001-1247
2012-05-28 03:13:18	VR2W-105217	A69-9001-1247
2012-05-28 05:17:21	VR2W-105217	A69-9001-1247
2012-05-28 05:48:20	VR2W-105217	A69-9001-1247
2012-05-28 06:09:44	VR2W-105217	A69-9001-1247
2012-05-28 06:13:41	VR2W-105217	A69-9001-1247
2012-05-28 06:22:40	VR2W-105217	A69-9001-1247
2012-05-28 23:38:35	VR2W-105217	A69-9001-1247
2012-05-29 00:29:03	VR2W-105217	A69-9001-1247
2012-05-29 01:21:48	VR2W-105217	A69-9001-1247
2012-05-29 02:09:26	VR2W-105217	A69-9001-1247
2012-05-29 02:16:04	VR2W-105217	A69-9001-1247
2012-05-29 02:31:05	VR2W-105217	A69-9001-1247
2012-05-29 03:35:43	VR2W-105217	A69-9001-1247
2012-05-29 04:45:20	VR2W-105217	A69-9001-1247
2012-05-29 04:53:16	VR2W-105217	A69-9001-1247
2012-05-29 05:43:44	VR2W-105217	A69-9001-1247
2012-05-29 05:48:26	VR2W-105217	A69-9001-1247
2012-05-29 06:03:45	VR2W-105217	A69-9001-1247
2012-05-29 06:14:55	VR2W-105217	A69-9001-1247
2012-05-29 06:19:45	VR2W-105217	A69-9001-1247
2012-05-29 06:39:40	VR2W-105217	A69-9001-1247
2012-05-29 06:42:58	VR2W-105217	A69-9001-1247
2012-05-29 06:57:49	VR2W-105217	A69-9001-1247
2012-05-30 00:56:44	VR2W-105217	A69-9001-1247
2012-05-30 01:01:32	VR2W-105217	A69-9001-1247
2012-05-30 02:16:37	VR2W-105217	A69-9001-1247
2012-05-30 03:12:44	VR2W-105217	A69-9001-1247
2012-05-30 03:33:53	VR2W-105217	A69-9001-1247
2012-05-30 04:07:53	VR2W-105217	A69-9001-1247
2012-05-30 04:15:28	VR2W-105217	A69-9001-1247
2012-05-30 23:00:37	VR2W-105217	A69-9001-1247
2012-05-30 23:07:45	VR2W-105217	A69-9001-1247
2012-05-30 23:34:52	VR2W-105217	A69-9001-1247
2012-05-30 23:48:40	VR2W-105217	A69-9001-1247
2012-05-31 00:45:19	VR2W-105217	A69-9001-1247
2012-05-31 01:17:16	VR2W-105217	A69-9001-1247
2012-05-31 01:21:33	VR2W-105217	A69-9001-1247
2012-05-31 02:08:10	VR2W-105217	A69-9001-1247
2012-05-31 02:29:56	VR2W-105216	A69-9001-1247					PB9
2012-05-31 02:38:22	VR2W-105217	A69-9001-1247
2012-05-31 02:41:48	VR2W-105217	A69-9001-1247
2012-05-31 02:49:16	VR2W-105217	A69-9001-1247
2012-05-31 02:57:55	VR2W-105217	A69-9001-1247
2012-05-31 03:04:36	VR2W-105217	A69-9001-1247
2012-05-31 03:11:49	VR2W-105217	A69-9001-1247
2012-05-31 04:00:26	VR2W-105217	A69-9001-1247
2012-05-31 04:27:42	VR2W-105217	A69-9001-1247
2012-05-31 04:41:15	VR2W-105217	A69-9001-1247
2012-05-31 04:56:15	VR2W-105217	A69-9001-1247
2012-05-31 05:40:38	VR2W-105217	A69-9001-1247
2012-05-31 05:44:40	VR2W-105217	A69-9001-1247
2012-05-31 05:58:23	VR2W-105217	A69-9001-1247
2012-06-01 00:26:20	VR2W-105217	A69-9001-1247
2012-06-01 01:11:36	VR2W-105217	A69-9001-1247
2012-06-01 01:15:47	VR2W-105217	A69-9001-1247
2012-06-01 01:22:52	VR2W-105217	A69-9001-1247
2012-06-01 01:26:53	VR2W-105217	A69-9001-1247
2012-06-01 01:36:15	VR2W-105217	A69-9001-1247
2012-06-01 01:48:09	VR2W-105217	A69-9001-1247
2012-06-01 01:52:53	VR2W-105217	A69-9001-1247
2012-06-01 02:04:55	VR2W-105217	A69-9001-1247
2012-06-01 02:53:46	VR2W-105217	A69-9001-1247
2012-06-01 03:07:30	VR2W-105217	A69-9001-1247
2012-06-01 03:22:23	VR2W-105217	A69-9001-1247
2012-06-01 03:26:17	VR2W-105217	A69-9001-1247
2012-06-01 03:30:49	VR2W-105217	A69-9001-1247
2012-06-01 03:49:18	VR2W-105217	A69-9001-1247
2012-06-01 04:06:16	VR2W-105217	A69-9001-1247
2012-06-01 04:41:15	VR2W-105217	A69-9001-1247
2012-06-01 05:12:09	VR2W-105217	A69-9001-1247
2012-06-01 23:54:03	VR2W-105217	A69-9001-1247
2012-06-02 00:02:02	VR2W-105217	A69-9001-1247
2012-06-02 00:30:35	VR2W-105217	A69-9001-1247
2012-06-02 00:59:47	VR2W-105217	A69-9001-1247
2012-06-02 01:08:10	VR2W-105217	A69-9001-1247
2012-06-02 01:17:09	VR2W-105217	A69-9001-1247
2012-06-02 01:25:11	VR2W-105217	A69-9001-1247
2012-06-02 01:53:07	VR2W-105217	A69-9001-1247
2012-06-02 01:56:52	VR2W-105217	A69-9001-1247
2012-06-02 04:26:32	VR2W-105217	A69-9001-1247
2012-06-02 04:48:43	VR2W-105217	A69-9001-1247
2012-06-02 04:49:01	VR2W-105216	A69-9001-1247					PB9
2012-06-02 04:57:42	VR2W-105217	A69-9001-1247
2012-06-02 05:07:25	VR2W-105217	A69-9001-1247
2012-06-02 05:34:39	VR2W-105217	A69-9001-1247
2012-06-02 05:52:31	VR2W-105217	A69-9001-1247
2012-06-02 06:06:00	VR2W-105217	A69-9001-1247
2012-06-02 06:41:40	VR2W-105217	A69-9001-1247
2012-06-02 22:27:37	VR2W-105217	A69-9001-1247
2012-06-03 01:34:28	VR2W-105217	A69-9001-1247
2012-06-03 02:45:42	VR2W-105217	A69-9001-1247
2012-06-03 02:49:56	VR2W-105217	A69-9001-1247
2012-06-03 03:01:47	VR2W-105217	A69-9001-1247
2012-06-03 03:10:21	VR2W-105217	A69-9001-1247
2012-06-03 03:14:40	VR2W-105217	A69-9001-1247
2012-06-03 03:25:56	VR2W-105217	A69-9001-1247
2012-06-03 03:41:29	VR2W-105217	A69-9001-1247
2012-06-03 03:53:59	VR2W-105217	A69-9001-1247
2012-06-03 03:57:44	VR2W-105217	A69-9001-1247
2012-06-03 04:22:17	VR2W-105217	A69-9001-1247
2012-06-03 04:26:30	VR2W-105217	A69-9001-1247
2012-06-03 04:30:02	VR2W-105217	A69-9001-1247
2012-06-03 05:38:14	VR2W-105217	A69-9001-1247
2012-06-03 05:55:44	VR2W-105217	A69-9001-1247
2012-06-03 06:15:20	VR2W-105217	A69-9001-1247
2012-06-03 06:47:10	VR2W-105217	A69-9001-1247
2012-06-03 22:02:20	VR2W-105222	A69-9001-1247
2012-06-04 02:23:27	VR2W-105217	A69-9001-1247
2012-06-04 02:39:49	VR2W-105217	A69-9001-1247
2012-06-04 02:59:05	VR2W-105217	A69-9001-1247
2012-06-04 03:02:32	VR2W-105217	A69-9001-1247
2012-06-04 03:10:06	VR2W-105217	A69-9001-1247
2012-06-04 03:27:39	VR2W-105217	A69-9001-1247
2012-06-04 03:38:59	VR2W-105217	A69-9001-1247
2012-06-04 03:43:03	VR2W-105217	A69-9001-1247
2012-06-04 03:57:29	VR2W-105217	A69-9001-1247
2012-06-04 04:40:28	VR2W-105217	A69-9001-1247
2012-06-04 04:57:16	VR2W-105217	A69-9001-1247
2012-06-05 02:27:36	VR2W-105217	A69-9001-1247
2012-06-05 06:11:39	VR2W-105216	A69-9001-1247					PB9
2012-06-05 23:42:34	VR2W-105217	A69-9001-1247
2012-06-06 02:34:49	VR2W-105217	A69-9001-1247
2012-06-06 03:36:53	VR2W-105217	A69-9001-1247
2012-06-06 03:40:18	VR2W-105217	A69-9001-1247
2012-06-06 04:16:44	VR2W-105216	A69-9001-1247					PB9
2012-06-06 04:43:21	VR2W-105216	A69-9001-1247					PB9
2012-06-06 06:52:43	VR2W-105217	A69-9001-1247
2012-06-06 07:23:35	VR2W-105217	A69-9001-1247
2012-06-06 07:45:39	VR2W-105217	A69-9001-1247
2012-06-07 00:09:38	VR2W-105217	A69-9001-1247
2012-06-07 00:18:45	VR2W-105217	A69-9001-1247
2012-06-07 01:50:21	VR2W-105217	A69-9001-1247
2012-06-07 01:54:14	VR2W-105217	A69-9001-1247
2012-06-07 01:58:45	VR2W-105217	A69-9001-1247
2012-06-07 02:02:49	VR2W-105217	A69-9001-1247
2012-06-07 02:07:42	VR2W-105217	A69-9001-1247
2012-06-07 03:39:16	VR2W-105217	A69-9001-1247
2012-06-07 03:55:12	VR2W-105217	A69-9001-1247
2012-06-07 04:12:48	VR2W-105217	A69-9001-1247
2012-06-07 04:20:45	VR2W-105217	A69-9001-1247
2012-06-07 04:24:13	VR2W-105217	A69-9001-1247
2012-06-07 05:16:15	VR2W-105217	A69-9001-1247
2012-06-07 06:17:59	VR2W-105217	A69-9001-1247
2012-06-07 21:27:41	VR2W-105221	A69-9001-1247
2012-06-08 03:43:11	VR2W-105217	A69-9001-1247
2012-06-08 04:34:51	VR2W-105217	A69-9001-1247
2012-06-08 04:44:59	VR2W-105217	A69-9001-1247
2012-06-08 05:20:55	VR2W-105217	A69-9001-1247
2012-06-08 05:28:17	VR2W-105217	A69-9001-1247
2012-06-08 05:40:55	VR2W-105217	A69-9001-1247
2012-06-08 05:56:46	VR2W-105217	A69-9001-1247
2012-06-08 06:00:08	VR2W-105217	A69-9001-1247
2012-06-08 06:14:54	VR2W-105217	A69-9001-1247
2012-06-08 07:23:00	VR2W-105217	A69-9001-1247
2012-06-08 07:31:28	VR2W-105217	A69-9001-1247
2012-06-09 07:53:08	VR2W-105217	A69-9001-1247
2012-06-10 02:09:50	VR2W-105217	A69-9001-1247
2012-06-11 01:42:04	VR2W-105217	A69-9001-1247
2012-06-11 01:46:15	VR2W-105217	A69-9001-1247
2012-06-11 01:49:41	VR2W-105217	A69-9001-1247
2012-06-11 02:57:31	VR2W-105217	A69-9001-1247
2012-06-11 03:05:32	VR2W-105217	A69-9001-1247
2012-06-11 04:46:38	VR2W-105217	A69-9001-1247
2012-06-11 04:54:16	VR2W-105217	A69-9001-1247
2012-06-11 04:59:01	VR2W-105217	A69-9001-1247
2012-06-11 05:07:50	VR2W-105217	A69-9001-1247
2012-06-11 05:31:56	VR2W-105217	A69-9001-1247
2012-06-11 06:07:03	VR2W-105217	A69-9001-1247
2012-06-11 06:23:25	VR2W-105217	A69-9001-1247
2012-06-12 00:16:16	VR2W-105217	A69-9001-1247
2012-06-12 00:20:14	VR2W-105217	A69-9001-1247
2012-06-12 00:42:25	VR2W-105217	A69-9001-1247
2012-06-12 00:46:20	VR2W-105217	A69-9001-1247
2012-06-12 00:55:05	VR2W-105217	A69-9001-1247
2012-06-12 00:58:36	VR2W-105217	A69-9001-1247
2012-06-12 01:02:21	VR2W-105217	A69-9001-1247
2012-06-12 01:32:15	VR2W-105217	A69-9001-1247
2012-06-12 01:41:17	VR2W-105217	A69-9001-1247
2012-06-12 04:06:06	VR2W-105217	A69-9001-1247
2012-06-12 04:21:47	VR2W-105217	A69-9001-1247
2012-06-12 05:06:23	VR2W-105217	A69-9001-1247
2012-06-12 23:31:19	VR2W-105217	A69-9001-1247
2012-06-12 23:51:25	VR2W-105217	A69-9001-1247
2012-06-12 23:55:42	VR2W-105217	A69-9001-1247
2012-06-13 00:03:19	VR2W-105217	A69-9001-1247
2012-06-13 00:40:57	VR2W-105217	A69-9001-1247
2012-06-13 01:57:17	VR2W-105217	A69-9001-1247
2012-06-13 02:18:37	VR2W-105217	A69-9001-1247
2012-06-13 02:54:54	VR2W-105217	A69-9001-1247
2012-06-13 03:11:11	VR2W-105217	A69-9001-1247
2012-06-13 03:31:06	VR2W-105217	A69-9001-1247
2012-06-13 04:47:18	VR2W-105217	A69-9001-1247
2012-06-13 04:59:39	VR2W-105217	A69-9001-1247
2012-06-13 05:18:38	VR2W-105217	A69-9001-1247
2012-06-13 06:10:07	VR2W-105217	A69-9001-1247
2012-06-13 06:19:00	VR2W-105217	A69-9001-1247
2012-06-13 23:41:42	VR2W-105217	A69-9001-1247
2012-06-14 01:42:35	VR2W-105217	A69-9001-1247
2012-06-14 01:47:09	VR2W-105217	A69-9001-1247
2012-06-14 01:54:48	VR2W-105217	A69-9001-1247
2012-06-14 01:58:27	VR2W-105217	A69-9001-1247
2012-06-14 03:32:41	VR2W-105217	A69-9001-1247
2012-06-14 03:51:30	VR2W-105217	A69-9001-1247
2012-06-14 04:23:02	VR2W-105217	A69-9001-1247
2012-06-14 05:33:35	VR2W-105217	A69-9001-1247
2012-06-14 22:16:11	VR2W-105222	A69-9001-1247
2012-06-15 00:20:01	VR2W-105217	A69-9001-1247
2012-06-15 03:05:27	VR2W-105217	A69-9001-1247
2012-06-15 04:15:59	VR2W-105217	A69-9001-1247
2012-06-15 05:27:10	VR2W-105217	A69-9001-1247
2012-06-15 06:00:27	VR2W-105217	A69-9001-1247
2012-06-16 01:48:59	VR2W-105217	A69-9001-1247
2012-06-16 01:57:55	VR2W-105217	A69-9001-1247
2012-06-16 02:02:42	VR2W-105217	A69-9001-1247
2012-06-16 02:11:42	VR2W-105217	A69-9001-1247
2012-06-16 02:31:16	VR2W-105217	A69-9001-1247
2012-06-16 02:54:13	VR2W-105217	A69-9001-1247
2012-06-16 03:02:16	VR2W-105217	A69-9001-1247
2012-06-16 03:19:49	VR2W-105217	A69-9001-1247
2012-06-16 03:24:39	VR2W-105217	A69-9001-1247
2012-06-16 03:33:54	VR2W-105217	A69-9001-1247
2012-06-16 03:41:29	VR2W-105217	A69-9001-1247
2012-06-16 04:07:14	VR2W-105217	A69-9001-1247
2012-06-16 04:44:51	VR2W-105217	A69-9001-1247
2012-06-16 05:38:54	VR2W-105217	A69-9001-1247
2012-06-16 05:51:47	VR2W-105217	A69-9001-1247
2012-06-16 22:45:41	VR2W-105218	A69-9001-1247					PB11
2012-06-17 00:52:02	VR2W-105217	A69-9001-1247
2012-06-17 01:52:16	VR2W-105217	A69-9001-1247
2012-06-17 01:56:46	VR2W-105217	A69-9001-1247
2012-06-17 02:00:50	VR2W-105217	A69-9001-1247
2012-06-17 02:15:11	VR2W-105217	A69-9001-1247
2012-06-17 02:19:37	VR2W-105217	A69-9001-1247
2012-06-17 02:23:33	VR2W-105217	A69-9001-1247
2012-06-17 02:28:10	VR2W-105217	A69-9001-1247
2012-06-17 02:40:21	VR2W-105217	A69-9001-1247
2012-06-17 02:43:43	VR2W-105217	A69-9001-1247
2012-06-17 02:50:53	VR2W-105217	A69-9001-1247
2012-06-17 02:55:00	VR2W-105217	A69-9001-1247
2012-06-17 02:58:18	VR2W-105217	A69-9001-1247
2012-06-17 03:01:38	VR2W-105217	A69-9001-1247
2012-06-17 03:08:36	VR2W-105217	A69-9001-1247
2012-06-17 03:29:46	VR2W-105217	A69-9001-1247
2012-06-17 03:33:28	VR2W-105217	A69-9001-1247
2012-06-17 03:40:55	VR2W-105217	A69-9001-1247
2012-06-17 03:44:18	VR2W-105217	A69-9001-1247
2012-06-17 04:07:51	VR2W-105217	A69-9001-1247
2012-06-17 04:11:59	VR2W-105217	A69-9001-1247
2012-06-17 04:47:13	VR2W-105217	A69-9001-1247
2012-06-17 04:58:45	VR2W-105217	A69-9001-1247
2012-06-17 05:25:34	VR2W-105217	A69-9001-1247
2012-06-17 05:35:23	VR2W-105217	A69-9001-1247
2012-06-17 05:40:14	VR2W-105217	A69-9001-1247
2012-06-17 06:22:46	VR2W-105217	A69-9001-1247
2012-06-17 06:32:04	VR2W-105217	A69-9001-1247
2012-06-17 07:38:28	VR2W-105217	A69-9001-1247
2012-06-18 00:10:31	VR2W-105217	A69-9001-1247
2012-06-18 00:32:50	VR2W-105217	A69-9001-1247
2012-06-18 00:41:05	VR2W-105217	A69-9001-1247
2012-06-18 00:49:28	VR2W-105217	A69-9001-1247
2012-06-18 01:02:19	VR2W-105217	A69-9001-1247
2012-06-18 01:18:55	VR2W-105217	A69-9001-1247
2012-06-18 01:27:52	VR2W-105217	A69-9001-1247
2012-06-18 01:31:36	VR2W-105217	A69-9001-1247
2012-06-18 02:10:40	VR2W-105217	A69-9001-1247
2012-06-18 02:38:54	VR2W-105217	A69-9001-1247
2012-06-18 02:47:02	VR2W-105217	A69-9001-1247
2012-06-18 02:51:19	VR2W-105217	A69-9001-1247
2012-06-18 02:54:57	VR2W-105217	A69-9001-1247
2012-06-18 03:12:19	VR2W-105217	A69-9001-1247
2012-06-18 03:33:39	VR2W-105217	A69-9001-1247
2012-06-18 03:40:36	VR2W-105217	A69-9001-1247
2012-06-18 04:07:59	VR2W-105217	A69-9001-1247
2012-06-18 04:18:24	VR2W-105217	A69-9001-1247
2012-06-18 04:58:50	VR2W-105217	A69-9001-1247
2012-06-18 05:14:07	VR2W-105217	A69-9001-1247
2012-06-18 05:18:06	VR2W-105217	A69-9001-1247
2012-06-18 06:20:45	VR2W-105217	A69-9001-1247
2012-06-18 06:46:54	VR2W-105217	A69-9001-1247
2012-06-18 22:31:18	VR2W-105222	A69-9001-1247
2012-06-19 00:41:32	VR2W-105217	A69-9001-1247
2012-06-19 00:45:25	VR2W-105217	A69-9001-1247
2012-06-19 01:08:40	VR2W-105217	A69-9001-1247
2012-06-19 01:35:47	VR2W-105217	A69-9001-1247
2012-06-19 01:39:49	VR2W-105217	A69-9001-1247
2012-06-19 01:44:38	VR2W-105217	A69-9001-1247
2012-06-19 01:53:45	VR2W-105217	A69-9001-1247
2012-06-19 02:28:54	VR2W-105217	A69-9001-1247
2012-06-19 02:51:53	VR2W-105217	A69-9001-1247
2012-06-19 03:05:18	VR2W-105217	A69-9001-1247
2012-06-19 03:12:13	VR2W-105217	A69-9001-1247
2012-06-19 03:20:17	VR2W-105217	A69-9001-1247
2012-06-19 03:23:55	VR2W-105217	A69-9001-1247
2012-06-19 03:32:42	VR2W-105217	A69-9001-1247
2012-06-19 03:53:01	VR2W-105217	A69-9001-1247
2012-06-19 04:14:10	VR2W-105217	A69-9001-1247
2012-06-19 04:21:21	VR2W-105217	A69-9001-1247
2012-06-19 05:12:17	VR2W-105217	A69-9001-1247
2012-06-19 05:34:41	VR2W-105217	A69-9001-1247
2012-06-19 05:42:48	VR2W-105217	A69-9001-1247
2012-06-20 01:20:23	VR2W-105217	A69-9001-1247
2012-06-20 02:14:05	VR2W-105217	A69-9001-1247
2012-06-20 02:45:11	VR2W-105217	A69-9001-1247
2012-06-20 02:56:58	VR2W-105217	A69-9001-1247
2012-06-20 03:23:26	VR2W-105217	A69-9001-1247
2012-06-20 03:47:19	VR2W-105217	A69-9001-1247
2012-06-20 04:01:50	VR2W-105217	A69-9001-1247
2012-06-20 07:01:22	VR2W-105217	A69-9001-1247
2012-06-20 07:23:21	VR2W-105217	A69-9001-1247
2012-06-21 01:42:15	VR2W-105217	A69-9001-1247
2012-06-21 02:01:04	VR2W-105217	A69-9001-1247
2012-06-21 03:42:30	VR2W-105217	A69-9001-1247
2012-06-21 04:41:31	VR2W-105217	A69-9001-1247
2012-06-21 06:09:03	VR2W-105217	A69-9001-1247
2012-06-21 06:12:37	VR2W-105217	A69-9001-1247
2012-06-21 06:16:27	VR2W-105217	A69-9001-1247
2012-06-21 06:29:23	VR2W-105217	A69-9001-1247
2012-06-21 07:16:21	VR2W-105217	A69-9001-1247
2012-06-22 06:13:20	VR2W-105217	A69-9001-1247
2012-06-22 06:57:02	VR2W-105217	A69-9001-1247
2012-06-23 04:46:24	VR2W-105217	A69-9001-1247
2012-06-23 05:21:39	VR2W-105217	A69-9001-1247
2012-06-23 05:30:37	VR2W-105217	A69-9001-1247
2012-06-23 05:42:10	VR2W-105217	A69-9001-1247
2012-06-23 05:50:30	VR2W-105217	A69-9001-1247
2012-06-23 06:03:53	VR2W-105217	A69-9001-1247
2012-06-23 07:13:55	VR2W-105217	A69-9001-1247
2012-06-23 07:26:40	VR2W-105217	A69-9001-1247
2012-06-23 21:27:22	VR2W-105217	A69-9001-1247
2012-06-23 23:27:33	VR2W-105217	A69-9001-1247
2012-06-24 00:49:49	VR2W-105217	A69-9001-1247
2012-06-24 03:22:05	VR2W-105217	A69-9001-1247
2012-06-24 03:37:59	VR2W-105217	A69-9001-1247
2012-06-24 05:07:22	VR2W-105217	A69-9001-1247
2012-06-24 05:11:27	VR2W-105217	A69-9001-1247
2012-06-24 05:26:03	VR2W-105217	A69-9001-1247
2012-06-24 05:30:47	VR2W-105217	A69-9001-1247
2012-06-24 06:06:11	VR2W-105217	A69-9001-1247
2012-06-24 06:38:39	VR2W-105217	A69-9001-1247
2012-06-25 01:37:18	VR2W-105217	A69-9001-1247
2012-06-25 02:43:32	VR2W-105217	A69-9001-1247
2012-06-25 02:50:14	VR2W-105217	A69-9001-1247
2012-06-25 03:37:25	VR2W-105217	A69-9001-1247
2012-06-25 03:51:51	VR2W-105217	A69-9001-1247
2012-06-25 05:26:06	VR2W-105217	A69-9001-1247
2012-06-26 00:24:16	VR2W-105217	A69-9001-1247
2012-06-26 00:28:14	VR2W-105217	A69-9001-1247
2012-06-26 00:41:17	VR2W-105217	A69-9001-1247
2012-06-26 23:56:15	VR2W-105217	A69-9001-1247
2012-06-27 23:49:05	VR2W-105217	A69-9001-1247
2012-06-28 00:19:44	VR2W-105217	A69-9001-1247
2012-06-28 00:31:39	VR2W-105217	A69-9001-1247
2012-06-28 00:52:34	VR2W-105217	A69-9001-1247
2012-06-28 01:05:02	VR2W-105217	A69-9001-1247
2012-06-28 01:19:40	VR2W-105217	A69-9001-1247
2012-06-28 01:24:25	VR2W-105217	A69-9001-1247
2012-06-28 02:24:32	VR2W-105217	A69-9001-1247
2012-06-28 03:10:23	VR2W-105217	A69-9001-1247
2012-06-28 23:22:19	VR2W-105217	A69-9001-1247
2012-06-28 23:26:16	VR2W-105217	A69-9001-1247
2012-06-29 00:51:33	VR2W-105217	A69-9001-1247
2012-06-29 01:34:43	VR2W-105217	A69-9001-1247
2012-06-29 02:22:39	VR2W-105217	A69-9001-1247
2012-06-29 02:36:20	VR2W-105217	A69-9001-1247
2012-06-29 03:00:16	VR2W-105217	A69-9001-1247
2012-06-30 00:01:07	VR2W-105217	A69-9001-1247
2012-06-30 00:08:55	VR2W-105217	A69-9001-1247
2012-06-30 00:40:25	VR2W-105217	A69-9001-1247
2012-06-30 00:44:10	VR2W-105217	A69-9001-1247
2012-06-30 00:55:52	VR2W-105217	A69-9001-1247
2012-06-30 01:00:23	VR2W-105217	A69-9001-1247
2012-06-30 01:09:22	VR2W-105217	A69-9001-1247
2012-06-30 01:19:09	VR2W-105217	A69-9001-1247
2012-06-30 01:23:59	VR2W-105217	A69-9001-1247
2012-06-30 02:00:32	VR2W-105217	A69-9001-1247
2012-06-30 02:04:12	VR2W-105217	A69-9001-1247
2012-06-30 02:27:46	VR2W-105217	A69-9001-1247
2012-06-30 04:14:45	VR2W-105217	A69-9001-1247
2012-06-30 04:18:15	VR2W-105217	A69-9001-1247
2012-06-30 04:46:44	VR2W-105217	A69-9001-1247
2012-06-30 05:22:31	VR2W-105217	A69-9001-1247
2012-06-30 23:52:57	VR2W-105217	A69-9001-1247
2012-07-01 00:34:43	VR2W-105217	A69-9001-1247
2012-07-01 01:42:43	VR2W-105217	A69-9001-1247
2012-07-01 01:47:04	VR2W-105217	A69-9001-1247
2012-07-01 02:41:57	VR2W-105217	A69-9001-1247
2012-07-01 03:27:45	VR2W-105217	A69-9001-1247
2012-07-01 03:57:19	VR2W-105217	A69-9001-1247
2012-07-01 04:47:18	VR2W-105217	A69-9001-1247
2012-07-01 05:59:43	VR2W-105217	A69-9001-1247
2012-07-01 06:34:29	VR2W-105217	A69-9001-1247
2012-07-02 01:24:01	VR2W-105217	A69-9001-1247
2012-07-02 01:32:38	VR2W-105217	A69-9001-1247
2012-07-03 01:15:27	VR2W-105217	A69-9001-1247
2012-07-03 01:18:58	VR2W-105217	A69-9001-1247
2012-07-03 06:46:47	VR2W-105217	A69-9001-1247
2012-07-03 06:54:54	VR2W-105217	A69-9001-1247
2012-07-04 00:42:57	VR2W-105217	A69-9001-1247
2012-07-04 01:05:41	VR2W-105217	A69-9001-1247
2012-07-04 02:18:04	VR2W-105217	A69-9001-1247
2012-07-05 01:42:54	VR2W-105217	A69-9001-1247
2012-07-05 02:54:35	VR2W-105217	A69-9001-1247
2012-07-06 02:40:40	VR2W-105217	A69-9001-1247
2012-07-06 03:42:31	VR2W-105217	A69-9001-1247
2012-07-06 04:06:52	VR2W-105217	A69-9001-1247
2012-07-06 04:25:55	VR2W-105217	A69-9001-1247
2012-07-07 04:16:48	VR2W-105217	A69-9001-1247
2012-07-07 21:02:22	VR2W-105217	A69-9001-1247
2012-07-07 21:53:29	VR2W-105217	A69-9001-1247
2012-07-08 21:38:53	VR2W-105217	A69-9001-1247
2012-07-08 22:10:37	VR2W-105217	A69-9001-1247
2012-07-10 03:25:07	VR2W-105217	A69-9001-1247
2012-07-10 03:44:15	VR2W-105217	A69-9001-1247
2012-07-10 04:15:39	VR2W-105217	A69-9001-1247
2012-07-10 04:20:16	VR2W-105217	A69-9001-1247
2012-07-11 01:53:24	VR2W-105217	A69-9001-1247
2012-07-12 00:50:54	VR2W-105217	A69-9001-1247
2012-07-12 01:23:56	VR2W-105217	A69-9001-1247
2012-07-12 01:44:12	VR2W-105217	A69-9001-1247
2012-07-12 01:51:46	VR2W-105217	A69-9001-1247
2012-07-12 02:04:41	VR2W-105217	A69-9001-1247
2012-07-12 05:03:15	VR2W-105217	A69-9001-1247
2012-07-13 00:40:40	VR2W-105217	A69-9001-1247
2012-07-13 00:57:26	VR2W-105217	A69-9001-1247
2012-07-13 02:14:33	VR2W-105217	A69-9001-1247
2012-07-13 03:47:54	VR2W-105217	A69-9001-1247
2012-07-13 04:51:57	VR2W-105217	A69-9001-1247
2012-07-13 05:15:41	VR2W-105217	A69-9001-1247
2012-07-13 23:52:51	VR2W-105217	A69-9001-1247
2012-07-14 00:42:19	VR2W-105217	A69-9001-1247
2012-07-14 01:59:58	VR2W-105217	A69-9001-1247
2012-07-14 03:39:56	VR2W-105217	A69-9001-1247
2012-07-14 04:26:46	VR2W-105217	A69-9001-1247
2012-07-14 04:43:32	VR2W-105217	A69-9001-1247
2012-07-14 05:43:13	VR2W-105217	A69-9001-1247
2012-07-15 01:40:32	VR2W-105217	A69-9001-1247
2012-07-15 04:36:12	VR2W-105217	A69-9001-1247
2012-07-15 23:48:05	VR2W-105217	A69-9001-1247
2012-07-16 00:24:27	VR2W-105217	A69-9001-1247
2012-07-16 04:19:42	VR2W-105217	A69-9001-1247
2012-07-16 06:41:50	VR2W-105217	A69-9001-1247
2012-07-16 06:58:24	VR2W-105217	A69-9001-1247
2012-07-17 04:51:44	VR2W-105217	A69-9001-1247
2012-07-17 05:22:47	VR2W-105217	A69-9001-1247
2012-07-20 03:41:57	VR2W-105217	A69-9001-1247
2012-07-20 04:12:02	VR2W-105217	A69-9001-1247
2012-07-20 04:32:24	VR2W-105217	A69-9001-1247
2012-07-20 07:10:46	VR2W-105217	A69-9001-1247
2012-07-21 01:44:36	VR2W-105217	A69-9001-1247
2012-07-21 03:01:22	VR2W-105217	A69-9001-1247
2012-07-21 06:20:27	VR2W-105216	A69-9001-1247					PB9
2012-07-21 06:24:48	VR2W-105216	A69-9001-1247					PB9
2012-07-21 06:32:53	VR2W-105216	A69-9001-1247					PB9
2012-07-21 07:52:12	VR2W-105217	A69-9001-1247
2012-07-21 22:58:06	VR2W-105217	A69-9001-1247
2012-07-22 02:31:04	VR2W-105217	A69-9001-1247
2012-07-22 02:43:34	VR2W-105216	A69-9001-1247					PB9
2012-07-22 03:28:51	VR2W-105217	A69-9001-1247
2012-07-22 04:04:35	VR2W-105217	A69-9001-1247
2012-07-22 04:58:22	VR2W-105216	A69-9001-1247					PB9
2012-07-22 05:29:50	VR2W-105217	A69-9001-1247
2012-07-22 05:51:43	VR2W-105217	A69-9001-1247
2012-07-22 05:59:38	VR2W-105217	A69-9001-1247
2012-07-22 06:06:52	VR2W-105217	A69-9001-1247
2012-07-22 06:37:02	VR2W-105217	A69-9001-1247
2012-07-23 02:30:03	VR2W-105217	A69-9001-1247
2012-07-23 04:19:38	VR2W-105217	A69-9001-1247
2012-07-23 05:07:49	VR2W-105217	A69-9001-1247
2012-07-23 21:53:04	VR2W-105217	A69-9001-1247
2012-07-23 23:46:48	VR2W-105217	A69-9001-1247
2012-07-24 03:24:09	VR2W-105217	A69-9001-1247
2012-07-24 05:40:03	VR2W-105217	A69-9001-1247
2012-07-24 07:03:04	VR2W-105217	A69-9001-1247
2012-07-25 22:40:13	VR2W-105217	A69-9001-1247
2012-07-25 22:49:19	VR2W-105217	A69-9001-1247
2012-07-25 23:31:05	VR2W-105217	A69-9001-1247
2012-07-26 01:42:55	VR2W-105217	A69-9001-1247
2012-07-26 02:42:07	VR2W-105217	A69-9001-1247
2012-07-26 23:32:07	VR2W-105217	A69-9001-1247
2012-07-27 00:31:28	VR2W-105217	A69-9001-1247
2012-07-27 00:44:16	VR2W-105217	A69-9001-1247
2012-07-27 00:48:35	VR2W-105217	A69-9001-1247
2012-07-27 03:29:47	VR2W-105217	A69-9001-1247
2012-07-27 23:52:07	VR2W-105217	A69-9001-1247
2012-07-28 00:12:14	VR2W-105217	A69-9001-1247
2012-07-28 00:25:43	VR2W-105217	A69-9001-1247
2012-07-28 04:30:05	VR2W-105217	A69-9001-1247
2012-07-28 06:15:34	VR2W-105217	A69-9001-1247
2012-07-28 06:32:50	VR2W-105217	A69-9001-1247
2012-07-28 06:37:22	VR2W-105217	A69-9001-1247
2012-07-29 00:46:02	VR2W-105217	A69-9001-1247
2012-07-29 00:49:56	VR2W-105217	A69-9001-1247
2012-07-29 02:10:09	VR2W-105217	A69-9001-1247
2012-07-29 02:57:19	VR2W-105217	A69-9001-1247
2012-07-29 03:52:04	VR2W-105217	A69-9001-1247
2012-07-29 04:49:23	VR2W-105217	A69-9001-1247
2012-07-30 03:10:29	VR2W-105217	A69-9001-1247
2012-07-30 04:04:20	VR2W-105217	A69-9001-1247
2012-07-30 04:40:28	VR2W-105217	A69-9001-1247
2012-07-30 05:06:15	VR2W-105217	A69-9001-1247
2012-07-30 05:37:23	VR2W-105217	A69-9001-1247
2012-07-30 06:19:41	VR2W-105217	A69-9001-1247
2012-07-31 01:03:36	VR2W-105217	A69-9001-1247
2012-07-31 04:50:49	VR2W-105217	A69-9001-1247
2012-07-31 05:13:38	VR2W-105217	A69-9001-1247
2012-07-31 06:50:36	VR2W-105217	A69-9001-1247
2012-07-31 06:58:43	VR2W-105217	A69-9001-1247
2012-07-31 23:42:48	VR2W-105217	A69-9001-1247
2012-08-01 00:50:32	VR2W-105217	A69-9001-1247
2012-08-01 07:04:51	VR2W-105217	A69-9001-1247
2012-08-02 01:23:16	VR2W-105217	A69-9001-1247
2012-08-02 02:33:55	VR2W-105217	A69-9001-1247
2012-08-02 04:32:57	VR2W-105216	A69-9001-1247					PB9
2012-08-02 05:25:28	VR2W-105216	A69-9001-1247					PB9
2012-08-02 06:20:34	VR2W-105217	A69-9001-1247
2012-08-02 23:25:32	VR2W-105221	A69-9001-1247
2012-08-03 00:00:02	VR2W-105217	A69-9001-1247
2012-08-03 00:09:20	VR2W-105217	A69-9001-1247
2012-08-03 07:18:23	VR2W-105217	A69-9001-1247
2012-08-04 04:24:30	VR2W-105217	A69-9001-1247
2012-08-04 22:39:16	VR2W-105221	A69-9001-1247
2012-08-05 02:38:27	VR2W-105217	A69-9001-1247
2012-08-05 03:14:41	VR2W-105217	A69-9001-1247
2012-08-05 03:40:08	VR2W-105217	A69-9001-1247
2012-08-05 04:14:22	VR2W-105217	A69-9001-1247
2012-08-05 04:42:00	VR2W-105217	A69-9001-1247
2012-08-05 07:33:32	VR2W-105217	A69-9001-1247
2012-08-05 23:33:27	VR2W-105218	A69-9001-1247					PB11
2012-08-06 03:52:34	VR2W-105217	A69-9001-1247
2012-08-06 04:36:10	VR2W-105217	A69-9001-1247
2012-08-06 04:43:50	VR2W-105217	A69-9001-1247
2012-08-06 06:18:01	VR2W-105217	A69-9001-1247
2012-08-06 06:47:50	VR2W-105217	A69-9001-1247
2012-08-06 07:35:24	VR2W-105217	A69-9001-1247
2012-08-06 07:43:16	VR2W-105217	A69-9001-1247
2012-08-07 03:06:31	VR2W-105217	A69-9001-1247
2012-08-07 04:05:17	VR2W-105217	A69-9001-1247
2012-08-07 21:23:36	VR2W-105217	A69-9001-1247
2012-08-08 02:57:01	VR2W-105217	A69-9001-1247
2012-08-08 23:16:38	VR2W-105217	A69-9001-1247
2012-08-08 23:46:02	VR2W-105217	A69-9001-1247
2012-08-09 21:17:33	VR2W-105216	A69-9001-1247					PB9
2012-08-09 22:20:52	VR2W-105217	A69-9001-1247
2012-08-09 22:41:04	VR2W-105217	A69-9001-1247
2012-08-09 22:44:51	VR2W-105218	A69-9001-1247					PB11
2012-08-09 22:48:51	VR2W-105218	A69-9001-1247					PB11
2012-08-10 03:13:57	VR2W-105217	A69-9001-1247
2012-08-10 03:22:29	VR2W-105217	A69-9001-1247
2012-08-10 03:32:00	VR2W-105217	A69-9001-1247
2012-08-10 04:14:19	VR2W-105217	A69-9001-1247
2012-08-10 05:34:17	VR2W-105217	A69-9001-1247
2012-08-10 23:56:34	VR2W-105217	A69-9001-1247
2012-08-11 06:40:43	VR2W-105217	A69-9001-1247
2012-08-12 00:55:19	VR2W-105217	A69-9001-1247
2012-08-12 01:23:33	VR2W-105217	A69-9001-1247
2012-08-12 01:28:23	VR2W-105217	A69-9001-1247
2012-08-12 01:45:19	VR2W-105217	A69-9001-1247
2012-08-12 01:52:59	VR2W-105217	A69-9001-1247
2012-08-12 03:10:27	VR2W-105217	A69-9001-1247
2012-08-12 03:22:47	VR2W-105217	A69-9001-1247
2012-08-12 03:27:15	VR2W-105217	A69-9001-1247
2012-08-12 03:40:58	VR2W-105217	A69-9001-1247
2012-08-12 04:37:48	VR2W-105217	A69-9001-1247
2012-08-12 23:26:15	VR2W-105217	A69-9001-1247
2012-08-14 01:23:47	VR2W-105217	A69-9001-1247
2012-08-14 01:59:13	VR2W-105216	A69-9001-1247					PB9
2012-08-14 01:59:19	VR2W-105217	A69-9001-1247
2012-08-14 02:11:39	VR2W-105217	A69-9001-1247
2012-08-14 03:57:08	VR2W-105217	A69-9001-1247
2012-08-14 04:00:58	VR2W-105217	A69-9001-1247
2012-08-14 05:09:41	VR2W-105217	A69-9001-1247
2012-08-15 02:22:55	VR2W-105217	A69-9001-1247
2012-08-15 05:15:12	VR2W-105216	A69-9001-1247					PB9
2012-08-16 03:04:50	VR2W-105216	A69-9001-1247					PB9
2012-08-16 04:45:53	VR2W-105217	A69-9001-1247
2012-08-16 04:50:25	VR2W-105217	A69-9001-1247
2012-08-17 02:04:56	VR2W-105217	A69-9001-1247
2012-08-17 02:09:37	VR2W-105217	A69-9001-1247
2012-08-17 02:17:58	VR2W-105217	A69-9001-1247
2012-08-17 02:34:37	VR2W-105217	A69-9001-1247
2012-08-17 02:44:21	VR2W-105217	A69-9001-1247
2012-08-17 02:49:07	VR2W-105217	A69-9001-1247
2012-08-17 02:58:00	VR2W-105217	A69-9001-1247
2012-08-17 03:01:38	VR2W-105217	A69-9001-1247
2012-08-17 03:05:39	VR2W-105217	A69-9001-1247
2012-08-17 03:40:21	VR2W-105217	A69-9001-1247
2012-08-17 04:34:03	VR2W-105217	A69-9001-1247
2012-08-17 04:43:23	VR2W-105217	A69-9001-1247
2012-08-17 04:51:10	VR2W-105217	A69-9001-1247
2012-08-17 05:18:59	VR2W-105217	A69-9001-1247
2012-08-17 05:56:02	VR2W-105217	A69-9001-1247
2012-08-17 06:10:25	VR2W-105217	A69-9001-1247
2012-08-17 06:38:12	VR2W-105217	A69-9001-1247
2012-08-17 06:54:41	VR2W-105217	A69-9001-1247
2012-08-18 01:14:39	VR2W-105217	A69-9001-1247
2012-08-18 01:35:37	VR2W-105217	A69-9001-1247
2012-08-18 01:42:49	VR2W-105217	A69-9001-1247
2012-08-18 02:28:19	VR2W-105217	A69-9001-1247
2012-08-18 04:27:54	VR2W-105217	A69-9001-1247
2012-08-18 05:05:45	VR2W-105216	A69-9001-1247					PB9
2012-08-18 05:31:11	VR2W-105217	A69-9001-1247
2012-08-18 05:34:27	VR2W-105217	A69-9001-1247
2012-08-18 05:37:43	VR2W-105217	A69-9001-1247
2012-08-18 05:44:19	VR2W-105217	A69-9001-1247
2012-08-18 05:51:04	VR2W-105217	A69-9001-1247
2012-08-18 05:58:34	VR2W-105217	A69-9001-1247
2012-08-19 02:15:59	VR2W-105217	A69-9001-1247
2012-08-19 02:59:45	VR2W-105217	A69-9001-1247
2012-08-19 03:13:16	VR2W-105217	A69-9001-1247
2012-08-19 03:40:53	VR2W-105217	A69-9001-1247
2012-08-19 03:47:35	VR2W-105217	A69-9001-1247
2012-08-19 03:59:00	VR2W-105217	A69-9001-1247
2012-08-19 04:19:38	VR2W-105217	A69-9001-1247
2012-08-19 04:24:07	VR2W-105217	A69-9001-1247
2012-08-19 04:37:34	VR2W-105217	A69-9001-1247
2012-08-19 04:50:15	VR2W-105217	A69-9001-1247
2012-08-19 05:15:02	VR2W-105217	A69-9001-1247
2012-08-19 05:19:12	VR2W-105217	A69-9001-1247
2012-08-19 05:26:11	VR2W-105217	A69-9001-1247
2012-08-19 06:14:41	VR2W-105217	A69-9001-1247
2012-08-19 06:19:37	VR2W-105217	A69-9001-1247
2012-08-19 06:29:27	VR2W-105217	A69-9001-1247
2012-08-19 06:48:55	VR2W-105217	A69-9001-1247
2012-08-19 07:11:09	VR2W-105217	A69-9001-1247
2012-08-20 04:21:34	VR2W-105217	A69-9001-1247
2012-08-20 04:50:32	VR2W-105217	A69-9001-1247
2012-08-20 05:56:42	VR2W-105217	A69-9001-1247
2012-08-21 06:11:53	VR2W-105217	A69-9001-1247
2012-08-21 06:55:24	VR2W-105217	A69-9001-1247
2012-08-21 21:14:18	VR2W-105216	A69-9001-1247					PB9
2012-08-21 21:46:43	VR2W-105219	A69-9001-1247
2012-08-22 00:27:20	VR2W-105219	A69-9001-1247
2012-08-22 22:36:05	VR2W-105218	A69-9001-1247					PB11
2012-08-22 23:03:52	VR2W-105222	A69-9001-1247
2012-08-22 23:53:24	VR2W-105222	A69-9001-1247
2012-08-23 01:01:57	VR2W-105221	A69-9001-1247
2012-08-23 23:20:27	VR2W-105217	A69-9001-1247
2012-08-24 03:19:34	VR2W-105217	A69-9001-1247
2012-08-24 21:39:23	VR2W-105217	A69-9001-1247
2012-08-24 22:45:15	VR2W-105217	A69-9001-1247
2012-08-26 00:24:41	VR2W-105217	A69-9001-1247
2012-08-26 00:49:58	VR2W-105217	A69-9001-1247
2012-08-26 00:57:33	VR2W-105217	A69-9001-1247
2012-08-26 01:13:39	VR2W-105217	A69-9001-1247
2012-08-26 03:19:10	VR2W-105217	A69-9001-1247
2012-08-27 02:29:10	VR2W-105217	A69-9001-1247
2012-08-27 02:43:03	VR2W-105217	A69-9001-1247
2012-08-27 02:52:41	VR2W-105217	A69-9001-1247
2012-08-27 03:19:47	VR2W-105217	A69-9001-1247
2012-08-27 03:32:20	VR2W-105217	A69-9001-1247
2012-08-27 03:50:56	VR2W-105217	A69-9001-1247
2012-08-27 04:25:27	VR2W-105217	A69-9001-1247
2012-08-27 04:29:33	VR2W-105217	A69-9001-1247
2012-08-28 05:08:48	VR2W-105217	A69-9001-1247
2012-08-30 03:39:55	VR2W-105217	A69-9001-1247
2012-08-30 04:50:45	VR2W-105217	A69-9001-1247
2012-08-30 04:55:06	VR2W-105217	A69-9001-1247
2012-08-30 05:38:15	VR2W-105217	A69-9001-1247
2012-08-30 06:33:09	VR2W-105217	A69-9001-1247
2012-08-31 05:02:33	VR2W-105217	A69-9001-1247
2012-08-31 05:17:25	VR2W-105217	A69-9001-1247
2012-08-31 05:30:04	VR2W-105217	A69-9001-1247
2012-08-31 06:29:13	VR2W-105217	A69-9001-1247
2012-09-01 02:36:34	VR2W-105217	A69-9001-1247
2012-09-01 06:41:53	VR2W-105217	A69-9001-1247
2012-09-01 06:48:29	VR2W-105217	A69-9001-1247
2012-09-01 06:51:50	VR2W-105217	A69-9001-1247
2012-09-01 06:55:17	VR2W-105217	A69-9001-1247
2012-09-01 07:55:39	VR2W-105217	A69-9001-1247
2012-09-02 03:06:33	VR2W-105217	A69-9001-1247
2012-09-02 03:11:16	VR2W-105217	A69-9001-1247
2012-09-02 03:39:07	VR2W-105217	A69-9001-1247
2012-09-02 04:54:20	VR2W-105217	A69-9001-1247
2012-09-02 05:02:45	VR2W-105217	A69-9001-1247
2012-09-02 06:13:49	VR2W-105217	A69-9001-1247
2012-09-02 06:30:04	VR2W-105217	A69-9001-1247
2012-09-02 07:15:19	VR2W-105217	A69-9001-1247
2012-09-02 20:50:04	VR2W-105217	A69-9001-1247
2012-09-03 00:20:03	VR2W-105217	A69-9001-1247
2012-09-03 03:36:36	VR2W-105217	A69-9001-1247
2012-09-03 04:05:08	VR2W-105217	A69-9001-1247
2012-09-03 04:39:44	VR2W-105217	A69-9001-1247
2012-09-03 04:58:42	VR2W-105217	A69-9001-1247
2012-09-03 05:17:05	VR2W-105217	A69-9001-1247
2012-09-03 06:17:46	VR2W-105217	A69-9001-1247
2012-09-04 03:10:46	VR2W-105217	A69-9001-1247
2012-09-04 05:00:56	VR2W-105217	A69-9001-1247
2012-09-04 23:46:13	VR2W-105217	A69-9001-1247
2012-09-05 00:20:34	VR2W-105217	A69-9001-1247
2012-09-05 01:48:13	VR2W-105217	A69-9001-1247
2012-09-05 03:27:41	VR2W-105217	A69-9001-1247
2012-09-05 04:30:12	VR2W-105217	A69-9001-1247
2012-09-05 22:57:53	VR2W-105217	A69-9001-1247
2012-09-05 23:05:17	VR2W-105217	A69-9001-1247
2012-09-05 23:09:43	VR2W-105217	A69-9001-1247
2012-09-06 07:22:09	VR2W-105217	A69-9001-1247
2012-09-06 21:34:19	VR2W-105217	A69-9001-1247
2012-09-06 22:49:17	VR2W-105217	A69-9001-1247
2012-09-07 03:13:55	VR2W-105217	A69-9001-1247
2012-09-07 03:32:25	VR2W-105217	A69-9001-1247
2012-09-07 04:59:34	VR2W-105217	A69-9001-1247
2012-09-07 22:19:38	VR2W-105217	A69-9001-1247
2012-09-08 05:17:05	VR2W-105217	A69-9001-1247
2012-09-08 23:15:01	VR2W-105217	A69-9001-1247
2012-09-08 23:19:11	VR2W-105217	A69-9001-1247
2012-09-09 01:58:07	VR2W-105217	A69-9001-1247
2012-09-09 02:32:28	VR2W-105217	A69-9001-1247
2012-09-09 02:39:47	VR2W-105217	A69-9001-1247
2012-09-09 02:47:51	VR2W-105217	A69-9001-1247
2012-09-09 02:59:08	VR2W-105217	A69-9001-1247
2012-09-10 01:57:46	VR2W-105217	A69-9001-1247
2012-09-10 02:34:24	VR2W-105217	A69-9001-1247
2012-09-10 02:50:17	VR2W-105217	A69-9001-1247
2012-09-10 04:27:07	VR2W-105217	A69-9001-1247
2012-09-10 22:13:44	VR2W-105217	A69-9001-1247
2012-09-10 23:34:31	VR2W-105217	A69-9001-1247
2012-09-11 00:50:39	VR2W-105217	A69-9001-1247
2012-09-11 01:21:02	VR2W-105217	A69-9001-1247
2012-09-11 01:51:26	VR2W-105217	A69-9001-1247
2012-09-11 02:24:00	VR2W-105217	A69-9001-1247
2012-09-11 02:33:01	VR2W-105217	A69-9001-1247
2012-09-11 02:42:51	VR2W-105217	A69-9001-1247
2012-09-11 03:29:41	VR2W-105217	A69-9001-1247
2012-09-11 03:48:21	VR2W-105217	A69-9001-1247
2012-09-11 04:02:31	VR2W-105217	A69-9001-1247
2012-09-11 04:14:01	VR2W-105217	A69-9001-1247
2012-09-11 23:49:49	VR2W-105217	A69-9001-1247
2012-09-12 00:01:03	VR2W-105217	A69-9001-1247
2012-09-12 00:17:49	VR2W-105217	A69-9001-1247
2012-09-12 00:37:50	VR2W-105217	A69-9001-1247
2012-09-12 01:05:39	VR2W-105217	A69-9001-1247
2012-09-12 01:14:57	VR2W-105217	A69-9001-1247
2012-09-12 02:27:18	VR2W-105217	A69-9001-1247
2012-09-12 03:21:14	VR2W-105217	A69-9001-1247
2012-09-12 03:37:56	VR2W-105217	A69-9001-1247
2012-09-12 03:42:39	VR2W-105217	A69-9001-1247
2012-09-12 23:27:16	VR2W-105217	A69-9001-1247
2012-09-13 01:27:33	VR2W-105217	A69-9001-1247
2012-09-13 01:31:40	VR2W-105217	A69-9001-1247
2012-09-13 04:10:13	VR2W-105217	A69-9001-1247
2012-09-13 04:36:12	VR2W-105217	A69-9001-1247
2012-09-13 04:40:38	VR2W-105217	A69-9001-1247
2012-09-13 23:04:04	VR2W-105217	A69-9001-1247
2012-09-14 01:29:24	VR2W-105217	A69-9001-1247
2012-09-14 01:44:13	VR2W-105217	A69-9001-1247
2012-09-14 03:05:17	VR2W-105217	A69-9001-1247
2012-09-14 03:34:02	VR2W-105217	A69-9001-1247
2012-09-14 03:37:40	VR2W-105217	A69-9001-1247
2012-09-14 03:46:27	VR2W-105217	A69-9001-1247
2012-09-14 05:32:26	VR2W-105217	A69-9001-1247
2012-09-14 05:46:18	VR2W-105217	A69-9001-1247
2012-09-15 01:58:11	VR2W-105217	A69-9001-1247
2012-09-15 02:10:21	VR2W-105217	A69-9001-1247
2012-09-15 06:17:37	VR2W-105217	A69-9001-1247
2012-09-16 00:42:16	VR2W-105217	A69-9001-1247
2012-09-16 02:20:56	VR2W-105217	A69-9001-1247
2012-09-16 02:30:23	VR2W-105217	A69-9001-1247
2012-09-16 02:56:45	VR2W-105217	A69-9001-1247
2012-09-16 03:16:22	VR2W-105217	A69-9001-1247
2012-09-16 03:24:59	VR2W-105217	A69-9001-1247
2012-09-16 05:46:51	VR2W-105217	A69-9001-1247
2012-09-16 06:54:31	VR2W-105217	A69-9001-1247
2012-09-17 03:10:01	VR2W-105217	A69-9001-1247
2012-09-17 03:24:06	VR2W-105217	A69-9001-1247
2012-09-17 04:09:37	VR2W-105217	A69-9001-1247
2012-09-17 04:38:14	VR2W-105217	A69-9001-1247
2012-09-17 05:05:43	VR2W-105217	A69-9001-1247
2012-09-17 05:54:59	VR2W-105217	A69-9001-1247
2012-09-17 06:07:27	VR2W-105217	A69-9001-1247
2012-09-17 22:59:11	VR2W-105221	A69-9001-1247
2012-09-18 03:23:58	VR2W-105217	A69-9001-1247
2012-09-18 03:36:13	VR2W-105217	A69-9001-1247
2012-09-18 04:04:07	VR2W-105217	A69-9001-1247
2012-09-18 04:19:33	VR2W-105217	A69-9001-1247
2012-09-18 04:44:30	VR2W-105217	A69-9001-1247
2012-09-18 05:44:16	VR2W-105217	A69-9001-1247
2012-09-18 06:46:09	VR2W-105217	A69-9001-1247
2012-09-19 05:23:11	VR2W-105217	A69-9001-1247
2012-09-19 06:26:41	VR2W-105217	A69-9001-1247
2012-09-19 23:05:45	VR2W-105217	A69-9001-1247
2012-09-19 23:21:48	VR2W-105217	A69-9001-1247
2012-09-20 02:04:30	VR2W-105217	A69-9001-1247
2012-09-20 02:43:23	VR2W-105217	A69-9001-1247
2012-09-20 03:52:47	VR2W-105217	A69-9001-1247
2012-09-20 06:40:20	VR2W-105217	A69-9001-1247
2012-09-20 06:43:42	VR2W-105217	A69-9001-1247
2012-09-21 00:05:15	VR2W-105217	A69-9001-1247
2012-09-21 00:08:41	VR2W-105217	A69-9001-1247
2012-09-21 01:39:44	VR2W-105217	A69-9001-1247
2012-09-21 01:59:48	VR2W-105217	A69-9001-1247
2012-09-21 23:12:13	VR2W-105216	A69-9001-1247					PB9
2012-09-22 02:56:45	VR2W-105217	A69-9001-1247
2012-09-22 21:01:10	VR2W-105217	A69-9001-1247
2012-09-23 02:08:37	VR2W-105217	A69-9001-1247
2012-09-23 03:02:56	VR2W-105217	A69-9001-1247
2012-09-23 03:13:59	VR2W-105217	A69-9001-1247
2012-09-23 22:56:47	VR2W-105217	A69-9001-1247
2012-09-23 23:14:00	VR2W-105217	A69-9001-1247
2012-09-23 23:20:46	VR2W-105217	A69-9001-1247
2012-09-24 00:14:02	VR2W-105217	A69-9001-1247
2012-09-24 01:04:22	VR2W-105217	A69-9001-1247
2012-09-24 02:04:12	VR2W-105217	A69-9001-1247
2012-09-24 04:01:44	VR2W-105217	A69-9001-1247
2012-09-24 04:09:59	VR2W-105217	A69-9001-1247
2012-09-25 03:03:08	VR2W-105217	A69-9001-1247
2012-09-25 03:07:55	VR2W-105217	A69-9001-1247
2012-09-25 03:57:41	VR2W-105217	A69-9001-1247
2012-09-25 04:35:44	VR2W-105217	A69-9001-1247
2012-09-25 04:44:37	VR2W-105217	A69-9001-1247
2012-09-25 23:18:37	VR2W-105217	A69-9001-1247
2012-09-25 23:43:31	VR2W-105217	A69-9001-1247
2012-09-26 00:17:00	VR2W-105217	A69-9001-1247
2012-09-26 00:48:00	VR2W-105217	A69-9001-1247
2012-09-26 01:32:08	VR2W-105217	A69-9001-1247
2012-09-26 01:57:28	VR2W-105217	A69-9001-1247
2012-09-26 03:52:13	VR2W-105217	A69-9001-1247
2012-09-26 04:27:47	VR2W-105217	A69-9001-1247
2012-09-27 00:40:53	VR2W-105217	A69-9001-1247
2012-09-27 01:38:25	VR2W-105217	A69-9001-1247
2012-09-27 03:24:17	VR2W-105217	A69-9001-1247
2012-09-27 04:21:57	VR2W-105217	A69-9001-1247
2012-09-28 01:39:15	VR2W-105217	A69-9001-1247
2012-09-28 01:57:03	VR2W-105217	A69-9001-1247
2012-09-28 02:05:38	VR2W-105217	A69-9001-1247
2012-09-28 02:33:53	VR2W-105217	A69-9001-1247
2012-09-28 02:51:23	VR2W-105217	A69-9001-1247
2012-09-28 03:02:56	VR2W-105217	A69-9001-1247
2012-09-28 04:04:11	VR2W-105217	A69-9001-1247
2012-09-28 04:14:23	VR2W-105217	A69-9001-1247
2012-09-28 06:10:56	VR2W-105217	A69-9001-1247
2012-09-29 02:21:00	VR2W-105217	A69-9001-1247
2012-09-29 03:02:02	VR2W-105217	A69-9001-1247
2012-09-29 04:12:28	VR2W-105217	A69-9001-1247
2012-09-29 05:13:07	VR2W-105217	A69-9001-1247
2012-09-30 02:28:09	VR2W-105217	A69-9001-1247
2012-09-30 02:42:41	VR2W-105217	A69-9001-1247
2012-09-30 03:04:21	VR2W-105216	A69-9001-1247					PB9
2012-09-30 03:59:45	VR2W-105217	A69-9001-1247
2012-09-30 04:09:35	VR2W-105217	A69-9001-1247
2012-09-30 04:16:16	VR2W-105217	A69-9001-1247
2012-09-30 04:46:45	VR2W-105217	A69-9001-1247
2012-09-30 04:55:17	VR2W-105217	A69-9001-1247
2012-09-30 05:13:21	VR2W-105217	A69-9001-1247
2012-09-30 05:18:12	VR2W-105217	A69-9001-1247
2012-09-30 06:11:28	VR2W-105217	A69-9001-1247
2012-09-30 20:54:01	VR2W-105217	A69-9001-1247
2012-10-01 02:54:01	VR2W-105217	A69-9001-1247
2012-10-01 03:47:35	VR2W-105217	A69-9001-1247
2012-10-01 04:00:27	VR2W-105217	A69-9001-1247
2012-10-01 04:26:22	VR2W-105217	A69-9001-1247
2012-10-01 06:06:10	VR2W-105217	A69-9001-1247
2012-10-01 23:11:57	VR2W-105217	A69-9001-1247
2012-10-01 23:49:33	VR2W-105217	A69-9001-1247
2012-10-02 07:11:02	VR2W-105217	A69-9001-1247
2012-10-02 22:29:50	VR2W-105217	A69-9001-1247
2012-10-03 02:03:20	VR2W-105217	A69-9001-1247
2012-10-03 02:53:54	VR2W-105217	A69-9001-1247
2012-10-03 03:10:18	VR2W-105217	A69-9001-1247
2012-10-03 04:23:46	VR2W-105217	A69-9001-1247
2012-10-03 04:51:55	VR2W-105217	A69-9001-1247
2012-10-03 05:20:37	VR2W-105217	A69-9001-1247
2012-10-03 05:47:27	VR2W-105217	A69-9001-1247
2012-10-03 23:12:18	VR2W-105217	A69-9001-1247
2012-10-04 01:25:55	VR2W-105217	A69-9001-1247
2012-10-04 02:42:03	VR2W-105217	A69-9001-1247
2012-10-04 02:55:24	VR2W-105217	A69-9001-1247
2012-10-04 03:43:33	VR2W-105217	A69-9001-1247
2012-10-04 04:26:37	VR2W-105217	A69-9001-1247
2012-10-04 04:55:55	VR2W-105217	A69-9001-1247
2012-10-04 05:40:30	VR2W-105217	A69-9001-1247
2012-10-04 06:13:21	VR2W-105217	A69-9001-1247
2012-10-04 06:25:52	VR2W-105217	A69-9001-1247
2012-10-04 06:32:27	VR2W-105217	A69-9001-1247
2012-10-04 21:51:19	VR2W-105217	A69-9001-1247
2012-10-05 01:54:54	VR2W-105217	A69-9001-1247
2012-10-05 02:22:22	VR2W-105217	A69-9001-1247
2012-10-05 07:27:18	VR2W-105217	A69-9001-1247
2012-10-05 22:49:17	VR2W-105217	A69-9001-1247
2012-10-05 23:14:13	VR2W-105217	A69-9001-1247
2012-10-05 23:39:11	VR2W-105217	A69-9001-1247
2012-10-06 02:01:11	VR2W-105217	A69-9001-1247
2012-10-06 02:20:39	VR2W-105217	A69-9001-1247
2012-10-06 02:35:25	VR2W-105217	A69-9001-1247
2012-10-06 02:45:12	VR2W-105217	A69-9001-1247
2012-10-06 04:30:47	VR2W-105217	A69-9001-1247
2012-10-06 06:22:33	VR2W-105216	A69-9001-1247					PB9
2012-10-06 06:26:49	VR2W-105217	A69-9001-1247
2012-10-07 00:17:48	VR2W-105217	A69-9001-1247
2012-10-07 01:47:23	VR2W-105217	A69-9001-1247
2012-10-07 22:18:55	VR2W-105217	A69-9001-1247
2012-10-07 23:14:56	VR2W-105217	A69-9001-1247
2012-10-08 00:41:17	VR2W-105217	A69-9001-1247
2012-10-08 03:25:54	VR2W-105217	A69-9001-1247
2012-10-08 04:05:29	VR2W-105217	A69-9001-1247
2012-10-08 05:02:25	VR2W-105217	A69-9001-1247
2012-10-08 23:50:11	VR2W-105217	A69-9001-1247
2012-10-09 00:35:24	VR2W-105216	A69-9001-1247					PB9
2012-10-09 03:25:41	VR2W-105216	A69-9001-1247					PB9
2012-10-10 01:44:34	VR2W-105217	A69-9001-1247
2012-10-10 02:45:06	VR2W-105217	A69-9001-1247
2012-10-10 03:11:43	VR2W-105217	A69-9001-1247
2012-10-11 02:15:40	VR2W-105217	A69-9001-1247
2012-10-11 03:35:28	VR2W-105217	A69-9001-1247
2012-10-11 04:53:15	VR2W-105217	A69-9001-1247
2012-10-11 05:23:25	VR2W-105217	A69-9001-1247
2012-10-12 02:06:10	VR2W-105217	A69-9001-1247
2012-10-12 02:20:12	VR2W-105217	A69-9001-1247
2012-10-12 02:31:00	VR2W-105217	A69-9001-1247
2012-10-12 02:52:11	VR2W-105217	A69-9001-1247
2012-10-12 03:27:38	VR2W-105217	A69-9001-1247
2012-10-12 03:39:06	VR2W-105217	A69-9001-1247
2012-10-12 03:42:51	VR2W-105217	A69-9001-1247
2012-10-12 04:03:00	VR2W-105217	A69-9001-1247
2012-10-12 04:12:20	VR2W-105217	A69-9001-1247
2012-10-12 05:53:27	VR2W-105217	A69-9001-1247
2012-10-12 22:34:31	VR2W-105217	A69-9001-1247
2012-10-13 06:45:59	VR2W-105217	A69-9001-1247
2012-10-14 00:03:08	VR2W-105217	A69-9001-1247
2012-10-14 02:11:22	VR2W-105216	A69-9001-1247					PB9
2012-10-14 05:50:05	VR2W-105217	A69-9001-1247
2012-10-14 23:27:25	VR2W-105217	A69-9001-1247
2012-10-15 01:50:19	VR2W-105217	A69-9001-1247
2012-10-15 02:21:59	VR2W-105217	A69-9001-1247
2012-10-15 02:30:30	VR2W-105217	A69-9001-1247
2012-10-15 02:39:59	VR2W-105217	A69-9001-1247
2012-10-15 02:44:26	VR2W-105217	A69-9001-1247
2012-10-15 06:35:33	VR2W-105217	A69-9001-1247
2012-10-16 03:14:57	VR2W-105217	A69-9001-1247
2012-10-16 04:17:51	VR2W-105216	A69-9001-1247					PB9
2012-10-16 04:39:18	VR2W-105216	A69-9001-1247					PB9
2012-10-16 05:46:48	VR2W-105216	A69-9001-1247					PB9
2012-10-16 05:57:37	VR2W-105216	A69-9001-1247					PB9
2012-10-17 02:57:26	VR2W-105217	A69-9001-1247
2012-10-17 03:16:49	VR2W-105217	A69-9001-1247
2012-10-17 06:32:36	VR2W-105217	A69-9001-1247
2012-10-17 06:36:44	VR2W-105217	A69-9001-1247
2012-10-17 20:46:00	VR2W-105213	A69-9001-1247					PB5
2012-10-17 21:04:35	VR2W-105216	A69-9001-1247					PB9
2012-10-18 03:35:19	VR2W-105217	A69-9001-1247
2012-10-18 06:12:05	VR2W-105217	A69-9001-1247
2012-10-18 06:32:30	VR2W-105217	A69-9001-1247
2012-10-18 06:48:12	VR2W-105217	A69-9001-1247
2012-10-18 19:58:53	VR2W-105217	A69-9001-1247
2012-10-18 20:13:53	VR2W-105217	A69-9001-1247
2012-10-18 20:17:39	VR2W-105217	A69-9001-1247
2012-10-18 21:47:14	VR2W-105217	A69-9001-1247
2012-10-18 22:15:32	VR2W-105217	A69-9001-1247
2012-10-18 22:27:28	VR2W-105217	A69-9001-1247
2012-10-19 05:56:05	VR2W-105217	A69-9001-1247
2012-10-19 20:24:42	VR2W-105217	A69-9001-1247
2012-10-19 23:22:30	VR2W-105217	A69-9001-1247
2012-10-20 02:59:01	VR2W-105217	A69-9001-1247
2012-10-20 04:19:52	VR2W-105217	A69-9001-1247
2012-10-20 06:45:47	VR2W-105217	A69-9001-1247
2012-10-20 06:56:55	VR2W-105217	A69-9001-1247
2012-10-21 00:02:10	VR2W-105217	A69-9001-1247
2012-10-21 02:00:07	VR2W-105217	A69-9001-1247
2012-10-21 03:43:00	VR2W-105217	A69-9001-1247
2012-10-21 21:17:07	VR2W-105216	A69-9001-1247					PB9
2012-10-21 23:10:03	VR2W-105217	A69-9001-1247
2012-10-22 01:24:54	VR2W-105216	A69-9001-1247					PB9
2012-10-22 03:00:55	VR2W-105217	A69-9001-1247
2012-10-22 03:40:42	VR2W-105217	A69-9001-1247
2012-10-22 03:50:30	VR2W-105217	A69-9001-1247
2012-10-22 21:29:02	VR2W-105217	A69-9001-1247
2012-10-23 22:48:19	VR2W-105217	A69-9001-1247
2012-10-23 23:00:03	VR2W-105217	A69-9001-1247
2012-10-23 23:08:16	VR2W-105217	A69-9001-1247
2012-10-24 02:12:07	VR2W-105216	A69-9001-1247					PB9
2012-10-24 02:16:19	VR2W-105216	A69-9001-1247					PB9
2012-10-24 23:45:00	VR2W-105217	A69-9001-1247
2012-10-25 02:29:11	VR2W-105217	A69-9001-1247
2012-10-25 03:54:31	VR2W-105217	A69-9001-1247
2012-10-25 04:46:18	VR2W-105217	A69-9001-1247
2012-10-26 03:04:22	VR2W-105217	A69-9001-1247
2012-10-27 00:46:17	VR2W-105217	A69-9001-1247
2012-10-27 01:32:02	VR2W-105217	A69-9001-1247
2012-10-27 02:38:03	VR2W-105217	A69-9001-1247
2012-10-27 03:14:16	VR2W-105217	A69-9001-1247
2012-10-27 03:59:40	VR2W-105217	A69-9001-1247
2012-10-27 04:02:59	VR2W-105217	A69-9001-1247
2012-10-27 05:35:50	VR2W-105217	A69-9001-1247
2012-10-27 23:43:47	VR2W-105217	A69-9001-1247
2012-10-28 00:33:10	VR2W-105217	A69-9001-1247
2012-10-28 01:42:16	VR2W-105217	A69-9001-1247
2012-10-28 02:26:48	VR2W-105217	A69-9001-1247
2012-10-28 02:43:29	VR2W-105217	A69-9001-1247
2012-10-28 03:12:44	VR2W-105217	A69-9001-1247
2012-10-28 03:25:10	VR2W-105217	A69-9001-1247
2012-10-28 04:27:57	VR2W-105217	A69-9001-1247
2012-10-28 05:59:50	VR2W-105217	A69-9001-1247
2012-10-29 01:16:20	VR2W-105217	A69-9001-1247
2012-10-29 02:19:26	VR2W-105217	A69-9001-1247
2012-10-29 03:13:44	VR2W-105216	A69-9001-1247					PB9
2012-10-29 04:06:47	VR2W-105217	A69-9001-1247
2012-10-29 05:03:28	VR2W-105217	A69-9001-1247
2012-10-29 05:51:46	VR2W-105217	A69-9001-1247
2012-10-29 19:59:25	VR2W-105218	A69-9001-1247					PB11
2012-10-30 01:53:53	VR2W-105217	A69-9001-1247
2012-10-31 02:57:01	VR2W-105217	A69-9001-1247
2012-10-31 20:38:58	VR2W-105217	A69-9001-1247
2012-10-31 21:35:21	VR2W-105219	A69-9001-1247
2012-10-31 22:29:17	VR2W-105217	A69-9001-1247
2012-11-01 01:15:06	VR2W-105216	A69-9001-1247					PB9
2012-11-01 01:34:59	VR2W-105216	A69-9001-1247					PB9
2012-11-02 00:02:07	VR2W-105216	A69-9001-1247					PB9
2012-11-02 03:58:11	VR2W-105217	A69-9001-1247
2012-11-03 00:03:28	VR2W-105217	A69-9001-1247
2012-11-04 03:07:29	VR2W-105217	A69-9001-1247
2012-11-04 03:11:46	VR2W-105217	A69-9001-1247
2012-11-04 03:15:24	VR2W-105217	A69-9001-1247
2012-11-04 03:36:41	VR2W-105217	A69-9001-1247
2012-11-04 23:18:32	VR2W-105217	A69-9001-1247
2012-11-04 23:44:49	VR2W-105217	A69-9001-1247
2012-11-05 00:57:27	VR2W-105217	A69-9001-1247
2012-11-05 02:30:19	VR2W-105217	A69-9001-1247
2012-11-05 05:56:03	VR2W-105217	A69-9001-1247
2012-11-06 20:39:55	VR2W-105216	A69-9001-1247					PB9
2012-11-06 22:22:51	VR2W-105216	A69-9001-1247					PB9
2012-11-06 23:35:07	VR2W-105217	A69-9001-1247
2012-11-07 01:19:06	VR2W-105216	A69-9001-1247					PB9
2012-11-07 02:21:41	VR2W-105217	A69-9001-1247
2012-11-07 22:38:43	VR2W-105217	A69-9001-1247
2012-11-07 23:35:20	VR2W-105217	A69-9001-1247
2012-11-08 00:03:46	VR2W-105217	A69-9001-1247
2012-11-08 00:34:48	VR2W-105217	A69-9001-1247
2012-11-08 01:18:42	VR2W-105217	A69-9001-1247
2012-11-08 02:06:05	VR2W-105217	A69-9001-1247
2012-11-08 19:35:58	VR2W-105217	A69-9001-1247
2012-11-08 21:35:06	VR2W-105217	A69-9001-1247
2012-11-09 01:48:59	VR2W-105217	A69-9001-1247
2012-11-09 02:25:32	VR2W-105217	A69-9001-1247
2012-11-09 02:29:10	VR2W-105217	A69-9001-1247
2012-11-09 03:00:05	VR2W-105217	A69-9001-1247
2012-11-09 03:19:44	VR2W-105217	A69-9001-1247
2012-11-09 04:18:34	VR2W-105217	A69-9001-1247
2012-11-09 04:37:12	VR2W-105217	A69-9001-1247
2012-11-09 20:44:30	VR2W-105220	A69-9001-1247
2012-11-09 22:23:21	VR2W-105219	A69-9001-1247
2012-11-10 03:20:47	VR2W-105217	A69-9001-1247
2012-11-10 03:27:50	VR2W-105217	A69-9001-1247
2012-11-10 04:01:46	VR2W-105217	A69-9001-1247
2012-11-11 01:11:03	VR2W-105216	A69-9001-1247					PB9
2012-11-11 04:37:53	VR2W-105216	A69-9001-1247					PB9
2012-11-11 19:57:43	VR2W-105220	A69-9001-1247
2012-11-12 02:16:45	VR2W-105217	A69-9001-1247
2012-11-12 02:46:05	VR2W-105217	A69-9001-1247
2012-11-12 02:50:19	VR2W-105217	A69-9001-1247
2012-11-12 02:53:50	VR2W-105217	A69-9001-1247
2012-11-12 02:57:36	VR2W-105217	A69-9001-1247
2012-11-12 03:01:53	VR2W-105217	A69-9001-1247
2012-11-12 03:19:15	VR2W-105217	A69-9001-1247
2012-11-12 03:36:28	VR2W-105217	A69-9001-1247
2012-11-12 20:29:32	VR2W-105219	A69-9001-1247
2012-11-12 20:45:45	VR2W-105219	A69-9001-1247
2012-11-12 20:52:44	VR2W-105218	A69-9001-1247					PB11
2012-11-13 01:07:35	VR2W-105217	A69-9001-1247
2012-11-13 01:19:44	VR2W-105217	A69-9001-1247
2012-11-13 01:30:02	VR2W-105217	A69-9001-1247
2012-11-13 02:24:50	VR2W-105217	A69-9001-1247
2012-11-13 02:33:39	VR2W-105217	A69-9001-1247
2012-11-13 03:40:11	VR2W-105217	A69-9001-1247
2012-11-13 03:44:47	VR2W-105217	A69-9001-1247
2012-11-13 04:21:38	VR2W-105217	A69-9001-1247
2012-11-13 21:20:16	VR2W-105218	A69-9001-1247					PB11
2012-11-13 21:32:04	VR2W-105216	A69-9001-1247					PB9
2012-11-14 01:32:13	VR2W-105217	A69-9001-1247
2012-11-14 01:36:40	VR2W-105217	A69-9001-1247
2012-11-14 02:29:48	VR2W-105216	A69-9001-1247					PB9
2012-11-14 03:35:26	VR2W-105216	A69-9001-1247					PB9
2012-11-15 03:11:52	VR2W-105217	A69-9001-1247
2012-11-15 04:26:01	VR2W-105217	A69-9001-1247
2012-11-15 05:15:00	VR2W-105216	A69-9001-1247					PB9
2012-11-15 20:30:39	VR2W-105218	A69-9001-1247					PB11
2012-11-15 21:21:21	VR2W-105216	A69-9001-1247					PB9
2012-11-15 22:53:11	VR2W-105217	A69-9001-1247
2012-11-16 05:38:18	VR2W-105216	A69-9001-1247					PB9
2012-11-17 00:41:13	VR2W-105216	A69-9001-1247					PB9
2012-11-17 00:57:13	VR2W-105216	A69-9001-1247					PB9
2012-11-17 01:16:11	VR2W-105217	A69-9001-1247
2012-11-17 06:19:31	VR2W-105216	A69-9001-1247					PB9
2012-11-17 21:13:14	VR2W-105217	A69-9001-1247
2012-11-18 03:05:39	VR2W-105217	A69-9001-1247
2012-11-18 06:24:10	VR2W-105217	A69-9001-1247
2012-11-19 01:39:04	VR2W-105217	A69-9001-1247
2012-11-19 02:22:31	VR2W-105217	A69-9001-1247
2012-11-20 01:12:31	VR2W-105217	A69-9001-1247
2012-11-20 02:13:43	VR2W-105217	A69-9001-1247
2012-11-20 03:34:22	VR2W-105217	A69-9001-1247
2012-11-20 06:02:22	VR2W-105217	A69-9001-1247
2012-11-20 20:31:01	VR2W-105217	A69-9001-1247
2012-11-20 23:44:55	VR2W-105217	A69-9001-1247
2012-11-21 00:30:40	VR2W-105217	A69-9001-1247
2012-11-21 00:52:57	VR2W-105217	A69-9001-1247
2012-11-21 01:11:48	VR2W-105216	A69-9001-1247					PB9
2012-11-21 01:15:49	VR2W-105217	A69-9001-1247
2012-11-21 03:41:58	VR2W-105217	A69-9001-1247
2012-11-22 04:11:57	VR2W-105216	A69-9001-1247					PB9
2012-11-22 20:31:04	VR2W-105220	A69-9001-1247
2012-11-23 00:27:47	VR2W-105217	A69-9001-1247
2012-11-23 01:28:54	VR2W-105217	A69-9001-1247
2012-11-23 02:03:41	VR2W-105217	A69-9001-1247
2012-11-23 02:13:52	VR2W-105217	A69-9001-1247
2012-11-23 02:52:47	VR2W-105217	A69-9001-1247
2012-11-23 03:27:48	VR2W-105217	A69-9001-1247
2012-11-23 04:23:11	VR2W-105217	A69-9001-1247
2012-11-23 21:12:51	VR2W-105216	A69-9001-1247					PB9
2012-11-25 03:50:58	VR2W-105217	A69-9001-1247
2012-11-26 04:10:48	VR2W-105217	A69-9001-1247
2012-11-27 02:53:38	VR2W-105217	A69-9001-1247
2012-11-27 03:23:26	VR2W-105217	A69-9001-1247
2012-11-27 04:11:51	VR2W-105217	A69-9001-1247
2012-11-27 04:18:57	VR2W-105217	A69-9001-1247
2012-11-27 04:22:59	VR2W-105217	A69-9001-1247
2012-11-27 05:35:26	VR2W-105217	A69-9001-1247
2012-11-27 05:38:55	VR2W-105217	A69-9001-1247
2012-11-27 05:46:46	VR2W-105217	A69-9001-1247
2012-11-27 05:53:38	VR2W-105217	A69-9001-1247
2012-11-27 06:04:51	VR2W-105217	A69-9001-1247
2012-11-27 06:30:17	VR2W-105217	A69-9001-1247
2012-11-28 02:31:43	VR2W-105217	A69-9001-1247
2012-11-28 03:52:45	VR2W-105217	A69-9001-1247
2012-11-28 04:10:08	VR2W-105217	A69-9001-1247
2012-11-28 04:14:08	VR2W-105217	A69-9001-1247
2012-11-28 04:30:58	VR2W-105217	A69-9001-1247
2012-11-28 05:01:54	VR2W-105217	A69-9001-1247
2012-11-28 06:26:11	VR2W-105217	A69-9001-1247
2012-11-28 08:10:30	VR2W-105217	A69-9001-1247
2012-11-28 23:32:07	VR2W-105217	A69-9001-1247
2012-11-28 23:52:15	VR2W-105217	A69-9001-1247
2012-11-29 02:21:07	VR2W-105217	A69-9001-1247
2012-11-29 07:08:42	VR2W-105217	A69-9001-1247
2012-11-30 03:18:12	VR2W-105217	A69-9001-1247
2012-11-30 03:51:11	VR2W-105217	A69-9001-1247
2012-11-30 03:55:49	VR2W-105217	A69-9001-1247
2012-11-30 04:38:28	VR2W-105217	A69-9001-1247
2012-11-30 05:38:58	VR2W-105217	A69-9001-1247
2012-11-30 05:47:03	VR2W-105217	A69-9001-1247
2012-12-01 06:10:30	VR2W-105217	A69-9001-1247
2012-12-01 21:23:45	VR2W-105217	A69-9001-1247
2012-12-01 23:43:40	VR2W-105217	A69-9001-1247
2012-12-02 03:33:02	VR2W-105217	A69-9001-1247
2012-12-02 03:36:38	VR2W-105217	A69-9001-1247
2012-12-02 05:11:47	VR2W-105217	A69-9001-1247
2012-12-02 06:14:31	VR2W-105217	A69-9001-1247
2012-12-02 06:41:38	VR2W-105217	A69-9001-1247
2012-12-02 07:02:23	VR2W-105217	A69-9001-1247
2012-12-02 20:44:25	VR2W-105215	A69-9001-1247
2012-12-02 21:41:35	VR2W-105217	A69-9001-1247
2012-12-03 02:08:38	VR2W-105217	A69-9001-1247
2012-12-03 02:21:51	VR2W-105217	A69-9001-1247
[truncated: 526 more rows]
