# Supplementary material for: Simulated Macro-Algal Outbreak Triggers a Large-Scale Response on Coral Reefs
Source: PLoS One. 2015 Jul 14;10(7):e0132895. doi: 10.1371/journal.pone.0132895 (PMC4501832; doi:10.1371/journal.pone.0132895)
Supplement: S1 Dataset — Data has been separated into three sub-folders; video data, visual transect data and individual fishes’ acoustic detection data. (ZIP) [file pone.0132895.s001.zip › Raw Data/Spatial/Scarid/1248TS.csv]

Date and Time (UTC)	Receiver	Transmitter	Transmitter Name	Transmitter Serial	Sensor Value	Sensor Unit	Station Name	Latitude	Longitude
2012-04-07 23:42:26	VR2W-105218	A69-9001-1248					PB11
2012-04-08 01:03:13	VR2W-105218	A69-9001-1248					PB11
2012-04-08 01:18:00	VR2W-105218	A69-9001-1248					PB11
2012-04-08 01:53:50	VR2W-105218	A69-9001-1248					PB11
2012-04-08 04:03:41	VR2W-105218	A69-9001-1248					PB11
2012-04-08 04:12:40	VR2W-105218	A69-9001-1248					PB11
2012-04-08 04:48:33	VR2W-105218	A69-9001-1248					PB11
2012-04-08 04:56:15	VR2W-105218	A69-9001-1248					PB11
2012-04-08 05:01:05	VR2W-105218	A69-9001-1248					PB11
2012-04-08 05:29:25	VR2W-105218	A69-9001-1248					PB11
2012-04-08 20:53:27	VR2W-105218	A69-9001-1248					PB11
2012-04-08 21:11:29	VR2W-105218	A69-9001-1248					PB11
2012-04-08 21:15:57	VR2W-105218	A69-9001-1248					PB11
2012-04-08 21:20:00	VR2W-105218	A69-9001-1248					PB11
2012-04-08 21:24:48	VR2W-105218	A69-9001-1248					PB11
2012-04-08 21:33:58	VR2W-105218	A69-9001-1248					PB11
2012-04-08 21:37:58	VR2W-105218	A69-9001-1248					PB11
2012-04-08 21:42:44	VR2W-105218	A69-9001-1248					PB11
2012-04-08 21:47:18	VR2W-105218	A69-9001-1248					PB11
2012-04-08 21:59:02	VR2W-105218	A69-9001-1248					PB11
2012-04-09 02:10:25	VR2W-105218	A69-9001-1248					PB11
2012-04-09 02:36:26	VR2W-105218	A69-9001-1248					PB11
2012-04-09 06:51:27	VR2W-105218	A69-9001-1248					PB11
2012-04-09 07:22:42	VR2W-105218	A69-9001-1248					PB11
2012-04-09 07:41:17	VR2W-105218	A69-9001-1248					PB11
2012-04-09 07:45:36	VR2W-105218	A69-9001-1248					PB11
2012-04-09 22:13:12	VR2W-105218	A69-9001-1248					PB11
2012-04-09 22:17:16	VR2W-105218	A69-9001-1248					PB11
2012-04-09 22:22:07	VR2W-105218	A69-9001-1248					PB11
2012-04-10 03:03:13	VR2W-105218	A69-9001-1248					PB11
2012-04-10 04:40:28	VR2W-105218	A69-9001-1248					PB11
2012-04-10 07:51:26	VR2W-105218	A69-9001-1248					PB11
2012-04-10 08:09:00	VR2W-105217	A69-9001-1248
2012-04-10 21:04:55	VR2W-105218	A69-9001-1248					PB11
2012-04-10 21:17:35	VR2W-105218	A69-9001-1248					PB11
2012-04-10 21:21:32	VR2W-105218	A69-9001-1248					PB11
2012-04-10 21:49:42	VR2W-105218	A69-9001-1248					PB11
2012-04-10 21:53:02	VR2W-105218	A69-9001-1248					PB11
2012-04-10 23:18:42	VR2W-105218	A69-9001-1248					PB11
2012-04-11 05:51:43	VR2W-105218	A69-9001-1248					PB11
2012-04-11 06:00:11	VR2W-105218	A69-9001-1248					PB11
2012-04-11 06:13:48	VR2W-105218	A69-9001-1248					PB11
2012-04-11 06:17:25	VR2W-105218	A69-9001-1248					PB11
2012-04-11 06:26:00	VR2W-105218	A69-9001-1248					PB11
2012-04-11 08:20:35	VR2W-105217	A69-9001-1248
2012-04-11 22:48:01	VR2W-105218	A69-9001-1248					PB11
2012-04-11 23:31:51	VR2W-105218	A69-9001-1248					PB11
2012-04-11 23:36:08	VR2W-105218	A69-9001-1248					PB11
2012-04-11 23:43:50	VR2W-105218	A69-9001-1248					PB11
2012-04-12 00:09:39	VR2W-105218	A69-9001-1248					PB11
2012-04-12 20:55:16	VR2W-105218	A69-9001-1248					PB11
2012-04-12 21:00:05	VR2W-105218	A69-9001-1248					PB11
2012-04-12 21:09:18	VR2W-105218	A69-9001-1248					PB11
2012-04-12 21:18:18	VR2W-105218	A69-9001-1248					PB11
2012-04-13 00:04:52	VR2W-105218	A69-9001-1248					PB11
2012-04-13 01:46:21	VR2W-105218	A69-9001-1248					PB11
2012-04-13 01:50:55	VR2W-105218	A69-9001-1248					PB11
2012-04-13 01:55:08	VR2W-105218	A69-9001-1248					PB11
2012-04-13 02:06:49	VR2W-105218	A69-9001-1248					PB11
2012-04-13 21:19:42	VR2W-105218	A69-9001-1248					PB11
2012-04-13 21:24:32	VR2W-105218	A69-9001-1248					PB11
2012-04-13 21:58:23	VR2W-105218	A69-9001-1248					PB11
2012-04-13 23:16:14	VR2W-105218	A69-9001-1248					PB11
2012-04-13 23:50:50	VR2W-105218	A69-9001-1248					PB11
2012-04-14 01:31:24	VR2W-105218	A69-9001-1248					PB11
2012-04-14 03:03:02	VR2W-105217	A69-9001-1248
2012-04-14 21:29:39	VR2W-105217	A69-9001-1248
2012-04-14 21:52:34	VR2W-105218	A69-9001-1248					PB11
2012-04-15 00:49:12	VR2W-105218	A69-9001-1248					PB11
2012-04-15 01:20:09	VR2W-105218	A69-9001-1248					PB11
2012-04-15 03:01:40	VR2W-105218	A69-9001-1248					PB11
2012-04-15 21:20:44	VR2W-105217	A69-9001-1248
2012-04-15 21:35:17	VR2W-105218	A69-9001-1248					PB11
2012-04-15 21:43:44	VR2W-105217	A69-9001-1248
2012-04-16 02:47:40	VR2W-105218	A69-9001-1248					PB11
2012-04-16 03:07:55	VR2W-105218	A69-9001-1248					PB11
2012-04-16 20:51:40	VR2W-105220	A69-9001-1248
2012-04-17 03:07:59	VR2W-105218	A69-9001-1248					PB11
2012-04-17 04:44:14	VR2W-105218	A69-9001-1248					PB11
2012-04-18 03:46:31	VR2W-105218	A69-9001-1248					PB11
2012-04-18 20:21:48	VR2W-105218	A69-9001-1248					PB11
2012-04-18 21:04:19	VR2W-105217	A69-9001-1248
2012-04-19 02:12:25	VR2W-105218	A69-9001-1248					PB11
2012-04-19 06:23:47	VR2W-105217	A69-9001-1248
2012-04-19 22:47:25	VR2W-105217	A69-9001-1248
2012-04-20 05:59:26	VR2W-105218	A69-9001-1248					PB11
2012-04-20 06:36:14	VR2W-105218	A69-9001-1248					PB11
2012-04-21 02:55:28	VR2W-105218	A69-9001-1248					PB11
2012-04-21 04:59:08	VR2W-105218	A69-9001-1248					PB11
2012-04-21 05:08:02	VR2W-105218	A69-9001-1248					PB11
2012-04-21 06:34:33	VR2W-105218	A69-9001-1248					PB11
2012-04-21 21:05:14	VR2W-105222	A69-9001-1248
2012-04-22 07:20:00	VR2W-105218	A69-9001-1248					PB11
2012-04-22 20:41:05	VR2W-105217	A69-9001-1248
2012-04-22 21:16:12	VR2W-105217	A69-9001-1248
2012-04-23 04:55:43	VR2W-105218	A69-9001-1248					PB11
2012-04-23 06:08:03	VR2W-105218	A69-9001-1248					PB11
2012-04-23 20:58:23	VR2W-105218	A69-9001-1248					PB11
2012-04-23 21:05:55	VR2W-105218	A69-9001-1248					PB11
2012-04-24 06:28:14	VR2W-105218	A69-9001-1248					PB11
2012-04-24 06:35:53	VR2W-105218	A69-9001-1248					PB11
2012-04-24 06:48:24	VR2W-105218	A69-9001-1248					PB11
2012-04-24 06:53:10	VR2W-105218	A69-9001-1248					PB11
2012-04-24 07:14:35	VR2W-105218	A69-9001-1248					PB11
2012-04-24 07:19:18	VR2W-105218	A69-9001-1248					PB11
2012-04-24 20:40:56	VR2W-105218	A69-9001-1248					PB11
2012-04-24 20:45:22	VR2W-105218	A69-9001-1248					PB11
2012-04-25 05:43:29	VR2W-105218	A69-9001-1248					PB11
2012-04-25 06:18:05	VR2W-105218	A69-9001-1248					PB11
2012-04-25 06:26:09	VR2W-105218	A69-9001-1248					PB11
2012-04-27 04:07:46	VR2W-105218	A69-9001-1248					PB11
2012-04-27 07:12:01	VR2W-105218	A69-9001-1248					PB11
2012-04-28 21:02:33	VR2W-105217	A69-9001-1248
2012-04-28 21:06:28	VR2W-105217	A69-9001-1248
2012-04-29 21:27:59	VR2W-105218	A69-9001-1248					PB11
2012-05-02 04:40:58	VR2W-105217	A69-9001-1248
2012-05-04 03:15:45	VR2W-105217	A69-9001-1248
2012-05-05 00:50:24	VR2W-105218	A69-9001-1248					PB11
2012-05-06 06:06:27	VR2W-105218	A69-9001-1248					PB11
2012-05-06 06:15:31	VR2W-105218	A69-9001-1248					PB11
2012-05-06 07:04:08	VR2W-105218	A69-9001-1248					PB11
2012-05-06 21:22:50	VR2W-105220	A69-9001-1248
2012-05-07 20:30:32	VR2W-105218	A69-9001-1248					PB11
2012-05-07 21:22:21	VR2W-105222	A69-9001-1248
2012-05-07 21:34:13	VR2W-105219	A69-9001-1248
2012-05-08 06:35:29	VR2W-105218	A69-9001-1248					PB11
2012-05-08 20:24:08	VR2W-105218	A69-9001-1248					PB11
2012-05-09 20:49:10	VR2W-105218	A69-9001-1248					PB11
2012-05-09 21:56:45	VR2W-105217	A69-9001-1248
2012-05-10 07:27:04	VR2W-105218	A69-9001-1248					PB11
2012-05-10 07:45:25	VR2W-105218	A69-9001-1248					PB11
2012-05-10 07:49:30	VR2W-105218	A69-9001-1248					PB11
2012-05-10 21:23:43	VR2W-105217	A69-9001-1248
2012-05-10 21:41:07	VR2W-105218	A69-9001-1248					PB11
2012-05-10 21:57:11	VR2W-105217	A69-9001-1248
2012-05-10 22:35:25	VR2W-105216	A69-9001-1248					PB9
2012-05-12 00:46:24	VR2W-105218	A69-9001-1248					PB11
2012-05-13 21:02:02	VR2W-105218	A69-9001-1248					PB11
2012-05-13 21:18:29	VR2W-105219	A69-9001-1248
2012-05-13 22:39:00	VR2W-105218	A69-9001-1248					PB11
2012-05-14 20:49:45	VR2W-105219	A69-9001-1248
2012-05-17 05:30:34	VR2W-105218	A69-9001-1248					PB11
2012-05-17 20:29:59	VR2W-105221	A69-9001-1248
2012-05-18 20:26:11	VR2W-105219	A69-9001-1248
2012-05-18 21:08:37	VR2W-105222	A69-9001-1248
2012-05-18 21:15:09	VR2W-105220	A69-9001-1248
2012-05-19 21:26:54	VR2W-105222	A69-9001-1248
2012-05-20 04:55:17	VR2W-105218	A69-9001-1248					PB11
2012-05-20 05:56:07	VR2W-105218	A69-9001-1248					PB11
2012-05-20 21:31:20	VR2W-105222	A69-9001-1248
2012-05-21 03:42:45	VR2W-105218	A69-9001-1248					PB11
2012-05-21 03:47:28	VR2W-105218	A69-9001-1248					PB11
2012-05-22 07:05:44	VR2W-105218	A69-9001-1248					PB11
2012-05-22 20:49:49	VR2W-105220	A69-9001-1248
2012-05-25 04:32:24	VR2W-105218	A69-9001-1248					PB11
2012-05-25 05:02:06	VR2W-105218	A69-9001-1248					PB11
2012-05-25 06:18:21	VR2W-105218	A69-9001-1248					PB11
2012-05-25 20:56:27	VR2W-105218	A69-9001-1248					PB11
2012-05-25 21:15:15	VR2W-105218	A69-9001-1248					PB11
2012-05-25 21:47:51	VR2W-105218	A69-9001-1248					PB11
2012-05-26 21:16:21	VR2W-105218	A69-9001-1248					PB11
2012-05-26 21:29:12	VR2W-105218	A69-9001-1248					PB11
2012-05-26 21:36:59	VR2W-105218	A69-9001-1248					PB11
2012-05-26 21:40:15	VR2W-105218	A69-9001-1248					PB11
2012-05-27 21:14:18	VR2W-105218	A69-9001-1248					PB11
2012-05-27 21:25:49	VR2W-105218	A69-9001-1248					PB11
2012-05-27 21:29:38	VR2W-105218	A69-9001-1248					PB11
2012-05-27 21:34:02	VR2W-105218	A69-9001-1248					PB11
2012-05-28 20:58:11	VR2W-105218	A69-9001-1248					PB11
2012-05-28 21:02:24	VR2W-105218	A69-9001-1248					PB11
2012-05-28 21:09:43	VR2W-105218	A69-9001-1248					PB11
2012-05-29 20:36:15	VR2W-105218	A69-9001-1248					PB11
2012-05-29 21:02:30	VR2W-105218	A69-9001-1248					PB11
2012-05-29 21:09:54	VR2W-105220	A69-9001-1248
2012-05-29 21:34:09	VR2W-105222	A69-9001-1248
2012-05-29 21:38:38	VR2W-105222	A69-9001-1248
2012-05-29 21:59:01	VR2W-105220	A69-9001-1248
2012-05-30 02:41:39	VR2W-105217	A69-9001-1248
2012-05-31 20:29:12	VR2W-105218	A69-9001-1248					PB11
2012-06-01 21:08:48	VR2W-105222	A69-9001-1248
2012-06-02 20:26:42	VR2W-105218	A69-9001-1248					PB11
2012-06-02 22:00:19	VR2W-105219	A69-9001-1248
2012-06-03 04:55:22	VR2W-105216	A69-9001-1248					PB9
2012-06-03 05:58:04	VR2W-105218	A69-9001-1248					PB11
2012-06-04 04:47:43	VR2W-105218	A69-9001-1248					PB11
2012-06-04 05:53:42	VR2W-105217	A69-9001-1248
2012-06-04 20:27:29	VR2W-105218	A69-9001-1248					PB11
2012-06-05 03:11:37	VR2W-105218	A69-9001-1248					PB11
2012-06-06 05:27:29	VR2W-105218	A69-9001-1248					PB11
2012-06-06 05:39:09	VR2W-105218	A69-9001-1248					PB11
2012-06-06 06:04:55	VR2W-105218	A69-9001-1248					PB11
2012-06-06 06:13:51	VR2W-105218	A69-9001-1248					PB11
2012-06-06 07:03:43	VR2W-105218	A69-9001-1248					PB11
2012-06-06 07:07:36	VR2W-105218	A69-9001-1248					PB11
2012-06-06 07:35:45	VR2W-105218	A69-9001-1248					PB11
2012-06-06 07:40:34	VR2W-105218	A69-9001-1248					PB11
2012-06-06 20:31:27	VR2W-105218	A69-9001-1248					PB11
2012-06-06 20:39:09	VR2W-105219	A69-9001-1248
2012-06-07 05:58:14	VR2W-105218	A69-9001-1248					PB11
2012-06-07 20:54:13	VR2W-105221	A69-9001-1248
2012-06-07 20:58:35	VR2W-105220	A69-9001-1248
2012-06-08 07:20:46	VR2W-105218	A69-9001-1248					PB11
2012-06-08 07:58:31	VR2W-105217	A69-9001-1248
2012-06-11 21:46:23	VR2W-105219	A69-9001-1248
2012-06-14 01:31:27	VR2W-105218	A69-9001-1248					PB11
2012-06-14 02:08:43	VR2W-105218	A69-9001-1248					PB11
2012-06-15 20:38:34	VR2W-105220	A69-9001-1248
2012-06-16 04:07:08	VR2W-105218	A69-9001-1248					PB11
2012-06-16 04:29:55	VR2W-105218	A69-9001-1248					PB11
2012-06-16 04:38:57	VR2W-105218	A69-9001-1248					PB11
2012-06-16 04:42:48	VR2W-105218	A69-9001-1248					PB11
2012-06-16 05:03:26	VR2W-105218	A69-9001-1248					PB11
2012-06-16 05:27:30	VR2W-105218	A69-9001-1248					PB11
2012-06-16 05:30:46	VR2W-105218	A69-9001-1248					PB11
2012-06-16 20:31:54	VR2W-105218	A69-9001-1248					PB11
2012-06-17 02:40:56	VR2W-105217	A69-9001-1248
2012-06-17 02:49:01	VR2W-105218	A69-9001-1248					PB11
2012-06-17 04:05:15	VR2W-105218	A69-9001-1248					PB11
2012-06-18 02:55:55	VR2W-105217	A69-9001-1248
2012-06-18 06:10:15	VR2W-105218	A69-9001-1248					PB11
2012-06-18 06:26:16	VR2W-105218	A69-9001-1248					PB11
2012-06-18 20:39:56	VR2W-105219	A69-9001-1248
2012-06-19 01:55:41	VR2W-105218	A69-9001-1248					PB11
2012-06-19 03:01:07	VR2W-105218	A69-9001-1248					PB11
2012-06-19 20:46:56	VR2W-105219	A69-9001-1248
2012-06-19 22:14:27	VR2W-105218	A69-9001-1248					PB11
2012-06-20 04:31:07	VR2W-105218	A69-9001-1248					PB11
2012-06-20 07:42:18	VR2W-105217	A69-9001-1248
2012-06-20 22:30:21	VR2W-105219	A69-9001-1248
2012-06-21 21:20:11	VR2W-105217	A69-9001-1248
2012-06-22 06:34:46	VR2W-105217	A69-9001-1248
2012-06-22 07:20:10	VR2W-105218	A69-9001-1248					PB11
2012-06-22 08:05:52	VR2W-105218	A69-9001-1248					PB11
2012-06-23 20:47:36	VR2W-105218	A69-9001-1248					PB11
2012-06-23 20:55:49	VR2W-105218	A69-9001-1248					PB11
2012-06-23 21:12:51	VR2W-105218	A69-9001-1248					PB11
2012-06-24 00:45:23	VR2W-105213	A69-9001-1248					PB5
2012-06-24 01:42:28	VR2W-105220	A69-9001-1248
2012-06-24 07:11:55	VR2W-105218	A69-9001-1248					PB11
2012-06-24 07:24:07	VR2W-105218	A69-9001-1248					PB11
2012-06-24 07:33:04	VR2W-105218	A69-9001-1248					PB11
2012-06-24 07:36:47	VR2W-105218	A69-9001-1248					PB11
2012-06-24 21:09:59	VR2W-105218	A69-9001-1248					PB11
2012-06-24 21:17:48	VR2W-105218	A69-9001-1248					PB11
2012-06-24 21:26:13	VR2W-105218	A69-9001-1248					PB11
2012-06-24 21:51:41	VR2W-105218	A69-9001-1248					PB11
2012-06-24 21:55:07	VR2W-105218	A69-9001-1248					PB11
2012-06-24 22:23:34	VR2W-105215	A69-9001-1248
2012-06-25 20:50:36	VR2W-105218	A69-9001-1248					PB11
2012-06-29 00:00:01	VR2W-105218	A69-9001-1248					PB11
2012-06-29 02:19:59	VR2W-105218	A69-9001-1248					PB11
2012-06-29 02:24:37	VR2W-105218	A69-9001-1248					PB11
2012-06-30 02:23:10	VR2W-105218	A69-9001-1248					PB11
2012-06-30 02:27:34	VR2W-105218	A69-9001-1248					PB11
2012-06-30 02:40:07	VR2W-105218	A69-9001-1248					PB11
2012-06-30 02:58:11	VR2W-105218	A69-9001-1248					PB11
2012-06-30 21:25:26	VR2W-105220	A69-9001-1248
2012-06-30 21:55:59	VR2W-105214	A69-9001-1248
2012-07-01 01:41:34	VR2W-105216	A69-9001-1248					PB9
2012-07-01 03:42:22	VR2W-105218	A69-9001-1248					PB11
2012-07-01 20:53:49	VR2W-105220	A69-9001-1248
2012-07-01 21:41:29	VR2W-105219	A69-9001-1248
2012-07-02 01:32:29	VR2W-105213	A69-9001-1248					PB5
2012-07-02 05:04:49	VR2W-105215	A69-9001-1248
2012-07-02 05:48:42	VR2W-105218	A69-9001-1248					PB11
2012-07-02 05:56:46	VR2W-105218	A69-9001-1248					PB11
2012-07-02 20:39:20	VR2W-105218	A69-9001-1248					PB11
2012-07-02 21:36:01	VR2W-105220	A69-9001-1248
2012-07-03 03:31:45	VR2W-105218	A69-9001-1248					PB11
2012-07-03 03:36:07	VR2W-105218	A69-9001-1248					PB11
2012-07-03 03:39:54	VR2W-105218	A69-9001-1248					PB11
2012-07-03 03:47:55	VR2W-105218	A69-9001-1248					PB11
2012-07-03 03:52:04	VR2W-105218	A69-9001-1248					PB11
2012-07-03 04:07:06	VR2W-105218	A69-9001-1248					PB11
2012-07-03 04:14:57	VR2W-105218	A69-9001-1248					PB11
2012-07-03 07:36:34	VR2W-105218	A69-9001-1248					PB11
2012-07-03 07:56:35	VR2W-105218	A69-9001-1248					PB11
2012-07-03 22:00:29	VR2W-105221	A69-9001-1248
2012-07-03 22:05:35	VR2W-105219	A69-9001-1248
2012-07-03 22:49:58	VR2W-105216	A69-9001-1248					PB9
2012-07-04 02:36:05	VR2W-105213	A69-9001-1248					PB5
2012-07-04 02:49:38	VR2W-105215	A69-9001-1248
2012-07-04 07:43:59	VR2W-105218	A69-9001-1248					PB11
2012-07-04 07:53:49	VR2W-105218	A69-9001-1248					PB11
2012-07-04 20:46:49	VR2W-105218	A69-9001-1248					PB11
2012-07-04 20:50:51	VR2W-105218	A69-9001-1248					PB11
2012-07-05 03:08:07	VR2W-105215	A69-9001-1248
2012-07-05 03:32:25	VR2W-105218	A69-9001-1248					PB11
2012-07-05 03:36:16	VR2W-105218	A69-9001-1248					PB11
2012-07-05 20:52:44	VR2W-105218	A69-9001-1248					PB11
2012-07-06 03:45:01	VR2W-105215	A69-9001-1248
2012-07-06 04:12:31	VR2W-105218	A69-9001-1248					PB11
2012-07-06 05:16:32	VR2W-105218	A69-9001-1248					PB11
2012-07-06 05:20:06	VR2W-105218	A69-9001-1248					PB11
2012-07-06 05:51:45	VR2W-105218	A69-9001-1248					PB11
2012-07-06 05:56:07	VR2W-105218	A69-9001-1248					PB11
2012-07-06 05:59:58	VR2W-105218	A69-9001-1248					PB11
2012-07-06 06:20:42	VR2W-105218	A69-9001-1248					PB11
2012-07-06 06:29:06	VR2W-105218	A69-9001-1248					PB11
2012-07-06 06:33:13	VR2W-105218	A69-9001-1248					PB11
2012-07-06 06:36:32	VR2W-105218	A69-9001-1248					PB11
2012-07-06 06:39:52	VR2W-105218	A69-9001-1248					PB11
2012-07-06 06:43:16	VR2W-105218	A69-9001-1248					PB11
2012-07-06 22:41:01	VR2W-105215	A69-9001-1248
2012-07-07 00:25:44	VR2W-105219	A69-9001-1248
2012-07-07 00:28:50	VR2W-105220	A69-9001-1248
2012-07-07 06:44:12	VR2W-105218	A69-9001-1248					PB11
2012-07-07 07:03:32	VR2W-105218	A69-9001-1248					PB11
2012-07-07 07:23:15	VR2W-105218	A69-9001-1248					PB11
2012-07-07 07:31:18	VR2W-105218	A69-9001-1248					PB11
2012-07-07 07:42:34	VR2W-105218	A69-9001-1248					PB11
2012-07-07 07:46:34	VR2W-105218	A69-9001-1248					PB11
2012-07-07 23:51:03	VR2W-105221	A69-9001-1248
2012-07-10 20:47:54	VR2W-105218	A69-9001-1248					PB11
2012-07-10 21:29:00	VR2W-105219	A69-9001-1248
2012-07-10 22:19:22	VR2W-105221	A69-9001-1248
2012-07-10 22:34:10	VR2W-105222	A69-9001-1248
2012-07-11 21:26:12	VR2W-105221	A69-9001-1248
2012-07-13 21:19:49	VR2W-105220	A69-9001-1248
2012-07-14 01:50:05	VR2W-105216	A69-9001-1248					PB9
2012-07-15 03:44:44	VR2W-105218	A69-9001-1248					PB11
2012-07-15 20:38:47	VR2W-105219	A69-9001-1248
2012-07-17 02:46:51	VR2W-105218	A69-9001-1248					PB11
2012-07-17 03:18:38	VR2W-105218	A69-9001-1248					PB11
2012-07-17 03:22:01	VR2W-105218	A69-9001-1248					PB11
2012-07-17 03:37:04	VR2W-105218	A69-9001-1248					PB11
2012-07-17 03:53:54	VR2W-105218	A69-9001-1248					PB11
2012-07-17 04:28:17	VR2W-105218	A69-9001-1248					PB11
2012-07-17 04:36:31	VR2W-105218	A69-9001-1248					PB11
2012-07-17 05:18:29	VR2W-105216	A69-9001-1248					PB9
2012-07-17 05:34:55	VR2W-105218	A69-9001-1248					PB11
2012-07-17 20:37:41	VR2W-105218	A69-9001-1248					PB11
2012-07-17 21:55:27	VR2W-105219	A69-9001-1248
2012-07-20 05:27:12	VR2W-105218	A69-9001-1248					PB11
2012-07-20 05:43:05	VR2W-105218	A69-9001-1248					PB11
2012-07-20 06:06:44	VR2W-105218	A69-9001-1248					PB11
2012-07-20 06:21:43	VR2W-105218	A69-9001-1248					PB11
2012-07-20 07:31:08	VR2W-105218	A69-9001-1248					PB11
2012-07-20 23:15:33	VR2W-105220	A69-9001-1248
2012-07-20 23:46:50	VR2W-105219	A69-9001-1248
2012-07-21 05:22:51	VR2W-105218	A69-9001-1248					PB11
2012-07-21 06:30:42	VR2W-105218	A69-9001-1248					PB11
2012-07-21 06:40:29	VR2W-105218	A69-9001-1248					PB11
2012-07-21 20:40:32	VR2W-105217	A69-9001-1248
2012-07-21 20:54:10	VR2W-105218	A69-9001-1248					PB11
2012-07-21 21:19:23	VR2W-105218	A69-9001-1248					PB11
2012-07-21 23:48:48	VR2W-105213	A69-9001-1248					PB5
2012-07-22 07:36:16	VR2W-105218	A69-9001-1248					PB11
2012-07-22 21:27:27	VR2W-105218	A69-9001-1248					PB11
2012-07-23 05:42:19	VR2W-105217	A69-9001-1248
2012-07-23 06:53:11	VR2W-105218	A69-9001-1248					PB11
2012-07-23 07:32:18	VR2W-105218	A69-9001-1248					PB11
2012-07-25 20:57:27	VR2W-105218	A69-9001-1248					PB11
2012-07-25 21:04:58	VR2W-105217	A69-9001-1248
2012-07-25 23:58:28	VR2W-105221	A69-9001-1248
2012-07-26 00:02:55	VR2W-105221	A69-9001-1248
2012-07-26 00:11:39	VR2W-105221	A69-9001-1248
2012-07-28 01:02:38	VR2W-105216	A69-9001-1248					PB9
2012-07-28 20:44:59	VR2W-105218	A69-9001-1248					PB11
2012-07-28 20:53:33	VR2W-105218	A69-9001-1248					PB11
2012-07-28 22:00:45	VR2W-105217	A69-9001-1248
2012-07-29 01:04:31	VR2W-105216	A69-9001-1248					PB9
2012-07-29 03:06:56	VR2W-105217	A69-9001-1248
2012-07-29 03:27:33	VR2W-105217	A69-9001-1248
2012-07-30 20:47:44	VR2W-105219	A69-9001-1248
2012-07-31 02:32:33	VR2W-105215	A69-9001-1248
2012-07-31 02:59:19	VR2W-105218	A69-9001-1248					PB11
2012-07-31 03:16:31	VR2W-105218	A69-9001-1248					PB11
2012-07-31 04:14:23	VR2W-105218	A69-9001-1248					PB11
2012-07-31 05:08:47	VR2W-105215	A69-9001-1248
2012-08-01 01:49:19	VR2W-105213	A69-9001-1248					PB5
2012-08-01 02:05:45	VR2W-105218	A69-9001-1248					PB11
2012-08-01 03:16:50	VR2W-105215	A69-9001-1248
2012-08-01 03:33:26	VR2W-105218	A69-9001-1248					PB11
2012-08-01 04:38:38	VR2W-105218	A69-9001-1248					PB11
2012-08-01 05:25:22	VR2W-105218	A69-9001-1248					PB11
2012-08-01 05:29:31	VR2W-105218	A69-9001-1248					PB11
2012-08-01 05:39:44	VR2W-105217	A69-9001-1248
2012-08-01 05:52:32	VR2W-105217	A69-9001-1248
2012-08-03 07:47:53	VR2W-105216	A69-9001-1248					PB9
2012-08-03 21:11:58	VR2W-105220	A69-9001-1248
2012-08-03 21:28:25	VR2W-105220	A69-9001-1248
2012-08-03 21:53:29	VR2W-105221	A69-9001-1248
2012-08-04 20:47:11	VR2W-105216	A69-9001-1248					PB9
2012-08-07 01:23:50	VR2W-105217	A69-9001-1248
2012-08-11 03:45:42	VR2W-105217	A69-9001-1248
2012-08-11 20:29:35	VR2W-105219	A69-9001-1248
2012-08-11 21:22:59	VR2W-105219	A69-9001-1248
2012-08-11 21:26:30	VR2W-105219	A69-9001-1248
2012-08-11 21:30:15	VR2W-105219	A69-9001-1248
2012-08-12 02:41:41	VR2W-105213	A69-9001-1248					PB5
2012-08-12 20:39:11	VR2W-105220	A69-9001-1248
2012-08-12 22:38:36	VR2W-105213	A69-9001-1248					PB5
2012-08-13 22:00:48	VR2W-105213	A69-9001-1248					PB5
2012-08-15 22:05:13	VR2W-105218	A69-9001-1248					PB11
2012-08-16 04:24:24	VR2W-105213	A69-9001-1248					PB5
2012-08-17 22:47:13	VR2W-105219	A69-9001-1248
2012-08-19 20:34:24	VR2W-105218	A69-9001-1248					PB11
2012-08-19 20:46:32	VR2W-105218	A69-9001-1248					PB11
2012-08-19 20:53:24	VR2W-105218	A69-9001-1248					PB11
2012-08-19 22:45:59	VR2W-105217	A69-9001-1248
2012-08-19 23:26:51	VR2W-105219	A69-9001-1248
2012-08-20 20:32:42	VR2W-105217	A69-9001-1248
2012-08-21 20:31:48	VR2W-105217	A69-9001-1248
2012-08-22 00:31:58	VR2W-105220	A69-9001-1248
2012-08-23 01:31:28	VR2W-105221	A69-9001-1248
2012-08-23 03:23:28	VR2W-105219	A69-9001-1248
2012-08-24 03:22:51	VR2W-105222	A69-9001-1248
2012-08-25 00:28:43	VR2W-105213	A69-9001-1248					PB5
2012-08-26 22:28:37	VR2W-105216	A69-9001-1248					PB9
2012-08-29 20:34:12	VR2W-105220	A69-9001-1248
2012-08-29 21:29:56	VR2W-105219	A69-9001-1248
2012-08-30 04:49:51	VR2W-105213	A69-9001-1248					PB5
2012-08-31 06:22:16	VR2W-105216	A69-9001-1248					PB9
2012-09-02 05:37:22	VR2W-105213	A69-9001-1248					PB5
2012-09-02 06:04:39	VR2W-105213	A69-9001-1248					PB5
2012-09-02 20:42:36	VR2W-105218	A69-9001-1248					PB11
2012-09-02 21:05:27	VR2W-105218	A69-9001-1248					PB11
2012-09-02 21:10:03	VR2W-105218	A69-9001-1248					PB11
2012-09-02 21:44:23	VR2W-105219	A69-9001-1248
2012-09-05 05:50:24	VR2W-105213	A69-9001-1248					PB5
2012-09-06 20:40:24	VR2W-105217	A69-9001-1248
2012-09-06 22:17:08	VR2W-105213	A69-9001-1248					PB5
2012-09-07 20:41:50	VR2W-105218	A69-9001-1248					PB11
2012-09-07 20:49:04	VR2W-105216	A69-9001-1248					PB9
2012-09-08 20:43:32	VR2W-105216	A69-9001-1248					PB9
2012-09-08 23:56:41	VR2W-105213	A69-9001-1248					PB5
2012-09-10 01:06:39	VR2W-105213	A69-9001-1248					PB5
2012-09-12 21:05:59	VR2W-105221	A69-9001-1248
2012-09-13 01:49:06	VR2W-105213	A69-9001-1248					PB5
2012-09-13 03:20:18	VR2W-105213	A69-9001-1248					PB5
2012-09-13 21:21:28	VR2W-105219	A69-9001-1248
2012-09-16 04:04:42	VR2W-105213	A69-9001-1248					PB5
2012-09-16 04:09:34	VR2W-105213	A69-9001-1248					PB5
2012-09-16 20:10:39	VR2W-105217	A69-9001-1248
2012-09-17 04:43:51	VR2W-105214	A69-9001-1248
2012-09-17 05:06:55	VR2W-105213	A69-9001-1248					PB5
2012-09-17 06:08:23	VR2W-105213	A69-9001-1248					PB5
2012-09-17 20:32:24	VR2W-105218	A69-9001-1248					PB11
2012-09-17 20:45:58	VR2W-105218	A69-9001-1248					PB11
2012-09-17 20:54:30	VR2W-105218	A69-9001-1248					PB11
2012-09-18 23:16:48	VR2W-105221	A69-9001-1248
2012-09-20 20:29:35	VR2W-105218	A69-9001-1248					PB11
2012-09-20 21:47:53	VR2W-105213	A69-9001-1248					PB5
2012-09-22 20:33:31	VR2W-105217	A69-9001-1248
2012-09-22 23:05:50	VR2W-105213	A69-9001-1248					PB5
2012-09-26 02:42:46	VR2W-105216	A69-9001-1248					PB9
2012-09-26 21:38:26	VR2W-105217	A69-9001-1248
2012-09-28 04:09:42	VR2W-105216	A69-9001-1248					PB9
2012-09-28 04:13:42	VR2W-105216	A69-9001-1248					PB9
2012-09-28 20:21:01	VR2W-105220	A69-9001-1248
2012-09-28 21:42:35	VR2W-105221	A69-9001-1248
2012-09-29 03:47:26	VR2W-105213	A69-9001-1248					PB5
2012-09-29 20:34:03	VR2W-105219	A69-9001-1248
2012-09-29 20:54:39	VR2W-105221	A69-9001-1248
2012-09-30 22:23:42	VR2W-105219	A69-9001-1248
2012-10-02 20:13:47	VR2W-105218	A69-9001-1248					PB11
2012-10-02 20:18:09	VR2W-105218	A69-9001-1248					PB11
2012-10-02 20:56:45	VR2W-105217	A69-9001-1248
2012-10-04 00:52:02	VR2W-105218	A69-9001-1248					PB11
2012-10-05 01:43:52	VR2W-105218	A69-9001-1248					PB11
2012-10-06 21:09:10	VR2W-105215	A69-9001-1248
2012-10-12 01:39:49	VR2W-105216	A69-9001-1248					PB9
2012-10-12 02:35:18	VR2W-105213	A69-9001-1248					PB5
2012-10-12 04:09:44	VR2W-105218	A69-9001-1248					PB11
2012-10-13 02:37:32	VR2W-105218	A69-9001-1248					PB11
2012-10-13 20:37:43	VR2W-105220	A69-9001-1248
2012-10-14 03:52:23	VR2W-105216	A69-9001-1248					PB9
2012-10-14 20:55:15	VR2W-105218	A69-9001-1248					PB11
2012-10-15 02:02:27	VR2W-105218	A69-9001-1248					PB11
2012-10-15 05:09:38	VR2W-105218	A69-9001-1248					PB11
2012-10-15 05:14:15	VR2W-105217	A69-9001-1248
2012-10-15 21:30:43	VR2W-105218	A69-9001-1248					PB11
2012-10-15 21:58:01	VR2W-105220	A69-9001-1248
2012-10-18 19:53:58	VR2W-105218	A69-9001-1248					PB11
2012-10-18 20:18:46	VR2W-105218	A69-9001-1248					PB11
2012-10-21 21:49:18	VR2W-105218	A69-9001-1248					PB11
2012-10-21 21:52:51	VR2W-105218	A69-9001-1248					PB11
2012-10-22 01:09:36	VR2W-105218	A69-9001-1248					PB11
2012-10-23 01:54:31	VR2W-105217	A69-9001-1248
2012-10-23 21:39:02	VR2W-105218	A69-9001-1248					PB11
2012-10-23 23:06:01	VR2W-105221	A69-9001-1248
2012-10-28 20:06:26	VR2W-105218	A69-9001-1248					PB11
2012-10-29 21:12:42	VR2W-105221	A69-9001-1248
2012-10-30 19:58:46	VR2W-105218	A69-9001-1248					PB11
2012-10-31 21:48:16	VR2W-105221	A69-9001-1248
2012-11-02 20:49:18	VR2W-105213	A69-9001-1248					PB5
2012-11-05 07:44:50	VR2W-105217	A69-9001-1248
2012-11-05 21:10:03	VR2W-105217	A69-9001-1248
2012-11-05 21:32:58	VR2W-105217	A69-9001-1248
2012-11-06 00:02:03	VR2W-105218	A69-9001-1248					PB11
2012-11-06 21:27:56	VR2W-105216	A69-9001-1248					PB9
2012-11-08 00:58:25	VR2W-105218	A69-9001-1248					PB11
2012-11-08 02:48:30	VR2W-105218	A69-9001-1248					PB11
2012-11-08 03:26:52	VR2W-105217	A69-9001-1248
2012-11-10 02:59:04	VR2W-105217	A69-9001-1248
2012-11-12 20:59:12	VR2W-105216	A69-9001-1248					PB9
2012-11-13 01:48:32	VR2W-105217	A69-9001-1248
2012-11-13 02:19:33	VR2W-105218	A69-9001-1248					PB11
2012-11-13 02:26:55	VR2W-105218	A69-9001-1248					PB11
2012-11-13 03:00:07	VR2W-105218	A69-9001-1248					PB11
2012-11-13 03:39:53	VR2W-105218	A69-9001-1248					PB11
2012-11-13 05:12:37	VR2W-105217	A69-9001-1248
2012-11-13 20:05:38	VR2W-105218	A69-9001-1248					PB11
2012-11-15 08:05:54	VR2W-105218	A69-9001-1248					PB11
2012-11-15 19:47:38	VR2W-105218	A69-9001-1248					PB11
2012-11-15 19:56:08	VR2W-105218	A69-9001-1248					PB11
2012-11-15 20:00:24	VR2W-105218	A69-9001-1248					PB11
2012-11-15 20:04:00	VR2W-105218	A69-9001-1248					PB11
2012-11-15 20:20:47	VR2W-105218	A69-9001-1248					PB11
2012-11-15 20:33:18	VR2W-105218	A69-9001-1248					PB11
2012-11-15 20:37:05	VR2W-105218	A69-9001-1248					PB11
2012-11-15 20:52:47	VR2W-105218	A69-9001-1248					PB11
2012-11-16 07:56:25	VR2W-105218	A69-9001-1248					PB11
2012-11-16 20:53:55	VR2W-105217	A69-9001-1248
2012-11-17 19:37:13	VR2W-105218	A69-9001-1248					PB11
2012-11-17 20:06:07	VR2W-105217	A69-9001-1248
2012-11-17 20:13:48	VR2W-105217	A69-9001-1248
2012-11-17 20:18:56	VR2W-105218	A69-9001-1248					PB11
2012-11-17 20:59:00	VR2W-105217	A69-9001-1248
2012-11-17 20:59:20	VR2W-105218	A69-9001-1248					PB11
2012-11-17 21:40:47	VR2W-105216	A69-9001-1248					PB9
2012-11-17 21:47:23	VR2W-105217	A69-9001-1248
2012-11-18 20:43:59	VR2W-105217	A69-9001-1248
2012-11-18 21:35:33	VR2W-105218	A69-9001-1248					PB11
2012-11-19 21:04:58	VR2W-105220	A69-9001-1248
2012-11-19 21:09:52	VR2W-105220	A69-9001-1248
2012-11-19 21:23:20	VR2W-105218	A69-9001-1248					PB11
2012-11-22 19:53:06	VR2W-105218	A69-9001-1248					PB11
2012-11-22 20:11:12	VR2W-105219	A69-9001-1248
2012-11-25 02:50:58	VR2W-105217	A69-9001-1248
2012-11-25 20:07:23	VR2W-105220	A69-9001-1248
2012-11-26 21:14:30	VR2W-105218	A69-9001-1248					PB11
2012-11-28 08:34:53	VR2W-105218	A69-9001-1248					PB11
2012-11-30 21:10:01	VR2W-105216	A69-9001-1248					PB9
2012-12-01 21:02:19	VR2W-105216	A69-9001-1248					PB9
2012-12-04 20:10:29	VR2W-105218	A69-9001-1248					PB11
2012-12-04 20:14:00	VR2W-105217	A69-9001-1248
2012-12-04 21:14:59	VR2W-105216	A69-9001-1248					PB9
2012-12-07 21:08:52	VR2W-105216	A69-9001-1248					PB9
2012-12-09 00:48:21	VR2W-105218	A69-9001-1248					PB11
2012-12-09 00:52:57	VR2W-105218	A69-9001-1248					PB11
2012-12-09 20:34:29	VR2W-105221	A69-9001-1248
2012-12-11 02:55:31	VR2W-105218	A69-9001-1248					PB11
2012-12-11 03:20:09	VR2W-105218	A69-9001-1248					PB11
2012-12-11 04:09:24	VR2W-105218	A69-9001-1248					PB11
2012-12-11 05:04:35	VR2W-105218	A69-9001-1248					PB11
2012-12-11 20:59:45	VR2W-105217	A69-9001-1248
2012-12-12 02:43:04	VR2W-105217	A69-9001-1248
2012-12-12 04:37:17	VR2W-105218	A69-9001-1248					PB11
2012-12-13 19:53:38	VR2W-105218	A69-9001-1248					PB11
2012-12-13 20:09:00	VR2W-105218	A69-9001-1248					PB11
2012-12-13 20:13:24	VR2W-105218	A69-9001-1248					PB11
2012-12-13 20:21:52	VR2W-105218	A69-9001-1248					PB11
2012-12-13 20:23:24	VR2W-105219	A69-9001-1248
2012-12-14 05:18:52	VR2W-105218	A69-9001-1248					PB11
2012-12-14 20:10:31	VR2W-105218	A69-9001-1248					PB11
2012-12-14 21:12:13	VR2W-105218	A69-9001-1248					PB11
2012-12-15 19:50:22	VR2W-105218	A69-9001-1248					PB11
2012-12-15 20:06:36	VR2W-105217	A69-9001-1248
2012-12-15 20:30:46	VR2W-105218	A69-9001-1248					PB11
2012-12-16 20:24:27	VR2W-105218	A69-9001-1248					PB11
2012-12-17 20:48:56	VR2W-105217	A69-9001-1248
2012-12-17 20:49:20	VR2W-105218	A69-9001-1248					PB11
2012-12-17 21:44:09	VR2W-105218	A69-9001-1248					PB11
2012-12-17 22:28:22	VR2W-105218	A69-9001-1248					PB11
2012-12-18 20:11:16	VR2W-105218	A69-9001-1248					PB11
2012-12-18 20:15:01	VR2W-105218	A69-9001-1248					PB11
2012-12-18 20:35:16	VR2W-105218	A69-9001-1248					PB11
2012-12-18 21:52:03	VR2W-105218	A69-9001-1248					PB11
2012-12-18 22:01:37	VR2W-105218	A69-9001-1248					PB11
2012-12-18 22:03:11	VR2W-105219	A69-9001-1248
2012-12-20 09:25:50	VR2W-105219	A69-9001-1248
2012-12-20 09:39:58	VR2W-105215	A69-9001-1248
2012-12-20 10:41:55	VR2W-105215	A69-9001-1248
2012-12-20 11:53:42	VR2W-105214	A69-9001-1248
2012-12-20 14:19:13	VR2W-105222	A69-9001-1248
2012-12-20 14:45:26	VR2W-105213	A69-9001-1248					PB5
2012-12-20 15:14:03	VR2W-105218	A69-9001-1248					PB11
2012-12-20 15:38:46	VR2W-105215	A69-9001-1248
2012-12-20 16:26:31	VR2W-105215	A69-9001-1248
2012-12-20 18:57:01	VR2W-105218	A69-9001-1248					PB11
2012-12-21 09:22:41	VR2W-105218	A69-9001-1248					PB11
2012-12-21 10:36:10	VR2W-105219	A69-9001-1248
2012-12-21 10:41:48	VR2W-105216	A69-9001-1248					PB9
2012-12-21 13:31:56	VR2W-105215	A69-9001-1248
2012-12-21 17:33:23	VR2W-105218	A69-9001-1248					PB11
2012-12-22 09:50:51	VR2W-105216	A69-9001-1248					PB9
2012-12-22 14:24:52	VR2W-105217	A69-9001-1248
