# Supplementary material for: Simulated Macro-Algal Outbreak Triggers a Large-Scale Response on Coral Reefs
Source: PLoS One. 2015 Jul 14;10(7):e0132895. doi: 10.1371/journal.pone.0132895 (PMC4501832; doi:10.1371/journal.pone.0132895)
Supplement: S1 Dataset — Data has been separated into three sub-folders; video data, visual transect data and individual fishes’ acoustic detection data. (ZIP) [file pone.0132895.s001.zip › Raw Data/Spatial/Scarid/1252TS.csv]

Date and Time (UTC)	Receiver	Transmitter	Transmitter Name	Transmitter Serial	Sensor Value	Sensor Unit	Station Name	Latitude	Longitude
2012-04-07 23:32:52	VR2W-105214	A69-9001-1252
2012-04-08 00:39:08	VR2W-105214	A69-9001-1252
2012-04-08 00:43:38	VR2W-105214	A69-9001-1252
2012-04-08 00:47:43	VR2W-105214	A69-9001-1252
2012-04-08 01:15:56	VR2W-105214	A69-9001-1252
2012-04-08 01:23:24	VR2W-105214	A69-9001-1252
2012-04-08 01:27:56	VR2W-105214	A69-9001-1252
2012-04-08 01:32:05	VR2W-105214	A69-9001-1252
2012-04-08 01:35:28	VR2W-105214	A69-9001-1252
2012-04-08 01:38:58	VR2W-105214	A69-9001-1252
2012-04-08 01:46:56	VR2W-105214	A69-9001-1252
2012-04-08 01:50:29	VR2W-105214	A69-9001-1252
2012-04-08 01:54:17	VR2W-105214	A69-9001-1252
2012-04-08 02:02:27	VR2W-105214	A69-9001-1252
2012-04-08 02:14:51	VR2W-105214	A69-9001-1252
2012-04-08 02:18:31	VR2W-105214	A69-9001-1252
2012-04-08 02:22:36	VR2W-105214	A69-9001-1252
2012-04-08 02:37:11	VR2W-105214	A69-9001-1252
2012-04-08 02:50:27	VR2W-105214	A69-9001-1252
2012-04-08 03:04:54	VR2W-105214	A69-9001-1252
2012-04-08 03:13:40	VR2W-105214	A69-9001-1252
2012-04-08 03:17:10	VR2W-105214	A69-9001-1252
2012-04-08 03:20:55	VR2W-105214	A69-9001-1252
2012-04-08 03:25:07	VR2W-105214	A69-9001-1252
2012-04-08 03:28:37	VR2W-105214	A69-9001-1252
2012-04-08 03:32:22	VR2W-105214	A69-9001-1252
2012-04-08 03:44:11	VR2W-105214	A69-9001-1252
2012-04-08 03:53:12	VR2W-105214	A69-9001-1252
2012-04-08 03:57:00	VR2W-105214	A69-9001-1252
2012-04-08 04:01:22	VR2W-105214	A69-9001-1252
2012-04-08 04:05:09	VR2W-105214	A69-9001-1252
2012-04-08 04:09:27	VR2W-105214	A69-9001-1252
2012-04-08 04:13:11	VR2W-105214	A69-9001-1252
2012-04-08 04:17:21	VR2W-105214	A69-9001-1252
2012-04-08 04:20:47	VR2W-105214	A69-9001-1252
2012-04-08 04:41:04	VR2W-105214	A69-9001-1252
2012-04-08 04:45:19	VR2W-105214	A69-9001-1252
2012-04-08 04:48:57	VR2W-105214	A69-9001-1252
2012-04-08 04:52:56	VR2W-105214	A69-9001-1252
2012-04-08 04:57:40	VR2W-105214	A69-9001-1252
2012-04-08 05:02:12	VR2W-105214	A69-9001-1252
2012-04-08 05:13:08	VR2W-105214	A69-9001-1252
2012-04-08 05:20:51	VR2W-105214	A69-9001-1252
2012-04-08 05:25:41	VR2W-105214	A69-9001-1252
2012-04-08 05:30:26	VR2W-105214	A69-9001-1252
2012-04-08 05:39:12	VR2W-105214	A69-9001-1252
2012-04-08 05:42:41	VR2W-105214	A69-9001-1252
2012-04-08 05:50:35	VR2W-105214	A69-9001-1252
2012-04-08 05:57:37	VR2W-105214	A69-9001-1252
2012-04-08 06:06:14	VR2W-105214	A69-9001-1252
2012-04-08 06:10:37	VR2W-105214	A69-9001-1252
2012-04-08 06:32:29	VR2W-105214	A69-9001-1252
2012-04-08 06:36:55	VR2W-105214	A69-9001-1252
2012-04-08 06:45:30	VR2W-105214	A69-9001-1252
2012-04-08 07:01:21	VR2W-105214	A69-9001-1252
2012-04-08 20:28:32	VR2W-105214	A69-9001-1252
2012-04-08 20:36:21	VR2W-105214	A69-9001-1252
2012-04-08 20:40:12	VR2W-105214	A69-9001-1252
2012-04-08 20:48:40	VR2W-105214	A69-9001-1252
2012-04-08 20:53:25	VR2W-105214	A69-9001-1252
2012-04-08 20:57:59	VR2W-105214	A69-9001-1252
2012-04-08 21:05:45	VR2W-105214	A69-9001-1252
2012-04-08 21:09:35	VR2W-105214	A69-9001-1252
2012-04-08 21:13:58	VR2W-105214	A69-9001-1252
2012-04-08 21:22:19	VR2W-105214	A69-9001-1252
2012-04-08 21:26:21	VR2W-105214	A69-9001-1252
2012-04-08 21:31:10	VR2W-105214	A69-9001-1252
2012-04-08 21:40:21	VR2W-105214	A69-9001-1252
2012-04-08 21:53:53	VR2W-105214	A69-9001-1252
2012-04-09 00:31:09	VR2W-105214	A69-9001-1252
2012-04-09 00:56:14	VR2W-105214	A69-9001-1252
2012-04-09 01:32:34	VR2W-105214	A69-9001-1252
2012-04-09 01:36:30	VR2W-105214	A69-9001-1252
2012-04-09 01:41:08	VR2W-105214	A69-9001-1252
2012-04-09 02:12:10	VR2W-105214	A69-9001-1252
2012-04-09 02:31:06	VR2W-105214	A69-9001-1252
2012-04-09 02:34:44	VR2W-105214	A69-9001-1252
2012-04-09 02:43:33	VR2W-105214	A69-9001-1252
2012-04-09 02:48:12	VR2W-105214	A69-9001-1252
2012-04-09 03:00:47	VR2W-105214	A69-9001-1252
2012-04-09 03:09:05	VR2W-105214	A69-9001-1252
2012-04-09 03:26:10	VR2W-105214	A69-9001-1252
2012-04-09 04:09:59	VR2W-105214	A69-9001-1252
2012-04-09 04:50:21	VR2W-105214	A69-9001-1252
2012-04-09 05:24:29	VR2W-105214	A69-9001-1252
2012-04-09 05:27:59	VR2W-105214	A69-9001-1252
2012-04-09 05:31:44	VR2W-105214	A69-9001-1252
2012-04-09 06:06:37	VR2W-105214	A69-9001-1252
2012-04-09 06:11:23	VR2W-105214	A69-9001-1252
2012-04-09 08:21:00	VR2W-105214	A69-9001-1252
2012-04-09 08:24:22	VR2W-105214	A69-9001-1252
2012-04-09 20:27:02	VR2W-105214	A69-9001-1252
2012-04-09 20:31:45	VR2W-105214	A69-9001-1252
2012-04-09 20:36:14	VR2W-105214	A69-9001-1252
2012-04-09 21:04:07	VR2W-105214	A69-9001-1252
2012-04-09 21:08:12	VR2W-105214	A69-9001-1252
2012-04-09 21:13:06	VR2W-105214	A69-9001-1252
2012-04-09 21:17:59	VR2W-105214	A69-9001-1252
2012-04-09 21:22:50	VR2W-105214	A69-9001-1252
2012-04-09 21:27:35	VR2W-105214	A69-9001-1252
2012-04-09 21:32:12	VR2W-105214	A69-9001-1252
2012-04-09 21:36:30	VR2W-105214	A69-9001-1252
2012-04-09 21:44:14	VR2W-105214	A69-9001-1252
2012-04-09 21:49:08	VR2W-105214	A69-9001-1252
2012-04-09 21:54:00	VR2W-105214	A69-9001-1252
2012-04-10 00:29:29	VR2W-105214	A69-9001-1252
2012-04-10 00:38:59	VR2W-105214	A69-9001-1252
2012-04-10 01:37:11	VR2W-105214	A69-9001-1252
2012-04-10 01:45:14	VR2W-105214	A69-9001-1252
2012-04-10 03:57:43	VR2W-105214	A69-9001-1252
2012-04-10 04:31:07	VR2W-105214	A69-9001-1252
2012-04-10 04:43:06	VR2W-105214	A69-9001-1252
2012-04-10 04:57:09	VR2W-105214	A69-9001-1252
2012-04-10 05:01:16	VR2W-105214	A69-9001-1252
2012-04-10 05:28:52	VR2W-105214	A69-9001-1252
2012-04-10 05:33:39	VR2W-105214	A69-9001-1252
2012-04-10 05:46:25	VR2W-105214	A69-9001-1252
2012-04-10 06:02:05	VR2W-105214	A69-9001-1252
2012-04-10 08:33:06	VR2W-105214	A69-9001-1252
2012-04-10 20:12:22	VR2W-105214	A69-9001-1252
2012-04-10 20:17:00	VR2W-105214	A69-9001-1252
2012-04-10 20:21:21	VR2W-105214	A69-9001-1252
2012-04-10 20:25:09	VR2W-105214	A69-9001-1252
2012-04-10 20:29:27	VR2W-105214	A69-9001-1252
2012-04-10 20:33:09	VR2W-105214	A69-9001-1252
2012-04-10 20:40:39	VR2W-105214	A69-9001-1252
2012-04-10 20:44:09	VR2W-105214	A69-9001-1252
2012-04-10 20:55:28	VR2W-105214	A69-9001-1252
2012-04-10 20:59:04	VR2W-105214	A69-9001-1252
2012-04-10 21:12:03	VR2W-105214	A69-9001-1252
2012-04-10 21:20:21	VR2W-105214	A69-9001-1252
2012-04-10 21:41:37	VR2W-105214	A69-9001-1252
2012-04-10 21:50:10	VR2W-105214	A69-9001-1252
2012-04-10 22:02:25	VR2W-105214	A69-9001-1252
2012-04-10 22:05:52	VR2W-105214	A69-9001-1252
2012-04-10 22:09:34	VR2W-105214	A69-9001-1252
2012-04-10 22:43:21	VR2W-105214	A69-9001-1252
2012-04-10 22:50:48	VR2W-105214	A69-9001-1252
2012-04-10 22:55:18	VR2W-105214	A69-9001-1252
2012-04-11 01:56:13	VR2W-105214	A69-9001-1252
2012-04-11 02:03:15	VR2W-105214	A69-9001-1252
2012-04-11 02:30:16	VR2W-105214	A69-9001-1252
2012-04-11 03:36:40	VR2W-105214	A69-9001-1252
2012-04-11 04:04:56	VR2W-105214	A69-9001-1252
2012-04-11 04:38:39	VR2W-105214	A69-9001-1252
2012-04-11 04:46:54	VR2W-105214	A69-9001-1252
2012-04-11 05:02:53	VR2W-105214	A69-9001-1252
2012-04-11 05:10:14	VR2W-105214	A69-9001-1252
2012-04-11 05:35:40	VR2W-105214	A69-9001-1252
2012-04-11 05:39:18	VR2W-105214	A69-9001-1252
2012-04-11 06:24:14	VR2W-105214	A69-9001-1252
2012-04-11 06:28:58	VR2W-105214	A69-9001-1252
2012-04-11 06:33:34	VR2W-105214	A69-9001-1252
2012-04-11 07:45:53	VR2W-105214	A69-9001-1252
2012-04-11 08:26:12	VR2W-105214	A69-9001-1252
2012-04-11 20:18:14	VR2W-105214	A69-9001-1252
2012-04-11 20:26:32	VR2W-105214	A69-9001-1252
2012-04-11 20:31:04	VR2W-105214	A69-9001-1252
2012-04-11 20:49:05	VR2W-105214	A69-9001-1252
2012-04-11 21:04:11	VR2W-105214	A69-9001-1252
2012-04-11 21:08:45	VR2W-105214	A69-9001-1252
2012-04-11 21:28:09	VR2W-105214	A69-9001-1252
2012-04-11 21:36:52	VR2W-105214	A69-9001-1252
2012-04-11 22:04:20	VR2W-105214	A69-9001-1252
2012-04-11 23:11:51	VR2W-105214	A69-9001-1252
2012-04-11 23:16:28	VR2W-105214	A69-9001-1252
2012-04-11 23:20:46	VR2W-105214	A69-9001-1252
2012-04-11 23:28:36	VR2W-105214	A69-9001-1252
2012-04-11 23:38:59	VR2W-105214	A69-9001-1252
2012-04-12 00:29:39	VR2W-105214	A69-9001-1252
2012-04-12 01:03:24	VR2W-105214	A69-9001-1252
2012-04-12 02:30:44	VR2W-105214	A69-9001-1252
2012-04-12 02:42:39	VR2W-105214	A69-9001-1252
2012-04-12 03:12:40	VR2W-105214	A69-9001-1252
2012-04-12 03:38:21	VR2W-105214	A69-9001-1252
2012-04-12 03:50:34	VR2W-105214	A69-9001-1252
2012-04-12 04:54:21	VR2W-105214	A69-9001-1252
2012-04-12 05:10:09	VR2W-105214	A69-9001-1252
2012-04-12 05:54:13	VR2W-105214	A69-9001-1252
2012-04-12 07:16:27	VR2W-105214	A69-9001-1252
2012-04-12 20:15:16	VR2W-105214	A69-9001-1252
2012-04-12 20:18:40	VR2W-105214	A69-9001-1252
2012-04-12 20:26:06	VR2W-105214	A69-9001-1252
2012-04-12 20:30:35	VR2W-105214	A69-9001-1252
2012-04-12 20:52:37	VR2W-105214	A69-9001-1252
2012-04-12 21:18:49	VR2W-105214	A69-9001-1252
2012-04-12 21:23:38	VR2W-105214	A69-9001-1252
2012-04-12 21:28:20	VR2W-105214	A69-9001-1252
2012-04-12 21:32:51	VR2W-105214	A69-9001-1252
2012-04-12 21:36:55	VR2W-105214	A69-9001-1252
2012-04-12 21:41:50	VR2W-105214	A69-9001-1252
2012-04-12 21:46:44	VR2W-105214	A69-9001-1252
2012-04-12 21:51:37	VR2W-105214	A69-9001-1252
2012-04-12 21:56:27	VR2W-105214	A69-9001-1252
2012-04-12 22:09:10	VR2W-105213	A69-9001-1252					PB5
2012-04-12 22:21:11	VR2W-105213	A69-9001-1252					PB5
2012-04-12 22:29:37	VR2W-105214	A69-9001-1252
2012-04-12 22:45:28	VR2W-105214	A69-9001-1252
2012-04-13 00:03:43	VR2W-105214	A69-9001-1252
2012-04-13 00:08:04	VR2W-105214	A69-9001-1252
2012-04-13 00:16:06	VR2W-105214	A69-9001-1252
2012-04-13 00:19:43	VR2W-105214	A69-9001-1252
2012-04-13 00:23:41	VR2W-105214	A69-9001-1252
2012-04-13 00:36:46	VR2W-105214	A69-9001-1252
2012-04-13 01:09:54	VR2W-105214	A69-9001-1252
2012-04-13 01:34:21	VR2W-105214	A69-9001-1252
2012-04-13 02:09:49	VR2W-105214	A69-9001-1252
2012-04-13 02:18:37	VR2W-105214	A69-9001-1252
2012-04-13 02:57:42	VR2W-105214	A69-9001-1252
2012-04-13 03:44:01	VR2W-105214	A69-9001-1252
2012-04-13 03:47:59	VR2W-105214	A69-9001-1252
2012-04-13 03:57:06	VR2W-105214	A69-9001-1252
2012-04-13 04:09:59	VR2W-105214	A69-9001-1252
2012-04-13 04:24:48	VR2W-105214	A69-9001-1252
2012-04-13 04:33:06	VR2W-105214	A69-9001-1252
2012-04-13 04:37:03	VR2W-105214	A69-9001-1252
2012-04-13 04:58:20	VR2W-105214	A69-9001-1252
2012-04-13 05:18:53	VR2W-105214	A69-9001-1252
2012-04-13 05:22:47	VR2W-105214	A69-9001-1252
2012-04-13 05:38:08	VR2W-105214	A69-9001-1252
2012-04-13 08:14:08	VR2W-105214	A69-9001-1252
2012-04-13 08:28:03	VR2W-105214	A69-9001-1252
2012-04-13 20:24:23	VR2W-105214	A69-9001-1252
2012-04-13 20:43:25	VR2W-105214	A69-9001-1252
2012-04-13 20:51:06	VR2W-105214	A69-9001-1252
2012-04-13 21:02:20	VR2W-105214	A69-9001-1252
2012-04-13 21:17:07	VR2W-105219	A69-9001-1252
2012-04-13 21:20:25	VR2W-105218	A69-9001-1252					PB11
2012-04-13 21:29:07	VR2W-105217	A69-9001-1252
2012-04-13 21:34:02	VR2W-105216	A69-9001-1252					PB9
2012-04-13 21:47:45	VR2W-105214	A69-9001-1252
2012-04-13 22:01:19	VR2W-105214	A69-9001-1252
2012-04-13 22:13:06	VR2W-105214	A69-9001-1252
2012-04-13 22:17:01	VR2W-105214	A69-9001-1252
2012-04-13 22:21:35	VR2W-105214	A69-9001-1252
2012-04-13 23:24:45	VR2W-105214	A69-9001-1252
2012-04-13 23:50:31	VR2W-105214	A69-9001-1252
2012-04-14 00:00:55	VR2W-105214	A69-9001-1252
2012-04-14 00:30:50	VR2W-105214	A69-9001-1252
2012-04-14 00:43:44	VR2W-105214	A69-9001-1252
2012-04-14 00:59:46	VR2W-105214	A69-9001-1252
2012-04-14 01:22:31	VR2W-105214	A69-9001-1252
2012-04-14 01:26:16	VR2W-105214	A69-9001-1252
2012-04-14 01:30:31	VR2W-105214	A69-9001-1252
2012-04-14 01:46:54	VR2W-105214	A69-9001-1252
2012-04-14 02:03:51	VR2W-105214	A69-9001-1252
2012-04-14 02:08:04	VR2W-105214	A69-9001-1252
2012-04-14 02:15:22	VR2W-105214	A69-9001-1252
2012-04-14 02:19:40	VR2W-105214	A69-9001-1252
2012-04-14 03:09:31	VR2W-105214	A69-9001-1252
2012-04-14 03:13:55	VR2W-105214	A69-9001-1252
2012-04-14 03:31:10	VR2W-105214	A69-9001-1252
2012-04-14 03:48:11	VR2W-105214	A69-9001-1252
2012-04-14 04:16:39	VR2W-105214	A69-9001-1252
2012-04-14 04:29:36	VR2W-105214	A69-9001-1252
2012-04-14 05:15:06	VR2W-105214	A69-9001-1252
2012-04-14 05:19:02	VR2W-105214	A69-9001-1252
2012-04-14 05:23:37	VR2W-105214	A69-9001-1252
2012-04-14 05:48:21	VR2W-105214	A69-9001-1252
2012-04-14 07:52:49	VR2W-105214	A69-9001-1252
2012-04-14 08:19:46	VR2W-105214	A69-9001-1252
2012-04-14 21:20:10	VR2W-105214	A69-9001-1252
2012-04-14 21:37:08	VR2W-105214	A69-9001-1252
2012-04-14 21:41:22	VR2W-105214	A69-9001-1252
2012-04-14 21:48:02	VR2W-105215	A69-9001-1252
2012-04-14 21:53:00	VR2W-105214	A69-9001-1252
2012-04-14 22:00:51	VR2W-105214	A69-9001-1252
2012-04-14 22:04:14	VR2W-105214	A69-9001-1252
2012-04-14 22:07:45	VR2W-105214	A69-9001-1252
2012-04-14 23:17:46	VR2W-105214	A69-9001-1252
2012-04-14 23:21:10	VR2W-105214	A69-9001-1252
2012-04-15 00:51:32	VR2W-105214	A69-9001-1252
2012-04-15 01:39:04	VR2W-105214	A69-9001-1252
2012-04-15 01:49:59	VR2W-105214	A69-9001-1252
2012-04-15 02:15:08	VR2W-105214	A69-9001-1252
2012-04-15 03:08:38	VR2W-105214	A69-9001-1252
2012-04-15 03:43:57	VR2W-105214	A69-9001-1252
2012-04-15 04:47:50	VR2W-105214	A69-9001-1252
2012-04-15 06:38:19	VR2W-105214	A69-9001-1252
2012-04-15 06:55:24	VR2W-105214	A69-9001-1252
2012-04-15 07:52:03	VR2W-105214	A69-9001-1252
2012-04-15 07:56:03	VR2W-105214	A69-9001-1252
2012-04-15 08:09:29	VR2W-105214	A69-9001-1252
2012-04-15 08:16:28	VR2W-105214	A69-9001-1252
2012-04-15 09:15:03	VR2W-105214	A69-9001-1252
2012-04-15 09:18:38	VR2W-105214	A69-9001-1252
2012-04-15 10:26:23	VR2W-105214	A69-9001-1252
2012-04-15 10:39:17	VR2W-105214	A69-9001-1252
2012-04-15 10:56:46	VR2W-105214	A69-9001-1252
2012-04-15 11:13:04	VR2W-105214	A69-9001-1252
2012-04-15 11:57:16	VR2W-105214	A69-9001-1252
2012-04-15 12:01:05	VR2W-105214	A69-9001-1252
2012-04-15 12:09:17	VR2W-105214	A69-9001-1252
2012-04-15 12:13:40	VR2W-105214	A69-9001-1252
2012-04-15 12:25:51	VR2W-105214	A69-9001-1252
2012-04-15 15:29:23	VR2W-105214	A69-9001-1252
2012-04-15 16:28:33	VR2W-105214	A69-9001-1252
2012-04-15 20:38:10	VR2W-105214	A69-9001-1252
2012-04-15 20:42:29	VR2W-105214	A69-9001-1252
2012-04-15 21:26:29	VR2W-105216	A69-9001-1252					PB9
2012-04-15 21:30:28	VR2W-105216	A69-9001-1252					PB9
2012-04-15 21:35:11	VR2W-105216	A69-9001-1252					PB9
2012-04-15 21:39:40	VR2W-105216	A69-9001-1252					PB9
2012-04-15 21:43:44	VR2W-105216	A69-9001-1252					PB9
2012-04-15 21:48:36	VR2W-105216	A69-9001-1252					PB9
2012-04-15 22:06:44	VR2W-105216	A69-9001-1252					PB9
2012-04-16 01:33:26	VR2W-105214	A69-9001-1252
2012-04-16 01:44:23	VR2W-105214	A69-9001-1252
2012-04-16 02:18:01	VR2W-105214	A69-9001-1252
2012-04-16 03:02:39	VR2W-105214	A69-9001-1252
2012-04-16 03:10:42	VR2W-105214	A69-9001-1252
2012-04-16 03:49:25	VR2W-105214	A69-9001-1252
2012-04-16 04:13:51	VR2W-105214	A69-9001-1252
2012-04-16 04:32:29	VR2W-105214	A69-9001-1252
2012-04-16 05:06:19	VR2W-105214	A69-9001-1252
2012-04-16 05:09:57	VR2W-105214	A69-9001-1252
2012-04-16 05:47:10	VR2W-105214	A69-9001-1252
2012-04-16 06:33:50	VR2W-105213	A69-9001-1252					PB5
2012-04-16 07:25:11	VR2W-105214	A69-9001-1252
2012-04-16 08:16:25	VR2W-105214	A69-9001-1252
2012-04-16 08:25:21	VR2W-105214	A69-9001-1252
2012-04-16 22:04:55	VR2W-105219	A69-9001-1252
2012-04-16 22:31:30	VR2W-105214	A69-9001-1252
2012-04-16 22:38:49	VR2W-105214	A69-9001-1252
2012-04-16 23:15:01	VR2W-105214	A69-9001-1252
2012-04-17 00:42:04	VR2W-105214	A69-9001-1252
2012-04-17 00:51:35	VR2W-105214	A69-9001-1252
2012-04-17 01:00:10	VR2W-105214	A69-9001-1252
2012-04-17 02:39:54	VR2W-105214	A69-9001-1252
2012-04-17 03:10:45	VR2W-105214	A69-9001-1252
2012-04-17 03:15:22	VR2W-105214	A69-9001-1252
2012-04-17 03:19:40	VR2W-105214	A69-9001-1252
2012-04-17 03:37:57	VR2W-105214	A69-9001-1252
2012-04-17 03:59:51	VR2W-105214	A69-9001-1252
2012-04-17 04:08:47	VR2W-105214	A69-9001-1252
2012-04-17 05:07:07	VR2W-105214	A69-9001-1252
2012-04-17 05:43:10	VR2W-105214	A69-9001-1252
2012-04-17 05:48:00	VR2W-105214	A69-9001-1252
2012-04-17 06:13:25	VR2W-105214	A69-9001-1252
2012-04-17 06:57:21	VR2W-105214	A69-9001-1252
2012-04-17 20:32:26	VR2W-105220	A69-9001-1252
2012-04-18 00:15:32	VR2W-105214	A69-9001-1252
2012-04-18 01:22:58	VR2W-105214	A69-9001-1252
2012-04-18 02:49:43	VR2W-105214	A69-9001-1252
2012-04-18 03:55:38	VR2W-105214	A69-9001-1252
2012-04-18 04:00:06	VR2W-105214	A69-9001-1252
2012-04-18 04:08:58	VR2W-105214	A69-9001-1252
2012-04-18 05:33:04	VR2W-105214	A69-9001-1252
2012-04-18 08:21:08	VR2W-105214	A69-9001-1252
2012-04-18 20:21:05	VR2W-105214	A69-9001-1252
2012-04-18 20:25:35	VR2W-105216	A69-9001-1252					PB9
2012-04-18 21:37:08	VR2W-105222	A69-9001-1252
2012-04-18 22:02:05	VR2W-105215	A69-9001-1252
2012-04-18 22:27:54	VR2W-105214	A69-9001-1252
2012-04-18 23:26:11	VR2W-105214	A69-9001-1252
2012-04-19 00:38:27	VR2W-105214	A69-9001-1252
2012-04-19 01:08:40	VR2W-105214	A69-9001-1252
2012-04-19 01:34:56	VR2W-105214	A69-9001-1252
2012-04-19 02:08:44	VR2W-105214	A69-9001-1252
2012-04-19 02:19:28	VR2W-105214	A69-9001-1252
2012-04-19 02:34:35	VR2W-105214	A69-9001-1252
2012-04-19 02:38:24	VR2W-105214	A69-9001-1252
2012-04-19 03:11:54	VR2W-105214	A69-9001-1252
2012-04-19 03:23:10	VR2W-105214	A69-9001-1252
2012-04-19 03:36:44	VR2W-105214	A69-9001-1252
2012-04-19 04:06:42	VR2W-105214	A69-9001-1252
2012-04-19 04:29:48	VR2W-105214	A69-9001-1252
2012-04-19 04:45:19	VR2W-105214	A69-9001-1252
2012-04-19 05:21:50	VR2W-105214	A69-9001-1252
2012-04-19 05:53:31	VR2W-105214	A69-9001-1252
2012-04-19 08:14:53	VR2W-105214	A69-9001-1252
2012-04-19 08:18:46	VR2W-105214	A69-9001-1252
2012-04-19 20:19:19	VR2W-105214	A69-9001-1252
2012-04-19 20:31:45	VR2W-105214	A69-9001-1252
2012-04-19 21:10:12	VR2W-105221	A69-9001-1252
2012-04-19 21:26:47	VR2W-105220	A69-9001-1252
2012-04-19 21:34:20	VR2W-105218	A69-9001-1252					PB11
2012-04-19 21:42:23	VR2W-105217	A69-9001-1252
2012-04-19 23:38:23	VR2W-105214	A69-9001-1252
2012-04-20 00:53:48	VR2W-105214	A69-9001-1252
2012-04-20 01:08:21	VR2W-105214	A69-9001-1252
2012-04-20 01:18:03	VR2W-105214	A69-9001-1252
2012-04-20 01:27:19	VR2W-105214	A69-9001-1252
2012-04-20 01:50:06	VR2W-105214	A69-9001-1252
2012-04-20 02:13:15	VR2W-105214	A69-9001-1252
2012-04-20 02:30:10	VR2W-105214	A69-9001-1252
2012-04-20 02:52:41	VR2W-105214	A69-9001-1252
2012-04-20 03:17:32	VR2W-105214	A69-9001-1252
2012-04-20 03:31:00	VR2W-105214	A69-9001-1252
2012-04-20 04:03:59	VR2W-105214	A69-9001-1252
2012-04-20 05:14:54	VR2W-105214	A69-9001-1252
2012-04-20 08:19:42	VR2W-105214	A69-9001-1252
2012-04-20 20:19:24	VR2W-105214	A69-9001-1252
2012-04-20 20:23:36	VR2W-105214	A69-9001-1252
2012-04-20 20:27:03	VR2W-105214	A69-9001-1252
2012-04-20 23:11:42	VR2W-105214	A69-9001-1252
2012-04-20 23:46:28	VR2W-105214	A69-9001-1252
2012-04-21 00:45:59	VR2W-105214	A69-9001-1252
2012-04-21 00:50:07	VR2W-105214	A69-9001-1252
2012-04-21 00:56:55	VR2W-105214	A69-9001-1252
2012-04-21 01:45:47	VR2W-105214	A69-9001-1252
2012-04-21 02:01:15	VR2W-105214	A69-9001-1252
2012-04-21 02:52:26	VR2W-105214	A69-9001-1252
2012-04-21 03:01:25	VR2W-105214	A69-9001-1252
2012-04-21 03:05:10	VR2W-105214	A69-9001-1252
2012-04-21 03:13:06	VR2W-105214	A69-9001-1252
2012-04-21 03:34:53	VR2W-105214	A69-9001-1252
2012-04-21 03:43:38	VR2W-105214	A69-9001-1252
2012-04-21 04:31:05	VR2W-105214	A69-9001-1252
2012-04-21 05:29:38	VR2W-105214	A69-9001-1252
2012-04-21 05:38:59	VR2W-105214	A69-9001-1252
2012-04-21 20:58:26	VR2W-105219	A69-9001-1252
2012-04-21 21:03:08	VR2W-105219	A69-9001-1252
2012-04-21 22:01:09	VR2W-105222	A69-9001-1252
2012-04-21 22:17:00	VR2W-105218	A69-9001-1252					PB11
2012-04-22 01:34:48	VR2W-105214	A69-9001-1252
2012-04-22 02:34:10	VR2W-105214	A69-9001-1252
2012-04-22 03:47:31	VR2W-105214	A69-9001-1252
2012-04-22 04:05:19	VR2W-105214	A69-9001-1252
2012-04-22 04:34:57	VR2W-105214	A69-9001-1252
2012-04-22 04:52:00	VR2W-105214	A69-9001-1252
2012-04-22 05:03:37	VR2W-105214	A69-9001-1252
2012-04-22 05:16:24	VR2W-105214	A69-9001-1252
2012-04-22 05:24:00	VR2W-105214	A69-9001-1252
2012-04-22 05:51:02	VR2W-105214	A69-9001-1252
2012-04-22 05:54:52	VR2W-105214	A69-9001-1252
2012-04-22 06:19:26	VR2W-105214	A69-9001-1252
2012-04-22 06:49:31	VR2W-105214	A69-9001-1252
2012-04-22 07:00:28	VR2W-105214	A69-9001-1252
2012-04-22 07:54:03	VR2W-105214	A69-9001-1252
2012-04-22 21:06:52	VR2W-105214	A69-9001-1252
2012-04-22 21:30:54	VR2W-105214	A69-9001-1252
2012-04-22 21:34:13	VR2W-105214	A69-9001-1252
2012-04-22 21:37:36	VR2W-105214	A69-9001-1252
2012-04-22 21:52:46	VR2W-105214	A69-9001-1252
2012-04-23 01:10:20	VR2W-105214	A69-9001-1252
2012-04-23 01:58:02	VR2W-105214	A69-9001-1252
2012-04-23 02:30:48	VR2W-105214	A69-9001-1252
2012-04-23 02:34:39	VR2W-105214	A69-9001-1252
2012-04-23 05:04:30	VR2W-105214	A69-9001-1252
2012-04-23 05:47:04	VR2W-105214	A69-9001-1252
2012-04-23 07:30:32	VR2W-105214	A69-9001-1252
2012-04-23 20:36:20	VR2W-105214	A69-9001-1252
2012-04-23 20:44:55	VR2W-105214	A69-9001-1252
2012-04-23 21:48:43	VR2W-105214	A69-9001-1252
2012-04-24 02:08:16	VR2W-105214	A69-9001-1252
2012-04-24 02:26:56	VR2W-105214	A69-9001-1252
2012-04-24 03:13:08	VR2W-105214	A69-9001-1252
2012-04-24 03:16:56	VR2W-105214	A69-9001-1252
2012-04-24 04:11:41	VR2W-105214	A69-9001-1252
2012-04-24 04:15:09	VR2W-105214	A69-9001-1252
2012-04-24 04:18:51	VR2W-105214	A69-9001-1252
2012-04-24 04:22:59	VR2W-105214	A69-9001-1252
2012-04-24 04:26:20	VR2W-105214	A69-9001-1252
2012-04-24 05:41:11	VR2W-105214	A69-9001-1252
2012-04-24 06:15:31	VR2W-105214	A69-9001-1252
2012-04-24 06:28:24	VR2W-105214	A69-9001-1252
2012-04-24 21:06:24	VR2W-105214	A69-9001-1252
2012-04-24 21:22:52	VR2W-105214	A69-9001-1252
2012-04-25 01:31:43	VR2W-105214	A69-9001-1252
2012-04-25 01:45:00	VR2W-105214	A69-9001-1252
2012-04-25 01:56:06	VR2W-105214	A69-9001-1252
2012-04-25 02:46:50	VR2W-105214	A69-9001-1252
2012-04-25 02:58:52	VR2W-105214	A69-9001-1252
2012-04-25 03:22:51	VR2W-105214	A69-9001-1252
2012-04-25 03:44:12	VR2W-105214	A69-9001-1252
2012-04-25 03:52:41	VR2W-105214	A69-9001-1252
2012-04-25 04:04:07	VR2W-105214	A69-9001-1252
2012-04-25 05:05:13	VR2W-105214	A69-9001-1252
2012-04-25 08:16:30	VR2W-105214	A69-9001-1252
2012-04-26 00:07:39	VR2W-105214	A69-9001-1252
2012-04-26 01:04:27	VR2W-105214	A69-9001-1252
2012-04-26 01:17:12	VR2W-105214	A69-9001-1252
2012-04-26 02:34:28	VR2W-105214	A69-9001-1252
2012-04-26 02:39:03	VR2W-105214	A69-9001-1252
2012-04-26 04:42:12	VR2W-105214	A69-9001-1252
2012-04-26 04:54:55	VR2W-105214	A69-9001-1252
2012-04-26 05:10:53	VR2W-105214	A69-9001-1252
2012-04-26 06:06:44	VR2W-105214	A69-9001-1252
2012-04-26 06:10:44	VR2W-105214	A69-9001-1252
2012-04-26 06:43:52	VR2W-105214	A69-9001-1252
2012-04-26 20:19:59	VR2W-105214	A69-9001-1252
2012-04-26 20:23:29	VR2W-105214	A69-9001-1252
2012-04-26 20:31:29	VR2W-105214	A69-9001-1252
2012-04-26 22:39:33	VR2W-105214	A69-9001-1252
2012-04-26 23:55:49	VR2W-105214	A69-9001-1252
2012-04-27 00:33:16	VR2W-105214	A69-9001-1252
2012-04-27 00:38:07	VR2W-105214	A69-9001-1252
2012-04-27 01:42:25	VR2W-105214	A69-9001-1252
2012-04-27 02:13:01	VR2W-105214	A69-9001-1252
2012-04-27 05:05:27	VR2W-105214	A69-9001-1252
2012-04-27 06:36:42	VR2W-105214	A69-9001-1252
2012-04-27 06:43:40	VR2W-105214	A69-9001-1252
2012-04-27 21:08:47	VR2W-105214	A69-9001-1252
2012-04-27 21:16:10	VR2W-105214	A69-9001-1252
2012-04-27 21:24:26	VR2W-105214	A69-9001-1252
2012-04-27 21:42:37	VR2W-105214	A69-9001-1252
2012-04-27 22:06:39	VR2W-105214	A69-9001-1252
2012-04-27 22:10:45	VR2W-105214	A69-9001-1252
2012-04-28 00:15:05	VR2W-105214	A69-9001-1252
2012-04-28 01:07:56	VR2W-105214	A69-9001-1252
2012-04-28 01:33:04	VR2W-105214	A69-9001-1252
2012-04-28 02:38:21	VR2W-105214	A69-9001-1252
2012-04-28 03:04:19	VR2W-105214	A69-9001-1252
2012-04-28 03:14:57	VR2W-105214	A69-9001-1252
2012-04-28 03:53:03	VR2W-105214	A69-9001-1252
2012-04-28 04:13:11	VR2W-105214	A69-9001-1252
2012-04-28 04:17:32	VR2W-105214	A69-9001-1252
2012-04-28 04:37:40	VR2W-105214	A69-9001-1252
2012-04-28 04:49:30	VR2W-105214	A69-9001-1252
2012-04-28 05:21:07	VR2W-105214	A69-9001-1252
2012-04-28 05:24:42	VR2W-105214	A69-9001-1252
2012-04-28 05:55:33	VR2W-105214	A69-9001-1252
2012-04-28 06:33:48	VR2W-105214	A69-9001-1252
2012-04-28 07:50:27	VR2W-105214	A69-9001-1252
2012-04-28 21:42:28	VR2W-105218	A69-9001-1252					PB11
2012-04-28 22:55:14	VR2W-105214	A69-9001-1252
2012-04-28 23:12:24	VR2W-105214	A69-9001-1252
2012-04-29 00:07:58	VR2W-105214	A69-9001-1252
2012-04-29 00:52:35	VR2W-105214	A69-9001-1252
2012-04-29 01:14:02	VR2W-105214	A69-9001-1252
2012-04-29 01:32:32	VR2W-105214	A69-9001-1252
2012-04-29 02:12:50	VR2W-105214	A69-9001-1252
2012-04-29 02:45:49	VR2W-105214	A69-9001-1252
2012-04-29 02:50:10	VR2W-105214	A69-9001-1252
2012-04-29 03:05:38	VR2W-105214	A69-9001-1252
2012-04-29 03:21:17	VR2W-105214	A69-9001-1252
2012-04-29 03:54:09	VR2W-105214	A69-9001-1252
2012-04-29 04:26:16	VR2W-105214	A69-9001-1252
2012-04-29 04:29:41	VR2W-105214	A69-9001-1252
2012-04-29 06:58:08	VR2W-105214	A69-9001-1252
2012-04-29 20:32:52	VR2W-105214	A69-9001-1252
2012-04-29 20:37:42	VR2W-105214	A69-9001-1252
2012-04-29 21:20:07	VR2W-105214	A69-9001-1252
2012-04-29 22:18:44	VR2W-105214	A69-9001-1252
2012-04-30 00:42:30	VR2W-105214	A69-9001-1252
2012-04-30 01:36:34	VR2W-105214	A69-9001-1252
2012-04-30 01:59:36	VR2W-105214	A69-9001-1252
2012-04-30 03:11:55	VR2W-105214	A69-9001-1252
2012-04-30 04:18:57	VR2W-105214	A69-9001-1252
2012-04-30 05:06:08	VR2W-105214	A69-9001-1252
2012-04-30 05:22:56	VR2W-105214	A69-9001-1252
2012-04-30 06:19:27	VR2W-105214	A69-9001-1252
2012-04-30 20:20:11	VR2W-105214	A69-9001-1252
2012-04-30 20:23:51	VR2W-105214	A69-9001-1252
2012-04-30 20:37:36	VR2W-105214	A69-9001-1252
2012-04-30 21:28:32	VR2W-105218	A69-9001-1252					PB11
2012-04-30 21:32:15	VR2W-105218	A69-9001-1252					PB11
2012-04-30 23:40:04	VR2W-105214	A69-9001-1252
2012-04-30 23:48:34	VR2W-105214	A69-9001-1252
2012-05-01 01:32:15	VR2W-105214	A69-9001-1252
2012-05-01 01:41:44	VR2W-105214	A69-9001-1252
2012-05-01 02:26:19	VR2W-105214	A69-9001-1252
2012-05-01 03:34:53	VR2W-105214	A69-9001-1252
2012-05-01 03:43:38	VR2W-105214	A69-9001-1252
2012-05-01 03:50:46	VR2W-105214	A69-9001-1252
2012-05-01 04:04:46	VR2W-105214	A69-9001-1252
2012-05-01 08:08:37	VR2W-105214	A69-9001-1252
2012-05-01 22:16:34	VR2W-105216	A69-9001-1252					PB9
2012-05-02 00:05:48	VR2W-105214	A69-9001-1252
2012-05-02 00:23:55	VR2W-105214	A69-9001-1252
2012-05-02 00:41:13	VR2W-105214	A69-9001-1252
2012-05-02 02:09:59	VR2W-105214	A69-9001-1252
2012-05-02 02:28:52	VR2W-105214	A69-9001-1252
2012-05-02 02:36:48	VR2W-105214	A69-9001-1252
2012-05-02 02:55:00	VR2W-105214	A69-9001-1252
2012-05-02 02:59:13	VR2W-105214	A69-9001-1252
2012-05-02 03:54:35	VR2W-105214	A69-9001-1252
2012-05-02 04:04:16	VR2W-105214	A69-9001-1252
2012-05-02 04:50:27	VR2W-105214	A69-9001-1252
2012-05-02 05:08:54	VR2W-105214	A69-9001-1252
2012-05-02 05:17:12	VR2W-105214	A69-9001-1252
2012-05-02 05:33:56	VR2W-105214	A69-9001-1252
2012-05-02 08:10:04	VR2W-105214	A69-9001-1252
2012-05-02 08:13:33	VR2W-105214	A69-9001-1252
2012-05-02 20:22:47	VR2W-105214	A69-9001-1252
2012-05-02 20:26:04	VR2W-105214	A69-9001-1252
2012-05-02 21:11:14	VR2W-105221	A69-9001-1252
2012-05-02 23:47:08	VR2W-105214	A69-9001-1252
2012-05-03 01:20:08	VR2W-105214	A69-9001-1252
2012-05-03 02:08:42	VR2W-105214	A69-9001-1252
2012-05-03 03:36:47	VR2W-105214	A69-9001-1252
2012-05-03 04:32:54	VR2W-105214	A69-9001-1252
2012-05-03 04:44:47	VR2W-105214	A69-9001-1252
2012-05-03 04:48:05	VR2W-105214	A69-9001-1252
2012-05-03 06:18:24	VR2W-105214	A69-9001-1252
2012-05-03 06:22:02	VR2W-105214	A69-9001-1252
2012-05-04 00:08:55	VR2W-105214	A69-9001-1252
2012-05-04 00:22:53	VR2W-105214	A69-9001-1252
2012-05-04 01:02:37	VR2W-105214	A69-9001-1252
2012-05-04 01:26:23	VR2W-105214	A69-9001-1252
2012-05-04 01:44:07	VR2W-105214	A69-9001-1252
2012-05-04 01:52:40	VR2W-105214	A69-9001-1252
2012-05-04 02:02:16	VR2W-105214	A69-9001-1252
2012-05-04 02:11:15	VR2W-105214	A69-9001-1252
2012-05-04 02:39:41	VR2W-105214	A69-9001-1252
2012-05-04 03:22:15	VR2W-105214	A69-9001-1252
2012-05-04 03:30:33	VR2W-105214	A69-9001-1252
2012-05-04 06:23:12	VR2W-105214	A69-9001-1252
2012-05-04 06:27:03	VR2W-105214	A69-9001-1252
2012-05-04 22:26:39	VR2W-105214	A69-9001-1252
2012-05-04 22:34:23	VR2W-105214	A69-9001-1252
2012-05-05 00:26:36	VR2W-105214	A69-9001-1252
2012-05-05 00:48:56	VR2W-105214	A69-9001-1252
2012-05-05 00:52:23	VR2W-105214	A69-9001-1252
2012-05-05 02:15:27	VR2W-105214	A69-9001-1252
2012-05-05 02:18:44	VR2W-105214	A69-9001-1252
2012-05-05 02:25:22	VR2W-105214	A69-9001-1252
2012-05-05 02:49:49	VR2W-105214	A69-9001-1252
2012-05-05 02:56:38	VR2W-105214	A69-9001-1252
2012-05-05 03:31:21	VR2W-105214	A69-9001-1252
2012-05-05 03:35:22	VR2W-105214	A69-9001-1252
2012-05-05 03:40:07	VR2W-105214	A69-9001-1252
2012-05-05 03:44:40	VR2W-105214	A69-9001-1252
2012-05-05 03:52:27	VR2W-105214	A69-9001-1252
2012-05-05 06:04:43	VR2W-105214	A69-9001-1252
2012-05-05 06:11:41	VR2W-105214	A69-9001-1252
2012-05-05 06:15:34	VR2W-105214	A69-9001-1252
2012-05-05 06:20:04	VR2W-105214	A69-9001-1252
2012-05-05 07:43:26	VR2W-105214	A69-9001-1252
2012-05-05 20:44:00	VR2W-105221	A69-9001-1252
2012-05-05 22:00:10	VR2W-105222	A69-9001-1252
2012-05-05 22:07:14	VR2W-105219	A69-9001-1252
2012-05-06 00:55:00	VR2W-105214	A69-9001-1252
2012-05-06 01:30:29	VR2W-105214	A69-9001-1252
2012-05-06 01:44:32	VR2W-105214	A69-9001-1252
2012-05-06 03:11:37	VR2W-105214	A69-9001-1252
2012-05-06 04:23:15	VR2W-105214	A69-9001-1252
2012-05-06 04:26:46	VR2W-105214	A69-9001-1252
2012-05-06 04:34:47	VR2W-105214	A69-9001-1252
2012-05-06 04:51:03	VR2W-105214	A69-9001-1252
2012-05-06 05:25:30	VR2W-105214	A69-9001-1252
2012-05-06 05:47:05	VR2W-105214	A69-9001-1252
2012-05-06 05:51:01	VR2W-105214	A69-9001-1252
2012-05-06 07:59:51	VR2W-105214	A69-9001-1252
2012-05-06 08:03:58	VR2W-105214	A69-9001-1252
2012-05-06 08:14:05	VR2W-105214	A69-9001-1252
2012-05-06 22:48:09	VR2W-105215	A69-9001-1252
2012-05-07 01:08:05	VR2W-105214	A69-9001-1252
2012-05-07 01:17:47	VR2W-105214	A69-9001-1252
2012-05-07 02:07:32	VR2W-105214	A69-9001-1252
2012-05-07 02:15:26	VR2W-105214	A69-9001-1252
2012-05-07 03:00:42	VR2W-105214	A69-9001-1252
2012-05-07 03:33:31	VR2W-105214	A69-9001-1252
2012-05-07 04:08:27	VR2W-105214	A69-9001-1252
2012-05-07 04:52:43	VR2W-105214	A69-9001-1252
2012-05-07 05:00:38	VR2W-105214	A69-9001-1252
2012-05-07 05:11:51	VR2W-105214	A69-9001-1252
2012-05-07 05:35:20	VR2W-105214	A69-9001-1252
2012-05-07 06:09:30	VR2W-105214	A69-9001-1252
2012-05-07 06:32:35	VR2W-105214	A69-9001-1252
2012-05-07 06:44:17	VR2W-105214	A69-9001-1252
2012-05-07 20:48:42	VR2W-105221	A69-9001-1252
2012-05-08 03:40:40	VR2W-105214	A69-9001-1252
2012-05-08 04:08:41	VR2W-105214	A69-9001-1252
2012-05-08 06:46:04	VR2W-105214	A69-9001-1252
2012-05-08 07:52:35	VR2W-105214	A69-9001-1252
2012-05-09 01:48:55	VR2W-105214	A69-9001-1252
2012-05-09 01:52:26	VR2W-105214	A69-9001-1252
2012-05-09 03:24:59	VR2W-105214	A69-9001-1252
2012-05-09 03:46:04	VR2W-105214	A69-9001-1252
2012-05-09 04:32:13	VR2W-105214	A69-9001-1252
2012-05-09 04:37:04	VR2W-105214	A69-9001-1252
2012-05-09 05:13:13	VR2W-105214	A69-9001-1252
2012-05-09 05:33:56	VR2W-105214	A69-9001-1252
2012-05-09 05:38:21	VR2W-105214	A69-9001-1252
2012-05-09 05:42:19	VR2W-105214	A69-9001-1252
2012-05-09 06:03:32	VR2W-105214	A69-9001-1252
2012-05-09 06:37:59	VR2W-105214	A69-9001-1252
2012-05-09 07:22:37	VR2W-105214	A69-9001-1252
2012-05-09 08:07:16	VR2W-105214	A69-9001-1252
2012-05-09 20:27:40	VR2W-105214	A69-9001-1252
2012-05-09 22:06:29	VR2W-105214	A69-9001-1252
2012-05-09 22:19:54	VR2W-105214	A69-9001-1252
2012-05-10 02:42:13	VR2W-105214	A69-9001-1252
2012-05-10 04:14:57	VR2W-105214	A69-9001-1252
2012-05-10 04:30:01	VR2W-105214	A69-9001-1252
2012-05-10 05:02:27	VR2W-105214	A69-9001-1252
2012-05-10 05:06:41	VR2W-105214	A69-9001-1252
2012-05-10 05:40:45	VR2W-105214	A69-9001-1252
2012-05-10 05:44:03	VR2W-105214	A69-9001-1252
2012-05-10 05:58:47	VR2W-105214	A69-9001-1252
2012-05-10 06:17:31	VR2W-105214	A69-9001-1252
2012-05-10 06:21:39	VR2W-105214	A69-9001-1252
2012-05-10 06:28:33	VR2W-105214	A69-9001-1252
2012-05-10 07:07:03	VR2W-105214	A69-9001-1252
2012-05-10 20:26:30	VR2W-105214	A69-9001-1252
2012-05-10 21:20:53	VR2W-105214	A69-9001-1252
2012-05-10 21:33:34	VR2W-105214	A69-9001-1252
2012-05-10 21:42:12	VR2W-105214	A69-9001-1252
2012-05-11 00:49:10	VR2W-105214	A69-9001-1252
2012-05-11 02:37:02	VR2W-105214	A69-9001-1252
2012-05-11 03:14:08	VR2W-105214	A69-9001-1252
2012-05-11 04:35:50	VR2W-105214	A69-9001-1252
2012-05-11 04:44:47	VR2W-105214	A69-9001-1252
2012-05-11 04:49:37	VR2W-105214	A69-9001-1252
2012-05-11 05:35:42	VR2W-105214	A69-9001-1252
2012-05-11 06:12:05	VR2W-105214	A69-9001-1252
2012-05-11 06:20:20	VR2W-105214	A69-9001-1252
2012-05-11 08:03:58	VR2W-105214	A69-9001-1252
2012-05-11 21:11:11	VR2W-105216	A69-9001-1252					PB9
2012-05-11 21:33:57	VR2W-105214	A69-9001-1252
2012-05-11 21:38:06	VR2W-105214	A69-9001-1252
2012-05-12 00:16:41	VR2W-105214	A69-9001-1252
2012-05-12 00:49:45	VR2W-105214	A69-9001-1252
2012-05-12 01:34:07	VR2W-105214	A69-9001-1252
2012-05-12 03:06:19	VR2W-105214	A69-9001-1252
2012-05-12 04:31:52	VR2W-105214	A69-9001-1252
2012-05-12 04:36:47	VR2W-105214	A69-9001-1252
2012-05-12 05:05:14	VR2W-105214	A69-9001-1252
2012-05-12 05:54:25	VR2W-105214	A69-9001-1252
2012-05-12 07:54:45	VR2W-105214	A69-9001-1252
2012-05-12 21:05:49	VR2W-105214	A69-9001-1252
2012-05-12 21:33:46	VR2W-105214	A69-9001-1252
2012-05-12 23:59:58	VR2W-105214	A69-9001-1252
2012-05-13 00:36:37	VR2W-105214	A69-9001-1252
2012-05-13 00:44:13	VR2W-105214	A69-9001-1252
2012-05-13 00:53:22	VR2W-105214	A69-9001-1252
2012-05-13 01:17:40	VR2W-105214	A69-9001-1252
2012-05-13 02:38:14	VR2W-105214	A69-9001-1252
2012-05-13 02:42:23	VR2W-105214	A69-9001-1252
2012-05-13 04:43:36	VR2W-105214	A69-9001-1252
2012-05-13 05:26:57	VR2W-105214	A69-9001-1252
2012-05-13 07:59:05	VR2W-105214	A69-9001-1252
2012-05-13 08:03:25	VR2W-105214	A69-9001-1252
2012-05-13 08:11:26	VR2W-105214	A69-9001-1252
2012-05-13 20:49:45	VR2W-105214	A69-9001-1252
2012-05-13 21:44:06	VR2W-105213	A69-9001-1252					PB5
2012-05-13 22:35:05	VR2W-105214	A69-9001-1252
2012-05-13 22:56:56	VR2W-105214	A69-9001-1252
2012-05-13 23:21:01	VR2W-105214	A69-9001-1252
2012-05-13 23:32:16	VR2W-105214	A69-9001-1252
2012-05-13 23:35:32	VR2W-105214	A69-9001-1252
2012-05-13 23:38:49	VR2W-105214	A69-9001-1252
2012-05-13 23:42:07	VR2W-105214	A69-9001-1252
2012-05-14 00:22:23	VR2W-105214	A69-9001-1252
2012-05-14 00:30:34	VR2W-105214	A69-9001-1252
2012-05-14 00:55:46	VR2W-105214	A69-9001-1252
2012-05-14 01:02:38	VR2W-105214	A69-9001-1252
2012-05-14 01:17:36	VR2W-105214	A69-9001-1252
2012-05-14 01:26:17	VR2W-105214	A69-9001-1252
2012-05-14 01:58:08	VR2W-105214	A69-9001-1252
2012-05-14 02:34:50	VR2W-105214	A69-9001-1252
2012-05-14 02:51:11	VR2W-105214	A69-9001-1252
2012-05-14 02:59:02	VR2W-105214	A69-9001-1252
2012-05-14 03:26:28	VR2W-105214	A69-9001-1252
2012-05-14 03:33:52	VR2W-105214	A69-9001-1252
2012-05-14 03:51:34	VR2W-105214	A69-9001-1252
2012-05-14 03:59:04	VR2W-105214	A69-9001-1252
2012-05-14 04:10:10	VR2W-105214	A69-9001-1252
2012-05-14 04:43:47	VR2W-105214	A69-9001-1252
2012-05-14 04:52:31	VR2W-105214	A69-9001-1252
2012-05-14 04:57:03	VR2W-105214	A69-9001-1252
2012-05-14 05:22:33	VR2W-105214	A69-9001-1252
2012-05-14 05:53:28	VR2W-105214	A69-9001-1252
2012-05-14 06:36:02	VR2W-105214	A69-9001-1252
2012-05-14 06:39:25	VR2W-105214	A69-9001-1252
2012-05-14 06:46:40	VR2W-105214	A69-9001-1252
2012-05-14 07:49:59	VR2W-105214	A69-9001-1252
2012-05-14 20:24:40	VR2W-105214	A69-9001-1252
2012-05-14 20:45:34	VR2W-105217	A69-9001-1252
2012-05-14 23:08:18	VR2W-105214	A69-9001-1252
2012-05-15 00:49:40	VR2W-105214	A69-9001-1252
2012-05-15 00:53:43	VR2W-105214	A69-9001-1252
2012-05-15 01:19:58	VR2W-105214	A69-9001-1252
2012-05-15 01:24:51	VR2W-105214	A69-9001-1252
2012-05-15 01:43:23	VR2W-105214	A69-9001-1252
2012-05-15 01:47:04	VR2W-105214	A69-9001-1252
2012-05-15 01:57:43	VR2W-105214	A69-9001-1252
2012-05-15 02:37:46	VR2W-105214	A69-9001-1252
2012-05-15 02:45:16	VR2W-105214	A69-9001-1252
2012-05-15 03:16:18	VR2W-105214	A69-9001-1252
2012-05-15 03:23:32	VR2W-105214	A69-9001-1252
2012-05-15 03:31:14	VR2W-105214	A69-9001-1252
2012-05-15 04:26:55	VR2W-105214	A69-9001-1252
2012-05-15 04:30:42	VR2W-105214	A69-9001-1252
2012-05-15 04:35:02	VR2W-105214	A69-9001-1252
2012-05-15 04:43:00	VR2W-105214	A69-9001-1252
2012-05-15 04:58:12	VR2W-105214	A69-9001-1252
2012-05-15 05:02:13	VR2W-105214	A69-9001-1252
2012-05-15 05:11:36	VR2W-105214	A69-9001-1252
2012-05-15 05:15:55	VR2W-105214	A69-9001-1252
2012-05-15 05:19:37	VR2W-105214	A69-9001-1252
2012-05-15 05:45:38	VR2W-105214	A69-9001-1252
2012-05-15 06:39:53	VR2W-105214	A69-9001-1252
2012-05-15 20:20:57	VR2W-105214	A69-9001-1252
2012-05-15 20:28:42	VR2W-105214	A69-9001-1252
2012-05-15 20:44:23	VR2W-105219	A69-9001-1252
2012-05-15 21:58:55	VR2W-105217	A69-9001-1252
2012-05-16 01:11:20	VR2W-105214	A69-9001-1252
2012-05-16 01:46:07	VR2W-105214	A69-9001-1252
2012-05-16 01:50:04	VR2W-105214	A69-9001-1252
2012-05-16 01:59:03	VR2W-105214	A69-9001-1252
2012-05-16 02:02:50	VR2W-105214	A69-9001-1252
2012-05-16 02:22:03	VR2W-105214	A69-9001-1252
2012-05-16 02:42:36	VR2W-105214	A69-9001-1252
2012-05-16 03:50:04	VR2W-105214	A69-9001-1252
2012-05-16 03:57:25	VR2W-105214	A69-9001-1252
2012-05-16 05:26:53	VR2W-105214	A69-9001-1252
2012-05-16 06:15:05	VR2W-105214	A69-9001-1252
2012-05-16 07:40:49	VR2W-105214	A69-9001-1252
2012-05-17 01:39:34	VR2W-105214	A69-9001-1252
2012-05-17 02:04:30	VR2W-105214	A69-9001-1252
2012-05-17 02:26:16	VR2W-105214	A69-9001-1252
2012-05-17 03:04:35	VR2W-105214	A69-9001-1252
2012-05-17 03:12:26	VR2W-105214	A69-9001-1252
2012-05-17 03:16:21	VR2W-105214	A69-9001-1252
2012-05-17 03:36:56	VR2W-105214	A69-9001-1252
2012-05-17 03:40:46	VR2W-105214	A69-9001-1252
2012-05-17 04:18:21	VR2W-105214	A69-9001-1252
2012-05-17 04:35:06	VR2W-105214	A69-9001-1252
2012-05-17 04:49:05	VR2W-105214	A69-9001-1252
2012-05-17 04:53:06	VR2W-105214	A69-9001-1252
2012-05-17 05:06:59	VR2W-105214	A69-9001-1252
2012-05-17 05:19:34	VR2W-105214	A69-9001-1252
2012-05-17 05:26:24	VR2W-105214	A69-9001-1252
2012-05-17 05:34:09	VR2W-105214	A69-9001-1252
2012-05-17 06:23:04	VR2W-105214	A69-9001-1252
2012-05-17 07:36:34	VR2W-105214	A69-9001-1252
2012-05-18 01:05:30	VR2W-105214	A69-9001-1252
2012-05-18 01:28:35	VR2W-105214	A69-9001-1252
2012-05-18 04:10:46	VR2W-105214	A69-9001-1252
2012-05-18 04:40:56	VR2W-105214	A69-9001-1252
2012-05-18 04:54:03	VR2W-105214	A69-9001-1252
2012-05-18 05:03:15	VR2W-105214	A69-9001-1252
2012-05-18 05:16:54	VR2W-105214	A69-9001-1252
2012-05-18 08:08:40	VR2W-105214	A69-9001-1252
2012-05-19 01:49:18	VR2W-105214	A69-9001-1252
2012-05-19 02:32:54	VR2W-105214	A69-9001-1252
2012-05-19 03:00:52	VR2W-105214	A69-9001-1252
2012-05-19 03:25:47	VR2W-105214	A69-9001-1252
2012-05-19 03:39:10	VR2W-105214	A69-9001-1252
2012-05-19 03:42:49	VR2W-105214	A69-9001-1252
2012-05-19 04:26:39	VR2W-105214	A69-9001-1252
2012-05-19 05:13:45	VR2W-105214	A69-9001-1252
2012-05-19 05:20:23	VR2W-105214	A69-9001-1252
2012-05-19 05:27:20	VR2W-105214	A69-9001-1252
2012-05-19 05:58:30	VR2W-105214	A69-9001-1252
2012-05-19 07:59:29	VR2W-105214	A69-9001-1252
2012-05-19 08:11:22	VR2W-105214	A69-9001-1252
2012-05-19 20:34:03	VR2W-105216	A69-9001-1252					PB9
2012-05-19 21:56:36	VR2W-105214	A69-9001-1252
2012-05-19 22:07:47	VR2W-105214	A69-9001-1252
2012-05-19 22:11:15	VR2W-105214	A69-9001-1252
2012-05-20 00:21:49	VR2W-105214	A69-9001-1252
2012-05-20 01:42:39	VR2W-105214	A69-9001-1252
2012-05-20 02:03:22	VR2W-105214	A69-9001-1252
2012-05-20 03:59:20	VR2W-105214	A69-9001-1252
2012-05-20 04:16:38	VR2W-105214	A69-9001-1252
2012-05-20 04:28:55	VR2W-105214	A69-9001-1252
2012-05-20 05:38:40	VR2W-105214	A69-9001-1252
2012-05-20 05:54:47	VR2W-105214	A69-9001-1252
2012-05-20 06:49:51	VR2W-105214	A69-9001-1252
2012-05-20 08:00:44	VR2W-105214	A69-9001-1252
2012-05-20 08:05:06	VR2W-105214	A69-9001-1252
2012-05-20 20:35:13	VR2W-105217	A69-9001-1252
2012-05-21 01:09:46	VR2W-105214	A69-9001-1252
2012-05-21 01:41:07	VR2W-105214	A69-9001-1252
2012-05-21 02:05:02	VR2W-105214	A69-9001-1252
2012-05-21 02:09:15	VR2W-105214	A69-9001-1252
2012-05-21 02:42:26	VR2W-105214	A69-9001-1252
2012-05-21 03:09:29	VR2W-105214	A69-9001-1252
2012-05-21 03:48:21	VR2W-105214	A69-9001-1252
2012-05-21 04:55:16	VR2W-105214	A69-9001-1252
2012-05-21 05:03:27	VR2W-105214	A69-9001-1252
2012-05-21 05:07:49	VR2W-105214	A69-9001-1252
2012-05-21 05:50:32	VR2W-105214	A69-9001-1252
2012-05-21 06:46:15	VR2W-105214	A69-9001-1252
2012-05-21 22:49:43	VR2W-105214	A69-9001-1252
2012-05-22 01:57:54	VR2W-105214	A69-9001-1252
2012-05-22 02:31:09	VR2W-105214	A69-9001-1252
2012-05-22 02:49:08	VR2W-105214	A69-9001-1252
2012-05-22 03:28:30	VR2W-105214	A69-9001-1252
2012-05-22 05:20:23	VR2W-105214	A69-9001-1252
2012-05-22 05:47:15	VR2W-105214	A69-9001-1252
2012-05-22 07:19:05	VR2W-105214	A69-9001-1252
2012-05-22 07:31:59	VR2W-105214	A69-9001-1252
2012-05-22 20:27:44	VR2W-105214	A69-9001-1252
2012-05-23 00:08:19	VR2W-105214	A69-9001-1252
2012-05-23 00:49:45	VR2W-105214	A69-9001-1252
2012-05-23 01:11:46	VR2W-105214	A69-9001-1252
2012-05-23 01:40:53	VR2W-105214	A69-9001-1252
2012-05-23 01:48:07	VR2W-105214	A69-9001-1252
2012-05-23 03:00:04	VR2W-105214	A69-9001-1252
2012-05-23 03:24:55	VR2W-105214	A69-9001-1252
2012-05-23 04:27:05	VR2W-105214	A69-9001-1252
2012-05-23 04:35:31	VR2W-105214	A69-9001-1252
2012-05-23 04:44:39	VR2W-105214	A69-9001-1252
2012-05-23 05:06:13	VR2W-105214	A69-9001-1252
2012-05-23 05:35:51	VR2W-105214	A69-9001-1252
2012-05-23 05:40:18	VR2W-105214	A69-9001-1252
2012-05-23 05:44:16	VR2W-105214	A69-9001-1252
2012-05-23 05:53:20	VR2W-105214	A69-9001-1252
2012-05-23 06:01:50	VR2W-105214	A69-9001-1252
2012-05-23 06:06:05	VR2W-105214	A69-9001-1252
2012-05-23 06:40:37	VR2W-105214	A69-9001-1252
2012-05-23 06:48:22	VR2W-105214	A69-9001-1252
2012-05-23 06:54:53	VR2W-105214	A69-9001-1252
2012-05-23 06:58:09	VR2W-105214	A69-9001-1252
2012-05-23 20:27:32	VR2W-105214	A69-9001-1252
2012-05-23 20:35:23	VR2W-105214	A69-9001-1252
2012-05-23 20:48:12	VR2W-105214	A69-9001-1252
2012-05-24 00:58:26	VR2W-105214	A69-9001-1252
2012-05-24 02:29:44	VR2W-105214	A69-9001-1252
2012-05-24 02:34:37	VR2W-105214	A69-9001-1252
2012-05-24 02:56:28	VR2W-105214	A69-9001-1252
2012-05-24 03:20:36	VR2W-105214	A69-9001-1252
2012-05-24 04:11:53	VR2W-105214	A69-9001-1252
2012-05-24 04:39:40	VR2W-105214	A69-9001-1252
2012-05-24 04:48:11	VR2W-105214	A69-9001-1252
2012-05-24 04:55:58	VR2W-105214	A69-9001-1252
2012-05-24 04:59:49	VR2W-105214	A69-9001-1252
2012-05-24 05:45:52	VR2W-105214	A69-9001-1252
2012-05-24 06:08:39	VR2W-105214	A69-9001-1252
2012-05-24 08:01:41	VR2W-105214	A69-9001-1252
2012-05-24 15:12:49	VR2W-105214	A69-9001-1252
2012-05-24 21:03:18	VR2W-105214	A69-9001-1252
2012-05-24 21:36:51	VR2W-105214	A69-9001-1252
2012-05-24 22:32:52	VR2W-105214	A69-9001-1252
2012-05-24 22:50:15	VR2W-105214	A69-9001-1252
2012-05-24 23:14:21	VR2W-105214	A69-9001-1252
2012-05-25 00:34:44	VR2W-105214	A69-9001-1252
2012-05-25 01:06:53	VR2W-105214	A69-9001-1252
2012-05-25 01:20:28	VR2W-105214	A69-9001-1252
2012-05-25 01:29:07	VR2W-105214	A69-9001-1252
2012-05-25 03:21:53	VR2W-105214	A69-9001-1252
2012-05-25 04:27:57	VR2W-105214	A69-9001-1252
2012-05-25 05:27:22	VR2W-105214	A69-9001-1252
2012-05-25 06:52:36	VR2W-105214	A69-9001-1252
2012-05-25 21:27:17	VR2W-105214	A69-9001-1252
2012-05-25 22:17:59	VR2W-105215	A69-9001-1252
2012-05-25 22:45:06	VR2W-105214	A69-9001-1252
2012-05-25 23:21:38	VR2W-105214	A69-9001-1252
2012-05-26 00:33:53	VR2W-105214	A69-9001-1252
2012-05-26 02:18:24	VR2W-105214	A69-9001-1252
2012-05-26 03:02:17	VR2W-105214	A69-9001-1252
2012-05-26 04:06:47	VR2W-105214	A69-9001-1252
2012-05-26 04:28:35	VR2W-105214	A69-9001-1252
2012-05-26 06:21:33	VR2W-105216	A69-9001-1252					PB9
2012-05-26 06:49:16	VR2W-105216	A69-9001-1252					PB9
2012-05-27 01:38:38	VR2W-105214	A69-9001-1252
2012-05-27 01:42:52	VR2W-105214	A69-9001-1252
2012-05-27 02:07:47	VR2W-105214	A69-9001-1252
2012-05-27 02:24:18	VR2W-105214	A69-9001-1252
2012-05-27 02:52:51	VR2W-105214	A69-9001-1252
2012-05-27 03:49:46	VR2W-105214	A69-9001-1252
2012-05-27 07:26:41	VR2W-105214	A69-9001-1252
2012-05-27 20:44:51	VR2W-105214	A69-9001-1252
2012-05-27 20:48:47	VR2W-105214	A69-9001-1252
2012-05-27 20:53:23	VR2W-105214	A69-9001-1252
2012-05-27 21:14:09	VR2W-105214	A69-9001-1252
2012-05-27 21:37:07	VR2W-105214	A69-9001-1252
2012-05-27 21:45:20	VR2W-105214	A69-9001-1252
2012-05-27 22:02:09	VR2W-105214	A69-9001-1252
2012-05-27 22:55:48	VR2W-105214	A69-9001-1252
2012-05-27 23:04:40	VR2W-105214	A69-9001-1252
2012-05-27 23:09:24	VR2W-105214	A69-9001-1252
2012-05-27 23:13:57	VR2W-105214	A69-9001-1252
2012-05-27 23:40:09	VR2W-105214	A69-9001-1252
2012-05-28 00:08:07	VR2W-105214	A69-9001-1252
2012-05-28 02:04:09	VR2W-105214	A69-9001-1252
2012-05-28 02:22:54	VR2W-105214	A69-9001-1252
2012-05-28 03:06:32	VR2W-105214	A69-9001-1252
2012-05-28 03:15:20	VR2W-105214	A69-9001-1252
2012-05-28 04:07:38	VR2W-105214	A69-9001-1252
2012-05-28 04:14:47	VR2W-105214	A69-9001-1252
2012-05-28 04:29:19	VR2W-105214	A69-9001-1252
2012-05-28 05:09:47	VR2W-105214	A69-9001-1252
2012-05-28 05:30:18	VR2W-105214	A69-9001-1252
2012-05-28 06:08:11	VR2W-105214	A69-9001-1252
2012-05-28 21:35:31	VR2W-105218	A69-9001-1252					PB11
2012-05-28 21:39:01	VR2W-105218	A69-9001-1252					PB11
2012-05-28 22:58:28	VR2W-105214	A69-9001-1252
2012-05-28 23:12:19	VR2W-105214	A69-9001-1252
2012-05-29 00:15:47	VR2W-105214	A69-9001-1252
2012-05-29 00:20:09	VR2W-105214	A69-9001-1252
2012-05-29 00:36:44	VR2W-105214	A69-9001-1252
2012-05-29 00:55:05	VR2W-105214	A69-9001-1252
2012-05-29 01:33:14	VR2W-105214	A69-9001-1252
2012-05-29 01:43:15	VR2W-105214	A69-9001-1252
2012-05-29 01:58:36	VR2W-105214	A69-9001-1252
2012-05-29 02:26:32	VR2W-105214	A69-9001-1252
2012-05-29 02:38:46	VR2W-105214	A69-9001-1252
2012-05-29 02:45:52	VR2W-105214	A69-9001-1252
2012-05-29 03:18:22	VR2W-105214	A69-9001-1252
2012-05-29 03:26:39	VR2W-105214	A69-9001-1252
2012-05-29 03:43:32	VR2W-105214	A69-9001-1252
2012-05-29 03:56:45	VR2W-105214	A69-9001-1252
2012-05-29 04:47:48	VR2W-105214	A69-9001-1252
2012-05-29 05:16:32	VR2W-105214	A69-9001-1252
2012-05-29 07:21:41	VR2W-105214	A69-9001-1252
2012-05-29 22:44:47	VR2W-105214	A69-9001-1252
2012-05-29 23:00:43	VR2W-105214	A69-9001-1252
2012-05-30 00:28:29	VR2W-105214	A69-9001-1252
2012-05-30 00:32:53	VR2W-105214	A69-9001-1252
2012-05-30 01:54:42	VR2W-105214	A69-9001-1252
2012-05-30 02:07:04	VR2W-105214	A69-9001-1252
2012-05-30 02:16:36	VR2W-105214	A69-9001-1252
2012-05-30 02:39:38	VR2W-105214	A69-9001-1252
2012-05-30 02:48:28	VR2W-105214	A69-9001-1252
2012-05-30 02:56:00	VR2W-105214	A69-9001-1252
2012-05-30 03:17:19	VR2W-105214	A69-9001-1252
2012-05-30 03:49:26	VR2W-105214	A69-9001-1252
2012-05-30 03:53:27	VR2W-105214	A69-9001-1252
2012-05-30 05:24:02	VR2W-105214	A69-9001-1252
2012-05-30 21:10:37	VR2W-105219	A69-9001-1252
2012-05-30 21:36:32	VR2W-105219	A69-9001-1252
2012-05-30 22:47:10	VR2W-105214	A69-9001-1252
2012-05-30 23:05:55	VR2W-105214	A69-9001-1252
2012-05-30 23:47:04	VR2W-105214	A69-9001-1252
2012-05-30 23:59:34	VR2W-105214	A69-9001-1252
2012-05-31 00:06:12	VR2W-105214	A69-9001-1252
2012-05-31 00:17:01	VR2W-105214	A69-9001-1252
2012-05-31 00:21:27	VR2W-105214	A69-9001-1252
2012-05-31 00:42:26	VR2W-105214	A69-9001-1252
2012-05-31 00:46:03	VR2W-105214	A69-9001-1252
2012-05-31 03:17:35	VR2W-105214	A69-9001-1252
2012-05-31 04:24:57	VR2W-105214	A69-9001-1252
2012-05-31 06:00:17	VR2W-105214	A69-9001-1252
2012-05-31 21:50:43	VR2W-105219	A69-9001-1252
2012-06-01 00:55:41	VR2W-105214	A69-9001-1252
2012-06-01 01:20:57	VR2W-105214	A69-9001-1252
2012-06-01 02:08:16	VR2W-105214	A69-9001-1252
2012-06-01 02:38:08	VR2W-105214	A69-9001-1252
2012-06-01 03:04:37	VR2W-105214	A69-9001-1252
2012-06-01 03:21:16	VR2W-105214	A69-9001-1252
2012-06-01 03:37:27	VR2W-105214	A69-9001-1252
2012-06-01 03:46:22	VR2W-105214	A69-9001-1252
2012-06-01 04:35:18	VR2W-105214	A69-9001-1252
2012-06-01 07:33:11	VR2W-105214	A69-9001-1252
2012-06-01 08:01:35	VR2W-105214	A69-9001-1252
2012-06-02 00:22:16	VR2W-105214	A69-9001-1252
2012-06-02 00:26:13	VR2W-105214	A69-9001-1252
2012-06-02 00:30:51	VR2W-105214	A69-9001-1252
2012-06-02 00:38:58	VR2W-105214	A69-9001-1252
2012-06-02 01:07:40	VR2W-105214	A69-9001-1252
2012-06-02 01:14:55	VR2W-105214	A69-9001-1252
2012-06-02 01:22:44	VR2W-105214	A69-9001-1252
2012-06-02 01:44:40	VR2W-105214	A69-9001-1252
2012-06-02 01:56:33	VR2W-105214	A69-9001-1252
2012-06-02 01:59:49	VR2W-105214	A69-9001-1252
2012-06-02 02:24:48	VR2W-105214	A69-9001-1252
2012-06-02 02:28:37	VR2W-105214	A69-9001-1252
2012-06-02 02:33:01	VR2W-105214	A69-9001-1252
2012-06-02 03:16:13	VR2W-105214	A69-9001-1252
2012-06-02 03:34:39	VR2W-105214	A69-9001-1252
2012-06-02 04:20:29	VR2W-105214	A69-9001-1252
2012-06-02 04:56:37	VR2W-105214	A69-9001-1252
2012-06-02 06:03:26	VR2W-105214	A69-9001-1252
2012-06-02 06:26:22	VR2W-105214	A69-9001-1252
2012-06-02 07:49:30	VR2W-105214	A69-9001-1252
2012-06-02 22:02:54	VR2W-105215	A69-9001-1252
2012-06-03 03:14:20	VR2W-105214	A69-9001-1252
2012-06-03 03:38:52	VR2W-105214	A69-9001-1252
2012-06-03 03:58:20	VR2W-105214	A69-9001-1252
2012-06-03 04:12:15	VR2W-105214	A69-9001-1252
2012-06-03 04:26:56	VR2W-105214	A69-9001-1252
2012-06-03 05:04:09	VR2W-105214	A69-9001-1252
2012-06-03 05:08:30	VR2W-105214	A69-9001-1252
2012-06-03 05:56:18	VR2W-105214	A69-9001-1252
2012-06-03 07:25:44	VR2W-105214	A69-9001-1252
2012-06-03 07:57:31	VR2W-105214	A69-9001-1252
2012-06-03 08:08:55	VR2W-105214	A69-9001-1252
2012-06-03 21:49:32	VR2W-105214	A69-9001-1252
2012-06-04 02:47:20	VR2W-105214	A69-9001-1252
2012-06-04 03:31:33	VR2W-105214	A69-9001-1252
2012-06-04 03:47:12	VR2W-105214	A69-9001-1252
2012-06-04 03:51:43	VR2W-105214	A69-9001-1252
2012-06-04 04:16:21	VR2W-105214	A69-9001-1252
2012-06-04 04:20:36	VR2W-105214	A69-9001-1252
2012-06-04 04:52:17	VR2W-105214	A69-9001-1252
2012-06-04 05:25:32	VR2W-105214	A69-9001-1252
2012-06-04 08:09:31	VR2W-105214	A69-9001-1252
2012-06-04 10:05:06	VR2W-105214	A69-9001-1252
2012-06-04 20:27:02	VR2W-105214	A69-9001-1252
2012-06-04 20:35:39	VR2W-105218	A69-9001-1252					PB11
2012-06-05 02:59:22	VR2W-105214	A69-9001-1252
2012-06-05 03:20:30	VR2W-105214	A69-9001-1252
2012-06-05 04:01:05	VR2W-105214	A69-9001-1252
2012-06-05 04:26:22	VR2W-105214	A69-9001-1252
2012-06-05 04:30:55	VR2W-105214	A69-9001-1252
2012-06-05 04:55:09	VR2W-105214	A69-9001-1252
2012-06-05 05:07:31	VR2W-105214	A69-9001-1252
2012-06-05 05:12:20	VR2W-105214	A69-9001-1252
2012-06-05 05:17:02	VR2W-105214	A69-9001-1252
2012-06-05 05:35:06	VR2W-105214	A69-9001-1252
2012-06-05 08:02:54	VR2W-105214	A69-9001-1252
2012-06-05 08:06:22	VR2W-105214	A69-9001-1252
2012-06-05 08:10:03	VR2W-105214	A69-9001-1252
2012-06-05 20:40:53	VR2W-105218	A69-9001-1252					PB11
2012-06-06 03:17:46	VR2W-105214	A69-9001-1252
2012-06-06 04:37:21	VR2W-105214	A69-9001-1252
2012-06-06 07:49:11	VR2W-105214	A69-9001-1252
2012-06-06 09:26:15	VR2W-105214	A69-9001-1252
2012-06-06 09:38:06	VR2W-105214	A69-9001-1252
2012-06-06 11:01:26	VR2W-105214	A69-9001-1252
2012-06-06 14:48:32	VR2W-105214	A69-9001-1252
2012-06-06 15:25:38	VR2W-105214	A69-9001-1252
2012-06-06 15:38:36	VR2W-105214	A69-9001-1252
2012-06-06 20:39:25	VR2W-105218	A69-9001-1252					PB11
2012-06-07 02:04:56	VR2W-105214	A69-9001-1252
2012-06-07 03:03:09	VR2W-105214	A69-9001-1252
2012-06-07 05:11:00	VR2W-105214	A69-9001-1252
2012-06-07 20:58:10	VR2W-105216	A69-9001-1252					PB9
2012-06-08 02:00:28	VR2W-105214	A69-9001-1252
2012-06-08 02:16:17	VR2W-105214	A69-9001-1252
2012-06-08 03:30:27	VR2W-105214	A69-9001-1252
2012-06-08 07:02:11	VR2W-105214	A69-9001-1252
2012-06-08 07:29:21	VR2W-105214	A69-9001-1252
2012-06-08 07:47:21	VR2W-105214	A69-9001-1252
2012-06-08 07:58:21	VR2W-105214	A69-9001-1252
2012-06-08 20:32:21	VR2W-105214	A69-9001-1252
2012-06-08 21:07:35	VR2W-105214	A69-9001-1252
2012-06-09 00:40:01	VR2W-105214	A69-9001-1252
2012-06-09 02:47:00	VR2W-105214	A69-9001-1252
2012-06-09 03:47:33	VR2W-105214	A69-9001-1252
2012-06-09 04:57:15	VR2W-105214	A69-9001-1252
2012-06-09 08:09:24	VR2W-105214	A69-9001-1252
2012-06-09 20:34:26	VR2W-105214	A69-9001-1252
2012-06-09 21:05:31	VR2W-105214	A69-9001-1252
2012-06-09 21:12:58	VR2W-105214	A69-9001-1252
2012-06-09 21:21:33	VR2W-105214	A69-9001-1252
2012-06-09 21:31:20	VR2W-105214	A69-9001-1252
2012-06-10 00:57:41	VR2W-105214	A69-9001-1252
2012-06-10 01:05:00	VR2W-105214	A69-9001-1252
2012-06-10 01:33:54	VR2W-105214	A69-9001-1252
2012-06-10 02:48:23	VR2W-105214	A69-9001-1252
2012-06-10 02:53:05	VR2W-105214	A69-9001-1252
2012-06-10 05:05:53	VR2W-105214	A69-9001-1252
2012-06-10 05:39:45	VR2W-105214	A69-9001-1252
2012-06-10 05:53:59	VR2W-105214	A69-9001-1252
2012-06-10 06:01:43	VR2W-105214	A69-9001-1252
2012-06-10 06:06:37	VR2W-105214	A69-9001-1252
2012-06-10 06:11:30	VR2W-105214	A69-9001-1252
2012-06-10 07:11:03	VR2W-105214	A69-9001-1252
2012-06-10 07:47:09	VR2W-105214	A69-9001-1252
2012-06-10 07:55:41	VR2W-105214	A69-9001-1252
2012-06-10 10:29:29	VR2W-105214	A69-9001-1252
2012-06-10 10:45:05	VR2W-105214	A69-9001-1252
2012-06-10 12:57:47	VR2W-105214	A69-9001-1252
2012-06-10 13:17:53	VR2W-105214	A69-9001-1252
2012-06-10 16:45:23	VR2W-105214	A69-9001-1252
2012-06-10 20:33:34	VR2W-105214	A69-9001-1252
2012-06-10 20:56:22	VR2W-105216	A69-9001-1252					PB9
2012-06-10 21:04:14	VR2W-105218	A69-9001-1252					PB11
2012-06-10 21:35:30	VR2W-105214	A69-9001-1252
2012-06-10 22:30:33	VR2W-105214	A69-9001-1252
2012-06-10 23:02:14	VR2W-105214	A69-9001-1252
2012-06-11 01:31:10	VR2W-105214	A69-9001-1252
2012-06-11 02:03:35	VR2W-105214	A69-9001-1252
2012-06-11 02:44:58	VR2W-105214	A69-9001-1252
2012-06-11 03:29:05	VR2W-105214	A69-9001-1252
2012-06-11 20:48:05	VR2W-105218	A69-9001-1252					PB11
2012-06-11 23:38:00	VR2W-105214	A69-9001-1252
2012-06-12 00:18:44	VR2W-105214	A69-9001-1252
2012-06-12 00:58:01	VR2W-105214	A69-9001-1252
2012-06-12 01:24:37	VR2W-105214	A69-9001-1252
2012-06-12 01:39:05	VR2W-105214	A69-9001-1252
2012-06-12 02:14:21	VR2W-105214	A69-9001-1252
2012-06-12 02:31:09	VR2W-105214	A69-9001-1252
2012-06-12 02:39:00	VR2W-105214	A69-9001-1252
2012-06-12 03:22:48	VR2W-105214	A69-9001-1252
2012-06-12 04:02:50	VR2W-105214	A69-9001-1252
2012-06-12 04:54:19	VR2W-105214	A69-9001-1252
2012-06-12 05:48:03	VR2W-105214	A69-9001-1252
2012-06-12 09:09:18	VR2W-105214	A69-9001-1252
2012-06-12 10:35:50	VR2W-105214	A69-9001-1252
2012-06-12 12:07:18	VR2W-105214	A69-9001-1252
2012-06-12 12:34:27	VR2W-105214	A69-9001-1252
2012-06-12 13:21:00	VR2W-105214	A69-9001-1252
2012-06-12 22:50:53	VR2W-105214	A69-9001-1252
2012-06-13 00:01:47	VR2W-105214	A69-9001-1252
2012-06-13 00:13:46	VR2W-105214	A69-9001-1252
2012-06-13 00:47:56	VR2W-105214	A69-9001-1252
2012-06-13 02:42:42	VR2W-105214	A69-9001-1252
2012-06-13 03:46:51	VR2W-105214	A69-9001-1252
2012-06-13 03:57:54	VR2W-105214	A69-9001-1252
2012-06-13 04:25:27	VR2W-105214	A69-9001-1252
2012-06-13 05:25:30	VR2W-105214	A69-9001-1252
2012-06-13 13:25:00	VR2W-105214	A69-9001-1252
2012-06-13 18:34:07	VR2W-105214	A69-9001-1252
2012-06-13 19:19:37	VR2W-105214	A69-9001-1252
2012-06-13 19:23:24	VR2W-105214	A69-9001-1252
2012-06-14 00:53:07	VR2W-105214	A69-9001-1252
2012-06-14 01:04:16	VR2W-105214	A69-9001-1252
2012-06-14 02:16:46	VR2W-105214	A69-9001-1252
2012-06-14 03:10:30	VR2W-105214	A69-9001-1252
2012-06-14 03:13:50	VR2W-105214	A69-9001-1252
2012-06-14 03:24:38	VR2W-105214	A69-9001-1252
2012-06-14 03:44:59	VR2W-105214	A69-9001-1252
2012-06-14 04:24:08	VR2W-105214	A69-9001-1252
2012-06-14 04:39:43	VR2W-105214	A69-9001-1252
2012-06-14 04:44:05	VR2W-105214	A69-9001-1252
2012-06-14 08:02:21	VR2W-105214	A69-9001-1252
2012-06-14 10:15:02	VR2W-105214	A69-9001-1252
2012-06-14 13:08:02	VR2W-105214	A69-9001-1252
2012-06-14 18:19:23	VR2W-105214	A69-9001-1252
2012-06-14 20:36:51	VR2W-105220	A69-9001-1252
2012-06-14 22:46:48	VR2W-105214	A69-9001-1252
2012-06-14 23:46:27	VR2W-105214	A69-9001-1252
2012-06-14 23:57:33	VR2W-105214	A69-9001-1252
2012-06-15 00:05:44	VR2W-105214	A69-9001-1252
2012-06-15 00:33:18	VR2W-105214	A69-9001-1252
2012-06-15 00:36:51	VR2W-105214	A69-9001-1252
2012-06-15 01:06:13	VR2W-105214	A69-9001-1252
2012-06-15 01:09:57	VR2W-105214	A69-9001-1252
2012-06-15 01:39:39	VR2W-105214	A69-9001-1252
2012-06-15 01:52:57	VR2W-105214	A69-9001-1252
2012-06-15 02:02:03	VR2W-105214	A69-9001-1252
2012-06-15 02:10:34	VR2W-105214	A69-9001-1252
2012-06-15 02:14:49	VR2W-105214	A69-9001-1252
2012-06-15 02:18:24	VR2W-105214	A69-9001-1252
2012-06-15 03:16:26	VR2W-105214	A69-9001-1252
2012-06-15 04:12:12	VR2W-105213	A69-9001-1252					PB5
2012-06-15 04:25:58	VR2W-105213	A69-9001-1252					PB5
2012-06-15 04:34:04	VR2W-105213	A69-9001-1252					PB5
2012-06-15 04:41:51	VR2W-105213	A69-9001-1252					PB5
2012-06-15 04:45:09	VR2W-105213	A69-9001-1252					PB5
2012-06-15 04:51:52	VR2W-105213	A69-9001-1252					PB5
2012-06-15 04:59:13	VR2W-105213	A69-9001-1252					PB5
2012-06-15 09:42:05	VR2W-105214	A69-9001-1252
2012-06-15 22:28:54	VR2W-105215	A69-9001-1252
2012-06-15 22:34:58	VR2W-105214	A69-9001-1252
2012-06-16 00:52:17	VR2W-105214	A69-9001-1252
2012-06-16 01:06:34	VR2W-105214	A69-9001-1252
2012-06-16 01:41:42	VR2W-105214	A69-9001-1252
2012-06-16 01:57:10	VR2W-105214	A69-9001-1252
2012-06-16 02:28:31	VR2W-105214	A69-9001-1252
2012-06-16 03:48:37	VR2W-105214	A69-9001-1252
2012-06-16 03:53:04	VR2W-105214	A69-9001-1252
2012-06-16 04:01:46	VR2W-105214	A69-9001-1252
2012-06-16 04:15:11	VR2W-105214	A69-9001-1252
2012-06-16 04:20:00	VR2W-105214	A69-9001-1252
2012-06-16 04:24:42	VR2W-105214	A69-9001-1252
2012-06-16 04:29:10	VR2W-105214	A69-9001-1252
2012-06-16 04:42:36	VR2W-105214	A69-9001-1252
2012-06-16 05:15:11	VR2W-105214	A69-9001-1252
2012-06-16 06:06:39	VR2W-105214	A69-9001-1252
2012-06-16 06:44:24	VR2W-105214	A69-9001-1252
2012-06-16 08:03:29	VR2W-105214	A69-9001-1252
2012-06-17 00:21:40	VR2W-105214	A69-9001-1252
2012-06-17 00:38:19	VR2W-105214	A69-9001-1252
2012-06-17 01:59:18	VR2W-105214	A69-9001-1252
2012-06-17 02:41:56	VR2W-105214	A69-9001-1252
2012-06-17 03:09:35	VR2W-105214	A69-9001-1252
2012-06-17 03:52:30	VR2W-105214	A69-9001-1252
2012-06-17 04:00:33	VR2W-105214	A69-9001-1252
2012-06-17 04:04:13	VR2W-105214	A69-9001-1252
2012-06-17 05:11:22	VR2W-105214	A69-9001-1252
2012-06-17 05:15:25	VR2W-105214	A69-9001-1252
2012-06-17 05:24:59	VR2W-105214	A69-9001-1252
2012-06-17 05:33:43	VR2W-105214	A69-9001-1252
2012-06-17 06:02:28	VR2W-105214	A69-9001-1252
2012-06-17 07:07:02	VR2W-105214	A69-9001-1252
2012-06-17 07:57:33	VR2W-105214	A69-9001-1252
2012-06-17 08:00:53	VR2W-105214	A69-9001-1252
2012-06-17 23:24:36	VR2W-105214	A69-9001-1252
2012-06-18 03:00:52	VR2W-105214	A69-9001-1252
2012-06-18 03:46:16	VR2W-105214	A69-9001-1252
2012-06-18 03:50:49	VR2W-105214	A69-9001-1252
2012-06-18 04:01:56	VR2W-105214	A69-9001-1252
2012-06-18 04:10:14	VR2W-105214	A69-9001-1252
2012-06-18 04:18:54	VR2W-105214	A69-9001-1252
2012-06-18 04:32:19	VR2W-105214	A69-9001-1252
2012-06-18 20:39:50	VR2W-105219	A69-9001-1252
2012-06-18 22:29:11	VR2W-105219	A69-9001-1252
2012-06-19 00:57:34	VR2W-105214	A69-9001-1252
2012-06-19 01:05:51	VR2W-105214	A69-9001-1252
2012-06-19 01:51:46	VR2W-105214	A69-9001-1252
2012-06-19 02:48:09	VR2W-105214	A69-9001-1252
2012-06-19 02:51:47	VR2W-105214	A69-9001-1252
2012-06-19 03:05:05	VR2W-105214	A69-9001-1252
2012-06-19 03:20:35	VR2W-105214	A69-9001-1252
2012-06-19 03:44:47	VR2W-105214	A69-9001-1252
2012-06-19 04:02:45	VR2W-105214	A69-9001-1252
2012-06-19 04:07:22	VR2W-105214	A69-9001-1252
2012-06-19 04:29:43	VR2W-105214	A69-9001-1252
2012-06-19 04:56:31	VR2W-105214	A69-9001-1252
2012-06-19 05:17:55	VR2W-105214	A69-9001-1252
2012-06-19 05:59:06	VR2W-105214	A69-9001-1252
2012-06-19 06:04:00	VR2W-105214	A69-9001-1252
2012-06-19 06:31:39	VR2W-105214	A69-9001-1252
2012-06-19 06:40:39	VR2W-105214	A69-9001-1252
2012-06-19 07:03:18	VR2W-105214	A69-9001-1252
2012-06-19 07:06:50	VR2W-105214	A69-9001-1252
2012-06-19 07:57:34	VR2W-105214	A69-9001-1252
2012-06-19 08:01:21	VR2W-105214	A69-9001-1252
2012-06-19 20:40:56	VR2W-105217	A69-9001-1252
2012-06-19 22:49:39	VR2W-105218	A69-9001-1252					PB11
2012-06-19 23:14:33	VR2W-105214	A69-9001-1252
2012-06-20 01:50:58	VR2W-105214	A69-9001-1252
2012-06-20 01:54:51	VR2W-105214	A69-9001-1252
2012-06-20 02:55:48	VR2W-105214	A69-9001-1252
2012-06-20 03:02:24	VR2W-105214	A69-9001-1252
2012-06-20 03:09:15	VR2W-105214	A69-9001-1252
2012-06-20 03:20:30	VR2W-105214	A69-9001-1252
2012-06-20 04:07:37	VR2W-105214	A69-9001-1252
2012-06-20 04:31:34	VR2W-105214	A69-9001-1252
2012-06-20 04:43:07	VR2W-105214	A69-9001-1252
2012-06-20 05:10:25	VR2W-105214	A69-9001-1252
2012-06-20 05:22:25	VR2W-105214	A69-9001-1252
2012-06-20 05:30:34	VR2W-105214	A69-9001-1252
2012-06-20 05:34:55	VR2W-105214	A69-9001-1252
2012-06-20 05:38:40	VR2W-105214	A69-9001-1252
2012-06-20 05:42:56	VR2W-105214	A69-9001-1252
2012-06-20 05:46:33	VR2W-105214	A69-9001-1252
2012-06-20 07:29:56	VR2W-105214	A69-9001-1252
2012-06-20 07:34:12	VR2W-105214	A69-9001-1252
2012-06-20 07:37:49	VR2W-105214	A69-9001-1252
2012-06-20 07:46:27	VR2W-105214	A69-9001-1252
2012-06-20 21:00:00	VR2W-105217	A69-9001-1252
2012-06-20 21:04:32	VR2W-105219	A69-9001-1252
2012-06-21 02:43:46	VR2W-105214	A69-9001-1252
2012-06-21 02:48:23	VR2W-105214	A69-9001-1252
2012-06-21 03:13:55	VR2W-105214	A69-9001-1252
2012-06-21 03:52:12	VR2W-105214	A69-9001-1252
2012-06-21 04:35:43	VR2W-105214	A69-9001-1252
2012-06-21 04:58:25	VR2W-105214	A69-9001-1252
2012-06-21 05:01:50	VR2W-105214	A69-9001-1252
2012-06-21 05:05:23	VR2W-105214	A69-9001-1252
2012-06-21 21:18:41	VR2W-105221	A69-9001-1252
2012-06-22 01:29:10	VR2W-105214	A69-9001-1252
2012-06-22 04:01:14	VR2W-105214	A69-9001-1252
2012-06-22 04:46:33	VR2W-105214	A69-9001-1252
2012-06-22 04:49:52	VR2W-105214	A69-9001-1252
2012-06-22 04:53:15	VR2W-105214	A69-9001-1252
2012-06-22 04:56:45	VR2W-105214	A69-9001-1252
2012-06-22 05:24:53	VR2W-105214	A69-9001-1252
2012-06-22 05:53:03	VR2W-105214	A69-9001-1252
2012-06-22 05:57:25	VR2W-105214	A69-9001-1252
2012-06-22 06:13:59	VR2W-105214	A69-9001-1252
2012-06-22 06:57:20	VR2W-105214	A69-9001-1252
2012-06-22 21:38:12	VR2W-105214	A69-9001-1252
2012-06-22 21:55:47	VR2W-105214	A69-9001-1252
2012-06-22 22:17:24	VR2W-105214	A69-9001-1252
2012-06-22 22:21:04	VR2W-105214	A69-9001-1252
2012-06-22 22:39:04	VR2W-105214	A69-9001-1252
2012-06-22 23:34:30	VR2W-105214	A69-9001-1252
2012-06-23 01:03:46	VR2W-105214	A69-9001-1252
2012-06-23 01:51:42	VR2W-105214	A69-9001-1252
2012-06-23 02:04:23	VR2W-105214	A69-9001-1252
2012-06-23 02:14:11	VR2W-105214	A69-9001-1252
2012-06-23 02:28:32	VR2W-105214	A69-9001-1252
2012-06-23 02:49:51	VR2W-105214	A69-9001-1252
2012-06-23 04:44:40	VR2W-105214	A69-9001-1252
2012-06-23 04:58:19	VR2W-105214	A69-9001-1252
2012-06-23 05:01:58	VR2W-105214	A69-9001-1252
2012-06-23 05:36:32	VR2W-105214	A69-9001-1252
2012-06-23 05:44:22	VR2W-105214	A69-9001-1252
2012-06-23 05:48:15	VR2W-105214	A69-9001-1252
2012-06-23 06:36:41	VR2W-105214	A69-9001-1252
2012-06-23 21:21:12	VR2W-105214	A69-9001-1252
2012-06-23 22:52:47	VR2W-105214	A69-9001-1252
2012-06-24 00:16:05	VR2W-105214	A69-9001-1252
2012-06-24 01:15:04	VR2W-105214	A69-9001-1252
2012-06-24 01:21:43	VR2W-105214	A69-9001-1252
2012-06-24 01:37:37	VR2W-105214	A69-9001-1252
2012-06-24 01:46:39	VR2W-105214	A69-9001-1252
2012-06-24 02:07:31	VR2W-105214	A69-9001-1252
2012-06-24 02:31:31	VR2W-105214	A69-9001-1252
2012-06-24 02:40:13	VR2W-105214	A69-9001-1252
2012-06-24 03:03:17	VR2W-105214	A69-9001-1252
2012-06-24 03:36:11	VR2W-105214	A69-9001-1252
2012-06-24 03:56:04	VR2W-105214	A69-9001-1252
2012-06-24 04:00:08	VR2W-105214	A69-9001-1252
2012-06-24 04:14:44	VR2W-105214	A69-9001-1252
2012-06-24 05:07:46	VR2W-105214	A69-9001-1252
2012-06-24 05:11:34	VR2W-105214	A69-9001-1252
2012-06-24 05:19:36	VR2W-105214	A69-9001-1252
2012-06-24 05:27:16	VR2W-105214	A69-9001-1252
2012-06-24 06:09:20	VR2W-105214	A69-9001-1252
2012-06-24 06:14:10	VR2W-105214	A69-9001-1252
2012-06-24 06:31:04	VR2W-105214	A69-9001-1252
2012-06-24 07:12:32	VR2W-105214	A69-9001-1252
2012-06-24 07:16:46	VR2W-105214	A69-9001-1252
2012-06-24 07:20:20	VR2W-105214	A69-9001-1252
2012-06-24 07:24:10	VR2W-105214	A69-9001-1252
2012-06-24 07:41:29	VR2W-105214	A69-9001-1252
2012-06-24 07:52:49	VR2W-105214	A69-9001-1252
2012-06-24 20:52:42	VR2W-105214	A69-9001-1252
2012-06-24 21:11:02	VR2W-105214	A69-9001-1252
2012-06-24 21:18:18	VR2W-105214	A69-9001-1252
2012-06-24 21:22:33	VR2W-105214	A69-9001-1252
2012-06-24 21:30:01	VR2W-105214	A69-9001-1252
2012-06-24 21:52:07	VR2W-105214	A69-9001-1252
2012-06-24 23:01:43	VR2W-105214	A69-9001-1252
2012-06-25 00:07:17	VR2W-105214	A69-9001-1252
2012-06-25 02:29:37	VR2W-105214	A69-9001-1252
2012-06-25 03:01:42	VR2W-105214	A69-9001-1252
2012-06-25 03:20:38	VR2W-105214	A69-9001-1252
2012-06-25 03:31:54	VR2W-105214	A69-9001-1252
2012-06-25 03:38:31	VR2W-105214	A69-9001-1252
2012-06-25 03:45:29	VR2W-105214	A69-9001-1252
2012-06-25 04:06:19	VR2W-105214	A69-9001-1252
2012-06-25 04:13:17	VR2W-105214	A69-9001-1252
2012-06-25 04:17:09	VR2W-105214	A69-9001-1252
2012-06-25 05:09:08	VR2W-105214	A69-9001-1252
2012-06-25 05:17:58	VR2W-105214	A69-9001-1252
2012-06-25 05:51:06	VR2W-105214	A69-9001-1252
2012-06-25 07:11:57	VR2W-105214	A69-9001-1252
2012-06-25 07:16:03	VR2W-105214	A69-9001-1252
2012-06-25 07:19:19	VR2W-105214	A69-9001-1252
2012-06-25 07:29:19	VR2W-105214	A69-9001-1252
2012-06-25 07:36:32	VR2W-105214	A69-9001-1252
2012-06-25 20:51:08	VR2W-105214	A69-9001-1252
2012-06-25 21:32:43	VR2W-105214	A69-9001-1252
2012-06-25 23:06:48	VR2W-105214	A69-9001-1252
2012-06-26 00:51:17	VR2W-105214	A69-9001-1252
2012-06-26 03:13:48	VR2W-105214	A69-9001-1252
2012-06-26 03:28:50	VR2W-105214	A69-9001-1252
2012-06-26 03:36:44	VR2W-105214	A69-9001-1252
2012-06-26 22:14:45	VR2W-105214	A69-9001-1252
2012-06-27 01:15:34	VR2W-105214	A69-9001-1252
2012-06-27 01:37:36	VR2W-105214	A69-9001-1252
2012-06-27 01:48:56	VR2W-105214	A69-9001-1252
2012-06-27 01:53:01	VR2W-105214	A69-9001-1252
2012-06-27 03:34:49	VR2W-105214	A69-9001-1252
2012-06-27 04:37:45	VR2W-105214	A69-9001-1252
2012-06-27 04:42:12	VR2W-105214	A69-9001-1252
2012-06-27 04:46:09	VR2W-105214	A69-9001-1252
2012-06-27 05:37:25	VR2W-105214	A69-9001-1252
2012-06-27 07:45:18	VR2W-105214	A69-9001-1252
2012-06-27 07:49:09	VR2W-105214	A69-9001-1252
2012-06-27 21:02:55	VR2W-105219	A69-9001-1252
2012-06-27 21:12:15	VR2W-105219	A69-9001-1252
2012-06-27 21:19:27	VR2W-105216	A69-9001-1252					PB9
2012-06-27 21:28:21	VR2W-105214	A69-9001-1252
2012-06-27 21:54:12	VR2W-105214	A69-9001-1252
2012-06-28 00:53:45	VR2W-105214	A69-9001-1252
2012-06-28 01:11:44	VR2W-105214	A69-9001-1252
2012-06-28 01:21:13	VR2W-105214	A69-9001-1252
2012-06-28 02:38:58	VR2W-105214	A69-9001-1252
2012-06-28 03:04:22	VR2W-105214	A69-9001-1252
2012-06-28 03:53:12	VR2W-105214	A69-9001-1252
2012-06-28 03:57:20	VR2W-105214	A69-9001-1252
2012-06-28 05:50:12	VR2W-105214	A69-9001-1252
2012-06-28 23:15:24	VR2W-105214	A69-9001-1252
2012-06-28 23:56:14	VR2W-105214	A69-9001-1252
2012-06-29 00:24:01	VR2W-105214	A69-9001-1252
2012-06-29 00:56:04	VR2W-105214	A69-9001-1252
2012-06-29 02:41:13	VR2W-105214	A69-9001-1252
2012-06-29 03:45:43	VR2W-105214	A69-9001-1252
2012-06-29 04:03:18	VR2W-105214	A69-9001-1252
2012-06-29 04:12:10	VR2W-105214	A69-9001-1252
2012-06-29 07:53:16	VR2W-105214	A69-9001-1252
2012-06-29 23:24:55	VR2W-105214	A69-9001-1252
2012-06-29 23:41:07	VR2W-105214	A69-9001-1252
2012-06-30 00:04:42	VR2W-105214	A69-9001-1252
2012-06-30 00:37:45	VR2W-105214	A69-9001-1252
2012-06-30 00:58:47	VR2W-105214	A69-9001-1252
2012-06-30 02:18:49	VR2W-105214	A69-9001-1252
2012-06-30 03:17:48	VR2W-105214	A69-9001-1252
2012-06-30 03:40:02	VR2W-105214	A69-9001-1252
2012-06-30 04:05:24	VR2W-105213	A69-9001-1252					PB5
2012-06-30 04:08:41	VR2W-105213	A69-9001-1252					PB5
2012-06-30 08:09:50	VR2W-105214	A69-9001-1252
2012-06-30 08:18:35	VR2W-105214	A69-9001-1252
2012-07-01 01:21:12	VR2W-105214	A69-9001-1252
2012-07-01 02:11:31	VR2W-105214	A69-9001-1252
2012-07-01 02:27:39	VR2W-105214	A69-9001-1252
2012-07-01 03:38:33	VR2W-105214	A69-9001-1252
2012-07-01 03:50:43	VR2W-105214	A69-9001-1252
2012-07-01 04:02:57	VR2W-105214	A69-9001-1252
2012-07-01 04:11:16	VR2W-105214	A69-9001-1252
2012-07-01 04:19:58	VR2W-105214	A69-9001-1252
2012-07-01 23:23:51	VR2W-105214	A69-9001-1252
2012-07-01 23:30:54	VR2W-105214	A69-9001-1252
2012-07-02 02:02:19	VR2W-105214	A69-9001-1252
2012-07-02 02:20:01	VR2W-105214	A69-9001-1252
2012-07-02 02:33:26	VR2W-105214	A69-9001-1252
2012-07-02 02:38:13	VR2W-105214	A69-9001-1252
2012-07-02 02:47:14	VR2W-105214	A69-9001-1252
2012-07-02 03:23:35	VR2W-105214	A69-9001-1252
2012-07-02 03:38:51	VR2W-105214	A69-9001-1252
2012-07-02 03:52:22	VR2W-105214	A69-9001-1252
2012-07-02 03:55:54	VR2W-105214	A69-9001-1252
2012-07-02 04:04:03	VR2W-105214	A69-9001-1252
2012-07-02 04:07:50	VR2W-105214	A69-9001-1252
2012-07-02 04:12:07	VR2W-105214	A69-9001-1252
2012-07-02 04:15:47	VR2W-105214	A69-9001-1252
2012-07-02 04:38:42	VR2W-105214	A69-9001-1252
2012-07-02 05:25:46	VR2W-105214	A69-9001-1252
2012-07-02 06:05:04	VR2W-105214	A69-9001-1252
2012-07-02 07:54:15	VR2W-105214	A69-9001-1252
2012-07-02 20:38:31	VR2W-105214	A69-9001-1252
2012-07-02 20:46:41	VR2W-105217	A69-9001-1252
2012-07-02 20:54:07	VR2W-105221	A69-9001-1252
2012-07-02 23:52:06	VR2W-105214	A69-9001-1252
2012-07-03 01:01:50	VR2W-105214	A69-9001-1252
2012-07-03 01:52:17	VR2W-105214	A69-9001-1252
2012-07-03 02:16:58	VR2W-105214	A69-9001-1252
2012-07-03 02:39:37	VR2W-105214	A69-9001-1252
2012-07-03 03:11:28	VR2W-105214	A69-9001-1252
2012-07-03 03:14:45	VR2W-105214	A69-9001-1252
2012-07-03 04:15:38	VR2W-105214	A69-9001-1252
2012-07-03 04:23:30	VR2W-105214	A69-9001-1252
2012-07-03 04:26:54	VR2W-105214	A69-9001-1252
2012-07-03 04:38:33	VR2W-105214	A69-9001-1252
2012-07-03 05:39:13	VR2W-105214	A69-9001-1252
2012-07-03 23:18:37	VR2W-105214	A69-9001-1252
2012-07-04 00:31:37	VR2W-105214	A69-9001-1252
2012-07-04 01:53:11	VR2W-105214	A69-9001-1252
2012-07-04 02:30:29	VR2W-105214	A69-9001-1252
2012-07-04 02:33:52	VR2W-105214	A69-9001-1252
2012-07-04 02:45:44	VR2W-105214	A69-9001-1252
2012-07-04 03:02:41	VR2W-105214	A69-9001-1252
2012-07-04 03:07:14	VR2W-105214	A69-9001-1252
2012-07-04 04:05:09	VR2W-105214	A69-9001-1252
2012-07-04 04:19:34	VR2W-105214	A69-9001-1252
2012-07-04 04:24:04	VR2W-105214	A69-9001-1252
2012-07-04 04:31:25	VR2W-105214	A69-9001-1252
2012-07-04 04:37:58	VR2W-105214	A69-9001-1252
2012-07-04 04:41:17	VR2W-105214	A69-9001-1252
2012-07-04 06:28:47	VR2W-105214	A69-9001-1252
2012-07-04 06:41:16	VR2W-105214	A69-9001-1252
2012-07-04 06:45:17	VR2W-105214	A69-9001-1252
2012-07-04 06:54:42	VR2W-105214	A69-9001-1252
2012-07-04 07:02:47	VR2W-105214	A69-9001-1252
2012-07-04 07:10:33	VR2W-105214	A69-9001-1252
2012-07-04 07:18:42	VR2W-105214	A69-9001-1252
2012-07-04 07:26:56	VR2W-105214	A69-9001-1252
2012-07-04 20:42:14	VR2W-105214	A69-9001-1252
2012-07-04 21:30:32	VR2W-105221	A69-9001-1252
2012-07-05 00:35:32	VR2W-105214	A69-9001-1252
2012-07-05 02:18:22	VR2W-105214	A69-9001-1252
2012-07-05 02:22:56	VR2W-105214	A69-9001-1252
2012-07-05 02:38:23	VR2W-105214	A69-9001-1252
2012-07-05 03:08:29	VR2W-105214	A69-9001-1252
2012-07-05 03:37:28	VR2W-105214	A69-9001-1252
2012-07-05 04:06:26	VR2W-105214	A69-9001-1252
2012-07-05 04:15:41	VR2W-105214	A69-9001-1252
2012-07-05 06:00:46	VR2W-105214	A69-9001-1252
2012-07-05 06:05:20	VR2W-105214	A69-9001-1252
2012-07-05 06:09:32	VR2W-105214	A69-9001-1252
2012-07-05 06:13:02	VR2W-105214	A69-9001-1252
2012-07-05 06:16:45	VR2W-105214	A69-9001-1252
2012-07-05 06:24:23	VR2W-105214	A69-9001-1252
2012-07-05 06:28:00	VR2W-105214	A69-9001-1252
2012-07-05 06:52:01	VR2W-105214	A69-9001-1252
2012-07-05 06:55:30	VR2W-105214	A69-9001-1252
2012-07-05 07:40:09	VR2W-105214	A69-9001-1252
2012-07-05 07:47:47	VR2W-105214	A69-9001-1252
2012-07-05 20:37:19	VR2W-105214	A69-9001-1252
2012-07-05 20:41:39	VR2W-105214	A69-9001-1252
2012-07-05 20:56:08	VR2W-105216	A69-9001-1252					PB9
2012-07-06 01:39:51	VR2W-105214	A69-9001-1252
2012-07-06 03:02:38	VR2W-105214	A69-9001-1252
2012-07-06 03:34:45	VR2W-105214	A69-9001-1252
2012-07-06 03:43:25	VR2W-105214	A69-9001-1252
2012-07-06 03:53:55	VR2W-105214	A69-9001-1252
2012-07-06 03:58:01	VR2W-105214	A69-9001-1252
2012-07-06 04:14:20	VR2W-105214	A69-9001-1252
2012-07-06 04:39:54	VR2W-105214	A69-9001-1252
2012-07-06 04:56:16	VR2W-105214	A69-9001-1252
2012-07-06 05:04:26	VR2W-105214	A69-9001-1252
2012-07-06 05:24:55	VR2W-105214	A69-9001-1252
2012-07-06 05:32:22	VR2W-105214	A69-9001-1252
2012-07-06 05:36:51	VR2W-105214	A69-9001-1252
2012-07-06 05:55:28	VR2W-105214	A69-9001-1252
2012-07-06 06:55:15	VR2W-105214	A69-9001-1252
2012-07-06 07:03:42	VR2W-105214	A69-9001-1252
2012-07-06 07:07:52	VR2W-105214	A69-9001-1252
2012-07-06 07:23:12	VR2W-105214	A69-9001-1252
2012-07-06 07:32:11	VR2W-105214	A69-9001-1252
2012-07-06 07:41:53	VR2W-105214	A69-9001-1252
2012-07-06 07:55:22	VR2W-105214	A69-9001-1252
2012-07-06 07:58:49	VR2W-105214	A69-9001-1252
2012-07-06 20:30:06	VR2W-105214	A69-9001-1252
2012-07-06 20:39:07	VR2W-105214	A69-9001-1252
2012-07-06 20:48:57	VR2W-105214	A69-9001-1252
2012-07-06 21:27:15	VR2W-105216	A69-9001-1252					PB9
2012-07-06 21:49:52	VR2W-105222	A69-9001-1252
2012-07-06 22:15:49	VR2W-105221	A69-9001-1252
2012-07-07 00:36:46	VR2W-105214	A69-9001-1252
2012-07-07 01:10:46	VR2W-105214	A69-9001-1252
2012-07-07 01:43:31	VR2W-105214	A69-9001-1252
2012-07-07 01:48:17	VR2W-105214	A69-9001-1252
2012-07-07 02:36:56	VR2W-105214	A69-9001-1252
2012-07-07 02:41:05	VR2W-105214	A69-9001-1252
2012-07-07 02:51:51	VR2W-105214	A69-9001-1252
2012-07-07 02:56:13	VR2W-105214	A69-9001-1252
2012-07-07 03:00:04	VR2W-105214	A69-9001-1252
2012-07-07 03:51:33	VR2W-105214	A69-9001-1252
2012-07-07 03:55:06	VR2W-105214	A69-9001-1252
2012-07-07 04:24:40	VR2W-105214	A69-9001-1252
2012-07-07 04:41:45	VR2W-105214	A69-9001-1252
2012-07-07 04:50:53	VR2W-105214	A69-9001-1252
2012-07-07 05:08:12	VR2W-105214	A69-9001-1252
2012-07-07 05:11:29	VR2W-105214	A69-9001-1252
2012-07-07 05:14:48	VR2W-105214	A69-9001-1252
2012-07-07 05:21:34	VR2W-105214	A69-9001-1252
2012-07-07 05:54:24	VR2W-105214	A69-9001-1252
2012-07-07 07:39:33	VR2W-105214	A69-9001-1252
2012-07-07 07:43:44	VR2W-105214	A69-9001-1252
2012-07-07 07:50:47	VR2W-105214	A69-9001-1252
2012-07-07 07:54:47	VR2W-105214	A69-9001-1252
2012-07-07 20:59:38	VR2W-105214	A69-9001-1252
2012-07-07 23:24:57	VR2W-105221	A69-9001-1252
2012-07-07 23:43:01	VR2W-105215	A69-9001-1252
2012-07-07 23:55:50	VR2W-105214	A69-9001-1252
2012-07-08 00:33:43	VR2W-105214	A69-9001-1252
2012-07-08 01:20:17	VR2W-105214	A69-9001-1252
2012-07-08 02:28:36	VR2W-105214	A69-9001-1252
2012-07-08 02:32:49	VR2W-105214	A69-9001-1252
2012-07-08 02:40:07	VR2W-105214	A69-9001-1252
2012-07-08 03:41:33	VR2W-105214	A69-9001-1252
2012-07-08 03:56:45	VR2W-105214	A69-9001-1252
2012-07-08 04:10:00	VR2W-105214	A69-9001-1252
2012-07-08 04:28:53	VR2W-105214	A69-9001-1252
2012-07-08 20:47:22	VR2W-105214	A69-9001-1252
2012-07-08 20:59:27	VR2W-105214	A69-9001-1252
2012-07-08 21:56:19	VR2W-105214	A69-9001-1252
2012-07-08 22:16:56	VR2W-105214	A69-9001-1252
2012-07-09 01:16:43	VR2W-105214	A69-9001-1252
2012-07-09 02:27:52	VR2W-105214	A69-9001-1252
2012-07-09 02:40:40	VR2W-105214	A69-9001-1252
2012-07-09 02:48:16	VR2W-105214	A69-9001-1252
2012-07-09 02:57:28	VR2W-105214	A69-9001-1252
2012-07-09 03:01:31	VR2W-105214	A69-9001-1252
2012-07-09 10:55:53	VR2W-105214	A69-9001-1252
2012-07-09 11:05:24	VR2W-105214	A69-9001-1252
2012-07-09 11:09:50	VR2W-105214	A69-9001-1252
2012-07-09 11:13:50	VR2W-105214	A69-9001-1252
2012-07-09 11:18:34	VR2W-105214	A69-9001-1252
2012-07-09 11:23:07	VR2W-105214	A69-9001-1252
2012-07-09 11:27:18	VR2W-105214	A69-9001-1252
2012-07-09 11:30:43	VR2W-105214	A69-9001-1252
2012-07-09 11:34:18	VR2W-105214	A69-9001-1252
2012-07-09 11:47:00	VR2W-105214	A69-9001-1252
2012-07-09 11:50:30	VR2W-105214	A69-9001-1252
2012-07-09 11:54:15	VR2W-105214	A69-9001-1252
2012-07-09 12:02:06	VR2W-105214	A69-9001-1252
2012-07-09 12:26:39	VR2W-105214	A69-9001-1252
2012-07-09 20:37:13	VR2W-105214	A69-9001-1252
2012-07-09 20:45:37	VR2W-105214	A69-9001-1252
2012-07-10 01:09:41	VR2W-105214	A69-9001-1252
2012-07-10 01:34:06	VR2W-105214	A69-9001-1252
2012-07-10 01:47:23	VR2W-105214	A69-9001-1252
2012-07-10 02:21:53	VR2W-105213	A69-9001-1252					PB5
2012-07-10 02:33:25	VR2W-105213	A69-9001-1252					PB5
2012-07-10 02:53:33	VR2W-105213	A69-9001-1252					PB5
2012-07-10 03:09:52	VR2W-105214	A69-9001-1252
2012-07-10 03:13:45	VR2W-105214	A69-9001-1252
2012-07-10 04:17:36	VR2W-105214	A69-9001-1252
2012-07-10 05:04:29	VR2W-105214	A69-9001-1252
2012-07-10 05:32:06	VR2W-105214	A69-9001-1252
2012-07-10 05:40:13	VR2W-105214	A69-9001-1252
2012-07-10 05:54:56	VR2W-105214	A69-9001-1252
2012-07-10 05:58:39	VR2W-105214	A69-9001-1252
2012-07-10 08:11:23	VR2W-105214	A69-9001-1252
2012-07-10 20:42:00	VR2W-105214	A69-9001-1252
2012-07-10 21:31:32	VR2W-105214	A69-9001-1252
2012-07-10 22:14:06	VR2W-105214	A69-9001-1252
2012-07-10 22:18:33	VR2W-105214	A69-9001-1252
2012-07-10 23:05:11	VR2W-105214	A69-9001-1252
2012-07-10 23:27:56	VR2W-105214	A69-9001-1252
2012-07-10 23:44:50	VR2W-105214	A69-9001-1252
2012-07-11 00:19:25	VR2W-105214	A69-9001-1252
2012-07-11 01:08:40	VR2W-105214	A69-9001-1252
2012-07-11 02:12:30	VR2W-105214	A69-9001-1252
2012-07-11 02:21:25	VR2W-105214	A69-9001-1252
2012-07-11 02:30:49	VR2W-105214	A69-9001-1252
2012-07-11 02:43:08	VR2W-105214	A69-9001-1252
2012-07-11 03:03:34	VR2W-105214	A69-9001-1252
2012-07-11 04:16:09	VR2W-105214	A69-9001-1252
2012-07-11 04:33:07	VR2W-105214	A69-9001-1252
2012-07-11 05:31:13	VR2W-105214	A69-9001-1252
2012-07-11 08:04:07	VR2W-105214	A69-9001-1252
2012-07-11 22:02:46	VR2W-105214	A69-9001-1252
2012-07-11 22:07:39	VR2W-105214	A69-9001-1252
2012-07-11 22:12:28	VR2W-105214	A69-9001-1252
2012-07-12 00:25:43	VR2W-105214	A69-9001-1252
2012-07-12 00:58:13	VR2W-105214	A69-9001-1252
2012-07-12 01:15:31	VR2W-105214	A69-9001-1252
2012-07-12 01:24:22	VR2W-105214	A69-9001-1252
2012-07-12 01:44:06	VR2W-105214	A69-9001-1252
2012-07-12 02:11:01	VR2W-105214	A69-9001-1252
2012-07-12 02:22:54	VR2W-105214	A69-9001-1252
2012-07-12 02:26:10	VR2W-105214	A69-9001-1252
2012-07-12 02:51:25	VR2W-105214	A69-9001-1252
2012-07-12 03:00:24	VR2W-105214	A69-9001-1252
2012-07-12 03:26:07	VR2W-105213	A69-9001-1252					PB5
2012-07-12 03:30:41	VR2W-105213	A69-9001-1252					PB5
2012-07-12 03:34:55	VR2W-105213	A69-9001-1252					PB5
2012-07-12 03:38:26	VR2W-105213	A69-9001-1252					PB5
2012-07-12 04:01:00	VR2W-105214	A69-9001-1252
2012-07-12 04:05:52	VR2W-105214	A69-9001-1252
2012-07-12 04:10:41	VR2W-105214	A69-9001-1252
2012-07-12 04:23:52	VR2W-105214	A69-9001-1252
2012-07-12 06:41:02	VR2W-105214	A69-9001-1252
2012-07-12 07:32:20	VR2W-105214	A69-9001-1252
2012-07-12 21:56:57	VR2W-105215	A69-9001-1252
2012-07-12 22:51:58	VR2W-105214	A69-9001-1252
2012-07-12 23:52:01	VR2W-105214	A69-9001-1252
2012-07-13 00:23:23	VR2W-105214	A69-9001-1252
2012-07-13 00:30:13	VR2W-105214	A69-9001-1252
2012-07-13 02:25:22	VR2W-105214	A69-9001-1252
2012-07-13 02:33:37	VR2W-105214	A69-9001-1252
2012-07-13 02:38:05	VR2W-105214	A69-9001-1252
2012-07-13 03:18:48	VR2W-105214	A69-9001-1252
2012-07-13 03:38:59	VR2W-105214	A69-9001-1252
2012-07-13 04:32:44	VR2W-105214	A69-9001-1252
2012-07-13 04:47:57	VR2W-105214	A69-9001-1252
2012-07-13 04:57:06	VR2W-105214	A69-9001-1252
2012-07-13 05:32:02	VR2W-105214	A69-9001-1252
2012-07-13 05:38:48	VR2W-105213	A69-9001-1252					PB5
2012-07-13 05:54:34	VR2W-105214	A69-9001-1252
2012-07-13 06:17:28	VR2W-105214	A69-9001-1252
2012-07-13 06:21:38	VR2W-105214	A69-9001-1252
2012-07-13 06:32:39	VR2W-105214	A69-9001-1252
2012-07-13 07:57:03	VR2W-105214	A69-9001-1252
2012-07-13 08:00:58	VR2W-105214	A69-9001-1252
2012-07-13 08:22:02	VR2W-105214	A69-9001-1252
2012-07-13 16:24:12	VR2W-105214	A69-9001-1252
2012-07-13 16:36:58	VR2W-105214	A69-9001-1252
2012-07-13 18:20:47	VR2W-105214	A69-9001-1252
2012-07-13 18:28:50	VR2W-105214	A69-9001-1252
2012-07-13 18:33:02	VR2W-105214	A69-9001-1252
2012-07-13 18:36:31	VR2W-105214	A69-9001-1252
2012-07-13 18:40:13	VR2W-105214	A69-9001-1252
2012-07-13 18:54:46	VR2W-105214	A69-9001-1252
2012-07-13 19:18:48	VR2W-105214	A69-9001-1252
2012-07-13 19:33:44	VR2W-105214	A69-9001-1252
2012-07-13 19:41:40	VR2W-105214	A69-9001-1252
2012-07-13 22:37:33	VR2W-105214	A69-9001-1252
2012-07-14 02:09:54	VR2W-105214	A69-9001-1252
2012-07-14 02:44:30	VR2W-105214	A69-9001-1252
2012-07-14 02:52:23	VR2W-105214	A69-9001-1252
2012-07-14 03:40:07	VR2W-105214	A69-9001-1252
2012-07-14 03:51:47	VR2W-105214	A69-9001-1252
2012-07-14 04:05:07	VR2W-105214	A69-9001-1252
2012-07-14 04:50:58	VR2W-105213	A69-9001-1252					PB5
2012-07-14 04:55:52	VR2W-105213	A69-9001-1252					PB5
2012-07-14 05:21:24	VR2W-105214	A69-9001-1252
2012-07-14 05:45:52	VR2W-105214	A69-9001-1252
2012-07-14 06:19:43	VR2W-105214	A69-9001-1252
2012-07-14 06:26:29	VR2W-105214	A69-9001-1252
2012-07-14 08:10:27	VR2W-105214	A69-9001-1252
2012-07-14 08:18:40	VR2W-105214	A69-9001-1252
2012-07-14 12:24:22	VR2W-105214	A69-9001-1252
2012-07-14 20:35:34	VR2W-105216	A69-9001-1252					PB9
2012-07-15 00:29:20	VR2W-105214	A69-9001-1252
2012-07-15 00:44:09	VR2W-105214	A69-9001-1252
2012-07-15 00:55:37	VR2W-105214	A69-9001-1252
2012-07-15 02:30:05	VR2W-105214	A69-9001-1252
2012-07-15 02:39:42	VR2W-105214	A69-9001-1252
2012-07-15 02:56:45	VR2W-105214	A69-9001-1252
2012-07-15 03:00:23	VR2W-105214	A69-9001-1252
2012-07-15 03:31:44	VR2W-105214	A69-9001-1252
2012-07-15 04:11:29	VR2W-105214	A69-9001-1252
2012-07-15 04:42:40	VR2W-105214	A69-9001-1252
2012-07-15 05:21:37	VR2W-105214	A69-9001-1252
2012-07-15 06:41:42	VR2W-105214	A69-9001-1252
2012-07-15 07:56:29	VR2W-105214	A69-9001-1252
2012-07-15 08:16:59	VR2W-105214	A69-9001-1252
2012-07-15 20:44:01	VR2W-105217	A69-9001-1252
2012-07-15 22:35:37	VR2W-105214	A69-9001-1252
2012-07-15 23:23:58	VR2W-105214	A69-9001-1252
2012-07-15 23:31:45	VR2W-105214	A69-9001-1252
2012-07-15 23:38:18	VR2W-105214	A69-9001-1252
2012-07-15 23:56:08	VR2W-105214	A69-9001-1252
2012-07-16 00:39:28	VR2W-105214	A69-9001-1252
2012-07-16 01:59:41	VR2W-105214	A69-9001-1252
2012-07-16 02:43:05	VR2W-105214	A69-9001-1252
2012-07-16 03:20:49	VR2W-105214	A69-9001-1252
2012-07-16 03:30:36	VR2W-105214	A69-9001-1252
2012-07-16 04:10:51	VR2W-105214	A69-9001-1252
2012-07-16 04:29:25	VR2W-105214	A69-9001-1252
2012-07-16 05:01:02	VR2W-105214	A69-9001-1252
2012-07-16 05:13:14	VR2W-105214	A69-9001-1252
2012-07-16 05:21:26	VR2W-105214	A69-9001-1252
2012-07-16 05:34:04	VR2W-105214	A69-9001-1252
2012-07-16 05:46:38	VR2W-105214	A69-9001-1252
2012-07-16 06:15:27	VR2W-105214	A69-9001-1252
2012-07-16 06:19:48	VR2W-105214	A69-9001-1252
2012-07-16 07:40:24	VR2W-105214	A69-9001-1252
2012-07-16 07:48:09	VR2W-105214	A69-9001-1252
2012-07-16 08:04:22	VR2W-105214	A69-9001-1252
2012-07-16 20:44:43	VR2W-105214	A69-9001-1252
2012-07-17 00:39:52	VR2W-105214	A69-9001-1252
2012-07-17 00:51:38	VR2W-105214	A69-9001-1252
2012-07-17 01:00:27	VR2W-105214	A69-9001-1252
2012-07-17 01:33:17	VR2W-105214	A69-9001-1252
2012-07-17 01:41:02	VR2W-105214	A69-9001-1252
2012-07-17 01:50:53	VR2W-105214	A69-9001-1252
2012-07-17 02:00:42	VR2W-105214	A69-9001-1252
2012-07-17 02:05:34	VR2W-105214	A69-9001-1252
2012-07-17 02:23:44	VR2W-105214	A69-9001-1252
2012-07-17 02:30:21	VR2W-105214	A69-9001-1252
2012-07-17 02:33:45	VR2W-105214	A69-9001-1252
2012-07-17 02:37:18	VR2W-105214	A69-9001-1252
2012-07-17 02:54:09	VR2W-105214	A69-9001-1252
2012-07-17 02:58:27	VR2W-105214	A69-9001-1252
2012-07-17 03:02:10	VR2W-105214	A69-9001-1252
2012-07-17 03:25:57	VR2W-105214	A69-9001-1252
2012-07-17 03:32:50	VR2W-105214	A69-9001-1252
2012-07-17 03:48:13	VR2W-105214	A69-9001-1252
2012-07-17 03:52:39	VR2W-105214	A69-9001-1252
2012-07-17 03:56:36	VR2W-105214	A69-9001-1252
2012-07-17 04:01:13	VR2W-105214	A69-9001-1252
2012-07-17 04:05:31	VR2W-105214	A69-9001-1252
2012-07-17 04:13:21	VR2W-105214	A69-9001-1252
2012-07-17 04:35:36	VR2W-105214	A69-9001-1252
2012-07-17 04:40:00	VR2W-105214	A69-9001-1252
2012-07-17 04:43:51	VR2W-105214	A69-9001-1252
2012-07-17 04:48:16	VR2W-105214	A69-9001-1252
2012-07-17 05:18:46	VR2W-105214	A69-9001-1252
2012-07-17 05:33:54	VR2W-105214	A69-9001-1252
2012-07-17 05:37:45	VR2W-105214	A69-9001-1252
2012-07-17 05:46:08	VR2W-105214	A69-9001-1252
2012-07-17 05:50:45	VR2W-105214	A69-9001-1252
2012-07-17 05:58:47	VR2W-105214	A69-9001-1252
2012-07-17 06:47:09	VR2W-105214	A69-9001-1252
2012-07-17 07:59:43	VR2W-105214	A69-9001-1252
2012-07-17 20:58:58	VR2W-105221	A69-9001-1252
2012-07-18 00:07:45	VR2W-105214	A69-9001-1252
2012-07-20 01:15:25	VR2W-105214	A69-9001-1252
2012-07-20 01:24:09	VR2W-105214	A69-9001-1252
2012-07-20 02:11:20	VR2W-105214	A69-9001-1252
2012-07-20 02:15:36	VR2W-105214	A69-9001-1252
2012-07-20 02:19:12	VR2W-105214	A69-9001-1252
2012-07-20 02:40:01	VR2W-105214	A69-9001-1252
2012-07-20 02:57:48	VR2W-105214	A69-9001-1252
2012-07-20 03:25:19	VR2W-105214	A69-9001-1252
2012-07-20 03:34:28	VR2W-105214	A69-9001-1252
2012-07-20 03:43:08	VR2W-105214	A69-9001-1252
2012-07-20 03:56:24	VR2W-105214	A69-9001-1252
2012-07-20 04:01:01	VR2W-105214	A69-9001-1252
2012-07-20 04:23:09	VR2W-105214	A69-9001-1252
2012-07-20 04:30:34	VR2W-105214	A69-9001-1252
2012-07-20 05:21:47	VR2W-105214	A69-9001-1252
2012-07-20 07:44:42	VR2W-105214	A69-9001-1252
2012-07-20 07:53:25	VR2W-105214	A69-9001-1252
2012-07-20 20:52:06	VR2W-105214	A69-9001-1252
2012-07-20 20:56:26	VR2W-105214	A69-9001-1252
2012-07-20 22:33:00	VR2W-105214	A69-9001-1252
2012-07-20 22:40:50	VR2W-105214	A69-9001-1252
2012-07-21 00:35:24	VR2W-105214	A69-9001-1252
2012-07-21 01:25:14	VR2W-105214	A69-9001-1252
2012-07-21 01:48:20	VR2W-105214	A69-9001-1252
2012-07-21 02:20:45	VR2W-105214	A69-9001-1252
2012-07-21 02:29:38	VR2W-105214	A69-9001-1252
2012-07-21 02:46:19	VR2W-105214	A69-9001-1252
2012-07-21 02:49:41	VR2W-105214	A69-9001-1252
2012-07-21 03:41:24	VR2W-105214	A69-9001-1252
2012-07-21 03:53:27	VR2W-105214	A69-9001-1252
2012-07-21 04:04:42	VR2W-105214	A69-9001-1252
2012-07-21 04:07:59	VR2W-105214	A69-9001-1252
2012-07-21 04:11:19	VR2W-105214	A69-9001-1252
2012-07-21 04:14:43	VR2W-105214	A69-9001-1252
2012-07-21 05:00:12	VR2W-105214	A69-9001-1252
2012-07-21 05:09:51	VR2W-105214	A69-9001-1252
2012-07-21 06:16:57	VR2W-105214	A69-9001-1252
2012-07-21 06:35:11	VR2W-105214	A69-9001-1252
2012-07-21 06:59:14	VR2W-105214	A69-9001-1252
2012-07-21 07:03:33	VR2W-105214	A69-9001-1252
2012-07-21 07:07:18	VR2W-105214	A69-9001-1252
2012-07-21 08:01:31	VR2W-105214	A69-9001-1252
2012-07-21 21:27:16	VR2W-105214	A69-9001-1252
2012-07-21 21:53:02	VR2W-105214	A69-9001-1252
2012-07-21 21:57:51	VR2W-105214	A69-9001-1252
2012-07-22 01:11:57	VR2W-105214	A69-9001-1252
2012-07-22 01:30:04	VR2W-105214	A69-9001-1252
2012-07-22 01:34:12	VR2W-105214	A69-9001-1252
2012-07-22 02:03:31	VR2W-105214	A69-9001-1252
2012-07-22 03:16:09	VR2W-105214	A69-9001-1252
2012-07-22 03:33:32	VR2W-105214	A69-9001-1252
2012-07-22 03:52:33	VR2W-105214	A69-9001-1252
2012-07-22 04:15:25	VR2W-105214	A69-9001-1252
2012-07-22 04:19:36	VR2W-105214	A69-9001-1252
2012-07-22 06:19:27	VR2W-105214	A69-9001-1252
2012-07-22 06:57:51	VR2W-105214	A69-9001-1252
2012-07-22 07:02:22	VR2W-105214	A69-9001-1252
2012-07-22 07:24:52	VR2W-105214	A69-9001-1252
2012-07-22 07:28:39	VR2W-105214	A69-9001-1252
2012-07-22 07:32:57	VR2W-105214	A69-9001-1252
2012-07-22 07:40:42	VR2W-105214	A69-9001-1252
2012-07-22 20:30:31	VR2W-105214	A69-9001-1252
2012-07-22 21:00:48	VR2W-105214	A69-9001-1252
2012-07-22 21:05:28	VR2W-105214	A69-9001-1252
2012-07-22 21:27:08	VR2W-105214	A69-9001-1252
2012-07-22 21:31:58	VR2W-105214	A69-9001-1252
2012-07-22 21:36:43	VR2W-105214	A69-9001-1252
2012-07-22 21:57:20	VR2W-105214	A69-9001-1252
2012-07-22 23:01:49	VR2W-105214	A69-9001-1252
2012-07-22 23:37:28	VR2W-105214	A69-9001-1252
2012-07-22 23:45:31	VR2W-105214	A69-9001-1252
2012-07-22 23:56:44	VR2W-105214	A69-9001-1252
2012-07-23 00:18:13	VR2W-105214	A69-9001-1252
2012-07-23 00:41:35	VR2W-105214	A69-9001-1252
2012-07-23 02:05:15	VR2W-105214	A69-9001-1252
2012-07-23 02:34:57	VR2W-105214	A69-9001-1252
2012-07-23 03:59:01	VR2W-105214	A69-9001-1252
2012-07-23 04:12:20	VR2W-105214	A69-9001-1252
2012-07-23 04:25:07	VR2W-105213	A69-9001-1252					PB5
2012-07-23 04:50:21	VR2W-105214	A69-9001-1252
2012-07-23 04:59:12	VR2W-105214	A69-9001-1252
2012-07-23 05:11:17	VR2W-105214	A69-9001-1252
2012-07-23 05:15:32	VR2W-105214	A69-9001-1252
2012-07-23 05:31:50	VR2W-105214	A69-9001-1252
2012-07-23 06:03:42	VR2W-105214	A69-9001-1252
2012-07-23 06:19:37	VR2W-105214	A69-9001-1252
2012-07-23 06:28:05	VR2W-105214	A69-9001-1252
2012-07-23 06:48:18	VR2W-105214	A69-9001-1252
2012-07-23 06:53:04	VR2W-105214	A69-9001-1252
2012-07-23 07:05:41	VR2W-105214	A69-9001-1252
2012-07-23 07:20:06	VR2W-105214	A69-9001-1252
2012-07-23 07:23:56	VR2W-105214	A69-9001-1252
2012-07-23 07:28:21	VR2W-105214	A69-9001-1252
2012-07-23 07:32:15	VR2W-105214	A69-9001-1252
2012-07-23 07:44:28	VR2W-105214	A69-9001-1252
2012-07-23 21:22:10	VR2W-105214	A69-9001-1252
2012-07-23 21:45:24	VR2W-105214	A69-9001-1252
2012-07-23 23:26:58	VR2W-105214	A69-9001-1252
2012-07-23 23:57:29	VR2W-105214	A69-9001-1252
2012-07-24 00:21:59	VR2W-105214	A69-9001-1252
2012-07-24 00:35:57	VR2W-105214	A69-9001-1252
2012-07-24 01:01:19	VR2W-105214	A69-9001-1252
2012-07-24 02:00:00	VR2W-105214	A69-9001-1252
2012-07-24 02:45:20	VR2W-105214	A69-9001-1252
2012-07-24 03:23:38	VR2W-105214	A69-9001-1252
2012-07-24 03:28:20	VR2W-105214	A69-9001-1252
2012-07-24 04:30:35	VR2W-105214	A69-9001-1252
2012-07-24 04:35:08	VR2W-105214	A69-9001-1252
2012-07-24 05:13:08	VR2W-105214	A69-9001-1252
2012-07-24 05:17:39	VR2W-105214	A69-9001-1252
2012-07-24 05:31:52	VR2W-105214	A69-9001-1252
2012-07-24 05:35:30	VR2W-105214	A69-9001-1252
2012-07-24 06:17:00	VR2W-105214	A69-9001-1252
2012-07-24 06:21:38	VR2W-105214	A69-9001-1252
2012-07-24 06:25:56	VR2W-105214	A69-9001-1252
2012-07-24 06:58:23	VR2W-105214	A69-9001-1252
2012-07-24 07:13:25	VR2W-105214	A69-9001-1252
2012-07-24 07:17:14	VR2W-105214	A69-9001-1252
2012-07-24 07:37:26	VR2W-105214	A69-9001-1252
2012-07-24 21:57:08	VR2W-105214	A69-9001-1252
2012-07-24 22:01:09	VR2W-105214	A69-9001-1252
2012-07-25 00:20:26	VR2W-105214	A69-9001-1252
2012-07-25 00:52:22	VR2W-105214	A69-9001-1252
2012-07-25 02:25:34	VR2W-105214	A69-9001-1252
2012-07-25 03:36:01	VR2W-105214	A69-9001-1252
2012-07-25 04:18:10	VR2W-105214	A69-9001-1252
2012-07-25 05:40:44	VR2W-105214	A69-9001-1252
2012-07-25 06:27:17	VR2W-105214	A69-9001-1252
2012-07-25 06:56:19	VR2W-105214	A69-9001-1252
2012-07-25 07:01:05	VR2W-105214	A69-9001-1252
2012-07-25 07:09:55	VR2W-105214	A69-9001-1252
2012-07-25 07:13:30	VR2W-105214	A69-9001-1252
2012-07-25 07:26:00	VR2W-105214	A69-9001-1252
2012-07-25 07:51:30	VR2W-105214	A69-9001-1252
2012-07-25 20:53:21	VR2W-105214	A69-9001-1252
2012-07-25 21:01:49	VR2W-105214	A69-9001-1252
2012-07-25 21:26:39	VR2W-105214	A69-9001-1252
2012-07-25 21:31:07	VR2W-105214	A69-9001-1252
2012-07-26 00:41:28	VR2W-105214	A69-9001-1252
2012-07-26 01:12:51	VR2W-105214	A69-9001-1252
2012-07-26 01:52:37	VR2W-105214	A69-9001-1252
2012-07-26 02:12:39	VR2W-105214	A69-9001-1252
2012-07-26 02:30:00	VR2W-105214	A69-9001-1252
2012-07-26 02:36:39	VR2W-105214	A69-9001-1252
2012-07-26 03:31:31	VR2W-105213	A69-9001-1252					PB5
2012-07-26 04:09:47	VR2W-105214	A69-9001-1252
2012-07-26 04:19:29	VR2W-105214	A69-9001-1252
2012-07-26 04:32:54	VR2W-105214	A69-9001-1252
2012-07-26 04:51:00	VR2W-105214	A69-9001-1252
2012-07-26 05:26:20	VR2W-105214	A69-9001-1252
2012-07-26 05:57:12	VR2W-105214	A69-9001-1252
2012-07-26 06:53:42	VR2W-105214	A69-9001-1252
2012-07-26 07:30:55	VR2W-105214	A69-9001-1252
2012-07-26 20:46:38	VR2W-105214	A69-9001-1252
2012-07-26 21:08:20	VR2W-105219	A69-9001-1252
2012-07-26 21:21:58	VR2W-105219	A69-9001-1252
2012-07-26 23:52:07	VR2W-105214	A69-9001-1252
2012-07-27 00:24:14	VR2W-105214	A69-9001-1252
2012-07-27 00:43:18	VR2W-105214	A69-9001-1252
2012-07-27 00:55:04	VR2W-105214	A69-9001-1252
2012-07-27 01:11:17	VR2W-105214	A69-9001-1252
2012-07-27 02:32:30	VR2W-105214	A69-9001-1252
2012-07-27 03:05:19	VR2W-105214	A69-9001-1252
2012-07-27 03:22:36	VR2W-105214	A69-9001-1252
2012-07-27 03:51:56	VR2W-105214	A69-9001-1252
2012-07-27 04:05:17	VR2W-105214	A69-9001-1252
2012-07-27 04:08:36	VR2W-105214	A69-9001-1252
2012-07-27 04:27:02	VR2W-105214	A69-9001-1252
2012-07-27 04:35:21	VR2W-105214	A69-9001-1252
2012-07-27 04:39:20	VR2W-105214	A69-9001-1252
2012-07-27 04:48:33	VR2W-105214	A69-9001-1252
2012-07-27 05:16:09	VR2W-105214	A69-9001-1252
2012-07-27 06:09:16	VR2W-105214	A69-9001-1252
2012-07-27 22:52:53	VR2W-105214	A69-9001-1252
2012-07-27 22:56:32	VR2W-105214	A69-9001-1252
2012-07-28 00:29:57	VR2W-105214	A69-9001-1252
2012-07-28 00:49:24	VR2W-105214	A69-9001-1252
2012-07-28 01:02:51	VR2W-105214	A69-9001-1252
2012-07-28 01:38:51	VR2W-105214	A69-9001-1252
2012-07-28 01:47:01	VR2W-105214	A69-9001-1252
2012-07-28 01:59:26	VR2W-105214	A69-9001-1252
2012-07-28 02:17:01	VR2W-105214	A69-9001-1252
2012-07-28 02:36:10	VR2W-105214	A69-9001-1252
[truncated: 4,815 more rows]
