# Supplementary material for: Simulated Macro-Algal Outbreak Triggers a Large-Scale Response on Coral Reefs
Source: PLoS One. 2015 Jul 14;10(7):e0132895. doi: 10.1371/journal.pone.0132895 (PMC4501832; doi:10.1371/journal.pone.0132895)
Supplement: S1 Dataset — Data has been separated into three sub-folders; video data, visual transect data and individual fishes’ acoustic detection data. (ZIP) [file pone.0132895.s001.zip › Raw Data/Spatial/Scarid/1255MS.csv]

Date and Time (UTC)	Receiver	Transmitter	Transmitter Name	Transmitter Serial	Sensor Value	Sensor Unit	Station Name	Latitude	Longitude
2012-04-09 00:42:51	VR2W-112614	A69-9001-1255					Deep 0m
2012-04-09 01:21:29	VR2W-112613	A69-9001-1255
2012-04-09 02:36:36	VR2W-112613	A69-9001-1255
2012-04-09 02:40:06	VR2W-112613	A69-9001-1255
2012-04-09 03:52:38	VR2W-112614	A69-9001-1255					Deep 0m
2012-04-09 05:42:48	VR2W-112614	A69-9001-1255					Deep 0m
2012-04-09 06:28:22	VR2W-112613	A69-9001-1255
2012-04-09 06:32:45	VR2W-112613	A69-9001-1255
2012-04-09 06:37:35	VR2W-112614	A69-9001-1255					Deep 0m
2012-04-09 06:58:13	VR2W-112613	A69-9001-1255
2012-04-09 07:18:55	VR2W-112614	A69-9001-1255					Deep 0m
2012-04-09 22:14:48	VR2W-112613	A69-9001-1255
2012-04-09 23:24:39	VR2W-112613	A69-9001-1255
2012-04-09 23:35:01	VR2W-112613	A69-9001-1255
2012-04-10 00:28:25	VR2W-112613	A69-9001-1255
2012-04-10 02:33:37	VR2W-112613	A69-9001-1255
2012-04-10 03:19:14	VR2W-112614	A69-9001-1255					Deep 0m
2012-04-10 04:11:33	VR2W-112614	A69-9001-1255					Deep 0m
2012-04-10 04:15:15	VR2W-112614	A69-9001-1255					Deep 0m
2012-04-10 04:56:25	VR2W-112613	A69-9001-1255
2012-04-10 05:23:04	VR2W-112614	A69-9001-1255					Deep 0m
2012-04-10 05:48:39	VR2W-112613	A69-9001-1255
2012-04-10 06:30:31	VR2W-112613	A69-9001-1255
2012-04-10 06:44:01	VR2W-112613	A69-9001-1255
2012-04-10 06:55:38	VR2W-112613	A69-9001-1255
2012-04-10 06:59:34	VR2W-112613	A69-9001-1255
2012-04-10 07:08:20	VR2W-112613	A69-9001-1255
2012-04-10 07:11:50	VR2W-112613	A69-9001-1255
2012-04-10 07:15:33	VR2W-112613	A69-9001-1255
2012-04-10 07:26:36	VR2W-112613	A69-9001-1255
2012-04-10 07:30:23	VR2W-112613	A69-9001-1255
2012-04-10 07:38:22	VR2W-112613	A69-9001-1255
2012-04-10 07:42:29	VR2W-112613	A69-9001-1255
2012-04-10 07:49:09	VR2W-112613	A69-9001-1255
2012-04-10 22:11:58	VR2W-112613	A69-9001-1255
2012-04-10 22:21:26	VR2W-112613	A69-9001-1255
2012-04-10 23:03:36	VR2W-112613	A69-9001-1255
2012-04-10 23:21:03	VR2W-112613	A69-9001-1255
2012-04-10 23:28:03	VR2W-112613	A69-9001-1255
2012-04-10 23:55:12	VR2W-112613	A69-9001-1255
2012-04-11 00:00:01	VR2W-112613	A69-9001-1255
2012-04-11 00:04:43	VR2W-112613	A69-9001-1255
2012-04-11 03:27:51	VR2W-112614	A69-9001-1255					Deep 0m
2012-04-11 03:36:59	VR2W-112614	A69-9001-1255					Deep 0m
2012-04-11 03:45:33	VR2W-112614	A69-9001-1255					Deep 0m
2012-04-11 03:57:58	VR2W-112614	A69-9001-1255					Deep 0m
2012-04-11 04:01:38	VR2W-112614	A69-9001-1255					Deep 0m
2012-04-11 07:28:12	VR2W-112613	A69-9001-1255
2012-04-11 21:21:43	VR2W-112613	A69-9001-1255
2012-04-11 22:14:14	VR2W-112613	A69-9001-1255
2012-04-11 22:18:07	VR2W-112613	A69-9001-1255
2012-04-11 22:37:01	VR2W-112614	A69-9001-1255					Deep 0m
2012-04-11 23:23:57	VR2W-112613	A69-9001-1255
2012-04-12 00:02:21	VR2W-112613	A69-9001-1255
2012-04-12 00:10:46	VR2W-112613	A69-9001-1255
2012-04-12 00:28:44	VR2W-112613	A69-9001-1255
2012-04-12 00:32:51	VR2W-112613	A69-9001-1255
2012-04-12 00:50:59	VR2W-112614	A69-9001-1255					Deep 0m
2012-04-12 02:26:24	VR2W-112614	A69-9001-1255					Deep 0m
2012-04-12 03:33:30	VR2W-112614	A69-9001-1255					Deep 0m
2012-04-12 04:34:06	VR2W-112613	A69-9001-1255
2012-04-12 20:53:13	VR2W-112613	A69-9001-1255
2012-04-12 21:40:49	VR2W-112613	A69-9001-1255
2012-04-12 21:44:35	VR2W-112613	A69-9001-1255
2012-04-12 22:12:14	VR2W-112613	A69-9001-1255
2012-04-12 22:40:40	VR2W-112613	A69-9001-1255
2012-04-12 22:49:35	VR2W-112613	A69-9001-1255
2012-04-12 22:53:16	VR2W-112613	A69-9001-1255
2012-04-12 23:16:24	VR2W-112613	A69-9001-1255
2012-04-13 06:33:57	VR2W-112613	A69-9001-1255
2012-04-13 21:31:38	VR2W-112613	A69-9001-1255
2012-04-13 21:40:29	VR2W-112613	A69-9001-1255
2012-04-13 23:54:12	VR2W-112613	A69-9001-1255
2012-04-14 21:37:01	VR2W-112614	A69-9001-1255					Deep 0m
2012-04-14 21:57:46	VR2W-112613	A69-9001-1255
2012-04-14 22:28:39	VR2W-112613	A69-9001-1255
2012-04-14 22:42:31	VR2W-112613	A69-9001-1255
2012-04-14 23:22:38	VR2W-112613	A69-9001-1255
2012-04-14 23:46:09	VR2W-112613	A69-9001-1255
2012-04-15 00:07:24	VR2W-112613	A69-9001-1255
2012-04-15 00:11:20	VR2W-112613	A69-9001-1255
2012-04-15 00:35:52	VR2W-112613	A69-9001-1255
2012-04-15 00:44:31	VR2W-112613	A69-9001-1255
2012-04-15 01:02:45	VR2W-112613	A69-9001-1255
2012-04-15 01:36:09	VR2W-112613	A69-9001-1255
2012-04-15 02:01:00	VR2W-112614	A69-9001-1255					Deep 0m
2012-04-15 02:19:13	VR2W-112613	A69-9001-1255
2012-04-15 02:23:55	VR2W-112613	A69-9001-1255
2012-04-15 02:37:13	VR2W-112613	A69-9001-1255
2012-04-15 02:41:53	VR2W-112613	A69-9001-1255
2012-04-15 02:54:39	VR2W-112613	A69-9001-1255
2012-04-15 03:17:03	VR2W-112613	A69-9001-1255
2012-04-15 03:20:33	VR2W-112613	A69-9001-1255
2012-04-15 03:24:17	VR2W-112613	A69-9001-1255
2012-04-15 03:35:35	VR2W-112613	A69-9001-1255
2012-04-15 04:22:51	VR2W-112613	A69-9001-1255
2012-04-15 04:26:38	VR2W-112613	A69-9001-1255
2012-04-15 04:30:53	VR2W-112613	A69-9001-1255
2012-04-15 04:47:33	VR2W-112613	A69-9001-1255
2012-04-15 05:03:50	VR2W-112613	A69-9001-1255
2012-04-15 05:25:14	VR2W-112613	A69-9001-1255
2012-04-15 05:38:15	VR2W-112613	A69-9001-1255
2012-04-15 06:08:44	VR2W-112613	A69-9001-1255
2012-04-15 06:13:35	VR2W-112613	A69-9001-1255
2012-04-15 06:23:01	VR2W-112613	A69-9001-1255
2012-04-15 06:35:22	VR2W-112613	A69-9001-1255
2012-04-15 06:51:38	VR2W-112613	A69-9001-1255
2012-04-15 07:06:13	VR2W-112613	A69-9001-1255
2012-04-15 07:13:01	VR2W-112613	A69-9001-1255
2012-04-15 07:25:24	VR2W-112613	A69-9001-1255
2012-04-15 07:37:29	VR2W-112613	A69-9001-1255
2012-04-15 22:08:57	VR2W-112613	A69-9001-1255
2012-04-15 22:17:32	VR2W-112613	A69-9001-1255
2012-04-15 22:21:53	VR2W-112613	A69-9001-1255
2012-04-15 22:25:40	VR2W-112613	A69-9001-1255
2012-04-16 00:37:46	VR2W-112613	A69-9001-1255
2012-04-16 00:52:55	VR2W-112613	A69-9001-1255
2012-04-16 01:20:02	VR2W-112613	A69-9001-1255
2012-04-16 02:42:15	VR2W-112613	A69-9001-1255
2012-04-16 03:53:54	VR2W-112613	A69-9001-1255
2012-04-16 03:57:18	VR2W-112613	A69-9001-1255
2012-04-16 04:09:04	VR2W-112613	A69-9001-1255
2012-04-16 04:40:51	VR2W-112613	A69-9001-1255
2012-04-16 04:45:22	VR2W-112613	A69-9001-1255
2012-04-16 04:59:15	VR2W-112613	A69-9001-1255
2012-04-16 05:31:51	VR2W-112613	A69-9001-1255
2012-04-16 05:44:40	VR2W-112613	A69-9001-1255
2012-04-16 05:49:00	VR2W-112613	A69-9001-1255
2012-04-16 06:12:08	VR2W-112613	A69-9001-1255
2012-04-16 06:47:04	VR2W-112613	A69-9001-1255
2012-04-16 07:05:21	VR2W-112613	A69-9001-1255
2012-04-16 22:40:27	VR2W-112614	A69-9001-1255					Deep 0m
2012-04-17 00:07:45	VR2W-112614	A69-9001-1255					Deep 0m
2012-04-17 01:32:00	VR2W-112613	A69-9001-1255
2012-04-17 02:14:26	VR2W-112613	A69-9001-1255
2012-04-17 02:50:26	VR2W-112612	A69-9001-1255
2012-04-17 03:07:18	VR2W-112614	A69-9001-1255					Deep 0m
2012-04-17 03:24:39	VR2W-112613	A69-9001-1255
2012-04-17 03:36:51	VR2W-112613	A69-9001-1255
2012-04-17 05:22:33	VR2W-112613	A69-9001-1255
2012-04-17 05:26:08	VR2W-112613	A69-9001-1255
2012-04-17 05:30:03	VR2W-112613	A69-9001-1255
2012-04-17 05:34:36	VR2W-112613	A69-9001-1255
2012-04-17 05:38:46	VR2W-112613	A69-9001-1255
2012-04-17 05:42:11	VR2W-112613	A69-9001-1255
2012-04-17 05:45:44	VR2W-112613	A69-9001-1255
2012-04-17 05:57:56	VR2W-112613	A69-9001-1255
2012-04-17 06:02:30	VR2W-112613	A69-9001-1255
2012-04-17 06:06:43	VR2W-112613	A69-9001-1255
2012-04-17 06:10:13	VR2W-112613	A69-9001-1255
2012-04-17 06:13:57	VR2W-112613	A69-9001-1255
2012-04-17 06:21:39	VR2W-112613	A69-9001-1255
2012-04-17 06:25:24	VR2W-112613	A69-9001-1255
2012-04-17 06:40:59	VR2W-112613	A69-9001-1255
2012-04-17 06:44:25	VR2W-112613	A69-9001-1255
2012-04-17 07:11:58	VR2W-112613	A69-9001-1255
2012-04-17 07:25:24	VR2W-112613	A69-9001-1255
2012-04-17 20:43:47	VR2W-112614	A69-9001-1255					Deep 0m
2012-04-17 20:47:06	VR2W-112614	A69-9001-1255					Deep 0m
2012-04-17 20:50:29	VR2W-112614	A69-9001-1255					Deep 0m
2012-04-17 20:53:58	VR2W-112614	A69-9001-1255					Deep 0m
2012-04-17 21:01:51	VR2W-112614	A69-9001-1255					Deep 0m
2012-04-17 21:05:15	VR2W-112614	A69-9001-1255					Deep 0m
2012-04-17 21:12:37	VR2W-112614	A69-9001-1255					Deep 0m
2012-04-17 21:17:00	VR2W-112614	A69-9001-1255					Deep 0m
2012-04-17 21:55:55	VR2W-112613	A69-9001-1255
2012-04-18 01:55:41	VR2W-112613	A69-9001-1255
2012-04-18 04:08:36	VR2W-112613	A69-9001-1255
2012-04-18 04:16:24	VR2W-112613	A69-9001-1255
2012-04-18 04:19:43	VR2W-112613	A69-9001-1255
2012-04-18 04:30:14	VR2W-112613	A69-9001-1255
2012-04-18 04:39:14	VR2W-112613	A69-9001-1255
2012-04-18 04:40:59	VR2W-112612	A69-9001-1255
2012-04-18 04:44:08	VR2W-112613	A69-9001-1255
2012-04-18 05:02:57	VR2W-112613	A69-9001-1255
2012-04-18 05:50:31	VR2W-112613	A69-9001-1255
2012-04-18 05:59:16	VR2W-112613	A69-9001-1255
2012-04-18 06:18:42	VR2W-112613	A69-9001-1255
2012-04-18 06:38:13	VR2W-112613	A69-9001-1255
2012-04-18 06:42:28	VR2W-112613	A69-9001-1255
2012-04-18 06:46:03	VR2W-112613	A69-9001-1255
2012-04-18 06:49:57	VR2W-112613	A69-9001-1255
2012-04-18 06:58:34	VR2W-112613	A69-9001-1255
2012-04-18 07:11:54	VR2W-112613	A69-9001-1255
2012-04-18 20:56:12	VR2W-112613	A69-9001-1255
2012-04-18 21:11:45	VR2W-112612	A69-9001-1255
2012-04-18 22:44:37	VR2W-112613	A69-9001-1255
2012-04-18 22:53:41	VR2W-112613	A69-9001-1255
2012-04-18 23:02:09	VR2W-112613	A69-9001-1255
2012-04-18 23:06:20	VR2W-112613	A69-9001-1255
2012-04-18 23:09:45	VR2W-112613	A69-9001-1255
2012-04-18 23:17:13	VR2W-112613	A69-9001-1255
2012-04-18 23:25:53	VR2W-112613	A69-9001-1255
2012-04-18 23:29:15	VR2W-112613	A69-9001-1255
2012-04-18 23:53:55	VR2W-112613	A69-9001-1255
2012-04-19 00:05:43	VR2W-112613	A69-9001-1255
2012-04-19 01:01:27	VR2W-112613	A69-9001-1255
2012-04-19 01:28:24	VR2W-112614	A69-9001-1255					Deep 0m
2012-04-19 01:48:26	VR2W-112613	A69-9001-1255
2012-04-19 01:51:53	VR2W-112613	A69-9001-1255
2012-04-19 01:59:28	VR2W-112613	A69-9001-1255
2012-04-19 03:05:21	VR2W-112614	A69-9001-1255					Deep 0m
2012-04-19 05:50:33	VR2W-112613	A69-9001-1255
2012-04-19 05:55:14	VR2W-112613	A69-9001-1255
2012-04-19 21:58:41	VR2W-112613	A69-9001-1255
2012-04-19 22:26:06	VR2W-112613	A69-9001-1255
2012-04-19 22:30:19	VR2W-112613	A69-9001-1255
2012-04-19 22:33:48	VR2W-112613	A69-9001-1255
2012-04-19 22:45:12	VR2W-112613	A69-9001-1255
2012-04-19 22:59:33	VR2W-112613	A69-9001-1255
2012-04-20 03:06:44	VR2W-112613	A69-9001-1255
2012-04-20 04:18:20	VR2W-112614	A69-9001-1255					Deep 0m
2012-04-20 04:40:08	VR2W-112614	A69-9001-1255					Deep 0m
2012-04-20 04:44:11	VR2W-112614	A69-9001-1255					Deep 0m
2012-04-20 04:58:22	VR2W-112614	A69-9001-1255					Deep 0m
2012-04-20 06:37:00	VR2W-112613	A69-9001-1255
2012-04-20 06:45:42	VR2W-112613	A69-9001-1255
2012-04-20 06:50:09	VR2W-112613	A69-9001-1255
2012-04-20 06:54:08	VR2W-112613	A69-9001-1255
2012-04-20 06:58:52	VR2W-112613	A69-9001-1255
2012-04-20 07:03:24	VR2W-112613	A69-9001-1255
2012-04-20 07:07:31	VR2W-112613	A69-9001-1255
2012-04-20 22:28:18	VR2W-112613	A69-9001-1255
2012-04-20 22:54:53	VR2W-112613	A69-9001-1255
2012-04-21 01:08:58	VR2W-112613	A69-9001-1255
2012-04-21 04:37:01	VR2W-112613	A69-9001-1255
2012-04-21 04:44:48	VR2W-112613	A69-9001-1255
2012-04-21 04:56:44	VR2W-112613	A69-9001-1255
2012-04-21 05:01:04	VR2W-112613	A69-9001-1255
2012-04-21 05:05:01	VR2W-112614	A69-9001-1255					Deep 0m
2012-04-21 05:15:49	VR2W-112613	A69-9001-1255
2012-04-21 06:03:13	VR2W-112613	A69-9001-1255
2012-04-21 06:06:52	VR2W-112613	A69-9001-1255
2012-04-21 07:10:20	VR2W-112613	A69-9001-1255
2012-04-21 21:39:11	VR2W-112613	A69-9001-1255
2012-04-22 03:05:12	VR2W-112613	A69-9001-1255
2012-04-22 03:26:56	VR2W-112613	A69-9001-1255
2012-04-22 03:30:25	VR2W-112613	A69-9001-1255
2012-04-22 04:05:41	VR2W-112613	A69-9001-1255
2012-04-22 04:25:40	VR2W-112613	A69-9001-1255
2012-04-22 04:40:08	VR2W-112613	A69-9001-1255
2012-04-22 04:44:42	VR2W-112613	A69-9001-1255
2012-04-22 04:48:56	VR2W-112613	A69-9001-1255
2012-04-22 04:52:27	VR2W-112613	A69-9001-1255
2012-04-22 04:56:14	VR2W-112613	A69-9001-1255
2012-04-22 05:00:32	VR2W-112613	A69-9001-1255
2012-04-22 05:26:49	VR2W-112613	A69-9001-1255
2012-04-22 05:30:30	VR2W-112613	A69-9001-1255
2012-04-22 05:49:38	VR2W-112613	A69-9001-1255
2012-04-22 06:22:42	VR2W-112613	A69-9001-1255
2012-04-22 21:02:28	VR2W-112614	A69-9001-1255					Deep 0m
2012-04-22 21:05:57	VR2W-112614	A69-9001-1255					Deep 0m
2012-04-22 23:01:31	VR2W-112613	A69-9001-1255
2012-04-22 23:10:22	VR2W-112613	A69-9001-1255
2012-04-22 23:23:00	VR2W-112614	A69-9001-1255					Deep 0m
2012-04-22 23:56:43	VR2W-112613	A69-9001-1255
2012-04-23 00:04:11	VR2W-112613	A69-9001-1255
2012-04-23 00:27:46	VR2W-112613	A69-9001-1255
2012-04-23 02:22:27	VR2W-112613	A69-9001-1255
2012-04-23 04:24:41	VR2W-112613	A69-9001-1255
2012-04-23 05:22:12	VR2W-112613	A69-9001-1255
2012-04-23 05:27:00	VR2W-112613	A69-9001-1255
2012-04-23 05:36:02	VR2W-112613	A69-9001-1255
2012-04-23 05:39:52	VR2W-112613	A69-9001-1255
2012-04-23 05:57:01	VR2W-112613	A69-9001-1255
2012-04-23 06:00:34	VR2W-112613	A69-9001-1255
2012-04-23 06:30:22	VR2W-112613	A69-9001-1255
2012-04-23 06:37:59	VR2W-112613	A69-9001-1255
2012-04-23 06:41:35	VR2W-112613	A69-9001-1255
2012-04-23 21:52:26	VR2W-112614	A69-9001-1255					Deep 0m
2012-04-23 22:03:56	VR2W-112613	A69-9001-1255
2012-04-24 04:36:02	VR2W-112613	A69-9001-1255
2012-04-24 05:08:12	VR2W-112613	A69-9001-1255
2012-04-24 20:43:15	VR2W-112618	A69-9001-1255
2012-04-24 21:37:34	VR2W-112619	A69-9001-1255					Deep 50m
2012-04-24 21:50:49	VR2W-112618	A69-9001-1255
2012-04-24 22:00:57	VR2W-112615	A69-9001-1255
2012-04-25 04:35:21	VR2W-112613	A69-9001-1255
2012-04-25 04:49:55	VR2W-112613	A69-9001-1255
2012-04-25 04:59:04	VR2W-112613	A69-9001-1255
2012-04-25 05:12:10	VR2W-112613	A69-9001-1255
2012-04-25 05:20:50	VR2W-112613	A69-9001-1255
2012-04-25 05:25:17	VR2W-112613	A69-9001-1255
2012-04-25 05:41:51	VR2W-112613	A69-9001-1255
2012-04-25 05:49:16	VR2W-112613	A69-9001-1255
2012-04-25 05:56:02	VR2W-112613	A69-9001-1255
2012-04-25 06:08:15	VR2W-112613	A69-9001-1255
2012-04-25 06:12:39	VR2W-112613	A69-9001-1255
2012-04-25 07:59:36	VR2W-112613	A69-9001-1255
2012-04-25 08:03:54	VR2W-112613	A69-9001-1255
2012-04-25 08:07:35	VR2W-112613	A69-9001-1255
2012-04-25 21:30:23	VR2W-112613	A69-9001-1255
2012-04-25 22:10:53	VR2W-112616	A69-9001-1255
2012-04-25 22:17:58	VR2W-112614	A69-9001-1255					Deep 0m
2012-04-25 22:46:21	VR2W-112613	A69-9001-1255
2012-04-25 22:56:00	VR2W-112613	A69-9001-1255
2012-04-26 01:02:19	VR2W-112613	A69-9001-1255
2012-04-26 01:07:11	VR2W-112613	A69-9001-1255
2012-04-26 01:21:09	VR2W-112613	A69-9001-1255
2012-04-26 01:25:09	VR2W-112613	A69-9001-1255
2012-04-26 01:49:26	VR2W-112613	A69-9001-1255
2012-04-26 01:57:50	VR2W-112613	A69-9001-1255
2012-04-26 02:02:31	VR2W-112613	A69-9001-1255
2012-04-26 02:27:18	VR2W-112613	A69-9001-1255
2012-04-26 03:12:22	VR2W-112613	A69-9001-1255
2012-04-26 03:33:30	VR2W-112614	A69-9001-1255					Deep 0m
2012-04-26 04:12:14	VR2W-112614	A69-9001-1255					Deep 0m
2012-04-26 04:21:43	VR2W-112612	A69-9001-1255
2012-04-26 04:25:09	VR2W-112613	A69-9001-1255
2012-04-26 04:29:45	VR2W-112613	A69-9001-1255
2012-04-26 04:34:02	VR2W-112613	A69-9001-1255
2012-04-26 04:46:22	VR2W-112613	A69-9001-1255
2012-04-26 04:50:51	VR2W-112613	A69-9001-1255
2012-04-26 04:54:54	VR2W-112613	A69-9001-1255
2012-04-26 05:00:20	VR2W-112614	A69-9001-1255					Deep 0m
2012-04-26 05:31:11	VR2W-112612	A69-9001-1255
2012-04-26 05:34:38	VR2W-112613	A69-9001-1255
2012-04-26 05:46:40	VR2W-112613	A69-9001-1255
2012-04-26 05:50:50	VR2W-112613	A69-9001-1255
2012-04-26 06:15:05	VR2W-112613	A69-9001-1255
2012-04-26 06:15:44	VR2W-112614	A69-9001-1255					Deep 0m
2012-04-26 06:19:52	VR2W-112613	A69-9001-1255
2012-04-26 06:24:30	VR2W-112613	A69-9001-1255
2012-04-26 06:25:25	VR2W-112612	A69-9001-1255
2012-04-26 06:28:52	VR2W-112613	A69-9001-1255
2012-04-26 06:32:38	VR2W-112613	A69-9001-1255
2012-04-26 06:32:47	VR2W-112614	A69-9001-1255					Deep 0m
2012-04-26 06:36:56	VR2W-112613	A69-9001-1255
2012-04-26 06:54:31	VR2W-112613	A69-9001-1255
2012-04-26 07:09:11	VR2W-112613	A69-9001-1255
2012-04-26 07:13:58	VR2W-112613	A69-9001-1255
2012-04-26 07:47:53	VR2W-112613	A69-9001-1255
2012-04-26 07:55:21	VR2W-112613	A69-9001-1255
2012-04-26 21:09:50	VR2W-112613	A69-9001-1255
2012-04-26 21:13:27	VR2W-112613	A69-9001-1255
2012-04-26 21:17:55	VR2W-112614	A69-9001-1255					Deep 0m
2012-04-26 21:43:48	VR2W-112613	A69-9001-1255
2012-04-26 23:05:30	VR2W-112613	A69-9001-1255
2012-04-26 23:54:13	VR2W-112614	A69-9001-1255					Deep 0m
2012-04-27 07:50:09	VR2W-112613	A69-9001-1255
2012-04-27 21:30:24	VR2W-112614	A69-9001-1255					Deep 0m
2012-04-28 08:06:25	VR2W-112613	A69-9001-1255
2012-04-28 20:55:09	VR2W-112613	A69-9001-1255
2012-04-28 21:22:42	VR2W-112614	A69-9001-1255					Deep 0m
2012-04-29 04:48:26	VR2W-112613	A69-9001-1255
2012-04-29 05:12:03	VR2W-112613	A69-9001-1255
2012-04-29 06:40:48	VR2W-112613	A69-9001-1255
2012-04-29 08:04:21	VR2W-112613	A69-9001-1255
2012-04-29 08:08:06	VR2W-112613	A69-9001-1255
2012-04-29 21:27:06	VR2W-112613	A69-9001-1255
2012-04-30 01:05:15	VR2W-112613	A69-9001-1255
2012-04-30 02:46:05	VR2W-112613	A69-9001-1255
2012-04-30 02:49:50	VR2W-112613	A69-9001-1255
2012-04-30 03:01:34	VR2W-112613	A69-9001-1255
2012-04-30 03:25:35	VR2W-112613	A69-9001-1255
2012-04-30 04:14:25	VR2W-112613	A69-9001-1255
2012-04-30 04:18:07	VR2W-112613	A69-9001-1255
2012-04-30 04:41:28	VR2W-112613	A69-9001-1255
2012-04-30 08:02:08	VR2W-112613	A69-9001-1255
2012-04-30 20:54:49	VR2W-112614	A69-9001-1255					Deep 0m
2012-04-30 21:29:49	VR2W-112613	A69-9001-1255
2012-04-30 23:40:59	VR2W-112613	A69-9001-1255
2012-04-30 23:45:22	VR2W-112613	A69-9001-1255
2012-04-30 23:49:12	VR2W-112613	A69-9001-1255
2012-05-01 00:35:10	VR2W-112613	A69-9001-1255
2012-05-01 07:54:11	VR2W-112613	A69-9001-1255
2012-05-01 07:58:41	VR2W-112613	A69-9001-1255
2012-05-01 21:13:52	VR2W-112613	A69-9001-1255
2012-05-01 22:26:53	VR2W-112613	A69-9001-1255
2012-05-01 22:30:56	VR2W-112613	A69-9001-1255
2012-05-01 22:35:46	VR2W-112613	A69-9001-1255
2012-05-01 22:36:07	VR2W-112614	A69-9001-1255					Deep 0m
2012-05-01 22:44:49	VR2W-112614	A69-9001-1255					Deep 0m
2012-05-01 23:04:14	VR2W-112613	A69-9001-1255
2012-05-02 00:36:12	VR2W-112613	A69-9001-1255
2012-05-02 00:40:19	VR2W-112614	A69-9001-1255					Deep 0m
2012-05-02 01:08:53	VR2W-112613	A69-9001-1255
2012-05-02 01:35:53	VR2W-112613	A69-9001-1255
2012-05-02 01:58:11	VR2W-112613	A69-9001-1255
2012-05-02 02:02:13	VR2W-112613	A69-9001-1255
2012-05-02 02:11:44	VR2W-112613	A69-9001-1255
2012-05-02 02:16:14	VR2W-112613	A69-9001-1255
2012-05-02 02:47:16	VR2W-112613	A69-9001-1255
2012-05-02 22:34:16	VR2W-112613	A69-9001-1255
2012-05-03 02:24:39	VR2W-112613	A69-9001-1255
2012-05-03 02:29:16	VR2W-112613	A69-9001-1255
2012-05-03 02:33:33	VR2W-112613	A69-9001-1255
2012-05-03 02:50:52	VR2W-112613	A69-9001-1255
2012-05-03 02:55:25	VR2W-112613	A69-9001-1255
2012-05-03 02:59:38	VR2W-112613	A69-9001-1255
2012-05-03 03:03:09	VR2W-112613	A69-9001-1255
2012-05-03 03:06:54	VR2W-112613	A69-9001-1255
2012-05-03 03:40:20	VR2W-112613	A69-9001-1255
2012-05-03 03:50:10	VR2W-112613	A69-9001-1255
2012-05-03 03:55:04	VR2W-112613	A69-9001-1255
2012-05-03 04:22:59	VR2W-112613	A69-9001-1255
2012-05-03 21:23:58	VR2W-112614	A69-9001-1255					Deep 0m
2012-05-03 21:39:50	VR2W-112614	A69-9001-1255					Deep 0m
2012-05-03 22:15:55	VR2W-112613	A69-9001-1255
2012-05-04 04:16:34	VR2W-112614	A69-9001-1255					Deep 0m
2012-05-04 05:30:22	VR2W-112613	A69-9001-1255
2012-05-04 08:00:01	VR2W-112613	A69-9001-1255
2012-05-05 03:53:32	VR2W-112613	A69-9001-1255
2012-05-05 03:57:46	VR2W-112613	A69-9001-1255
2012-05-05 04:09:53	VR2W-112613	A69-9001-1255
2012-05-05 04:52:21	VR2W-112613	A69-9001-1255
2012-05-05 04:56:28	VR2W-112613	A69-9001-1255
2012-05-05 04:59:45	VR2W-112613	A69-9001-1255
2012-05-05 05:26:49	VR2W-112613	A69-9001-1255
2012-05-05 20:51:22	VR2W-112618	A69-9001-1255
2012-05-05 20:55:25	VR2W-112618	A69-9001-1255
2012-05-05 20:55:34	VR2W-112619	A69-9001-1255					Deep 50m
2012-05-05 21:09:21	VR2W-112618	A69-9001-1255
2012-05-05 21:44:06	VR2W-112616	A69-9001-1255
2012-05-05 21:44:36	VR2W-112617	A69-9001-1255
2012-05-06 03:01:57	VR2W-112613	A69-9001-1255
2012-05-06 03:09:38	VR2W-112613	A69-9001-1255
2012-05-06 03:14:27	VR2W-112613	A69-9001-1255
2012-05-06 03:19:09	VR2W-112613	A69-9001-1255
2012-05-06 03:54:20	VR2W-112613	A69-9001-1255
2012-05-06 04:28:13	VR2W-112613	A69-9001-1255
2012-05-06 05:04:29	VR2W-112613	A69-9001-1255
2012-05-06 05:14:17	VR2W-112613	A69-9001-1255
2012-05-06 05:32:57	VR2W-112613	A69-9001-1255
2012-05-06 05:36:47	VR2W-112613	A69-9001-1255
2012-05-06 05:41:11	VR2W-112613	A69-9001-1255
2012-05-06 05:45:03	VR2W-112613	A69-9001-1255
2012-05-06 05:49:31	VR2W-112613	A69-9001-1255
2012-05-06 05:53:30	VR2W-112613	A69-9001-1255
2012-05-06 05:58:13	VR2W-112613	A69-9001-1255
2012-05-06 06:02:45	VR2W-112613	A69-9001-1255
2012-05-06 06:17:12	VR2W-112613	A69-9001-1255
2012-05-06 06:21:06	VR2W-112613	A69-9001-1255
2012-05-06 06:25:36	VR2W-112613	A69-9001-1255
2012-05-06 06:29:42	VR2W-112613	A69-9001-1255
2012-05-06 06:34:37	VR2W-112613	A69-9001-1255
2012-05-06 06:44:27	VR2W-112613	A69-9001-1255
2012-05-06 06:49:22	VR2W-112613	A69-9001-1255
2012-05-06 06:54:16	VR2W-112613	A69-9001-1255
2012-05-06 06:59:07	VR2W-112613	A69-9001-1255
2012-05-06 07:03:55	VR2W-112613	A69-9001-1255
2012-05-06 07:24:55	VR2W-112613	A69-9001-1255
2012-05-06 08:11:37	VR2W-112613	A69-9001-1255
2012-05-06 20:46:55	VR2W-112613	A69-9001-1255
2012-05-06 21:05:47	VR2W-112618	A69-9001-1255
2012-05-06 21:47:34	VR2W-112618	A69-9001-1255
2012-05-06 21:52:22	VR2W-112618	A69-9001-1255
2012-05-06 22:01:24	VR2W-112618	A69-9001-1255
2012-05-06 22:09:18	VR2W-112615	A69-9001-1255
2012-05-06 22:17:36	VR2W-112614	A69-9001-1255					Deep 0m
2012-05-06 22:21:50	VR2W-112614	A69-9001-1255					Deep 0m
2012-05-06 22:25:24	VR2W-112614	A69-9001-1255					Deep 0m
2012-05-07 02:39:37	VR2W-112613	A69-9001-1255
2012-05-07 03:34:56	VR2W-112613	A69-9001-1255
2012-05-07 03:42:29	VR2W-112613	A69-9001-1255
2012-05-07 03:45:59	VR2W-112613	A69-9001-1255
2012-05-07 04:33:30	VR2W-112613	A69-9001-1255
2012-05-07 04:37:16	VR2W-112613	A69-9001-1255
2012-05-07 04:53:37	VR2W-112613	A69-9001-1255
2012-05-07 06:10:40	VR2W-112613	A69-9001-1255
2012-05-07 06:57:21	VR2W-112613	A69-9001-1255
2012-05-07 07:00:48	VR2W-112613	A69-9001-1255
2012-05-07 07:50:17	VR2W-112613	A69-9001-1255
2012-05-07 08:06:51	VR2W-112613	A69-9001-1255
2012-05-07 20:57:14	VR2W-112618	A69-9001-1255
2012-05-07 21:05:19	VR2W-112618	A69-9001-1255
2012-05-07 21:32:28	VR2W-112618	A69-9001-1255
2012-05-07 21:37:08	VR2W-112618	A69-9001-1255
2012-05-07 21:41:32	VR2W-112618	A69-9001-1255
2012-05-07 22:16:25	VR2W-112613	A69-9001-1255
2012-05-08 05:20:17	VR2W-112613	A69-9001-1255
2012-05-08 06:04:26	VR2W-112613	A69-9001-1255
2012-05-08 21:17:32	VR2W-112616	A69-9001-1255
2012-05-08 21:26:29	VR2W-112616	A69-9001-1255
2012-05-08 21:30:11	VR2W-112616	A69-9001-1255
2012-05-08 21:37:21	VR2W-112615	A69-9001-1255
2012-05-08 21:40:34	VR2W-112614	A69-9001-1255					Deep 0m
2012-05-09 07:51:23	VR2W-112613	A69-9001-1255
2012-05-09 22:57:28	VR2W-112612	A69-9001-1255
2012-05-10 00:28:37	VR2W-112613	A69-9001-1255
2012-05-10 07:34:21	VR2W-112613	A69-9001-1255
2012-05-10 22:19:16	VR2W-112613	A69-9001-1255
2012-05-10 22:19:18	VR2W-112612	A69-9001-1255
2012-05-10 22:37:01	VR2W-112613	A69-9001-1255
2012-05-10 22:44:52	VR2W-112613	A69-9001-1255
2012-05-10 22:48:14	VR2W-112613	A69-9001-1255
2012-05-10 23:15:39	VR2W-112613	A69-9001-1255
2012-05-10 23:20:23	VR2W-112613	A69-9001-1255
2012-05-10 23:24:54	VR2W-112613	A69-9001-1255
2012-05-10 23:29:03	VR2W-112613	A69-9001-1255
2012-05-10 23:32:24	VR2W-112613	A69-9001-1255
2012-05-10 23:35:50	VR2W-112613	A69-9001-1255
2012-05-10 23:39:28	VR2W-112613	A69-9001-1255
2012-05-10 23:52:38	VR2W-112613	A69-9001-1255
2012-05-10 23:56:41	VR2W-112613	A69-9001-1255
2012-05-11 01:23:28	VR2W-112613	A69-9001-1255
2012-05-11 01:28:11	VR2W-112613	A69-9001-1255
2012-05-11 01:32:41	VR2W-112613	A69-9001-1255
2012-05-11 01:36:46	VR2W-112613	A69-9001-1255
2012-05-11 02:00:54	VR2W-112613	A69-9001-1255
2012-05-11 02:13:50	VR2W-112613	A69-9001-1255
2012-05-11 02:18:08	VR2W-112613	A69-9001-1255
2012-05-11 07:47:18	VR2W-112613	A69-9001-1255
2012-05-11 20:54:19	VR2W-112613	A69-9001-1255
2012-05-11 21:31:33	VR2W-112617	A69-9001-1255
2012-05-11 21:35:56	VR2W-112617	A69-9001-1255
2012-05-11 21:39:20	VR2W-112618	A69-9001-1255
2012-05-11 21:47:45	VR2W-112618	A69-9001-1255
2012-05-11 22:17:08	VR2W-112618	A69-9001-1255
2012-05-11 23:08:07	VR2W-112612	A69-9001-1255
2012-05-11 23:43:23	VR2W-112613	A69-9001-1255
2012-05-11 23:48:04	VR2W-112613	A69-9001-1255
2012-05-12 00:00:59	VR2W-112613	A69-9001-1255
2012-05-12 00:12:21	VR2W-112613	A69-9001-1255
2012-05-12 00:30:11	VR2W-112613	A69-9001-1255
2012-05-12 00:34:09	VR2W-112613	A69-9001-1255
2012-05-12 07:23:04	VR2W-112613	A69-9001-1255
2012-05-12 21:07:34	VR2W-112618	A69-9001-1255
2012-05-12 21:11:07	VR2W-112618	A69-9001-1255
2012-05-12 21:15:00	VR2W-112618	A69-9001-1255
2012-05-12 21:41:18	VR2W-112618	A69-9001-1255
2012-05-12 21:50:27	VR2W-112617	A69-9001-1255
2012-05-12 21:59:57	VR2W-112614	A69-9001-1255					Deep 0m
2012-05-12 22:33:40	VR2W-112613	A69-9001-1255
2012-05-12 22:40:43	VR2W-112614	A69-9001-1255					Deep 0m
2012-05-12 23:50:04	VR2W-112613	A69-9001-1255
2012-05-12 23:54:39	VR2W-112613	A69-9001-1255
2012-05-13 00:02:29	VR2W-112613	A69-9001-1255
2012-05-13 00:06:24	VR2W-112613	A69-9001-1255
2012-05-13 00:10:56	VR2W-112613	A69-9001-1255
2012-05-13 00:29:43	VR2W-112613	A69-9001-1255
2012-05-13 00:33:00	VR2W-112613	A69-9001-1255
2012-05-13 00:43:12	VR2W-112613	A69-9001-1255
2012-05-13 00:51:09	VR2W-112613	A69-9001-1255
2012-05-13 01:01:13	VR2W-112614	A69-9001-1255					Deep 0m
2012-05-13 01:59:08	VR2W-112613	A69-9001-1255
2012-05-13 02:30:21	VR2W-112613	A69-9001-1255
2012-05-13 02:42:33	VR2W-112613	A69-9001-1255
2012-05-13 02:55:14	VR2W-112613	A69-9001-1255
2012-05-13 03:31:16	VR2W-112613	A69-9001-1255
2012-05-13 03:45:27	VR2W-112613	A69-9001-1255
2012-05-13 03:49:41	VR2W-112613	A69-9001-1255
2012-05-13 04:01:37	VR2W-112613	A69-9001-1255
2012-05-13 21:43:14	VR2W-112618	A69-9001-1255
2012-05-14 00:03:56	VR2W-112613	A69-9001-1255
2012-05-14 00:17:34	VR2W-112613	A69-9001-1255
2012-05-14 00:22:10	VR2W-112613	A69-9001-1255
2012-05-14 00:26:26	VR2W-112613	A69-9001-1255
2012-05-14 00:30:01	VR2W-112613	A69-9001-1255
2012-05-14 00:33:57	VR2W-112613	A69-9001-1255
2012-05-14 00:42:43	VR2W-112613	A69-9001-1255
2012-05-14 00:50:01	VR2W-112613	A69-9001-1255
2012-05-14 00:54:17	VR2W-112613	A69-9001-1255
2012-05-14 01:11:04	VR2W-112613	A69-9001-1255
2012-05-14 01:15:04	VR2W-112613	A69-9001-1255
2012-05-14 01:35:22	VR2W-112613	A69-9001-1255
2012-05-14 07:50:39	VR2W-112614	A69-9001-1255					Deep 0m
2012-05-14 20:55:59	VR2W-112613	A69-9001-1255
2012-05-14 23:00:57	VR2W-112613	A69-9001-1255
2012-05-14 23:07:55	VR2W-112613	A69-9001-1255
2012-05-14 23:36:54	VR2W-112613	A69-9001-1255
2012-05-14 23:43:44	VR2W-112613	A69-9001-1255
2012-05-14 23:47:25	VR2W-112613	A69-9001-1255
2012-05-15 00:04:44	VR2W-112613	A69-9001-1255
2012-05-15 00:08:12	VR2W-112613	A69-9001-1255
2012-05-15 00:15:54	VR2W-112613	A69-9001-1255
2012-05-15 00:20:45	VR2W-112613	A69-9001-1255
2012-05-15 00:30:05	VR2W-112613	A69-9001-1255
2012-05-15 01:29:54	VR2W-112613	A69-9001-1255
2012-05-15 01:36:59	VR2W-112613	A69-9001-1255
2012-05-15 03:15:00	VR2W-112613	A69-9001-1255
2012-05-15 03:31:28	VR2W-112613	A69-9001-1255
2012-05-15 03:35:09	VR2W-112613	A69-9001-1255
2012-05-15 04:42:54	VR2W-112612	A69-9001-1255
2012-05-15 21:40:34	VR2W-112616	A69-9001-1255
2012-05-16 00:24:22	VR2W-112613	A69-9001-1255
2012-05-16 00:27:47	VR2W-112613	A69-9001-1255
2012-05-16 00:56:10	VR2W-112613	A69-9001-1255
2012-05-16 01:03:41	VR2W-112613	A69-9001-1255
2012-05-16 01:07:08	VR2W-112613	A69-9001-1255
2012-05-16 01:10:48	VR2W-112613	A69-9001-1255
2012-05-16 01:24:28	VR2W-112613	A69-9001-1255
2012-05-16 01:29:05	VR2W-112613	A69-9001-1255
2012-05-16 01:33:23	VR2W-112613	A69-9001-1255
2012-05-16 01:37:03	VR2W-112613	A69-9001-1255
2012-05-16 02:18:55	VR2W-112613	A69-9001-1255
2012-05-16 02:22:13	VR2W-112613	A69-9001-1255
2012-05-16 02:25:34	VR2W-112613	A69-9001-1255
2012-05-16 02:28:59	VR2W-112613	A69-9001-1255
2012-05-16 02:54:31	VR2W-112613	A69-9001-1255
2012-05-16 02:59:02	VR2W-112613	A69-9001-1255
2012-05-16 03:03:12	VR2W-112613	A69-9001-1255
2012-05-16 03:06:34	VR2W-112613	A69-9001-1255
2012-05-16 03:13:44	VR2W-112613	A69-9001-1255
2012-05-16 03:41:09	VR2W-112613	A69-9001-1255
2012-05-16 03:44:53	VR2W-112613	A69-9001-1255
2012-05-16 03:49:07	VR2W-112613	A69-9001-1255
2012-05-16 03:52:37	VR2W-112613	A69-9001-1255
2012-05-16 04:30:31	VR2W-112613	A69-9001-1255
2012-05-16 21:39:21	VR2W-112617	A69-9001-1255
2012-05-16 22:00:04	VR2W-112614	A69-9001-1255					Deep 0m
2012-05-17 02:09:15	VR2W-112613	A69-9001-1255
2012-05-17 02:17:51	VR2W-112613	A69-9001-1255
2012-05-17 02:38:13	VR2W-112613	A69-9001-1255
2012-05-17 02:53:48	VR2W-112613	A69-9001-1255
2012-05-17 03:39:50	VR2W-112613	A69-9001-1255
2012-05-17 03:44:18	VR2W-112613	A69-9001-1255
2012-05-17 03:48:19	VR2W-112613	A69-9001-1255
2012-05-17 03:57:38	VR2W-112613	A69-9001-1255
2012-05-17 04:33:15	VR2W-112613	A69-9001-1255
2012-05-17 20:59:15	VR2W-112618	A69-9001-1255
2012-05-17 21:04:20	VR2W-112619	A69-9001-1255					Deep 50m
2012-05-17 21:28:14	VR2W-112618	A69-9001-1255
2012-05-17 21:32:34	VR2W-112618	A69-9001-1255
2012-05-17 21:36:19	VR2W-112618	A69-9001-1255
2012-05-17 21:40:34	VR2W-112618	A69-9001-1255
2012-05-17 21:44:07	VR2W-112618	A69-9001-1255
2012-05-17 21:47:53	VR2W-112616	A69-9001-1255
2012-05-18 02:25:18	VR2W-112613	A69-9001-1255
2012-05-18 02:46:52	VR2W-112613	A69-9001-1255
2012-05-18 03:02:45	VR2W-112613	A69-9001-1255
2012-05-18 04:01:50	VR2W-112613	A69-9001-1255
2012-05-18 04:05:42	VR2W-112613	A69-9001-1255
2012-05-18 04:23:31	VR2W-112613	A69-9001-1255
2012-05-18 05:00:08	VR2W-112613	A69-9001-1255
2012-05-18 21:22:05	VR2W-112618	A69-9001-1255
2012-05-18 21:49:10	VR2W-112614	A69-9001-1255					Deep 0m
2012-05-18 22:01:53	VR2W-112613	A69-9001-1255
2012-05-19 04:01:35	VR2W-112613	A69-9001-1255
2012-05-19 07:34:02	VR2W-112613	A69-9001-1255
2012-05-19 21:14:34	VR2W-112618	A69-9001-1255
2012-05-19 21:19:09	VR2W-112618	A69-9001-1255
2012-05-19 22:36:19	VR2W-112613	A69-9001-1255
2012-05-20 04:37:52	VR2W-112613	A69-9001-1255
2012-05-20 04:42:18	VR2W-112613	A69-9001-1255
2012-05-20 04:50:51	VR2W-112613	A69-9001-1255
2012-05-20 04:55:09	VR2W-112613	A69-9001-1255
2012-05-20 04:58:49	VR2W-112613	A69-9001-1255
2012-05-20 05:02:55	VR2W-112613	A69-9001-1255
2012-05-20 05:12:42	VR2W-112613	A69-9001-1255
2012-05-20 20:33:04	VR2W-112617	A69-9001-1255
2012-05-20 20:49:55	VR2W-112618	A69-9001-1255
2012-05-20 20:53:11	VR2W-112618	A69-9001-1255
2012-05-20 20:56:28	VR2W-112618	A69-9001-1255
2012-05-20 20:59:45	VR2W-112618	A69-9001-1255
2012-05-20 21:09:55	VR2W-112618	A69-9001-1255
2012-05-20 21:13:36	VR2W-112618	A69-9001-1255
2012-05-20 21:17:42	VR2W-112618	A69-9001-1255
2012-05-21 05:11:04	VR2W-112613	A69-9001-1255
2012-05-21 05:44:28	VR2W-112613	A69-9001-1255
2012-05-21 05:48:45	VR2W-112613	A69-9001-1255
2012-05-21 06:25:30	VR2W-112613	A69-9001-1255
2012-05-21 06:45:39	VR2W-112613	A69-9001-1255
2012-05-21 21:21:53	VR2W-112618	A69-9001-1255
2012-05-21 21:26:43	VR2W-112618	A69-9001-1255
2012-05-21 21:31:27	VR2W-112618	A69-9001-1255
2012-05-21 21:36:00	VR2W-112618	A69-9001-1255
2012-05-21 21:40:10	VR2W-112618	A69-9001-1255
2012-05-21 21:51:25	VR2W-112617	A69-9001-1255
2012-05-21 22:11:47	VR2W-112613	A69-9001-1255
2012-05-21 22:16:00	VR2W-112613	A69-9001-1255
2012-05-22 02:32:33	VR2W-112613	A69-9001-1255
2012-05-22 02:59:57	VR2W-112613	A69-9001-1255
2012-05-22 03:07:27	VR2W-112613	A69-9001-1255
2012-05-22 03:36:44	VR2W-112613	A69-9001-1255
2012-05-22 03:41:39	VR2W-112613	A69-9001-1255
2012-05-22 03:46:32	VR2W-112613	A69-9001-1255
2012-05-22 03:51:22	VR2W-112613	A69-9001-1255
2012-05-22 04:04:56	VR2W-112613	A69-9001-1255
2012-05-22 04:28:28	VR2W-112614	A69-9001-1255					Deep 0m
2012-05-22 05:20:14	VR2W-112613	A69-9001-1255
2012-05-22 05:26:40	VR2W-112614	A69-9001-1255					Deep 0m
2012-05-22 06:47:41	VR2W-112613	A69-9001-1255
2012-05-22 07:26:18	VR2W-112613	A69-9001-1255
2012-05-22 21:41:19	VR2W-112618	A69-9001-1255
2012-05-22 21:46:15	VR2W-112618	A69-9001-1255
2012-05-23 05:40:08	VR2W-112613	A69-9001-1255
2012-05-23 05:47:34	VR2W-112613	A69-9001-1255
2012-05-23 05:58:09	VR2W-112613	A69-9001-1255
2012-05-23 06:53:37	VR2W-112612	A69-9001-1255
2012-05-23 07:08:47	VR2W-112612	A69-9001-1255
2012-05-23 21:07:21	VR2W-112613	A69-9001-1255
2012-05-23 21:11:48	VR2W-112613	A69-9001-1255
2012-05-23 22:00:56	VR2W-112614	A69-9001-1255					Deep 0m
2012-05-23 22:05:27	VR2W-112614	A69-9001-1255					Deep 0m
2012-05-23 22:19:48	VR2W-112613	A69-9001-1255
2012-05-23 22:24:43	VR2W-112613	A69-9001-1255
2012-05-24 05:24:07	VR2W-112612	A69-9001-1255
2012-05-24 22:15:17	VR2W-112613	A69-9001-1255
2012-05-25 03:21:06	VR2W-112613	A69-9001-1255
2012-05-25 03:44:59	VR2W-112613	A69-9001-1255
2012-05-25 07:08:08	VR2W-112612	A69-9001-1255
2012-05-25 07:12:40	VR2W-112613	A69-9001-1255
2012-05-25 07:28:18	VR2W-112613	A69-9001-1255
2012-05-25 21:11:55	VR2W-112613	A69-9001-1255
2012-05-25 21:16:11	VR2W-112613	A69-9001-1255
2012-05-25 21:22:38	VR2W-112614	A69-9001-1255					Deep 0m
2012-05-25 21:36:36	VR2W-112618	A69-9001-1255
2012-05-25 22:20:39	VR2W-112616	A69-9001-1255
2012-05-26 06:02:11	VR2W-112613	A69-9001-1255
2012-05-26 06:14:03	VR2W-112613	A69-9001-1255
2012-05-26 06:41:54	VR2W-112613	A69-9001-1255
2012-05-26 06:49:39	VR2W-112613	A69-9001-1255
2012-05-26 07:35:44	VR2W-112613	A69-9001-1255
2012-05-26 07:39:46	VR2W-112613	A69-9001-1255
2012-05-26 07:49:10	VR2W-112613	A69-9001-1255
2012-05-26 21:57:56	VR2W-112614	A69-9001-1255					Deep 0m
2012-05-26 22:35:19	VR2W-112613	A69-9001-1255
2012-05-26 23:02:38	VR2W-112613	A69-9001-1255
2012-05-26 23:11:32	VR2W-112613	A69-9001-1255
2012-05-26 23:32:38	VR2W-112613	A69-9001-1255
2012-05-26 23:37:13	VR2W-112613	A69-9001-1255
2012-05-26 23:45:01	VR2W-112613	A69-9001-1255
2012-05-26 23:53:17	VR2W-112613	A69-9001-1255
2012-05-27 00:05:53	VR2W-112613	A69-9001-1255
2012-05-27 00:09:16	VR2W-112613	A69-9001-1255
2012-05-27 00:54:47	VR2W-112613	A69-9001-1255
2012-05-27 01:04:33	VR2W-112613	A69-9001-1255
2012-05-27 02:42:19	VR2W-112613	A69-9001-1255
2012-05-27 03:21:19	VR2W-112613	A69-9001-1255
2012-05-27 07:52:32	VR2W-112613	A69-9001-1255
2012-05-27 22:22:23	VR2W-112613	A69-9001-1255
2012-05-27 22:26:04	VR2W-112613	A69-9001-1255
2012-05-27 22:28:48	VR2W-112612	A69-9001-1255
2012-05-27 23:04:51	VR2W-112613	A69-9001-1255
2012-05-27 23:12:37	VR2W-112613	A69-9001-1255
2012-05-28 00:21:10	VR2W-112613	A69-9001-1255
2012-05-28 01:13:19	VR2W-112613	A69-9001-1255
2012-05-28 07:47:48	VR2W-112613	A69-9001-1255
2012-05-28 22:36:53	VR2W-112613	A69-9001-1255
2012-05-28 23:37:39	VR2W-112614	A69-9001-1255					Deep 0m
2012-05-28 23:42:30	VR2W-112614	A69-9001-1255					Deep 0m
2012-05-29 00:55:59	VR2W-112613	A69-9001-1255
2012-05-29 01:17:41	VR2W-112613	A69-9001-1255
2012-05-29 01:41:38	VR2W-112612	A69-9001-1255
2012-05-29 07:38:17	VR2W-112613	A69-9001-1255
2012-05-29 21:24:52	VR2W-112613	A69-9001-1255
2012-05-29 21:35:28	VR2W-112614	A69-9001-1255					Deep 0m
2012-05-29 22:32:29	VR2W-112613	A69-9001-1255
2012-05-29 23:00:01	VR2W-112613	A69-9001-1255
2012-05-29 23:22:01	VR2W-112613	A69-9001-1255
2012-05-29 23:30:20	VR2W-112613	A69-9001-1255
2012-05-30 01:17:23	VR2W-112613	A69-9001-1255
2012-05-30 02:07:10	VR2W-112613	A69-9001-1255
2012-05-30 02:14:19	VR2W-112613	A69-9001-1255
2012-05-30 03:19:51	VR2W-112613	A69-9001-1255
2012-05-30 21:42:56	VR2W-112613	A69-9001-1255
2012-05-30 21:47:07	VR2W-112614	A69-9001-1255					Deep 0m
2012-05-30 21:50:25	VR2W-112614	A69-9001-1255					Deep 0m
2012-05-30 22:41:43	VR2W-112613	A69-9001-1255
2012-05-30 23:03:49	VR2W-112612	A69-9001-1255
2012-05-30 23:42:46	VR2W-112612	A69-9001-1255
2012-05-30 23:49:35	VR2W-112612	A69-9001-1255
2012-05-30 23:53:14	VR2W-112612	A69-9001-1255
2012-05-30 23:57:17	VR2W-112612	A69-9001-1255
2012-05-31 00:02:09	VR2W-112612	A69-9001-1255
2012-05-31 00:06:57	VR2W-112612	A69-9001-1255
2012-05-31 00:11:38	VR2W-112612	A69-9001-1255
2012-05-31 00:19:56	VR2W-112612	A69-9001-1255
2012-05-31 00:20:25	VR2W-112611	A69-9001-1255
2012-05-31 00:24:27	VR2W-112612	A69-9001-1255
2012-05-31 00:28:35	VR2W-112612	A69-9001-1255
2012-05-31 00:38:54	VR2W-112612	A69-9001-1255
2012-05-31 00:56:15	VR2W-112612	A69-9001-1255
2012-05-31 01:01:07	VR2W-112612	A69-9001-1255
2012-05-31 01:05:55	VR2W-112612	A69-9001-1255
2012-05-31 01:10:35	VR2W-112612	A69-9001-1255
2012-05-31 01:14:59	VR2W-112612	A69-9001-1255
2012-05-31 01:18:51	VR2W-112612	A69-9001-1255
2012-05-31 01:19:21	VR2W-112611	A69-9001-1255
2012-05-31 01:23:22	VR2W-112612	A69-9001-1255
2012-05-31 01:27:27	VR2W-112612	A69-9001-1255
2012-05-31 01:32:23	VR2W-112612	A69-9001-1255
2012-05-31 01:51:55	VR2W-112612	A69-9001-1255
2012-05-31 01:56:39	VR2W-112613	A69-9001-1255
2012-05-31 01:56:41	VR2W-112612	A69-9001-1255
2012-05-31 02:01:15	VR2W-112612	A69-9001-1255
2012-05-31 02:09:02	VR2W-112612	A69-9001-1255
2012-05-31 02:17:13	VR2W-112612	A69-9001-1255
2012-05-31 02:17:13	VR2W-112611	A69-9001-1255
2012-05-31 02:21:01	VR2W-112612	A69-9001-1255
2012-05-31 02:36:54	VR2W-112612	A69-9001-1255
2012-05-31 02:40:47	VR2W-112612	A69-9001-1255
2012-05-31 02:45:15	VR2W-112612	A69-9001-1255
2012-05-31 02:58:49	VR2W-112612	A69-9001-1255
2012-05-31 03:07:23	VR2W-112612	A69-9001-1255
2012-05-31 03:17:00	VR2W-112613	A69-9001-1255
2012-05-31 04:13:14	VR2W-112613	A69-9001-1255
2012-05-31 04:21:07	VR2W-112613	A69-9001-1255
2012-05-31 21:38:35	VR2W-112613	A69-9001-1255
2012-05-31 21:41:24	VR2W-112614	A69-9001-1255					Deep 0m
2012-06-01 01:01:30	VR2W-112613	A69-9001-1255
2012-06-01 01:09:47	VR2W-112613	A69-9001-1255
2012-06-01 01:34:26	VR2W-112613	A69-9001-1255
2012-06-01 01:47:52	VR2W-112613	A69-9001-1255
2012-06-01 01:58:37	VR2W-112614	A69-9001-1255					Deep 0m
2012-06-01 02:12:44	VR2W-112613	A69-9001-1255
2012-06-01 02:17:24	VR2W-112613	A69-9001-1255
2012-06-01 03:44:28	VR2W-112613	A69-9001-1255
2012-06-01 04:07:39	VR2W-112614	A69-9001-1255					Deep 0m
2012-06-01 04:57:13	VR2W-112612	A69-9001-1255
2012-06-01 05:58:33	VR2W-112612	A69-9001-1255
2012-06-01 21:06:33	VR2W-112613	A69-9001-1255
2012-06-01 21:47:47	VR2W-112613	A69-9001-1255
2012-06-02 01:36:25	VR2W-112613	A69-9001-1255
2012-06-02 02:35:08	VR2W-112613	A69-9001-1255
2012-06-02 03:17:02	VR2W-112613	A69-9001-1255
2012-06-02 04:23:15	VR2W-112613	A69-9001-1255
2012-06-02 04:58:17	VR2W-112613	A69-9001-1255
2012-06-02 07:44:20	VR2W-112613	A69-9001-1255
2012-06-02 21:00:21	VR2W-112613	A69-9001-1255
2012-06-02 21:07:23	VR2W-112616	A69-9001-1255
2012-06-03 02:06:27	VR2W-112613	A69-9001-1255
2012-06-03 02:40:45	VR2W-112613	A69-9001-1255
2012-06-03 02:48:07	VR2W-112613	A69-9001-1255
2012-06-03 03:05:18	VR2W-112613	A69-9001-1255
2012-06-03 04:12:24	VR2W-112613	A69-9001-1255
2012-06-03 21:12:07	VR2W-112618	A69-9001-1255
2012-06-03 21:32:14	VR2W-112618	A69-9001-1255
2012-06-03 21:36:08	VR2W-112618	A69-9001-1255
2012-06-03 21:51:18	VR2W-112616	A69-9001-1255
2012-06-03 22:05:58	VR2W-112614	A69-9001-1255					Deep 0m
2012-06-04 02:55:25	VR2W-112613	A69-9001-1255
2012-06-04 03:35:41	VR2W-112613	A69-9001-1255
2012-06-04 03:55:36	VR2W-112613	A69-9001-1255
2012-06-04 04:11:43	VR2W-112613	A69-9001-1255
2012-06-04 06:01:45	VR2W-112613	A69-9001-1255
2012-06-04 06:13:15	VR2W-112613	A69-9001-1255
2012-06-04 06:53:42	VR2W-112613	A69-9001-1255
2012-06-04 07:55:54	VR2W-112613	A69-9001-1255
2012-06-04 20:59:23	VR2W-112616	A69-9001-1255
2012-06-04 21:03:31	VR2W-112618	A69-9001-1255
2012-06-04 21:04:03	VR2W-112617	A69-9001-1255
2012-06-04 21:08:20	VR2W-112618	A69-9001-1255
2012-06-04 21:17:28	VR2W-112618	A69-9001-1255
2012-06-04 21:39:04	VR2W-112618	A69-9001-1255
2012-06-04 21:43:21	VR2W-112618	A69-9001-1255
2012-06-04 21:50:51	VR2W-112616	A69-9001-1255
2012-06-04 22:05:19	VR2W-112613	A69-9001-1255
2012-06-04 22:09:23	VR2W-112613	A69-9001-1255
2012-06-05 03:45:30	VR2W-112613	A69-9001-1255
2012-06-05 04:50:41	VR2W-112613	A69-9001-1255
2012-06-05 05:27:33	VR2W-112613	A69-9001-1255
2012-06-05 06:25:13	VR2W-112613	A69-9001-1255
2012-06-05 07:40:23	VR2W-112613	A69-9001-1255
2012-06-05 20:52:06	VR2W-112614	A69-9001-1255					Deep 0m
2012-06-05 21:50:21	VR2W-112618	A69-9001-1255
2012-06-05 22:02:53	VR2W-112618	A69-9001-1255
2012-06-06 04:03:30	VR2W-112613	A69-9001-1255
2012-06-06 04:27:32	VR2W-112613	A69-9001-1255
2012-06-06 04:57:24	VR2W-112613	A69-9001-1255
2012-06-06 05:01:14	VR2W-112613	A69-9001-1255
2012-06-06 05:05:38	VR2W-112613	A69-9001-1255
2012-06-06 05:27:16	VR2W-112613	A69-9001-1255
2012-06-06 05:51:31	VR2W-112613	A69-9001-1255
2012-06-06 06:26:49	VR2W-112613	A69-9001-1255
2012-06-06 06:31:33	VR2W-112613	A69-9001-1255
2012-06-06 06:46:52	VR2W-112613	A69-9001-1255
2012-06-06 06:50:22	VR2W-112613	A69-9001-1255
2012-06-06 06:58:15	VR2W-112613	A69-9001-1255
2012-06-06 07:09:10	VR2W-112613	A69-9001-1255
2012-06-06 07:21:17	VR2W-112613	A69-9001-1255
2012-06-06 21:03:34	VR2W-112617	A69-9001-1255
2012-06-06 21:29:42	VR2W-112618	A69-9001-1255
2012-06-06 22:32:47	VR2W-112613	A69-9001-1255
2012-06-07 05:31:22	VR2W-112613	A69-9001-1255
2012-06-07 06:39:44	VR2W-112614	A69-9001-1255					Deep 0m
2012-06-07 20:59:29	VR2W-112616	A69-9001-1255
2012-06-07 21:24:53	VR2W-112618	A69-9001-1255
2012-06-07 22:01:35	VR2W-112618	A69-9001-1255
2012-06-07 22:59:05	VR2W-112613	A69-9001-1255
2012-06-08 05:57:44	VR2W-112613	A69-9001-1255
2012-06-08 22:49:21	VR2W-112613	A69-9001-1255
2012-06-08 22:53:13	VR2W-112613	A69-9001-1255
2012-06-09 08:03:14	VR2W-112613	A69-9001-1255
2012-06-09 22:28:25	VR2W-112618	A69-9001-1255
2012-06-09 22:38:32	VR2W-112616	A69-9001-1255
2012-06-09 22:41:39	VR2W-112614	A69-9001-1255					Deep 0m
2012-06-10 00:09:00	VR2W-112613	A69-9001-1255
2012-06-10 01:28:41	VR2W-112613	A69-9001-1255
2012-06-10 02:57:30	VR2W-112613	A69-9001-1255
2012-06-10 02:59:28	VR2W-112612	A69-9001-1255
2012-06-10 20:56:32	VR2W-112614	A69-9001-1255					Deep 0m
2012-06-10 21:39:47	VR2W-112618	A69-9001-1255
2012-06-10 21:44:08	VR2W-112618	A69-9001-1255
2012-06-10 21:52:15	VR2W-112618	A69-9001-1255
2012-06-10 22:03:32	VR2W-112618	A69-9001-1255
2012-06-10 23:03:00	VR2W-112616	A69-9001-1255
2012-06-10 23:27:53	VR2W-112613	A69-9001-1255
2012-06-11 00:02:09	VR2W-112613	A69-9001-1255
2012-06-11 00:18:25	VR2W-112613	A69-9001-1255
2012-06-11 00:36:16	VR2W-112613	A69-9001-1255
2012-06-11 00:39:49	VR2W-112613	A69-9001-1255
2012-06-11 00:43:37	VR2W-112613	A69-9001-1255
2012-06-11 01:10:41	VR2W-112613	A69-9001-1255
2012-06-11 04:19:06	VR2W-112613	A69-9001-1255
2012-06-11 08:03:22	VR2W-112613	A69-9001-1255
2012-06-11 08:05:36	VR2W-112612	A69-9001-1255
2012-06-11 20:58:55	VR2W-112614	A69-9001-1255					Deep 0m
2012-06-11 21:02:50	VR2W-112614	A69-9001-1255					Deep 0m
2012-06-11 21:33:24	VR2W-112618	A69-9001-1255
2012-06-11 21:38:17	VR2W-112618	A69-9001-1255
2012-06-11 23:31:30	VR2W-112613	A69-9001-1255
2012-06-12 01:31:44	VR2W-112613	A69-9001-1255
2012-06-12 03:45:31	VR2W-112612	A69-9001-1255
2012-06-12 03:50:22	VR2W-112612	A69-9001-1255
2012-06-12 05:23:05	VR2W-112613	A69-9001-1255
2012-06-12 07:50:53	VR2W-112613	A69-9001-1255
2012-06-12 08:08:08	VR2W-112614	A69-9001-1255					Deep 0m
2012-06-12 20:50:39	VR2W-112613	A69-9001-1255
2012-06-12 20:58:57	VR2W-112613	A69-9001-1255
2012-06-12 21:07:37	VR2W-112613	A69-9001-1255
2012-06-12 21:18:07	VR2W-112613	A69-9001-1255
2012-06-12 21:27:08	VR2W-112613	A69-9001-1255
2012-06-12 21:35:34	VR2W-112614	A69-9001-1255					Deep 0m
2012-06-12 21:45:17	VR2W-112615	A69-9001-1255
2012-06-12 22:24:12	VR2W-112614	A69-9001-1255					Deep 0m
2012-06-12 23:32:18	VR2W-112613	A69-9001-1255
2012-06-12 23:51:41	VR2W-112613	A69-9001-1255
2012-06-12 23:55:20	VR2W-112613	A69-9001-1255
2012-06-12 23:58:00	VR2W-112614	A69-9001-1255					Deep 0m
2012-06-12 23:59:00	VR2W-112612	A69-9001-1255
2012-06-13 00:04:13	VR2W-112613	A69-9001-1255
2012-06-13 00:08:57	VR2W-112613	A69-9001-1255
2012-06-13 00:14:44	VR2W-112614	A69-9001-1255					Deep 0m
2012-06-13 00:20:58	VR2W-112613	A69-9001-1255
2012-06-13 00:31:59	VR2W-112613	A69-9001-1255
2012-06-13 00:58:07	VR2W-112613	A69-9001-1255
2012-06-13 01:15:47	VR2W-112614	A69-9001-1255					Deep 0m
2012-06-13 01:56:58	VR2W-112613	A69-9001-1255
2012-06-13 02:50:55	VR2W-112613	A69-9001-1255
2012-06-13 03:06:31	VR2W-112613	A69-9001-1255
2012-06-13 03:09:55	VR2W-112613	A69-9001-1255
2012-06-13 03:25:31	VR2W-112613	A69-9001-1255
2012-06-13 08:05:03	VR2W-112613	A69-9001-1255
2012-06-13 22:04:18	VR2W-112614	A69-9001-1255					Deep 0m
2012-06-13 23:55:24	VR2W-112613	A69-9001-1255
2012-06-14 01:10:44	VR2W-112613	A69-9001-1255
2012-06-14 01:27:33	VR2W-112613	A69-9001-1255
2012-06-14 01:44:29	VR2W-112613	A69-9001-1255
2012-06-14 02:39:39	VR2W-112613	A69-9001-1255
2012-06-14 03:14:48	VR2W-112613	A69-9001-1255
2012-06-14 03:18:42	VR2W-112613	A69-9001-1255
2012-06-14 03:27:26	VR2W-112613	A69-9001-1255
2012-06-14 04:51:42	VR2W-112613	A69-9001-1255
2012-06-14 05:02:58	VR2W-112613	A69-9001-1255
2012-06-14 07:54:58	VR2W-112613	A69-9001-1255
2012-06-14 20:44:35	VR2W-112616	A69-9001-1255
2012-06-14 21:19:33	VR2W-112618	A69-9001-1255
2012-06-14 21:33:59	VR2W-112617	A69-9001-1255
2012-06-14 21:43:25	VR2W-112614	A69-9001-1255					Deep 0m
2012-06-14 21:56:49	VR2W-112613	A69-9001-1255
2012-06-14 22:00:50	VR2W-112613	A69-9001-1255
2012-06-14 23:24:10	VR2W-112612	A69-9001-1255
2012-06-14 23:34:01	VR2W-112612	A69-9001-1255
2012-06-15 00:16:29	VR2W-112613	A69-9001-1255
2012-06-15 00:28:37	VR2W-112613	A69-9001-1255
2012-06-15 01:23:55	VR2W-112613	A69-9001-1255
2012-06-15 02:03:44	VR2W-112613	A69-9001-1255
2012-06-15 02:50:12	VR2W-112613	A69-9001-1255
2012-06-15 02:54:15	VR2W-112613	A69-9001-1255
2012-06-15 03:08:25	VR2W-112613	A69-9001-1255
2012-06-15 03:12:38	VR2W-112613	A69-9001-1255
2012-06-15 03:59:26	VR2W-112613	A69-9001-1255
2012-06-15 04:03:54	VR2W-112613	A69-9001-1255
2012-06-15 04:12:38	VR2W-112613	A69-9001-1255
2012-06-15 04:35:26	VR2W-112613	A69-9001-1255
2012-06-15 05:07:05	VR2W-112613	A69-9001-1255
2012-06-15 06:21:06	VR2W-112613	A69-9001-1255
2012-06-15 07:55:59	VR2W-112613	A69-9001-1255
2012-06-15 21:43:43	VR2W-112618	A69-9001-1255
2012-06-16 00:28:08	VR2W-112613	A69-9001-1255
2012-06-16 01:06:16	VR2W-112613	A69-9001-1255
2012-06-16 01:34:18	VR2W-112613	A69-9001-1255
2012-06-16 01:57:29	VR2W-112613	A69-9001-1255
2012-06-16 02:26:32	VR2W-112613	A69-9001-1255
2012-06-16 02:30:06	VR2W-112613	A69-9001-1255
2012-06-16 02:47:18	VR2W-112613	A69-9001-1255
2012-06-16 03:14:26	VR2W-112613	A69-9001-1255
2012-06-16 03:54:53	VR2W-112613	A69-9001-1255
2012-06-16 03:58:20	VR2W-112613	A69-9001-1255
2012-06-16 04:01:58	VR2W-112613	A69-9001-1255
2012-06-16 04:05:57	VR2W-112613	A69-9001-1255
2012-06-16 04:15:08	VR2W-112613	A69-9001-1255
2012-06-16 04:28:55	VR2W-112613	A69-9001-1255
2012-06-16 04:33:38	VR2W-112613	A69-9001-1255
2012-06-16 05:48:14	VR2W-112613	A69-9001-1255
2012-06-16 06:21:40	VR2W-112613	A69-9001-1255
2012-06-16 07:49:50	VR2W-112613	A69-9001-1255
2012-06-16 21:09:05	VR2W-112618	A69-9001-1255
2012-06-16 21:30:26	VR2W-112618	A69-9001-1255
2012-06-16 21:53:42	VR2W-112614	A69-9001-1255					Deep 0m
2012-06-16 22:04:21	VR2W-112614	A69-9001-1255					Deep 0m
2012-06-16 22:24:41	VR2W-112613	A69-9001-1255
2012-06-17 00:34:33	VR2W-112612	A69-9001-1255
2012-06-17 00:38:00	VR2W-112612	A69-9001-1255
2012-06-17 00:41:39	VR2W-112612	A69-9001-1255
2012-06-17 00:50:25	VR2W-112612	A69-9001-1255
2012-06-17 00:55:01	VR2W-112612	A69-9001-1255
2012-06-17 01:02:52	VR2W-112612	A69-9001-1255
2012-06-17 01:06:46	VR2W-112612	A69-9001-1255
2012-06-17 01:11:18	VR2W-112612	A69-9001-1255
2012-06-17 01:11:43	VR2W-112611	A69-9001-1255
2012-06-17 01:18:51	VR2W-112612	A69-9001-1255
2012-06-17 01:26:05	VR2W-112612	A69-9001-1255
2012-06-17 01:33:47	VR2W-112612	A69-9001-1255
2012-06-17 01:37:30	VR2W-112612	A69-9001-1255
2012-06-17 01:54:01	VR2W-112613	A69-9001-1255
2012-06-17 02:33:13	VR2W-112613	A69-9001-1255
2012-06-17 03:11:24	VR2W-112613	A69-9001-1255
2012-06-17 03:15:42	VR2W-112613	A69-9001-1255
2012-06-17 03:19:23	VR2W-112613	A69-9001-1255
2012-06-17 03:23:28	VR2W-112613	A69-9001-1255
2012-06-17 03:47:22	VR2W-112613	A69-9001-1255
2012-06-17 03:58:32	VR2W-112613	A69-9001-1255
2012-06-17 04:20:42	VR2W-112613	A69-9001-1255
2012-06-17 04:25:27	VR2W-112613	A69-9001-1255
2012-06-17 04:30:00	VR2W-112613	A69-9001-1255
2012-06-17 04:37:34	VR2W-112613	A69-9001-1255
2012-06-17 04:41:08	VR2W-112613	A69-9001-1255
2012-06-17 04:45:00	VR2W-112613	A69-9001-1255
2012-06-17 04:53:31	VR2W-112613	A69-9001-1255
2012-06-17 04:58:19	VR2W-112613	A69-9001-1255
2012-06-17 05:03:01	VR2W-112613	A69-9001-1255
2012-06-17 05:07:28	VR2W-112613	A69-9001-1255
2012-06-17 05:41:12	VR2W-112614	A69-9001-1255					Deep 0m
2012-06-17 06:07:14	VR2W-112614	A69-9001-1255					Deep 0m
2012-06-17 06:18:13	VR2W-112613	A69-9001-1255
2012-06-17 06:25:56	VR2W-112613	A69-9001-1255
2012-06-18 00:25:53	VR2W-112612	A69-9001-1255
2012-06-18 00:30:48	VR2W-112612	A69-9001-1255
2012-06-18 00:55:54	VR2W-112613	A69-9001-1255
2012-06-18 01:10:37	VR2W-112613	A69-9001-1255
2012-06-18 01:20:16	VR2W-112613	A69-9001-1255
2012-06-18 01:37:36	VR2W-112613	A69-9001-1255
2012-06-18 02:23:28	VR2W-112612	A69-9001-1255
2012-06-18 03:15:52	VR2W-112614	A69-9001-1255					Deep 0m
2012-06-18 03:18:45	VR2W-112613	A69-9001-1255
2012-06-18 03:48:10	VR2W-112614	A69-9001-1255					Deep 0m
2012-06-18 04:13:06	VR2W-112613	A69-9001-1255
2012-06-18 04:19:14	VR2W-112614	A69-9001-1255					Deep 0m
2012-06-18 04:22:35	VR2W-112614	A69-9001-1255					Deep 0m
2012-06-18 04:33:40	VR2W-112614	A69-9001-1255					Deep 0m
2012-06-18 21:23:32	VR2W-112618	A69-9001-1255
2012-06-18 21:55:09	VR2W-112618	A69-9001-1255
2012-06-18 21:59:01	VR2W-112618	A69-9001-1255
2012-06-18 22:31:15	VR2W-112613	A69-9001-1255
2012-06-18 22:56:51	VR2W-112613	A69-9001-1255
2012-06-18 23:07:55	VR2W-112613	A69-9001-1255
2012-06-18 23:11:41	VR2W-112613	A69-9001-1255
2012-06-18 23:32:01	VR2W-112613	A69-9001-1255
2012-06-18 23:38:41	VR2W-112613	A69-9001-1255
2012-06-18 23:45:50	VR2W-112613	A69-9001-1255
2012-06-18 23:49:55	VR2W-112613	A69-9001-1255
2012-06-19 00:06:51	VR2W-112614	A69-9001-1255					Deep 0m
2012-06-19 00:15:42	VR2W-112612	A69-9001-1255
2012-06-19 00:21:08	VR2W-112613	A69-9001-1255
2012-06-19 01:53:12	VR2W-112613	A69-9001-1255
2012-06-19 02:05:51	VR2W-112613	A69-9001-1255
2012-06-19 02:45:31	VR2W-112613	A69-9001-1255
2012-06-19 02:52:52	VR2W-112613	A69-9001-1255
2012-06-19 03:05:16	VR2W-112613	A69-9001-1255
2012-06-19 03:07:27	VR2W-112612	A69-9001-1255
2012-06-19 03:12:54	VR2W-112613	A69-9001-1255
2012-06-19 03:17:37	VR2W-112613	A69-9001-1255
2012-06-19 03:22:09	VR2W-112613	A69-9001-1255
2012-06-19 03:26:17	VR2W-112613	A69-9001-1255
2012-06-19 03:32:58	VR2W-112613	A69-9001-1255
2012-06-19 03:44:17	VR2W-112613	A69-9001-1255
2012-06-19 04:02:43	VR2W-112613	A69-9001-1255
2012-06-19 04:25:17	VR2W-112613	A69-9001-1255
2012-06-19 04:28:43	VR2W-112613	A69-9001-1255
2012-06-19 04:45:34	VR2W-112613	A69-9001-1255
2012-06-19 05:38:49	VR2W-112614	A69-9001-1255					Deep 0m
2012-06-19 06:30:31	VR2W-112613	A69-9001-1255
2012-06-19 07:11:29	VR2W-112613	A69-9001-1255
2012-06-19 07:19:06	VR2W-112613	A69-9001-1255
2012-06-19 07:36:11	VR2W-112613	A69-9001-1255
2012-06-19 07:40:32	VR2W-112613	A69-9001-1255
2012-06-19 07:44:19	VR2W-112613	A69-9001-1255
2012-06-19 07:56:13	VR2W-112613	A69-9001-1255
2012-06-19 21:29:30	VR2W-112618	A69-9001-1255
2012-06-19 21:34:24	VR2W-112618	A69-9001-1255
2012-06-19 21:39:14	VR2W-112618	A69-9001-1255
2012-06-19 22:20:33	VR2W-112616	A69-9001-1255
2012-06-19 22:27:18	VR2W-112614	A69-9001-1255					Deep 0m
2012-06-20 00:07:15	VR2W-112614	A69-9001-1255					Deep 0m
2012-06-20 00:25:55	VR2W-112614	A69-9001-1255					Deep 0m
2012-06-20 00:29:26	VR2W-112614	A69-9001-1255					Deep 0m
2012-06-20 01:43:24	VR2W-112614	A69-9001-1255					Deep 0m
2012-06-20 02:03:27	VR2W-112613	A69-9001-1255
2012-06-20 02:07:54	VR2W-112613	A69-9001-1255
2012-06-20 02:33:23	VR2W-112613	A69-9001-1255
2012-06-20 03:06:03	VR2W-112613	A69-9001-1255
2012-06-20 03:38:05	VR2W-112613	A69-9001-1255
2012-06-20 04:33:09	VR2W-112614	A69-9001-1255					Deep 0m
2012-06-20 04:36:31	VR2W-112614	A69-9001-1255					Deep 0m
2012-06-20 07:08:57	VR2W-112612	A69-9001-1255
2012-06-20 07:18:30	VR2W-112613	A69-9001-1255
2012-06-20 21:44:39	VR2W-112618	A69-9001-1255
2012-06-20 22:09:11	VR2W-112618	A69-9001-1255
2012-06-20 22:16:14	VR2W-112616	A69-9001-1255
2012-06-20 22:16:57	VR2W-112617	A69-9001-1255
2012-06-20 23:49:55	VR2W-112613	A69-9001-1255
2012-06-21 00:05:59	VR2W-112613	A69-9001-1255
2012-06-21 00:10:54	VR2W-112613	A69-9001-1255
2012-06-21 00:15:48	VR2W-112613	A69-9001-1255
2012-06-21 00:39:36	VR2W-112613	A69-9001-1255
2012-06-21 00:58:26	VR2W-112613	A69-9001-1255
2012-06-21 01:03:19	VR2W-112613	A69-9001-1255
2012-06-21 01:28:07	VR2W-112613	A69-9001-1255
2012-06-21 01:35:00	VR2W-112613	A69-9001-1255
2012-06-21 01:54:48	VR2W-112613	A69-9001-1255
2012-06-21 01:58:43	VR2W-112613	A69-9001-1255
2012-06-21 02:07:30	VR2W-112613	A69-9001-1255
2012-06-21 02:25:23	VR2W-112613	A69-9001-1255
2012-06-21 02:28:46	VR2W-112613	A69-9001-1255
2012-06-21 02:35:57	VR2W-112613	A69-9001-1255
2012-06-21 02:43:34	VR2W-112613	A69-9001-1255
2012-06-21 02:47:10	VR2W-112613	A69-9001-1255
2012-06-21 02:59:53	VR2W-112613	A69-9001-1255
2012-06-21 03:03:26	VR2W-112613	A69-9001-1255
2012-06-21 03:07:16	VR2W-112613	A69-9001-1255
2012-06-21 03:11:41	VR2W-112613	A69-9001-1255
2012-06-21 03:33:38	VR2W-112613	A69-9001-1255
2012-06-21 03:38:09	VR2W-112613	A69-9001-1255
2012-06-21 03:42:15	VR2W-112613	A69-9001-1255
2012-06-21 03:55:22	VR2W-112613	A69-9001-1255
2012-06-21 04:02:04	VR2W-112613	A69-9001-1255
2012-06-21 04:16:36	VR2W-112613	A69-9001-1255
2012-06-21 04:19:54	VR2W-112613	A69-9001-1255
2012-06-21 04:26:35	VR2W-112613	A69-9001-1255
2012-06-21 04:33:46	VR2W-112613	A69-9001-1255
2012-06-21 04:44:51	VR2W-112613	A69-9001-1255
2012-06-21 04:53:00	VR2W-112613	A69-9001-1255
2012-06-21 05:08:31	VR2W-112613	A69-9001-1255
2012-06-21 05:24:23	VR2W-112613	A69-9001-1255
2012-06-21 05:28:29	VR2W-112613	A69-9001-1255
2012-06-21 06:13:14	VR2W-112614	A69-9001-1255					Deep 0m
2012-06-21 06:27:48	VR2W-112613	A69-9001-1255
2012-06-21 06:31:20	VR2W-112613	A69-9001-1255
2012-06-21 07:56:53	VR2W-112613	A69-9001-1255
2012-06-21 07:58:05	VR2W-112614	A69-9001-1255					Deep 0m
2012-06-21 21:05:31	VR2W-112617	A69-9001-1255
2012-06-21 21:08:33	VR2W-112618	A69-9001-1255
2012-06-21 21:12:33	VR2W-112618	A69-9001-1255
2012-06-21 21:17:17	VR2W-112618	A69-9001-1255
2012-06-21 21:21:49	VR2W-112618	A69-9001-1255
2012-06-21 21:25:57	VR2W-112618	A69-9001-1255
2012-06-21 21:32:44	VR2W-112618	A69-9001-1255
2012-06-21 21:36:21	VR2W-112618	A69-9001-1255
2012-06-21 21:40:19	VR2W-112618	A69-9001-1255
2012-06-21 21:45:00	VR2W-112618	A69-9001-1255
2012-06-21 21:53:18	VR2W-112618	A69-9001-1255
2012-06-21 22:12:40	VR2W-112618	A69-9001-1255
2012-06-21 23:45:08	VR2W-112613	A69-9001-1255
2012-06-21 23:52:42	VR2W-112613	A69-9001-1255
2012-06-22 00:04:20	VR2W-112613	A69-9001-1255
2012-06-22 00:27:04	VR2W-112613	A69-9001-1255
2012-06-22 00:30:34	VR2W-112613	A69-9001-1255
2012-06-22 00:38:30	VR2W-112613	A69-9001-1255
2012-06-22 00:41:59	VR2W-112613	A69-9001-1255
2012-06-22 00:49:50	VR2W-112613	A69-9001-1255
2012-06-22 02:05:12	VR2W-112613	A69-9001-1255
2012-06-22 02:16:06	VR2W-112613	A69-9001-1255
2012-06-22 02:20:38	VR2W-112613	A69-9001-1255
2012-06-22 02:43:50	VR2W-112613	A69-9001-1255
2012-06-22 02:56:51	VR2W-112613	A69-9001-1255
2012-06-22 03:01:12	VR2W-112613	A69-9001-1255
2012-06-22 03:16:04	VR2W-112612	A69-9001-1255
2012-06-22 03:16:53	VR2W-112613	A69-9001-1255
2012-06-22 03:37:00	VR2W-112613	A69-9001-1255
2012-06-22 03:48:53	VR2W-112613	A69-9001-1255
2012-06-22 04:05:53	VR2W-112613	A69-9001-1255
2012-06-22 04:18:23	VR2W-112613	A69-9001-1255
2012-06-22 04:27:09	VR2W-112613	A69-9001-1255
2012-06-22 05:09:46	VR2W-112613	A69-9001-1255
2012-06-22 05:14:22	VR2W-112613	A69-9001-1255
2012-06-22 05:18:38	VR2W-112613	A69-9001-1255
2012-06-22 05:22:11	VR2W-112613	A69-9001-1255
2012-06-22 05:34:45	VR2W-112613	A69-9001-1255
2012-06-22 05:45:06	VR2W-112613	A69-9001-1255
2012-06-22 05:57:52	VR2W-112613	A69-9001-1255
2012-06-22 06:01:27	VR2W-112613	A69-9001-1255
2012-06-22 06:35:52	VR2W-112613	A69-9001-1255
2012-06-22 07:00:11	VR2W-112613	A69-9001-1255
2012-06-22 07:03:54	VR2W-112613	A69-9001-1255
2012-06-22 07:11:30	VR2W-112613	A69-9001-1255
2012-06-22 07:46:08	VR2W-112613	A69-9001-1255
2012-06-22 21:39:36	VR2W-112618	A69-9001-1255
2012-06-22 21:47:47	VR2W-112618	A69-9001-1255
2012-06-22 21:52:09	VR2W-112618	A69-9001-1255
2012-06-22 22:41:15	VR2W-112614	A69-9001-1255					Deep 0m
2012-06-22 23:03:51	VR2W-112613	A69-9001-1255
2012-06-22 23:12:50	VR2W-112612	A69-9001-1255
2012-06-22 23:18:25	VR2W-112613	A69-9001-1255
2012-06-22 23:31:46	VR2W-112613	A69-9001-1255
2012-06-22 23:39:38	VR2W-112613	A69-9001-1255
2012-06-22 23:52:21	VR2W-112613	A69-9001-1255
2012-06-22 23:55:53	VR2W-112613	A69-9001-1255
2012-06-23 00:19:35	VR2W-112613	A69-9001-1255
2012-06-23 00:24:09	VR2W-112613	A69-9001-1255
2012-06-23 00:56:34	VR2W-112613	A69-9001-1255
2012-06-23 01:12:21	VR2W-112613	A69-9001-1255
2012-06-23 01:15:37	VR2W-112613	A69-9001-1255
2012-06-23 01:22:11	VR2W-112613	A69-9001-1255
2012-06-23 02:36:31	VR2W-112613	A69-9001-1255
2012-06-23 02:40:27	VR2W-112613	A69-9001-1255
2012-06-23 03:01:54	VR2W-112613	A69-9001-1255
2012-06-23 03:06:37	VR2W-112613	A69-9001-1255
2012-06-23 03:11:09	VR2W-112613	A69-9001-1255
2012-06-23 05:29:04	VR2W-112613	A69-9001-1255
2012-06-23 05:33:30	VR2W-112613	A69-9001-1255
2012-06-23 05:37:27	VR2W-112613	A69-9001-1255
2012-06-23 05:42:07	VR2W-112613	A69-9001-1255
2012-06-23 05:46:30	VR2W-112613	A69-9001-1255
2012-06-23 05:58:36	VR2W-112613	A69-9001-1255
2012-06-23 06:28:43	VR2W-112613	A69-9001-1255
2012-06-23 06:32:17	VR2W-112613	A69-9001-1255
2012-06-23 06:36:06	VR2W-112613	A69-9001-1255
2012-06-23 06:40:31	VR2W-112613	A69-9001-1255
2012-06-23 07:07:40	VR2W-112613	A69-9001-1255
2012-06-23 07:25:17	VR2W-112613	A69-9001-1255
2012-06-23 07:33:33	VR2W-112613	A69-9001-1255
2012-06-23 22:33:27	VR2W-112614	A69-9001-1255					Deep 0m
2012-06-23 22:59:46	VR2W-112613	A69-9001-1255
2012-06-23 23:06:55	VR2W-112613	A69-9001-1255
2012-06-23 23:11:01	VR2W-112613	A69-9001-1255
2012-06-23 23:24:11	VR2W-112613	A69-9001-1255
2012-06-24 06:06:12	VR2W-112613	A69-9001-1255
2012-06-24 06:10:13	VR2W-112613	A69-9001-1255
2012-06-24 06:31:36	VR2W-112613	A69-9001-1255
2012-06-24 06:45:48	VR2W-112613	A69-9001-1255
2012-06-24 07:02:11	VR2W-112613	A69-9001-1255
2012-06-24 07:26:04	VR2W-112613	A69-9001-1255
2012-06-24 07:54:09	VR2W-112613	A69-9001-1255
2012-06-24 07:57:58	VR2W-112613	A69-9001-1255
2012-06-24 08:02:23	VR2W-112613	A69-9001-1255
2012-06-24 22:16:52	VR2W-112618	A69-9001-1255
2012-06-24 22:25:05	VR2W-112618	A69-9001-1255
2012-06-24 22:29:30	VR2W-112618	A69-9001-1255
2012-06-24 23:43:32	VR2W-112613	A69-9001-1255
2012-06-25 00:54:12	VR2W-112613	A69-9001-1255
2012-06-25 01:09:21	VR2W-112613	A69-9001-1255
2012-06-25 01:13:18	VR2W-112613	A69-9001-1255
2012-06-25 05:59:50	VR2W-112612	A69-9001-1255
2012-06-25 07:46:24	VR2W-112613	A69-9001-1255
2012-06-25 07:50:57	VR2W-112613	A69-9001-1255
2012-06-25 07:58:34	VR2W-112613	A69-9001-1255
2012-06-25 21:30:54	VR2W-112613	A69-9001-1255
2012-06-25 21:57:24	VR2W-112618	A69-9001-1255
2012-06-25 22:00:43	VR2W-112618	A69-9001-1255
2012-06-25 22:04:04	VR2W-112618	A69-9001-1255
2012-06-25 22:07:31	VR2W-112618	A69-9001-1255
2012-06-25 22:11:11	VR2W-112618	A69-9001-1255
2012-06-25 22:15:14	VR2W-112618	A69-9001-1255
2012-06-25 22:20:05	VR2W-112618	A69-9001-1255
2012-06-25 22:57:08	VR2W-112618	A69-9001-1255
2012-06-26 00:42:59	VR2W-112613	A69-9001-1255
2012-06-26 00:50:31	VR2W-112613	A69-9001-1255
2012-06-26 00:57:43	VR2W-112613	A69-9001-1255
2012-06-26 01:08:43	VR2W-112613	A69-9001-1255
2012-06-26 01:49:45	VR2W-112613	A69-9001-1255
2012-06-26 02:36:06	VR2W-112613	A69-9001-1255
2012-06-26 02:40:19	VR2W-112613	A69-9001-1255
2012-06-26 02:41:56	VR2W-112612	A69-9001-1255
2012-06-26 02:47:37	VR2W-112613	A69-9001-1255
2012-06-26 02:51:56	VR2W-112613	A69-9001-1255
2012-06-26 03:03:05	VR2W-112613	A69-9001-1255
2012-06-26 03:06:28	VR2W-112613	A69-9001-1255
2012-06-26 07:51:19	VR2W-112613	A69-9001-1255
2012-06-26 07:58:16	VR2W-112613	A69-9001-1255
2012-06-26 21:41:29	VR2W-112613	A69-9001-1255
2012-06-26 22:08:51	VR2W-112613	A69-9001-1255
2012-06-26 22:13:12	VR2W-112613	A69-9001-1255
2012-06-26 22:17:00	VR2W-112613	A69-9001-1255
2012-06-26 22:34:21	VR2W-112612	A69-9001-1255
2012-06-26 22:40:05	VR2W-112613	A69-9001-1255
2012-06-26 22:53:29	VR2W-112613	A69-9001-1255
2012-06-26 23:02:57	VR2W-112613	A69-9001-1255
2012-06-26 23:11:10	VR2W-112613	A69-9001-1255
2012-06-26 23:19:34	VR2W-112613	A69-9001-1255
2012-06-26 23:28:36	VR2W-112613	A69-9001-1255
2012-06-26 23:36:46	VR2W-112613	A69-9001-1255
2012-06-26 23:44:52	VR2W-112613	A69-9001-1255
2012-06-26 23:56:01	VR2W-112613	A69-9001-1255
2012-06-26 23:59:24	VR2W-112613	A69-9001-1255
2012-06-27 00:02:55	VR2W-112613	A69-9001-1255
2012-06-27 00:12:28	VR2W-112612	A69-9001-1255
2012-06-27 00:18:12	VR2W-112613	A69-9001-1255
2012-06-27 00:22:31	VR2W-112613	A69-9001-1255
2012-06-27 00:30:22	VR2W-112613	A69-9001-1255
2012-06-27 00:43:41	VR2W-112612	A69-9001-1255
2012-06-27 00:44:44	VR2W-112613	A69-9001-1255
2012-06-27 00:49:25	VR2W-112613	A69-9001-1255
2012-06-27 00:53:51	VR2W-112613	A69-9001-1255
2012-06-27 00:57:47	VR2W-112613	A69-9001-1255
2012-06-27 01:02:23	VR2W-112613	A69-9001-1255
2012-06-27 01:10:21	VR2W-112613	A69-9001-1255
2012-06-27 01:19:15	VR2W-112613	A69-9001-1255
2012-06-27 01:28:39	VR2W-112613	A69-9001-1255
2012-06-27 02:13:05	VR2W-112613	A69-9001-1255
2012-06-27 02:17:37	VR2W-112613	A69-9001-1255
2012-06-27 21:17:05	VR2W-112613	A69-9001-1255
2012-06-27 22:54:54	VR2W-112613	A69-9001-1255
2012-06-27 23:04:39	VR2W-112613	A69-9001-1255
2012-06-27 23:09:25	VR2W-112613	A69-9001-1255
2012-06-27 23:14:04	VR2W-112613	A69-9001-1255
2012-06-27 23:26:36	VR2W-112613	A69-9001-1255
2012-06-27 23:34:45	VR2W-112613	A69-9001-1255
2012-06-27 23:55:24	VR2W-112613	A69-9001-1255
2012-06-28 00:12:46	VR2W-112613	A69-9001-1255
2012-06-28 00:16:53	VR2W-112613	A69-9001-1255
2012-06-28 00:20:11	VR2W-112613	A69-9001-1255
2012-06-28 00:39:12	VR2W-112613	A69-9001-1255
2012-06-28 00:43:36	VR2W-112613	A69-9001-1255
2012-06-28 00:47:30	VR2W-112613	A69-9001-1255
2012-06-28 00:56:10	VR2W-112613	A69-9001-1255
2012-06-28 01:02:55	VR2W-112613	A69-9001-1255
2012-06-28 01:06:30	VR2W-112613	A69-9001-1255
2012-06-28 01:10:24	VR2W-112613	A69-9001-1255
2012-06-28 01:19:05	VR2W-112613	A69-9001-1255
2012-06-28 01:42:33	VR2W-112613	A69-9001-1255
2012-06-28 01:50:59	VR2W-112613	A69-9001-1255
2012-06-28 02:05:21	VR2W-112613	A69-9001-1255
2012-06-28 02:09:09	VR2W-112613	A69-9001-1255
2012-06-28 02:21:29	VR2W-112613	A69-9001-1255
2012-06-28 02:25:00	VR2W-112613	A69-9001-1255
2012-06-28 02:33:06	VR2W-112613	A69-9001-1255
2012-06-28 07:48:48	VR2W-112613	A69-9001-1255
2012-06-28 21:34:08	VR2W-112613	A69-9001-1255
2012-06-28 21:46:41	VR2W-112614	A69-9001-1255					Deep 0m
2012-06-28 22:53:24	VR2W-112613	A69-9001-1255
2012-06-28 23:27:27	VR2W-112613	A69-9001-1255
2012-06-28 23:30:56	VR2W-112613	A69-9001-1255
2012-06-28 23:34:39	VR2W-112613	A69-9001-1255
2012-06-28 23:38:48	VR2W-112613	A69-9001-1255
2012-06-28 23:57:20	VR2W-112613	A69-9001-1255
2012-06-29 00:05:51	VR2W-112613	A69-9001-1255
2012-06-29 00:17:34	VR2W-112613	A69-9001-1255
2012-06-29 00:22:06	VR2W-112613	A69-9001-1255
2012-06-29 00:26:14	VR2W-112613	A69-9001-1255
2012-06-29 01:09:21	VR2W-112613	A69-9001-1255
2012-06-29 01:17:43	VR2W-112613	A69-9001-1255
2012-06-29 03:15:28	VR2W-112613	A69-9001-1255
2012-06-29 21:16:51	VR2W-112618	A69-9001-1255
2012-06-29 21:28:02	VR2W-112618	A69-9001-1255
2012-06-29 21:31:27	VR2W-112618	A69-9001-1255
2012-06-29 21:35:03	VR2W-112618	A69-9001-1255
2012-06-29 21:39:00	VR2W-112618	A69-9001-1255
2012-06-29 22:28:42	VR2W-112613	A69-9001-1255
2012-06-30 00:00:04	VR2W-112613	A69-9001-1255
2012-06-30 00:01:38	VR2W-112612	A69-9001-1255
2012-06-30 00:07:29	VR2W-112613	A69-9001-1255
2012-06-30 02:57:44	VR2W-112613	A69-9001-1255
2012-06-30 03:09:57	VR2W-112613	A69-9001-1255
2012-06-30 03:23:12	VR2W-112614	A69-9001-1255					Deep 0m
2012-06-30 03:30:10	VR2W-112613	A69-9001-1255
2012-06-30 03:55:11	VR2W-112613	A69-9001-1255
2012-06-30 04:03:34	VR2W-112613	A69-9001-1255
2012-06-30 04:28:06	VR2W-112613	A69-9001-1255
2012-06-30 04:36:58	VR2W-112613	A69-9001-1255
2012-06-30 21:03:26	VR2W-112618	A69-9001-1255
2012-06-30 21:06:54	VR2W-112618	A69-9001-1255
2012-06-30 21:44:06	VR2W-112616	A69-9001-1255
2012-06-30 22:17:26	VR2W-112613	A69-9001-1255
2012-07-01 01:26:31	VR2W-112613	A69-9001-1255
2012-07-01 01:36:18	VR2W-112613	A69-9001-1255
2012-07-01 01:41:07	VR2W-112613	A69-9001-1255
2012-07-01 01:45:51	VR2W-112613	A69-9001-1255
2012-07-01 02:01:00	VR2W-112613	A69-9001-1255
2012-07-01 02:14:13	VR2W-112613	A69-9001-1255
2012-07-01 02:30:21	VR2W-112613	A69-9001-1255
2012-07-01 04:00:04	VR2W-112613	A69-9001-1255
2012-07-01 04:08:17	VR2W-112613	A69-9001-1255
2012-07-01 05:16:43	VR2W-112613	A69-9001-1255
2012-07-01 05:20:47	VR2W-112613	A69-9001-1255
2012-07-01 08:04:40	VR2W-112613	A69-9001-1255
2012-07-01 22:31:18	VR2W-112613	A69-9001-1255
2012-07-02 01:55:21	VR2W-112613	A69-9001-1255
2012-07-02 02:12:29	VR2W-112613	A69-9001-1255
2012-07-02 02:20:24	VR2W-112613	A69-9001-1255
2012-07-02 02:23:51	VR2W-112613	A69-9001-1255
2012-07-02 02:36:21	VR2W-112613	A69-9001-1255
2012-07-02 02:45:32	VR2W-112613	A69-9001-1255
2012-07-02 03:31:50	VR2W-112613	A69-9001-1255
2012-07-02 04:23:39	VR2W-112613	A69-9001-1255
2012-07-02 04:52:03	VR2W-112613	A69-9001-1255
2012-07-02 05:00:15	VR2W-112613	A69-9001-1255
2012-07-02 05:08:29	VR2W-112613	A69-9001-1255
2012-07-02 05:12:54	VR2W-112613	A69-9001-1255
2012-07-02 05:25:32	VR2W-112613	A69-9001-1255
2012-07-02 05:28:59	VR2W-112613	A69-9001-1255
2012-07-02 05:41:15	VR2W-112613	A69-9001-1255
2012-07-02 05:45:41	VR2W-112613	A69-9001-1255
2012-07-02 05:54:08	VR2W-112613	A69-9001-1255
2012-07-02 20:51:05	VR2W-112616	A69-9001-1255
2012-07-02 20:56:09	VR2W-112618	A69-9001-1255
2012-07-02 21:01:05	VR2W-112618	A69-9001-1255
2012-07-02 22:11:36	VR2W-112614	A69-9001-1255					Deep 0m
2012-07-02 22:29:32	VR2W-112613	A69-9001-1255
2012-07-02 22:44:49	VR2W-112613	A69-9001-1255
2012-07-02 22:48:53	VR2W-112613	A69-9001-1255
2012-07-02 23:03:27	VR2W-112613	A69-9001-1255
2012-07-02 23:08:08	VR2W-112613	A69-9001-1255
2012-07-02 23:21:01	VR2W-112613	A69-9001-1255
2012-07-02 23:40:55	VR2W-112613	A69-9001-1255
2012-07-02 23:49:20	VR2W-112613	A69-9001-1255
2012-07-02 23:58:26	VR2W-112613	A69-9001-1255
2012-07-03 00:02:20	VR2W-112613	A69-9001-1255
2012-07-03 00:06:54	VR2W-112613	A69-9001-1255
2012-07-03 00:11:06	VR2W-112613	A69-9001-1255
2012-07-03 00:18:13	VR2W-112613	A69-9001-1255
2012-07-03 00:22:17	VR2W-112613	A69-9001-1255
2012-07-03 00:27:07	VR2W-112613	A69-9001-1255
2012-07-03 00:31:53	VR2W-112613	A69-9001-1255
2012-07-03 00:36:28	VR2W-112613	A69-9001-1255
2012-07-03 00:48:00	VR2W-112613	A69-9001-1255
2012-07-03 01:00:09	VR2W-112613	A69-9001-1255
2012-07-03 01:03:29	VR2W-112613	A69-9001-1255
2012-07-03 01:14:32	VR2W-112613	A69-9001-1255
2012-07-03 01:19:15	VR2W-112613	A69-9001-1255
2012-07-03 01:37:15	VR2W-112613	A69-9001-1255
2012-07-03 01:41:41	VR2W-112613	A69-9001-1255
2012-07-03 01:45:39	VR2W-112613	A69-9001-1255
2012-07-03 01:51:28	VR2W-112614	A69-9001-1255					Deep 0m
2012-07-03 01:54:42	VR2W-112613	A69-9001-1255
2012-07-03 01:58:34	VR2W-112613	A69-9001-1255
2012-07-03 02:15:59	VR2W-112613	A69-9001-1255
2012-07-03 02:19:49	VR2W-112613	A69-9001-1255
2012-07-03 02:24:13	VR2W-112613	A69-9001-1255
2012-07-03 02:28:06	VR2W-112613	A69-9001-1255
2012-07-03 02:36:39	VR2W-112613	A69-9001-1255
2012-07-03 02:46:15	VR2W-112613	A69-9001-1255
2012-07-03 02:55:10	VR2W-112613	A69-9001-1255
2012-07-03 03:21:34	VR2W-112613	A69-9001-1255
2012-07-03 03:33:40	VR2W-112613	A69-9001-1255
2012-07-03 03:42:10	VR2W-112613	A69-9001-1255
2012-07-03 03:46:58	VR2W-112613	A69-9001-1255
2012-07-03 03:51:38	VR2W-112613	A69-9001-1255
2012-07-03 03:56:02	VR2W-112613	A69-9001-1255
2012-07-03 03:59:55	VR2W-112613	A69-9001-1255
2012-07-03 04:04:25	VR2W-112613	A69-9001-1255
2012-07-03 04:18:08	VR2W-112613	A69-9001-1255
2012-07-03 04:22:46	VR2W-112613	A69-9001-1255
2012-07-03 04:30:57	VR2W-112613	A69-9001-1255
2012-07-03 04:43:28	VR2W-112613	A69-9001-1255
2012-07-03 04:55:02	VR2W-112613	A69-9001-1255
2012-07-03 05:28:08	VR2W-112613	A69-9001-1255
2012-07-03 05:32:21	VR2W-112613	A69-9001-1255
2012-07-03 05:39:41	VR2W-112613	A69-9001-1255
2012-07-03 05:47:49	VR2W-112613	A69-9001-1255
2012-07-03 05:52:06	VR2W-112613	A69-9001-1255
2012-07-03 05:59:49	VR2W-112613	A69-9001-1255
2012-07-03 06:04:42	VR2W-112613	A69-9001-1255
2012-07-03 06:22:44	VR2W-112613	A69-9001-1255
2012-07-03 07:40:52	VR2W-112613	A69-9001-1255
2012-07-03 07:52:52	VR2W-112613	A69-9001-1255
2012-07-03 21:35:14	VR2W-112618	A69-9001-1255
2012-07-03 22:28:53	VR2W-112614	A69-9001-1255					Deep 0m
2012-07-03 23:03:36	VR2W-112613	A69-9001-1255
2012-07-03 23:12:59	VR2W-112613	A69-9001-1255
2012-07-03 23:24:57	VR2W-112613	A69-9001-1255
2012-07-03 23:29:44	VR2W-112613	A69-9001-1255
2012-07-03 23:50:43	VR2W-112613	A69-9001-1255
2012-07-04 00:34:47	VR2W-112613	A69-9001-1255
2012-07-04 00:38:58	VR2W-112613	A69-9001-1255
2012-07-04 00:46:05	VR2W-112613	A69-9001-1255
2012-07-04 01:21:36	VR2W-112613	A69-9001-1255
2012-07-04 01:59:08	VR2W-112613	A69-9001-1255
2012-07-04 02:02:31	VR2W-112613	A69-9001-1255
2012-07-04 02:07:47	VR2W-112612	A69-9001-1255
2012-07-04 02:13:46	VR2W-112613	A69-9001-1255
2012-07-04 02:17:03	VR2W-112613	A69-9001-1255
2012-07-04 02:20:20	VR2W-112613	A69-9001-1255
2012-07-04 02:23:39	VR2W-112613	A69-9001-1255
2012-07-04 03:00:13	VR2W-112613	A69-9001-1255
2012-07-04 03:04:09	VR2W-112613	A69-9001-1255
2012-07-04 04:09:04	VR2W-112614	A69-9001-1255					Deep 0m
2012-07-04 04:11:28	VR2W-112613	A69-9001-1255
2012-07-04 06:00:31	VR2W-112613	A69-9001-1255
2012-07-04 06:15:25	VR2W-112613	A69-9001-1255
2012-07-04 06:19:46	VR2W-112613	A69-9001-1255
2012-07-04 07:43:55	VR2W-112613	A69-9001-1255
2012-07-04 07:46:12	VR2W-112612	A69-9001-1255
2012-07-04 07:48:19	VR2W-112613	A69-9001-1255
2012-07-04 07:52:12	VR2W-112613	A69-9001-1255
2012-07-04 21:44:08	VR2W-112618	A69-9001-1255
2012-07-04 23:05:05	VR2W-112613	A69-9001-1255
2012-07-04 23:38:19	VR2W-112612	A69-9001-1255
2012-07-04 23:44:20	VR2W-112613	A69-9001-1255
2012-07-04 23:47:49	VR2W-112613	A69-9001-1255
2012-07-05 00:48:33	VR2W-112613	A69-9001-1255
2012-07-05 01:32:11	VR2W-112613	A69-9001-1255
2012-07-05 01:46:56	VR2W-112613	A69-9001-1255
2012-07-05 02:10:18	VR2W-112613	A69-9001-1255
2012-07-05 02:40:42	VR2W-112613	A69-9001-1255
2012-07-05 04:12:49	VR2W-112613	A69-9001-1255
2012-07-05 04:19:48	VR2W-112613	A69-9001-1255
2012-07-05 04:45:05	VR2W-112613	A69-9001-1255
2012-07-05 05:09:15	VR2W-112613	A69-9001-1255
2012-07-05 05:13:25	VR2W-112613	A69-9001-1255
2012-07-05 05:16:51	VR2W-112613	A69-9001-1255
2012-07-05 05:20:25	VR2W-112613	A69-9001-1255
2012-07-05 05:28:49	VR2W-112613	A69-9001-1255
2012-07-05 05:37:49	VR2W-112613	A69-9001-1255
2012-07-05 06:06:34	VR2W-112613	A69-9001-1255
2012-07-05 06:57:08	VR2W-112613	A69-9001-1255
2012-07-05 07:01:04	VR2W-112613	A69-9001-1255
2012-07-05 07:05:40	VR2W-112613	A69-9001-1255
2012-07-05 07:09:55	VR2W-112613	A69-9001-1255
2012-07-05 07:13:30	VR2W-112613	A69-9001-1255
2012-07-05 07:17:24	VR2W-112613	A69-9001-1255
2012-07-05 07:21:55	VR2W-112613	A69-9001-1255
2012-07-05 07:26:02	VR2W-112613	A69-9001-1255
2012-07-05 07:29:20	VR2W-112613	A69-9001-1255
2012-07-05 07:32:40	VR2W-112613	A69-9001-1255
2012-07-05 07:36:04	VR2W-112613	A69-9001-1255
2012-07-05 07:37:21	VR2W-112612	A69-9001-1255
2012-07-05 07:39:36	VR2W-112613	A69-9001-1255
2012-07-05 07:43:23	VR2W-112613	A69-9001-1255
2012-07-05 22:10:28	VR2W-112618	A69-9001-1255
2012-07-05 22:55:30	VR2W-112617	A69-9001-1255
2012-07-06 00:22:49	VR2W-112613	A69-9001-1255
2012-07-06 00:42:30	VR2W-112613	A69-9001-1255
2012-07-06 01:02:59	VR2W-112613	A69-9001-1255
2012-07-06 01:14:25	VR2W-112613	A69-9001-1255
2012-07-06 01:52:18	VR2W-112613	A69-9001-1255
2012-07-06 01:56:17	VR2W-112613	A69-9001-1255
2012-07-06 02:09:36	VR2W-112613	A69-9001-1255
2012-07-06 02:14:31	VR2W-112613	A69-9001-1255
2012-07-06 03:01:24	VR2W-112613	A69-9001-1255
2012-07-06 03:05:29	VR2W-112614	A69-9001-1255					Deep 0m
2012-07-06 03:23:37	VR2W-112614	A69-9001-1255					Deep 0m
2012-07-06 03:30:50	VR2W-112613	A69-9001-1255
2012-07-06 03:41:32	VR2W-112614	A69-9001-1255					Deep 0m
2012-07-06 03:45:06	VR2W-112613	A69-9001-1255
2012-07-06 03:52:49	VR2W-112613	A69-9001-1255
2012-07-06 05:01:24	VR2W-112613	A69-9001-1255
2012-07-06 06:34:29	VR2W-112613	A69-9001-1255
2012-07-06 06:42:42	VR2W-112613	A69-9001-1255
2012-07-06 07:25:29	VR2W-112613	A69-9001-1255
2012-07-06 07:30:02	VR2W-112613	A69-9001-1255
2012-07-06 22:16:17	VR2W-112618	A69-9001-1255
2012-07-06 22:20:37	VR2W-112618	A69-9001-1255
2012-07-06 22:28:35	VR2W-112618	A69-9001-1255
2012-07-06 22:32:05	VR2W-112618	A69-9001-1255
2012-07-06 23:32:25	VR2W-112614	A69-9001-1255					Deep 0m
2012-07-07 00:44:40	VR2W-112613	A69-9001-1255
2012-07-07 01:00:34	VR2W-112613	A69-9001-1255
2012-07-07 01:37:35	VR2W-112613	A69-9001-1255
2012-07-07 01:41:59	VR2W-112613	A69-9001-1255
2012-07-07 07:06:37	VR2W-112613	A69-9001-1255
2012-07-07 07:26:55	VR2W-112613	A69-9001-1255
2012-07-07 07:36:39	VR2W-112613	A69-9001-1255
2012-07-07 07:54:21	VR2W-112613	A69-9001-1255
2012-07-07 22:03:33	VR2W-112618	A69-9001-1255
2012-07-07 22:10:41	VR2W-112618	A69-9001-1255
2012-07-07 22:24:38	VR2W-112618	A69-9001-1255
2012-07-07 23:24:52	VR2W-112618	A69-9001-1255
2012-07-07 23:33:07	VR2W-112616	A69-9001-1255
2012-07-08 00:03:59	VR2W-112613	A69-9001-1255
2012-07-08 00:08:22	VR2W-112613	A69-9001-1255
2012-07-08 00:12:11	VR2W-112613	A69-9001-1255
2012-07-08 00:28:36	VR2W-112613	A69-9001-1255
2012-07-08 00:33:03	VR2W-112613	A69-9001-1255
2012-07-08 07:53:16	VR2W-112613	A69-9001-1255
2012-07-08 07:56:50	VR2W-112613	A69-9001-1255
2012-07-08 22:02:08	VR2W-112618	A69-9001-1255
2012-07-08 22:05:48	VR2W-112618	A69-9001-1255
2012-07-08 22:09:53	VR2W-112618	A69-9001-1255
2012-07-08 22:49:51	VR2W-112614	A69-9001-1255					Deep 0m
2012-07-08 23:32:30	VR2W-112613	A69-9001-1255
2012-07-08 23:57:35	VR2W-112614	A69-9001-1255					Deep 0m
2012-07-09 00:26:39	VR2W-112613	A69-9001-1255
2012-07-09 00:34:11	VR2W-112613	A69-9001-1255
2012-07-09 00:37:42	VR2W-112613	A69-9001-1255
2012-07-09 00:41:28	VR2W-112613	A69-9001-1255
2012-07-09 00:57:59	VR2W-112613	A69-9001-1255
2012-07-09 01:33:10	VR2W-112613	A69-9001-1255
2012-07-09 01:36:41	VR2W-112613	A69-9001-1255
2012-07-09 22:05:20	VR2W-112612	A69-9001-1255
2012-07-09 22:26:05	VR2W-112613	A69-9001-1255
2012-07-09 22:29:36	VR2W-112613	A69-9001-1255
2012-07-09 22:33:21	VR2W-112613	A69-9001-1255
2012-07-09 23:09:42	VR2W-112613	A69-9001-1255
2012-07-09 23:22:03	VR2W-112614	A69-9001-1255					Deep 0m
2012-07-09 23:25:29	VR2W-112613	A69-9001-1255
2012-07-09 23:34:06	VR2W-112613	A69-9001-1255
2012-07-09 23:38:28	VR2W-112613	A69-9001-1255
2012-07-09 23:42:17	VR2W-112613	A69-9001-1255
2012-07-09 23:46:40	VR2W-112613	A69-9001-1255
2012-07-10 00:25:30	VR2W-112613	A69-9001-1255
2012-07-10 00:28:51	VR2W-112613	A69-9001-1255
2012-07-10 22:20:53	VR2W-112613	A69-9001-1255
2012-07-10 22:29:08	VR2W-112613	A69-9001-1255
2012-07-10 22:58:43	VR2W-112613	A69-9001-1255
2012-07-10 23:07:39	VR2W-112613	A69-9001-1255
2012-07-10 23:12:26	VR2W-112613	A69-9001-1255
2012-07-10 23:25:26	VR2W-112613	A69-9001-1255
2012-07-10 23:29:59	VR2W-112613	A69-9001-1255
2012-07-10 23:34:08	VR2W-112613	A69-9001-1255
2012-07-10 23:37:30	VR2W-112613	A69-9001-1255
2012-07-10 23:41:00	VR2W-112613	A69-9001-1255
2012-07-10 23:48:57	VR2W-112613	A69-9001-1255
2012-07-10 23:56:14	VR2W-112613	A69-9001-1255
2012-07-11 00:01:55	VR2W-112612	A69-9001-1255
2012-07-11 00:08:10	VR2W-112613	A69-9001-1255
2012-07-11 00:12:56	VR2W-112613	A69-9001-1255
2012-07-11 00:21:44	VR2W-112613	A69-9001-1255
2012-07-11 00:25:16	VR2W-112613	A69-9001-1255
2012-07-11 08:11:02	VR2W-112613	A69-9001-1255
2012-07-11 21:37:04	VR2W-112613	A69-9001-1255
2012-07-11 22:03:20	VR2W-112613	A69-9001-1255
2012-07-11 22:08:00	VR2W-112613	A69-9001-1255
2012-07-11 22:49:03	VR2W-112613	A69-9001-1255
2012-07-11 22:59:53	VR2W-112614	A69-9001-1255					Deep 0m
2012-07-11 23:12:10	VR2W-112613	A69-9001-1255
2012-07-11 23:16:50	VR2W-112613	A69-9001-1255
2012-07-11 23:21:13	VR2W-112613	A69-9001-1255
2012-07-11 23:29:29	VR2W-112613	A69-9001-1255
2012-07-12 00:03:44	VR2W-112613	A69-9001-1255
2012-07-12 00:20:49	VR2W-112613	A69-9001-1255
2012-07-12 00:25:25	VR2W-112613	A69-9001-1255
2012-07-12 00:33:18	VR2W-112613	A69-9001-1255
2012-07-12 01:08:12	VR2W-112613	A69-9001-1255
2012-07-12 01:12:41	VR2W-112613	A69-9001-1255
2012-07-12 01:16:42	VR2W-112613	A69-9001-1255
2012-07-12 01:21:29	VR2W-112613	A69-9001-1255
2012-07-12 01:53:10	VR2W-112613	A69-9001-1255
2012-07-12 02:00:31	VR2W-112613	A69-9001-1255
2012-07-12 02:04:52	VR2W-112613	A69-9001-1255
2012-07-12 03:23:45	VR2W-112613	A69-9001-1255
2012-07-12 05:12:42	VR2W-112612	A69-9001-1255
2012-07-12 07:55:50	VR2W-112613	A69-9001-1255
2012-07-12 08:00:13	VR2W-112613	A69-9001-1255
2012-07-12 21:11:24	VR2W-112618	A69-9001-1255
2012-07-12 21:20:08	VR2W-112618	A69-9001-1255
2012-07-12 21:35:54	VR2W-112618	A69-9001-1255
2012-07-12 21:48:45	VR2W-112618	A69-9001-1255
2012-07-12 22:03:05	VR2W-112618	A69-9001-1255
2012-07-12 22:26:46	VR2W-112613	A69-9001-1255
2012-07-12 22:40:21	VR2W-112613	A69-9001-1255
2012-07-12 22:44:52	VR2W-112613	A69-9001-1255
2012-07-12 23:24:29	VR2W-112613	A69-9001-1255
2012-07-12 23:28:59	VR2W-112613	A69-9001-1255
2012-07-12 23:33:05	VR2W-112613	A69-9001-1255
2012-07-13 01:52:53	VR2W-112613	A69-9001-1255
2012-07-13 02:00:47	VR2W-112613	A69-9001-1255
2012-07-13 02:07:49	VR2W-112613	A69-9001-1255
2012-07-13 22:23:20	VR2W-112613	A69-9001-1255
2012-07-13 22:35:08	VR2W-112613	A69-9001-1255
2012-07-13 22:39:45	VR2W-112613	A69-9001-1255
2012-07-13 22:44:02	VR2W-112613	A69-9001-1255
2012-07-13 22:47:41	VR2W-112613	A69-9001-1255
2012-07-13 22:51:42	VR2W-112613	A69-9001-1255
2012-07-13 22:56:29	VR2W-112613	A69-9001-1255
2012-07-13 23:05:33	VR2W-112613	A69-9001-1255
2012-07-13 23:09:25	VR2W-112613	A69-9001-1255
2012-07-13 23:24:59	VR2W-112612	A69-9001-1255
2012-07-13 23:42:06	VR2W-112613	A69-9001-1255
2012-07-14 00:03:16	VR2W-112613	A69-9001-1255
2012-07-14 00:11:05	VR2W-112613	A69-9001-1255
2012-07-14 00:14:59	VR2W-112613	A69-9001-1255
2012-07-14 00:33:30	VR2W-112613	A69-9001-1255
2012-07-14 00:40:25	VR2W-112613	A69-9001-1255
2012-07-14 00:52:04	VR2W-112613	A69-9001-1255
2012-07-14 01:43:43	VR2W-112613	A69-9001-1255
2012-07-14 02:41:05	VR2W-112613	A69-9001-1255
2012-07-14 02:44:27	VR2W-112613	A69-9001-1255
2012-07-14 02:47:53	VR2W-112613	A69-9001-1255
2012-07-14 03:08:24	VR2W-112613	A69-9001-1255
2012-07-14 03:16:58	VR2W-112613	A69-9001-1255
2012-07-14 03:44:45	VR2W-112613	A69-9001-1255
2012-07-14 07:59:00	VR2W-112613	A69-9001-1255
2012-07-14 22:31:51	VR2W-112619	A69-9001-1255					Deep 50m
2012-07-14 22:38:44	VR2W-112618	A69-9001-1255
2012-07-14 22:56:09	VR2W-112614	A69-9001-1255					Deep 0m
2012-07-14 23:28:29	VR2W-112613	A69-9001-1255
2012-07-14 23:37:07	VR2W-112613	A69-9001-1255
2012-07-14 23:40:26	VR2W-112613	A69-9001-1255
2012-07-14 23:43:46	VR2W-112613	A69-9001-1255
2012-07-15 00:17:54	VR2W-112613	A69-9001-1255
2012-07-15 00:27:20	VR2W-112613	A69-9001-1255
2012-07-15 00:33:24	VR2W-112612	A69-9001-1255
2012-07-15 00:35:29	VR2W-112613	A69-9001-1255
2012-07-15 00:35:53	VR2W-112614	A69-9001-1255					Deep 0m
2012-07-15 00:37:06	VR2W-112612	A69-9001-1255
2012-07-15 00:39:48	VR2W-112613	A69-9001-1255
2012-07-15 00:43:30	VR2W-112613	A69-9001-1255
2012-07-15 00:54:32	VR2W-112613	A69-9001-1255
2012-07-15 00:58:17	VR2W-112613	A69-9001-1255
2012-07-15 01:06:03	VR2W-112613	A69-9001-1255
2012-07-15 01:14:11	VR2W-112613	A69-9001-1255
2012-07-15 01:22:15	VR2W-112613	A69-9001-1255
2012-07-15 01:39:33	VR2W-112613	A69-9001-1255
2012-07-15 01:48:20	VR2W-112613	A69-9001-1255
2012-07-15 01:51:50	VR2W-112613	A69-9001-1255
2012-07-15 01:59:45	VR2W-112613	A69-9001-1255
2012-07-15 02:20:10	VR2W-112613	A69-9001-1255
2012-07-15 02:35:46	VR2W-112613	A69-9001-1255
2012-07-15 03:13:03	VR2W-112613	A69-9001-1255
2012-07-15 03:43:20	VR2W-112613	A69-9001-1255
2012-07-15 03:47:11	VR2W-112613	A69-9001-1255
2012-07-15 03:51:37	VR2W-112613	A69-9001-1255
2012-07-15 04:12:03	VR2W-112613	A69-9001-1255
2012-07-15 04:28:43	VR2W-112613	A69-9001-1255
2012-07-15 04:32:01	VR2W-112613	A69-9001-1255
2012-07-15 04:59:17	VR2W-112613	A69-9001-1255
2012-07-15 21:23:12	VR2W-112618	A69-9001-1255
2012-07-15 21:57:33	VR2W-112618	A69-9001-1255
2012-07-15 22:01:41	VR2W-112618	A69-9001-1255
2012-07-15 22:05:00	VR2W-112618	A69-9001-1255
2012-07-15 22:05:14	VR2W-112619	A69-9001-1255					Deep 50m
2012-07-15 22:14:53	VR2W-112614	A69-9001-1255					Deep 0m
2012-07-15 22:57:12	VR2W-112613	A69-9001-1255
2012-07-15 23:01:53	VR2W-112613	A69-9001-1255
2012-07-15 23:06:19	VR2W-112613	A69-9001-1255
2012-07-15 23:14:52	VR2W-112613	A69-9001-1255
2012-07-16 00:02:06	VR2W-112614	A69-9001-1255					Deep 0m
2012-07-16 00:09:46	VR2W-112613	A69-9001-1255
2012-07-16 01:41:20	VR2W-112613	A69-9001-1255
2012-07-16 02:39:33	VR2W-112614	A69-9001-1255					Deep 0m
2012-07-16 03:51:03	VR2W-112613	A69-9001-1255
2012-07-16 03:58:55	VR2W-112613	A69-9001-1255
2012-07-16 20:59:17	VR2W-112614	A69-9001-1255					Deep 0m
2012-07-16 21:03:34	VR2W-112614	A69-9001-1255					Deep 0m
2012-07-16 21:07:13	VR2W-112614	A69-9001-1255					Deep 0m
2012-07-16 22:19:36	VR2W-112614	A69-9001-1255					Deep 0m
2012-07-16 22:35:19	VR2W-112613	A69-9001-1255
2012-07-16 23:32:04	VR2W-112613	A69-9001-1255
2012-07-17 00:00:16	VR2W-112613	A69-9001-1255
2012-07-17 00:04:11	VR2W-112613	A69-9001-1255
2012-07-17 00:08:45	VR2W-112613	A69-9001-1255
2012-07-17 00:12:59	VR2W-112613	A69-9001-1255
2012-07-17 00:28:10	VR2W-112613	A69-9001-1255
2012-07-17 01:01:02	VR2W-112614	A69-9001-1255					Deep 0m
2012-07-17 01:17:29	VR2W-112614	A69-9001-1255					Deep 0m
2012-07-17 01:45:36	VR2W-112614	A69-9001-1255					Deep 0m
2012-07-17 02:02:10	VR2W-112613	A69-9001-1255
2012-07-17 02:11:26	VR2W-112613	A69-9001-1255
2012-07-17 02:25:45	VR2W-112613	A69-9001-1255
2012-07-17 02:37:06	VR2W-112613	A69-9001-1255
2012-07-17 04:05:00	VR2W-112613	A69-9001-1255
2012-07-17 04:24:41	VR2W-112614	A69-9001-1255					Deep 0m
2012-07-17 04:58:50	VR2W-112613	A69-9001-1255
2012-07-17 05:12:20	VR2W-112613	A69-9001-1255
2012-07-17 21:27:28	VR2W-112618	A69-9001-1255
2012-07-17 21:31:26	VR2W-112618	A69-9001-1255
2012-07-17 21:36:06	VR2W-112618	A69-9001-1255
2012-07-17 22:27:59	VR2W-112618	A69-9001-1255
2012-07-17 22:28:40	VR2W-112617	A69-9001-1255
2012-07-17 22:51:56	VR2W-112613	A69-9001-1255
2012-07-17 23:08:42	VR2W-112613	A69-9001-1255
2012-07-17 23:33:08	VR2W-112613	A69-9001-1255
2012-07-17 23:35:11	VR2W-112614	A69-9001-1255					Deep 0m
2012-07-18 00:01:06	VR2W-112613	A69-9001-1255
2012-07-18 00:35:37	VR2W-112613	A69-9001-1255
2012-07-18 00:53:29	VR2W-112613	A69-9001-1255
2012-07-18 03:39:34	VR2W-112613	A69-9001-1255
2012-07-18 04:13:01	VR2W-112613	A69-9001-1255
2012-07-18 04:22:16	VR2W-112613	A69-9001-1255
2012-07-18 04:26:23	VR2W-112613	A69-9001-1255
2012-07-18 04:29:41	VR2W-112613	A69-9001-1255
2012-07-18 04:33:01	VR2W-112613	A69-9001-1255
2012-07-18 04:36:26	VR2W-112613	A69-9001-1255
2012-07-18 04:39:59	VR2W-112613	A69-9001-1255
2012-07-18 04:43:50	VR2W-112613	A69-9001-1255
2012-07-18 04:48:17	VR2W-112613	A69-9001-1255
2012-07-18 05:01:11	VR2W-112613	A69-9001-1255
2012-07-18 05:12:30	VR2W-112613	A69-9001-1255
2012-07-18 05:19:58	VR2W-112613	A69-9001-1255
2012-07-18 05:24:31	VR2W-112613	A69-9001-1255
2012-07-18 05:28:40	VR2W-112613	A69-9001-1255
2012-07-18 05:39:18	VR2W-112613	A69-9001-1255
2012-07-18 05:47:06	VR2W-112613	A69-9001-1255
2012-07-18 05:50:57	VR2W-112613	A69-9001-1255
2012-07-18 06:08:16	VR2W-112613	A69-9001-1255
2012-07-18 20:54:39	VR2W-112612	A69-9001-1255
2012-07-18 23:18:36	VR2W-112614	A69-9001-1255					Deep 0m
2012-07-20 03:54:51	VR2W-112613	A69-9001-1255
2012-07-20 04:46:41	VR2W-112613	A69-9001-1255
2012-07-20 04:58:50	VR2W-112613	A69-9001-1255
2012-07-20 05:06:20	VR2W-112613	A69-9001-1255
2012-07-20 05:10:53	VR2W-112613	A69-9001-1255
2012-07-20 05:56:05	VR2W-112613	A69-9001-1255
2012-07-20 06:03:19	VR2W-112613	A69-9001-1255
2012-07-20 06:14:43	VR2W-112613	A69-9001-1255
2012-07-20 07:07:05	VR2W-112613	A69-9001-1255
2012-07-20 08:02:50	VR2W-112613	A69-9001-1255
2012-07-20 20:49:47	VR2W-112613	A69-9001-1255
2012-07-20 20:54:27	VR2W-112613	A69-9001-1255
2012-07-20 20:58:50	VR2W-112613	A69-9001-1255
2012-07-20 21:02:42	VR2W-112613	A69-9001-1255
2012-07-20 21:11:09	VR2W-112613	A69-9001-1255
2012-07-20 21:15:53	VR2W-112613	A69-9001-1255
2012-07-20 21:20:24	VR2W-112613	A69-9001-1255
2012-07-20 21:24:32	VR2W-112613	A69-9001-1255
2012-07-20 21:27:51	VR2W-112613	A69-9001-1255
2012-07-20 21:31:13	VR2W-112613	A69-9001-1255
2012-07-20 21:34:42	VR2W-112613	A69-9001-1255
2012-07-20 22:15:36	VR2W-112613	A69-9001-1255
2012-07-20 22:23:25	VR2W-112613	A69-9001-1255
2012-07-20 22:26:44	VR2W-112613	A69-9001-1255
2012-07-20 22:33:40	VR2W-112613	A69-9001-1255
2012-07-20 22:56:56	VR2W-112613	A69-9001-1255
2012-07-20 23:28:44	VR2W-112613	A69-9001-1255
2012-07-20 23:43:06	VR2W-112613	A69-9001-1255
2012-07-20 23:51:31	VR2W-112613	A69-9001-1255
2012-07-21 00:21:23	VR2W-112613	A69-9001-1255
2012-07-21 00:24:34	VR2W-112614	A69-9001-1255					Deep 0m
2012-07-21 00:32:25	VR2W-112613	A69-9001-1255
2012-07-21 00:54:40	VR2W-112613	A69-9001-1255
2012-07-21 01:11:19	VR2W-112613	A69-9001-1255
2012-07-21 01:15:33	VR2W-112613	A69-9001-1255
2012-07-21 01:22:57	VR2W-112613	A69-9001-1255
2012-07-21 01:23:23	VR2W-112614	A69-9001-1255					Deep 0m
2012-07-21 04:07:06	VR2W-112613	A69-9001-1255
2012-07-21 04:16:42	VR2W-112613	A69-9001-1255
2012-07-21 04:21:19	VR2W-112613	A69-9001-1255
2012-07-21 05:01:18	VR2W-112613	A69-9001-1255
2012-07-21 05:14:32	VR2W-112613	A69-9001-1255
2012-07-21 05:35:23	VR2W-112613	A69-9001-1255
2012-07-21 05:44:32	VR2W-112613	A69-9001-1255
2012-07-21 05:53:13	VR2W-112613	A69-9001-1255
2012-07-21 05:57:41	VR2W-112613	A69-9001-1255
2012-07-21 06:06:29	VR2W-112613	A69-9001-1255
2012-07-21 06:15:24	VR2W-112613	A69-9001-1255
2012-07-21 06:23:11	VR2W-112613	A69-9001-1255
2012-07-21 06:36:47	VR2W-112613	A69-9001-1255
2012-07-21 06:40:39	VR2W-112613	A69-9001-1255
2012-07-21 06:49:09	VR2W-112613	A69-9001-1255
2012-07-21 07:06:38	VR2W-112613	A69-9001-1255
2012-07-21 07:41:52	VR2W-112613	A69-9001-1255
2012-07-21 23:15:38	VR2W-112614	A69-9001-1255					Deep 0m
2012-07-21 23:43:07	VR2W-112614	A69-9001-1255					Deep 0m
2012-07-22 00:20:55	VR2W-112613	A69-9001-1255
2012-07-22 00:25:48	VR2W-112613	A69-9001-1255
2012-07-22 00:44:22	VR2W-112613	A69-9001-1255
2012-07-22 00:48:04	VR2W-112613	A69-9001-1255
2012-07-22 01:34:58	VR2W-112613	A69-9001-1255
2012-07-22 01:42:19	VR2W-112613	A69-9001-1255
2012-07-22 01:46:39	VR2W-112613	A69-9001-1255
2012-07-22 02:01:48	VR2W-112613	A69-9001-1255
2012-07-22 02:05:57	VR2W-112613	A69-9001-1255
2012-07-22 02:09:23	VR2W-112613	A69-9001-1255
2012-07-22 02:25:17	VR2W-112613	A69-9001-1255
2012-07-22 02:30:04	VR2W-112613	A69-9001-1255
2012-07-22 02:34:41	VR2W-112613	A69-9001-1255
2012-07-22 02:39:01	VR2W-112613	A69-9001-1255
2012-07-22 02:42:45	VR2W-112613	A69-9001-1255
2012-07-22 02:50:24	VR2W-112613	A69-9001-1255
2012-07-22 03:08:01	VR2W-112613	A69-9001-1255
2012-07-22 03:12:55	VR2W-112613	A69-9001-1255
2012-07-22 03:27:32	VR2W-112613	A69-9001-1255
2012-07-22 03:47:41	VR2W-112613	A69-9001-1255
2012-07-22 04:07:58	VR2W-112613	A69-9001-1255
2012-07-22 04:15:44	VR2W-112613	A69-9001-1255
2012-07-22 04:54:35	VR2W-112613	A69-9001-1255
2012-07-22 05:57:35	VR2W-112613	A69-9001-1255
2012-07-22 06:08:34	VR2W-112613	A69-9001-1255
2012-07-22 06:19:39	VR2W-112613	A69-9001-1255
2012-07-22 06:22:59	VR2W-112613	A69-9001-1255
2012-07-22 06:27:03	VR2W-112612	A69-9001-1255
2012-07-22 06:29:54	VR2W-112613	A69-9001-1255
2012-07-22 06:33:43	VR2W-112613	A69-9001-1255
2012-07-22 07:02:06	VR2W-112613	A69-9001-1255
2012-07-22 07:07:01	VR2W-112613	A69-9001-1255
2012-07-22 07:11:55	VR2W-112613	A69-9001-1255
2012-07-22 07:16:47	VR2W-112613	A69-9001-1255
2012-07-22 20:49:23	VR2W-112614	A69-9001-1255					Deep 0m
2012-07-22 22:13:52	VR2W-112614	A69-9001-1255					Deep 0m
2012-07-22 23:01:56	VR2W-112613	A69-9001-1255
2012-07-22 23:24:25	VR2W-112613	A69-9001-1255
2012-07-23 00:30:54	VR2W-112613	A69-9001-1255
2012-07-23 00:34:33	VR2W-112613	A69-9001-1255
2012-07-23 00:48:18	VR2W-112613	A69-9001-1255
2012-07-23 00:52:59	VR2W-112613	A69-9001-1255
2012-07-23 00:57:27	VR2W-112613	A69-9001-1255
2012-07-23 01:10:39	VR2W-112613	A69-9001-1255
2012-07-23 01:14:44	VR2W-112613	A69-9001-1255
2012-07-23 04:26:21	VR2W-112613	A69-9001-1255
2012-07-23 04:40:13	VR2W-112613	A69-9001-1255
2012-07-23 04:48:37	VR2W-112613	A69-9001-1255
2012-07-23 04:52:44	VR2W-112613	A69-9001-1255
2012-07-23 06:13:25	VR2W-112613	A69-9001-1255
2012-07-23 06:24:52	VR2W-112613	A69-9001-1255
2012-07-23 06:28:36	VR2W-112613	A69-9001-1255
2012-07-23 06:39:56	VR2W-112613	A69-9001-1255
2012-07-23 06:44:02	VR2W-112613	A69-9001-1255
2012-07-23 06:48:57	VR2W-112613	A69-9001-1255
2012-07-23 07:08:33	VR2W-112613	A69-9001-1255
2012-07-23 07:43:13	VR2W-112613	A69-9001-1255
2012-07-23 07:46:35	VR2W-112613	A69-9001-1255
2012-07-23 07:53:43	VR2W-112613	A69-9001-1255
2012-07-23 22:40:26	VR2W-112614	A69-9001-1255					Deep 0m
2012-07-23 23:03:56	VR2W-112613	A69-9001-1255
2012-07-23 23:07:22	VR2W-112613	A69-9001-1255
2012-07-23 23:10:58	VR2W-112613	A69-9001-1255
2012-07-23 23:14:56	VR2W-112613	A69-9001-1255
2012-07-23 23:19:38	VR2W-112613	A69-9001-1255
2012-07-23 23:28:05	VR2W-112613	A69-9001-1255
2012-07-23 23:37:17	VR2W-112613	A69-9001-1255
2012-07-23 23:50:54	VR2W-112613	A69-9001-1255
2012-07-23 23:55:29	VR2W-112613	A69-9001-1255
2012-07-23 23:59:44	VR2W-112613	A69-9001-1255
2012-07-24 00:11:32	VR2W-112613	A69-9001-1255
2012-07-24 00:19:57	VR2W-112613	A69-9001-1255
2012-07-24 00:27:20	VR2W-112613	A69-9001-1255
2012-07-24 00:33:57	VR2W-112613	A69-9001-1255
2012-07-24 00:52:04	VR2W-112613	A69-9001-1255
2012-07-24 00:55:34	VR2W-112613	A69-9001-1255
2012-07-24 01:11:19	VR2W-112613	A69-9001-1255
2012-07-24 01:16:07	VR2W-112613	A69-9001-1255
2012-07-24 01:20:48	VR2W-112613	A69-9001-1255
2012-07-24 01:25:12	VR2W-112613	A69-9001-1255
2012-07-24 01:51:49	VR2W-112613	A69-9001-1255
2012-07-24 03:34:08	VR2W-112613	A69-9001-1255
2012-07-24 03:48:31	VR2W-112614	A69-9001-1255					Deep 0m
2012-07-24 04:10:01	VR2W-112613	A69-9001-1255
2012-07-24 06:26:51	VR2W-112614	A69-9001-1255					Deep 0m
2012-07-24 07:21:25	VR2W-112613	A69-9001-1255
2012-07-24 07:46:34	VR2W-112613	A69-9001-1255
2012-07-24 07:58:08	VR2W-112613	A69-9001-1255
2012-07-24 08:10:21	VR2W-112613	A69-9001-1255
2012-07-24 22:31:27	VR2W-112613	A69-9001-1255
2012-07-24 22:35:42	VR2W-112613	A69-9001-1255
2012-07-24 22:39:18	VR2W-112613	A69-9001-1255
2012-07-24 22:43:14	VR2W-112613	A69-9001-1255
2012-07-24 22:47:51	VR2W-112613	A69-9001-1255
2012-07-24 22:52:08	VR2W-112613	A69-9001-1255
2012-07-24 22:55:45	VR2W-112613	A69-9001-1255
2012-07-24 22:59:45	VR2W-112613	A69-9001-1255
2012-07-24 23:04:28	VR2W-112613	A69-9001-1255
2012-07-24 23:09:02	VR2W-112613	A69-9001-1255
2012-07-24 23:13:14	VR2W-112613	A69-9001-1255
2012-07-24 23:16:41	VR2W-112613	A69-9001-1255
2012-07-24 23:20:18	VR2W-112613	A69-9001-1255
2012-07-24 23:24:18	VR2W-112613	A69-9001-1255
2012-07-24 23:29:02	VR2W-112613	A69-9001-1255
2012-07-24 23:33:34	VR2W-112613	A69-9001-1255
2012-07-24 23:41:08	VR2W-112613	A69-9001-1255
2012-07-24 23:44:41	VR2W-112613	A69-9001-1255
2012-07-24 23:56:40	VR2W-112613	A69-9001-1255
2012-07-25 00:00:59	VR2W-112613	A69-9001-1255
2012-07-25 00:04:42	VR2W-112613	A69-9001-1255
2012-07-25 00:08:55	VR2W-112613	A69-9001-1255
2012-07-25 00:12:24	VR2W-112613	A69-9001-1255
2012-07-25 00:16:08	VR2W-112613	A69-9001-1255
2012-07-25 00:20:20	VR2W-112613	A69-9001-1255
2012-07-25 00:31:28	VR2W-112613	A69-9001-1255
2012-07-25 00:45:18	VR2W-112613	A69-9001-1255
2012-07-25 02:01:05	VR2W-112614	A69-9001-1255					Deep 0m
2012-07-25 02:34:31	VR2W-112614	A69-9001-1255					Deep 0m
2012-07-25 03:38:50	VR2W-112613	A69-9001-1255
2012-07-25 04:40:24	VR2W-112613	A69-9001-1255
2012-07-25 04:44:46	VR2W-112614	A69-9001-1255					Deep 0m
2012-07-25 04:45:00	VR2W-112613	A69-9001-1255
2012-07-25 04:52:48	VR2W-112613	A69-9001-1255
2012-07-25 05:05:17	VR2W-112613	A69-9001-1255
2012-07-25 05:15:08	VR2W-112613	A69-9001-1255
2012-07-25 05:29:52	VR2W-112613	A69-9001-1255
2012-07-25 05:39:33	VR2W-112613	A69-9001-1255
2012-07-25 05:48:43	VR2W-112613	A69-9001-1255
2012-07-25 06:15:14	VR2W-112613	A69-9001-1255
2012-07-25 06:31:02	VR2W-112613	A69-9001-1255
2012-07-25 06:46:33	VR2W-112613	A69-9001-1255
2012-07-25 07:20:50	VR2W-112613	A69-9001-1255
2012-07-25 08:16:23	VR2W-112613	A69-9001-1255
2012-07-25 22:11:30	VR2W-112614	A69-9001-1255					Deep 0m
2012-07-25 22:20:23	VR2W-112614	A69-9001-1255					Deep 0m
2012-07-25 23:15:02	VR2W-112613	A69-9001-1255
2012-07-25 23:31:32	VR2W-112613	A69-9001-1255
2012-07-25 23:52:53	VR2W-112613	A69-9001-1255
2012-07-25 23:56:54	VR2W-112613	A69-9001-1255
2012-07-26 00:18:13	VR2W-112613	A69-9001-1255
2012-07-26 00:27:38	VR2W-112613	A69-9001-1255
2012-07-26 00:56:24	VR2W-112613	A69-9001-1255
2012-07-26 01:13:12	VR2W-112613	A69-9001-1255
2012-07-26 01:35:39	VR2W-112613	A69-9001-1255
2012-07-26 02:04:26	VR2W-112613	A69-9001-1255
2012-07-26 02:13:02	VR2W-112613	A69-9001-1255
2012-07-26 02:19:44	VR2W-112614	A69-9001-1255					Deep 0m
2012-07-26 02:22:54	VR2W-112613	A69-9001-1255
2012-07-26 02:42:29	VR2W-112613	A69-9001-1255
2012-07-26 04:05:56	VR2W-112613	A69-9001-1255
2012-07-26 04:10:39	VR2W-112613	A69-9001-1255
2012-07-26 04:42:57	VR2W-112613	A69-9001-1255
2012-07-26 04:46:55	VR2W-112613	A69-9001-1255
2012-07-26 04:51:36	VR2W-112613	A69-9001-1255
2012-07-26 05:37:36	VR2W-112613	A69-9001-1255
2012-07-26 05:42:10	VR2W-112613	A69-9001-1255
2012-07-26 07:37:19	VR2W-112613	A69-9001-1255
2012-07-26 21:09:55	VR2W-112614	A69-9001-1255					Deep 0m
2012-07-26 21:14:30	VR2W-112614	A69-9001-1255					Deep 0m
2012-07-26 21:18:43	VR2W-112614	A69-9001-1255					Deep 0m
2012-07-26 21:22:13	VR2W-112614	A69-9001-1255					Deep 0m
2012-07-26 21:42:03	VR2W-112613	A69-9001-1255
2012-07-26 21:46:04	VR2W-112613	A69-9001-1255
[truncated: 3,743 more rows]
