# Supplementary material for: Simulated Macro-Algal Outbreak Triggers a Large-Scale Response on Coral Reefs
Source: PLoS One. 2015 Jul 14;10(7):e0132895. doi: 10.1371/journal.pone.0132895 (PMC4501832; doi:10.1371/journal.pone.0132895)
Supplement: S1 Dataset — Data has been separated into three sub-folders; video data, visual transect data and individual fishes’ acoustic detection data. (ZIP) [file pone.0132895.s001.zip › Raw Data/Spatial/Scarid/1260MS.csv]

Date and Time (UTC)	Receiver	Transmitter	Transmitter Name	Transmitter Serial	Sensor Value	Sensor Unit	Station Name	Latitude	Longitude
2012-04-10 00:25:13	VR2W-112615	A69-9001-1260
2012-04-11 01:36:25	VR2W-112615	A69-9001-1260
2012-04-11 05:43:40	VR2W-112616	A69-9001-1260
2012-04-12 07:45:09	VR2W-112615	A69-9001-1260
2012-04-12 08:03:12	VR2W-112616	A69-9001-1260
2012-04-13 07:27:36	VR2W-112616	A69-9001-1260
2012-04-14 07:07:32	VR2W-112616	A69-9001-1260
2012-04-14 07:53:48	VR2W-112616	A69-9001-1260
2012-04-14 21:02:12	VR2W-112616	A69-9001-1260
2012-04-14 21:09:41	VR2W-112616	A69-9001-1260
2012-04-15 01:56:25	VR2W-112615	A69-9001-1260
2012-04-15 04:26:30	VR2W-112615	A69-9001-1260
2012-04-16 07:08:05	VR2W-112616	A69-9001-1260
2012-04-16 22:28:15	VR2W-112615	A69-9001-1260
2012-04-17 05:26:11	VR2W-112616	A69-9001-1260
2012-04-17 07:46:42	VR2W-112616	A69-9001-1260
2012-04-17 08:02:14	VR2W-112616	A69-9001-1260
2012-04-17 08:06:29	VR2W-112616	A69-9001-1260
2012-04-17 21:12:54	VR2W-112616	A69-9001-1260
2012-04-18 02:12:42	VR2W-112614	A69-9001-1260					Deep 0m
2012-04-18 02:16:46	VR2W-112614	A69-9001-1260					Deep 0m
2012-04-18 05:29:34	VR2W-112616	A69-9001-1260
2012-04-18 21:05:38	VR2W-112616	A69-9001-1260
2012-04-19 03:33:40	VR2W-112616	A69-9001-1260
2012-04-19 05:08:16	VR2W-112616	A69-9001-1260
2012-04-19 23:21:49	VR2W-112615	A69-9001-1260
2012-04-20 00:21:59	VR2W-112615	A69-9001-1260
2012-04-20 08:00:42	VR2W-112616	A69-9001-1260
2012-04-21 00:47:56	VR2W-112615	A69-9001-1260
2012-04-21 04:24:10	VR2W-112616	A69-9001-1260
2012-04-21 22:43:31	VR2W-112616	A69-9001-1260
2012-04-22 05:19:32	VR2W-112616	A69-9001-1260
2012-04-22 07:26:41	VR2W-112616	A69-9001-1260
2012-04-23 07:02:58	VR2W-112616	A69-9001-1260
2012-04-24 04:45:00	VR2W-112616	A69-9001-1260
2012-04-24 05:14:04	VR2W-112616	A69-9001-1260
2012-04-25 05:49:49	VR2W-112616	A69-9001-1260
2012-04-25 06:02:48	VR2W-112615	A69-9001-1260
2012-04-26 00:19:29	VR2W-112616	A69-9001-1260
2012-04-26 01:16:21	VR2W-112615	A69-9001-1260
2012-04-26 01:26:43	VR2W-112615	A69-9001-1260
2012-04-26 06:34:26	VR2W-112615	A69-9001-1260
2012-04-26 07:33:30	VR2W-112615	A69-9001-1260
2012-04-26 20:26:14	VR2W-112616	A69-9001-1260
2012-04-26 20:47:46	VR2W-112616	A69-9001-1260
2012-04-27 00:45:26	VR2W-112615	A69-9001-1260
2012-04-27 07:02:04	VR2W-112616	A69-9001-1260
2012-04-27 21:27:45	VR2W-112616	A69-9001-1260
2012-04-28 00:32:45	VR2W-112615	A69-9001-1260
2012-04-28 07:48:18	VR2W-112616	A69-9001-1260
2012-04-28 07:52:56	VR2W-112616	A69-9001-1260
2012-04-28 07:57:16	VR2W-112616	A69-9001-1260
2012-04-28 21:49:18	VR2W-112615	A69-9001-1260
2012-04-28 23:48:22	VR2W-112616	A69-9001-1260
2012-04-28 23:52:56	VR2W-112616	A69-9001-1260
2012-04-29 00:52:59	VR2W-112615	A69-9001-1260
2012-04-29 01:24:23	VR2W-112615	A69-9001-1260
2012-04-29 01:32:25	VR2W-112615	A69-9001-1260
2012-04-29 06:55:41	VR2W-112616	A69-9001-1260
2012-04-29 07:06:10	VR2W-112616	A69-9001-1260
2012-04-29 07:15:10	VR2W-112616	A69-9001-1260
2012-04-30 01:11:08	VR2W-112616	A69-9001-1260
2012-05-01 07:46:46	VR2W-112616	A69-9001-1260
2012-05-01 21:45:48	VR2W-112616	A69-9001-1260
2012-05-01 21:49:38	VR2W-112616	A69-9001-1260
2012-05-05 01:41:46	VR2W-112615	A69-9001-1260
2012-05-05 02:16:47	VR2W-112615	A69-9001-1260
2012-05-05 04:44:53	VR2W-112615	A69-9001-1260
2012-05-05 06:53:25	VR2W-112616	A69-9001-1260
2012-05-05 20:50:34	VR2W-112616	A69-9001-1260
2012-05-06 01:14:00	VR2W-112616	A69-9001-1260
2012-05-07 01:36:53	VR2W-112616	A69-9001-1260
2012-05-07 01:43:41	VR2W-112616	A69-9001-1260
2012-05-07 04:34:45	VR2W-112615	A69-9001-1260
2012-05-07 23:20:19	VR2W-112616	A69-9001-1260
2012-05-08 01:45:10	VR2W-112616	A69-9001-1260
2012-05-08 02:14:31	VR2W-112615	A69-9001-1260
2012-05-08 04:19:25	VR2W-112615	A69-9001-1260
2012-05-08 07:41:53	VR2W-112615	A69-9001-1260
2012-05-09 05:15:19	VR2W-112616	A69-9001-1260
2012-05-10 00:04:20	VR2W-112615	A69-9001-1260
2012-05-10 02:38:13	VR2W-112616	A69-9001-1260
2012-05-10 07:16:27	VR2W-112616	A69-9001-1260
2012-05-11 02:51:15	VR2W-112615	A69-9001-1260
2012-05-11 04:02:26	VR2W-112616	A69-9001-1260
2012-05-11 23:42:48	VR2W-112616	A69-9001-1260
2012-05-12 02:41:35	VR2W-112616	A69-9001-1260
2012-05-13 07:26:25	VR2W-112616	A69-9001-1260
2012-05-13 07:40:07	VR2W-112616	A69-9001-1260
2012-05-13 07:44:27	VR2W-112615	A69-9001-1260
2012-05-13 21:44:13	VR2W-112616	A69-9001-1260
2012-05-14 00:35:59	VR2W-112615	A69-9001-1260
2012-05-14 04:43:15	VR2W-112616	A69-9001-1260
2012-05-14 07:09:20	VR2W-112616	A69-9001-1260
2012-05-14 07:35:21	VR2W-112615	A69-9001-1260
2012-05-14 21:12:57	VR2W-112616	A69-9001-1260
2012-05-14 21:21:03	VR2W-112615	A69-9001-1260
2012-05-15 05:25:53	VR2W-112616	A69-9001-1260
2012-05-15 06:15:11	VR2W-112616	A69-9001-1260
2012-05-15 06:18:38	VR2W-112616	A69-9001-1260
2012-05-15 06:48:14	VR2W-112616	A69-9001-1260
2012-05-15 07:03:42	VR2W-112616	A69-9001-1260
2012-05-15 07:31:18	VR2W-112616	A69-9001-1260
2012-05-15 07:43:42	VR2W-112616	A69-9001-1260
2012-05-15 22:29:41	VR2W-112614	A69-9001-1260					Deep 0m
2012-05-16 05:42:56	VR2W-112616	A69-9001-1260
2012-05-16 21:07:38	VR2W-112616	A69-9001-1260
2012-05-17 21:19:42	VR2W-112616	A69-9001-1260
2012-05-18 07:57:57	VR2W-112616	A69-9001-1260
2012-05-18 08:02:37	VR2W-112616	A69-9001-1260
2012-05-18 20:59:46	VR2W-112616	A69-9001-1260
2012-05-18 21:04:14	VR2W-112616	A69-9001-1260
2012-05-19 00:44:32	VR2W-112615	A69-9001-1260
2012-05-19 05:41:00	VR2W-112616	A69-9001-1260
2012-05-19 06:06:34	VR2W-112616	A69-9001-1260
2012-05-19 06:13:22	VR2W-112616	A69-9001-1260
2012-05-19 06:57:15	VR2W-112616	A69-9001-1260
2012-05-19 07:27:48	VR2W-112616	A69-9001-1260
2012-05-19 07:39:25	VR2W-112615	A69-9001-1260
2012-05-19 07:46:38	VR2W-112616	A69-9001-1260
2012-05-19 07:50:23	VR2W-112616	A69-9001-1260
2012-05-19 21:01:42	VR2W-112616	A69-9001-1260
2012-05-19 23:30:56	VR2W-112615	A69-9001-1260
2012-05-20 03:07:55	VR2W-112615	A69-9001-1260
2012-05-20 06:57:19	VR2W-112615	A69-9001-1260
2012-05-20 07:01:43	VR2W-112615	A69-9001-1260
2012-05-20 07:05:35	VR2W-112615	A69-9001-1260
2012-05-20 21:14:28	VR2W-112618	A69-9001-1260
2012-05-21 06:43:39	VR2W-112616	A69-9001-1260
2012-05-22 04:55:15	VR2W-112616	A69-9001-1260
2012-05-22 04:59:18	VR2W-112616	A69-9001-1260
2012-05-22 05:08:56	VR2W-112616	A69-9001-1260
2012-05-22 05:26:07	VR2W-112616	A69-9001-1260
2012-05-22 05:45:56	VR2W-112616	A69-9001-1260
2012-05-23 01:48:35	VR2W-112615	A69-9001-1260
2012-05-23 02:08:18	VR2W-112616	A69-9001-1260
2012-05-23 06:44:27	VR2W-112616	A69-9001-1260
2012-05-23 21:59:58	VR2W-112616	A69-9001-1260
2012-05-23 22:37:06	VR2W-112616	A69-9001-1260
2012-05-24 01:02:35	VR2W-112615	A69-9001-1260
2012-05-24 01:50:08	VR2W-112615	A69-9001-1260
2012-05-24 04:15:21	VR2W-112615	A69-9001-1260
2012-05-24 06:20:27	VR2W-112616	A69-9001-1260
2012-05-24 07:27:47	VR2W-112615	A69-9001-1260
2012-05-25 00:39:17	VR2W-112615	A69-9001-1260
2012-05-25 06:23:06	VR2W-112615	A69-9001-1260
2012-05-25 07:15:38	VR2W-112616	A69-9001-1260
2012-05-25 07:27:23	VR2W-112615	A69-9001-1260
2012-05-26 07:05:27	VR2W-112615	A69-9001-1260
2012-05-26 07:36:42	VR2W-112616	A69-9001-1260
2012-05-26 21:43:22	VR2W-112616	A69-9001-1260
2012-05-26 21:48:13	VR2W-112616	A69-9001-1260
2012-05-26 21:57:40	VR2W-112616	A69-9001-1260
2012-05-27 01:04:32	VR2W-112616	A69-9001-1260
2012-05-27 02:55:14	VR2W-112616	A69-9001-1260
2012-05-27 03:19:29	VR2W-112616	A69-9001-1260
2012-05-27 04:10:16	VR2W-112615	A69-9001-1260
2012-05-27 04:14:35	VR2W-112615	A69-9001-1260
2012-05-27 21:31:56	VR2W-112616	A69-9001-1260
2012-05-28 23:39:19	VR2W-112616	A69-9001-1260
2012-05-29 00:50:52	VR2W-112616	A69-9001-1260
2012-05-29 02:10:46	VR2W-112616	A69-9001-1260
2012-05-29 23:12:01	VR2W-112615	A69-9001-1260
2012-05-30 00:38:24	VR2W-112616	A69-9001-1260
2012-05-30 03:15:43	VR2W-112615	A69-9001-1260
2012-05-30 06:41:12	VR2W-112616	A69-9001-1260
2012-05-30 21:23:31	VR2W-112616	A69-9001-1260
2012-05-30 21:41:09	VR2W-112616	A69-9001-1260
2012-05-30 21:50:07	VR2W-112616	A69-9001-1260
2012-05-30 23:02:47	VR2W-112616	A69-9001-1260
2012-05-30 23:06:37	VR2W-112616	A69-9001-1260
2012-05-31 06:50:29	VR2W-112616	A69-9001-1260
2012-05-31 21:08:05	VR2W-112616	A69-9001-1260
2012-05-31 21:12:14	VR2W-112616	A69-9001-1260
2012-05-31 22:20:22	VR2W-112616	A69-9001-1260
2012-05-31 22:24:54	VR2W-112616	A69-9001-1260
2012-06-01 07:06:34	VR2W-112616	A69-9001-1260
2012-06-01 20:43:34	VR2W-112616	A69-9001-1260
2012-06-01 22:55:31	VR2W-112616	A69-9001-1260
2012-06-01 23:03:48	VR2W-112616	A69-9001-1260
2012-06-02 01:25:37	VR2W-112615	A69-9001-1260
2012-06-02 05:15:00	VR2W-112616	A69-9001-1260
2012-06-02 06:39:12	VR2W-112616	A69-9001-1260
2012-06-02 20:45:14	VR2W-112616	A69-9001-1260
2012-06-02 20:52:12	VR2W-112618	A69-9001-1260
2012-06-02 21:07:07	VR2W-112616	A69-9001-1260
2012-06-02 21:15:41	VR2W-112615	A69-9001-1260
2012-06-02 21:48:22	VR2W-112616	A69-9001-1260
2012-06-02 22:32:33	VR2W-112615	A69-9001-1260
2012-06-03 01:16:32	VR2W-112615	A69-9001-1260
2012-06-03 06:23:27	VR2W-112616	A69-9001-1260
2012-06-04 01:44:35	VR2W-112615	A69-9001-1260
2012-06-04 02:25:54	VR2W-112615	A69-9001-1260
2012-06-04 02:40:30	VR2W-112616	A69-9001-1260
2012-06-04 02:57:04	VR2W-112615	A69-9001-1260
2012-06-04 07:04:10	VR2W-112616	A69-9001-1260
2012-06-04 07:42:18	VR2W-112615	A69-9001-1260
2012-06-04 08:00:40	VR2W-112616	A69-9001-1260
2012-06-04 21:24:48	VR2W-112616	A69-9001-1260
2012-06-04 21:54:44	VR2W-112616	A69-9001-1260
2012-06-05 02:24:36	VR2W-112616	A69-9001-1260
2012-06-05 03:31:26	VR2W-112616	A69-9001-1260
2012-06-05 06:57:53	VR2W-112616	A69-9001-1260
2012-06-05 07:56:39	VR2W-112616	A69-9001-1260
2012-06-05 21:21:06	VR2W-112616	A69-9001-1260
2012-06-05 22:48:13	VR2W-112615	A69-9001-1260
2012-06-06 00:28:25	VR2W-112616	A69-9001-1260
2012-06-06 00:48:22	VR2W-112616	A69-9001-1260
2012-06-06 01:39:46	VR2W-112616	A69-9001-1260
2012-06-06 01:44:39	VR2W-112616	A69-9001-1260
2012-06-06 02:37:06	VR2W-112616	A69-9001-1260
2012-06-06 04:20:06	VR2W-112616	A69-9001-1260
2012-06-06 21:35:56	VR2W-112616	A69-9001-1260
2012-06-08 00:28:37	VR2W-112616	A69-9001-1260
2012-06-08 02:32:11	VR2W-112616	A69-9001-1260
2012-06-08 06:38:58	VR2W-112616	A69-9001-1260
2012-06-08 06:47:53	VR2W-112616	A69-9001-1260
2012-06-08 07:47:15	VR2W-112616	A69-9001-1260
2012-06-08 07:50:49	VR2W-112616	A69-9001-1260
2012-06-08 07:54:43	VR2W-112616	A69-9001-1260
2012-06-08 07:59:16	VR2W-112616	A69-9001-1260
2012-06-09 00:53:30	VR2W-112615	A69-9001-1260
2012-06-09 00:58:23	VR2W-112615	A69-9001-1260
2012-06-09 01:26:10	VR2W-112615	A69-9001-1260
2012-06-09 03:47:44	VR2W-112616	A69-9001-1260
2012-06-09 05:31:45	VR2W-112616	A69-9001-1260
2012-06-09 06:44:32	VR2W-112616	A69-9001-1260
2012-06-09 21:04:49	VR2W-112615	A69-9001-1260
2012-06-09 22:00:39	VR2W-112616	A69-9001-1260
2012-06-09 22:04:18	VR2W-112616	A69-9001-1260
2012-06-09 23:02:43	VR2W-112612	A69-9001-1260
2012-06-10 05:26:35	VR2W-112616	A69-9001-1260
2012-06-10 07:11:09	VR2W-112615	A69-9001-1260
2012-06-11 01:57:32	VR2W-112616	A69-9001-1260
2012-06-11 02:09:37	VR2W-112616	A69-9001-1260
2012-06-11 03:16:19	VR2W-112615	A69-9001-1260
2012-06-11 04:11:36	VR2W-112616	A69-9001-1260
2012-06-11 05:09:18	VR2W-112615	A69-9001-1260
2012-06-11 06:09:04	VR2W-112616	A69-9001-1260
2012-06-11 06:27:36	VR2W-112616	A69-9001-1260
2012-06-11 20:44:29	VR2W-112615	A69-9001-1260
2012-06-11 23:37:48	VR2W-112612	A69-9001-1260
2012-06-11 23:52:29	VR2W-112615	A69-9001-1260
2012-06-12 00:25:04	VR2W-112615	A69-9001-1260
2012-06-13 01:24:20	VR2W-112615	A69-9001-1260
2012-06-13 01:39:00	VR2W-112616	A69-9001-1260
2012-06-13 06:55:02	VR2W-112615	A69-9001-1260
2012-06-14 01:21:54	VR2W-112615	A69-9001-1260
2012-06-14 01:26:55	VR2W-112616	A69-9001-1260
2012-06-14 02:05:41	VR2W-112616	A69-9001-1260
2012-06-15 00:18:52	VR2W-112615	A69-9001-1260
2012-06-15 00:48:49	VR2W-112616	A69-9001-1260
2012-06-15 22:56:52	VR2W-112616	A69-9001-1260
2012-06-16 00:59:14	VR2W-112616	A69-9001-1260
2012-06-16 06:59:53	VR2W-112615	A69-9001-1260
2012-06-16 07:03:36	VR2W-112615	A69-9001-1260
2012-06-17 00:49:01	VR2W-112616	A69-9001-1260
2012-06-18 00:19:33	VR2W-112615	A69-9001-1260
2012-06-18 02:53:25	VR2W-112616	A69-9001-1260
2012-06-18 04:51:58	VR2W-112616	A69-9001-1260
2012-06-18 07:36:29	VR2W-112616	A69-9001-1260
2012-06-18 07:50:25	VR2W-112616	A69-9001-1260
2012-06-19 01:26:55	VR2W-112615	A69-9001-1260
2012-06-19 07:23:36	VR2W-112616	A69-9001-1260
2012-06-19 23:44:59	VR2W-112616	A69-9001-1260
2012-06-19 23:53:33	VR2W-112616	A69-9001-1260
2012-06-20 07:22:23	VR2W-112616	A69-9001-1260
2012-06-20 07:25:45	VR2W-112616	A69-9001-1260
2012-06-21 03:15:19	VR2W-112616	A69-9001-1260
2012-06-21 03:26:11	VR2W-112615	A69-9001-1260
2012-06-21 07:23:23	VR2W-112615	A69-9001-1260
2012-06-21 23:03:14	VR2W-112616	A69-9001-1260
2012-06-21 23:42:01	VR2W-112616	A69-9001-1260
2012-06-22 00:50:12	VR2W-112616	A69-9001-1260
2012-06-22 00:58:48	VR2W-112616	A69-9001-1260
2012-06-22 01:11:54	VR2W-112616	A69-9001-1260
2012-06-22 01:33:06	VR2W-112616	A69-9001-1260
2012-06-22 05:24:45	VR2W-112616	A69-9001-1260
2012-06-22 07:39:00	VR2W-112616	A69-9001-1260
2012-06-23 00:11:15	VR2W-112615	A69-9001-1260
2012-06-23 03:45:34	VR2W-112615	A69-9001-1260
2012-06-23 21:28:15	VR2W-112615	A69-9001-1260
2012-06-23 22:49:15	VR2W-112616	A69-9001-1260
2012-06-24 02:11:00	VR2W-112616	A69-9001-1260
2012-06-24 02:25:17	VR2W-112616	A69-9001-1260
2012-06-24 02:37:27	VR2W-112615	A69-9001-1260
2012-06-24 03:19:51	VR2W-112616	A69-9001-1260
2012-06-24 03:32:54	VR2W-112615	A69-9001-1260
2012-06-24 03:36:39	VR2W-112615	A69-9001-1260
2012-06-24 05:12:02	VR2W-112616	A69-9001-1260
2012-06-24 06:31:10	VR2W-112616	A69-9001-1260
2012-06-24 07:18:02	VR2W-112616	A69-9001-1260
2012-06-24 07:25:28	VR2W-112615	A69-9001-1260
2012-06-25 01:44:17	VR2W-112616	A69-9001-1260
2012-06-25 02:39:47	VR2W-112616	A69-9001-1260
2012-06-25 03:17:00	VR2W-112616	A69-9001-1260
2012-06-25 05:52:26	VR2W-112616	A69-9001-1260
2012-06-25 07:21:09	VR2W-112616	A69-9001-1260
2012-06-25 07:25:30	VR2W-112616	A69-9001-1260
2012-06-25 07:29:17	VR2W-112616	A69-9001-1260
2012-06-25 07:33:36	VR2W-112616	A69-9001-1260
2012-06-25 07:37:19	VR2W-112616	A69-9001-1260
2012-06-26 02:40:48	VR2W-112615	A69-9001-1260
2012-06-27 02:37:54	VR2W-112615	A69-9001-1260
2012-06-27 03:32:08	VR2W-112616	A69-9001-1260
2012-06-27 04:23:28	VR2W-112615	A69-9001-1260
2012-06-28 21:38:13	VR2W-112616	A69-9001-1260
2012-06-28 22:19:17	VR2W-112617	A69-9001-1260
2012-06-29 00:17:11	VR2W-112616	A69-9001-1260
2012-06-29 03:30:17	VR2W-112615	A69-9001-1260
2012-06-29 07:48:09	VR2W-112616	A69-9001-1260
2012-06-29 21:42:54	VR2W-112617	A69-9001-1260
2012-06-30 00:55:05	VR2W-112616	A69-9001-1260
2012-06-30 01:09:54	VR2W-112616	A69-9001-1260
2012-06-30 01:39:34	VR2W-112616	A69-9001-1260
2012-06-30 02:06:49	VR2W-112616	A69-9001-1260
2012-06-30 03:28:56	VR2W-112615	A69-9001-1260
2012-06-30 20:38:53	VR2W-112615	A69-9001-1260
2012-06-30 21:00:14	VR2W-112616	A69-9001-1260
2012-06-30 23:30:36	VR2W-112615	A69-9001-1260
2012-07-01 05:08:55	VR2W-112616	A69-9001-1260
2012-07-02 00:00:59	VR2W-112616	A69-9001-1260
2012-07-02 01:02:22	VR2W-112616	A69-9001-1260
2012-07-02 01:41:13	VR2W-112616	A69-9001-1260
2012-07-02 07:50:53	VR2W-112616	A69-9001-1260
2012-07-03 02:28:43	VR2W-112616	A69-9001-1260
2012-07-03 07:07:34	VR2W-112616	A69-9001-1260
2012-07-04 02:50:00	VR2W-112616	A69-9001-1260
2012-07-04 03:47:48	VR2W-112616	A69-9001-1260
2012-07-04 21:10:35	VR2W-112615	A69-9001-1260
2012-07-04 23:40:21	VR2W-112616	A69-9001-1260
2012-07-05 00:01:31	VR2W-112616	A69-9001-1260
2012-07-05 00:38:01	VR2W-112615	A69-9001-1260
2012-07-05 01:54:47	VR2W-112615	A69-9001-1260
2012-07-05 04:40:19	VR2W-112615	A69-9001-1260
2012-07-05 04:48:44	VR2W-112615	A69-9001-1260
2012-07-05 05:15:07	VR2W-112615	A69-9001-1260
2012-07-05 07:33:24	VR2W-112616	A69-9001-1260
2012-07-05 23:17:48	VR2W-112615	A69-9001-1260
2012-07-05 23:31:23	VR2W-112615	A69-9001-1260
2012-07-06 05:11:05	VR2W-112616	A69-9001-1260
2012-07-07 05:28:42	VR2W-112616	A69-9001-1260
2012-07-07 06:37:52	VR2W-112616	A69-9001-1260
2012-07-07 07:56:38	VR2W-112616	A69-9001-1260
2012-07-07 22:46:57	VR2W-112618	A69-9001-1260
2012-07-08 04:40:48	VR2W-112615	A69-9001-1260
2012-07-08 06:24:06	VR2W-112616	A69-9001-1260
2012-07-08 06:35:23	VR2W-112616	A69-9001-1260
2012-07-08 07:58:36	VR2W-112616	A69-9001-1260
2012-07-08 08:02:19	VR2W-112616	A69-9001-1260
2012-07-08 21:43:47	VR2W-112616	A69-9001-1260
2012-07-08 21:48:17	VR2W-112616	A69-9001-1260
2012-07-09 02:35:36	VR2W-112615	A69-9001-1260
2012-07-09 21:41:41	VR2W-112616	A69-9001-1260
2012-07-09 22:58:12	VR2W-112618	A69-9001-1260
2012-07-10 01:05:18	VR2W-112616	A69-9001-1260
2012-07-10 01:24:36	VR2W-112616	A69-9001-1260
2012-07-10 02:28:46	VR2W-112615	A69-9001-1260
2012-07-10 02:42:29	VR2W-112616	A69-9001-1260
2012-07-10 03:47:57	VR2W-112615	A69-9001-1260
2012-07-10 04:55:02	VR2W-112616	A69-9001-1260
2012-07-10 07:46:10	VR2W-112616	A69-9001-1260
2012-07-10 23:01:18	VR2W-112617	A69-9001-1260
2012-07-10 23:26:51	VR2W-112615	A69-9001-1260
2012-07-10 23:49:03	VR2W-112616	A69-9001-1260
2012-07-11 06:02:59	VR2W-112615	A69-9001-1260
2012-07-11 06:37:58	VR2W-112616	A69-9001-1260
2012-07-11 07:05:55	VR2W-112615	A69-9001-1260
2012-07-11 07:20:18	VR2W-112615	A69-9001-1260
2012-07-11 07:41:39	VR2W-112615	A69-9001-1260
2012-07-11 07:45:08	VR2W-112615	A69-9001-1260
2012-07-11 22:24:44	VR2W-112615	A69-9001-1260
2012-07-11 23:12:28	VR2W-112615	A69-9001-1260
2012-07-11 23:37:14	VR2W-112615	A69-9001-1260
2012-07-12 00:28:47	VR2W-112615	A69-9001-1260
2012-07-12 01:41:56	VR2W-112616	A69-9001-1260
2012-07-12 21:32:56	VR2W-112616	A69-9001-1260
2012-07-12 21:54:29	VR2W-112615	A69-9001-1260
2012-07-12 22:12:25	VR2W-112616	A69-9001-1260
2012-07-12 22:31:22	VR2W-112616	A69-9001-1260
2012-07-12 22:34:54	VR2W-112616	A69-9001-1260
2012-07-12 23:24:40	VR2W-112616	A69-9001-1260
2012-07-13 00:19:49	VR2W-112615	A69-9001-1260
2012-07-13 02:53:59	VR2W-112615	A69-9001-1260
2012-07-13 05:53:15	VR2W-112616	A69-9001-1260
2012-07-13 06:39:39	VR2W-112616	A69-9001-1260
2012-07-13 07:44:46	VR2W-112616	A69-9001-1260
2012-07-13 21:14:19	VR2W-112616	A69-9001-1260
2012-07-13 22:45:01	VR2W-112617	A69-9001-1260
2012-07-14 01:04:17	VR2W-112616	A69-9001-1260
2012-07-14 07:28:50	VR2W-112616	A69-9001-1260
2012-07-15 01:53:22	VR2W-112615	A69-9001-1260
2012-07-15 02:01:32	VR2W-112615	A69-9001-1260
2012-07-15 02:14:06	VR2W-112615	A69-9001-1260
2012-07-15 03:23:21	VR2W-112615	A69-9001-1260
2012-07-15 07:37:41	VR2W-112616	A69-9001-1260
2012-07-16 02:35:55	VR2W-112616	A69-9001-1260
2012-07-16 03:23:39	VR2W-112616	A69-9001-1260
2012-07-16 06:15:28	VR2W-112616	A69-9001-1260
2012-07-16 06:25:03	VR2W-112616	A69-9001-1260
2012-07-16 07:42:28	VR2W-112616	A69-9001-1260
2012-07-17 01:05:31	VR2W-112616	A69-9001-1260
2012-07-17 01:39:47	VR2W-112616	A69-9001-1260
2012-07-17 01:44:28	VR2W-112616	A69-9001-1260
2012-07-17 21:46:18	VR2W-112617	A69-9001-1260
2012-07-18 06:10:38	VR2W-112616	A69-9001-1260
2012-07-18 07:51:38	VR2W-112616	A69-9001-1260
2012-07-18 21:14:21	VR2W-112616	A69-9001-1260
2012-07-20 03:58:41	VR2W-112616	A69-9001-1260
2012-07-20 06:50:39	VR2W-112616	A69-9001-1260
2012-07-20 07:03:57	VR2W-112616	A69-9001-1260
2012-07-20 07:25:34	VR2W-112616	A69-9001-1260
2012-07-20 23:08:35	VR2W-112616	A69-9001-1260
2012-07-20 23:26:53	VR2W-112616	A69-9001-1260
2012-07-20 23:50:05	VR2W-112616	A69-9001-1260
2012-07-21 00:02:51	VR2W-112616	A69-9001-1260
2012-07-21 00:25:27	VR2W-112616	A69-9001-1260
2012-07-21 00:39:02	VR2W-112616	A69-9001-1260
2012-07-21 01:10:08	VR2W-112616	A69-9001-1260
2012-07-21 01:18:51	VR2W-112616	A69-9001-1260
2012-07-21 03:37:15	VR2W-112615	A69-9001-1260
2012-07-21 03:51:03	VR2W-112615	A69-9001-1260
2012-07-21 05:43:24	VR2W-112616	A69-9001-1260
2012-07-21 06:11:07	VR2W-112616	A69-9001-1260
2012-07-21 06:36:40	VR2W-112616	A69-9001-1260
2012-07-21 06:40:40	VR2W-112616	A69-9001-1260
2012-07-21 06:54:14	VR2W-112616	A69-9001-1260
2012-07-21 06:57:47	VR2W-112616	A69-9001-1260
2012-07-21 07:06:05	VR2W-112616	A69-9001-1260
2012-07-21 22:08:10	VR2W-112615	A69-9001-1260
2012-07-22 01:07:45	VR2W-112616	A69-9001-1260
2012-07-22 02:01:55	VR2W-112616	A69-9001-1260
2012-07-22 03:06:56	VR2W-112616	A69-9001-1260
2012-07-22 04:24:02	VR2W-112616	A69-9001-1260
2012-07-22 04:28:21	VR2W-112616	A69-9001-1260
2012-07-22 05:19:33	VR2W-112616	A69-9001-1260
2012-07-22 05:31:06	VR2W-112616	A69-9001-1260
2012-07-22 06:52:30	VR2W-112616	A69-9001-1260
2012-07-22 06:55:59	VR2W-112615	A69-9001-1260
2012-07-22 07:21:47	VR2W-112616	A69-9001-1260
2012-07-22 07:25:33	VR2W-112616	A69-9001-1260
2012-07-22 22:44:59	VR2W-112615	A69-9001-1260
2012-07-22 23:52:21	VR2W-112616	A69-9001-1260
2012-07-23 00:24:15	VR2W-112616	A69-9001-1260
2012-07-23 00:28:00	VR2W-112616	A69-9001-1260
2012-07-23 00:57:15	VR2W-112617	A69-9001-1260
2012-07-23 01:01:13	VR2W-112616	A69-9001-1260
2012-07-23 02:12:56	VR2W-112616	A69-9001-1260
2012-07-23 02:39:32	VR2W-112616	A69-9001-1260
2012-07-23 02:42:52	VR2W-112616	A69-9001-1260
2012-07-23 04:33:13	VR2W-112616	A69-9001-1260
2012-07-23 04:44:26	VR2W-112616	A69-9001-1260
2012-07-23 05:21:17	VR2W-112616	A69-9001-1260
2012-07-23 06:24:19	VR2W-112616	A69-9001-1260
2012-07-23 06:58:46	VR2W-112616	A69-9001-1260
2012-07-23 07:02:50	VR2W-112616	A69-9001-1260
2012-07-23 23:07:55	VR2W-112617	A69-9001-1260
2012-07-23 23:27:47	VR2W-112616	A69-9001-1260
2012-07-23 23:31:11	VR2W-112616	A69-9001-1260
2012-07-23 23:56:41	VR2W-112616	A69-9001-1260
2012-07-24 00:05:21	VR2W-112616	A69-9001-1260
2012-07-24 00:19:56	VR2W-112616	A69-9001-1260
2012-07-24 00:34:41	VR2W-112616	A69-9001-1260
2012-07-24 00:44:26	VR2W-112616	A69-9001-1260
2012-07-24 01:33:26	VR2W-112616	A69-9001-1260
2012-07-24 01:42:53	VR2W-112616	A69-9001-1260
2012-07-24 04:07:50	VR2W-112616	A69-9001-1260
2012-07-24 04:15:35	VR2W-112616	A69-9001-1260
2012-07-24 04:20:27	VR2W-112616	A69-9001-1260
2012-07-24 04:54:20	VR2W-112616	A69-9001-1260
2012-07-24 05:48:12	VR2W-112616	A69-9001-1260
2012-07-24 20:47:18	VR2W-112616	A69-9001-1260
2012-07-25 02:51:00	VR2W-112616	A69-9001-1260
2012-07-25 03:57:58	VR2W-112615	A69-9001-1260
2012-07-25 05:14:17	VR2W-112616	A69-9001-1260
2012-07-25 05:59:09	VR2W-112616	A69-9001-1260
2012-07-25 07:27:49	VR2W-112616	A69-9001-1260
2012-07-25 07:43:33	VR2W-112616	A69-9001-1260
2012-07-25 08:03:05	VR2W-112616	A69-9001-1260
2012-07-25 23:27:42	VR2W-112616	A69-9001-1260
2012-07-26 00:39:14	VR2W-112616	A69-9001-1260
2012-07-26 02:25:05	VR2W-112616	A69-9001-1260
2012-07-26 02:42:00	VR2W-112616	A69-9001-1260
2012-07-26 03:39:38	VR2W-112616	A69-9001-1260
2012-07-26 03:58:49	VR2W-112616	A69-9001-1260
2012-07-26 04:42:39	VR2W-112616	A69-9001-1260
2012-07-26 05:07:33	VR2W-112616	A69-9001-1260
2012-07-26 05:47:39	VR2W-112616	A69-9001-1260
2012-07-26 05:55:56	VR2W-112616	A69-9001-1260
2012-07-26 07:19:17	VR2W-112616	A69-9001-1260
2012-07-26 07:51:09	VR2W-112616	A69-9001-1260
2012-07-26 23:47:56	VR2W-112616	A69-9001-1260
2012-07-27 01:37:49	VR2W-112616	A69-9001-1260
2012-07-27 05:18:38	VR2W-112616	A69-9001-1260
2012-07-27 21:04:27	VR2W-112617	A69-9001-1260
2012-07-27 21:50:43	VR2W-112615	A69-9001-1260
2012-07-27 23:29:28	VR2W-112616	A69-9001-1260
2012-07-27 23:47:19	VR2W-112616	A69-9001-1260
2012-07-28 00:10:14	VR2W-112616	A69-9001-1260
2012-07-28 00:59:44	VR2W-112616	A69-9001-1260
2012-07-28 04:11:22	VR2W-112616	A69-9001-1260
2012-07-28 04:50:04	VR2W-112616	A69-9001-1260
2012-07-28 04:54:43	VR2W-112616	A69-9001-1260
2012-07-28 06:45:41	VR2W-112616	A69-9001-1260
2012-07-28 07:14:09	VR2W-112616	A69-9001-1260
2012-07-28 07:45:14	VR2W-112616	A69-9001-1260
2012-07-28 23:36:35	VR2W-112616	A69-9001-1260
2012-07-29 04:09:34	VR2W-112616	A69-9001-1260
2012-07-29 04:30:00	VR2W-112616	A69-9001-1260
2012-07-29 05:02:49	VR2W-112616	A69-9001-1260
2012-07-29 05:18:10	VR2W-112616	A69-9001-1260
2012-07-29 05:51:52	VR2W-112616	A69-9001-1260
2012-07-29 06:00:26	VR2W-112616	A69-9001-1260
2012-07-29 22:14:49	VR2W-112618	A69-9001-1260
2012-07-29 23:55:35	VR2W-112616	A69-9001-1260
2012-07-30 00:23:51	VR2W-112616	A69-9001-1260
2012-07-30 00:35:54	VR2W-112616	A69-9001-1260
2012-07-30 01:37:17	VR2W-112616	A69-9001-1260
2012-07-30 01:55:33	VR2W-112616	A69-9001-1260
2012-07-30 05:33:22	VR2W-112615	A69-9001-1260
2012-07-30 20:57:13	VR2W-112616	A69-9001-1260
2012-07-30 23:04:59	VR2W-112616	A69-9001-1260
2012-07-30 23:33:33	VR2W-112616	A69-9001-1260
2012-07-31 00:02:35	VR2W-112616	A69-9001-1260
2012-07-31 00:56:17	VR2W-112616	A69-9001-1260
2012-07-31 01:05:39	VR2W-112616	A69-9001-1260
2012-07-31 01:27:46	VR2W-112616	A69-9001-1260
2012-07-31 01:38:56	VR2W-112615	A69-9001-1260
2012-07-31 01:47:29	VR2W-112616	A69-9001-1260
2012-07-31 03:07:18	VR2W-112616	A69-9001-1260
2012-07-31 03:17:26	VR2W-112616	A69-9001-1260
2012-07-31 03:30:04	VR2W-112616	A69-9001-1260
2012-07-31 03:57:13	VR2W-112616	A69-9001-1260
2012-07-31 06:32:15	VR2W-112616	A69-9001-1260
2012-07-31 08:20:38	VR2W-112616	A69-9001-1260
2012-07-31 22:37:09	VR2W-112616	A69-9001-1260
2012-08-01 01:43:59	VR2W-112615	A69-9001-1260
2012-08-01 01:44:29	VR2W-112616	A69-9001-1260
2012-08-01 01:52:14	VR2W-112616	A69-9001-1260
2012-08-01 02:08:24	VR2W-112616	A69-9001-1260
2012-08-01 02:16:00	VR2W-112616	A69-9001-1260
2012-08-01 02:20:41	VR2W-112616	A69-9001-1260
2012-08-01 02:33:55	VR2W-112616	A69-9001-1260
2012-08-01 04:10:40	VR2W-112616	A69-9001-1260
2012-08-01 04:20:08	VR2W-112616	A69-9001-1260
2012-08-01 04:40:26	VR2W-112616	A69-9001-1260
2012-08-01 05:05:56	VR2W-112616	A69-9001-1260
2012-08-01 05:14:15	VR2W-112616	A69-9001-1260
2012-08-01 05:18:18	VR2W-112615	A69-9001-1260
2012-08-01 05:55:29	VR2W-112616	A69-9001-1260
2012-08-01 06:05:13	VR2W-112616	A69-9001-1260
2012-08-01 06:52:14	VR2W-112616	A69-9001-1260
2012-08-01 21:10:12	VR2W-112618	A69-9001-1260
2012-08-02 00:06:44	VR2W-112616	A69-9001-1260
2012-08-02 00:14:12	VR2W-112616	A69-9001-1260
2012-08-02 00:47:08	VR2W-112616	A69-9001-1260
2012-08-02 01:20:07	VR2W-112616	A69-9001-1260
2012-08-02 01:38:46	VR2W-112616	A69-9001-1260
2012-08-02 01:56:48	VR2W-112616	A69-9001-1260
2012-08-02 02:10:25	VR2W-112616	A69-9001-1260
2012-08-02 02:22:40	VR2W-112616	A69-9001-1260
2012-08-02 02:26:23	VR2W-112616	A69-9001-1260
2012-08-02 02:57:44	VR2W-112616	A69-9001-1260
2012-08-02 04:17:30	VR2W-112615	A69-9001-1260
2012-08-02 04:39:09	VR2W-112616	A69-9001-1260
2012-08-02 04:57:00	VR2W-112616	A69-9001-1260
2012-08-02 05:12:33	VR2W-112616	A69-9001-1260
2012-08-02 20:53:48	VR2W-112617	A69-9001-1260
2012-08-02 23:57:05	VR2W-112615	A69-9001-1260
2012-08-03 00:36:07	VR2W-112616	A69-9001-1260
2012-08-03 00:43:32	VR2W-112616	A69-9001-1260
2012-08-03 00:53:58	VR2W-112616	A69-9001-1260
2012-08-03 01:11:43	VR2W-112616	A69-9001-1260
2012-08-03 01:19:40	VR2W-112616	A69-9001-1260
2012-08-03 03:31:45	VR2W-112615	A69-9001-1260
2012-08-03 03:52:02	VR2W-112616	A69-9001-1260
2012-08-03 03:55:44	VR2W-112616	A69-9001-1260
2012-08-03 04:43:39	VR2W-112616	A69-9001-1260
2012-08-03 04:52:41	VR2W-112616	A69-9001-1260
2012-08-03 06:21:02	VR2W-112616	A69-9001-1260
2012-08-03 21:11:35	VR2W-112618	A69-9001-1260
2012-08-03 23:41:33	VR2W-112615	A69-9001-1260
2012-08-03 23:51:35	VR2W-112616	A69-9001-1260
2012-08-04 00:17:53	VR2W-112616	A69-9001-1260
2012-08-04 01:51:05	VR2W-112616	A69-9001-1260
2012-08-04 02:07:20	VR2W-112616	A69-9001-1260
2012-08-04 02:11:49	VR2W-112616	A69-9001-1260
2012-08-04 02:29:41	VR2W-112616	A69-9001-1260
2012-08-04 02:47:04	VR2W-112616	A69-9001-1260
2012-08-04 03:30:42	VR2W-112616	A69-9001-1260
2012-08-04 05:14:30	VR2W-112616	A69-9001-1260
2012-08-04 06:00:12	VR2W-112616	A69-9001-1260
2012-08-04 06:03:31	VR2W-112616	A69-9001-1260
2012-08-04 06:09:54	VR2W-112615	A69-9001-1260
2012-08-04 21:29:18	VR2W-112618	A69-9001-1260
2012-08-04 23:32:56	VR2W-112616	A69-9001-1260
2012-08-04 23:43:39	VR2W-112616	A69-9001-1260
2012-08-04 23:47:01	VR2W-112616	A69-9001-1260
2012-08-05 00:28:55	VR2W-112616	A69-9001-1260
2012-08-05 01:26:02	VR2W-112616	A69-9001-1260
2012-08-05 02:08:07	VR2W-112616	A69-9001-1260
2012-08-05 06:06:26	VR2W-112616	A69-9001-1260
2012-08-05 07:02:33	VR2W-112616	A69-9001-1260
2012-08-05 23:52:21	VR2W-112616	A69-9001-1260
2012-08-06 01:01:49	VR2W-112616	A69-9001-1260
2012-08-06 03:17:12	VR2W-112616	A69-9001-1260
2012-08-06 03:46:59	VR2W-112616	A69-9001-1260
2012-08-06 03:50:21	VR2W-112616	A69-9001-1260
2012-08-06 03:53:48	VR2W-112616	A69-9001-1260
2012-08-06 04:39:31	VR2W-112616	A69-9001-1260
2012-08-06 05:15:05	VR2W-112616	A69-9001-1260
2012-08-06 05:24:24	VR2W-112616	A69-9001-1260
2012-08-06 05:32:09	VR2W-112616	A69-9001-1260
2012-08-06 06:00:46	VR2W-112616	A69-9001-1260
2012-08-06 06:09:47	VR2W-112616	A69-9001-1260
2012-08-06 06:13:35	VR2W-112616	A69-9001-1260
2012-08-06 06:17:58	VR2W-112616	A69-9001-1260
2012-08-06 06:43:33	VR2W-112616	A69-9001-1260
2012-08-06 06:57:59	VR2W-112616	A69-9001-1260
2012-08-07 02:41:35	VR2W-112616	A69-9001-1260
2012-08-07 03:20:42	VR2W-112616	A69-9001-1260
2012-08-07 03:27:56	VR2W-112616	A69-9001-1260
2012-08-07 03:32:08	VR2W-112616	A69-9001-1260
2012-08-07 04:02:41	VR2W-112616	A69-9001-1260
2012-08-07 04:07:21	VR2W-112616	A69-9001-1260
2012-08-07 05:43:36	VR2W-112616	A69-9001-1260
2012-08-07 07:32:00	VR2W-112615	A69-9001-1260
2012-08-07 21:00:43	VR2W-112618	A69-9001-1260
2012-08-07 21:04:05	VR2W-112618	A69-9001-1260
2012-08-07 21:11:15	VR2W-112618	A69-9001-1260
2012-08-08 02:49:41	VR2W-112616	A69-9001-1260
2012-08-08 02:58:26	VR2W-112616	A69-9001-1260
2012-08-08 04:06:51	VR2W-112616	A69-9001-1260
2012-08-08 06:18:15	VR2W-112616	A69-9001-1260
2012-08-08 06:27:45	VR2W-112616	A69-9001-1260
2012-08-08 06:36:13	VR2W-112616	A69-9001-1260
2012-08-08 06:40:59	VR2W-112616	A69-9001-1260
2012-08-09 03:30:10	VR2W-112617	A69-9001-1260
2012-08-09 03:42:39	VR2W-112616	A69-9001-1260
2012-08-09 04:09:29	VR2W-112616	A69-9001-1260
2012-08-09 04:13:34	VR2W-112616	A69-9001-1260
2012-08-09 04:49:20	VR2W-112615	A69-9001-1260
2012-08-09 21:38:18	VR2W-112618	A69-9001-1260
2012-08-09 21:42:17	VR2W-112618	A69-9001-1260
2012-08-09 21:47:45	VR2W-112617	A69-9001-1260
2012-08-10 01:43:51	VR2W-112617	A69-9001-1260
2012-08-10 02:16:03	VR2W-112616	A69-9001-1260
2012-08-10 02:19:34	VR2W-112616	A69-9001-1260
2012-08-10 02:27:40	VR2W-112616	A69-9001-1260
2012-08-10 05:17:29	VR2W-112616	A69-9001-1260
2012-08-10 05:36:53	VR2W-112616	A69-9001-1260
2012-08-10 22:02:05	VR2W-112616	A69-9001-1260
2012-08-10 23:09:06	VR2W-112616	A69-9001-1260
2012-08-10 23:57:04	VR2W-112616	A69-9001-1260
2012-08-11 00:40:34	VR2W-112615	A69-9001-1260
2012-08-11 00:44:56	VR2W-112616	A69-9001-1260
2012-08-11 02:42:10	VR2W-112616	A69-9001-1260
2012-08-11 04:10:03	VR2W-112616	A69-9001-1260
2012-08-11 04:57:23	VR2W-112616	A69-9001-1260
2012-08-11 05:36:23	VR2W-112616	A69-9001-1260
2012-08-11 06:24:57	VR2W-112616	A69-9001-1260
2012-08-11 21:44:36	VR2W-112616	A69-9001-1260
2012-08-11 22:05:49	VR2W-112616	A69-9001-1260
2012-08-11 22:18:21	VR2W-112616	A69-9001-1260
2012-08-11 22:22:22	VR2W-112616	A69-9001-1260
2012-08-11 22:31:42	VR2W-112616	A69-9001-1260
2012-08-11 22:39:30	VR2W-112616	A69-9001-1260
2012-08-11 23:22:40	VR2W-112616	A69-9001-1260
2012-08-12 00:06:58	VR2W-112616	A69-9001-1260
2012-08-12 00:22:55	VR2W-112616	A69-9001-1260
2012-08-12 02:01:54	VR2W-112616	A69-9001-1260
2012-08-12 04:46:24	VR2W-112616	A69-9001-1260
2012-08-12 07:05:29	VR2W-112616	A69-9001-1260
2012-08-12 07:27:16	VR2W-112616	A69-9001-1260
2012-08-13 00:01:05	VR2W-112616	A69-9001-1260
2012-08-13 01:42:00	VR2W-112616	A69-9001-1260
2012-08-13 01:53:34	VR2W-112616	A69-9001-1260
2012-08-13 02:17:43	VR2W-112615	A69-9001-1260
2012-08-13 04:22:48	VR2W-112616	A69-9001-1260
2012-08-13 04:36:18	VR2W-112616	A69-9001-1260
2012-08-13 04:49:11	VR2W-112616	A69-9001-1260
2012-08-13 05:39:55	VR2W-112616	A69-9001-1260
2012-08-13 06:15:49	VR2W-112615	A69-9001-1260
2012-08-13 07:33:26	VR2W-112616	A69-9001-1260
2012-08-13 23:01:22	VR2W-112614	A69-9001-1260					Deep 0m
2012-08-14 01:22:39	VR2W-112616	A69-9001-1260
2012-08-14 01:39:04	VR2W-112615	A69-9001-1260
2012-08-14 01:53:55	VR2W-112616	A69-9001-1260
2012-08-14 01:58:33	VR2W-112616	A69-9001-1260
2012-08-14 02:06:37	VR2W-112616	A69-9001-1260
2012-08-14 04:26:59	VR2W-112616	A69-9001-1260
2012-08-14 04:30:53	VR2W-112616	A69-9001-1260
2012-08-14 04:50:58	VR2W-112616	A69-9001-1260
2012-08-14 05:16:47	VR2W-112615	A69-9001-1260
2012-08-14 06:13:20	VR2W-112616	A69-9001-1260
2012-08-14 07:29:18	VR2W-112616	A69-9001-1260
2012-08-14 22:33:32	VR2W-112616	A69-9001-1260
2012-08-14 23:45:37	VR2W-112616	A69-9001-1260
2012-08-15 00:17:45	VR2W-112616	A69-9001-1260
2012-08-15 01:58:48	VR2W-112616	A69-9001-1260
2012-08-15 03:27:11	VR2W-112616	A69-9001-1260
2012-08-15 05:02:51	VR2W-112615	A69-9001-1260
2012-08-15 05:16:50	VR2W-112615	A69-9001-1260
2012-08-15 05:21:06	VR2W-112615	A69-9001-1260
2012-08-15 06:10:31	VR2W-112615	A69-9001-1260
2012-08-15 07:05:29	VR2W-112616	A69-9001-1260
2012-08-15 22:34:36	VR2W-112616	A69-9001-1260
2012-08-16 00:51:40	VR2W-112616	A69-9001-1260
2012-08-16 02:52:20	VR2W-112616	A69-9001-1260
2012-08-16 02:56:07	VR2W-112616	A69-9001-1260
2012-08-16 04:25:54	VR2W-112616	A69-9001-1260
2012-08-16 05:20:44	VR2W-112616	A69-9001-1260
2012-08-16 06:25:52	VR2W-112616	A69-9001-1260
2012-08-16 21:30:30	VR2W-112616	A69-9001-1260
2012-08-17 00:19:44	VR2W-112616	A69-9001-1260
2012-08-17 00:38:01	VR2W-112616	A69-9001-1260
2012-08-17 02:47:02	VR2W-112616	A69-9001-1260
2012-08-17 03:35:47	VR2W-112616	A69-9001-1260
2012-08-17 03:45:50	VR2W-112616	A69-9001-1260
2012-08-17 06:45:09	VR2W-112616	A69-9001-1260
2012-08-17 06:49:51	VR2W-112616	A69-9001-1260
2012-08-17 07:27:39	VR2W-112616	A69-9001-1260
2012-08-17 07:51:33	VR2W-112615	A69-9001-1260
2012-08-17 20:38:22	VR2W-112615	A69-9001-1260
2012-08-17 21:10:57	VR2W-112618	A69-9001-1260
2012-08-17 23:18:36	VR2W-112616	A69-9001-1260
2012-08-18 00:35:00	VR2W-112616	A69-9001-1260
2012-08-18 02:47:00	VR2W-112616	A69-9001-1260
2012-08-18 04:11:54	VR2W-112616	A69-9001-1260
2012-08-18 04:34:04	VR2W-112616	A69-9001-1260
2012-08-18 04:45:30	VR2W-112616	A69-9001-1260
2012-08-18 06:48:16	VR2W-112615	A69-9001-1260
2012-08-18 23:16:20	VR2W-112616	A69-9001-1260
2012-08-19 00:23:21	VR2W-112616	A69-9001-1260
2012-08-19 00:30:59	VR2W-112616	A69-9001-1260
2012-08-19 01:40:28	VR2W-112616	A69-9001-1260
2012-08-19 01:52:53	VR2W-112616	A69-9001-1260
2012-08-19 02:11:46	VR2W-112616	A69-9001-1260
2012-08-19 03:24:00	VR2W-112616	A69-9001-1260
2012-08-19 03:47:10	VR2W-112615	A69-9001-1260
2012-08-19 04:15:41	VR2W-112616	A69-9001-1260
2012-08-19 04:31:49	VR2W-112616	A69-9001-1260
2012-08-19 05:16:22	VR2W-112616	A69-9001-1260
2012-08-19 06:21:13	VR2W-112616	A69-9001-1260
2012-08-19 06:35:04	VR2W-112615	A69-9001-1260
2012-08-19 06:43:40	VR2W-112615	A69-9001-1260
2012-08-19 06:57:17	VR2W-112616	A69-9001-1260
2012-08-19 22:01:45	VR2W-112616	A69-9001-1260
2012-08-19 22:27:37	VR2W-112616	A69-9001-1260
2012-08-19 22:31:10	VR2W-112614	A69-9001-1260					Deep 0m
2012-08-20 00:35:02	VR2W-112615	A69-9001-1260
2012-08-20 01:15:08	VR2W-112616	A69-9001-1260
2012-08-20 03:56:27	VR2W-112616	A69-9001-1260
2012-08-20 04:01:04	VR2W-112616	A69-9001-1260
2012-08-20 04:05:22	VR2W-112616	A69-9001-1260
2012-08-20 04:13:10	VR2W-112616	A69-9001-1260
2012-08-20 04:16:29	VR2W-112616	A69-9001-1260
2012-08-20 04:31:01	VR2W-112616	A69-9001-1260
2012-08-20 05:30:25	VR2W-112615	A69-9001-1260
2012-08-20 23:34:34	VR2W-112616	A69-9001-1260
2012-08-21 00:21:44	VR2W-112616	A69-9001-1260
2012-08-21 00:31:10	VR2W-112616	A69-9001-1260
2012-08-21 00:39:24	VR2W-112616	A69-9001-1260
2012-08-21 01:00:34	VR2W-112616	A69-9001-1260
2012-08-21 01:23:35	VR2W-112616	A69-9001-1260
2012-08-21 01:48:41	VR2W-112616	A69-9001-1260
2012-08-21 02:51:30	VR2W-112616	A69-9001-1260
2012-08-21 03:08:31	VR2W-112616	A69-9001-1260
2012-08-21 05:16:38	VR2W-112616	A69-9001-1260
2012-08-21 06:04:55	VR2W-112616	A69-9001-1260
2012-08-21 06:43:02	VR2W-112615	A69-9001-1260
2012-08-21 07:26:56	VR2W-112615	A69-9001-1260
2012-08-21 22:35:09	VR2W-112616	A69-9001-1260
2012-08-21 23:21:57	VR2W-112616	A69-9001-1260
2012-08-21 23:48:29	VR2W-112616	A69-9001-1260
2012-08-21 23:51:46	VR2W-112616	A69-9001-1260
2012-08-21 23:55:06	VR2W-112616	A69-9001-1260
2012-08-22 00:40:10	VR2W-112617	A69-9001-1260
2012-08-22 01:17:32	VR2W-112615	A69-9001-1260
2012-08-22 05:34:48	VR2W-112616	A69-9001-1260
2012-08-22 23:06:39	VR2W-112615	A69-9001-1260
2012-08-22 23:41:45	VR2W-112615	A69-9001-1260
2012-08-23 00:17:19	VR2W-112615	A69-9001-1260
2012-08-23 00:38:26	VR2W-112616	A69-9001-1260
2012-08-23 00:58:00	VR2W-112616	A69-9001-1260
2012-08-23 01:12:51	VR2W-112617	A69-9001-1260
2012-08-23 01:28:55	VR2W-112616	A69-9001-1260
2012-08-23 01:57:22	VR2W-112615	A69-9001-1260
2012-08-23 02:02:01	VR2W-112616	A69-9001-1260
2012-08-23 02:24:51	VR2W-112616	A69-9001-1260
2012-08-23 03:55:10	VR2W-112615	A69-9001-1260
2012-08-23 05:27:25	VR2W-112616	A69-9001-1260
2012-08-23 22:40:30	VR2W-112615	A69-9001-1260
2012-08-23 22:44:44	VR2W-112615	A69-9001-1260
2012-08-23 22:52:35	VR2W-112616	A69-9001-1260
2012-08-24 02:44:03	VR2W-112616	A69-9001-1260
2012-08-24 03:56:02	VR2W-112616	A69-9001-1260
2012-08-24 04:17:49	VR2W-112616	A69-9001-1260
2012-08-24 04:32:37	VR2W-112616	A69-9001-1260
2012-08-24 05:30:14	VR2W-112616	A69-9001-1260
2012-08-24 06:20:53	VR2W-112616	A69-9001-1260
2012-08-24 06:29:32	VR2W-112616	A69-9001-1260
2012-08-24 06:36:17	VR2W-112616	A69-9001-1260
2012-08-24 06:52:09	VR2W-112616	A69-9001-1260
2012-08-24 07:01:28	VR2W-112616	A69-9001-1260
2012-08-24 07:23:31	VR2W-112616	A69-9001-1260
2012-08-25 00:33:57	VR2W-112616	A69-9001-1260
2012-08-25 00:45:15	VR2W-112616	A69-9001-1260
2012-08-25 00:48:36	VR2W-112616	A69-9001-1260
2012-08-25 01:15:41	VR2W-112616	A69-9001-1260
2012-08-25 01:20:05	VR2W-112616	A69-9001-1260
2012-08-25 05:23:07	VR2W-112616	A69-9001-1260
2012-08-25 23:17:05	VR2W-112616	A69-9001-1260
2012-08-25 23:21:11	VR2W-112616	A69-9001-1260
2012-08-25 23:24:27	VR2W-112616	A69-9001-1260
2012-08-26 00:57:11	VR2W-112616	A69-9001-1260
2012-08-26 01:33:45	VR2W-112616	A69-9001-1260
2012-08-26 03:47:13	VR2W-112616	A69-9001-1260
2012-08-26 04:36:34	VR2W-112615	A69-9001-1260
2012-08-26 05:46:51	VR2W-112616	A69-9001-1260
2012-08-26 05:55:27	VR2W-112616	A69-9001-1260
2012-08-26 06:50:29	VR2W-112616	A69-9001-1260
2012-08-26 22:19:21	VR2W-112615	A69-9001-1260
2012-08-26 23:27:22	VR2W-112616	A69-9001-1260
2012-08-27 00:40:58	VR2W-112615	A69-9001-1260
2012-08-27 05:19:18	VR2W-112616	A69-9001-1260
2012-08-27 22:40:06	VR2W-112615	A69-9001-1260
2012-08-27 22:50:33	VR2W-112616	A69-9001-1260
2012-08-27 23:09:31	VR2W-112616	A69-9001-1260
2012-08-28 01:07:23	VR2W-112616	A69-9001-1260
2012-08-28 02:43:33	VR2W-112616	A69-9001-1260
2012-08-28 02:56:06	VR2W-112616	A69-9001-1260
2012-08-28 04:02:52	VR2W-112616	A69-9001-1260
2012-08-28 05:35:23	VR2W-112616	A69-9001-1260
2012-08-28 06:54:47	VR2W-112616	A69-9001-1260
2012-08-28 06:58:26	VR2W-112616	A69-9001-1260
2012-08-28 23:00:15	VR2W-112616	A69-9001-1260
2012-08-29 00:19:44	VR2W-112616	A69-9001-1260
2012-08-29 02:14:35	VR2W-112616	A69-9001-1260
2012-08-29 03:37:45	VR2W-112616	A69-9001-1260
2012-08-29 03:51:37	VR2W-112615	A69-9001-1260
2012-08-29 04:27:23	VR2W-112615	A69-9001-1260
2012-08-29 05:14:09	VR2W-112616	A69-9001-1260
2012-08-29 07:20:22	VR2W-112616	A69-9001-1260
2012-08-29 20:59:51	VR2W-112616	A69-9001-1260
2012-08-29 21:38:20	VR2W-112616	A69-9001-1260
2012-08-29 22:48:16	VR2W-112616	A69-9001-1260
2012-08-30 00:09:00	VR2W-112616	A69-9001-1260
2012-08-30 02:22:33	VR2W-112616	A69-9001-1260
2012-08-30 02:25:56	VR2W-112616	A69-9001-1260
2012-08-30 02:29:28	VR2W-112616	A69-9001-1260
2012-08-30 03:43:01	VR2W-112616	A69-9001-1260
2012-08-30 06:59:56	VR2W-112616	A69-9001-1260
2012-08-30 07:12:52	VR2W-112616	A69-9001-1260
2012-08-30 21:18:02	VR2W-112616	A69-9001-1260
2012-08-30 21:29:13	VR2W-112616	A69-9001-1260
2012-08-30 21:32:39	VR2W-112616	A69-9001-1260
2012-08-30 23:40:38	VR2W-112615	A69-9001-1260
2012-08-31 02:13:53	VR2W-112616	A69-9001-1260
2012-08-31 02:43:36	VR2W-112616	A69-9001-1260
2012-08-31 03:30:22	VR2W-112616	A69-9001-1260
2012-08-31 04:00:37	VR2W-112616	A69-9001-1260
2012-08-31 04:09:06	VR2W-112616	A69-9001-1260
2012-08-31 04:13:19	VR2W-112616	A69-9001-1260
2012-08-31 04:16:50	VR2W-112616	A69-9001-1260
2012-08-31 04:46:11	VR2W-112616	A69-9001-1260
2012-08-31 05:22:55	VR2W-112616	A69-9001-1260
2012-08-31 05:39:13	VR2W-112616	A69-9001-1260
2012-08-31 06:26:16	VR2W-112616	A69-9001-1260
2012-08-31 06:38:34	VR2W-112615	A69-9001-1260
2012-08-31 06:53:36	VR2W-112616	A69-9001-1260
2012-08-31 06:57:05	VR2W-112616	A69-9001-1260
2012-08-31 07:04:55	VR2W-112616	A69-9001-1260
2012-08-31 07:08:17	VR2W-112616	A69-9001-1260
2012-08-31 07:48:43	VR2W-112616	A69-9001-1260
2012-08-31 21:47:34	VR2W-112616	A69-9001-1260
2012-08-31 22:03:34	VR2W-112616	A69-9001-1260
2012-08-31 22:19:28	VR2W-112616	A69-9001-1260
2012-08-31 22:39:03	VR2W-112616	A69-9001-1260
2012-09-01 00:56:07	VR2W-112616	A69-9001-1260
2012-09-01 01:00:54	VR2W-112616	A69-9001-1260
2012-09-01 03:03:31	VR2W-112616	A69-9001-1260
2012-09-01 03:11:42	VR2W-112615	A69-9001-1260
2012-09-01 03:39:36	VR2W-112616	A69-9001-1260
2012-09-01 04:25:56	VR2W-112616	A69-9001-1260
2012-09-01 05:19:12	VR2W-112616	A69-9001-1260
2012-09-01 05:40:55	VR2W-112616	A69-9001-1260
2012-09-01 06:21:45	VR2W-112616	A69-9001-1260
2012-09-01 07:57:44	VR2W-112615	A69-9001-1260
2012-09-01 21:30:46	VR2W-112616	A69-9001-1260
2012-09-01 21:57:23	VR2W-112616	A69-9001-1260
2012-09-01 22:11:18	VR2W-112615	A69-9001-1260
2012-09-01 22:28:51	VR2W-112616	A69-9001-1260
2012-09-01 23:18:35	VR2W-112616	A69-9001-1260
2012-09-01 23:34:29	VR2W-112616	A69-9001-1260
2012-09-02 00:43:31	VR2W-112616	A69-9001-1260
2012-09-02 00:54:50	VR2W-112616	A69-9001-1260
2012-09-02 01:47:04	VR2W-112616	A69-9001-1260
2012-09-02 02:09:01	VR2W-112615	A69-9001-1260
2012-09-02 02:51:53	VR2W-112616	A69-9001-1260
2012-09-02 03:34:22	VR2W-112616	A69-9001-1260
2012-09-02 03:37:38	VR2W-112616	A69-9001-1260
2012-09-02 04:02:59	VR2W-112616	A69-9001-1260
2012-09-02 04:07:08	VR2W-112616	A69-9001-1260
2012-09-02 04:22:15	VR2W-112616	A69-9001-1260
2012-09-02 04:26:05	VR2W-112616	A69-9001-1260
2012-09-02 04:30:28	VR2W-112616	A69-9001-1260
2012-09-02 04:42:46	VR2W-112616	A69-9001-1260
2012-09-02 04:47:30	VR2W-112616	A69-9001-1260
2012-09-02 06:58:49	VR2W-112616	A69-9001-1260
2012-09-02 07:08:45	VR2W-112616	A69-9001-1260
2012-09-02 07:12:11	VR2W-112616	A69-9001-1260
2012-09-02 20:58:40	VR2W-112615	A69-9001-1260
2012-09-02 22:51:19	VR2W-112616	A69-9001-1260
2012-09-02 23:10:36	VR2W-112615	A69-9001-1260
2012-09-02 23:11:10	VR2W-112616	A69-9001-1260
2012-09-02 23:28:19	VR2W-112616	A69-9001-1260
2012-09-02 23:33:03	VR2W-112616	A69-9001-1260
2012-09-03 00:07:41	VR2W-112616	A69-9001-1260
2012-09-03 00:29:59	VR2W-112615	A69-9001-1260
2012-09-03 01:11:21	VR2W-112616	A69-9001-1260
2012-09-03 02:17:04	VR2W-112616	A69-9001-1260
2012-09-03 02:30:48	VR2W-112616	A69-9001-1260
2012-09-03 03:27:29	VR2W-112616	A69-9001-1260
2012-09-03 03:37:59	VR2W-112616	A69-9001-1260
2012-09-03 04:10:09	VR2W-112616	A69-9001-1260
2012-09-03 04:27:03	VR2W-112616	A69-9001-1260
2012-09-03 04:46:10	VR2W-112616	A69-9001-1260
2012-09-03 05:15:55	VR2W-112616	A69-9001-1260
2012-09-03 05:32:49	VR2W-112616	A69-9001-1260
2012-09-03 06:49:32	VR2W-112616	A69-9001-1260
2012-09-03 07:10:36	VR2W-112616	A69-9001-1260
2012-09-03 07:14:39	VR2W-112616	A69-9001-1260
2012-09-03 07:24:17	VR2W-112616	A69-9001-1260
2012-09-03 20:47:37	VR2W-112615	A69-9001-1260
2012-09-03 22:32:05	VR2W-112616	A69-9001-1260
2012-09-03 23:50:11	VR2W-112616	A69-9001-1260
2012-09-03 23:58:27	VR2W-112616	A69-9001-1260
2012-09-04 00:02:55	VR2W-112616	A69-9001-1260
2012-09-04 00:06:56	VR2W-112616	A69-9001-1260
2012-09-04 00:11:43	VR2W-112616	A69-9001-1260
2012-09-04 01:56:02	VR2W-112616	A69-9001-1260
2012-09-04 02:54:07	VR2W-112616	A69-9001-1260
2012-09-04 03:00:48	VR2W-112616	A69-9001-1260
2012-09-04 03:04:18	VR2W-112616	A69-9001-1260
2012-09-04 03:35:27	VR2W-112615	A69-9001-1260
2012-09-04 03:48:54	VR2W-112616	A69-9001-1260
2012-09-04 03:53:04	VR2W-112616	A69-9001-1260
2012-09-04 06:23:18	VR2W-112616	A69-9001-1260
2012-09-04 06:37:08	VR2W-112616	A69-9001-1260
2012-09-04 21:32:06	VR2W-112616	A69-9001-1260
2012-09-04 23:29:54	VR2W-112616	A69-9001-1260
2012-09-04 23:42:45	VR2W-112616	A69-9001-1260
2012-09-04 23:45:52	VR2W-112615	A69-9001-1260
2012-09-05 00:00:40	VR2W-112616	A69-9001-1260
2012-09-05 00:08:24	VR2W-112616	A69-9001-1260
2012-09-05 00:18:05	VR2W-112616	A69-9001-1260
2012-09-05 00:57:37	VR2W-112616	A69-9001-1260
2012-09-05 02:42:53	VR2W-112616	A69-9001-1260
2012-09-05 03:05:37	VR2W-112616	A69-9001-1260
2012-09-05 05:33:09	VR2W-112616	A69-9001-1260
2012-09-05 07:10:41	VR2W-112616	A69-9001-1260
2012-09-05 07:17:49	VR2W-112616	A69-9001-1260
2012-09-05 21:24:01	VR2W-112616	A69-9001-1260
2012-09-06 01:55:35	VR2W-112616	A69-9001-1260
2012-09-06 03:36:48	VR2W-112616	A69-9001-1260
2012-09-06 04:36:14	VR2W-112616	A69-9001-1260
2012-09-06 05:36:22	VR2W-112616	A69-9001-1260
2012-09-06 06:33:29	VR2W-112616	A69-9001-1260
2012-09-06 21:32:00	VR2W-112615	A69-9001-1260
2012-09-06 21:54:51	VR2W-112615	A69-9001-1260
2012-09-06 22:57:27	VR2W-112616	A69-9001-1260
2012-09-06 23:59:31	VR2W-112615	A69-9001-1260
2012-09-07 00:44:17	VR2W-112616	A69-9001-1260
2012-09-07 02:24:47	VR2W-112616	A69-9001-1260
2012-09-07 03:19:16	VR2W-112616	A69-9001-1260
2012-09-07 03:30:45	VR2W-112616	A69-9001-1260
2012-09-07 03:59:32	VR2W-112616	A69-9001-1260
2012-09-07 04:53:55	VR2W-112616	A69-9001-1260
2012-09-07 04:57:15	VR2W-112616	A69-9001-1260
2012-09-07 05:00:38	VR2W-112616	A69-9001-1260
2012-09-07 05:04:09	VR2W-112616	A69-9001-1260
2012-09-07 05:34:04	VR2W-112616	A69-9001-1260
2012-09-07 07:01:26	VR2W-112616	A69-9001-1260
2012-09-07 21:50:12	VR2W-112615	A69-9001-1260
2012-09-08 03:22:33	VR2W-112615	A69-9001-1260
2012-09-08 03:32:43	VR2W-112615	A69-9001-1260
2012-09-08 03:41:14	VR2W-112616	A69-9001-1260
2012-09-08 04:31:25	VR2W-112615	A69-9001-1260
2012-09-08 04:39:25	VR2W-112616	A69-9001-1260
2012-09-08 05:25:38	VR2W-112615	A69-9001-1260
2012-09-08 05:34:23	VR2W-112616	A69-9001-1260
2012-09-08 06:39:47	VR2W-112616	A69-9001-1260
2012-09-08 07:02:52	VR2W-112616	A69-9001-1260
2012-09-08 07:19:31	VR2W-112616	A69-9001-1260
2012-09-08 07:43:49	VR2W-112615	A69-9001-1260
2012-09-08 20:36:41	VR2W-112615	A69-9001-1260
2012-09-08 21:04:18	VR2W-112615	A69-9001-1260
2012-09-08 23:01:36	VR2W-112615	A69-9001-1260
2012-09-08 23:51:33	VR2W-112616	A69-9001-1260
2012-09-08 23:58:25	VR2W-112616	A69-9001-1260
2012-09-09 00:44:12	VR2W-112616	A69-9001-1260
2012-09-09 01:36:11	VR2W-112616	A69-9001-1260
2012-09-09 01:54:44	VR2W-112616	A69-9001-1260
2012-09-09 03:44:45	VR2W-112616	A69-9001-1260
2012-09-09 03:49:05	VR2W-112616	A69-9001-1260
2012-09-09 03:52:50	VR2W-112616	A69-9001-1260
2012-09-09 03:57:04	VR2W-112616	A69-9001-1260
2012-09-09 04:44:06	VR2W-112616	A69-9001-1260
2012-09-09 05:24:43	VR2W-112616	A69-9001-1260
2012-09-09 05:29:11	VR2W-112616	A69-9001-1260
2012-09-09 05:58:05	VR2W-112616	A69-9001-1260
2012-09-09 06:05:07	VR2W-112616	A69-9001-1260
2012-09-09 06:26:16	VR2W-112616	A69-9001-1260
2012-09-09 06:46:19	VR2W-112616	A69-9001-1260
2012-09-09 07:15:26	VR2W-112616	A69-9001-1260
2012-09-09 07:34:35	VR2W-112615	A69-9001-1260
2012-09-09 20:47:04	VR2W-112616	A69-9001-1260
2012-09-09 20:51:22	VR2W-112616	A69-9001-1260
2012-09-09 22:06:37	VR2W-112616	A69-9001-1260
2012-09-09 22:18:03	VR2W-112616	A69-9001-1260
2012-09-09 23:04:22	VR2W-112616	A69-9001-1260
2012-09-09 23:12:18	VR2W-112616	A69-9001-1260
2012-09-10 00:46:02	VR2W-112616	A69-9001-1260
2012-09-10 00:50:27	VR2W-112616	A69-9001-1260
2012-09-10 01:03:11	VR2W-112616	A69-9001-1260
2012-09-10 02:19:55	VR2W-112615	A69-9001-1260
2012-09-10 03:57:20	VR2W-112616	A69-9001-1260
2012-09-10 04:28:18	VR2W-112616	A69-9001-1260
2012-09-10 04:39:03	VR2W-112616	A69-9001-1260
2012-09-10 04:46:03	VR2W-112616	A69-9001-1260
2012-09-10 05:25:13	VR2W-112616	A69-9001-1260
2012-09-10 05:29:05	VR2W-112616	A69-9001-1260
2012-09-10 06:08:12	VR2W-112616	A69-9001-1260
2012-09-10 06:55:43	VR2W-112616	A69-9001-1260
2012-09-10 07:25:46	VR2W-112616	A69-9001-1260
2012-09-10 21:43:49	VR2W-112616	A69-9001-1260
2012-09-10 21:51:21	VR2W-112616	A69-9001-1260
2012-09-10 22:26:46	VR2W-112616	A69-9001-1260
2012-09-10 23:18:53	VR2W-112615	A69-9001-1260
2012-09-10 23:22:14	VR2W-112615	A69-9001-1260
2012-09-10 23:37:48	VR2W-112615	A69-9001-1260
2012-09-10 23:50:02	VR2W-112615	A69-9001-1260
2012-09-11 00:08:40	VR2W-112616	A69-9001-1260
2012-09-11 00:11:37	VR2W-112615	A69-9001-1260
2012-09-11 00:24:26	VR2W-112616	A69-9001-1260
2012-09-11 00:37:06	VR2W-112616	A69-9001-1260
2012-09-11 00:41:17	VR2W-112616	A69-9001-1260
2012-09-11 01:05:58	VR2W-112616	A69-9001-1260
2012-09-11 02:16:23	VR2W-112615	A69-9001-1260
2012-09-11 03:36:39	VR2W-112616	A69-9001-1260
2012-09-11 03:48:32	VR2W-112616	A69-9001-1260
2012-09-11 05:41:34	VR2W-112616	A69-9001-1260
2012-09-11 05:45:56	VR2W-112616	A69-9001-1260
2012-09-11 05:54:04	VR2W-112616	A69-9001-1260
2012-09-11 06:05:34	VR2W-112616	A69-9001-1260
2012-09-11 06:13:44	VR2W-112616	A69-9001-1260
2012-09-11 06:25:33	VR2W-112616	A69-9001-1260
2012-09-11 21:47:43	VR2W-112616	A69-9001-1260
2012-09-12 00:41:39	VR2W-112616	A69-9001-1260
2012-09-12 00:58:13	VR2W-112616	A69-9001-1260
2012-09-12 01:14:50	VR2W-112616	A69-9001-1260
2012-09-12 01:37:23	VR2W-112616	A69-9001-1260
2012-09-12 03:05:59	VR2W-112616	A69-9001-1260
2012-09-12 03:51:05	VR2W-112615	A69-9001-1260
2012-09-12 06:16:02	VR2W-112616	A69-9001-1260
2012-09-12 07:11:02	VR2W-112616	A69-9001-1260
2012-09-12 07:43:47	VR2W-112615	A69-9001-1260
2012-09-12 20:57:27	VR2W-112616	A69-9001-1260
2012-09-12 21:18:25	VR2W-112616	A69-9001-1260
2012-09-12 21:38:45	VR2W-112615	A69-9001-1260
2012-09-12 22:39:50	VR2W-112615	A69-9001-1260
2012-09-12 22:59:34	VR2W-112616	A69-9001-1260
2012-09-12 23:41:09	VR2W-112616	A69-9001-1260
2012-09-13 00:52:11	VR2W-112616	A69-9001-1260
2012-09-13 00:55:57	VR2W-112616	A69-9001-1260
2012-09-13 01:21:00	VR2W-112616	A69-9001-1260
2012-09-13 01:58:05	VR2W-112616	A69-9001-1260
2012-09-13 02:20:48	VR2W-112616	A69-9001-1260
2012-09-13 02:53:48	VR2W-112616	A69-9001-1260
2012-09-13 02:57:28	VR2W-112615	A69-9001-1260
2012-09-13 04:26:26	VR2W-112616	A69-9001-1260
2012-09-13 04:34:05	VR2W-112616	A69-9001-1260
2012-09-13 05:04:12	VR2W-112616	A69-9001-1260
2012-09-13 05:37:19	VR2W-112615	A69-9001-1260
2012-09-13 07:02:38	VR2W-112616	A69-9001-1260
2012-09-13 07:42:22	VR2W-112615	A69-9001-1260
2012-09-13 07:58:11	VR2W-112615	A69-9001-1260
2012-09-13 08:13:29	VR2W-112616	A69-9001-1260
2012-09-13 22:04:18	VR2W-112616	A69-9001-1260
2012-09-13 23:04:58	VR2W-112616	A69-9001-1260
2012-09-14 01:38:19	VR2W-112616	A69-9001-1260
2012-09-14 01:56:01	VR2W-112616	A69-9001-1260
2012-09-14 02:18:49	VR2W-112616	A69-9001-1260
2012-09-14 02:22:52	VR2W-112616	A69-9001-1260
2012-09-14 02:27:43	VR2W-112616	A69-9001-1260
2012-09-14 02:45:41	VR2W-112616	A69-9001-1260
2012-09-14 03:02:40	VR2W-112616	A69-9001-1260
2012-09-14 03:13:19	VR2W-112615	A69-9001-1260
2012-09-14 03:21:12	VR2W-112616	A69-9001-1260
2012-09-14 21:10:17	VR2W-112617	A69-9001-1260
2012-09-14 21:45:56	VR2W-112615	A69-9001-1260
2012-09-14 22:44:13	VR2W-112616	A69-9001-1260
2012-09-14 23:04:15	VR2W-112616	A69-9001-1260
2012-09-14 23:35:01	VR2W-112616	A69-9001-1260
2012-09-14 23:51:55	VR2W-112615	A69-9001-1260
2012-09-15 00:05:12	VR2W-112616	A69-9001-1260
2012-09-15 00:59:53	VR2W-112616	A69-9001-1260
2012-09-15 01:11:01	VR2W-112615	A69-9001-1260
2012-09-15 01:39:08	VR2W-112616	A69-9001-1260
2012-09-15 01:47:02	VR2W-112616	A69-9001-1260
2012-09-15 02:11:35	VR2W-112616	A69-9001-1260
2012-09-15 02:46:54	VR2W-112616	A69-9001-1260
2012-09-15 03:01:21	VR2W-112616	A69-9001-1260
2012-09-15 03:18:47	VR2W-112616	A69-9001-1260
2012-09-15 03:26:29	VR2W-112616	A69-9001-1260
2012-09-15 04:28:02	VR2W-112616	A69-9001-1260
2012-09-15 04:50:13	VR2W-112615	A69-9001-1260
2012-09-15 05:19:36	VR2W-112615	A69-9001-1260
2012-09-15 05:43:12	VR2W-112615	A69-9001-1260
2012-09-15 05:46:50	VR2W-112615	A69-9001-1260
2012-09-15 06:04:30	VR2W-112615	A69-9001-1260
2012-09-15 07:46:33	VR2W-112615	A69-9001-1260
2012-09-15 21:07:09	VR2W-112617	A69-9001-1260
2012-09-15 22:15:37	VR2W-112616	A69-9001-1260
2012-09-15 23:12:47	VR2W-112615	A69-9001-1260
2012-09-16 00:21:35	VR2W-112616	A69-9001-1260
2012-09-16 01:22:32	VR2W-112616	A69-9001-1260
2012-09-16 01:39:23	VR2W-112616	A69-9001-1260
2012-09-16 02:05:18	VR2W-112616	A69-9001-1260
2012-09-16 02:10:07	VR2W-112616	A69-9001-1260
2012-09-16 02:26:52	VR2W-112616	A69-9001-1260
2012-09-16 02:38:03	VR2W-112616	A69-9001-1260
2012-09-16 03:07:37	VR2W-112616	A69-9001-1260
2012-09-16 03:10:57	VR2W-112616	A69-9001-1260
2012-09-16 04:14:25	VR2W-112616	A69-9001-1260
2012-09-16 04:19:07	VR2W-112616	A69-9001-1260
2012-09-16 04:59:18	VR2W-112616	A69-9001-1260
2012-09-16 06:49:32	VR2W-112615	A69-9001-1260
2012-09-16 07:08:33	VR2W-112616	A69-9001-1260
2012-09-16 20:43:33	VR2W-112616	A69-9001-1260
2012-09-16 21:20:04	VR2W-112617	A69-9001-1260
2012-09-16 21:35:41	VR2W-112616	A69-9001-1260
2012-09-16 21:56:46	VR2W-112616	A69-9001-1260
2012-09-16 23:11:44	VR2W-112616	A69-9001-1260
2012-09-16 23:46:24	VR2W-112616	A69-9001-1260
2012-09-17 02:02:43	VR2W-112616	A69-9001-1260
2012-09-17 02:23:08	VR2W-112616	A69-9001-1260
2012-09-17 04:39:39	VR2W-112615	A69-9001-1260
2012-09-17 04:55:26	VR2W-112616	A69-9001-1260
2012-09-17 20:35:42	VR2W-112615	A69-9001-1260
2012-09-17 22:55:34	VR2W-112616	A69-9001-1260
2012-09-18 00:22:43	VR2W-112616	A69-9001-1260
2012-09-18 01:16:51	VR2W-112616	A69-9001-1260
2012-09-18 01:35:12	VR2W-112616	A69-9001-1260
2012-09-18 02:33:30	VR2W-112616	A69-9001-1260
2012-09-18 02:49:19	VR2W-112616	A69-9001-1260
2012-09-18 03:02:36	VR2W-112616	A69-9001-1260
2012-09-18 03:10:12	VR2W-112616	A69-9001-1260
2012-09-18 04:50:55	VR2W-112615	A69-9001-1260
2012-09-18 05:02:57	VR2W-112616	A69-9001-1260
2012-09-18 05:10:07	VR2W-112616	A69-9001-1260
2012-09-18 05:28:31	VR2W-112616	A69-9001-1260
2012-09-18 22:04:03	VR2W-112616	A69-9001-1260
2012-09-18 22:44:08	VR2W-112616	A69-9001-1260
2012-09-18 22:56:08	VR2W-112616	A69-9001-1260
2012-09-19 00:46:34	VR2W-112616	A69-9001-1260
2012-09-19 02:12:01	VR2W-112616	A69-9001-1260
2012-09-19 03:15:57	VR2W-112616	A69-9001-1260
2012-09-19 06:59:17	VR2W-112616	A69-9001-1260
2012-09-19 07:56:52	VR2W-112617	A69-9001-1260
2012-09-19 20:29:26	VR2W-112615	A69-9001-1260
2012-09-19 21:09:12	VR2W-112616	A69-9001-1260
2012-09-19 22:04:27	VR2W-112616	A69-9001-1260
2012-09-19 22:23:42	VR2W-112616	A69-9001-1260
2012-09-20 00:51:23	VR2W-112616	A69-9001-1260
2012-09-20 01:07:30	VR2W-112616	A69-9001-1260
2012-09-20 01:15:40	VR2W-112615	A69-9001-1260
2012-09-20 01:25:08	VR2W-112616	A69-9001-1260
2012-09-20 02:11:02	VR2W-112616	A69-9001-1260
2012-09-20 02:14:46	VR2W-112616	A69-9001-1260
2012-09-20 02:34:47	VR2W-112616	A69-9001-1260
2012-09-20 02:47:41	VR2W-112616	A69-9001-1260
2012-09-20 02:56:05	VR2W-112616	A69-9001-1260
2012-09-20 03:00:45	VR2W-112616	A69-9001-1260
2012-09-20 03:05:11	VR2W-112616	A69-9001-1260
2012-09-20 03:33:49	VR2W-112615	A69-9001-1260
2012-09-20 03:58:11	VR2W-112616	A69-9001-1260
2012-09-20 04:07:05	VR2W-112616	A69-9001-1260
2012-09-20 04:43:20	VR2W-112616	A69-9001-1260
2012-09-20 05:29:46	VR2W-112616	A69-9001-1260
2012-09-20 05:34:16	VR2W-112616	A69-9001-1260
2012-09-20 05:55:07	VR2W-112616	A69-9001-1260
2012-09-20 06:03:00	VR2W-112616	A69-9001-1260
2012-09-20 06:13:55	VR2W-112616	A69-9001-1260
2012-09-20 06:41:06	VR2W-112616	A69-9001-1260
2012-09-20 06:49:41	VR2W-112616	A69-9001-1260
2012-09-20 06:57:44	VR2W-112616	A69-9001-1260
2012-09-20 20:27:55	VR2W-112615	A69-9001-1260
2012-09-20 20:42:15	VR2W-112615	A69-9001-1260
2012-09-21 00:02:52	VR2W-112616	A69-9001-1260
2012-09-21 00:08:58	VR2W-112615	A69-9001-1260
2012-09-21 00:13:06	VR2W-112616	A69-9001-1260
2012-09-21 01:05:47	VR2W-112616	A69-9001-1260
2012-09-21 01:28:25	VR2W-112616	A69-9001-1260
2012-09-21 01:44:23	VR2W-112616	A69-9001-1260
2012-09-21 01:47:53	VR2W-112616	A69-9001-1260
2012-09-21 02:03:06	VR2W-112616	A69-9001-1260
2012-09-21 02:55:54	VR2W-112616	A69-9001-1260
2012-09-21 03:12:51	VR2W-112616	A69-9001-1260
2012-09-21 04:03:09	VR2W-112616	A69-9001-1260
2012-09-21 04:28:57	VR2W-112616	A69-9001-1260
2012-09-21 04:37:22	VR2W-112616	A69-9001-1260
2012-09-21 04:42:02	VR2W-112616	A69-9001-1260
2012-09-21 04:59:08	VR2W-112616	A69-9001-1260
2012-09-21 05:06:19	VR2W-112616	A69-9001-1260
2012-09-21 05:17:18	VR2W-112616	A69-9001-1260
2012-09-21 05:25:07	VR2W-112616	A69-9001-1260
2012-09-21 05:31:14	VR2W-112615	A69-9001-1260
2012-09-21 06:22:35	VR2W-112616	A69-9001-1260
2012-09-21 07:01:29	VR2W-112616	A69-9001-1260
2012-09-21 07:11:13	VR2W-112616	A69-9001-1260
2012-09-21 07:24:58	VR2W-112616	A69-9001-1260
2012-09-21 22:53:05	VR2W-112616	A69-9001-1260
2012-09-22 00:20:20	VR2W-112616	A69-9001-1260
2012-09-22 01:54:54	VR2W-112616	A69-9001-1260
2012-09-22 02:04:05	VR2W-112616	A69-9001-1260
2012-09-22 03:11:23	VR2W-112616	A69-9001-1260
2012-09-22 04:06:33	VR2W-112615	A69-9001-1260
2012-09-22 04:27:45	VR2W-112616	A69-9001-1260
2012-09-22 04:46:13	VR2W-112616	A69-9001-1260
2012-09-22 05:16:53	VR2W-112616	A69-9001-1260
2012-09-22 07:53:08	VR2W-112615	A69-9001-1260
2012-09-22 08:00:59	VR2W-112615	A69-9001-1260
2012-09-22 08:08:28	VR2W-112616	A69-9001-1260
2012-09-22 22:22:55	VR2W-112616	A69-9001-1260
2012-09-22 23:50:01	VR2W-112616	A69-9001-1260
2012-09-23 05:01:20	VR2W-112616	A69-9001-1260
2012-09-23 07:44:18	VR2W-112616	A69-9001-1260
2012-09-23 08:00:36	VR2W-112616	A69-9001-1260
2012-09-23 22:40:47	VR2W-112615	A69-9001-1260
2012-09-23 22:45:16	VR2W-112616	A69-9001-1260
2012-09-24 00:00:45	VR2W-112616	A69-9001-1260
2012-09-24 05:02:46	VR2W-112616	A69-9001-1260
2012-09-24 06:17:11	VR2W-112615	A69-9001-1260
2012-09-24 06:25:53	VR2W-112616	A69-9001-1260
2012-09-24 07:02:54	VR2W-112616	A69-9001-1260
2012-09-24 07:40:49	VR2W-112616	A69-9001-1260
2012-09-24 08:11:40	VR2W-112616	A69-9001-1260
2012-09-24 23:22:07	VR2W-112616	A69-9001-1260
2012-09-25 02:37:13	VR2W-112616	A69-9001-1260
2012-09-25 04:50:34	VR2W-112616	A69-9001-1260
2012-09-25 05:02:07	VR2W-112616	A69-9001-1260
2012-09-25 06:03:29	VR2W-112615	A69-9001-1260
2012-09-25 06:22:51	VR2W-112616	A69-9001-1260
2012-09-25 07:01:06	VR2W-112615	A69-9001-1260
2012-09-25 07:35:02	VR2W-112616	A69-9001-1260
2012-09-26 06:04:20	VR2W-112616	A69-9001-1260
2012-09-26 06:08:45	VR2W-112616	A69-9001-1260
2012-09-26 06:12:39	VR2W-112616	A69-9001-1260
2012-09-26 23:28:05	VR2W-112616	A69-9001-1260
2012-09-26 23:57:25	VR2W-112616	A69-9001-1260
2012-09-27 00:13:46	VR2W-112616	A69-9001-1260
2012-09-27 02:04:51	VR2W-112616	A69-9001-1260
2012-09-27 02:16:27	VR2W-112616	A69-9001-1260
2012-09-27 02:29:08	VR2W-112616	A69-9001-1260
2012-09-27 02:32:39	VR2W-112616	A69-9001-1260
2012-09-27 02:53:15	VR2W-112616	A69-9001-1260
2012-09-27 06:21:36	VR2W-112615	A69-9001-1260
2012-09-28 01:47:57	VR2W-112616	A69-9001-1260
2012-09-28 03:10:28	VR2W-112616	A69-9001-1260
2012-09-28 04:07:59	VR2W-112616	A69-9001-1260
2012-09-28 08:10:50	VR2W-112615	A69-9001-1260
2012-09-28 21:03:06	VR2W-112616	A69-9001-1260
2012-09-28 23:42:41	VR2W-112616	A69-9001-1260
2012-09-29 03:06:52	VR2W-112616	A69-9001-1260
2012-09-29 03:32:13	VR2W-112616	A69-9001-1260
2012-09-29 03:44:22	VR2W-112616	A69-9001-1260
2012-09-29 04:14:45	VR2W-112616	A69-9001-1260
2012-09-29 06:15:10	VR2W-112616	A69-9001-1260
2012-09-29 06:23:28	VR2W-112615	A69-9001-1260
2012-09-29 06:27:50	VR2W-112616	A69-9001-1260
2012-09-29 07:17:17	VR2W-112615	A69-9001-1260
2012-09-29 08:20:51	VR2W-112615	A69-9001-1260
2012-09-29 20:49:53	VR2W-112617	A69-9001-1260
2012-09-30 04:23:33	VR2W-112616	A69-9001-1260
2012-09-30 05:36:30	VR2W-112616	A69-9001-1260
2012-10-01 01:28:54	VR2W-112616	A69-9001-1260
2012-10-01 01:32:38	VR2W-112616	A69-9001-1260
2012-10-01 03:01:38	VR2W-112616	A69-9001-1260
2012-10-01 03:35:15	VR2W-112615	A69-9001-1260
2012-10-01 04:44:16	VR2W-112615	A69-9001-1260
2012-10-01 06:36:25	VR2W-112616	A69-9001-1260
2012-10-01 06:44:10	VR2W-112616	A69-9001-1260
2012-10-01 06:58:55	VR2W-112616	A69-9001-1260
2012-10-01 07:34:32	VR2W-112616	A69-9001-1260
2012-10-02 00:19:20	VR2W-112615	A69-9001-1260
2012-10-02 01:45:32	VR2W-112616	A69-9001-1260
2012-10-02 04:42:08	VR2W-112616	A69-9001-1260
2012-10-02 04:50:57	VR2W-112616	A69-9001-1260
2012-10-02 23:32:08	VR2W-112616	A69-9001-1260
2012-10-03 00:02:23	VR2W-112616	A69-9001-1260
2012-10-03 01:40:30	VR2W-112615	A69-9001-1260
2012-10-03 03:24:12	VR2W-112616	A69-9001-1260
2012-10-03 06:27:16	VR2W-112616	A69-9001-1260
2012-10-03 06:31:07	VR2W-112616	A69-9001-1260
2012-10-03 06:56:55	VR2W-112616	A69-9001-1260
2012-10-03 23:40:42	VR2W-112616	A69-9001-1260
2012-10-03 23:47:26	VR2W-112616	A69-9001-1260
2012-10-04 00:30:22	VR2W-112616	A69-9001-1260
2012-10-04 00:39:02	VR2W-112616	A69-9001-1260
2012-10-04 00:43:29	VR2W-112616	A69-9001-1260
2012-10-04 00:56:43	VR2W-112616	A69-9001-1260
2012-10-04 01:00:51	VR2W-112616	A69-9001-1260
2012-10-04 01:07:38	VR2W-112616	A69-9001-1260
2012-10-04 01:32:09	VR2W-112616	A69-9001-1260
2012-10-04 01:44:14	VR2W-112616	A69-9001-1260
2012-10-04 02:24:52	VR2W-112616	A69-9001-1260
2012-10-04 02:28:50	VR2W-112616	A69-9001-1260
2012-10-04 02:50:42	VR2W-112615	A69-9001-1260
2012-10-04 04:07:03	VR2W-112616	A69-9001-1260
2012-10-04 04:23:39	VR2W-112616	A69-9001-1260
2012-10-04 04:30:18	VR2W-112616	A69-9001-1260
2012-10-04 05:00:32	VR2W-112615	A69-9001-1260
2012-10-04 05:55:35	VR2W-112616	A69-9001-1260
2012-10-04 07:38:11	VR2W-112615	A69-9001-1260
2012-10-04 23:55:18	VR2W-112615	A69-9001-1260
2012-10-05 00:09:27	VR2W-112616	A69-9001-1260
2012-10-05 01:14:14	VR2W-112616	A69-9001-1260
2012-10-05 02:01:47	VR2W-112615	A69-9001-1260
2012-10-05 02:35:48	VR2W-112616	A69-9001-1260
2012-10-05 03:01:50	VR2W-112615	A69-9001-1260
2012-10-05 03:36:00	VR2W-112616	A69-9001-1260
2012-10-05 03:40:49	VR2W-112616	A69-9001-1260
2012-10-05 03:57:31	VR2W-112616	A69-9001-1260
2012-10-05 04:54:18	VR2W-112616	A69-9001-1260
2012-10-05 05:03:11	VR2W-112616	A69-9001-1260
2012-10-05 05:06:50	VR2W-112616	A69-9001-1260
2012-10-05 06:04:46	VR2W-112616	A69-9001-1260
2012-10-05 06:21:18	VR2W-112615	A69-9001-1260
2012-10-05 07:24:46	VR2W-112615	A69-9001-1260
2012-10-05 22:26:30	VR2W-112616	A69-9001-1260
2012-10-05 23:03:58	VR2W-112615	A69-9001-1260
2012-10-06 00:22:10	VR2W-112616	A69-9001-1260
2012-10-06 01:54:40	VR2W-112616	A69-9001-1260
2012-10-06 02:55:57	VR2W-112615	A69-9001-1260
2012-10-06 02:56:35	VR2W-112616	A69-9001-1260
2012-10-06 03:55:21	VR2W-112616	A69-9001-1260
2012-10-06 04:07:49	VR2W-112615	A69-9001-1260
2012-10-06 04:41:04	VR2W-112616	A69-9001-1260
2012-10-06 05:15:12	VR2W-112616	A69-9001-1260
2012-10-06 05:19:48	VR2W-112616	A69-9001-1260
2012-10-06 05:41:08	VR2W-112616	A69-9001-1260
2012-10-06 06:09:22	VR2W-112616	A69-9001-1260
2012-10-06 06:18:47	VR2W-112616	A69-9001-1260
2012-10-06 06:23:09	VR2W-112616	A69-9001-1260
2012-10-06 21:11:52	VR2W-112616	A69-9001-1260
2012-10-06 21:55:17	VR2W-112615	A69-9001-1260
2012-10-06 22:12:07	VR2W-112616	A69-9001-1260
2012-10-07 00:17:00	VR2W-112616	A69-9001-1260
2012-10-07 00:57:54	VR2W-112616	A69-9001-1260
2012-10-07 01:27:43	VR2W-112616	A69-9001-1260
2012-10-07 02:35:12	VR2W-112616	A69-9001-1260
2012-10-07 03:10:23	VR2W-112616	A69-9001-1260
2012-10-07 03:23:01	VR2W-112615	A69-9001-1260
2012-10-07 04:19:36	VR2W-112616	A69-9001-1260
2012-10-07 04:23:08	VR2W-112616	A69-9001-1260
2012-10-07 04:39:12	VR2W-112616	A69-9001-1260
2012-10-07 04:42:41	VR2W-112616	A69-9001-1260
2012-10-07 05:09:28	VR2W-112616	A69-9001-1260
2012-10-07 05:50:05	VR2W-112615	A69-9001-1260
2012-10-07 06:04:14	VR2W-112616	A69-9001-1260
2012-10-07 06:41:35	VR2W-112616	A69-9001-1260
2012-10-07 20:19:48	VR2W-112615	A69-9001-1260
2012-10-07 21:52:55	VR2W-112616	A69-9001-1260
2012-10-07 22:43:18	VR2W-112616	A69-9001-1260
2012-10-07 23:33:55	VR2W-112616	A69-9001-1260
2012-10-08 00:03:03	VR2W-112616	A69-9001-1260
2012-10-08 03:36:33	VR2W-112616	A69-9001-1260
2012-10-08 03:52:18	VR2W-112616	A69-9001-1260
2012-10-08 04:05:38	VR2W-112616	A69-9001-1260
2012-10-08 05:07:36	VR2W-112615	A69-9001-1260
2012-10-08 05:11:04	VR2W-112615	A69-9001-1260
2012-10-08 05:15:25	VR2W-112616	A69-9001-1260
2012-10-08 05:26:16	VR2W-112616	A69-9001-1260
2012-10-08 23:11:27	VR2W-112616	A69-9001-1260
2012-10-09 03:12:04	VR2W-112616	A69-9001-1260
2012-10-09 06:38:21	VR2W-112616	A69-9001-1260
2012-10-09 06:58:06	VR2W-112616	A69-9001-1260
2012-10-09 22:24:04	VR2W-112616	A69-9001-1260
2012-10-10 00:23:50	VR2W-112616	A69-9001-1260
2012-10-10 00:28:45	VR2W-112616	A69-9001-1260
2012-10-10 00:38:32	VR2W-112616	A69-9001-1260
2012-10-10 01:00:51	VR2W-112616	A69-9001-1260
2012-10-10 01:08:40	VR2W-112616	A69-9001-1260
2012-10-10 01:25:52	VR2W-112616	A69-9001-1260
2012-10-10 01:55:30	VR2W-112616	A69-9001-1260
2012-10-10 02:10:14	VR2W-112616	A69-9001-1260
2012-10-10 04:17:32	VR2W-112616	A69-9001-1260
2012-10-10 04:31:01	VR2W-112616	A69-9001-1260
2012-10-10 06:06:29	VR2W-112616	A69-9001-1260
2012-10-10 07:12:03	VR2W-112616	A69-9001-1260
2012-10-10 07:33:11	VR2W-112616	A69-9001-1260
2012-10-10 23:18:38	VR2W-112616	A69-9001-1260
2012-10-10 23:41:09	VR2W-112616	A69-9001-1260
2012-10-11 00:09:11	VR2W-112616	A69-9001-1260
2012-10-11 01:00:18	VR2W-112616	A69-9001-1260
2012-10-11 01:29:33	VR2W-112616	A69-9001-1260
2012-10-11 05:40:42	VR2W-112615	A69-9001-1260
2012-10-11 06:00:42	VR2W-112616	A69-9001-1260
2012-10-11 06:15:18	VR2W-112616	A69-9001-1260
2012-10-11 07:21:35	VR2W-112616	A69-9001-1260
2012-10-11 07:43:10	VR2W-112616	A69-9001-1260
2012-10-11 07:55:08	VR2W-112616	A69-9001-1260
2012-10-11 08:04:37	VR2W-112616	A69-9001-1260
2012-10-11 08:12:59	VR2W-112616	A69-9001-1260
2012-10-11 22:48:58	VR2W-112616	A69-9001-1260
2012-10-12 00:35:21	VR2W-112616	A69-9001-1260
2012-10-12 00:51:56	VR2W-112616	A69-9001-1260
2012-10-12 01:11:46	VR2W-112616	A69-9001-1260
2012-10-12 02:43:41	VR2W-112616	A69-9001-1260
2012-10-12 02:56:17	VR2W-112616	A69-9001-1260
2012-10-12 03:29:10	VR2W-112616	A69-9001-1260
2012-10-12 05:04:18	VR2W-112616	A69-9001-1260
2012-10-12 07:05:44	VR2W-112616	A69-9001-1260
2012-10-12 07:12:30	VR2W-112616	A69-9001-1260
2012-10-12 21:08:57	VR2W-112615	A69-9001-1260
2012-10-12 22:45:35	VR2W-112616	A69-9001-1260
2012-10-13 00:40:16	VR2W-112616	A69-9001-1260
2012-10-13 01:46:23	VR2W-112616	A69-9001-1260
2012-10-13 01:49:58	VR2W-112616	A69-9001-1260
2012-10-13 02:10:04	VR2W-112616	A69-9001-1260
2012-10-13 05:59:21	VR2W-112615	A69-9001-1260
2012-10-13 06:03:37	VR2W-112616	A69-9001-1260
2012-10-13 06:24:35	VR2W-112616	A69-9001-1260
2012-10-13 06:36:56	VR2W-112616	A69-9001-1260
2012-10-13 08:07:04	VR2W-112616	A69-9001-1260
2012-10-13 20:52:15	VR2W-112616	A69-9001-1260
2012-10-13 21:25:16	VR2W-112616	A69-9001-1260
2012-10-13 21:44:32	VR2W-112616	A69-9001-1260
2012-10-13 21:52:39	VR2W-112616	A69-9001-1260
2012-10-13 21:56:24	VR2W-112616	A69-9001-1260
2012-10-14 01:13:03	VR2W-112615	A69-9001-1260
2012-10-14 01:36:24	VR2W-112616	A69-9001-1260
2012-10-14 04:31:58	VR2W-112616	A69-9001-1260
2012-10-14 20:53:50	VR2W-112616	A69-9001-1260
2012-10-14 21:23:25	VR2W-112615	A69-9001-1260
2012-10-14 21:45:48	VR2W-112616	A69-9001-1260
2012-10-14 23:10:44	VR2W-112615	A69-9001-1260
2012-10-15 03:32:07	VR2W-112616	A69-9001-1260
2012-10-15 03:36:56	VR2W-112616	A69-9001-1260
2012-10-15 06:14:41	VR2W-112616	A69-9001-1260
2012-10-15 06:49:59	VR2W-112615	A69-9001-1260
2012-10-16 00:41:16	VR2W-112615	A69-9001-1260
2012-10-16 01:30:52	VR2W-112616	A69-9001-1260
2012-10-16 02:09:52	VR2W-112615	A69-9001-1260
2012-10-16 02:18:00	VR2W-112616	A69-9001-1260
2012-10-16 02:36:46	VR2W-112616	A69-9001-1260
2012-10-16 02:40:28	VR2W-112616	A69-9001-1260
2012-10-16 02:44:35	VR2W-112616	A69-9001-1260
2012-10-16 02:54:47	VR2W-112616	A69-9001-1260
2012-10-16 03:02:44	VR2W-112616	A69-9001-1260
2012-10-16 03:10:00	VR2W-112616	A69-9001-1260
2012-10-16 03:42:25	VR2W-112616	A69-9001-1260
2012-10-16 22:05:44	VR2W-112616	A69-9001-1260
2012-10-16 23:28:01	VR2W-112616	A69-9001-1260
2012-10-16 23:30:47	VR2W-112615	A69-9001-1260
2012-10-17 00:26:41	VR2W-112616	A69-9001-1260
2012-10-17 02:04:32	VR2W-112615	A69-9001-1260
2012-10-17 02:12:35	VR2W-112616	A69-9001-1260
2012-10-17 03:16:48	VR2W-112616	A69-9001-1260
2012-10-17 03:30:13	VR2W-112616	A69-9001-1260
2012-10-17 04:05:31	VR2W-112616	A69-9001-1260
2012-10-17 05:25:32	VR2W-112616	A69-9001-1260
2012-10-17 05:29:02	VR2W-112615	A69-9001-1260
2012-10-17 06:53:50	VR2W-112616	A69-9001-1260
2012-10-18 01:07:14	VR2W-112616	A69-9001-1260
2012-10-18 02:49:06	VR2W-112616	A69-9001-1260
2012-10-19 04:56:29	VR2W-112615	A69-9001-1260
2012-10-19 07:07:12	VR2W-112616	A69-9001-1260
2012-10-19 07:23:01	VR2W-112616	A69-9001-1260
2012-10-19 07:45:09	VR2W-112616	A69-9001-1260
2012-10-19 07:49:01	VR2W-112616	A69-9001-1260
2012-10-19 07:53:30	VR2W-112616	A69-9001-1260
2012-10-19 23:06:20	VR2W-112615	A69-9001-1260
2012-10-20 07:08:52	VR2W-112615	A69-9001-1260
2012-10-21 01:10:09	VR2W-112616	A69-9001-1260
2012-10-21 01:14:08	VR2W-112616	A69-9001-1260
2012-10-21 01:41:10	VR2W-112616	A69-9001-1260
2012-10-21 01:44:21	VR2W-112615	A69-9001-1260
2012-10-21 03:03:37	VR2W-112616	A69-9001-1260
2012-10-21 03:19:20	VR2W-112616	A69-9001-1260
2012-10-21 04:13:47	VR2W-112616	A69-9001-1260
2012-10-21 07:32:51	VR2W-112615	A69-9001-1260
2012-10-21 21:30:57	VR2W-112616	A69-9001-1260
2012-10-22 03:06:39	VR2W-112615	A69-9001-1260
2012-10-22 03:48:56	VR2W-112616	A69-9001-1260
2012-10-22 04:08:54	VR2W-112616	A69-9001-1260
2012-10-22 05:34:02	VR2W-112615	A69-9001-1260
2012-10-22 06:54:54	VR2W-112615	A69-9001-1260
2012-10-22 23:52:29	VR2W-112615	A69-9001-1260
2012-10-23 01:13:09	VR2W-112615	A69-9001-1260
2012-10-23 02:10:06	VR2W-112616	A69-9001-1260
2012-10-23 04:45:56	VR2W-112616	A69-9001-1260
2012-10-23 06:45:18	VR2W-112616	A69-9001-1260
2012-10-23 22:48:09	VR2W-112615	A69-9001-1260
2012-10-23 23:33:25	VR2W-112615	A69-9001-1260
2012-10-24 00:44:44	VR2W-112612	A69-9001-1260
2012-10-24 05:27:00	VR2W-112615	A69-9001-1260
2012-10-24 06:38:08	VR2W-112615	A69-9001-1260
2012-10-25 00:56:38	VR2W-112616	A69-9001-1260
2012-10-25 01:59:27	VR2W-112616	A69-9001-1260
2012-10-25 06:33:23	VR2W-112615	A69-9001-1260
2012-10-25 07:52:06	VR2W-112616	A69-9001-1260
2012-10-25 07:55:10	VR2W-112615	A69-9001-1260
2012-10-25 20:41:09	VR2W-112616	A69-9001-1260
2012-10-26 02:00:33	VR2W-112616	A69-9001-1260
2012-10-26 03:17:52	VR2W-112616	A69-9001-1260
2012-10-26 06:09:50	VR2W-112616	A69-9001-1260
2012-10-26 07:25:48	VR2W-112616	A69-9001-1260
2012-10-26 23:00:40	VR2W-112616	A69-9001-1260
2012-10-27 07:02:51	VR2W-112616	A69-9001-1260
2012-10-28 01:08:55	VR2W-112615	A69-9001-1260
2012-10-28 02:11:20	VR2W-112615	A69-9001-1260
2012-10-28 05:39:16	VR2W-112615	A69-9001-1260
2012-10-28 06:10:57	VR2W-112615	A69-9001-1260
2012-10-28 07:04:16	VR2W-112615	A69-9001-1260
2012-10-28 20:29:24	VR2W-112617	A69-9001-1260
2012-10-28 20:32:54	VR2W-112617	A69-9001-1260
2012-10-28 20:38:49	VR2W-112615	A69-9001-1260
2012-10-28 21:42:24	VR2W-112615	A69-9001-1260
2012-10-28 21:45:46	VR2W-112615	A69-9001-1260
2012-10-28 22:53:57	VR2W-112613	A69-9001-1260
2012-10-28 23:15:00	VR2W-112616	A69-9001-1260
2012-10-29 01:46:47	VR2W-112615	A69-9001-1260
2012-10-29 03:05:17	VR2W-112616	A69-9001-1260
2012-10-29 03:47:05	VR2W-112616	A69-9001-1260
2012-10-29 04:02:27	VR2W-112616	A69-9001-1260
2012-10-29 06:16:24	VR2W-112616	A69-9001-1260
2012-10-29 07:24:39	VR2W-112616	A69-9001-1260
2012-10-29 20:11:00	VR2W-112616	A69-9001-1260
2012-10-29 23:36:18	VR2W-112615	A69-9001-1260
2012-10-30 00:15:13	VR2W-112616	A69-9001-1260
2012-10-30 04:46:01	VR2W-112616	A69-9001-1260
2012-10-30 07:05:42	VR2W-112616	A69-9001-1260
2012-10-30 07:35:47	VR2W-112616	A69-9001-1260
2012-10-30 07:39:56	VR2W-112616	A69-9001-1260
2012-10-30 08:03:29	VR2W-112615	A69-9001-1260
2012-10-30 08:17:14	VR2W-112615	A69-9001-1260
2012-10-30 21:05:02	VR2W-112616	A69-9001-1260
2012-10-31 02:30:10	VR2W-112616	A69-9001-1260
2012-10-31 04:17:05	VR2W-112615	A69-9001-1260
2012-10-31 04:29:28	VR2W-112616	A69-9001-1260
2012-10-31 05:58:43	VR2W-112615	A69-9001-1260
2012-10-31 06:20:14	VR2W-112615	A69-9001-1260
2012-10-31 07:11:29	VR2W-112616	A69-9001-1260
2012-10-31 07:40:59	VR2W-112616	A69-9001-1260
2012-10-31 07:49:29	VR2W-112616	A69-9001-1260
2012-10-31 21:58:11	VR2W-112615	A69-9001-1260
2012-11-01 03:08:43	VR2W-112614	A69-9001-1260					Deep 0m
2012-11-01 03:28:14	VR2W-112615	A69-9001-1260
2012-11-01 03:42:57	VR2W-112616	A69-9001-1260
2012-11-01 06:04:05	VR2W-112613	A69-9001-1260
2012-11-01 07:27:24	VR2W-112616	A69-9001-1260
2012-11-01 23:49:32	VR2W-112616	A69-9001-1260
2012-11-02 03:03:35	VR2W-112616	A69-9001-1260
2012-11-02 03:33:11	VR2W-112616	A69-9001-1260
2012-11-02 06:45:42	VR2W-112616	A69-9001-1260
2012-11-02 06:59:10	VR2W-112615	A69-9001-1260
2012-11-02 06:59:52	VR2W-112616	A69-9001-1260
2012-11-02 08:12:37	VR2W-112616	A69-9001-1260
2012-11-02 21:21:43	VR2W-112616	A69-9001-1260
2012-11-03 02:18:42	VR2W-112616	A69-9001-1260
2012-11-03 02:44:25	VR2W-112616	A69-9001-1260
2012-11-03 03:03:45	VR2W-112616	A69-9001-1260
2012-11-03 03:20:32	VR2W-112616	A69-9001-1260
2012-11-03 08:07:13	VR2W-112616	A69-9001-1260
2012-11-04 03:08:10	VR2W-112616	A69-9001-1260
2012-11-04 07:10:57	VR2W-112616	A69-9001-1260
2012-11-04 08:06:51	VR2W-112616	A69-9001-1260
2012-11-04 08:28:28	VR2W-112616	A69-9001-1260
2012-11-05 02:10:57	VR2W-112615	A69-9001-1260
2012-11-05 03:19:44	VR2W-112615	A69-9001-1260
2012-11-05 04:09:05	VR2W-112615	A69-9001-1260
2012-11-06 00:42:34	VR2W-112615	A69-9001-1260
2012-11-06 01:00:47	VR2W-112615	A69-9001-1260
2012-11-06 01:50:50	VR2W-112615	A69-9001-1260
2012-11-06 01:59:03	VR2W-112616	A69-9001-1260
2012-11-06 02:54:49	VR2W-112616	A69-9001-1260
2012-11-06 04:11:42	VR2W-112616	A69-9001-1260
2012-11-06 05:23:17	VR2W-112616	A69-9001-1260
2012-11-06 07:16:02	VR2W-112615	A69-9001-1260
2012-11-06 22:26:07	VR2W-112615	A69-9001-1260
2012-11-07 00:39:48	VR2W-112615	A69-9001-1260
2012-11-07 04:37:41	VR2W-112616	A69-9001-1260
2012-11-07 05:40:44	VR2W-112615	A69-9001-1260
2012-11-07 07:56:58	VR2W-112616	A69-9001-1260
2012-11-07 22:23:59	VR2W-112616	A69-9001-1260
2012-11-08 03:04:49	VR2W-112616	A69-9001-1260
2012-11-08 06:56:56	VR2W-112616	A69-9001-1260
2012-11-08 08:22:44	VR2W-112616	A69-9001-1260
2012-11-08 21:58:24	VR2W-112615	A69-9001-1260
2012-11-08 22:46:11	VR2W-112615	A69-9001-1260
2012-11-08 23:23:43	VR2W-112613	A69-9001-1260
2012-11-08 23:44:34	VR2W-112615	A69-9001-1260
2012-11-09 00:35:21	VR2W-112615	A69-9001-1260
2012-11-09 01:44:24	VR2W-112616	A69-9001-1260
2012-11-09 05:23:11	VR2W-112616	A69-9001-1260
2012-11-09 05:27:25	VR2W-112616	A69-9001-1260
2012-11-09 05:34:46	VR2W-112616	A69-9001-1260
2012-11-09 06:18:34	VR2W-112615	A69-9001-1260
2012-11-09 23:17:55	VR2W-112615	A69-9001-1260
2012-11-09 23:48:18	VR2W-112614	A69-9001-1260					Deep 0m
2012-11-10 06:04:56	VR2W-112616	A69-9001-1260
2012-11-10 07:28:30	VR2W-112615	A69-9001-1260
2012-11-10 21:52:00	VR2W-112613	A69-9001-1260
2012-11-10 23:11:12	VR2W-112616	A69-9001-1260
2012-11-11 04:42:18	VR2W-112615	A69-9001-1260
2012-11-11 04:50:31	VR2W-112616	A69-9001-1260
2012-11-11 06:37:44	VR2W-112615	A69-9001-1260
2012-11-11 23:12:48	VR2W-112615	A69-9001-1260
2012-11-12 02:51:50	VR2W-112616	A69-9001-1260
2012-11-12 06:43:40	VR2W-112616	A69-9001-1260
2012-11-12 07:00:37	VR2W-112616	A69-9001-1260
2012-11-12 07:37:40	VR2W-112615	A69-9001-1260
2012-11-12 20:17:56	VR2W-112616	A69-9001-1260
2012-11-12 23:46:38	VR2W-112616	A69-9001-1260
2012-11-12 23:58:12	VR2W-112615	A69-9001-1260
2012-11-13 07:57:11	VR2W-112615	A69-9001-1260
2012-11-13 14:51:46	VR2W-112616	A69-9001-1260
2012-11-13 21:09:04	VR2W-112616	A69-9001-1260
2012-11-14 01:48:40	VR2W-112616	A69-9001-1260
2012-11-14 02:12:31	VR2W-112615	A69-9001-1260
2012-11-14 03:38:27	VR2W-112616	A69-9001-1260
2012-11-15 02:26:43	VR2W-112616	A69-9001-1260
2012-11-15 03:19:54	VR2W-112616	A69-9001-1260
2012-11-15 04:55:49	VR2W-112616	A69-9001-1260
2012-11-15 22:36:47	VR2W-112616	A69-9001-1260
2012-11-17 00:18:37	VR2W-112616	A69-9001-1260
2012-11-17 06:24:38	VR2W-112616	A69-9001-1260
2012-11-17 08:13:40	VR2W-112616	A69-9001-1260
2012-11-17 20:40:14	VR2W-112616	A69-9001-1260
2012-11-17 20:52:21	VR2W-112616	A69-9001-1260
2012-11-19 02:36:05	VR2W-112616	A69-9001-1260
2012-11-19 02:40:51	VR2W-112616	A69-9001-1260
2012-11-19 07:56:08	VR2W-112616	A69-9001-1260
2012-11-19 08:12:49	VR2W-112616	A69-9001-1260
2012-11-19 08:17:25	VR2W-112616	A69-9001-1260
2012-11-21 00:21:46	VR2W-112616	A69-9001-1260
2012-11-21 01:42:55	VR2W-112616	A69-9001-1260
2012-11-21 02:11:51	VR2W-112616	A69-9001-1260
2012-11-21 04:04:05	VR2W-112616	A69-9001-1260
2012-11-21 08:05:53	VR2W-112616	A69-9001-1260
2012-11-22 08:22:45	VR2W-112616	A69-9001-1260
2012-11-23 00:19:52	VR2W-112616	A69-9001-1260
2012-11-23 00:28:39	VR2W-112616	A69-9001-1260
2012-11-23 00:48:42	VR2W-112616	A69-9001-1260
2012-11-23 01:13:02	VR2W-112616	A69-9001-1260
2012-11-23 03:04:01	VR2W-112616	A69-9001-1260
2012-11-23 05:38:46	VR2W-112616	A69-9001-1260
2012-11-23 06:22:12	VR2W-112616	A69-9001-1260
2012-11-23 23:21:29	VR2W-112615	A69-9001-1260
2012-11-24 04:59:35	VR2W-112615	A69-9001-1260
2012-11-24 07:45:26	VR2W-112616	A69-9001-1260
2012-11-25 06:26:08	VR2W-112616	A69-9001-1260
2012-11-25 06:41:40	VR2W-112616	A69-9001-1260
2012-11-25 06:49:52	VR2W-112616	A69-9001-1260
2012-11-25 07:32:47	VR2W-112616	A69-9001-1260
2012-11-25 07:53:29	VR2W-112616	A69-9001-1260
2012-11-26 03:11:32	VR2W-112616	A69-9001-1260
2012-11-26 03:52:46	VR2W-112616	A69-9001-1260
2012-11-26 05:34:21	VR2W-112616	A69-9001-1260
2012-11-26 06:48:24	VR2W-112616	A69-9001-1260
2012-11-26 07:38:31	VR2W-112616	A69-9001-1260
2012-11-27 06:44:17	VR2W-112616	A69-9001-1260
2012-11-27 07:26:59	VR2W-112616	A69-9001-1260
2012-11-27 07:31:24	VR2W-112616	A69-9001-1260
2012-11-27 08:36:14	VR2W-112616	A69-9001-1260
2012-11-27 20:48:28	VR2W-112616	A69-9001-1260
2012-11-27 22:01:40	VR2W-112616	A69-9001-1260
2012-11-27 23:36:12	VR2W-112616	A69-9001-1260
2012-11-28 04:07:40	VR2W-112616	A69-9001-1260
2012-11-28 06:58:46	VR2W-112616	A69-9001-1260
2012-11-28 07:03:01	VR2W-112616	A69-9001-1260
2012-11-28 08:42:09	VR2W-112616	A69-9001-1260
2012-11-29 00:00:25	VR2W-112616	A69-9001-1260
2012-11-29 02:36:46	VR2W-112616	A69-9001-1260
2012-11-29 02:48:45	VR2W-112616	A69-9001-1260
2012-11-29 07:28:59	VR2W-112616	A69-9001-1260
2012-11-29 19:54:44	VR2W-112615	A69-9001-1260
2012-11-29 21:53:44	VR2W-112615	A69-9001-1260
2012-11-30 07:38:27	VR2W-112616	A69-9001-1260
2012-11-30 23:14:46	VR2W-112616	A69-9001-1260
2012-12-01 00:19:03	VR2W-112616	A69-9001-1260
2012-12-01 03:27:38	VR2W-112615	A69-9001-1260
2012-12-01 03:54:27	VR2W-112616	A69-9001-1260
2012-12-01 06:08:25	VR2W-112615	A69-9001-1260
2012-12-01 08:17:34	VR2W-112616	A69-9001-1260
2012-12-01 08:21:35	VR2W-112616	A69-9001-1260
2012-12-01 08:26:23	VR2W-112616	A69-9001-1260
2012-12-01 21:00:14	VR2W-112616	A69-9001-1260
2012-12-02 01:18:09	VR2W-112616	A69-9001-1260
2012-12-02 07:46:15	VR2W-112616	A69-9001-1260
2012-12-03 02:53:22	VR2W-112616	A69-9001-1260
2012-12-03 20:00:13	VR2W-112616	A69-9001-1260
2012-12-03 20:04:34	VR2W-112616	A69-9001-1260
2012-12-03 20:08:22	VR2W-112616	A69-9001-1260
2012-12-03 22:57:58	VR2W-112616	A69-9001-1260
2012-12-04 19:17:21	VR2W-112616	A69-9001-1260
2012-12-05 00:15:55	VR2W-112616	A69-9001-1260
2012-12-05 19:40:17	VR2W-112616	A69-9001-1260
2012-12-05 19:44:40	VR2W-112616	A69-9001-1260
2012-12-06 03:51:36	VR2W-112616	A69-9001-1260
2012-12-06 08:00:08	VR2W-112616	A69-9001-1260
2012-12-06 08:36:41	VR2W-112616	A69-9001-1260
2012-12-06 19:43:56	VR2W-112616	A69-9001-1260
2012-12-06 19:47:18	VR2W-112616	A69-9001-1260
2012-12-06 19:50:46	VR2W-112616	A69-9001-1260
2012-12-06 19:58:37	VR2W-112616	A69-9001-1260
2012-12-06 20:01:58	VR2W-112616	A69-9001-1260
2012-12-06 23:31:03	VR2W-112616	A69-9001-1260
2012-12-07 00:24:38	VR2W-112616	A69-9001-1260
2012-12-07 04:33:27	VR2W-112616	A69-9001-1260
2012-12-07 06:20:35	VR2W-112616	A69-9001-1260
2012-12-07 06:45:20	VR2W-112616	A69-9001-1260
2012-12-07 08:23:08	VR2W-112616	A69-9001-1260
2012-12-07 13:02:54	VR2W-112616	A69-9001-1260
2012-12-08 03:16:28	VR2W-112615	A69-9001-1260
2012-12-09 04:32:58	VR2W-112616	A69-9001-1260
2012-12-09 04:46:44	VR2W-112616	A69-9001-1260
2012-12-09 05:00:04	VR2W-112616	A69-9001-1260
2012-12-09 05:37:39	VR2W-112616	A69-9001-1260
2012-12-09 06:46:39	VR2W-112616	A69-9001-1260
2012-12-09 07:33:58	VR2W-112616	A69-9001-1260
2012-12-10 01:44:43	VR2W-112616	A69-9001-1260
2012-12-11 00:17:43	VR2W-112615	A69-9001-1260
2012-12-11 20:43:24	VR2W-112616	A69-9001-1260
2012-12-12 04:52:32	VR2W-112616	A69-9001-1260
2012-12-12 07:23:32	VR2W-112616	A69-9001-1260
2012-12-12 22:57:51	VR2W-112616	A69-9001-1260
2012-12-13 04:03:27	VR2W-112616	A69-9001-1260
2012-12-13 04:45:45	VR2W-112616	A69-9001-1260
2012-12-13 05:23:29	VR2W-112616	A69-9001-1260
2012-12-13 06:09:32	VR2W-112616	A69-9001-1260
2012-12-13 07:58:27	VR2W-112615	A69-9001-1260
2012-12-13 08:06:50	VR2W-112616	A69-9001-1260
2012-12-14 22:46:42	VR2W-112615	A69-9001-1260
2012-12-15 00:53:18	VR2W-112616	A69-9001-1260
2012-12-15 04:44:47	VR2W-112616	A69-9001-1260
2012-12-15 04:57:21	VR2W-112616	A69-9001-1260
2012-12-15 05:01:24	VR2W-112616	A69-9001-1260
2012-12-15 05:20:06	VR2W-112616	A69-9001-1260
2012-12-16 02:38:08	VR2W-112616	A69-9001-1260
2012-12-16 06:12:31	VR2W-112616	A69-9001-1260
2012-12-19 21:42:34	VR2W-112616	A69-9001-1260
2012-12-19 21:58:59	VR2W-112616	A69-9001-1260
2012-12-20 03:36:30	VR2W-112616	A69-9001-1260
2012-12-20 08:42:01	VR2W-112616	A69-9001-1260
2012-12-21 08:34:58	VR2W-112616	A69-9001-1260
2012-12-21 08:38:49	VR2W-112616	A69-9001-1260
2012-12-21 08:43:15	VR2W-112616	A69-9001-1260
2012-12-21 19:44:12	VR2W-112616	A69-9001-1260
2012-12-22 02:00:36	VR2W-112616	A69-9001-1260
2012-12-23 22:26:11	VR2W-112616	A69-9001-1260
2012-12-25 06:44:50	VR2W-112615	A69-9001-1260
2012-12-26 21:55:55	VR2W-112615	A69-9001-1260
2012-12-27 01:27:15	VR2W-112616	A69-9001-1260
2012-12-27 06:50:39	VR2W-112616	A69-9001-1260
2012-12-27 08:45:20	VR2W-112616	A69-9001-1260
2012-12-27 14:42:41	VR2W-112616	A69-9001-1260
2012-12-27 14:54:01	VR2W-112616	A69-9001-1260
2012-12-27 15:04:35	VR2W-112616	A69-9001-1260
2012-12-27 15:12:10	VR2W-112616	A69-9001-1260
2012-12-27 15:15:45	VR2W-112616	A69-9001-1260
2012-12-27 20:41:46	VR2W-112616	A69-9001-1260
2012-12-27 23:44:23	VR2W-112616	A69-9001-1260
2012-12-28 22:11:14	VR2W-112615	A69-9001-1260
2012-12-30 21:33:24	VR2W-112616	A69-9001-1260
2012-12-30 23:11:37	VR2W-112616	A69-9001-1260
2012-12-30 23:41:03	VR2W-112616	A69-9001-1260
2012-12-31 21:01:58	VR2W-112616	A69-9001-1260
2013-01-01 00:46:19	VR2W-112616	A69-9001-1260
2013-01-01 00:54:37	VR2W-112616	A69-9001-1260
2013-01-01 04:04:10	VR2W-112616	A69-9001-1260
2013-01-01 06:21:14	VR2W-112616	A69-9001-1260
2013-01-01 06:51:00	VR2W-112616	A69-9001-1260
2013-01-01 06:58:55	VR2W-112616	A69-9001-1260
2013-01-01 07:39:36	VR2W-112616	A69-9001-1260
2013-01-03 23:00:00	VR2W-112616	A69-9001-1260
2013-01-04 02:03:38	VR2W-112616	A69-9001-1260
2013-01-04 07:13:51	VR2W-112616	A69-9001-1260
2013-01-05 01:47:39	VR2W-112616	A69-9001-1260
2013-01-05 03:58:26	VR2W-112616	A69-9001-1260
2013-01-05 07:28:59	VR2W-112616	A69-9001-1260
2013-01-06 03:55:28	VR2W-112616	A69-9001-1260
2013-01-06 06:44:32	VR2W-112616	A69-9001-1260
2013-01-06 06:57:22	VR2W-112616	A69-9001-1260
2013-01-06 07:56:49	VR2W-112616	A69-9001-1260
2013-01-07 06:13:09	VR2W-112616	A69-9001-1260
2013-01-07 21:00:34	VR2W-112616	A69-9001-1260
2013-01-08 04:53:48	VR2W-112616	A69-9001-1260
2013-01-08 06:44:16	VR2W-112616	A69-9001-1260
2013-01-08 07:22:11	VR2W-112616	A69-9001-1260
2013-01-08 08:33:32	VR2W-112616	A69-9001-1260
2013-01-09 07:35:39	VR2W-112616	A69-9001-1260
2013-01-10 05:32:32	VR2W-112616	A69-9001-1260
2013-01-10 16:43:33	VR2W-112616	A69-9001-1260
2013-01-10 16:51:47	VR2W-112616	A69-9001-1260
2013-01-11 03:26:46	VR2W-112616	A69-9001-1260
2013-01-12 06:45:52	VR2W-112616	A69-9001-1260
2013-01-12 20:58:32	VR2W-112616	A69-9001-1260
2013-01-13 03:16:07	VR2W-112616	A69-9001-1260
2013-01-13 04:50:00	VR2W-112616	A69-9001-1260
2013-01-13 06:31:48	VR2W-112616	A69-9001-1260
2013-01-13 06:35:09	VR2W-112616	A69-9001-1260
2013-01-13 06:38:37	VR2W-112616	A69-9001-1260
2013-01-13 08:24:00	VR2W-112616	A69-9001-1260
2013-01-14 02:40:44	VR2W-112616	A69-9001-1260
2013-01-14 03:22:07	VR2W-112616	A69-9001-1260
2013-01-15 04:59:08	VR2W-112616	A69-9001-1260
2013-01-15 06:28:46	VR2W-112616	A69-9001-1260
2013-01-15 06:50:30	VR2W-112616	A69-9001-1260
2013-01-15 08:32:31	VR2W-112616	A69-9001-1260
2013-01-17 00:09:13	VR2W-112616	A69-9001-1260
2013-01-17 00:22:43	VR2W-112616	A69-9001-1260
2013-01-17 00:38:19	VR2W-112616	A69-9001-1260
2013-01-17 05:26:03	VR2W-112616	A69-9001-1260
2013-01-17 05:30:27	VR2W-112616	A69-9001-1260
2013-01-17 05:34:21	VR2W-112616	A69-9001-1260
2013-01-17 07:06:06	VR2W-112616	A69-9001-1260
2013-01-17 08:57:01	VR2W-112616	A69-9001-1260
2013-01-18 00:38:18	VR2W-112615	A69-9001-1260
2013-01-18 03:24:03	VR2W-112616	A69-9001-1260
2013-01-18 06:46:23	VR2W-112616	A69-9001-1260
2013-01-18 07:04:14	VR2W-112616	A69-9001-1260
2013-01-18 07:13:12	VR2W-112616	A69-9001-1260
2013-01-18 08:25:28	VR2W-112616	A69-9001-1260
2013-01-19 00:46:48	VR2W-112616	A69-9001-1260
2013-01-19 06:03:39	VR2W-112616	A69-9001-1260
2013-01-19 06:08:27	VR2W-112616	A69-9001-1260
2013-01-19 06:17:37	VR2W-112616	A69-9001-1260
2013-01-19 06:21:38	VR2W-112616	A69-9001-1260
2013-01-19 07:08:58	VR2W-112616	A69-9001-1260
2013-01-19 07:39:51	VR2W-112616	A69-9001-1260
2013-01-19 08:20:42	VR2W-112616	A69-9001-1260
2013-01-19 08:36:46	VR2W-112616	A69-9001-1260
2013-01-19 21:18:37	VR2W-112616	A69-9001-1260
2013-01-19 23:06:42	VR2W-112616	A69-9001-1260
2013-01-20 00:02:31	VR2W-112616	A69-9001-1260
2013-01-20 00:19:12	VR2W-112616	A69-9001-1260
2013-01-20 00:27:40	VR2W-112616	A69-9001-1260
2013-01-20 00:43:16	VR2W-112616	A69-9001-1260
2013-01-20 01:06:50	VR2W-112616	A69-9001-1260
2013-01-20 03:25:43	VR2W-112616	A69-9001-1260
2013-01-20 04:27:09	VR2W-112616	A69-9001-1260
2013-01-20 05:45:33	VR2W-112616	A69-9001-1260
2013-01-20 06:17:53	VR2W-112616	A69-9001-1260
2013-01-20 08:02:45	VR2W-112616	A69-9001-1260
2013-01-20 08:18:09	VR2W-112616	A69-9001-1260
2013-01-20 08:32:31	VR2W-112616	A69-9001-1260
2013-01-20 08:36:20	VR2W-112615	A69-9001-1260
2013-01-20 20:20:48	VR2W-112616	A69-9001-1260
2013-01-21 01:10:56	VR2W-112616	A69-9001-1260
2013-01-21 05:27:26	VR2W-112616	A69-9001-1260
2013-01-21 07:57:18	VR2W-112616	A69-9001-1260
2013-01-21 08:00:17	VR2W-112615	A69-9001-1260
2013-01-21 20:36:34	VR2W-112616	A69-9001-1260
2013-01-21 21:59:48	VR2W-112616	A69-9001-1260
2013-01-21 22:31:31	VR2W-112616	A69-9001-1260
2013-01-22 02:43:02	VR2W-112616	A69-9001-1260
2013-01-22 04:04:36	VR2W-112616	A69-9001-1260
2013-01-22 04:08:16	VR2W-112616	A69-9001-1260
2013-01-22 04:12:20	VR2W-112616	A69-9001-1260
2013-01-22 04:17:13	VR2W-112616	A69-9001-1260
2013-01-22 04:22:02	VR2W-112616	A69-9001-1260
2013-01-22 04:31:18	VR2W-112616	A69-9001-1260
2013-01-22 04:35:28	VR2W-112616	A69-9001-1260
2013-01-22 05:09:53	VR2W-112616	A69-9001-1260
2013-01-22 05:35:04	VR2W-112616	A69-9001-1260
2013-01-22 06:03:53	VR2W-112616	A69-9001-1260
2013-01-22 07:48:10	VR2W-112616	A69-9001-1260
2013-01-22 08:19:24	VR2W-112616	A69-9001-1260
2013-01-23 00:03:45	VR2W-112616	A69-9001-1260
2013-01-23 01:25:38	VR2W-112616	A69-9001-1260
2013-01-23 01:47:23	VR2W-112616	A69-9001-1260
2013-01-23 01:51:25	VR2W-112616	A69-9001-1260
2013-01-23 02:32:13	VR2W-112616	A69-9001-1260
2013-01-23 02:36:50	VR2W-112616	A69-9001-1260
2013-01-23 07:48:03	VR2W-112616	A69-9001-1260
2013-01-23 07:57:53	VR2W-112616	A69-9001-1260
2013-01-23 08:12:38	VR2W-112616	A69-9001-1260
2013-01-24 08:01:12	VR2W-112616	A69-9001-1260
2013-01-24 08:08:18	VR2W-112616	A69-9001-1260
2013-01-25 02:13:20	VR2W-112616	A69-9001-1260
2013-01-25 05:18:42	VR2W-112616	A69-9001-1260
2013-01-25 07:47:57	VR2W-112616	A69-9001-1260
2013-01-25 08:08:12	VR2W-112616	A69-9001-1260
2013-01-25 08:27:00	VR2W-112616	A69-9001-1260
2013-01-25 08:31:51	VR2W-112616	A69-9001-1260
2013-01-25 20:39:02	VR2W-112616	A69-9001-1260
2013-01-26 06:42:02	VR2W-112616	A69-9001-1260
2013-01-26 08:17:35	VR2W-112616	A69-9001-1260
2013-01-26 08:25:19	VR2W-112616	A69-9001-1260
2013-01-26 08:55:19	VR2W-112616	A69-9001-1260
2013-01-28 05:56:35	VR2W-112616	A69-9001-1260
2013-01-28 06:41:40	VR2W-112616	A69-9001-1260
2013-01-28 06:50:44	VR2W-112616	A69-9001-1260
2013-01-28 08:18:40	VR2W-112616	A69-9001-1260
2013-01-28 08:22:07	VR2W-112616	A69-9001-1260
2013-01-28 08:25:48	VR2W-112616	A69-9001-1260
2013-01-28 08:29:54	VR2W-112616	A69-9001-1260
2013-01-28 08:36:31	VR2W-112616	A69-9001-1260
2013-01-28 08:51:23	VR2W-112616	A69-9001-1260
2013-01-28 21:24:02	VR2W-112616	A69-9001-1260
2013-01-28 22:06:13	VR2W-112616	A69-9001-1260
2013-01-30 05:33:36	VR2W-112616	A69-9001-1260
2013-01-30 05:54:55	VR2W-112615	A69-9001-1260
2013-01-30 06:55:22	VR2W-112616	A69-9001-1260
2013-01-30 19:54:38	VR2W-112616	A69-9001-1260
2013-01-30 19:58:49	VR2W-112616	A69-9001-1260
2013-01-31 20:24:17	VR2W-112616	A69-9001-1260
2013-01-31 21:56:58	VR2W-112616	A69-9001-1260
2013-01-31 22:34:47	VR2W-112616	A69-9001-1260
2013-01-31 23:07:07	VR2W-112616	A69-9001-1260
2013-01-31 23:22:37	VR2W-112616	A69-9001-1260
2013-02-01 05:57:55	VR2W-112616	A69-9001-1260
2013-02-01 06:05:37	VR2W-112616	A69-9001-1260
2013-02-01 06:15:10	VR2W-112616	A69-9001-1260
2013-02-01 06:30:38	VR2W-112616	A69-9001-1260
2013-02-01 19:59:29	VR2W-112616	A69-9001-1260
2013-02-01 20:07:49	VR2W-112616	A69-9001-1260
2013-02-01 20:12:22	VR2W-112616	A69-9001-1260
2013-02-01 22:34:29	VR2W-112616	A69-9001-1260
2013-02-02 00:05:04	VR2W-112616	A69-9001-1260
2013-02-02 03:07:20	VR2W-112616	A69-9001-1260
2013-02-02 07:13:59	VR2W-112616	A69-9001-1260
2013-02-02 07:38:12	VR2W-112616	A69-9001-1260
2013-02-02 07:47:31	VR2W-112616	A69-9001-1260
2013-02-02 08:07:36	VR2W-112616	A69-9001-1260
2013-02-02 08:16:46	VR2W-112616	A69-9001-1260
2013-02-02 08:25:34	VR2W-112616	A69-9001-1260
2013-02-02 08:42:46	VR2W-112616	A69-9001-1260
2013-02-02 21:09:45	VR2W-112616	A69-9001-1260
2013-02-02 21:19:00	VR2W-112616	A69-9001-1260
2013-02-02 22:50:01	VR2W-112615	A69-9001-1260
2013-02-02 23:55:58	VR2W-112616	A69-9001-1260
2013-02-03 01:43:17	VR2W-112616	A69-9001-1260
2013-02-03 07:27:22	VR2W-112615	A69-9001-1260
2013-02-03 07:37:20	VR2W-112616	A69-9001-1260
2013-02-03 07:41:14	VR2W-112616	A69-9001-1260
2013-02-03 08:09:18	VR2W-112616	A69-9001-1260
2013-02-03 22:10:15	VR2W-112615	A69-9001-1260
2013-02-04 01:50:29	VR2W-112616	A69-9001-1260
2013-02-04 02:34:08	VR2W-112615	A69-9001-1260
2013-02-04 03:02:51	VR2W-112615	A69-9001-1260
2013-02-04 06:47:54	VR2W-112615	A69-9001-1260
2013-02-04 08:37:12	VR2W-112616	A69-9001-1260
2013-02-04 08:40:44	VR2W-112616	A69-9001-1260
2013-02-05 23:35:17	VR2W-112615	A69-9001-1260
2013-02-06 05:25:22	VR2W-112616	A69-9001-1260
2013-02-06 05:38:50	VR2W-112616	A69-9001-1260
2013-02-06 20:41:57	VR2W-112615	A69-9001-1260
2013-02-07 01:35:14	VR2W-112616	A69-9001-1260
2013-02-07 03:04:22	VR2W-112616	A69-9001-1260
2013-02-07 04:43:25	VR2W-112615	A69-9001-1260
2013-02-07 06:24:45	VR2W-112615	A69-9001-1260
2013-02-07 07:37:27	VR2W-112615	A69-9001-1260
2013-02-08 00:42:43	VR2W-112615	A69-9001-1260
2013-02-08 01:13:55	VR2W-112615	A69-9001-1260
2013-02-08 07:45:00	VR2W-112615	A69-9001-1260
2013-02-08 07:52:35	VR2W-112615	A69-9001-1260
2013-02-08 21:13:01	VR2W-112615	A69-9001-1260
2013-02-09 01:27:22	VR2W-112616	A69-9001-1260
2013-02-09 08:44:52	VR2W-112615	A69-9001-1260
2013-02-10 05:12:32	VR2W-112615	A69-9001-1260
