# Supplementary material for: Simulated Macro-Algal Outbreak Triggers a Large-Scale Response on Coral Reefs
Source: PLoS One. 2015 Jul 14;10(7):e0132895. doi: 10.1371/journal.pone.0132895 (PMC4501832; doi:10.1371/journal.pone.0132895)
Supplement: S1 Dataset — Data has been separated into three sub-folders; video data, visual transect data and individual fishes’ acoustic detection data. (ZIP) [file pone.0132895.s001.zip › Raw Data/Spatial/Scarid/1262MS.csv]

Date and Time (UTC)	Receiver	Transmitter	Transmitter Name	Transmitter Serial	Sensor Value	Sensor Unit	Station Name	Latitude	Longitude
2012-04-09 22:28:19	VR2W-112615	A69-9001-1262
2012-04-10 01:36:34	VR2W-112616	A69-9001-1262
2012-04-10 02:09:15	VR2W-112616	A69-9001-1262
2012-04-10 02:53:18	VR2W-112616	A69-9001-1262
2012-04-10 02:57:56	VR2W-112616	A69-9001-1262
2012-04-10 03:06:06	VR2W-112616	A69-9001-1262
2012-04-10 03:22:16	VR2W-112616	A69-9001-1262
2012-04-10 03:46:24	VR2W-112616	A69-9001-1262
2012-04-10 03:57:49	VR2W-112615	A69-9001-1262
2012-04-10 04:06:32	VR2W-112615	A69-9001-1262
2012-04-10 04:06:47	VR2W-112616	A69-9001-1262
2012-04-10 04:11:19	VR2W-112616	A69-9001-1262
2012-04-10 04:15:26	VR2W-112616	A69-9001-1262
2012-04-10 04:44:07	VR2W-112616	A69-9001-1262
2012-04-10 05:03:09	VR2W-112616	A69-9001-1262
2012-04-10 05:15:21	VR2W-112616	A69-9001-1262
2012-04-10 05:31:54	VR2W-112615	A69-9001-1262
2012-04-10 05:32:08	VR2W-112616	A69-9001-1262
2012-04-10 06:39:02	VR2W-112615	A69-9001-1262
2012-04-10 06:43:52	VR2W-112615	A69-9001-1262
2012-04-10 06:44:06	VR2W-112616	A69-9001-1262
2012-04-10 07:04:11	VR2W-112615	A69-9001-1262
2012-04-10 07:12:14	VR2W-112615	A69-9001-1262
2012-04-10 07:12:29	VR2W-112616	A69-9001-1262
2012-04-10 07:29:24	VR2W-112615	A69-9001-1262
2012-04-10 07:37:35	VR2W-112614	A69-9001-1262					Deep 0m
2012-04-10 07:42:19	VR2W-112615	A69-9001-1262
2012-04-10 07:50:03	VR2W-112615	A69-9001-1262
2012-04-10 07:53:50	VR2W-112615	A69-9001-1262
2012-04-10 07:58:08	VR2W-112615	A69-9001-1262
2012-04-10 08:01:48	VR2W-112615	A69-9001-1262
2012-04-10 08:15:48	VR2W-112615	A69-9001-1262
2012-04-10 08:19:13	VR2W-112615	A69-9001-1262
2012-04-10 23:33:06	VR2W-112616	A69-9001-1262
2012-04-10 23:45:32	VR2W-112616	A69-9001-1262
2012-04-10 23:54:14	VR2W-112615	A69-9001-1262
2012-04-11 00:02:10	VR2W-112615	A69-9001-1262
2012-04-11 00:09:18	VR2W-112615	A69-9001-1262
2012-04-11 00:13:23	VR2W-112615	A69-9001-1262
2012-04-11 00:23:10	VR2W-112615	A69-9001-1262
2012-04-11 00:32:49	VR2W-112615	A69-9001-1262
2012-04-11 02:40:30	VR2W-112616	A69-9001-1262
2012-04-11 04:07:34	VR2W-112615	A69-9001-1262
2012-04-11 04:34:08	VR2W-112616	A69-9001-1262
2012-04-11 05:37:37	VR2W-112616	A69-9001-1262
2012-04-11 05:47:07	VR2W-112616	A69-9001-1262
2012-04-11 05:55:35	VR2W-112616	A69-9001-1262
2012-04-11 06:00:18	VR2W-112616	A69-9001-1262
2012-04-11 06:04:49	VR2W-112616	A69-9001-1262
2012-04-11 06:08:54	VR2W-112616	A69-9001-1262
2012-04-11 06:22:03	VR2W-112616	A69-9001-1262
2012-04-11 06:25:26	VR2W-112616	A69-9001-1262
2012-04-11 06:56:41	VR2W-112616	A69-9001-1262
2012-04-11 07:00:24	VR2W-112616	A69-9001-1262
2012-04-11 07:48:28	VR2W-112615	A69-9001-1262
2012-04-11 07:51:53	VR2W-112615	A69-9001-1262
2012-04-11 07:55:26	VR2W-112615	A69-9001-1262
2012-04-11 07:59:20	VR2W-112615	A69-9001-1262
2012-04-11 20:17:39	VR2W-112615	A69-9001-1262
2012-04-11 20:27:41	VR2W-112616	A69-9001-1262
2012-04-11 21:30:34	VR2W-112616	A69-9001-1262
2012-04-11 21:51:13	VR2W-112616	A69-9001-1262
2012-04-11 23:20:15	VR2W-112615	A69-9001-1262
2012-04-11 23:39:15	VR2W-112616	A69-9001-1262
2012-04-12 00:58:26	VR2W-112615	A69-9001-1262
2012-04-12 01:35:14	VR2W-112615	A69-9001-1262
2012-04-12 03:04:08	VR2W-112616	A69-9001-1262
2012-04-12 03:19:35	VR2W-112615	A69-9001-1262
2012-04-12 03:36:56	VR2W-112615	A69-9001-1262
2012-04-12 04:29:01	VR2W-112616	A69-9001-1262
2012-04-12 06:04:18	VR2W-112616	A69-9001-1262
2012-04-12 06:07:53	VR2W-112616	A69-9001-1262
2012-04-12 07:15:37	VR2W-112615	A69-9001-1262
2012-04-12 08:11:06	VR2W-112615	A69-9001-1262
2012-04-12 08:20:07	VR2W-112615	A69-9001-1262
2012-04-12 08:23:55	VR2W-112615	A69-9001-1262
2012-04-12 20:30:04	VR2W-112615	A69-9001-1262
2012-04-12 20:43:18	VR2W-112616	A69-9001-1262
2012-04-12 20:55:31	VR2W-112616	A69-9001-1262
2012-04-12 21:00:09	VR2W-112616	A69-9001-1262
2012-04-12 21:12:23	VR2W-112616	A69-9001-1262
2012-04-12 21:15:52	VR2W-112616	A69-9001-1262
2012-04-13 01:17:16	VR2W-112616	A69-9001-1262
2012-04-13 03:05:14	VR2W-112615	A69-9001-1262
2012-04-13 03:33:04	VR2W-112616	A69-9001-1262
2012-04-13 03:52:35	VR2W-112616	A69-9001-1262
2012-04-13 06:42:24	VR2W-112616	A69-9001-1262
2012-04-13 07:05:02	VR2W-112616	A69-9001-1262
2012-04-13 07:49:55	VR2W-112615	A69-9001-1262
2012-04-13 08:10:18	VR2W-112615	A69-9001-1262
2012-04-13 08:14:07	VR2W-112615	A69-9001-1262
2012-04-14 03:16:17	VR2W-112615	A69-9001-1262
2012-04-14 05:22:36	VR2W-112616	A69-9001-1262
2012-04-14 05:51:24	VR2W-112616	A69-9001-1262
2012-04-14 06:07:45	VR2W-112616	A69-9001-1262
2012-04-14 06:33:41	VR2W-112616	A69-9001-1262
2012-04-14 06:52:55	VR2W-112616	A69-9001-1262
2012-04-14 07:01:50	VR2W-112616	A69-9001-1262
2012-04-14 07:19:26	VR2W-112616	A69-9001-1262
2012-04-14 07:29:30	VR2W-112616	A69-9001-1262
2012-04-14 07:36:43	VR2W-112615	A69-9001-1262
2012-04-14 07:36:58	VR2W-112616	A69-9001-1262
2012-04-14 07:45:23	VR2W-112615	A69-9001-1262
2012-04-14 08:04:16	VR2W-112615	A69-9001-1262
2012-04-14 08:08:32	VR2W-112615	A69-9001-1262
2012-04-14 21:44:35	VR2W-112617	A69-9001-1262
2012-04-14 22:22:52	VR2W-112615	A69-9001-1262
2012-04-14 23:14:31	VR2W-112615	A69-9001-1262
2012-04-14 23:22:38	VR2W-112615	A69-9001-1262
2012-04-14 23:34:29	VR2W-112615	A69-9001-1262
2012-04-14 23:47:35	VR2W-112615	A69-9001-1262
2012-04-15 00:05:27	VR2W-112615	A69-9001-1262
2012-04-15 00:27:49	VR2W-112615	A69-9001-1262
2012-04-15 00:28:04	VR2W-112616	A69-9001-1262
2012-04-15 00:36:32	VR2W-112615	A69-9001-1262
2012-04-15 00:36:47	VR2W-112616	A69-9001-1262
2012-04-15 00:41:04	VR2W-112615	A69-9001-1262
2012-04-15 00:45:13	VR2W-112615	A69-9001-1262
2012-04-15 00:48:35	VR2W-112615	A69-9001-1262
2012-04-15 00:52:03	VR2W-112615	A69-9001-1262
2012-04-15 00:55:43	VR2W-112615	A69-9001-1262
2012-04-15 00:59:50	VR2W-112615	A69-9001-1262
2012-04-15 01:03:07	VR2W-112615	A69-9001-1262
2012-04-15 01:09:46	VR2W-112615	A69-9001-1262
2012-04-15 01:16:47	VR2W-112615	A69-9001-1262
2012-04-15 01:56:54	VR2W-112616	A69-9001-1262
2012-04-15 03:48:00	VR2W-112615	A69-9001-1262
2012-04-15 04:26:13	VR2W-112615	A69-9001-1262
2012-04-15 07:10:41	VR2W-112616	A69-9001-1262
2012-04-15 07:14:50	VR2W-112616	A69-9001-1262
2012-04-15 07:17:56	VR2W-112615	A69-9001-1262
2012-04-15 07:18:11	VR2W-112616	A69-9001-1262
2012-04-15 07:21:39	VR2W-112616	A69-9001-1262
2012-04-15 07:25:20	VR2W-112616	A69-9001-1262
2012-04-15 07:29:25	VR2W-112616	A69-9001-1262
2012-04-15 07:39:14	VR2W-112616	A69-9001-1262
2012-04-15 07:48:41	VR2W-112615	A69-9001-1262
2012-04-15 07:48:55	VR2W-112616	A69-9001-1262
2012-04-15 20:10:05	VR2W-112615	A69-9001-1262
2012-04-15 20:36:13	VR2W-112616	A69-9001-1262
2012-04-15 20:41:02	VR2W-112616	A69-9001-1262
2012-04-15 20:50:13	VR2W-112616	A69-9001-1262
2012-04-15 20:54:01	VR2W-112615	A69-9001-1262
2012-04-15 20:54:16	VR2W-112616	A69-9001-1262
2012-04-15 22:04:28	VR2W-112615	A69-9001-1262
2012-04-15 22:07:46	VR2W-112615	A69-9001-1262
2012-04-15 22:32:24	VR2W-112615	A69-9001-1262
2012-04-15 22:35:53	VR2W-112615	A69-9001-1262
2012-04-15 22:47:06	VR2W-112615	A69-9001-1262
2012-04-15 23:04:53	VR2W-112614	A69-9001-1262					Deep 0m
2012-04-15 23:05:02	VR2W-112615	A69-9001-1262
2012-04-15 23:12:05	VR2W-112615	A69-9001-1262
2012-04-15 23:16:04	VR2W-112615	A69-9001-1262
2012-04-15 23:34:03	VR2W-112616	A69-9001-1262
2012-04-15 23:42:02	VR2W-112615	A69-9001-1262
2012-04-16 00:45:19	VR2W-112615	A69-9001-1262
2012-04-16 00:53:51	VR2W-112615	A69-9001-1262
2012-04-16 00:54:06	VR2W-112616	A69-9001-1262
2012-04-16 01:26:51	VR2W-112616	A69-9001-1262
2012-04-16 01:58:06	VR2W-112615	A69-9001-1262
2012-04-16 02:47:07	VR2W-112615	A69-9001-1262
2012-04-16 03:07:18	VR2W-112615	A69-9001-1262
2012-04-16 03:40:50	VR2W-112615	A69-9001-1262
2012-04-16 03:48:41	VR2W-112615	A69-9001-1262
2012-04-16 05:25:38	VR2W-112616	A69-9001-1262
2012-04-16 05:34:29	VR2W-112616	A69-9001-1262
2012-04-16 07:23:38	VR2W-112616	A69-9001-1262
2012-04-16 08:10:56	VR2W-112615	A69-9001-1262
2012-04-16 15:14:54	VR2W-112615	A69-9001-1262
2012-04-16 21:19:48	VR2W-112617	A69-9001-1262
2012-04-16 22:29:26	VR2W-112616	A69-9001-1262
2012-04-16 22:32:34	VR2W-112615	A69-9001-1262
2012-04-16 23:55:05	VR2W-112615	A69-9001-1262
2012-04-17 01:09:26	VR2W-112616	A69-9001-1262
2012-04-17 01:14:13	VR2W-112616	A69-9001-1262
2012-04-17 01:18:50	VR2W-112616	A69-9001-1262
2012-04-17 02:32:19	VR2W-112616	A69-9001-1262
2012-04-17 02:51:30	VR2W-112615	A69-9001-1262
2012-04-17 04:32:25	VR2W-112616	A69-9001-1262
2012-04-17 05:05:07	VR2W-112616	A69-9001-1262
2012-04-17 05:30:46	VR2W-112616	A69-9001-1262
2012-04-17 05:50:08	VR2W-112616	A69-9001-1262
2012-04-17 05:54:07	VR2W-112616	A69-9001-1262
2012-04-17 06:07:13	VR2W-112616	A69-9001-1262
2012-04-17 07:56:58	VR2W-112615	A69-9001-1262
2012-04-17 07:57:13	VR2W-112616	A69-9001-1262
2012-04-17 08:00:15	VR2W-112615	A69-9001-1262
2012-04-17 08:03:33	VR2W-112615	A69-9001-1262
2012-04-17 08:06:54	VR2W-112615	A69-9001-1262
2012-04-17 20:19:56	VR2W-112615	A69-9001-1262
2012-04-17 22:21:12	VR2W-112616	A69-9001-1262
2012-04-17 23:48:10	VR2W-112615	A69-9001-1262
2012-04-18 00:20:43	VR2W-112615	A69-9001-1262
2012-04-18 00:41:05	VR2W-112615	A69-9001-1262
2012-04-18 00:45:15	VR2W-112615	A69-9001-1262
2012-04-18 01:29:50	VR2W-112615	A69-9001-1262
2012-04-18 01:42:05	VR2W-112615	A69-9001-1262
2012-04-18 02:34:08	VR2W-112616	A69-9001-1262
2012-04-18 03:18:03	VR2W-112616	A69-9001-1262
2012-04-18 03:29:30	VR2W-112616	A69-9001-1262
2012-04-18 03:40:40	VR2W-112615	A69-9001-1262
2012-04-18 04:26:08	VR2W-112616	A69-9001-1262
2012-04-18 05:06:49	VR2W-112616	A69-9001-1262
2012-04-18 05:18:40	VR2W-112615	A69-9001-1262
2012-04-18 20:19:11	VR2W-112615	A69-9001-1262
2012-04-18 20:23:33	VR2W-112616	A69-9001-1262
2012-04-18 20:26:52	VR2W-112616	A69-9001-1262
2012-04-18 22:59:52	VR2W-112615	A69-9001-1262
2012-04-18 23:08:23	VR2W-112615	A69-9001-1262
2012-04-18 23:26:28	VR2W-112615	A69-9001-1262
2012-04-18 23:41:08	VR2W-112616	A69-9001-1262
2012-04-18 23:49:25	VR2W-112615	A69-9001-1262
2012-04-19 03:36:35	VR2W-112616	A69-9001-1262
2012-04-19 03:52:04	VR2W-112616	A69-9001-1262
2012-04-19 05:53:58	VR2W-112615	A69-9001-1262
2012-04-19 06:30:00	VR2W-112616	A69-9001-1262
2012-04-19 08:11:21	VR2W-112615	A69-9001-1262
2012-04-19 22:47:54	VR2W-112615	A69-9001-1262
2012-04-19 22:51:48	VR2W-112615	A69-9001-1262
2012-04-20 00:31:32	VR2W-112615	A69-9001-1262
2012-04-20 03:42:50	VR2W-112616	A69-9001-1262
2012-04-20 05:25:01	VR2W-112616	A69-9001-1262
2012-04-20 05:34:08	VR2W-112616	A69-9001-1262
2012-04-20 05:59:01	VR2W-112616	A69-9001-1262
2012-04-20 06:14:25	VR2W-112616	A69-9001-1262
2012-04-20 06:36:52	VR2W-112616	A69-9001-1262
2012-04-20 07:25:32	VR2W-112616	A69-9001-1262
2012-04-20 08:08:37	VR2W-112615	A69-9001-1262
2012-04-20 08:13:29	VR2W-112615	A69-9001-1262
2012-04-21 00:48:19	VR2W-112615	A69-9001-1262
2012-04-21 04:30:56	VR2W-112616	A69-9001-1262
2012-04-21 04:59:28	VR2W-112616	A69-9001-1262
2012-04-21 06:03:05	VR2W-112616	A69-9001-1262
2012-04-21 06:10:08	VR2W-112616	A69-9001-1262
2012-04-21 06:36:15	VR2W-112615	A69-9001-1262
2012-04-21 06:54:19	VR2W-112615	A69-9001-1262
2012-04-21 22:44:37	VR2W-112616	A69-9001-1262
2012-04-22 01:08:07	VR2W-112616	A69-9001-1262
2012-04-22 01:27:12	VR2W-112616	A69-9001-1262
2012-04-22 03:29:17	VR2W-112616	A69-9001-1262
2012-04-22 04:20:32	VR2W-112615	A69-9001-1262
2012-04-22 04:28:57	VR2W-112616	A69-9001-1262
2012-04-22 04:44:31	VR2W-112616	A69-9001-1262
2012-04-22 05:10:45	VR2W-112616	A69-9001-1262
2012-04-22 05:14:21	VR2W-112616	A69-9001-1262
2012-04-22 05:18:18	VR2W-112616	A69-9001-1262
2012-04-22 05:31:03	VR2W-112616	A69-9001-1262
2012-04-22 06:04:43	VR2W-112616	A69-9001-1262
2012-04-22 06:08:01	VR2W-112615	A69-9001-1262
2012-04-22 06:33:34	VR2W-112616	A69-9001-1262
2012-04-22 06:45:58	VR2W-112616	A69-9001-1262
2012-04-22 07:12:00	VR2W-112615	A69-9001-1262
2012-04-22 07:33:49	VR2W-112616	A69-9001-1262
2012-04-22 07:38:04	VR2W-112616	A69-9001-1262
2012-04-23 00:04:32	VR2W-112616	A69-9001-1262
2012-04-23 02:53:58	VR2W-112616	A69-9001-1262
2012-04-23 03:05:17	VR2W-112616	A69-9001-1262
2012-04-23 03:19:07	VR2W-112616	A69-9001-1262
2012-04-23 03:28:35	VR2W-112616	A69-9001-1262
2012-04-23 04:31:41	VR2W-112616	A69-9001-1262
2012-04-23 04:39:24	VR2W-112616	A69-9001-1262
2012-04-23 05:09:10	VR2W-112616	A69-9001-1262
2012-04-23 05:41:54	VR2W-112616	A69-9001-1262
2012-04-23 05:57:44	VR2W-112616	A69-9001-1262
2012-04-23 06:52:28	VR2W-112616	A69-9001-1262
2012-04-23 07:57:51	VR2W-112615	A69-9001-1262
2012-04-23 23:03:49	VR2W-112615	A69-9001-1262
2012-04-24 00:17:46	VR2W-112616	A69-9001-1262
2012-04-24 00:33:12	VR2W-112616	A69-9001-1262
2012-04-24 00:37:30	VR2W-112616	A69-9001-1262
2012-04-24 00:45:10	VR2W-112616	A69-9001-1262
2012-04-24 01:29:43	VR2W-112616	A69-9001-1262
2012-04-24 01:36:43	VR2W-112616	A69-9001-1262
2012-04-24 01:52:49	VR2W-112616	A69-9001-1262
2012-04-24 07:05:19	VR2W-112615	A69-9001-1262
2012-04-25 00:51:13	VR2W-112616	A69-9001-1262
2012-04-25 01:25:42	VR2W-112616	A69-9001-1262
2012-04-25 03:16:44	VR2W-112616	A69-9001-1262
2012-04-25 03:25:39	VR2W-112616	A69-9001-1262
2012-04-25 04:27:48	VR2W-112616	A69-9001-1262
2012-04-25 04:32:36	VR2W-112616	A69-9001-1262
2012-04-25 05:51:41	VR2W-112616	A69-9001-1262
2012-04-25 05:59:02	VR2W-112616	A69-9001-1262
2012-04-25 06:11:38	VR2W-112616	A69-9001-1262
2012-04-25 06:15:29	VR2W-112616	A69-9001-1262
2012-04-25 06:23:59	VR2W-112616	A69-9001-1262
2012-04-25 07:48:06	VR2W-112615	A69-9001-1262
2012-04-25 08:09:37	VR2W-112615	A69-9001-1262
2012-04-25 20:35:31	VR2W-112616	A69-9001-1262
2012-04-26 00:17:58	VR2W-112616	A69-9001-1262
2012-04-26 04:12:56	VR2W-112615	A69-9001-1262
2012-04-26 04:31:07	VR2W-112616	A69-9001-1262
2012-04-26 05:24:03	VR2W-112616	A69-9001-1262
2012-04-26 06:16:52	VR2W-112616	A69-9001-1262
2012-04-26 07:23:30	VR2W-112615	A69-9001-1262
2012-04-26 07:35:16	VR2W-112615	A69-9001-1262
2012-04-26 07:42:38	VR2W-112615	A69-9001-1262
2012-04-26 20:09:29	VR2W-112615	A69-9001-1262
2012-04-26 20:22:49	VR2W-112616	A69-9001-1262
2012-04-27 00:01:04	VR2W-112615	A69-9001-1262
2012-04-27 00:19:17	VR2W-112615	A69-9001-1262
2012-04-27 01:16:10	VR2W-112615	A69-9001-1262
2012-04-27 02:15:05	VR2W-112615	A69-9001-1262
2012-04-27 02:47:21	VR2W-112615	A69-9001-1262
2012-04-27 03:00:42	VR2W-112616	A69-9001-1262
2012-04-27 03:24:50	VR2W-112616	A69-9001-1262
2012-04-27 03:36:14	VR2W-112616	A69-9001-1262
2012-04-27 03:43:18	VR2W-112616	A69-9001-1262
2012-04-27 04:26:34	VR2W-112616	A69-9001-1262
2012-04-27 05:04:42	VR2W-112615	A69-9001-1262
2012-04-27 05:08:53	VR2W-112616	A69-9001-1262
2012-04-27 05:17:36	VR2W-112616	A69-9001-1262
2012-04-27 05:21:00	VR2W-112616	A69-9001-1262
2012-04-27 05:24:35	VR2W-112616	A69-9001-1262
2012-04-27 05:28:27	VR2W-112616	A69-9001-1262
2012-04-27 05:51:13	VR2W-112616	A69-9001-1262
2012-04-27 06:40:39	VR2W-112616	A69-9001-1262
2012-04-27 07:01:18	VR2W-112616	A69-9001-1262
2012-04-27 07:18:41	VR2W-112616	A69-9001-1262
2012-04-27 07:22:02	VR2W-112616	A69-9001-1262
2012-04-27 07:41:39	VR2W-112615	A69-9001-1262
2012-04-27 08:02:36	VR2W-112615	A69-9001-1262
2012-04-27 08:06:00	VR2W-112615	A69-9001-1262
2012-04-27 22:36:02	VR2W-112616	A69-9001-1262
2012-04-28 00:33:28	VR2W-112615	A69-9001-1262
2012-04-28 01:24:43	VR2W-112615	A69-9001-1262
2012-04-28 01:42:39	VR2W-112616	A69-9001-1262
2012-04-28 02:11:29	VR2W-112615	A69-9001-1262
2012-04-28 02:42:36	VR2W-112615	A69-9001-1262
2012-04-28 03:54:00	VR2W-112616	A69-9001-1262
2012-04-28 05:02:25	VR2W-112616	A69-9001-1262
2012-04-28 05:15:01	VR2W-112616	A69-9001-1262
2012-04-28 06:20:30	VR2W-112616	A69-9001-1262
2012-04-28 07:53:34	VR2W-112615	A69-9001-1262
2012-04-28 07:57:50	VR2W-112616	A69-9001-1262
2012-04-28 08:10:45	VR2W-112615	A69-9001-1262
2012-04-28 23:01:32	VR2W-112616	A69-9001-1262
2012-04-28 23:54:49	VR2W-112615	A69-9001-1262
2012-04-29 02:07:53	VR2W-112615	A69-9001-1262
2012-04-29 04:34:08	VR2W-112616	A69-9001-1262
2012-04-29 04:38:10	VR2W-112616	A69-9001-1262
2012-04-29 04:47:23	VR2W-112615	A69-9001-1262
2012-04-29 05:05:18	VR2W-112615	A69-9001-1262
2012-04-29 05:42:16	VR2W-112615	A69-9001-1262
2012-04-29 06:42:29	VR2W-112615	A69-9001-1262
2012-04-29 06:58:16	VR2W-112616	A69-9001-1262
2012-04-29 23:06:58	VR2W-112615	A69-9001-1262
2012-04-30 01:31:04	VR2W-112615	A69-9001-1262
2012-04-30 01:55:48	VR2W-112616	A69-9001-1262
2012-04-30 02:07:56	VR2W-112616	A69-9001-1262
2012-04-30 02:32:23	VR2W-112616	A69-9001-1262
2012-04-30 03:34:41	VR2W-112615	A69-9001-1262
2012-04-30 03:46:18	VR2W-112615	A69-9001-1262
2012-04-30 05:13:05	VR2W-112616	A69-9001-1262
2012-04-30 06:03:50	VR2W-112616	A69-9001-1262
2012-05-01 00:42:20	VR2W-112615	A69-9001-1262
2012-05-01 01:30:33	VR2W-112616	A69-9001-1262
2012-05-01 04:19:50	VR2W-112616	A69-9001-1262
2012-05-01 04:24:42	VR2W-112616	A69-9001-1262
2012-05-01 04:34:15	VR2W-112616	A69-9001-1262
2012-05-01 04:46:20	VR2W-112616	A69-9001-1262
2012-05-01 05:05:28	VR2W-112616	A69-9001-1262
2012-05-01 05:50:30	VR2W-112616	A69-9001-1262
2012-05-01 06:11:54	VR2W-112616	A69-9001-1262
2012-05-01 06:34:03	VR2W-112616	A69-9001-1262
2012-05-01 07:31:23	VR2W-112616	A69-9001-1262
2012-05-01 20:33:11	VR2W-112616	A69-9001-1262
2012-05-02 01:34:01	VR2W-112615	A69-9001-1262
2012-05-02 02:29:44	VR2W-112616	A69-9001-1262
2012-05-02 02:42:29	VR2W-112616	A69-9001-1262
2012-05-02 04:45:28	VR2W-112616	A69-9001-1262
2012-05-02 05:13:19	VR2W-112616	A69-9001-1262
2012-05-02 05:50:22	VR2W-112616	A69-9001-1262
2012-05-02 06:25:18	VR2W-112616	A69-9001-1262
2012-05-02 07:55:11	VR2W-112615	A69-9001-1262
2012-05-02 20:47:13	VR2W-112618	A69-9001-1262
2012-05-03 04:46:38	VR2W-112616	A69-9001-1262
2012-05-03 05:47:18	VR2W-112616	A69-9001-1262
2012-05-03 06:13:20	VR2W-112616	A69-9001-1262
2012-05-03 06:47:45	VR2W-112616	A69-9001-1262
2012-05-03 23:45:37	VR2W-112615	A69-9001-1262
2012-05-04 00:51:18	VR2W-112616	A69-9001-1262
2012-05-04 00:55:18	VR2W-112616	A69-9001-1262
2012-05-04 02:40:50	VR2W-112616	A69-9001-1262
2012-05-04 05:29:06	VR2W-112616	A69-9001-1262
2012-05-04 05:32:38	VR2W-112616	A69-9001-1262
2012-05-04 05:44:29	VR2W-112616	A69-9001-1262
2012-05-04 05:48:41	VR2W-112616	A69-9001-1262
2012-05-04 05:55:54	VR2W-112616	A69-9001-1262
2012-05-04 06:00:04	VR2W-112616	A69-9001-1262
2012-05-04 06:07:08	VR2W-112616	A69-9001-1262
2012-05-04 06:11:06	VR2W-112616	A69-9001-1262
2012-05-04 06:44:39	VR2W-112616	A69-9001-1262
2012-05-04 06:48:30	VR2W-112616	A69-9001-1262
2012-05-05 02:48:08	VR2W-112615	A69-9001-1262
2012-05-05 05:24:45	VR2W-112616	A69-9001-1262
2012-05-05 05:37:09	VR2W-112616	A69-9001-1262
2012-05-05 05:54:14	VR2W-112616	A69-9001-1262
2012-05-05 05:58:36	VR2W-112616	A69-9001-1262
2012-05-05 06:10:30	VR2W-112616	A69-9001-1262
2012-05-05 06:18:27	VR2W-112616	A69-9001-1262
2012-05-05 06:27:26	VR2W-112616	A69-9001-1262
2012-05-05 06:41:47	VR2W-112616	A69-9001-1262
2012-05-05 07:38:09	VR2W-112615	A69-9001-1262
2012-05-06 00:41:28	VR2W-112616	A69-9001-1262
2012-05-06 00:50:17	VR2W-112616	A69-9001-1262
2012-05-06 01:30:22	VR2W-112616	A69-9001-1262
2012-05-06 01:45:57	VR2W-112616	A69-9001-1262
2012-05-06 02:25:12	VR2W-112616	A69-9001-1262
2012-05-06 02:34:01	VR2W-112616	A69-9001-1262
2012-05-06 03:01:29	VR2W-112615	A69-9001-1262
2012-05-06 03:13:19	VR2W-112616	A69-9001-1262
2012-05-06 06:23:57	VR2W-112616	A69-9001-1262
2012-05-06 06:50:17	VR2W-112616	A69-9001-1262
2012-05-06 06:54:51	VR2W-112616	A69-9001-1262
2012-05-06 07:06:28	VR2W-112616	A69-9001-1262
2012-05-06 07:10:54	VR2W-112616	A69-9001-1262
2012-05-06 07:19:25	VR2W-112616	A69-9001-1262
2012-05-06 07:23:41	VR2W-112616	A69-9001-1262
2012-05-06 07:31:16	VR2W-112616	A69-9001-1262
2012-05-06 07:40:22	VR2W-112616	A69-9001-1262
2012-05-06 23:59:45	VR2W-112616	A69-9001-1262
2012-05-07 00:53:50	VR2W-112616	A69-9001-1262
2012-05-07 01:41:40	VR2W-112616	A69-9001-1262
2012-05-07 02:16:00	VR2W-112615	A69-9001-1262
2012-05-07 02:28:47	VR2W-112616	A69-9001-1262
2012-05-07 02:51:03	VR2W-112616	A69-9001-1262
2012-05-07 03:51:41	VR2W-112616	A69-9001-1262
2012-05-07 03:55:43	VR2W-112616	A69-9001-1262
2012-05-07 06:54:39	VR2W-112615	A69-9001-1262
2012-05-07 07:03:12	VR2W-112616	A69-9001-1262
2012-05-07 07:19:01	VR2W-112616	A69-9001-1262
2012-05-08 00:31:51	VR2W-112616	A69-9001-1262
2012-05-08 00:46:26	VR2W-112615	A69-9001-1262
2012-05-08 01:57:13	VR2W-112615	A69-9001-1262
2012-05-08 03:10:52	VR2W-112616	A69-9001-1262
2012-05-08 03:27:37	VR2W-112616	A69-9001-1262
2012-05-08 04:42:06	VR2W-112616	A69-9001-1262
2012-05-08 06:02:43	VR2W-112615	A69-9001-1262
2012-05-08 07:03:05	VR2W-112615	A69-9001-1262
2012-05-08 07:07:01	VR2W-112615	A69-9001-1262
2012-05-08 07:27:03	VR2W-112615	A69-9001-1262
2012-05-08 07:30:42	VR2W-112616	A69-9001-1262
2012-05-08 07:33:52	VR2W-112615	A69-9001-1262
2012-05-08 07:46:26	VR2W-112615	A69-9001-1262
2012-05-08 07:51:13	VR2W-112615	A69-9001-1262
2012-05-08 08:03:55	VR2W-112615	A69-9001-1262
2012-05-08 08:08:09	VR2W-112615	A69-9001-1262
2012-05-09 02:32:52	VR2W-112616	A69-9001-1262
2012-05-09 02:48:54	VR2W-112616	A69-9001-1262
2012-05-09 03:28:39	VR2W-112616	A69-9001-1262
2012-05-09 04:51:12	VR2W-112616	A69-9001-1262
2012-05-09 04:59:20	VR2W-112616	A69-9001-1262
2012-05-09 05:03:37	VR2W-112616	A69-9001-1262
2012-05-09 05:11:19	VR2W-112616	A69-9001-1262
2012-05-09 05:16:10	VR2W-112616	A69-9001-1262
2012-05-09 05:41:23	VR2W-112616	A69-9001-1262
2012-05-09 05:56:38	VR2W-112616	A69-9001-1262
2012-05-09 06:04:15	VR2W-112615	A69-9001-1262
2012-05-09 06:22:33	VR2W-112616	A69-9001-1262
2012-05-09 07:13:32	VR2W-112615	A69-9001-1262
2012-05-09 07:22:44	VR2W-112616	A69-9001-1262
2012-05-09 07:44:46	VR2W-112615	A69-9001-1262
2012-05-09 07:49:30	VR2W-112615	A69-9001-1262
2012-05-09 07:58:10	VR2W-112615	A69-9001-1262
2012-05-09 08:01:30	VR2W-112615	A69-9001-1262
2012-05-09 22:12:50	VR2W-112618	A69-9001-1262
2012-05-10 01:22:03	VR2W-112616	A69-9001-1262
2012-05-10 01:29:58	VR2W-112616	A69-9001-1262
2012-05-10 02:48:53	VR2W-112616	A69-9001-1262
2012-05-10 03:05:04	VR2W-112616	A69-9001-1262
2012-05-10 03:42:14	VR2W-112616	A69-9001-1262
2012-05-10 03:45:56	VR2W-112616	A69-9001-1262
2012-05-10 04:00:33	VR2W-112616	A69-9001-1262
2012-05-10 04:26:33	VR2W-112616	A69-9001-1262
2012-05-10 04:56:35	VR2W-112616	A69-9001-1262
2012-05-10 05:53:27	VR2W-112616	A69-9001-1262
2012-05-10 06:02:14	VR2W-112616	A69-9001-1262
2012-05-10 06:10:52	VR2W-112615	A69-9001-1262
2012-05-10 06:18:42	VR2W-112615	A69-9001-1262
2012-05-10 07:17:08	VR2W-112616	A69-9001-1262
2012-05-10 07:21:05	VR2W-112615	A69-9001-1262
2012-05-10 07:28:41	VR2W-112615	A69-9001-1262
2012-05-10 07:33:22	VR2W-112615	A69-9001-1262
2012-05-10 07:50:43	VR2W-112615	A69-9001-1262
2012-05-10 07:54:29	VR2W-112615	A69-9001-1262
2012-05-10 07:58:45	VR2W-112615	A69-9001-1262
2012-05-11 00:19:26	VR2W-112618	A69-9001-1262
2012-05-11 04:47:39	VR2W-112618	A69-9001-1262
2012-05-11 06:27:29	VR2W-112616	A69-9001-1262
2012-05-11 06:54:36	VR2W-112615	A69-9001-1262
2012-05-11 07:36:55	VR2W-112616	A69-9001-1262
2012-05-11 07:40:55	VR2W-112615	A69-9001-1262
2012-05-11 07:55:27	VR2W-112615	A69-9001-1262
2012-05-11 23:23:13	VR2W-112618	A69-9001-1262
2012-05-12 01:30:14	VR2W-112616	A69-9001-1262
2012-05-12 02:29:46	VR2W-112616	A69-9001-1262
2012-05-12 03:04:01	VR2W-112616	A69-9001-1262
2012-05-12 04:35:35	VR2W-112616	A69-9001-1262
2012-05-12 04:48:23	VR2W-112616	A69-9001-1262
2012-05-12 04:59:02	VR2W-112616	A69-9001-1262
2012-05-12 05:35:23	VR2W-112616	A69-9001-1262
2012-05-12 05:53:55	VR2W-112616	A69-9001-1262
2012-05-12 05:58:12	VR2W-112616	A69-9001-1262
2012-05-12 06:15:36	VR2W-112616	A69-9001-1262
2012-05-12 06:37:15	VR2W-112615	A69-9001-1262
2012-05-12 06:51:59	VR2W-112616	A69-9001-1262
2012-05-12 07:10:23	VR2W-112615	A69-9001-1262
2012-05-12 07:34:00	VR2W-112615	A69-9001-1262
2012-05-12 07:38:54	VR2W-112615	A69-9001-1262
2012-05-12 07:48:34	VR2W-112615	A69-9001-1262
2012-05-12 07:48:53	VR2W-112616	A69-9001-1262
2012-05-13 03:38:07	VR2W-112615	A69-9001-1262
2012-05-13 04:06:25	VR2W-112615	A69-9001-1262
2012-05-13 04:16:18	VR2W-112616	A69-9001-1262
2012-05-13 04:20:53	VR2W-112616	A69-9001-1262
2012-05-13 04:36:58	VR2W-112616	A69-9001-1262
2012-05-13 04:45:32	VR2W-112616	A69-9001-1262
2012-05-13 08:07:03	VR2W-112615	A69-9001-1262
2012-05-13 22:42:58	VR2W-112616	A69-9001-1262
2012-05-13 23:48:49	VR2W-112615	A69-9001-1262
2012-05-14 00:12:01	VR2W-112616	A69-9001-1262
2012-05-14 02:41:36	VR2W-112615	A69-9001-1262
2012-05-14 04:43:37	VR2W-112616	A69-9001-1262
2012-05-14 05:20:35	VR2W-112616	A69-9001-1262
2012-05-14 06:27:47	VR2W-112616	A69-9001-1262
2012-05-14 07:03:31	VR2W-112615	A69-9001-1262
2012-05-14 07:21:49	VR2W-112616	A69-9001-1262
2012-05-14 07:34:16	VR2W-112615	A69-9001-1262
2012-05-14 07:46:22	VR2W-112615	A69-9001-1262
2012-05-14 21:34:57	VR2W-112618	A69-9001-1262
2012-05-15 03:42:24	VR2W-112616	A69-9001-1262
2012-05-15 04:13:44	VR2W-112616	A69-9001-1262
2012-05-15 04:41:21	VR2W-112616	A69-9001-1262
2012-05-15 05:12:35	VR2W-112616	A69-9001-1262
2012-05-15 05:26:06	VR2W-112616	A69-9001-1262
2012-05-15 06:03:44	VR2W-112616	A69-9001-1262
2012-05-15 06:18:05	VR2W-112616	A69-9001-1262
2012-05-15 06:39:02	VR2W-112616	A69-9001-1262
2012-05-15 07:29:34	VR2W-112615	A69-9001-1262
2012-05-16 01:49:29	VR2W-112615	A69-9001-1262
2012-05-16 02:14:15	VR2W-112616	A69-9001-1262
2012-05-16 03:32:56	VR2W-112615	A69-9001-1262
2012-05-16 03:50:28	VR2W-112616	A69-9001-1262
2012-05-16 04:34:50	VR2W-112616	A69-9001-1262
2012-05-16 05:08:51	VR2W-112615	A69-9001-1262
2012-05-16 05:09:10	VR2W-112616	A69-9001-1262
2012-05-16 05:40:01	VR2W-112616	A69-9001-1262
2012-05-16 05:43:55	VR2W-112616	A69-9001-1262
2012-05-16 06:25:39	VR2W-112615	A69-9001-1262
2012-05-16 06:44:37	VR2W-112616	A69-9001-1262
2012-05-16 07:41:06	VR2W-112615	A69-9001-1262
2012-05-17 05:05:42	VR2W-112616	A69-9001-1262
2012-05-17 05:17:48	VR2W-112615	A69-9001-1262
2012-05-17 07:01:14	VR2W-112615	A69-9001-1262
2012-05-17 07:41:00	VR2W-112615	A69-9001-1262
2012-05-17 23:15:24	VR2W-112616	A69-9001-1262
2012-05-18 02:25:25	VR2W-112616	A69-9001-1262
2012-05-18 02:33:25	VR2W-112616	A69-9001-1262
2012-05-18 05:30:34	VR2W-112616	A69-9001-1262
2012-05-18 06:30:10	VR2W-112616	A69-9001-1262
2012-05-18 07:44:30	VR2W-112615	A69-9001-1262
2012-05-19 04:09:27	VR2W-112616	A69-9001-1262
2012-05-19 06:25:29	VR2W-112616	A69-9001-1262
2012-05-19 07:30:05	VR2W-112615	A69-9001-1262
2012-05-19 07:51:48	VR2W-112615	A69-9001-1262
2012-05-20 02:17:37	VR2W-112616	A69-9001-1262
2012-05-20 02:29:37	VR2W-112616	A69-9001-1262
2012-05-20 02:37:44	VR2W-112616	A69-9001-1262
2012-05-20 02:45:45	VR2W-112616	A69-9001-1262
2012-05-20 03:31:54	VR2W-112616	A69-9001-1262
2012-05-20 04:37:25	VR2W-112615	A69-9001-1262
2012-05-20 06:10:22	VR2W-112616	A69-9001-1262
2012-05-20 07:14:22	VR2W-112616	A69-9001-1262
2012-05-21 02:22:17	VR2W-112616	A69-9001-1262
2012-05-21 03:13:02	VR2W-112616	A69-9001-1262
2012-05-21 04:49:38	VR2W-112615	A69-9001-1262
2012-05-21 05:05:40	VR2W-112616	A69-9001-1262
2012-05-21 05:24:42	VR2W-112616	A69-9001-1262
2012-05-21 06:25:41	VR2W-112616	A69-9001-1262
2012-05-21 06:38:21	VR2W-112616	A69-9001-1262
2012-05-22 02:42:38	VR2W-112617	A69-9001-1262
2012-05-22 05:37:49	VR2W-112616	A69-9001-1262
2012-05-22 06:20:38	VR2W-112616	A69-9001-1262
2012-05-22 06:32:32	VR2W-112616	A69-9001-1262
2012-05-22 07:08:30	VR2W-112615	A69-9001-1262
2012-05-22 07:19:16	VR2W-112615	A69-9001-1262
2012-05-22 07:27:27	VR2W-112615	A69-9001-1262
2012-05-23 01:59:22	VR2W-112616	A69-9001-1262
2012-05-23 02:46:35	VR2W-112616	A69-9001-1262
2012-05-23 03:03:42	VR2W-112616	A69-9001-1262
2012-05-23 04:04:03	VR2W-112616	A69-9001-1262
2012-05-23 06:48:32	VR2W-112616	A69-9001-1262
2012-05-23 07:05:09	VR2W-112616	A69-9001-1262
2012-05-23 07:10:00	VR2W-112616	A69-9001-1262
2012-05-23 07:19:04	VR2W-112615	A69-9001-1262
2012-05-23 07:27:15	VR2W-112615	A69-9001-1262
2012-05-23 07:31:35	VR2W-112615	A69-9001-1262
2012-05-24 03:36:46	VR2W-112616	A69-9001-1262
2012-05-24 03:54:23	VR2W-112615	A69-9001-1262
2012-05-24 05:14:45	VR2W-112615	A69-9001-1262
2012-05-24 06:06:57	VR2W-112616	A69-9001-1262
2012-05-24 07:04:18	VR2W-112616	A69-9001-1262
2012-05-25 01:05:40	VR2W-112616	A69-9001-1262
2012-05-25 02:23:43	VR2W-112616	A69-9001-1262
2012-05-25 02:28:14	VR2W-112616	A69-9001-1262
2012-05-25 03:01:40	VR2W-112616	A69-9001-1262
2012-05-25 04:38:44	VR2W-112616	A69-9001-1262
2012-05-25 05:34:21	VR2W-112616	A69-9001-1262
2012-05-25 05:37:56	VR2W-112616	A69-9001-1262
2012-05-25 06:08:53	VR2W-112616	A69-9001-1262
2012-05-25 07:25:42	VR2W-112615	A69-9001-1262
2012-05-25 07:34:28	VR2W-112615	A69-9001-1262
2012-05-26 00:57:05	VR2W-112615	A69-9001-1262
2012-05-26 03:12:33	VR2W-112616	A69-9001-1262
2012-05-26 06:49:01	VR2W-112616	A69-9001-1262
2012-05-26 07:39:32	VR2W-112616	A69-9001-1262
2012-05-27 02:24:49	VR2W-112616	A69-9001-1262
2012-05-27 03:14:18	VR2W-112616	A69-9001-1262
2012-05-27 03:41:15	VR2W-112616	A69-9001-1262
2012-05-27 04:01:05	VR2W-112616	A69-9001-1262
2012-05-27 04:21:59	VR2W-112615	A69-9001-1262
2012-05-27 07:26:56	VR2W-112615	A69-9001-1262
2012-05-27 07:35:20	VR2W-112615	A69-9001-1262
2012-05-28 04:01:28	VR2W-112615	A69-9001-1262
2012-05-28 06:41:48	VR2W-112616	A69-9001-1262
2012-05-29 00:06:19	VR2W-112618	A69-9001-1262
2012-05-29 03:01:33	VR2W-112616	A69-9001-1262
2012-05-29 06:13:26	VR2W-112615	A69-9001-1262
2012-05-29 07:12:15	VR2W-112615	A69-9001-1262
2012-05-30 06:28:16	VR2W-112616	A69-9001-1262
2012-05-31 04:23:19	VR2W-112615	A69-9001-1262
2012-05-31 05:48:06	VR2W-112616	A69-9001-1262
2012-05-31 23:55:19	VR2W-112616	A69-9001-1262
2012-06-01 06:31:39	VR2W-112616	A69-9001-1262
2012-06-01 06:58:10	VR2W-112616	A69-9001-1262
2012-06-01 07:01:38	VR2W-112616	A69-9001-1262
2012-06-01 07:09:21	VR2W-112616	A69-9001-1262
2012-06-02 00:06:23	VR2W-112616	A69-9001-1262
2012-06-02 00:39:20	VR2W-112615	A69-9001-1262
2012-06-02 00:55:58	VR2W-112615	A69-9001-1262
2012-06-02 08:04:40	VR2W-112616	A69-9001-1262
2012-06-03 05:58:54	VR2W-112616	A69-9001-1262
2012-06-03 06:38:11	VR2W-112616	A69-9001-1262
2012-06-03 07:01:50	VR2W-112615	A69-9001-1262
2012-06-03 07:10:21	VR2W-112616	A69-9001-1262
2012-06-03 08:02:35	VR2W-112615	A69-9001-1262
2012-06-04 02:53:53	VR2W-112616	A69-9001-1262
2012-06-04 03:35:42	VR2W-112615	A69-9001-1262
2012-06-04 06:59:34	VR2W-112615	A69-9001-1262
2012-06-05 06:59:02	VR2W-112615	A69-9001-1262
2012-06-05 07:10:33	VR2W-112615	A69-9001-1262
2012-06-05 07:31:10	VR2W-112616	A69-9001-1262
2012-06-05 07:35:00	VR2W-112615	A69-9001-1262
2012-06-06 06:47:18	VR2W-112615	A69-9001-1262
2012-06-06 07:43:13	VR2W-112615	A69-9001-1262
2012-06-07 00:42:31	VR2W-112615	A69-9001-1262
2012-06-07 01:24:07	VR2W-112616	A69-9001-1262
2012-06-07 03:02:11	VR2W-112616	A69-9001-1262
2012-06-07 07:40:22	VR2W-112615	A69-9001-1262
2012-06-07 07:48:10	VR2W-112615	A69-9001-1262
2012-06-07 07:58:12	VR2W-112615	A69-9001-1262
2012-06-07 08:01:45	VR2W-112615	A69-9001-1262
2012-06-07 22:53:16	VR2W-112618	A69-9001-1262
2012-06-08 03:49:39	VR2W-112616	A69-9001-1262
2012-06-08 04:11:50	VR2W-112615	A69-9001-1262
2012-06-08 06:24:50	VR2W-112616	A69-9001-1262
2012-06-08 06:59:40	VR2W-112616	A69-9001-1262
2012-06-08 07:41:49	VR2W-112615	A69-9001-1262
2012-06-08 21:13:45	VR2W-112617	A69-9001-1262
2012-06-09 03:51:44	VR2W-112616	A69-9001-1262
2012-06-09 03:58:55	VR2W-112616	A69-9001-1262
2012-06-09 04:33:42	VR2W-112616	A69-9001-1262
2012-06-09 05:16:52	VR2W-112616	A69-9001-1262
2012-06-09 05:20:26	VR2W-112616	A69-9001-1262
2012-06-09 05:28:45	VR2W-112616	A69-9001-1262
2012-06-09 05:49:51	VR2W-112616	A69-9001-1262
2012-06-09 05:58:03	VR2W-112616	A69-9001-1262
2012-06-09 06:35:03	VR2W-112615	A69-9001-1262
2012-06-09 07:35:04	VR2W-112616	A69-9001-1262
2012-06-09 07:47:03	VR2W-112615	A69-9001-1262
2012-06-10 01:39:05	VR2W-112615	A69-9001-1262
2012-06-10 05:12:28	VR2W-112616	A69-9001-1262
2012-06-10 05:34:40	VR2W-112616	A69-9001-1262
2012-06-10 05:56:27	VR2W-112616	A69-9001-1262
2012-06-10 07:51:10	VR2W-112616	A69-9001-1262
2012-06-11 02:08:49	VR2W-112616	A69-9001-1262
2012-06-11 02:19:08	VR2W-112616	A69-9001-1262
2012-06-11 03:37:00	VR2W-112616	A69-9001-1262
2012-06-11 03:41:47	VR2W-112616	A69-9001-1262
2012-06-11 03:50:51	VR2W-112616	A69-9001-1262
2012-06-11 04:08:00	VR2W-112616	A69-9001-1262
2012-06-11 04:55:59	VR2W-112616	A69-9001-1262
2012-06-11 06:01:00	VR2W-112616	A69-9001-1262
2012-06-11 07:27:16	VR2W-112615	A69-9001-1262
2012-06-11 20:41:54	VR2W-112616	A69-9001-1262
2012-06-12 03:39:41	VR2W-112615	A69-9001-1262
2012-06-12 04:46:42	VR2W-112615	A69-9001-1262
2012-06-12 05:47:41	VR2W-112615	A69-9001-1262
2012-06-12 07:18:59	VR2W-112615	A69-9001-1262
2012-06-12 07:48:42	VR2W-112615	A69-9001-1262
2012-06-13 03:11:06	VR2W-112616	A69-9001-1262
2012-06-13 04:14:43	VR2W-112615	A69-9001-1262
2012-06-13 04:35:24	VR2W-112616	A69-9001-1262
2012-06-13 04:50:12	VR2W-112616	A69-9001-1262
2012-06-13 05:06:33	VR2W-112616	A69-9001-1262
2012-06-13 05:22:45	VR2W-112616	A69-9001-1262
2012-06-13 06:33:45	VR2W-112616	A69-9001-1262
2012-06-13 07:29:01	VR2W-112615	A69-9001-1262
2012-06-14 01:29:11	VR2W-112618	A69-9001-1262
2012-06-14 04:47:33	VR2W-112616	A69-9001-1262
2012-06-14 05:15:37	VR2W-112615	A69-9001-1262
2012-06-14 05:39:52	VR2W-112615	A69-9001-1262
2012-06-14 06:10:39	VR2W-112616	A69-9001-1262
2012-06-14 06:23:23	VR2W-112616	A69-9001-1262
2012-06-14 06:39:08	VR2W-112616	A69-9001-1262
2012-06-14 06:51:09	VR2W-112615	A69-9001-1262
2012-06-14 07:23:44	VR2W-112616	A69-9001-1262
2012-06-14 07:41:41	VR2W-112615	A69-9001-1262
2012-06-15 04:30:41	VR2W-112616	A69-9001-1262
2012-06-15 05:12:27	VR2W-112616	A69-9001-1262
2012-06-15 05:51:06	VR2W-112615	A69-9001-1262
2012-06-15 07:17:10	VR2W-112616	A69-9001-1262
2012-06-16 01:36:02	VR2W-112615	A69-9001-1262
2012-06-16 01:55:31	VR2W-112616	A69-9001-1262
2012-06-16 02:45:10	VR2W-112616	A69-9001-1262
2012-06-16 02:56:02	VR2W-112616	A69-9001-1262
2012-06-16 03:11:44	VR2W-112616	A69-9001-1262
2012-06-16 04:06:22	VR2W-112616	A69-9001-1262
2012-06-16 05:21:19	VR2W-112616	A69-9001-1262
2012-06-16 06:19:28	VR2W-112616	A69-9001-1262
2012-06-16 06:41:02	VR2W-112616	A69-9001-1262
2012-06-16 06:49:48	VR2W-112616	A69-9001-1262
2012-06-16 07:20:43	VR2W-112615	A69-9001-1262
2012-06-16 07:56:26	VR2W-112615	A69-9001-1262
2012-06-17 00:37:41	VR2W-112616	A69-9001-1262
2012-06-17 01:27:21	VR2W-112616	A69-9001-1262
2012-06-17 01:57:37	VR2W-112616	A69-9001-1262
2012-06-17 02:06:05	VR2W-112616	A69-9001-1262
2012-06-17 04:14:52	VR2W-112616	A69-9001-1262
2012-06-17 04:40:01	VR2W-112616	A69-9001-1262
2012-06-17 05:23:00	VR2W-112615	A69-9001-1262
2012-06-17 07:30:13	VR2W-112615	A69-9001-1262
2012-06-18 03:10:11	VR2W-112616	A69-9001-1262
2012-06-18 05:11:02	VR2W-112616	A69-9001-1262
2012-06-18 07:00:54	VR2W-112616	A69-9001-1262
2012-06-18 07:25:08	VR2W-112615	A69-9001-1262
2012-06-19 00:38:42	VR2W-112616	A69-9001-1262
2012-06-19 00:53:02	VR2W-112616	A69-9001-1262
2012-06-19 02:11:13	VR2W-112616	A69-9001-1262
2012-06-19 05:05:09	VR2W-112616	A69-9001-1262
2012-06-19 06:46:45	VR2W-112615	A69-9001-1262
2012-06-19 07:29:56	VR2W-112615	A69-9001-1262
2012-06-20 02:50:57	VR2W-112615	A69-9001-1262
2012-06-20 03:11:51	VR2W-112615	A69-9001-1262
2012-06-20 04:30:44	VR2W-112616	A69-9001-1262
2012-06-20 05:08:00	VR2W-112616	A69-9001-1262
2012-06-20 06:38:26	VR2W-112615	A69-9001-1262
2012-06-20 06:53:25	VR2W-112615	A69-9001-1262
2012-06-20 07:24:22	VR2W-112615	A69-9001-1262
2012-06-20 07:32:08	VR2W-112615	A69-9001-1262
2012-06-21 02:03:06	VR2W-112615	A69-9001-1262
2012-06-21 04:10:13	VR2W-112616	A69-9001-1262
2012-06-21 04:45:00	VR2W-112615	A69-9001-1262
2012-06-21 04:49:41	VR2W-112615	A69-9001-1262
2012-06-21 06:29:17	VR2W-112616	A69-9001-1262
2012-06-21 06:32:59	VR2W-112616	A69-9001-1262
2012-06-21 06:50:45	VR2W-112615	A69-9001-1262
2012-06-21 06:59:19	VR2W-112616	A69-9001-1262
2012-06-21 07:23:54	VR2W-112615	A69-9001-1262
2012-06-21 07:24:19	VR2W-112616	A69-9001-1262
2012-06-21 07:41:28	VR2W-112615	A69-9001-1262
2012-06-22 06:16:50	VR2W-112616	A69-9001-1262
2012-06-22 06:24:36	VR2W-112616	A69-9001-1262
2012-06-23 06:37:22	VR2W-112616	A69-9001-1262
2012-06-23 07:27:27	VR2W-112615	A69-9001-1262
2012-06-23 07:40:37	VR2W-112615	A69-9001-1262
2012-06-23 08:08:02	VR2W-112615	A69-9001-1262
2012-06-24 02:39:49	VR2W-112616	A69-9001-1262
2012-06-24 07:23:38	VR2W-112615	A69-9001-1262
2012-06-24 07:36:05	VR2W-112615	A69-9001-1262
2012-06-24 20:47:05	VR2W-112616	A69-9001-1262
2012-06-25 03:02:09	VR2W-112616	A69-9001-1262
2012-06-25 03:22:21	VR2W-112616	A69-9001-1262
2012-06-25 05:14:02	VR2W-112616	A69-9001-1262
2012-06-25 05:58:50	VR2W-112616	A69-9001-1262
2012-06-25 06:54:34	VR2W-112616	A69-9001-1262
2012-06-25 07:28:03	VR2W-112615	A69-9001-1262
2012-06-25 07:54:11	VR2W-112615	A69-9001-1262
2012-06-25 20:42:42	VR2W-112616	A69-9001-1262
2012-06-26 05:56:42	VR2W-112616	A69-9001-1262
2012-06-26 06:01:00	VR2W-112615	A69-9001-1262
2012-06-26 06:59:17	VR2W-112616	A69-9001-1262
2012-06-26 07:06:42	VR2W-112616	A69-9001-1262
2012-06-26 07:27:43	VR2W-112616	A69-9001-1262
2012-06-26 07:38:57	VR2W-112616	A69-9001-1262
2012-06-27 03:14:56	VR2W-112616	A69-9001-1262
2012-06-27 03:24:57	VR2W-112616	A69-9001-1262
2012-06-27 04:42:59	VR2W-112616	A69-9001-1262
2012-06-27 05:14:09	VR2W-112616	A69-9001-1262
2012-06-27 05:30:48	VR2W-112616	A69-9001-1262
2012-06-27 05:33:43	VR2W-112615	A69-9001-1262
2012-06-27 05:53:49	VR2W-112616	A69-9001-1262
2012-06-27 07:12:21	VR2W-112616	A69-9001-1262
2012-06-27 07:45:26	VR2W-112615	A69-9001-1262
2012-06-28 03:59:02	VR2W-112616	A69-9001-1262
2012-06-28 04:09:29	VR2W-112616	A69-9001-1262
2012-06-28 04:57:17	VR2W-112616	A69-9001-1262
2012-06-28 05:52:04	VR2W-112616	A69-9001-1262
2012-06-28 05:55:33	VR2W-112616	A69-9001-1262
2012-06-29 06:14:30	VR2W-112615	A69-9001-1262
2012-06-29 07:33:32	VR2W-112617	A69-9001-1262
2012-06-30 03:10:42	VR2W-112615	A69-9001-1262
2012-06-30 03:11:08	VR2W-112616	A69-9001-1262
2012-06-30 05:44:10	VR2W-112616	A69-9001-1262
2012-06-30 06:40:17	VR2W-112616	A69-9001-1262
2012-07-01 06:36:14	VR2W-112615	A69-9001-1262
2012-07-01 07:03:42	VR2W-112616	A69-9001-1262
2012-07-01 22:30:24	VR2W-112618	A69-9001-1262
2012-07-02 02:33:00	VR2W-112615	A69-9001-1262
2012-07-02 06:41:05	VR2W-112616	A69-9001-1262
2012-07-02 07:00:30	VR2W-112616	A69-9001-1262
2012-07-03 05:49:25	VR2W-112616	A69-9001-1262
2012-07-04 02:36:19	VR2W-112616	A69-9001-1262
2012-07-04 02:52:36	VR2W-112616	A69-9001-1262
2012-07-04 03:00:25	VR2W-112616	A69-9001-1262
2012-07-05 03:03:40	VR2W-112616	A69-9001-1262
2012-07-05 03:38:19	VR2W-112616	A69-9001-1262
2012-07-05 03:49:35	VR2W-112616	A69-9001-1262
2012-07-05 04:12:28	VR2W-112616	A69-9001-1262
2012-07-05 04:24:07	VR2W-112616	A69-9001-1262
2012-07-05 04:27:24	VR2W-112615	A69-9001-1262
2012-07-05 05:20:47	VR2W-112615	A69-9001-1262
2012-07-05 07:06:37	VR2W-112615	A69-9001-1262
2012-07-05 07:11:21	VR2W-112615	A69-9001-1262
2012-07-05 07:20:00	VR2W-112615	A69-9001-1262
2012-07-05 07:26:44	VR2W-112615	A69-9001-1262
2012-07-05 07:30:16	VR2W-112615	A69-9001-1262
2012-07-05 22:52:16	VR2W-112618	A69-9001-1262
2012-07-06 03:16:20	VR2W-112615	A69-9001-1262
2012-07-06 03:23:47	VR2W-112616	A69-9001-1262
2012-07-06 04:16:48	VR2W-112615	A69-9001-1262
2012-07-06 05:29:15	VR2W-112616	A69-9001-1262
2012-07-06 05:42:47	VR2W-112616	A69-9001-1262
2012-07-06 05:50:54	VR2W-112616	A69-9001-1262
2012-07-06 06:52:29	VR2W-112615	A69-9001-1262
2012-07-06 07:29:27	VR2W-112615	A69-9001-1262
2012-07-06 22:41:04	VR2W-112618	A69-9001-1262
2012-07-07 02:37:31	VR2W-112615	A69-9001-1262
2012-07-07 03:52:45	VR2W-112616	A69-9001-1262
2012-07-07 04:36:35	VR2W-112616	A69-9001-1262
2012-07-07 05:43:17	VR2W-112616	A69-9001-1262
2012-07-07 06:07:20	VR2W-112616	A69-9001-1262
2012-07-07 06:14:24	VR2W-112616	A69-9001-1262
2012-07-07 06:38:27	VR2W-112616	A69-9001-1262
2012-07-07 06:49:46	VR2W-112616	A69-9001-1262
2012-07-07 20:47:44	VR2W-112616	A69-9001-1262
2012-07-08 05:37:24	VR2W-112616	A69-9001-1262
2012-07-08 07:23:23	VR2W-112615	A69-9001-1262
2012-07-08 07:28:12	VR2W-112615	A69-9001-1262
2012-07-08 07:37:30	VR2W-112615	A69-9001-1262
2012-07-08 07:41:41	VR2W-112615	A69-9001-1262
2012-07-09 05:33:14	VR2W-112616	A69-9001-1262
2012-07-09 08:11:38	VR2W-112615	A69-9001-1262
2012-07-09 21:05:20	VR2W-112618	A69-9001-1262
2012-07-09 22:11:24	VR2W-112618	A69-9001-1262
2012-07-10 01:32:07	VR2W-112618	A69-9001-1262
2012-07-10 04:42:29	VR2W-112616	A69-9001-1262
2012-07-10 07:49:55	VR2W-112615	A69-9001-1262
2012-07-11 03:46:50	VR2W-112615	A69-9001-1262
2012-07-11 20:59:03	VR2W-112618	A69-9001-1262
2012-07-11 23:15:45	VR2W-112618	A69-9001-1262
2012-07-12 02:51:13	VR2W-112618	A69-9001-1262
2012-07-12 03:31:26	VR2W-112616	A69-9001-1262
2012-07-12 05:10:05	VR2W-112616	A69-9001-1262
2012-07-12 05:39:39	VR2W-112616	A69-9001-1262
2012-07-12 07:29:59	VR2W-112615	A69-9001-1262
2012-07-12 22:24:44	VR2W-112618	A69-9001-1262
2012-07-13 02:19:18	VR2W-112616	A69-9001-1262
2012-07-13 04:01:22	VR2W-112616	A69-9001-1262
2012-07-13 04:43:04	VR2W-112616	A69-9001-1262
2012-07-13 04:46:42	VR2W-112615	A69-9001-1262
2012-07-13 05:38:23	VR2W-112616	A69-9001-1262
2012-07-14 03:44:51	VR2W-112616	A69-9001-1262
2012-07-14 03:49:16	VR2W-112615	A69-9001-1262
2012-07-14 04:30:26	VR2W-112616	A69-9001-1262
2012-07-14 04:45:46	VR2W-112615	A69-9001-1262
2012-07-15 00:44:12	VR2W-112618	A69-9001-1262
2012-07-15 02:44:44	VR2W-112616	A69-9001-1262
2012-07-15 04:46:11	VR2W-112616	A69-9001-1262
2012-07-15 04:59:34	VR2W-112616	A69-9001-1262
2012-07-15 06:06:32	VR2W-112616	A69-9001-1262
2012-07-15 06:10:43	VR2W-112616	A69-9001-1262
2012-07-15 06:39:26	VR2W-112616	A69-9001-1262
2012-07-15 06:55:12	VR2W-112615	A69-9001-1262
2012-07-15 07:11:46	VR2W-112616	A69-9001-1262
2012-07-16 02:55:05	VR2W-112616	A69-9001-1262
2012-07-16 05:52:22	VR2W-112616	A69-9001-1262
2012-07-16 20:34:32	VR2W-112616	A69-9001-1262
2012-07-17 02:07:29	VR2W-112616	A69-9001-1262
2012-07-17 02:15:51	VR2W-112616	A69-9001-1262
2012-07-17 02:29:32	VR2W-112616	A69-9001-1262
2012-07-17 03:03:46	VR2W-112616	A69-9001-1262
2012-07-17 06:31:33	VR2W-112616	A69-9001-1262
2012-07-17 06:35:53	VR2W-112616	A69-9001-1262
2012-07-17 07:14:11	VR2W-112615	A69-9001-1262
2012-07-17 23:55:56	VR2W-112618	A69-9001-1262
2012-07-18 00:29:44	VR2W-112618	A69-9001-1262
2012-07-18 01:40:38	VR2W-112616	A69-9001-1262
2012-07-18 01:53:51	VR2W-112616	A69-9001-1262
2012-07-18 01:58:40	VR2W-112616	A69-9001-1262
2012-07-18 04:32:33	VR2W-112615	A69-9001-1262
2012-07-18 04:39:23	VR2W-112615	A69-9001-1262
2012-07-18 06:18:01	VR2W-112616	A69-9001-1262
2012-07-18 07:41:35	VR2W-112615	A69-9001-1262
2012-07-18 08:11:21	VR2W-112615	A69-9001-1262
2012-07-20 05:04:06	VR2W-112615	A69-9001-1262
2012-07-20 06:37:37	VR2W-112616	A69-9001-1262
2012-07-20 07:00:47	VR2W-112616	A69-9001-1262
2012-07-20 07:09:01	VR2W-112616	A69-9001-1262
2012-07-21 02:00:50	VR2W-112616	A69-9001-1262
2012-07-21 04:10:56	VR2W-112616	A69-9001-1262
2012-07-21 04:22:25	VR2W-112616	A69-9001-1262
2012-07-21 04:26:15	VR2W-112616	A69-9001-1262
2012-07-21 04:30:38	VR2W-112616	A69-9001-1262
2012-07-21 04:38:57	VR2W-112616	A69-9001-1262
2012-07-21 05:17:02	VR2W-112615	A69-9001-1262
2012-07-21 05:20:46	VR2W-112616	A69-9001-1262
2012-07-21 05:33:53	VR2W-112616	A69-9001-1262
2012-07-21 05:52:10	VR2W-112616	A69-9001-1262
2012-07-21 06:09:46	VR2W-112616	A69-9001-1262
2012-07-21 06:14:42	VR2W-112616	A69-9001-1262
2012-07-21 06:19:36	VR2W-112616	A69-9001-1262
2012-07-21 06:29:23	VR2W-112616	A69-9001-1262
2012-07-21 06:34:14	VR2W-112616	A69-9001-1262
2012-07-21 06:43:41	VR2W-112616	A69-9001-1262
2012-07-21 06:48:05	VR2W-112616	A69-9001-1262
2012-07-21 07:00:29	VR2W-112616	A69-9001-1262
2012-07-21 07:05:18	VR2W-112616	A69-9001-1262
2012-07-21 07:22:03	VR2W-112616	A69-9001-1262
2012-07-21 07:29:05	VR2W-112616	A69-9001-1262
2012-07-21 07:33:02	VR2W-112616	A69-9001-1262
2012-07-21 07:53:41	VR2W-112615	A69-9001-1262
2012-07-21 08:02:09	VR2W-112615	A69-9001-1262
2012-07-21 08:11:28	VR2W-112615	A69-9001-1262
2012-07-21 23:11:52	VR2W-112618	A69-9001-1262
2012-07-22 02:37:45	VR2W-112616	A69-9001-1262
2012-07-22 03:09:55	VR2W-112616	A69-9001-1262
2012-07-22 03:28:43	VR2W-112616	A69-9001-1262
2012-07-22 03:45:52	VR2W-112616	A69-9001-1262
2012-07-22 03:59:32	VR2W-112616	A69-9001-1262
2012-07-22 04:03:13	VR2W-112616	A69-9001-1262
2012-07-22 04:07:20	VR2W-112616	A69-9001-1262
2012-07-22 04:47:01	VR2W-112616	A69-9001-1262
2012-07-22 04:50:44	VR2W-112616	A69-9001-1262
2012-07-22 05:09:27	VR2W-112616	A69-9001-1262
2012-07-22 05:33:01	VR2W-112616	A69-9001-1262
2012-07-22 05:46:25	VR2W-112616	A69-9001-1262
2012-07-22 05:54:26	VR2W-112616	A69-9001-1262
2012-07-22 05:58:34	VR2W-112616	A69-9001-1262
2012-07-22 06:24:28	VR2W-112616	A69-9001-1262
2012-07-22 07:01:07	VR2W-112615	A69-9001-1262
2012-07-22 07:17:06	VR2W-112615	A69-9001-1262
2012-07-22 07:47:16	VR2W-112615	A69-9001-1262
2012-07-23 03:15:23	VR2W-112616	A69-9001-1262
2012-07-23 03:27:04	VR2W-112616	A69-9001-1262
2012-07-23 03:47:51	VR2W-112616	A69-9001-1262
2012-07-23 04:44:50	VR2W-112616	A69-9001-1262
2012-07-23 05:16:47	VR2W-112615	A69-9001-1262
2012-07-23 05:21:47	VR2W-112616	A69-9001-1262
2012-07-23 05:32:03	VR2W-112615	A69-9001-1262
2012-07-23 05:35:28	VR2W-112615	A69-9001-1262
2012-07-23 05:51:09	VR2W-112615	A69-9001-1262
2012-07-23 07:29:30	VR2W-112615	A69-9001-1262
2012-07-23 07:42:24	VR2W-112615	A69-9001-1262
2012-07-24 03:23:27	VR2W-112616	A69-9001-1262
2012-07-24 03:28:21	VR2W-112616	A69-9001-1262
2012-07-24 03:33:14	VR2W-112616	A69-9001-1262
2012-07-24 03:38:04	VR2W-112616	A69-9001-1262
2012-07-24 04:03:02	VR2W-112616	A69-9001-1262
2012-07-24 04:06:32	VR2W-112616	A69-9001-1262
2012-07-24 04:50:10	VR2W-112616	A69-9001-1262
2012-07-24 04:59:39	VR2W-112616	A69-9001-1262
2012-07-24 05:28:09	VR2W-112616	A69-9001-1262
2012-07-24 05:35:17	VR2W-112616	A69-9001-1262
2012-07-24 06:02:51	VR2W-112616	A69-9001-1262
2012-07-24 06:10:49	VR2W-112616	A69-9001-1262
2012-07-24 06:18:09	VR2W-112616	A69-9001-1262
2012-07-24 06:26:17	VR2W-112616	A69-9001-1262
2012-07-24 07:04:50	VR2W-112616	A69-9001-1262
2012-07-24 07:19:19	VR2W-112615	A69-9001-1262
2012-07-24 07:31:32	VR2W-112616	A69-9001-1262
2012-07-24 07:49:45	VR2W-112615	A69-9001-1262
2012-07-24 07:59:03	VR2W-112615	A69-9001-1262
2012-07-24 23:48:21	VR2W-112618	A69-9001-1262
2012-07-25 02:14:29	VR2W-112616	A69-9001-1262
2012-07-25 02:18:42	VR2W-112616	A69-9001-1262
2012-07-25 02:22:11	VR2W-112616	A69-9001-1262
2012-07-25 03:10:20	VR2W-112616	A69-9001-1262
2012-07-25 03:27:47	VR2W-112616	A69-9001-1262
2012-07-25 03:31:39	VR2W-112616	A69-9001-1262
2012-07-25 04:19:09	VR2W-112616	A69-9001-1262
2012-07-25 04:27:39	VR2W-112616	A69-9001-1262
2012-07-25 04:57:55	VR2W-112616	A69-9001-1262
2012-07-25 05:38:30	VR2W-112616	A69-9001-1262
2012-07-25 05:46:04	VR2W-112616	A69-9001-1262
2012-07-25 06:23:15	VR2W-112616	A69-9001-1262
2012-07-25 07:04:58	VR2W-112616	A69-9001-1262
2012-07-25 07:08:18	VR2W-112616	A69-9001-1262
2012-07-25 07:23:31	VR2W-112616	A69-9001-1262
2012-07-25 07:51:43	VR2W-112615	A69-9001-1262
2012-07-25 08:13:46	VR2W-112615	A69-9001-1262
2012-07-26 00:49:02	VR2W-112618	A69-9001-1262
2012-07-26 03:04:19	VR2W-112616	A69-9001-1262
2012-07-26 03:45:59	VR2W-112616	A69-9001-1262
2012-07-26 03:54:33	VR2W-112616	A69-9001-1262
2012-07-26 04:10:21	VR2W-112616	A69-9001-1262
2012-07-26 04:45:47	VR2W-112616	A69-9001-1262
2012-07-26 05:12:56	VR2W-112616	A69-9001-1262
2012-07-26 05:23:43	VR2W-112616	A69-9001-1262
2012-07-26 05:39:33	VR2W-112616	A69-9001-1262
2012-07-26 05:48:20	VR2W-112616	A69-9001-1262
2012-07-26 06:16:58	VR2W-112616	A69-9001-1262
2012-07-26 06:29:08	VR2W-112616	A69-9001-1262
2012-07-26 06:35:59	VR2W-112616	A69-9001-1262
2012-07-26 06:57:16	VR2W-112616	A69-9001-1262
2012-07-26 07:42:51	VR2W-112616	A69-9001-1262
2012-07-26 23:17:39	VR2W-112618	A69-9001-1262
2012-07-27 00:30:22	VR2W-112618	A69-9001-1262
2012-07-27 01:13:34	VR2W-112618	A69-9001-1262
2012-07-27 03:35:38	VR2W-112616	A69-9001-1262
2012-07-27 03:54:40	VR2W-112616	A69-9001-1262
2012-07-27 04:26:21	VR2W-112616	A69-9001-1262
2012-07-27 04:31:11	VR2W-112616	A69-9001-1262
2012-07-27 05:19:53	VR2W-112616	A69-9001-1262
2012-07-27 05:49:10	VR2W-112616	A69-9001-1262
2012-07-27 06:00:28	VR2W-112616	A69-9001-1262
2012-07-27 06:18:39	VR2W-112616	A69-9001-1262
2012-07-27 06:26:19	VR2W-112616	A69-9001-1262
2012-07-27 06:29:59	VR2W-112616	A69-9001-1262
2012-07-27 06:51:52	VR2W-112616	A69-9001-1262
2012-07-27 06:56:37	VR2W-112616	A69-9001-1262
2012-07-27 07:12:56	VR2W-112616	A69-9001-1262
2012-07-27 07:17:26	VR2W-112616	A69-9001-1262
2012-07-27 23:26:21	VR2W-112618	A69-9001-1262
2012-07-28 01:00:11	VR2W-112616	A69-9001-1262
2012-07-28 01:04:39	VR2W-112616	A69-9001-1262
2012-07-28 02:21:40	VR2W-112616	A69-9001-1262
2012-07-28 03:35:47	VR2W-112616	A69-9001-1262
2012-07-28 03:52:03	VR2W-112616	A69-9001-1262
2012-07-28 05:05:03	VR2W-112615	A69-9001-1262
2012-07-28 05:21:34	VR2W-112615	A69-9001-1262
2012-07-28 05:37:25	VR2W-112616	A69-9001-1262
2012-07-28 06:08:35	VR2W-112616	A69-9001-1262
2012-07-28 06:12:12	VR2W-112616	A69-9001-1262
2012-07-28 07:14:17	VR2W-112616	A69-9001-1262
2012-07-28 07:26:39	VR2W-112616	A69-9001-1262
2012-07-28 07:36:04	VR2W-112616	A69-9001-1262
2012-07-28 07:48:08	VR2W-112615	A69-9001-1262
2012-07-28 22:39:10	VR2W-112616	A69-9001-1262
2012-07-28 22:51:54	VR2W-112617	A69-9001-1262
2012-07-28 23:56:21	VR2W-112616	A69-9001-1262
2012-07-29 00:43:23	VR2W-112616	A69-9001-1262
2012-07-29 01:11:05	VR2W-112615	A69-9001-1262
2012-07-29 01:32:44	VR2W-112616	A69-9001-1262
2012-07-29 01:56:52	VR2W-112615	A69-9001-1262
2012-07-29 02:28:22	VR2W-112616	A69-9001-1262
2012-07-29 04:07:28	VR2W-112615	A69-9001-1262
2012-07-29 04:53:29	VR2W-112616	A69-9001-1262
2012-07-29 04:58:20	VR2W-112616	A69-9001-1262
2012-07-29 05:20:18	VR2W-112616	A69-9001-1262
2012-07-29 05:28:27	VR2W-112616	A69-9001-1262
2012-07-29 05:32:13	VR2W-112616	A69-9001-1262
2012-07-29 06:05:14	VR2W-112616	A69-9001-1262
2012-07-29 06:13:58	VR2W-112616	A69-9001-1262
2012-07-29 06:25:02	VR2W-112616	A69-9001-1262
2012-07-29 06:29:46	VR2W-112616	A69-9001-1262
2012-07-29 06:38:25	VR2W-112616	A69-9001-1262
2012-07-29 06:41:44	VR2W-112616	A69-9001-1262
2012-07-29 06:48:38	VR2W-112616	A69-9001-1262
2012-07-29 07:09:17	VR2W-112616	A69-9001-1262
2012-07-29 07:32:16	VR2W-112616	A69-9001-1262
2012-07-30 00:41:09	VR2W-112616	A69-9001-1262
2012-07-30 00:59:04	VR2W-112616	A69-9001-1262
2012-07-30 01:26:54	VR2W-112616	A69-9001-1262
2012-07-30 02:13:14	VR2W-112616	A69-9001-1262
2012-07-30 04:49:32	VR2W-112616	A69-9001-1262
2012-07-30 05:02:56	VR2W-112616	A69-9001-1262
2012-07-30 05:10:56	VR2W-112616	A69-9001-1262
2012-07-30 05:35:46	VR2W-112616	A69-9001-1262
2012-07-30 05:44:13	VR2W-112616	A69-9001-1262
2012-07-30 06:18:45	VR2W-112616	A69-9001-1262
2012-07-30 06:41:51	VR2W-112616	A69-9001-1262
2012-07-30 06:45:23	VR2W-112616	A69-9001-1262
2012-07-30 07:29:56	VR2W-112616	A69-9001-1262
2012-07-30 07:49:27	VR2W-112616	A69-9001-1262
2012-07-30 08:11:50	VR2W-112615	A69-9001-1262
2012-07-31 00:27:48	VR2W-112615	A69-9001-1262
2012-07-31 01:48:39	VR2W-112616	A69-9001-1262
2012-07-31 02:02:39	VR2W-112616	A69-9001-1262
2012-07-31 02:10:36	VR2W-112616	A69-9001-1262
2012-07-31 02:14:40	VR2W-112616	A69-9001-1262
2012-07-31 03:11:23	VR2W-112616	A69-9001-1262
2012-07-31 03:23:23	VR2W-112616	A69-9001-1262
2012-07-31 03:37:36	VR2W-112616	A69-9001-1262
2012-07-31 03:45:31	VR2W-112616	A69-9001-1262
2012-07-31 04:28:08	VR2W-112616	A69-9001-1262
2012-07-31 04:32:15	VR2W-112616	A69-9001-1262
2012-07-31 04:53:25	VR2W-112616	A69-9001-1262
2012-07-31 06:03:11	VR2W-112616	A69-9001-1262
2012-07-31 06:32:26	VR2W-112616	A69-9001-1262
2012-07-31 06:41:15	VR2W-112616	A69-9001-1262
2012-07-31 06:50:16	VR2W-112616	A69-9001-1262
2012-07-31 22:04:19	VR2W-112618	A69-9001-1262
2012-08-01 00:58:36	VR2W-112616	A69-9001-1262
2012-08-01 01:48:13	VR2W-112616	A69-9001-1262
2012-08-01 02:08:55	VR2W-112616	A69-9001-1262
2012-08-01 02:45:08	VR2W-112616	A69-9001-1262
2012-08-01 02:48:59	VR2W-112616	A69-9001-1262
2012-08-01 03:06:04	VR2W-112616	A69-9001-1262
2012-08-01 03:36:45	VR2W-112615	A69-9001-1262
2012-08-01 03:49:33	VR2W-112616	A69-9001-1262
2012-08-01 04:11:39	VR2W-112616	A69-9001-1262
2012-08-01 04:49:14	VR2W-112615	A69-9001-1262
2012-08-01 05:56:52	VR2W-112615	A69-9001-1262
2012-08-01 06:09:24	VR2W-112616	A69-9001-1262
2012-08-01 06:12:52	VR2W-112616	A69-9001-1262
2012-08-01 06:16:31	VR2W-112616	A69-9001-1262
2012-08-01 06:39:20	VR2W-112616	A69-9001-1262
2012-08-01 06:51:58	VR2W-112616	A69-9001-1262
2012-08-01 06:55:24	VR2W-112616	A69-9001-1262
2012-08-01 06:59:00	VR2W-112616	A69-9001-1262
2012-08-01 07:07:37	VR2W-112616	A69-9001-1262
2012-08-01 07:33:42	VR2W-112615	A69-9001-1262
2012-08-01 07:43:37	VR2W-112616	A69-9001-1262
2012-08-01 08:02:53	VR2W-112615	A69-9001-1262
2012-08-02 00:10:47	VR2W-112616	A69-9001-1262
2012-08-02 01:35:34	VR2W-112615	A69-9001-1262
2012-08-02 02:06:16	VR2W-112615	A69-9001-1262
2012-08-02 02:06:46	VR2W-112616	A69-9001-1262
2012-08-02 02:11:38	VR2W-112616	A69-9001-1262
2012-08-02 02:30:01	VR2W-112616	A69-9001-1262
2012-08-02 02:41:38	VR2W-112616	A69-9001-1262
2012-08-02 02:45:20	VR2W-112616	A69-9001-1262
2012-08-02 02:49:28	VR2W-112616	A69-9001-1262
2012-08-02 03:12:09	VR2W-112616	A69-9001-1262
2012-08-02 03:52:02	VR2W-112616	A69-9001-1262
2012-08-02 04:03:16	VR2W-112616	A69-9001-1262
2012-08-02 04:06:17	VR2W-112615	A69-9001-1262
2012-08-02 04:53:07	VR2W-112616	A69-9001-1262
2012-08-02 04:57:23	VR2W-112616	A69-9001-1262
2012-08-02 05:00:31	VR2W-112615	A69-9001-1262
2012-08-02 05:18:20	VR2W-112616	A69-9001-1262
2012-08-02 06:30:45	VR2W-112616	A69-9001-1262
2012-08-02 06:34:28	VR2W-112616	A69-9001-1262
2012-08-02 06:57:01	VR2W-112616	A69-9001-1262
2012-08-02 07:05:10	VR2W-112616	A69-9001-1262
2012-08-03 00:34:29	VR2W-112616	A69-9001-1262
2012-08-03 02:41:43	VR2W-112616	A69-9001-1262
2012-08-03 02:56:57	VR2W-112616	A69-9001-1262
2012-08-03 03:55:14	VR2W-112616	A69-9001-1262
2012-08-03 04:12:41	VR2W-112616	A69-9001-1262
2012-08-03 04:17:27	VR2W-112616	A69-9001-1262
2012-08-03 04:30:01	VR2W-112616	A69-9001-1262
2012-08-03 04:34:06	VR2W-112616	A69-9001-1262
2012-08-03 05:17:44	VR2W-112616	A69-9001-1262
2012-08-03 05:36:39	VR2W-112616	A69-9001-1262
2012-08-03 05:56:39	VR2W-112616	A69-9001-1262
2012-08-03 06:31:03	VR2W-112616	A69-9001-1262
2012-08-03 06:57:52	VR2W-112616	A69-9001-1262
2012-08-03 07:10:15	VR2W-112616	A69-9001-1262
2012-08-03 07:58:47	VR2W-112615	A69-9001-1262
2012-08-03 08:15:07	VR2W-112615	A69-9001-1262
2012-08-04 01:01:20	VR2W-112617	A69-9001-1262
2012-08-04 02:13:20	VR2W-112616	A69-9001-1262
2012-08-04 02:46:22	VR2W-112616	A69-9001-1262
2012-08-04 02:54:44	VR2W-112616	A69-9001-1262
2012-08-04 02:58:48	VR2W-112616	A69-9001-1262
2012-08-04 03:37:13	VR2W-112615	A69-9001-1262
2012-08-04 04:08:27	VR2W-112616	A69-9001-1262
2012-08-04 04:46:24	VR2W-112615	A69-9001-1262
2012-08-04 05:17:32	VR2W-112616	A69-9001-1262
2012-08-04 05:37:13	VR2W-112616	A69-9001-1262
2012-08-04 05:50:12	VR2W-112616	A69-9001-1262
2012-08-04 06:16:17	VR2W-112616	A69-9001-1262
2012-08-04 06:20:26	VR2W-112616	A69-9001-1262
2012-08-04 06:23:47	VR2W-112616	A69-9001-1262
2012-08-04 06:27:15	VR2W-112616	A69-9001-1262
2012-08-04 06:35:02	VR2W-112616	A69-9001-1262
2012-08-04 06:44:57	VR2W-112616	A69-9001-1262
2012-08-04 07:40:22	VR2W-112615	A69-9001-1262
2012-08-05 01:04:39	VR2W-112617	A69-9001-1262
2012-08-05 02:19:23	VR2W-112616	A69-9001-1262
2012-08-05 03:01:19	VR2W-112616	A69-9001-1262
2012-08-05 03:56:14	VR2W-112616	A69-9001-1262
2012-08-05 04:14:35	VR2W-112616	A69-9001-1262
2012-08-05 04:18:06	VR2W-112616	A69-9001-1262
2012-08-05 04:29:44	VR2W-112616	A69-9001-1262
2012-08-05 05:43:17	VR2W-112616	A69-9001-1262
2012-08-05 07:26:58	VR2W-112615	A69-9001-1262
2012-08-05 07:56:31	VR2W-112615	A69-9001-1262
2012-08-05 07:59:57	VR2W-112615	A69-9001-1262
2012-08-06 01:01:03	VR2W-112618	A69-9001-1262
2012-08-06 04:26:08	VR2W-112616	A69-9001-1262
2012-08-06 04:33:21	VR2W-112616	A69-9001-1262
2012-08-06 04:53:15	VR2W-112616	A69-9001-1262
2012-08-06 05:21:43	VR2W-112616	A69-9001-1262
2012-08-06 05:28:49	VR2W-112616	A69-9001-1262
2012-08-06 06:26:59	VR2W-112616	A69-9001-1262
2012-08-06 06:31:54	VR2W-112616	A69-9001-1262
2012-08-06 06:36:48	VR2W-112616	A69-9001-1262
2012-08-06 07:07:27	VR2W-112616	A69-9001-1262
2012-08-06 07:57:12	VR2W-112615	A69-9001-1262
2012-08-06 23:41:06	VR2W-112618	A69-9001-1262
2012-08-07 00:23:30	VR2W-112618	A69-9001-1262
2012-08-07 01:50:32	VR2W-112618	A69-9001-1262
2012-08-07 04:21:19	VR2W-112616	A69-9001-1262
2012-08-07 05:18:52	VR2W-112616	A69-9001-1262
2012-08-07 05:47:41	VR2W-112616	A69-9001-1262
2012-08-07 06:25:31	VR2W-112616	A69-9001-1262
2012-08-07 06:34:27	VR2W-112616	A69-9001-1262
2012-08-07 06:42:18	VR2W-112616	A69-9001-1262
2012-08-07 06:45:41	VR2W-112616	A69-9001-1262
2012-08-07 07:11:13	VR2W-112616	A69-9001-1262
2012-08-07 07:22:44	VR2W-112615	A69-9001-1262
2012-08-07 07:47:18	VR2W-112615	A69-9001-1262
2012-08-07 21:25:14	VR2W-112618	A69-9001-1262
2012-08-07 21:46:53	VR2W-112618	A69-9001-1262
2012-08-07 22:29:46	VR2W-112618	A69-9001-1262
2012-08-08 00:37:55	VR2W-112618	A69-9001-1262
2012-08-08 03:11:03	VR2W-112617	A69-9001-1262
2012-08-08 04:18:31	VR2W-112616	A69-9001-1262
2012-08-08 06:08:43	VR2W-112616	A69-9001-1262
2012-08-08 06:28:11	VR2W-112616	A69-9001-1262
2012-08-09 04:58:22	VR2W-112616	A69-9001-1262
2012-08-09 05:07:06	VR2W-112616	A69-9001-1262
2012-08-09 05:15:49	VR2W-112616	A69-9001-1262
2012-08-09 06:55:15	VR2W-112616	A69-9001-1262
2012-08-09 07:38:22	VR2W-112615	A69-9001-1262
2012-08-10 05:18:02	VR2W-112616	A69-9001-1262
2012-08-10 06:15:33	VR2W-112615	A69-9001-1262
2012-08-10 06:27:49	VR2W-112616	A69-9001-1262
2012-08-10 06:32:23	VR2W-112616	A69-9001-1262
2012-08-10 06:54:05	VR2W-112615	A69-9001-1262
2012-08-10 07:24:58	VR2W-112616	A69-9001-1262
2012-08-10 08:00:20	VR2W-112616	A69-9001-1262
2012-08-10 21:10:48	VR2W-112617	A69-9001-1262
2012-08-10 22:47:46	VR2W-112618	A69-9001-1262
2012-08-10 23:25:15	VR2W-112618	A69-9001-1262
2012-08-11 00:57:59	VR2W-112618	A69-9001-1262
2012-08-11 04:32:33	VR2W-112618	A69-9001-1262
2012-08-11 04:56:15	VR2W-112616	A69-9001-1262
2012-08-11 05:08:43	VR2W-112616	A69-9001-1262
2012-08-11 05:12:41	VR2W-112616	A69-9001-1262
2012-08-11 05:16:54	VR2W-112615	A69-9001-1262
2012-08-11 05:28:51	VR2W-112615	A69-9001-1262
2012-08-11 06:01:57	VR2W-112616	A69-9001-1262
2012-08-11 06:31:32	VR2W-112616	A69-9001-1262
2012-08-11 06:34:59	VR2W-112616	A69-9001-1262
2012-08-11 06:42:40	VR2W-112616	A69-9001-1262
2012-08-11 06:56:41	VR2W-112616	A69-9001-1262
2012-08-11 07:42:43	VR2W-112616	A69-9001-1262
2012-08-11 22:02:26	VR2W-112618	A69-9001-1262
2012-08-12 02:40:25	VR2W-112616	A69-9001-1262
2012-08-12 03:13:02	VR2W-112616	A69-9001-1262
2012-08-12 03:17:25	VR2W-112616	A69-9001-1262
2012-08-12 05:30:33	VR2W-112616	A69-9001-1262
2012-08-12 05:56:16	VR2W-112616	A69-9001-1262
2012-08-12 06:00:13	VR2W-112616	A69-9001-1262
2012-08-12 06:04:50	VR2W-112616	A69-9001-1262
2012-08-12 06:09:12	VR2W-112616	A69-9001-1262
2012-08-12 06:17:20	VR2W-112616	A69-9001-1262
2012-08-12 06:32:53	VR2W-112616	A69-9001-1262
2012-08-12 07:07:52	VR2W-112616	A69-9001-1262
2012-08-12 07:57:02	VR2W-112616	A69-9001-1262
2012-08-13 00:30:08	VR2W-112618	A69-9001-1262
2012-08-13 02:15:09	VR2W-112616	A69-9001-1262
2012-08-13 02:22:40	VR2W-112616	A69-9001-1262
2012-08-13 02:35:14	VR2W-112616	A69-9001-1262
2012-08-13 04:01:00	VR2W-112615	A69-9001-1262
2012-08-13 04:08:38	VR2W-112615	A69-9001-1262
2012-08-13 04:29:52	VR2W-112616	A69-9001-1262
2012-08-13 04:40:54	VR2W-112616	A69-9001-1262
2012-08-13 04:48:58	VR2W-112616	A69-9001-1262
2012-08-13 05:06:08	VR2W-112616	A69-9001-1262
2012-08-13 05:23:50	VR2W-112616	A69-9001-1262
2012-08-13 06:23:58	VR2W-112615	A69-9001-1262
2012-08-13 06:46:26	VR2W-112616	A69-9001-1262
2012-08-13 07:15:16	VR2W-112616	A69-9001-1262
2012-08-13 07:19:36	VR2W-112616	A69-9001-1262
2012-08-13 07:23:22	VR2W-112616	A69-9001-1262
2012-08-13 07:51:42	VR2W-112616	A69-9001-1262
2012-08-13 08:04:58	VR2W-112615	A69-9001-1262
2012-08-13 23:59:36	VR2W-112618	A69-9001-1262
2012-08-14 03:15:27	VR2W-112616	A69-9001-1262
2012-08-14 03:18:48	VR2W-112616	A69-9001-1262
2012-08-14 03:50:12	VR2W-112616	A69-9001-1262
2012-08-14 04:38:32	VR2W-112616	A69-9001-1262
2012-08-14 04:43:12	VR2W-112616	A69-9001-1262
2012-08-14 05:30:32	VR2W-112616	A69-9001-1262
2012-08-14 05:34:46	VR2W-112616	A69-9001-1262
2012-08-14 05:50:19	VR2W-112616	A69-9001-1262
2012-08-14 05:59:31	VR2W-112617	A69-9001-1262
2012-08-14 06:07:51	VR2W-112617	A69-9001-1262
2012-08-14 06:15:39	VR2W-112616	A69-9001-1262
2012-08-14 06:19:08	VR2W-112616	A69-9001-1262
2012-08-14 06:27:01	VR2W-112616	A69-9001-1262
2012-08-14 06:37:43	VR2W-112616	A69-9001-1262
2012-08-14 06:42:03	VR2W-112616	A69-9001-1262
2012-08-14 06:56:57	VR2W-112616	A69-9001-1262
2012-08-14 07:05:28	VR2W-112616	A69-9001-1262
2012-08-14 07:49:27	VR2W-112616	A69-9001-1262
2012-08-15 00:45:17	VR2W-112615	A69-9001-1262
2012-08-15 01:45:31	VR2W-112615	A69-9001-1262
2012-08-15 02:11:58	VR2W-112616	A69-9001-1262
2012-08-15 02:15:33	VR2W-112616	A69-9001-1262
2012-08-15 02:24:02	VR2W-112616	A69-9001-1262
2012-08-15 03:00:46	VR2W-112615	A69-9001-1262
2012-08-15 04:01:30	VR2W-112615	A69-9001-1262
2012-08-15 04:19:16	VR2W-112615	A69-9001-1262
2012-08-15 04:40:14	VR2W-112616	A69-9001-1262
2012-08-15 05:38:51	VR2W-112615	A69-9001-1262
2012-08-15 07:15:08	VR2W-112616	A69-9001-1262
2012-08-15 07:28:10	VR2W-112616	A69-9001-1262
2012-08-15 07:32:04	VR2W-112616	A69-9001-1262
2012-08-15 07:44:13	VR2W-112616	A69-9001-1262
2012-08-15 08:07:57	VR2W-112615	A69-9001-1262
2012-08-16 01:57:09	VR2W-112616	A69-9001-1262
2012-08-16 02:32:35	VR2W-112615	A69-9001-1262
2012-08-16 02:48:43	VR2W-112616	A69-9001-1262
2012-08-16 03:07:45	VR2W-112616	A69-9001-1262
2012-08-16 03:51:36	VR2W-112616	A69-9001-1262
2012-08-16 03:58:35	VR2W-112616	A69-9001-1262
2012-08-16 04:06:25	VR2W-112615	A69-9001-1262
2012-08-16 04:15:52	VR2W-112616	A69-9001-1262
2012-08-16 04:20:39	VR2W-112616	A69-9001-1262
2012-08-16 04:37:11	VR2W-112615	A69-9001-1262
2012-08-16 04:45:30	VR2W-112616	A69-9001-1262
2012-08-16 04:58:36	VR2W-112616	A69-9001-1262
2012-08-16 05:08:55	VR2W-112616	A69-9001-1262
2012-08-16 05:12:47	VR2W-112616	A69-9001-1262
2012-08-16 05:17:15	VR2W-112616	A69-9001-1262
2012-08-16 06:03:14	VR2W-112616	A69-9001-1262
2012-08-16 06:42:13	VR2W-112616	A69-9001-1262
2012-08-16 07:01:27	VR2W-112616	A69-9001-1262
2012-08-16 07:04:58	VR2W-112616	A69-9001-1262
2012-08-16 08:02:41	VR2W-112615	A69-9001-1262
2012-08-16 20:52:23	VR2W-112618	A69-9001-1262
2012-08-16 23:25:13	VR2W-112617	A69-9001-1262
2012-08-17 02:15:52	VR2W-112616	A69-9001-1262
2012-08-17 02:49:09	VR2W-112616	A69-9001-1262
2012-08-17 03:01:23	VR2W-112616	A69-9001-1262
2012-08-17 03:12:35	VR2W-112616	A69-9001-1262
2012-08-17 03:17:28	VR2W-112616	A69-9001-1262
2012-08-17 03:22:18	VR2W-112616	A69-9001-1262
2012-08-17 03:42:39	VR2W-112616	A69-9001-1262
2012-08-17 03:54:54	VR2W-112616	A69-9001-1262
2012-08-17 03:59:33	VR2W-112616	A69-9001-1262
2012-08-17 04:07:46	VR2W-112616	A69-9001-1262
2012-08-17 04:31:44	VR2W-112615	A69-9001-1262
2012-08-17 05:35:38	VR2W-112616	A69-9001-1262
2012-08-17 05:56:26	VR2W-112616	A69-9001-1262
2012-08-17 06:31:11	VR2W-112616	A69-9001-1262
2012-08-17 06:39:35	VR2W-112616	A69-9001-1262
2012-08-17 06:43:41	VR2W-112616	A69-9001-1262
2012-08-17 06:47:00	VR2W-112616	A69-9001-1262
2012-08-17 07:52:54	VR2W-112615	A69-9001-1262
2012-08-17 08:05:01	VR2W-112615	A69-9001-1262
2012-08-18 01:51:42	VR2W-112616	A69-9001-1262
2012-08-18 02:23:05	VR2W-112616	A69-9001-1262
2012-08-18 02:59:46	VR2W-112616	A69-9001-1262
2012-08-18 03:11:39	VR2W-112616	A69-9001-1262
2012-08-18 03:32:44	VR2W-112616	A69-9001-1262
2012-08-18 03:40:56	VR2W-112616	A69-9001-1262
2012-08-18 04:05:29	VR2W-112616	A69-9001-1262
2012-08-18 04:09:18	VR2W-112616	A69-9001-1262
2012-08-18 04:25:37	VR2W-112616	A69-9001-1262
2012-08-18 04:33:37	VR2W-112616	A69-9001-1262
2012-08-18 04:41:01	VR2W-112616	A69-9001-1262
2012-08-18 04:47:45	VR2W-112616	A69-9001-1262
2012-08-18 05:20:54	VR2W-112616	A69-9001-1262
2012-08-18 05:50:33	VR2W-112616	A69-9001-1262
2012-08-18 06:09:21	VR2W-112616	A69-9001-1262
2012-08-18 06:16:13	VR2W-112616	A69-9001-1262
2012-08-18 06:46:54	VR2W-112616	A69-9001-1262
2012-08-18 06:53:37	VR2W-112616	A69-9001-1262
2012-08-18 07:05:14	VR2W-112616	A69-9001-1262
2012-08-18 07:13:07	VR2W-112616	A69-9001-1262
2012-08-18 07:57:06	VR2W-112615	A69-9001-1262
2012-08-19 01:58:32	VR2W-112615	A69-9001-1262
2012-08-19 02:19:28	VR2W-112616	A69-9001-1262
2012-08-19 03:32:05	VR2W-112616	A69-9001-1262
2012-08-19 03:59:57	VR2W-112616	A69-9001-1262
2012-08-19 04:09:36	VR2W-112616	A69-9001-1262
2012-08-19 04:44:13	VR2W-112616	A69-9001-1262
2012-08-19 04:49:06	VR2W-112616	A69-9001-1262
2012-08-19 05:11:01	VR2W-112616	A69-9001-1262
2012-08-19 05:37:46	VR2W-112616	A69-9001-1262
2012-08-19 05:46:07	VR2W-112616	A69-9001-1262
2012-08-19 05:50:43	VR2W-112616	A69-9001-1262
2012-08-19 06:55:40	VR2W-112616	A69-9001-1262
2012-08-19 07:22:35	VR2W-112615	A69-9001-1262
2012-08-19 07:26:02	VR2W-112615	A69-9001-1262
2012-08-19 07:33:40	VR2W-112615	A69-9001-1262
2012-08-20 00:20:36	VR2W-112618	A69-9001-1262
2012-08-20 01:04:37	VR2W-112618	A69-9001-1262
2012-08-20 04:20:36	VR2W-112616	A69-9001-1262
2012-08-20 05:07:42	VR2W-112615	A69-9001-1262
2012-08-20 05:44:42	VR2W-112615	A69-9001-1262
2012-08-20 05:56:22	VR2W-112616	A69-9001-1262
2012-08-20 05:59:44	VR2W-112616	A69-9001-1262
2012-08-20 06:33:04	VR2W-112615	A69-9001-1262
2012-08-20 06:42:00	VR2W-112615	A69-9001-1262
2012-08-20 07:06:18	VR2W-112616	A69-9001-1262
2012-08-20 07:22:20	VR2W-112616	A69-9001-1262
2012-08-20 07:33:26	VR2W-112615	A69-9001-1262
2012-08-21 02:37:09	VR2W-112616	A69-9001-1262
2012-08-21 02:53:08	VR2W-112616	A69-9001-1262
2012-08-21 03:03:58	VR2W-112616	A69-9001-1262
2012-08-21 03:48:36	VR2W-112616	A69-9001-1262
2012-08-21 04:03:20	VR2W-112616	A69-9001-1262
2012-08-21 05:13:14	VR2W-112616	A69-9001-1262
2012-08-21 05:17:31	VR2W-112616	A69-9001-1262
2012-08-21 05:21:13	VR2W-112616	A69-9001-1262
2012-08-21 05:32:05	VR2W-112616	A69-9001-1262
2012-08-21 05:35:39	VR2W-112616	A69-9001-1262
2012-08-21 05:47:55	VR2W-112616	A69-9001-1262
2012-08-21 05:57:04	VR2W-112616	A69-9001-1262
2012-08-21 06:05:47	VR2W-112616	A69-9001-1262
2012-08-21 06:14:25	VR2W-112616	A69-9001-1262
2012-08-21 06:27:52	VR2W-112616	A69-9001-1262
2012-08-21 06:31:33	VR2W-112616	A69-9001-1262
2012-08-21 06:53:12	VR2W-112615	A69-9001-1262
2012-08-21 07:41:05	VR2W-112615	A69-9001-1262
2012-08-21 07:44:56	VR2W-112615	A69-9001-1262
2012-08-22 03:03:46	VR2W-112616	A69-9001-1262
2012-08-22 03:25:54	VR2W-112616	A69-9001-1262
2012-08-22 04:13:37	VR2W-112616	A69-9001-1262
2012-08-22 04:22:05	VR2W-112616	A69-9001-1262
2012-08-22 04:50:51	VR2W-112616	A69-9001-1262
2012-08-22 04:58:01	VR2W-112616	A69-9001-1262
2012-08-22 05:24:38	VR2W-112616	A69-9001-1262
2012-08-22 05:37:03	VR2W-112616	A69-9001-1262
2012-08-22 05:49:34	VR2W-112616	A69-9001-1262
2012-08-22 05:52:52	VR2W-112616	A69-9001-1262
2012-08-23 00:17:51	VR2W-112618	A69-9001-1262
2012-08-23 01:06:13	VR2W-112618	A69-9001-1262
2012-08-23 06:36:05	VR2W-112616	A69-9001-1262
2012-08-23 20:55:04	VR2W-112618	A69-9001-1262
2012-08-23 22:53:53	VR2W-112618	A69-9001-1262
2012-08-24 00:31:20	VR2W-112618	A69-9001-1262
2012-08-24 04:59:43	VR2W-112616	A69-9001-1262
2012-08-24 05:31:39	VR2W-112616	A69-9001-1262
2012-08-24 06:19:19	VR2W-112616	A69-9001-1262
2012-08-24 06:22:56	VR2W-112616	A69-9001-1262
2012-08-24 06:31:33	VR2W-112616	A69-9001-1262
2012-08-25 01:49:54	VR2W-112618	A69-9001-1262
2012-08-25 02:09:26	VR2W-112618	A69-9001-1262
2012-08-25 04:42:00	VR2W-112618	A69-9001-1262
2012-08-25 05:29:28	VR2W-112616	A69-9001-1262
2012-08-25 05:43:07	VR2W-112616	A69-9001-1262
2012-08-25 06:05:00	VR2W-112616	A69-9001-1262
2012-08-25 21:14:03	VR2W-112616	A69-9001-1262
2012-08-26 00:30:20	VR2W-112616	A69-9001-1262
2012-08-26 00:41:39	VR2W-112616	A69-9001-1262
2012-08-26 01:47:56	VR2W-112616	A69-9001-1262
2012-08-26 05:14:44	VR2W-112617	A69-9001-1262
2012-08-26 07:07:14	VR2W-112615	A69-9001-1262
2012-08-26 22:55:55	VR2W-112616	A69-9001-1262
2012-08-26 22:59:36	VR2W-112616	A69-9001-1262
2012-08-27 02:21:09	VR2W-112614	A69-9001-1262					Deep 0m
2012-08-27 06:01:47	VR2W-112616	A69-9001-1262
2012-08-27 06:06:02	VR2W-112616	A69-9001-1262
2012-08-27 06:13:25	VR2W-112616	A69-9001-1262
2012-08-27 08:04:23	VR2W-112615	A69-9001-1262
2012-08-27 22:32:25	VR2W-112618	A69-9001-1262
2012-08-28 01:29:54	VR2W-112616	A69-9001-1262
2012-08-28 03:23:31	VR2W-112615	A69-9001-1262
2012-08-28 05:44:31	VR2W-112616	A69-9001-1262
2012-08-28 05:47:57	VR2W-112616	A69-9001-1262
2012-08-28 05:51:33	VR2W-112616	A69-9001-1262
2012-08-28 05:55:29	VR2W-112616	A69-9001-1262
2012-08-28 06:46:25	VR2W-112616	A69-9001-1262
2012-08-28 07:04:14	VR2W-112616	A69-9001-1262
2012-08-28 07:20:31	VR2W-112616	A69-9001-1262
2012-08-28 07:29:06	VR2W-112616	A69-9001-1262
2012-08-28 07:48:18	VR2W-112616	A69-9001-1262
2012-08-28 23:22:13	VR2W-112616	A69-9001-1262
2012-08-29 00:45:13	VR2W-112615	A69-9001-1262
2012-08-29 00:57:44	VR2W-112615	A69-9001-1262
2012-08-29 01:43:00	VR2W-112616	A69-9001-1262
2012-08-29 01:46:19	VR2W-112615	A69-9001-1262
2012-08-29 01:50:49	VR2W-112615	A69-9001-1262
2012-08-29 02:48:42	VR2W-112615	A69-9001-1262
2012-08-29 03:16:54	VR2W-112615	A69-9001-1262
2012-08-29 03:31:37	VR2W-112615	A69-9001-1262
2012-08-29 05:57:08	VR2W-112616	A69-9001-1262
2012-08-29 06:05:00	VR2W-112616	A69-9001-1262
2012-08-29 06:17:55	VR2W-112616	A69-9001-1262
2012-08-29 06:29:00	VR2W-112615	A69-9001-1262
2012-08-29 07:12:36	VR2W-112615	A69-9001-1262
2012-08-30 06:02:12	VR2W-112616	A69-9001-1262
2012-08-30 06:51:05	VR2W-112616	A69-9001-1262
2012-08-30 07:02:21	VR2W-112615	A69-9001-1262
2012-08-30 07:10:01	VR2W-112615	A69-9001-1262
2012-08-30 21:05:48	VR2W-112617	A69-9001-1262
2012-08-31 06:55:03	VR2W-112615	A69-9001-1262
2012-08-31 07:45:09	VR2W-112616	A69-9001-1262
2012-08-31 08:12:42	VR2W-112615	A69-9001-1262
2012-09-01 03:42:36	VR2W-112616	A69-9001-1262
2012-09-01 04:30:07	VR2W-112616	A69-9001-1262
2012-09-01 04:34:18	VR2W-112615	A69-9001-1262
2012-09-01 04:47:19	VR2W-112616	A69-9001-1262
2012-09-01 06:02:52	VR2W-112616	A69-9001-1262
2012-09-01 06:20:24	VR2W-112615	A69-9001-1262
2012-09-01 06:37:23	VR2W-112615	A69-9001-1262
2012-09-01 06:47:13	VR2W-112615	A69-9001-1262
2012-09-01 08:00:30	VR2W-112615	A69-9001-1262
2012-09-01 08:04:58	VR2W-112615	A69-9001-1262
2012-09-02 01:30:05	VR2W-112615	A69-9001-1262
2012-09-02 02:27:28	VR2W-112615	A69-9001-1262
2012-09-02 03:14:09	VR2W-112615	A69-9001-1262
2012-09-02 04:33:02	VR2W-112615	A69-9001-1262
2012-09-02 04:50:24	VR2W-112616	A69-9001-1262
2012-09-02 05:58:17	VR2W-112615	A69-9001-1262
2012-09-02 07:19:22	VR2W-112615	A69-9001-1262
2012-09-02 07:37:09	VR2W-112615	A69-9001-1262
2012-09-02 07:44:53	VR2W-112615	A69-9001-1262
2012-09-02 07:56:35	VR2W-112615	A69-9001-1262
2012-09-02 22:44:25	VR2W-112618	A69-9001-1262
2012-09-03 04:02:10	VR2W-112615	A69-9001-1262
2012-09-03 04:54:38	VR2W-112616	A69-9001-1262
2012-09-03 05:43:49	VR2W-112615	A69-9001-1262
2012-09-03 06:06:51	VR2W-112616	A69-9001-1262
2012-09-03 06:16:07	VR2W-112616	A69-9001-1262
2012-09-03 06:20:16	VR2W-112616	A69-9001-1262
2012-09-03 06:27:11	VR2W-112616	A69-9001-1262
2012-09-03 06:30:57	VR2W-112616	A69-9001-1262
2012-09-03 21:30:30	VR2W-112617	A69-9001-1262
2012-09-04 02:41:06	VR2W-112617	A69-9001-1262
2012-09-04 04:14:15	VR2W-112615	A69-9001-1262
2012-09-04 04:50:32	VR2W-112616	A69-9001-1262
2012-09-04 05:08:41	VR2W-112615	A69-9001-1262
2012-09-04 05:13:32	VR2W-112616	A69-9001-1262
2012-09-04 05:21:06	VR2W-112616	A69-9001-1262
2012-09-04 05:34:05	VR2W-112616	A69-9001-1262
2012-09-04 05:38:38	VR2W-112616	A69-9001-1262
2012-09-04 05:42:49	VR2W-112616	A69-9001-1262
2012-09-04 05:46:13	VR2W-112616	A69-9001-1262
2012-09-04 05:49:48	VR2W-112616	A69-9001-1262
2012-09-04 08:07:39	VR2W-112615	A69-9001-1262
2012-09-05 01:59:43	VR2W-112617	A69-9001-1262
2012-09-05 03:59:50	VR2W-112617	A69-9001-1262
2012-09-05 04:16:47	VR2W-112617	A69-9001-1262
2012-09-05 05:19:54	VR2W-112617	A69-9001-1262
2012-09-06 05:19:39	VR2W-112615	A69-9001-1262
2012-09-06 07:57:00	VR2W-112616	A69-9001-1262
2012-09-07 05:33:07	VR2W-112615	A69-9001-1262
2012-09-07 05:45:25	VR2W-112615	A69-9001-1262
2012-09-07 07:54:59	VR2W-112615	A69-9001-1262
2012-09-07 07:58:23	VR2W-112615	A69-9001-1262
2012-09-08 05:14:21	VR2W-112615	A69-9001-1262
2012-09-08 05:17:41	VR2W-112615	A69-9001-1262
2012-09-08 05:35:58	VR2W-112615	A69-9001-1262
2012-09-08 05:47:08	VR2W-112615	A69-9001-1262
2012-09-08 06:11:08	VR2W-112615	A69-9001-1262
2012-09-08 06:35:11	VR2W-112615	A69-9001-1262
2012-09-08 06:49:36	VR2W-112618	A69-9001-1262
2012-09-08 07:21:21	VR2W-112615	A69-9001-1262
2012-09-08 07:33:49	VR2W-112615	A69-9001-1262
2012-09-08 08:02:27	VR2W-112615	A69-9001-1262
2012-09-08 08:03:02	VR2W-112616	A69-9001-1262
2012-09-09 00:15:09	VR2W-112615	A69-9001-1262
2012-09-09 00:18:48	VR2W-112615	A69-9001-1262
2012-09-09 00:28:21	VR2W-112616	A69-9001-1262
2012-09-09 01:39:55	VR2W-112618	A69-9001-1262
2012-09-09 03:38:50	VR2W-112616	A69-9001-1262
2012-09-09 05:20:16	VR2W-112615	A69-9001-1262
2012-09-09 05:32:49	VR2W-112615	A69-9001-1262
2012-09-09 07:34:25	VR2W-112615	A69-9001-1262
2012-09-09 07:45:50	VR2W-112615	A69-9001-1262
2012-09-09 23:10:46	VR2W-112618	A69-9001-1262
2012-09-10 05:41:53	VR2W-112615	A69-9001-1262
2012-09-10 06:32:17	VR2W-112616	A69-9001-1262
2012-09-10 07:52:19	VR2W-112615	A69-9001-1262
2012-09-11 05:00:15	VR2W-112615	A69-9001-1262
2012-09-11 05:08:04	VR2W-112615	A69-9001-1262
2012-09-11 05:41:39	VR2W-112615	A69-9001-1262
2012-09-11 06:48:37	VR2W-112615	A69-9001-1262
2012-09-11 06:57:24	VR2W-112615	A69-9001-1262
2012-09-11 07:24:01	VR2W-112615	A69-9001-1262
2012-09-11 11:16:09	VR2W-112616	A69-9001-1262
2012-09-11 12:08:40	VR2W-112616	A69-9001-1262
2012-09-11 13:21:46	VR2W-112616	A69-9001-1262
2012-09-11 15:52:46	VR2W-112616	A69-9001-1262
2012-09-12 06:53:55	VR2W-112615	A69-9001-1262
2012-09-12 07:02:28	VR2W-112615	A69-9001-1262
2012-09-12 07:34:14	VR2W-112615	A69-9001-1262
2012-09-12 07:50:34	VR2W-112615	A69-9001-1262
2012-09-13 04:03:38	VR2W-112615	A69-9001-1262
2012-09-13 05:38:38	VR2W-112615	A69-9001-1262
2012-09-13 05:42:55	VR2W-112615	A69-9001-1262
2012-09-13 05:55:19	VR2W-112615	A69-9001-1262
2012-09-13 06:28:15	VR2W-112615	A69-9001-1262
2012-09-13 06:33:03	VR2W-112615	A69-9001-1262
2012-09-13 06:37:42	VR2W-112615	A69-9001-1262
2012-09-13 06:42:39	VR2W-112616	A69-9001-1262
2012-09-13 07:41:33	VR2W-112615	A69-9001-1262
2012-09-14 00:31:30	VR2W-112617	A69-9001-1262
2012-09-14 05:28:20	VR2W-112615	A69-9001-1262
2012-09-14 05:43:06	VR2W-112615	A69-9001-1262
2012-09-14 05:59:14	VR2W-112615	A69-9001-1262
2012-09-14 06:18:46	VR2W-112616	A69-9001-1262
2012-09-14 06:25:35	VR2W-112615	A69-9001-1262
2012-09-14 06:26:11	VR2W-112616	A69-9001-1262
2012-09-14 06:45:01	VR2W-112615	A69-9001-1262
2012-09-14 07:18:24	VR2W-112615	A69-9001-1262
2012-09-14 07:56:39	VR2W-112616	A69-9001-1262
2012-09-14 08:04:30	VR2W-112615	A69-9001-1262
2012-09-15 06:05:50	VR2W-112615	A69-9001-1262
2012-09-15 06:09:09	VR2W-112615	A69-9001-1262
2012-09-15 07:31:49	VR2W-112615	A69-9001-1262
2012-09-16 06:23:57	VR2W-112615	A69-9001-1262
2012-09-16 06:33:41	VR2W-112615	A69-9001-1262
2012-09-16 06:47:28	VR2W-112615	A69-9001-1262
2012-09-16 06:59:55	VR2W-112616	A69-9001-1262
2012-09-16 07:07:30	VR2W-112616	A69-9001-1262
2012-09-16 07:18:52	VR2W-112615	A69-9001-1262
2012-09-16 07:29:39	VR2W-112615	A69-9001-1262
2012-09-16 11:42:45	VR2W-112616	A69-9001-1262
2012-09-16 12:19:12	VR2W-112616	A69-9001-1262
2012-09-16 12:31:43	VR2W-112616	A69-9001-1262
2012-09-16 12:47:29	VR2W-112616	A69-9001-1262
2012-09-16 13:19:16	VR2W-112616	A69-9001-1262
2012-09-16 13:27:38	VR2W-112616	A69-9001-1262
2012-09-16 14:58:07	VR2W-112616	A69-9001-1262
2012-09-16 15:44:27	VR2W-112616	A69-9001-1262
2012-09-16 16:32:16	VR2W-112616	A69-9001-1262
2012-09-16 17:24:29	VR2W-112616	A69-9001-1262
2012-09-16 17:36:47	VR2W-112616	A69-9001-1262
2012-09-16 17:41:14	VR2W-112616	A69-9001-1262
2012-09-16 17:58:36	VR2W-112616	A69-9001-1262
2012-09-17 05:31:38	VR2W-112615	A69-9001-1262
2012-09-17 06:19:23	VR2W-112615	A69-9001-1262
2012-09-17 06:34:21	VR2W-112616	A69-9001-1262
2012-09-17 06:41:05	VR2W-112616	A69-9001-1262
2012-09-17 06:44:37	VR2W-112616	A69-9001-1262
2012-09-17 06:56:47	VR2W-112616	A69-9001-1262
2012-09-17 07:05:31	VR2W-112616	A69-9001-1262
2012-09-17 07:12:37	VR2W-112616	A69-9001-1262
2012-09-17 07:22:34	VR2W-112617	A69-9001-1262
2012-09-17 12:11:05	VR2W-112616	A69-9001-1262
2012-09-17 22:53:02	VR2W-112618	A69-9001-1262
2012-09-18 05:25:58	VR2W-112617	A69-9001-1262
2012-09-18 06:49:43	VR2W-112616	A69-9001-1262
2012-09-18 06:56:20	VR2W-112615	A69-9001-1262
2012-09-18 07:11:51	VR2W-112615	A69-9001-1262
2012-09-18 07:15:12	VR2W-112615	A69-9001-1262
2012-09-18 07:42:12	VR2W-112615	A69-9001-1262
2012-09-18 07:46:27	VR2W-112615	A69-9001-1262
2012-09-18 08:15:21	VR2W-112615	A69-9001-1262
2012-09-18 19:52:46	VR2W-112615	A69-9001-1262
2012-09-19 05:05:51	VR2W-112615	A69-9001-1262
2012-09-19 05:22:49	VR2W-112615	A69-9001-1262
2012-09-19 05:26:08	VR2W-112615	A69-9001-1262
2012-09-19 05:44:50	VR2W-112615	A69-9001-1262
2012-09-19 05:59:13	VR2W-112615	A69-9001-1262
2012-09-19 06:10:58	VR2W-112615	A69-9001-1262
2012-09-19 06:36:06	VR2W-112615	A69-9001-1262
2012-09-19 07:16:22	VR2W-112615	A69-9001-1262
2012-09-19 07:30:06	VR2W-112615	A69-9001-1262
2012-09-19 07:39:16	VR2W-112615	A69-9001-1262
2012-09-19 07:56:49	VR2W-112615	A69-9001-1262
2012-09-19 23:55:33	VR2W-112618	A69-9001-1262
2012-09-20 03:33:12	VR2W-112617	A69-9001-1262
2012-09-20 05:48:55	VR2W-112616	A69-9001-1262
2012-09-20 06:10:15	VR2W-112616	A69-9001-1262
2012-09-20 06:23:14	VR2W-112615	A69-9001-1262
2012-09-20 07:33:12	VR2W-112615	A69-9001-1262
2012-09-20 07:37:18	VR2W-112615	A69-9001-1262
2012-09-20 07:47:11	VR2W-112615	A69-9001-1262
2012-09-20 07:57:47	VR2W-112615	A69-9001-1262
2012-09-20 08:17:25	VR2W-112615	A69-9001-1262
2012-09-20 08:21:36	VR2W-112615	A69-9001-1262
2012-09-21 04:02:59	VR2W-112616	A69-9001-1262
2012-09-21 04:23:28	VR2W-112616	A69-9001-1262
2012-09-21 05:08:41	VR2W-112615	A69-9001-1262
2012-09-21 06:07:17	VR2W-112615	A69-9001-1262
2012-09-21 06:07:54	VR2W-112616	A69-9001-1262
2012-09-21 06:58:28	VR2W-112615	A69-9001-1262
2012-09-21 07:58:58	VR2W-112615	A69-9001-1262
2012-09-22 02:46:57	VR2W-112618	A69-9001-1262
2012-09-22 06:19:57	VR2W-112615	A69-9001-1262
2012-09-22 06:24:10	VR2W-112615	A69-9001-1262
2012-09-22 07:33:29	VR2W-112615	A69-9001-1262
2012-09-22 08:08:26	VR2W-112615	A69-9001-1262
2012-09-22 08:17:53	VR2W-112615	A69-9001-1262
2012-09-22 08:26:04	VR2W-112615	A69-9001-1262
2012-09-22 22:39:34	VR2W-112618	A69-9001-1262
2012-09-23 06:00:09	VR2W-112615	A69-9001-1262
2012-09-23 08:01:45	VR2W-112616	A69-9001-1262
2012-09-23 23:26:33	VR2W-112618	A69-9001-1262
2012-09-24 06:02:35	VR2W-112616	A69-9001-1262
2012-09-24 06:06:20	VR2W-112615	A69-9001-1262
2012-09-24 06:52:07	VR2W-112615	A69-9001-1262
2012-09-24 07:47:30	VR2W-112615	A69-9001-1262
2012-09-25 00:11:49	VR2W-112618	A69-9001-1262
2012-09-25 23:27:21	VR2W-112616	A69-9001-1262
2012-09-26 00:53:24	VR2W-112616	A69-9001-1262
2012-09-26 00:57:26	VR2W-112615	A69-9001-1262
2012-09-26 01:14:04	VR2W-112615	A69-9001-1262
2012-09-26 01:19:22	VR2W-112616	A69-9001-1262
2012-09-26 01:23:49	VR2W-112616	A69-9001-1262
2012-09-26 01:32:25	VR2W-112616	A69-9001-1262
2012-09-26 02:13:18	VR2W-112616	A69-9001-1262
2012-09-26 02:17:38	VR2W-112616	A69-9001-1262
2012-09-26 02:21:21	VR2W-112616	A69-9001-1262
2012-09-26 02:25:34	VR2W-112616	A69-9001-1262
2012-09-26 02:29:05	VR2W-112616	A69-9001-1262
2012-09-26 02:40:44	VR2W-112616	A69-9001-1262
2012-09-26 02:44:42	VR2W-112616	A69-9001-1262
2012-09-26 02:53:53	VR2W-112616	A69-9001-1262
2012-09-26 03:26:33	VR2W-112616	A69-9001-1262
2012-09-26 03:30:28	VR2W-112616	A69-9001-1262
2012-09-26 03:35:06	VR2W-112616	A69-9001-1262
2012-09-26 03:39:24	VR2W-112616	A69-9001-1262
2012-09-26 03:43:06	VR2W-112616	A69-9001-1262
2012-09-26 03:47:16	VR2W-112616	A69-9001-1262
2012-09-26 03:54:13	VR2W-112616	A69-9001-1262
2012-09-26 04:02:31	VR2W-112616	A69-9001-1262
2012-09-26 04:19:10	VR2W-112616	A69-9001-1262
2012-09-26 04:23:24	VR2W-112616	A69-9001-1262
2012-09-26 04:26:58	VR2W-112616	A69-9001-1262
2012-09-26 04:30:49	VR2W-112616	A69-9001-1262
2012-09-26 04:35:16	VR2W-112616	A69-9001-1262
2012-09-26 04:39:15	VR2W-112616	A69-9001-1262
2012-09-26 04:43:57	VR2W-112616	A69-9001-1262
2012-09-26 04:48:24	VR2W-112616	A69-9001-1262
2012-09-26 05:01:39	VR2W-112616	A69-9001-1262
2012-09-26 05:12:28	VR2W-112616	A69-9001-1262
2012-09-26 05:15:57	VR2W-112616	A69-9001-1262
2012-09-26 05:23:51	VR2W-112616	A69-9001-1262
2012-09-26 05:35:00	VR2W-112616	A69-9001-1262
2012-09-26 05:39:48	VR2W-112616	A69-9001-1262
2012-09-26 06:23:51	VR2W-112615	A69-9001-1262
2012-09-26 06:56:37	VR2W-112616	A69-9001-1262
2012-09-26 07:12:50	VR2W-112615	A69-9001-1262
2012-09-26 07:41:50	VR2W-112615	A69-9001-1262
2012-09-26 07:50:48	VR2W-112615	A69-9001-1262
2012-09-26 23:45:24	VR2W-112615	A69-9001-1262
2012-09-27 01:05:27	VR2W-112616	A69-9001-1262
2012-09-27 01:18:23	VR2W-112615	A69-9001-1262
2012-09-27 01:53:15	VR2W-112616	A69-9001-1262
2012-09-27 01:59:39	VR2W-112615	A69-9001-1262
2012-09-27 02:08:10	VR2W-112615	A69-9001-1262
2012-09-27 02:19:56	VR2W-112615	A69-9001-1262
2012-09-27 02:32:08	VR2W-112615	A69-9001-1262
2012-09-27 02:40:37	VR2W-112616	A69-9001-1262
2012-09-27 04:15:45	VR2W-112616	A69-9001-1262
2012-09-27 04:19:21	VR2W-112616	A69-9001-1262
2012-09-27 04:27:49	VR2W-112616	A69-9001-1262
2012-09-27 04:32:02	VR2W-112616	A69-9001-1262
2012-09-27 04:35:33	VR2W-112616	A69-9001-1262
2012-09-27 04:47:16	VR2W-112616	A69-9001-1262
2012-09-27 04:56:09	VR2W-112616	A69-9001-1262
2012-09-27 05:05:29	VR2W-112616	A69-9001-1262
2012-09-27 05:09:43	VR2W-112616	A69-9001-1262
2012-09-27 05:13:15	VR2W-112616	A69-9001-1262
2012-09-27 05:21:25	VR2W-112616	A69-9001-1262
2012-09-27 05:46:38	VR2W-112615	A69-9001-1262
2012-09-27 05:50:08	VR2W-112615	A69-9001-1262
2012-09-27 05:53:49	VR2W-112615	A69-9001-1262
2012-09-27 06:01:23	VR2W-112615	A69-9001-1262
2012-09-27 06:08:43	VR2W-112615	A69-9001-1262
2012-09-27 07:03:43	VR2W-112615	A69-9001-1262
2012-09-27 07:32:46	VR2W-112616	A69-9001-1262
2012-09-27 07:40:11	VR2W-112615	A69-9001-1262
2012-09-27 23:07:43	VR2W-112618	A69-9001-1262
2012-09-27 23:45:35	VR2W-112616	A69-9001-1262
2012-09-28 01:37:49	VR2W-112616	A69-9001-1262
2012-09-28 01:42:00	VR2W-112615	A69-9001-1262
2012-09-28 01:51:08	VR2W-112615	A69-9001-1262
2012-09-28 06:10:46	VR2W-112615	A69-9001-1262
2012-09-28 06:25:07	VR2W-112615	A69-9001-1262
2012-09-28 06:33:34	VR2W-112615	A69-9001-1262
2012-09-28 07:14:24	VR2W-112615	A69-9001-1262
2012-09-28 07:51:38	VR2W-112615	A69-9001-1262
2012-09-29 02:47:30	VR2W-112615	A69-9001-1262
2012-09-29 03:34:38	VR2W-112616	A69-9001-1262
2012-09-29 03:39:20	VR2W-112616	A69-9001-1262
2012-09-29 03:47:55	VR2W-112616	A69-9001-1262
2012-09-29 03:52:48	VR2W-112616	A69-9001-1262
2012-09-29 03:57:38	VR2W-112616	A69-9001-1262
2012-09-29 04:02:23	VR2W-112616	A69-9001-1262
2012-09-29 04:06:58	VR2W-112616	A69-9001-1262
2012-09-29 04:14:04	VR2W-112615	A69-9001-1262
2012-09-29 04:22:12	VR2W-112615	A69-9001-1262
2012-09-29 04:25:56	VR2W-112615	A69-9001-1262
2012-09-29 04:41:25	VR2W-112615	A69-9001-1262
2012-09-29 04:51:35	VR2W-112615	A69-9001-1262
2012-09-29 05:32:13	VR2W-112615	A69-9001-1262
2012-09-29 05:52:46	VR2W-112616	A69-9001-1262
2012-09-29 05:56:29	VR2W-112616	A69-9001-1262
2012-09-29 06:04:00	VR2W-112616	A69-9001-1262
2012-09-29 06:07:30	VR2W-112616	A69-9001-1262
2012-09-29 06:44:10	VR2W-112615	A69-9001-1262
2012-09-29 07:03:08	VR2W-112615	A69-9001-1262
2012-09-29 07:07:29	VR2W-112615	A69-9001-1262
2012-09-29 07:11:15	VR2W-112615	A69-9001-1262
2012-09-29 07:49:16	VR2W-112615	A69-9001-1262
2012-09-29 07:53:54	VR2W-112615	A69-9001-1262
2012-09-29 08:13:57	VR2W-112615	A69-9001-1262
2012-09-30 01:09:34	VR2W-112615	A69-9001-1262
2012-09-30 01:41:12	VR2W-112615	A69-9001-1262
2012-09-30 02:03:24	VR2W-112615	A69-9001-1262
2012-09-30 02:42:15	VR2W-112615	A69-9001-1262
2012-09-30 03:24:48	VR2W-112615	A69-9001-1262
2012-09-30 03:45:01	VR2W-112615	A69-9001-1262
2012-09-30 04:30:43	VR2W-112616	A69-9001-1262
2012-09-30 04:34:10	VR2W-112616	A69-9001-1262
2012-09-30 04:41:51	VR2W-112616	A69-9001-1262
2012-09-30 04:46:41	VR2W-112616	A69-9001-1262
2012-09-30 04:51:25	VR2W-112616	A69-9001-1262
2012-09-30 04:55:58	VR2W-112616	A69-9001-1262
2012-09-30 05:00:07	VR2W-112616	A69-9001-1262
2012-09-30 05:03:29	VR2W-112616	A69-9001-1262
2012-09-30 05:14:07	VR2W-112615	A69-9001-1262
2012-09-30 06:03:39	VR2W-112615	A69-9001-1262
2012-09-30 07:18:21	VR2W-112615	A69-9001-1262
2012-09-30 07:23:09	VR2W-112615	A69-9001-1262
2012-09-30 07:32:13	VR2W-112615	A69-9001-1262
2012-09-30 07:49:33	VR2W-112615	A69-9001-1262
2012-10-01 01:03:35	VR2W-112616	A69-9001-1262
2012-10-01 02:54:33	VR2W-112615	A69-9001-1262
2012-10-01 03:06:24	VR2W-112615	A69-9001-1262
2012-10-01 05:15:58	VR2W-112615	A69-9001-1262
2012-10-01 05:57:21	VR2W-112615	A69-9001-1262
2012-10-01 06:26:35	VR2W-112615	A69-9001-1262
2012-10-01 06:52:52	VR2W-112615	A69-9001-1262
2012-10-01 07:46:58	VR2W-112615	A69-9001-1262
2012-10-02 07:29:55	VR2W-112616	A69-9001-1262
2012-10-02 07:42:03	VR2W-112615	A69-9001-1262
2012-10-02 07:45:39	VR2W-112615	A69-9001-1262
2012-10-03 01:23:45	VR2W-112615	A69-9001-1262
2012-10-03 02:26:54	VR2W-112615	A69-9001-1262
2012-10-03 03:29:21	VR2W-112615	A69-9001-1262
2012-10-03 03:42:29	VR2W-112615	A69-9001-1262
2012-10-03 04:36:03	VR2W-112615	A69-9001-1262
2012-10-03 04:44:49	VR2W-112615	A69-9001-1262
2012-10-03 05:16:04	VR2W-112615	A69-9001-1262
2012-10-03 06:39:50	VR2W-112615	A69-9001-1262
2012-10-03 06:43:16	VR2W-112615	A69-9001-1262
2012-10-03 07:11:43	VR2W-112615	A69-9001-1262
2012-10-03 07:23:17	VR2W-112615	A69-9001-1262
2012-10-03 07:42:58	VR2W-112615	A69-9001-1262
2012-10-03 07:51:11	VR2W-112615	A69-9001-1262
2012-10-03 21:14:06	VR2W-112618	A69-9001-1262
2012-10-03 21:34:22	VR2W-112618	A69-9001-1262
2012-10-03 22:51:47	VR2W-112618	A69-9001-1262
2012-10-03 23:37:58	VR2W-112618	A69-9001-1262
2012-10-04 00:04:08	VR2W-112618	A69-9001-1262
2012-10-04 01:15:30	VR2W-112618	A69-9001-1262
2012-10-04 02:15:06	VR2W-112618	A69-9001-1262
2012-10-04 02:45:24	VR2W-112615	A69-9001-1262
2012-10-04 03:54:49	VR2W-112615	A69-9001-1262
2012-10-04 04:22:08	VR2W-112615	A69-9001-1262
2012-10-04 05:24:44	VR2W-112615	A69-9001-1262
2012-10-04 05:45:12	VR2W-112616	A69-9001-1262
2012-10-04 06:05:02	VR2W-112615	A69-9001-1262
2012-10-04 06:30:06	VR2W-112615	A69-9001-1262
2012-10-04 06:33:25	VR2W-112615	A69-9001-1262
2012-10-04 06:36:46	VR2W-112615	A69-9001-1262
2012-10-04 07:49:43	VR2W-112615	A69-9001-1262
2012-10-04 07:57:49	VR2W-112615	A69-9001-1262
2012-10-04 08:09:30	VR2W-112615	A69-9001-1262
2012-10-04 08:18:05	VR2W-112615	A69-9001-1262
2012-10-04 21:09:31	VR2W-112618	A69-9001-1262
2012-10-04 21:45:16	VR2W-112618	A69-9001-1262
2012-10-04 22:19:39	VR2W-112618	A69-9001-1262
2012-10-05 01:27:53	VR2W-112618	A69-9001-1262
2012-10-05 02:21:25	VR2W-112616	A69-9001-1262
2012-10-05 03:41:09	VR2W-112615	A69-9001-1262
2012-10-05 03:52:07	VR2W-112615	A69-9001-1262
2012-10-05 04:13:55	VR2W-112615	A69-9001-1262
2012-10-05 04:38:31	VR2W-112615	A69-9001-1262
2012-10-05 04:39:09	VR2W-112616	A69-9001-1262
2012-10-05 04:42:44	VR2W-112615	A69-9001-1262
2012-10-05 04:46:16	VR2W-112615	A69-9001-1262
2012-10-05 04:50:03	VR2W-112615	A69-9001-1262
2012-10-05 04:54:22	VR2W-112615	A69-9001-1262
2012-10-05 04:58:05	VR2W-112615	A69-9001-1262
2012-10-05 05:02:16	VR2W-112615	A69-9001-1262
2012-10-05 05:13:29	VR2W-112615	A69-9001-1262
2012-10-05 05:23:20	VR2W-112615	A69-9001-1262
2012-10-05 06:04:29	VR2W-112615	A69-9001-1262
2012-10-05 06:19:44	VR2W-112615	A69-9001-1262
2012-10-05 06:23:40	VR2W-112615	A69-9001-1262
2012-10-05 06:36:25	VR2W-112615	A69-9001-1262
2012-10-05 07:05:54	VR2W-112615	A69-9001-1262
2012-10-05 07:13:50	VR2W-112615	A69-9001-1262
2012-10-05 07:22:44	VR2W-112615	A69-9001-1262
2012-10-05 07:32:04	VR2W-112615	A69-9001-1262
2012-10-05 07:39:53	VR2W-112615	A69-9001-1262
2012-10-05 08:02:09	VR2W-112615	A69-9001-1262
2012-10-06 00:43:43	VR2W-112615	A69-9001-1262
2012-10-06 01:16:19	VR2W-112616	A69-9001-1262
2012-10-06 01:19:41	VR2W-112615	A69-9001-1262
2012-10-06 01:25:10	VR2W-112616	A69-9001-1262
2012-10-06 02:41:59	VR2W-112615	A69-9001-1262
2012-10-06 03:21:03	VR2W-112615	A69-9001-1262
2012-10-06 03:28:05	VR2W-112615	A69-9001-1262
2012-10-06 03:32:02	VR2W-112615	A69-9001-1262
2012-10-06 03:49:23	VR2W-112616	A69-9001-1262
2012-10-06 03:58:43	VR2W-112615	A69-9001-1262
2012-10-06 04:05:54	VR2W-112615	A69-9001-1262
2012-10-06 04:13:24	VR2W-112615	A69-9001-1262
2012-10-06 04:29:25	VR2W-112615	A69-9001-1262
2012-10-06 04:43:04	VR2W-112615	A69-9001-1262
2012-10-06 05:32:31	VR2W-112615	A69-9001-1262
2012-10-06 06:06:13	VR2W-112615	A69-9001-1262
2012-10-06 06:09:30	VR2W-112615	A69-9001-1262
2012-10-06 06:12:47	VR2W-112615	A69-9001-1262
2012-10-06 06:16:05	VR2W-112615	A69-9001-1262
2012-10-06 06:35:24	VR2W-112615	A69-9001-1262
2012-10-06 06:48:43	VR2W-112615	A69-9001-1262
2012-10-06 06:49:22	VR2W-112616	A69-9001-1262
2012-10-06 06:58:33	VR2W-112615	A69-9001-1262
2012-10-06 07:08:22	VR2W-112615	A69-9001-1262
2012-10-06 07:13:15	VR2W-112615	A69-9001-1262
2012-10-06 07:18:06	VR2W-112615	A69-9001-1262
2012-10-06 07:27:27	VR2W-112615	A69-9001-1262
2012-10-06 08:04:42	VR2W-112615	A69-9001-1262
2012-10-07 00:48:37	VR2W-112615	A69-9001-1262
2012-10-07 01:04:59	VR2W-112615	A69-9001-1262
2012-10-07 01:38:23	VR2W-112615	A69-9001-1262
2012-10-07 01:41:57	VR2W-112615	A69-9001-1262
2012-10-07 02:01:03	VR2W-112615	A69-9001-1262
2012-10-07 02:07:52	VR2W-112615	A69-9001-1262
2012-10-07 02:16:13	VR2W-112616	A69-9001-1262
2012-10-07 02:45:10	VR2W-112615	A69-9001-1262
2012-10-07 02:48:27	VR2W-112615	A69-9001-1262
2012-10-07 03:02:08	VR2W-112615	A69-9001-1262
2012-10-07 03:10:48	VR2W-112615	A69-9001-1262
2012-10-07 03:42:51	VR2W-112615	A69-9001-1262
2012-10-07 03:58:17	VR2W-112615	A69-9001-1262
2012-10-07 04:02:46	VR2W-112615	A69-9001-1262
2012-10-07 04:47:15	VR2W-112615	A69-9001-1262
2012-10-07 05:41:40	VR2W-112615	A69-9001-1262
2012-10-07 06:47:31	VR2W-112615	A69-9001-1262
2012-10-07 07:55:05	VR2W-112615	A69-9001-1262
2012-10-07 21:48:56	VR2W-112616	A69-9001-1262
2012-10-07 23:14:01	VR2W-112615	A69-9001-1262
2012-10-08 02:53:45	VR2W-112615	A69-9001-1262
2012-10-08 04:29:35	VR2W-112615	A69-9001-1262
2012-10-08 04:42:57	VR2W-112615	A69-9001-1262
2012-10-08 04:56:19	VR2W-112615	A69-9001-1262
2012-10-08 05:25:51	VR2W-112615	A69-9001-1262
2012-10-08 06:14:34	VR2W-112615	A69-9001-1262
2012-10-08 06:41:42	VR2W-112615	A69-9001-1262
2012-10-08 07:38:43	VR2W-112615	A69-9001-1262
2012-10-08 07:57:52	VR2W-112615	A69-9001-1262
2012-10-09 00:15:13	VR2W-112616	A69-9001-1262
2012-10-09 00:32:56	VR2W-112616	A69-9001-1262
2012-10-09 00:55:45	VR2W-112615	A69-9001-1262
2012-10-09 01:04:04	VR2W-112616	A69-9001-1262
2012-10-09 01:13:27	VR2W-112616	A69-9001-1262
2012-10-09 01:21:29	VR2W-112616	A69-9001-1262
2012-10-09 01:31:55	VR2W-112615	A69-9001-1262
2012-10-09 02:50:24	VR2W-112616	A69-9001-1262
2012-10-09 04:03:34	VR2W-112615	A69-9001-1262
2012-10-09 05:40:17	VR2W-112615	A69-9001-1262
2012-10-09 06:16:53	VR2W-112616	A69-9001-1262
2012-10-09 06:59:10	VR2W-112616	A69-9001-1262
2012-10-09 07:16:29	VR2W-112616	A69-9001-1262
2012-10-09 07:25:21	VR2W-112616	A69-9001-1262
2012-10-09 08:19:41	VR2W-112615	A69-9001-1262
2012-10-09 23:11:07	VR2W-112615	A69-9001-1262
2012-10-10 00:51:02	VR2W-112615	A69-9001-1262
2012-10-10 04:43:56	VR2W-112615	A69-9001-1262
2012-10-10 05:18:09	VR2W-112615	A69-9001-1262
2012-10-10 06:23:32	VR2W-112616	A69-9001-1262
2012-10-10 06:50:53	VR2W-112615	A69-9001-1262
2012-10-10 06:52:47	VR2W-112617	A69-9001-1262
2012-10-10 07:36:35	VR2W-112616	A69-9001-1262
2012-10-11 00:38:19	VR2W-112618	A69-9001-1262
2012-10-11 02:06:15	VR2W-112615	A69-9001-1262
2012-10-11 02:46:56	VR2W-112616	A69-9001-1262
2012-10-11 02:55:12	VR2W-112616	A69-9001-1262
2012-10-11 02:59:07	VR2W-112616	A69-9001-1262
2012-10-11 03:27:55	VR2W-112616	A69-9001-1262
2012-10-11 04:10:55	VR2W-112616	A69-9001-1262
2012-10-11 05:26:51	VR2W-112615	A69-9001-1262
2012-10-11 07:25:36	VR2W-112615	A69-9001-1262
2012-10-11 07:48:23	VR2W-112616	A69-9001-1262
2012-10-11 07:51:56	VR2W-112615	A69-9001-1262
2012-10-11 08:04:12	VR2W-112616	A69-9001-1262
2012-10-12 00:23:30	VR2W-112616	A69-9001-1262
2012-10-12 01:17:37	VR2W-112617	A69-9001-1262
2012-10-12 02:22:40	VR2W-112615	A69-9001-1262
[truncated: 672 more rows]
