# Supplementary material for: Simulated Macro-Algal Outbreak Triggers a Large-Scale Response on Coral Reefs
Source: PLoS One. 2015 Jul 14;10(7):e0132895. doi: 10.1371/journal.pone.0132895 (PMC4501832; doi:10.1371/journal.pone.0132895)
Supplement: S1 Dataset — Data has been separated into three sub-folders; video data, visual transect data and individual fishes’ acoustic detection data. (ZIP) [file pone.0132895.s001.zip › Raw Data/Spatial/Scarid/1269TS.csv]

Date and Time (UTC)	Receiver	Transmitter	Transmitter Name	Transmitter Serial	Sensor Value	Sensor Unit	Station Name	Latitude	Longitude
2012-04-15 01:03:41	VR2W-105220	A69-9001-1269
2012-04-15 01:43:20	VR2W-105220	A69-9001-1269
2012-04-15 01:47:24	VR2W-105220	A69-9001-1269
2012-04-15 01:52:17	VR2W-105220	A69-9001-1269
2012-04-15 02:01:52	VR2W-105220	A69-9001-1269
2012-04-15 02:06:27	VR2W-105220	A69-9001-1269
2012-04-15 02:10:40	VR2W-105220	A69-9001-1269
2012-04-15 02:17:55	VR2W-105220	A69-9001-1269
2012-04-15 02:25:39	VR2W-105220	A69-9001-1269
2012-04-15 02:29:25	VR2W-105220	A69-9001-1269
2012-04-15 02:33:41	VR2W-105220	A69-9001-1269
2012-04-15 02:37:18	VR2W-105220	A69-9001-1269
2012-04-15 02:41:15	VR2W-105220	A69-9001-1269
2012-04-15 02:45:54	VR2W-105220	A69-9001-1269
2012-04-15 02:50:16	VR2W-105220	A69-9001-1269
2012-04-15 02:54:05	VR2W-105220	A69-9001-1269
2012-04-15 02:58:26	VR2W-105220	A69-9001-1269
2012-04-15 03:02:14	VR2W-105220	A69-9001-1269
2012-04-15 03:06:33	VR2W-105220	A69-9001-1269
2012-04-15 03:10:17	VR2W-105220	A69-9001-1269
2012-04-15 03:21:31	VR2W-105220	A69-9001-1269
2012-04-15 03:30:06	VR2W-105220	A69-9001-1269
2012-04-15 03:38:14	VR2W-105220	A69-9001-1269
2012-04-15 06:32:21	VR2W-105220	A69-9001-1269
2012-04-15 07:08:26	VR2W-105220	A69-9001-1269
2012-04-15 21:37:21	VR2W-105220	A69-9001-1269
2012-04-15 21:37:29	VR2W-105219	A69-9001-1269
2012-04-15 21:41:06	VR2W-105220	A69-9001-1269
2012-04-15 21:48:58	VR2W-105220	A69-9001-1269
2012-04-15 22:47:45	VR2W-105220	A69-9001-1269
2012-04-16 01:15:11	VR2W-105220	A69-9001-1269
2012-04-16 03:04:59	VR2W-105220	A69-9001-1269
2012-04-16 03:08:45	VR2W-105220	A69-9001-1269
2012-04-16 03:30:36	VR2W-105220	A69-9001-1269
2012-04-16 05:19:13	VR2W-105220	A69-9001-1269
2012-04-16 21:24:43	VR2W-105220	A69-9001-1269
2012-04-16 22:21:38	VR2W-105220	A69-9001-1269
2012-04-16 22:38:06	VR2W-105220	A69-9001-1269
2012-04-16 22:42:06	VR2W-105220	A69-9001-1269
2012-04-16 23:02:34	VR2W-105220	A69-9001-1269
2012-04-16 23:06:27	VR2W-105220	A69-9001-1269
2012-04-16 23:15:03	VR2W-105220	A69-9001-1269
2012-04-17 01:07:21	VR2W-105220	A69-9001-1269
2012-04-17 02:01:43	VR2W-105220	A69-9001-1269
2012-04-17 02:18:35	VR2W-105220	A69-9001-1269
2012-04-17 02:47:00	VR2W-105220	A69-9001-1269
2012-04-17 02:54:55	VR2W-105220	A69-9001-1269
2012-04-17 03:10:38	VR2W-105220	A69-9001-1269
2012-04-17 03:39:45	VR2W-105220	A69-9001-1269
2012-04-17 03:48:37	VR2W-105220	A69-9001-1269
2012-04-17 03:53:19	VR2W-105220	A69-9001-1269
2012-04-17 03:57:50	VR2W-105220	A69-9001-1269
2012-04-17 04:01:57	VR2W-105220	A69-9001-1269
2012-04-17 04:05:16	VR2W-105220	A69-9001-1269
2012-04-17 04:15:47	VR2W-105220	A69-9001-1269
2012-04-17 04:19:51	VR2W-105220	A69-9001-1269
2012-04-17 04:29:36	VR2W-105220	A69-9001-1269
2012-04-17 04:55:14	VR2W-105220	A69-9001-1269
2012-04-17 05:35:05	VR2W-105220	A69-9001-1269
2012-04-17 07:06:54	VR2W-105220	A69-9001-1269
2012-04-17 07:20:52	VR2W-105220	A69-9001-1269
2012-04-17 07:24:52	VR2W-105220	A69-9001-1269
2012-04-17 07:34:09	VR2W-105220	A69-9001-1269
2012-04-17 21:57:23	VR2W-105220	A69-9001-1269
2012-04-17 22:01:30	VR2W-105220	A69-9001-1269
2012-04-17 22:24:01	VR2W-105220	A69-9001-1269
2012-04-17 22:53:48	VR2W-105220	A69-9001-1269
2012-04-18 00:41:02	VR2W-105220	A69-9001-1269
2012-04-18 00:54:20	VR2W-105220	A69-9001-1269
2012-04-18 03:20:39	VR2W-105220	A69-9001-1269
2012-04-18 03:41:03	VR2W-105220	A69-9001-1269
2012-04-18 03:53:12	VR2W-105220	A69-9001-1269
2012-04-18 04:33:53	VR2W-105220	A69-9001-1269
2012-04-18 04:38:10	VR2W-105220	A69-9001-1269
2012-04-18 04:41:48	VR2W-105220	A69-9001-1269
2012-04-18 07:51:44	VR2W-105221	A69-9001-1269
2012-04-18 22:59:33	VR2W-105220	A69-9001-1269
2012-04-19 03:01:41	VR2W-105220	A69-9001-1269
2012-04-19 04:05:42	VR2W-105220	A69-9001-1269
2012-04-19 06:41:59	VR2W-105220	A69-9001-1269
2012-04-19 06:46:46	VR2W-105220	A69-9001-1269
2012-04-19 06:51:23	VR2W-105220	A69-9001-1269
2012-04-19 07:13:18	VR2W-105220	A69-9001-1269
2012-04-20 06:12:27	VR2W-105220	A69-9001-1269
2012-04-21 04:10:07	VR2W-105220	A69-9001-1269
2012-04-21 04:35:57	VR2W-105220	A69-9001-1269
2012-04-21 04:43:22	VR2W-105220	A69-9001-1269
2012-04-21 07:16:39	VR2W-105220	A69-9001-1269
2012-04-22 02:58:27	VR2W-105220	A69-9001-1269
2012-04-22 03:45:10	VR2W-105220	A69-9001-1269
2012-04-22 04:02:32	VR2W-105220	A69-9001-1269
2012-04-22 04:40:13	VR2W-105220	A69-9001-1269
2012-04-22 05:20:46	VR2W-105220	A69-9001-1269
2012-04-22 05:28:49	VR2W-105220	A69-9001-1269
2012-04-22 05:33:01	VR2W-105220	A69-9001-1269
2012-04-22 05:52:10	VR2W-105220	A69-9001-1269
2012-04-22 06:14:26	VR2W-105220	A69-9001-1269
2012-04-22 06:18:25	VR2W-105220	A69-9001-1269
2012-04-22 06:23:08	VR2W-105220	A69-9001-1269
2012-04-22 06:31:43	VR2W-105220	A69-9001-1269
2012-04-22 06:36:36	VR2W-105220	A69-9001-1269
2012-04-22 06:50:44	VR2W-105220	A69-9001-1269
2012-04-23 04:17:44	VR2W-105220	A69-9001-1269
2012-04-23 23:54:41	VR2W-105220	A69-9001-1269
2012-04-24 00:57:10	VR2W-105220	A69-9001-1269
2012-04-24 01:35:09	VR2W-105220	A69-9001-1269
2012-04-24 01:47:51	VR2W-105220	A69-9001-1269
2012-04-24 02:59:44	VR2W-105220	A69-9001-1269
2012-04-24 03:41:09	VR2W-105220	A69-9001-1269
2012-04-24 03:48:19	VR2W-105220	A69-9001-1269
2012-04-24 04:25:01	VR2W-105220	A69-9001-1269
2012-04-24 05:05:51	VR2W-105220	A69-9001-1269
2012-04-24 07:32:33	VR2W-105220	A69-9001-1269
2012-04-24 07:49:08	VR2W-105220	A69-9001-1269
2012-04-24 07:56:36	VR2W-105220	A69-9001-1269
2012-04-24 21:28:52	VR2W-105220	A69-9001-1269
2012-04-24 21:39:34	VR2W-105220	A69-9001-1269
2012-04-25 00:37:46	VR2W-105220	A69-9001-1269
2012-04-25 01:12:10	VR2W-105220	A69-9001-1269
2012-04-25 01:31:54	VR2W-105220	A69-9001-1269
2012-04-25 07:03:50	VR2W-105220	A69-9001-1269
2012-04-25 21:03:18	VR2W-105220	A69-9001-1269
2012-04-25 23:33:52	VR2W-105220	A69-9001-1269
2012-04-26 04:20:39	VR2W-105220	A69-9001-1269
2012-04-26 04:43:07	VR2W-105220	A69-9001-1269
2012-04-26 04:50:26	VR2W-105220	A69-9001-1269
2012-04-26 05:34:22	VR2W-105220	A69-9001-1269
2012-04-26 05:59:53	VR2W-105220	A69-9001-1269
2012-04-26 06:10:00	VR2W-105220	A69-9001-1269
2012-04-26 23:15:40	VR2W-105220	A69-9001-1269
2012-04-26 23:20:00	VR2W-105220	A69-9001-1269
2012-04-26 23:27:54	VR2W-105220	A69-9001-1269
2012-04-26 23:31:20	VR2W-105220	A69-9001-1269
2012-04-26 23:58:39	VR2W-105220	A69-9001-1269
2012-04-27 00:07:55	VR2W-105220	A69-9001-1269
2012-04-27 03:33:51	VR2W-105220	A69-9001-1269
2012-04-27 03:37:24	VR2W-105220	A69-9001-1269
2012-04-27 04:45:22	VR2W-105221	A69-9001-1269
2012-04-27 04:45:45	VR2W-105220	A69-9001-1269
2012-04-27 22:19:03	VR2W-105220	A69-9001-1269
2012-04-28 01:41:29	VR2W-105220	A69-9001-1269
2012-04-28 02:37:15	VR2W-105220	A69-9001-1269
2012-04-28 06:32:08	VR2W-105220	A69-9001-1269
2012-04-28 22:02:04	VR2W-105220	A69-9001-1269
2012-04-29 01:19:03	VR2W-105220	A69-9001-1269
2012-04-29 01:23:03	VR2W-105220	A69-9001-1269
2012-04-29 02:43:40	VR2W-105220	A69-9001-1269
2012-04-29 04:42:11	VR2W-105220	A69-9001-1269
2012-04-29 05:21:28	VR2W-105220	A69-9001-1269
2012-04-29 23:25:47	VR2W-105220	A69-9001-1269
2012-04-29 23:47:51	VR2W-105220	A69-9001-1269
2012-04-29 23:56:54	VR2W-105220	A69-9001-1269
2012-04-30 00:24:12	VR2W-105220	A69-9001-1269
2012-04-30 03:09:43	VR2W-105220	A69-9001-1269
2012-04-30 03:29:08	VR2W-105220	A69-9001-1269
2012-04-30 05:36:08	VR2W-105220	A69-9001-1269
2012-04-30 22:44:09	VR2W-105220	A69-9001-1269
2012-04-30 22:50:52	VR2W-105220	A69-9001-1269
2012-04-30 22:54:23	VR2W-105220	A69-9001-1269
2012-04-30 23:22:02	VR2W-105220	A69-9001-1269
2012-04-30 23:33:59	VR2W-105220	A69-9001-1269
2012-04-30 23:47:49	VR2W-105220	A69-9001-1269
2012-05-01 03:33:08	VR2W-105220	A69-9001-1269
2012-05-01 07:29:11	VR2W-105220	A69-9001-1269
2012-05-01 23:56:03	VR2W-105220	A69-9001-1269
2012-05-02 01:07:32	VR2W-105220	A69-9001-1269
2012-05-02 02:26:05	VR2W-105220	A69-9001-1269
2012-05-02 02:43:06	VR2W-105220	A69-9001-1269
2012-05-02 03:11:26	VR2W-105220	A69-9001-1269
2012-05-02 22:17:38	VR2W-105220	A69-9001-1269
2012-05-02 23:24:18	VR2W-105220	A69-9001-1269
2012-05-03 00:37:50	VR2W-105220	A69-9001-1269
2012-05-03 00:58:00	VR2W-105220	A69-9001-1269
2012-05-03 01:42:02	VR2W-105220	A69-9001-1269
2012-05-03 02:47:14	VR2W-105220	A69-9001-1269
2012-05-03 02:51:31	VR2W-105220	A69-9001-1269
2012-05-03 06:45:24	VR2W-105220	A69-9001-1269
2012-05-03 06:50:18	VR2W-105220	A69-9001-1269
2012-05-04 00:13:25	VR2W-105220	A69-9001-1269
2012-05-04 00:34:20	VR2W-105220	A69-9001-1269
2012-05-04 01:43:39	VR2W-105220	A69-9001-1269
2012-05-04 03:44:54	VR2W-105220	A69-9001-1269
2012-05-04 04:32:43	VR2W-105220	A69-9001-1269
2012-05-04 22:11:09	VR2W-105220	A69-9001-1269
2012-05-05 02:06:53	VR2W-105220	A69-9001-1269
2012-05-05 04:57:11	VR2W-105220	A69-9001-1269
2012-05-06 00:35:18	VR2W-105220	A69-9001-1269
2012-05-06 01:24:48	VR2W-105220	A69-9001-1269
2012-05-06 03:37:15	VR2W-105220	A69-9001-1269
2012-05-06 04:50:56	VR2W-105220	A69-9001-1269
2012-05-06 05:18:12	VR2W-105220	A69-9001-1269
2012-05-06 05:26:52	VR2W-105220	A69-9001-1269
2012-05-06 07:05:06	VR2W-105220	A69-9001-1269
2012-05-06 07:17:09	VR2W-105220	A69-9001-1269
2012-05-06 21:12:08	VR2W-105221	A69-9001-1269
2012-05-07 02:17:11	VR2W-105220	A69-9001-1269
2012-05-07 03:17:27	VR2W-105220	A69-9001-1269
2012-05-07 03:22:14	VR2W-105220	A69-9001-1269
2012-05-07 04:54:07	VR2W-105220	A69-9001-1269
2012-05-07 21:21:10	VR2W-105220	A69-9001-1269
2012-05-08 01:32:22	VR2W-105220	A69-9001-1269
2012-05-08 03:17:01	VR2W-105220	A69-9001-1269
2012-05-08 03:24:42	VR2W-105220	A69-9001-1269
2012-05-08 05:59:56	VR2W-105220	A69-9001-1269
2012-05-08 21:10:54	VR2W-105221	A69-9001-1269
2012-05-09 02:41:57	VR2W-105220	A69-9001-1269
2012-05-09 02:57:19	VR2W-105220	A69-9001-1269
2012-05-09 05:53:17	VR2W-105221	A69-9001-1269
2012-05-09 05:53:43	VR2W-105220	A69-9001-1269
2012-05-09 07:41:43	VR2W-105220	A69-9001-1269
2012-05-09 22:06:15	VR2W-105220	A69-9001-1269
2012-05-10 02:52:51	VR2W-105220	A69-9001-1269
2012-05-10 02:59:42	VR2W-105220	A69-9001-1269
2012-05-10 22:09:22	VR2W-105221	A69-9001-1269
2012-05-10 22:27:44	VR2W-105219	A69-9001-1269
2012-05-10 22:50:19	VR2W-105220	A69-9001-1269
2012-05-10 23:55:34	VR2W-105220	A69-9001-1269
2012-05-11 00:41:36	VR2W-105220	A69-9001-1269
2012-05-11 02:44:01	VR2W-105220	A69-9001-1269
2012-05-11 02:53:22	VR2W-105220	A69-9001-1269
2012-05-11 03:22:01	VR2W-105220	A69-9001-1269
2012-05-11 05:25:54	VR2W-105220	A69-9001-1269
2012-05-13 01:16:34	VR2W-105220	A69-9001-1269
2012-05-13 01:20:41	VR2W-105220	A69-9001-1269
2012-05-13 01:46:33	VR2W-105220	A69-9001-1269
2012-05-13 02:19:12	VR2W-105220	A69-9001-1269
2012-05-13 05:37:23	VR2W-105220	A69-9001-1269
2012-05-13 22:32:29	VR2W-105220	A69-9001-1269
2012-05-13 22:36:31	VR2W-105220	A69-9001-1269
2012-05-13 23:03:53	VR2W-105220	A69-9001-1269
2012-05-14 00:33:55	VR2W-105220	A69-9001-1269
2012-05-14 01:46:22	VR2W-105220	A69-9001-1269
2012-05-14 04:33:53	VR2W-105220	A69-9001-1269
2012-05-14 06:36:29	VR2W-105220	A69-9001-1269
2012-05-14 21:32:39	VR2W-105220	A69-9001-1269
2012-05-14 21:41:52	VR2W-105220	A69-9001-1269
2012-05-14 22:00:22	VR2W-105220	A69-9001-1269
2012-05-14 22:58:51	VR2W-105220	A69-9001-1269
2012-05-14 23:02:53	VR2W-105220	A69-9001-1269
2012-05-15 00:59:49	VR2W-105220	A69-9001-1269
2012-05-15 01:42:55	VR2W-105220	A69-9001-1269
2012-05-15 01:51:03	VR2W-105220	A69-9001-1269
2012-05-15 01:55:20	VR2W-105220	A69-9001-1269
2012-05-15 02:17:05	VR2W-105220	A69-9001-1269
2012-05-15 02:30:52	VR2W-105220	A69-9001-1269
2012-05-15 02:35:34	VR2W-105220	A69-9001-1269
2012-05-15 02:57:41	VR2W-105220	A69-9001-1269
2012-05-15 03:17:55	VR2W-105220	A69-9001-1269
2012-05-16 00:24:09	VR2W-105220	A69-9001-1269
2012-05-16 02:11:24	VR2W-105220	A69-9001-1269
2012-05-16 02:18:22	VR2W-105220	A69-9001-1269
2012-05-16 04:05:49	VR2W-105220	A69-9001-1269
2012-05-16 22:47:24	VR2W-105220	A69-9001-1269
2012-05-16 23:05:06	VR2W-105220	A69-9001-1269
2012-05-17 02:10:48	VR2W-105220	A69-9001-1269
2012-05-17 02:35:31	VR2W-105220	A69-9001-1269
2012-05-17 02:40:17	VR2W-105220	A69-9001-1269
2012-05-17 02:49:09	VR2W-105220	A69-9001-1269
2012-05-17 03:26:20	VR2W-105220	A69-9001-1269
2012-05-17 03:31:09	VR2W-105220	A69-9001-1269
2012-05-17 21:05:47	VR2W-105222	A69-9001-1269
2012-05-17 21:54:12	VR2W-105220	A69-9001-1269
2012-05-18 00:19:07	VR2W-105220	A69-9001-1269
2012-05-19 01:22:59	VR2W-105220	A69-9001-1269
2012-05-19 02:23:02	VR2W-105220	A69-9001-1269
2012-05-19 22:57:37	VR2W-105220	A69-9001-1269
2012-05-20 01:00:41	VR2W-105220	A69-9001-1269
2012-05-20 03:20:12	VR2W-105220	A69-9001-1269
2012-05-21 00:56:29	VR2W-105220	A69-9001-1269
2012-05-22 00:29:25	VR2W-105220	A69-9001-1269
2012-05-22 01:15:04	VR2W-105220	A69-9001-1269
2012-05-22 04:46:10	VR2W-105220	A69-9001-1269
2012-05-22 05:00:53	VR2W-105221	A69-9001-1269
2012-05-22 06:29:45	VR2W-105220	A69-9001-1269
2012-05-23 01:19:33	VR2W-105220	A69-9001-1269
2012-05-23 02:23:17	VR2W-105220	A69-9001-1269
2012-05-23 03:34:40	VR2W-105220	A69-9001-1269
2012-05-23 05:35:55	VR2W-105220	A69-9001-1269
2012-05-23 22:07:20	VR2W-105220	A69-9001-1269
2012-05-24 02:48:22	VR2W-105220	A69-9001-1269
2012-05-24 23:03:48	VR2W-105220	A69-9001-1269
2012-05-26 04:07:06	VR2W-105220	A69-9001-1269
2012-05-26 04:20:12	VR2W-105220	A69-9001-1269
2012-05-26 04:55:01	VR2W-105220	A69-9001-1269
2012-05-26 05:50:25	VR2W-105220	A69-9001-1269
2012-05-26 06:17:55	VR2W-105220	A69-9001-1269
2012-05-26 06:29:20	VR2W-105220	A69-9001-1269
2012-05-26 06:53:40	VR2W-105220	A69-9001-1269
2012-05-26 23:12:44	VR2W-105220	A69-9001-1269
2012-05-28 01:05:43	VR2W-105220	A69-9001-1269
2012-05-28 01:51:00	VR2W-105219	A69-9001-1269
2012-06-02 00:22:23	VR2W-105220	A69-9001-1269
2012-06-02 01:57:24	VR2W-105221	A69-9001-1269
2012-06-06 06:39:51	VR2W-105220	A69-9001-1269
2012-06-06 06:55:32	VR2W-105220	A69-9001-1269
2012-06-06 07:00:05	VR2W-105220	A69-9001-1269
2012-06-06 07:18:36	VR2W-105220	A69-9001-1269
2012-06-10 00:32:02	VR2W-105220	A69-9001-1269
2012-06-10 22:59:24	VR2W-105219	A69-9001-1269
2012-06-10 23:59:27	VR2W-105221	A69-9001-1269
2012-06-13 23:37:29	VR2W-105220	A69-9001-1269
2012-06-16 04:11:10	VR2W-105220	A69-9001-1269
2012-06-16 05:31:00	VR2W-105220	A69-9001-1269
2012-06-17 03:05:45	VR2W-105220	A69-9001-1269
2012-06-18 21:54:03	VR2W-105222	A69-9001-1269
2012-06-20 04:07:00	VR2W-105220	A69-9001-1269
2012-06-23 07:16:53	VR2W-105220	A69-9001-1269
2012-06-25 01:13:30	VR2W-105219	A69-9001-1269
2012-06-26 02:13:16	VR2W-105221	A69-9001-1269
2012-06-26 05:38:03	VR2W-105220	A69-9001-1269
2012-06-28 21:28:37	VR2W-105222	A69-9001-1269
2012-07-04 00:37:39	VR2W-105220	A69-9001-1269
2012-07-04 22:17:01	VR2W-105221	A69-9001-1269
2012-07-05 00:15:56	VR2W-105221	A69-9001-1269
2012-07-05 02:05:04	VR2W-105220	A69-9001-1269
2012-07-05 23:33:04	VR2W-105221	A69-9001-1269
2012-07-06 05:17:34	VR2W-105221	A69-9001-1269
2012-07-06 07:37:30	VR2W-105219	A69-9001-1269
2012-07-07 05:44:48	VR2W-105219	A69-9001-1269
2012-07-08 04:47:29	VR2W-105220	A69-9001-1269
2012-07-09 23:56:43	VR2W-105221	A69-9001-1269
2012-07-10 23:20:14	VR2W-105220	A69-9001-1269
2012-07-10 23:42:46	VR2W-105220	A69-9001-1269
2012-07-11 01:23:27	VR2W-105220	A69-9001-1269
2012-07-11 02:09:11	VR2W-105220	A69-9001-1269
2012-07-11 22:03:22	VR2W-105221	A69-9001-1269
2012-07-11 23:39:46	VR2W-105220	A69-9001-1269
2012-07-13 21:49:09	VR2W-105222	A69-9001-1269
2012-07-15 22:00:52	VR2W-105222	A69-9001-1269
2012-07-16 02:54:09	VR2W-105220	A69-9001-1269
2012-07-16 21:51:42	VR2W-105221	A69-9001-1269
2012-07-17 00:13:23	VR2W-105220	A69-9001-1269
2012-07-21 05:10:11	VR2W-105220	A69-9001-1269
2012-07-21 05:22:06	VR2W-105220	A69-9001-1269
2012-07-22 01:31:17	VR2W-105220	A69-9001-1269
2012-07-22 05:06:59	VR2W-105220	A69-9001-1269
2012-07-22 06:04:35	VR2W-105220	A69-9001-1269
2012-07-22 07:19:13	VR2W-105220	A69-9001-1269
2012-07-23 01:22:06	VR2W-105220	A69-9001-1269
2012-07-23 03:54:16	VR2W-105220	A69-9001-1269
2012-07-23 05:05:40	VR2W-105220	A69-9001-1269
2012-07-23 05:15:31	VR2W-105220	A69-9001-1269
2012-07-24 22:33:46	VR2W-105220	A69-9001-1269
2012-07-24 23:44:04	VR2W-105219	A69-9001-1269
2012-07-27 00:07:39	VR2W-105220	A69-9001-1269
2012-07-28 00:11:05	VR2W-105220	A69-9001-1269
2012-07-28 01:29:11	VR2W-105220	A69-9001-1269
2012-07-28 06:06:34	VR2W-105220	A69-9001-1269
2012-07-28 06:13:59	VR2W-105220	A69-9001-1269
2012-07-28 06:24:15	VR2W-105220	A69-9001-1269
2012-07-29 00:00:08	VR2W-105220	A69-9001-1269
2012-07-29 00:55:45	VR2W-105220	A69-9001-1269
2012-07-29 04:42:59	VR2W-105220	A69-9001-1269
2012-07-30 00:50:11	VR2W-105220	A69-9001-1269
2012-07-30 01:54:26	VR2W-105220	A69-9001-1269
2012-07-30 04:28:23	VR2W-105220	A69-9001-1269
2012-07-30 05:02:25	VR2W-105220	A69-9001-1269
2012-07-31 00:26:14	VR2W-105220	A69-9001-1269
2012-07-31 00:43:55	VR2W-105220	A69-9001-1269
2012-07-31 00:48:19	VR2W-105220	A69-9001-1269
2012-07-31 00:52:15	VR2W-105220	A69-9001-1269
2012-07-31 02:27:33	VR2W-105220	A69-9001-1269
2012-08-01 08:01:27	VR2W-105220	A69-9001-1269
2012-08-02 02:22:19	VR2W-105219	A69-9001-1269
2012-08-02 02:39:30	VR2W-105220	A69-9001-1269
2012-08-02 03:18:12	VR2W-105220	A69-9001-1269
2012-08-02 03:31:24	VR2W-105220	A69-9001-1269
2012-08-02 06:18:52	VR2W-105220	A69-9001-1269
2012-08-02 06:46:56	VR2W-105220	A69-9001-1269
2012-08-02 06:50:19	VR2W-105220	A69-9001-1269
2012-08-02 07:28:19	VR2W-105220	A69-9001-1269
2012-08-02 23:46:12	VR2W-105220	A69-9001-1269
2012-08-03 01:14:26	VR2W-105220	A69-9001-1269
2012-08-03 03:43:58	VR2W-105220	A69-9001-1269
2012-08-03 03:44:15	VR2W-105219	A69-9001-1269
2012-08-03 03:52:09	VR2W-105220	A69-9001-1269
2012-08-03 03:56:00	VR2W-105220	A69-9001-1269
2012-08-03 05:42:54	VR2W-105220	A69-9001-1269
2012-08-03 06:31:14	VR2W-105219	A69-9001-1269
2012-08-03 22:17:14	VR2W-105222	A69-9001-1269
2012-08-04 01:44:59	VR2W-105220	A69-9001-1269
2012-08-04 03:27:47	VR2W-105220	A69-9001-1269
2012-08-04 04:19:57	VR2W-105220	A69-9001-1269
2012-08-04 05:43:50	VR2W-105220	A69-9001-1269
2012-08-04 06:15:58	VR2W-105220	A69-9001-1269
2012-08-04 06:59:52	VR2W-105220	A69-9001-1269
2012-08-04 22:41:33	VR2W-105221	A69-9001-1269
2012-08-05 00:26:35	VR2W-105220	A69-9001-1269
2012-08-05 00:51:34	VR2W-105220	A69-9001-1269
2012-08-05 02:16:34	VR2W-105220	A69-9001-1269
2012-08-05 22:56:54	VR2W-105221	A69-9001-1269
2012-08-06 05:56:34	VR2W-105220	A69-9001-1269
2012-08-06 22:12:23	VR2W-105221	A69-9001-1269
2012-08-07 00:03:18	VR2W-105222	A69-9001-1269
2012-08-07 01:59:39	VR2W-105220	A69-9001-1269
2012-08-07 02:13:07	VR2W-105220	A69-9001-1269
2012-08-07 02:53:39	VR2W-105220	A69-9001-1269
2012-08-07 21:32:54	VR2W-105220	A69-9001-1269
2012-08-08 00:26:29	VR2W-105222	A69-9001-1269
2012-08-08 00:41:14	VR2W-105220	A69-9001-1269
2012-08-08 03:54:03	VR2W-105220	A69-9001-1269
2012-08-08 23:42:47	VR2W-105220	A69-9001-1269
2012-08-08 23:55:56	VR2W-105220	A69-9001-1269
2012-08-09 00:42:27	VR2W-105220	A69-9001-1269
2012-08-09 02:42:03	VR2W-105220	A69-9001-1269
2012-08-09 07:37:12	VR2W-105220	A69-9001-1269
2012-08-10 00:06:46	VR2W-105220	A69-9001-1269
2012-08-10 01:19:09	VR2W-105221	A69-9001-1269
2012-08-10 22:29:10	VR2W-105220	A69-9001-1269
2012-08-11 01:03:02	VR2W-105220	A69-9001-1269
2012-08-11 01:28:14	VR2W-105220	A69-9001-1269
2012-08-11 04:41:41	VR2W-105220	A69-9001-1269
2012-08-12 03:19:39	VR2W-105220	A69-9001-1269
2012-08-12 03:23:32	VR2W-105220	A69-9001-1269
2012-08-12 03:28:05	VR2W-105220	A69-9001-1269
2012-08-13 04:53:28	VR2W-105220	A69-9001-1269
2012-08-14 01:52:06	VR2W-105220	A69-9001-1269
2012-08-14 05:55:15	VR2W-105220	A69-9001-1269
2012-08-14 05:59:04	VR2W-105220	A69-9001-1269
2012-08-15 03:19:09	VR2W-105220	A69-9001-1269
2012-08-15 06:02:34	VR2W-105220	A69-9001-1269
2012-08-16 03:38:59	VR2W-105220	A69-9001-1269
2012-08-16 03:49:03	VR2W-105220	A69-9001-1269
2012-08-16 04:05:29	VR2W-105220	A69-9001-1269
2012-08-16 05:27:05	VR2W-105220	A69-9001-1269
2012-08-16 05:33:38	VR2W-105220	A69-9001-1269
2012-08-16 05:40:15	VR2W-105220	A69-9001-1269
2012-08-16 06:25:04	VR2W-105220	A69-9001-1269
2012-08-17 00:23:27	VR2W-105220	A69-9001-1269
2012-08-17 02:45:31	VR2W-105220	A69-9001-1269
2012-08-17 04:36:53	VR2W-105220	A69-9001-1269
2012-08-17 04:41:03	VR2W-105220	A69-9001-1269
2012-08-17 05:00:48	VR2W-105220	A69-9001-1269
2012-08-17 05:12:20	VR2W-105220	A69-9001-1269
2012-08-17 05:19:49	VR2W-105220	A69-9001-1269
2012-08-17 05:35:18	VR2W-105220	A69-9001-1269
2012-08-17 06:00:45	VR2W-105220	A69-9001-1269
2012-08-17 06:16:01	VR2W-105220	A69-9001-1269
2012-08-18 02:03:53	VR2W-105220	A69-9001-1269
2012-08-18 06:34:22	VR2W-105220	A69-9001-1269
2012-08-18 06:38:09	VR2W-105220	A69-9001-1269
2012-08-18 06:42:26	VR2W-105220	A69-9001-1269
2012-08-18 06:54:49	VR2W-105220	A69-9001-1269
2012-08-18 06:59:23	VR2W-105220	A69-9001-1269
2012-08-18 23:54:57	VR2W-105220	A69-9001-1269
2012-08-19 02:57:52	VR2W-105220	A69-9001-1269
2012-08-19 05:08:39	VR2W-105220	A69-9001-1269
2012-08-19 05:12:15	VR2W-105220	A69-9001-1269
2012-08-19 05:31:58	VR2W-105220	A69-9001-1269
2012-08-19 22:48:01	VR2W-105221	A69-9001-1269
2012-08-20 00:02:04	VR2W-105220	A69-9001-1269
2012-08-20 03:48:47	VR2W-105220	A69-9001-1269
2012-08-20 04:17:42	VR2W-105220	A69-9001-1269
2012-08-20 04:46:24	VR2W-105220	A69-9001-1269
2012-08-20 05:26:17	VR2W-105220	A69-9001-1269
2012-08-20 05:51:15	VR2W-105221	A69-9001-1269
2012-08-20 06:18:51	VR2W-105220	A69-9001-1269
2012-08-20 06:26:35	VR2W-105220	A69-9001-1269
2012-08-20 06:31:27	VR2W-105220	A69-9001-1269
2012-08-20 23:44:21	VR2W-105220	A69-9001-1269
2012-08-21 00:55:24	VR2W-105220	A69-9001-1269
2012-08-21 04:20:45	VR2W-105220	A69-9001-1269
2012-08-21 06:14:40	VR2W-105220	A69-9001-1269
2012-08-21 06:28:44	VR2W-105220	A69-9001-1269
2012-08-22 04:20:21	VR2W-105220	A69-9001-1269
2012-08-22 22:25:15	VR2W-105220	A69-9001-1269
2012-08-23 07:28:05	VR2W-105220	A69-9001-1269
2012-08-23 21:16:41	VR2W-105220	A69-9001-1269
2012-08-25 04:22:01	VR2W-105220	A69-9001-1269
2012-08-26 05:19:37	VR2W-105220	A69-9001-1269
2012-08-26 05:40:28	VR2W-105220	A69-9001-1269
2012-08-27 23:18:06	VR2W-105220	A69-9001-1269
2012-08-28 01:33:37	VR2W-105220	A69-9001-1269
2012-08-29 00:05:00	VR2W-105220	A69-9001-1269
2012-08-29 05:36:46	VR2W-105220	A69-9001-1269
2012-08-29 07:47:25	VR2W-105220	A69-9001-1269
2012-08-30 01:17:24	VR2W-105220	A69-9001-1269
2012-08-30 06:08:28	VR2W-105220	A69-9001-1269
2012-08-30 22:26:12	VR2W-105220	A69-9001-1269
2012-08-31 01:26:37	VR2W-105220	A69-9001-1269
2012-08-31 02:05:38	VR2W-105220	A69-9001-1269
2012-08-31 03:22:03	VR2W-105220	A69-9001-1269
2012-08-31 04:09:27	VR2W-105220	A69-9001-1269
2012-08-31 04:12:47	VR2W-105220	A69-9001-1269
2012-08-31 06:30:33	VR2W-105220	A69-9001-1269
2012-08-31 06:30:53	VR2W-105219	A69-9001-1269
2012-09-01 04:22:34	VR2W-105220	A69-9001-1269
2012-09-01 04:26:00	VR2W-105220	A69-9001-1269
2012-09-01 06:33:31	VR2W-105220	A69-9001-1269
2012-09-01 07:47:57	VR2W-105220	A69-9001-1269
2012-09-01 23:05:12	VR2W-105220	A69-9001-1269
2012-09-02 03:26:31	VR2W-105220	A69-9001-1269
2012-09-02 04:12:33	VR2W-105220	A69-9001-1269
2012-09-02 06:36:50	VR2W-105220	A69-9001-1269
2012-09-03 23:03:41	VR2W-105221	A69-9001-1269
2012-09-04 00:29:37	VR2W-105220	A69-9001-1269
2012-09-04 01:29:19	VR2W-105220	A69-9001-1269
2012-09-04 04:34:34	VR2W-105220	A69-9001-1269
2012-09-04 04:58:45	VR2W-105220	A69-9001-1269
2012-09-04 22:55:58	VR2W-105220	A69-9001-1269
2012-09-05 22:44:16	VR2W-105220	A69-9001-1269
2012-09-06 02:34:01	VR2W-105220	A69-9001-1269
2012-09-07 07:21:14	VR2W-105220	A69-9001-1269
2012-09-07 21:52:17	VR2W-105220	A69-9001-1269
2012-09-08 04:39:55	VR2W-105220	A69-9001-1269
2012-09-08 05:05:41	VR2W-105220	A69-9001-1269
2012-09-08 23:00:17	VR2W-105220	A69-9001-1269
2012-09-09 07:37:33	VR2W-105220	A69-9001-1269
2012-09-10 23:48:07	VR2W-105220	A69-9001-1269
2012-09-11 01:34:19	VR2W-105220	A69-9001-1269
2012-09-11 23:48:29	VR2W-105220	A69-9001-1269
2012-09-12 01:50:43	VR2W-105220	A69-9001-1269
2012-09-13 02:26:37	VR2W-105220	A69-9001-1269
2012-09-13 02:30:46	VR2W-105219	A69-9001-1269
2012-09-14 00:00:01	VR2W-105220	A69-9001-1269
2012-09-14 04:41:10	VR2W-105220	A69-9001-1269
2012-09-15 01:42:21	VR2W-105220	A69-9001-1269
2012-09-15 01:50:13	VR2W-105220	A69-9001-1269
2012-09-15 01:54:10	VR2W-105220	A69-9001-1269
2012-09-16 01:53:44	VR2W-105220	A69-9001-1269
2012-09-16 01:57:43	VR2W-105220	A69-9001-1269
2012-09-16 06:27:54	VR2W-105220	A69-9001-1269
2012-09-17 03:34:48	VR2W-105220	A69-9001-1269
2012-09-17 03:38:33	VR2W-105220	A69-9001-1269
2012-09-17 04:28:26	VR2W-105220	A69-9001-1269
2012-09-17 23:20:03	VR2W-105220	A69-9001-1269
2012-09-18 04:21:55	VR2W-105220	A69-9001-1269
2012-09-18 04:51:51	VR2W-105220	A69-9001-1269
2012-09-18 04:59:29	VR2W-105220	A69-9001-1269
2012-09-18 05:12:58	VR2W-105220	A69-9001-1269
2012-09-18 23:10:45	VR2W-105221	A69-9001-1269
2012-09-19 22:15:02	VR2W-105220	A69-9001-1269
2012-09-19 22:35:52	VR2W-105220	A69-9001-1269
2012-09-20 00:22:48	VR2W-105220	A69-9001-1269
2012-09-20 23:56:03	VR2W-105220	A69-9001-1269
2012-09-21 00:23:13	VR2W-105220	A69-9001-1269
2012-09-22 02:21:46	VR2W-105220	A69-9001-1269
2012-09-22 21:57:48	VR2W-105220	A69-9001-1269
2012-09-22 22:01:59	VR2W-105220	A69-9001-1269
2012-09-23 04:28:46	VR2W-105220	A69-9001-1269
2012-09-23 21:37:10	VR2W-105220	A69-9001-1269
2012-09-23 22:04:44	VR2W-105220	A69-9001-1269
2012-09-24 02:32:25	VR2W-105220	A69-9001-1269
2012-09-24 22:39:04	VR2W-105220	A69-9001-1269
2012-09-24 23:51:19	VR2W-105220	A69-9001-1269
2012-09-25 02:37:21	VR2W-105220	A69-9001-1269
2012-09-25 05:12:15	VR2W-105220	A69-9001-1269
2012-09-25 07:33:16	VR2W-105220	A69-9001-1269
2012-09-26 03:30:19	VR2W-105221	A69-9001-1269
2012-09-26 21:55:16	VR2W-105220	A69-9001-1269
2012-09-26 22:03:21	VR2W-105220	A69-9001-1269
2012-09-26 22:42:30	VR2W-105220	A69-9001-1269
2012-09-26 23:32:39	VR2W-105220	A69-9001-1269
2012-09-27 05:35:05	VR2W-105220	A69-9001-1269
2012-09-27 21:49:02	VR2W-105220	A69-9001-1269
2012-09-28 05:42:56	VR2W-105220	A69-9001-1269
2012-09-28 22:21:06	VR2W-105220	A69-9001-1269
2012-09-28 22:25:30	VR2W-105220	A69-9001-1269
2012-09-29 04:06:56	VR2W-105220	A69-9001-1269
2012-09-29 06:25:25	VR2W-105220	A69-9001-1269
2012-09-29 22:28:06	VR2W-105220	A69-9001-1269
2012-09-30 02:38:32	VR2W-105220	A69-9001-1269
2012-09-30 04:34:03	VR2W-105220	A69-9001-1269
2012-10-01 01:01:34	VR2W-105220	A69-9001-1269
2012-10-01 02:09:19	VR2W-105220	A69-9001-1269
2012-10-02 03:26:50	VR2W-105220	A69-9001-1269
2012-10-02 05:07:03	VR2W-105220	A69-9001-1269
2012-10-02 05:15:48	VR2W-105219	A69-9001-1269
2012-10-02 23:14:25	VR2W-105220	A69-9001-1269
2012-10-02 23:34:17	VR2W-105220	A69-9001-1269
2012-10-03 07:03:13	VR2W-105220	A69-9001-1269
2012-10-04 00:27:36	VR2W-105220	A69-9001-1269
2012-10-04 00:36:31	VR2W-105220	A69-9001-1269
2012-10-04 01:45:14	VR2W-105220	A69-9001-1269
2012-10-04 01:56:21	VR2W-105220	A69-9001-1269
2012-10-04 03:14:46	VR2W-105220	A69-9001-1269
2012-10-04 03:19:34	VR2W-105220	A69-9001-1269
2012-10-04 03:24:14	VR2W-105220	A69-9001-1269
2012-10-04 03:37:01	VR2W-105220	A69-9001-1269
2012-10-04 03:45:59	VR2W-105220	A69-9001-1269
2012-10-04 04:32:59	VR2W-105220	A69-9001-1269
2012-10-04 05:18:42	VR2W-105220	A69-9001-1269
2012-10-04 22:22:50	VR2W-105220	A69-9001-1269
2012-10-04 22:27:22	VR2W-105220	A69-9001-1269
2012-10-04 22:31:29	VR2W-105220	A69-9001-1269
2012-10-04 22:38:14	VR2W-105220	A69-9001-1269
2012-10-04 23:39:14	VR2W-105220	A69-9001-1269
2012-10-05 00:32:04	VR2W-105220	A69-9001-1269
2012-10-05 01:31:01	VR2W-105220	A69-9001-1269
2012-10-05 02:15:22	VR2W-105220	A69-9001-1269
2012-10-05 04:51:36	VR2W-105220	A69-9001-1269
2012-10-05 06:28:06	VR2W-105220	A69-9001-1269
2012-10-05 07:14:10	VR2W-105220	A69-9001-1269
2012-10-05 22:04:29	VR2W-105220	A69-9001-1269
2012-10-05 22:53:34	VR2W-105220	A69-9001-1269
2012-10-05 23:18:20	VR2W-105220	A69-9001-1269
2012-10-05 23:43:11	VR2W-105220	A69-9001-1269
2012-10-05 23:52:49	VR2W-105220	A69-9001-1269
2012-10-06 00:17:44	VR2W-105220	A69-9001-1269
2012-10-06 00:24:31	VR2W-105220	A69-9001-1269
2012-10-06 00:53:17	VR2W-105220	A69-9001-1269
2012-10-06 01:33:31	VR2W-105220	A69-9001-1269
2012-10-06 02:10:40	VR2W-105220	A69-9001-1269
2012-10-06 06:29:29	VR2W-105220	A69-9001-1269
2012-10-06 07:01:38	VR2W-105220	A69-9001-1269
2012-10-06 23:24:57	VR2W-105220	A69-9001-1269
2012-10-06 23:34:34	VR2W-105220	A69-9001-1269
2012-10-06 23:51:00	VR2W-105220	A69-9001-1269
2012-10-07 03:16:25	VR2W-105220	A69-9001-1269
2012-10-07 04:01:42	VR2W-105220	A69-9001-1269
2012-10-07 04:44:28	VR2W-105220	A69-9001-1269
2012-10-07 04:54:21	VR2W-105220	A69-9001-1269
2012-10-07 21:35:48	VR2W-105220	A69-9001-1269
2012-10-08 22:19:54	VR2W-105220	A69-9001-1269
2012-10-08 23:46:47	VR2W-105220	A69-9001-1269
2012-10-09 01:43:33	VR2W-105220	A69-9001-1269
2012-10-09 05:09:30	VR2W-105220	A69-9001-1269
2012-10-09 06:28:05	VR2W-105220	A69-9001-1269
2012-10-09 06:53:35	VR2W-105220	A69-9001-1269
2012-10-10 00:45:58	VR2W-105220	A69-9001-1269
2012-10-10 05:01:56	VR2W-105220	A69-9001-1269
2012-10-10 05:06:13	VR2W-105220	A69-9001-1269
2012-10-10 22:45:32	VR2W-105220	A69-9001-1269
2012-10-11 04:51:06	VR2W-105220	A69-9001-1269
2012-10-12 00:18:01	VR2W-105220	A69-9001-1269
2012-10-12 23:54:37	VR2W-105220	A69-9001-1269
2012-10-13 00:09:16	VR2W-105220	A69-9001-1269
2012-10-13 01:13:25	VR2W-105220	A69-9001-1269
2012-10-13 02:29:23	VR2W-105220	A69-9001-1269
2012-10-13 03:24:07	VR2W-105220	A69-9001-1269
2012-10-13 06:07:44	VR2W-105220	A69-9001-1269
2012-10-13 06:32:31	VR2W-105220	A69-9001-1269
2012-10-13 23:49:27	VR2W-105220	A69-9001-1269
2012-10-14 04:50:44	VR2W-105220	A69-9001-1269
2012-10-14 04:54:05	VR2W-105220	A69-9001-1269
2012-10-15 01:30:34	VR2W-105220	A69-9001-1269
2012-10-15 02:19:21	VR2W-105220	A69-9001-1269
2012-10-15 02:37:46	VR2W-105221	A69-9001-1269
2012-10-15 02:58:10	VR2W-105220	A69-9001-1269
2012-10-15 05:16:29	VR2W-105220	A69-9001-1269
2012-10-15 05:59:15	VR2W-105220	A69-9001-1269
2012-10-16 01:13:10	VR2W-105220	A69-9001-1269
2012-10-16 03:00:13	VR2W-105220	A69-9001-1269
2012-10-16 03:32:48	VR2W-105220	A69-9001-1269
2012-10-16 04:46:16	VR2W-105220	A69-9001-1269
2012-10-16 05:10:41	VR2W-105220	A69-9001-1269
2012-10-16 05:21:03	VR2W-105220	A69-9001-1269
2012-10-16 06:11:04	VR2W-105220	A69-9001-1269
2012-10-16 06:43:21	VR2W-105220	A69-9001-1269
2012-10-17 04:47:06	VR2W-105220	A69-9001-1269
2012-10-17 21:12:17	VR2W-105221	A69-9001-1269
2012-10-18 02:42:14	VR2W-105220	A69-9001-1269
2012-10-18 03:56:38	VR2W-105220	A69-9001-1269
2012-10-19 23:00:32	VR2W-105220	A69-9001-1269
2012-10-20 03:13:00	VR2W-105220	A69-9001-1269
2012-10-20 03:20:52	VR2W-105220	A69-9001-1269
2012-10-20 03:31:35	VR2W-105220	A69-9001-1269
2012-10-20 03:35:54	VR2W-105220	A69-9001-1269
2012-10-20 04:05:10	VR2W-105220	A69-9001-1269
2012-10-20 04:20:46	VR2W-105220	A69-9001-1269
2012-10-20 05:01:47	VR2W-105220	A69-9001-1269
2012-10-20 05:06:18	VR2W-105220	A69-9001-1269
2012-10-20 05:34:24	VR2W-105220	A69-9001-1269
2012-10-20 05:56:14	VR2W-105220	A69-9001-1269
2012-10-20 06:05:43	VR2W-105220	A69-9001-1269
2012-10-20 06:31:23	VR2W-105220	A69-9001-1269
2012-10-21 01:02:37	VR2W-105220	A69-9001-1269
2012-10-21 04:16:20	VR2W-105220	A69-9001-1269
2012-10-21 23:30:35	VR2W-105220	A69-9001-1269
2012-10-22 00:51:30	VR2W-105220	A69-9001-1269
2012-10-22 01:19:11	VR2W-105220	A69-9001-1269
2012-10-22 03:48:10	VR2W-105220	A69-9001-1269
2012-10-22 04:00:16	VR2W-105220	A69-9001-1269
2012-10-23 00:14:38	VR2W-105220	A69-9001-1269
2012-10-23 02:46:39	VR2W-105220	A69-9001-1269
2012-10-23 04:15:45	VR2W-105220	A69-9001-1269
2012-10-25 05:32:00	VR2W-105220	A69-9001-1269
2012-10-25 06:08:33	VR2W-105220	A69-9001-1269
2012-10-25 22:00:00	VR2W-105221	A69-9001-1269
2012-10-26 00:23:52	VR2W-105220	A69-9001-1269
2012-10-26 01:33:15	VR2W-105220	A69-9001-1269
2012-10-26 03:34:10	VR2W-105220	A69-9001-1269
2012-10-26 05:09:08	VR2W-105221	A69-9001-1269
2012-10-26 23:24:22	VR2W-105220	A69-9001-1269
2012-10-27 03:45:12	VR2W-105220	A69-9001-1269
2012-10-28 05:21:57	VR2W-105220	A69-9001-1269
2012-10-28 06:05:20	VR2W-105220	A69-9001-1269
2012-10-28 06:16:31	VR2W-105220	A69-9001-1269
2012-10-28 06:35:47	VR2W-105220	A69-9001-1269
2012-10-29 01:14:45	VR2W-105220	A69-9001-1269
2012-10-29 03:29:21	VR2W-105220	A69-9001-1269
2012-10-30 05:13:24	VR2W-105220	A69-9001-1269
2012-10-30 06:16:54	VR2W-105220	A69-9001-1269
2012-10-31 04:58:18	VR2W-105220	A69-9001-1269
2012-10-31 05:03:12	VR2W-105220	A69-9001-1269
2012-11-01 02:53:17	VR2W-105220	A69-9001-1269
2012-11-01 02:58:00	VR2W-105220	A69-9001-1269
2012-11-01 05:47:12	VR2W-105220	A69-9001-1269
2012-11-01 05:48:37	VR2W-105221	A69-9001-1269
2012-11-02 22:26:10	VR2W-105220	A69-9001-1269
2012-11-03 05:10:04	VR2W-105220	A69-9001-1269
2012-11-03 05:14:08	VR2W-105220	A69-9001-1269
2012-11-03 05:19:02	VR2W-105220	A69-9001-1269
2012-11-03 06:22:50	VR2W-105220	A69-9001-1269
2012-11-04 00:29:06	VR2W-105220	A69-9001-1269
2012-11-04 01:21:38	VR2W-105220	A69-9001-1269
2012-11-05 04:45:35	VR2W-105220	A69-9001-1269
2012-11-05 07:40:29	VR2W-105220	A69-9001-1269
2012-11-05 23:33:22	VR2W-105220	A69-9001-1269
2012-11-06 05:18:17	VR2W-105220	A69-9001-1269
2012-11-06 05:57:08	VR2W-105220	A69-9001-1269
2012-11-07 01:14:00	VR2W-105220	A69-9001-1269
2012-11-08 00:47:49	VR2W-105220	A69-9001-1269
2012-11-08 01:33:40	VR2W-105220	A69-9001-1269
2012-11-09 06:09:58	VR2W-105220	A69-9001-1269
2012-11-09 06:59:40	VR2W-105220	A69-9001-1269
2012-11-10 01:08:03	VR2W-105220	A69-9001-1269
2012-11-10 04:07:30	VR2W-105220	A69-9001-1269
2012-11-11 06:09:06	VR2W-105220	A69-9001-1269
2012-11-12 03:49:59	VR2W-105220	A69-9001-1269
2012-11-15 03:37:51	VR2W-105220	A69-9001-1269
2012-11-15 22:08:57	VR2W-105220	A69-9001-1269
2012-11-16 04:56:07	VR2W-105220	A69-9001-1269
2012-11-17 00:28:55	VR2W-105220	A69-9001-1269
2012-11-19 19:55:13	VR2W-105220	A69-9001-1269
2012-11-19 20:44:33	VR2W-105220	A69-9001-1269
2012-11-20 01:13:10	VR2W-105221	A69-9001-1269
2012-11-22 00:57:28	VR2W-105220	A69-9001-1269
2012-11-24 21:44:36	VR2W-105221	A69-9001-1269
2012-11-25 02:49:57	VR2W-105221	A69-9001-1269
2012-11-25 06:20:18	VR2W-105220	A69-9001-1269
2012-11-28 03:57:02	VR2W-105220	A69-9001-1269
2012-11-28 05:58:38	VR2W-105220	A69-9001-1269
2012-11-29 02:13:14	VR2W-105220	A69-9001-1269
2012-11-29 06:15:02	VR2W-105220	A69-9001-1269
2012-11-29 21:08:37	VR2W-105220	A69-9001-1269
2012-11-30 03:48:08	VR2W-105220	A69-9001-1269
2012-12-01 22:15:51	VR2W-105220	A69-9001-1269
2012-12-02 04:54:03	VR2W-105220	A69-9001-1269
2012-12-02 22:14:20	VR2W-105220	A69-9001-1269
2012-12-05 06:20:44	VR2W-105220	A69-9001-1269
2012-12-06 04:39:05	VR2W-105220	A69-9001-1269
2012-12-10 02:09:27	VR2W-105220	A69-9001-1269
2012-12-10 21:00:51	VR2W-105220	A69-9001-1269
2012-12-11 04:13:07	VR2W-105220	A69-9001-1269
2012-12-12 03:52:22	VR2W-105220	A69-9001-1269
2012-12-13 02:26:26	VR2W-105220	A69-9001-1269
2012-12-13 03:39:29	VR2W-105220	A69-9001-1269
2012-12-13 07:35:04	VR2W-105220	A69-9001-1269
2012-12-15 20:35:06	VR2W-105220	A69-9001-1269
2012-12-15 20:46:24	VR2W-105220	A69-9001-1269
2012-12-15 22:46:48	VR2W-105220	A69-9001-1269
2012-12-16 04:06:38	VR2W-105220	A69-9001-1269
2012-12-17 21:03:34	VR2W-105220	A69-9001-1269
2012-12-17 22:29:32	VR2W-105220	A69-9001-1269
2012-12-23 05:09:23	VR2W-105220	A69-9001-1269
2012-12-24 21:49:42	VR2W-105220	A69-9001-1269
2012-12-27 02:57:18	VR2W-105220	A69-9001-1269
2012-12-27 03:00:37	VR2W-105220	A69-9001-1269
2012-12-27 03:18:34	VR2W-105220	A69-9001-1269
2013-01-17 00:36:50	VR2W-105220	A69-9001-1269
2013-01-18 20:05:18	VR2W-105220	A69-9001-1269
2013-01-18 20:08:49	VR2W-105220	A69-9001-1269
2013-01-18 22:18:46	VR2W-105220	A69-9001-1269
2013-01-20 07:12:57	VR2W-105220	A69-9001-1269
2013-01-20 21:14:37	VR2W-105220	A69-9001-1269
2013-01-21 09:56:52	VR2W-105220	A69-9001-1269
2013-01-21 10:24:29	VR2W-105220	A69-9001-1269
2013-01-21 10:44:34	VR2W-105220	A69-9001-1269
2013-01-21 11:02:02	VR2W-105220	A69-9001-1269
2013-01-21 11:52:03	VR2W-105220	A69-9001-1269
2013-01-21 13:00:08	VR2W-105220	A69-9001-1269
2013-01-21 13:07:58	VR2W-105220	A69-9001-1269
2013-01-21 21:06:48	VR2W-105221	A69-9001-1269
2013-01-21 21:46:25	VR2W-105221	A69-9001-1269
2013-01-21 23:07:45	VR2W-105221	A69-9001-1269
2013-01-21 23:30:19	VR2W-105221	A69-9001-1269
2013-01-21 23:45:33	VR2W-105220	A69-9001-1269
2013-01-22 06:20:34	VR2W-105221	A69-9001-1269
2013-01-26 02:27:24	VR2W-105220	A69-9001-1269
2013-01-26 02:46:57	VR2W-105220	A69-9001-1269
2013-01-26 05:01:42	VR2W-105221	A69-9001-1269
2013-01-27 03:31:57	VR2W-105220	A69-9001-1269
2013-01-27 03:42:56	VR2W-105220	A69-9001-1269
2013-01-27 20:36:12	VR2W-105220	A69-9001-1269
2013-01-27 20:40:57	VR2W-105220	A69-9001-1269
2013-01-28 03:05:55	VR2W-105220	A69-9001-1269
2013-01-28 03:10:30	VR2W-105220	A69-9001-1269
2013-01-28 03:40:40	VR2W-105220	A69-9001-1269
2013-01-28 06:20:27	VR2W-105220	A69-9001-1269
2013-01-28 06:34:19	VR2W-105220	A69-9001-1269
2013-01-31 21:02:11	VR2W-105221	A69-9001-1269
2013-02-01 07:50:04	VR2W-105220	A69-9001-1269
2013-02-02 01:44:13	VR2W-105220	A69-9001-1269
2013-02-02 06:20:09	VR2W-105220	A69-9001-1269
2013-02-05 04:57:57	VR2W-105220	A69-9001-1269
2013-02-07 06:56:59	VR2W-105220	A69-9001-1269
