# Supplementary material for: Simulated Macro-Algal Outbreak Triggers a Large-Scale Response on Coral Reefs
Source: PLoS One. 2015 Jul 14;10(7):e0132895. doi: 10.1371/journal.pone.0132895 (PMC4501832; doi:10.1371/journal.pone.0132895)
Supplement: S1 Dataset — Data has been separated into three sub-folders; video data, visual transect data and individual fishes’ acoustic detection data. (ZIP) [file pone.0132895.s001.zip › Raw Data/Spatial/Scarid/1272MS.csv]

Date and Time (UTC)	Receiver	Transmitter	Transmitter Name	Transmitter Serial	Sensor Value	Sensor Unit	Station Name	Latitude	Longitude
2012-04-15 22:55:33	VR2W-112616	A69-9001-1272
2012-04-15 22:59:35	VR2W-112616	A69-9001-1272
2012-04-15 23:26:16	VR2W-112616	A69-9001-1272
2012-04-15 23:58:15	VR2W-112616	A69-9001-1272
2012-04-16 01:17:53	VR2W-112616	A69-9001-1272
2012-04-16 02:40:16	VR2W-112616	A69-9001-1272
2012-04-16 04:40:23	VR2W-112616	A69-9001-1272
2012-04-16 04:45:13	VR2W-112616	A69-9001-1272
2012-04-16 04:49:58	VR2W-112616	A69-9001-1272
2012-04-16 04:54:32	VR2W-112616	A69-9001-1272
2012-04-16 04:58:45	VR2W-112616	A69-9001-1272
2012-04-16 05:10:07	VR2W-112616	A69-9001-1272
2012-04-16 05:30:12	VR2W-112616	A69-9001-1272
2012-04-16 05:38:33	VR2W-112616	A69-9001-1272
2012-04-16 05:42:35	VR2W-112616	A69-9001-1272
2012-04-16 05:47:24	VR2W-112616	A69-9001-1272
2012-04-16 05:52:05	VR2W-112616	A69-9001-1272
2012-04-16 05:56:31	VR2W-112616	A69-9001-1272
2012-04-16 06:00:28	VR2W-112616	A69-9001-1272
2012-04-16 06:17:25	VR2W-112616	A69-9001-1272
2012-04-16 06:50:00	VR2W-112619	A69-9001-1272					Deep 50m
2012-04-16 21:09:54	VR2W-112619	A69-9001-1272					Deep 50m
2012-04-16 21:14:36	VR2W-112619	A69-9001-1272					Deep 50m
2012-04-16 21:23:05	VR2W-112619	A69-9001-1272					Deep 50m
2012-04-16 21:32:26	VR2W-112619	A69-9001-1272					Deep 50m
2012-04-16 21:36:34	VR2W-112618	A69-9001-1272
2012-04-16 21:44:00	VR2W-112616	A69-9001-1272
2012-04-16 21:48:32	VR2W-112616	A69-9001-1272
2012-04-16 21:52:42	VR2W-112616	A69-9001-1272
2012-04-16 21:53:06	VR2W-112617	A69-9001-1272
2012-04-16 21:59:35	VR2W-112616	A69-9001-1272
2012-04-16 22:03:21	VR2W-112616	A69-9001-1272
2012-04-16 22:24:07	VR2W-112618	A69-9001-1272
2012-04-16 22:41:42	VR2W-112619	A69-9001-1272					Deep 50m
2012-04-16 22:46:27	VR2W-112619	A69-9001-1272					Deep 50m
2012-04-16 23:02:27	VR2W-112619	A69-9001-1272					Deep 50m
2012-04-16 23:06:40	VR2W-112619	A69-9001-1272					Deep 50m
2012-04-17 01:25:44	VR2W-112616	A69-9001-1272
2012-04-17 04:22:29	VR2W-112616	A69-9001-1272
2012-04-17 05:13:05	VR2W-112616	A69-9001-1272
2012-04-17 05:17:58	VR2W-112616	A69-9001-1272
2012-04-17 05:22:52	VR2W-112616	A69-9001-1272
2012-04-17 05:32:29	VR2W-112616	A69-9001-1272
2012-04-17 05:41:22	VR2W-112616	A69-9001-1272
2012-04-17 05:45:00	VR2W-112616	A69-9001-1272
2012-04-17 06:16:14	VR2W-112616	A69-9001-1272
2012-04-17 06:33:30	VR2W-112616	A69-9001-1272
2012-04-17 07:08:16	VR2W-112618	A69-9001-1272
2012-04-17 07:08:38	VR2W-112617	A69-9001-1272
2012-04-17 07:19:32	VR2W-112618	A69-9001-1272
2012-04-17 07:26:58	VR2W-112619	A69-9001-1272					Deep 50m
2012-04-17 07:34:59	VR2W-112619	A69-9001-1272					Deep 50m
2012-04-17 22:30:32	VR2W-112616	A69-9001-1272
2012-04-17 22:34:30	VR2W-112616	A69-9001-1272
2012-04-17 22:39:11	VR2W-112616	A69-9001-1272
2012-04-17 23:08:49	VR2W-112616	A69-9001-1272
2012-04-18 00:41:53	VR2W-112616	A69-9001-1272
2012-04-18 00:55:58	VR2W-112616	A69-9001-1272
2012-04-18 01:11:11	VR2W-112616	A69-9001-1272
2012-04-18 01:15:14	VR2W-112616	A69-9001-1272
2012-04-18 01:20:03	VR2W-112616	A69-9001-1272
2012-04-18 01:48:02	VR2W-112616	A69-9001-1272
2012-04-18 02:01:53	VR2W-112616	A69-9001-1272
2012-04-18 02:10:13	VR2W-112616	A69-9001-1272
2012-04-18 02:31:33	VR2W-112616	A69-9001-1272
2012-04-18 03:05:26	VR2W-112616	A69-9001-1272
2012-04-18 03:37:00	VR2W-112616	A69-9001-1272
2012-04-18 04:27:09	VR2W-112616	A69-9001-1272
2012-04-18 05:24:45	VR2W-112616	A69-9001-1272
2012-04-18 05:41:40	VR2W-112616	A69-9001-1272
2012-04-18 05:45:51	VR2W-112616	A69-9001-1272
2012-04-18 05:49:18	VR2W-112616	A69-9001-1272
2012-04-18 05:56:56	VR2W-112616	A69-9001-1272
2012-04-18 06:10:19	VR2W-112616	A69-9001-1272
2012-04-18 06:17:05	VR2W-112616	A69-9001-1272
2012-04-18 06:33:26	VR2W-112616	A69-9001-1272
2012-04-18 07:11:32	VR2W-112616	A69-9001-1272
2012-04-18 07:42:45	VR2W-112618	A69-9001-1272
2012-04-18 21:18:20	VR2W-112619	A69-9001-1272					Deep 50m
2012-04-18 21:29:44	VR2W-112619	A69-9001-1272					Deep 50m
2012-04-18 21:51:49	VR2W-112619	A69-9001-1272					Deep 50m
2012-04-18 22:00:28	VR2W-112619	A69-9001-1272					Deep 50m
2012-04-18 22:45:42	VR2W-112618	A69-9001-1272
2012-04-18 23:34:32	VR2W-112616	A69-9001-1272
2012-04-19 00:43:12	VR2W-112616	A69-9001-1272
2012-04-19 01:11:22	VR2W-112616	A69-9001-1272
2012-04-19 01:44:52	VR2W-112617	A69-9001-1272
2012-04-19 01:59:01	VR2W-112616	A69-9001-1272
2012-04-19 02:56:10	VR2W-112616	A69-9001-1272
2012-04-19 05:12:16	VR2W-112616	A69-9001-1272
2012-04-19 05:20:58	VR2W-112616	A69-9001-1272
2012-04-19 05:27:55	VR2W-112616	A69-9001-1272
2012-04-19 05:36:09	VR2W-112616	A69-9001-1272
2012-04-19 06:09:41	VR2W-112616	A69-9001-1272
2012-04-19 06:18:40	VR2W-112616	A69-9001-1272
2012-04-19 06:30:30	VR2W-112616	A69-9001-1272
2012-04-19 07:19:15	VR2W-112618	A69-9001-1272
2012-04-19 22:01:46	VR2W-112618	A69-9001-1272
2012-04-19 22:22:46	VR2W-112616	A69-9001-1272
2012-04-19 22:37:17	VR2W-112616	A69-9001-1272
2012-04-19 23:04:27	VR2W-112616	A69-9001-1272
2012-04-20 01:03:16	VR2W-112616	A69-9001-1272
2012-04-20 01:35:08	VR2W-112616	A69-9001-1272
2012-04-20 01:38:59	VR2W-112616	A69-9001-1272
2012-04-20 01:47:23	VR2W-112616	A69-9001-1272
2012-04-20 01:56:23	VR2W-112616	A69-9001-1272
2012-04-20 02:52:55	VR2W-112617	A69-9001-1272
2012-04-20 04:44:31	VR2W-112616	A69-9001-1272
2012-04-20 05:33:14	VR2W-112616	A69-9001-1272
2012-04-20 06:03:11	VR2W-112616	A69-9001-1272
2012-04-20 06:06:37	VR2W-112616	A69-9001-1272
2012-04-20 06:14:07	VR2W-112616	A69-9001-1272
2012-04-20 06:39:04	VR2W-112616	A69-9001-1272
2012-04-20 06:42:20	VR2W-112616	A69-9001-1272
2012-04-20 06:52:17	VR2W-112616	A69-9001-1272
2012-04-20 06:55:44	VR2W-112616	A69-9001-1272
2012-04-20 07:08:11	VR2W-112616	A69-9001-1272
2012-04-20 08:15:25	VR2W-112619	A69-9001-1272					Deep 50m
2012-04-20 20:19:40	VR2W-112619	A69-9001-1272					Deep 50m
2012-04-20 22:35:07	VR2W-112619	A69-9001-1272					Deep 50m
2012-04-21 00:48:08	VR2W-112616	A69-9001-1272
2012-04-21 01:16:12	VR2W-112616	A69-9001-1272
2012-04-21 02:25:03	VR2W-112616	A69-9001-1272
2012-04-21 04:25:48	VR2W-112616	A69-9001-1272
2012-04-21 05:17:08	VR2W-112616	A69-9001-1272
2012-04-21 05:42:44	VR2W-112616	A69-9001-1272
2012-04-21 07:02:18	VR2W-112616	A69-9001-1272
2012-04-21 07:06:09	VR2W-112616	A69-9001-1272
2012-04-21 07:31:23	VR2W-112618	A69-9001-1272
2012-04-21 23:08:15	VR2W-112616	A69-9001-1272
2012-04-22 00:12:38	VR2W-112616	A69-9001-1272
2012-04-22 00:24:15	VR2W-112616	A69-9001-1272
2012-04-22 00:28:40	VR2W-112616	A69-9001-1272
2012-04-22 00:41:13	VR2W-112616	A69-9001-1272
2012-04-22 01:03:03	VR2W-112616	A69-9001-1272
2012-04-22 01:11:36	VR2W-112616	A69-9001-1272
2012-04-22 01:19:31	VR2W-112616	A69-9001-1272
2012-04-22 01:44:22	VR2W-112616	A69-9001-1272
2012-04-22 05:12:48	VR2W-112616	A69-9001-1272
2012-04-22 07:22:09	VR2W-112618	A69-9001-1272
2012-04-22 08:10:58	VR2W-112619	A69-9001-1272					Deep 50m
2012-04-22 22:09:54	VR2W-112616	A69-9001-1272
2012-04-22 22:18:54	VR2W-112616	A69-9001-1272
2012-04-22 22:22:40	VR2W-112616	A69-9001-1272
2012-04-22 22:26:57	VR2W-112616	A69-9001-1272
2012-04-23 02:05:12	VR2W-112616	A69-9001-1272
2012-04-23 03:02:37	VR2W-112616	A69-9001-1272
2012-04-23 04:37:51	VR2W-112616	A69-9001-1272
2012-04-23 06:01:15	VR2W-112616	A69-9001-1272
2012-04-23 06:44:05	VR2W-112616	A69-9001-1272
2012-04-23 07:55:54	VR2W-112619	A69-9001-1272					Deep 50m
2012-04-23 23:34:11	VR2W-112619	A69-9001-1272					Deep 50m
2012-04-24 00:03:51	VR2W-112616	A69-9001-1272
2012-04-24 00:37:20	VR2W-112616	A69-9001-1272
2012-04-24 02:14:54	VR2W-112616	A69-9001-1272
2012-04-24 07:48:52	VR2W-112619	A69-9001-1272					Deep 50m
2012-04-24 20:22:43	VR2W-112619	A69-9001-1272					Deep 50m
2012-04-25 01:17:55	VR2W-112616	A69-9001-1272
2012-04-25 01:21:11	VR2W-112616	A69-9001-1272
2012-04-25 01:27:52	VR2W-112616	A69-9001-1272
2012-04-25 01:34:57	VR2W-112616	A69-9001-1272
2012-04-25 02:08:36	VR2W-112616	A69-9001-1272
2012-04-25 02:18:23	VR2W-112616	A69-9001-1272
2012-04-25 02:32:36	VR2W-112616	A69-9001-1272
2012-04-25 04:16:32	VR2W-112616	A69-9001-1272
2012-04-25 04:36:03	VR2W-112616	A69-9001-1272
2012-04-25 05:26:40	VR2W-112616	A69-9001-1272
2012-04-25 07:12:50	VR2W-112617	A69-9001-1272
2012-04-25 07:25:15	VR2W-112619	A69-9001-1272					Deep 50m
2012-04-25 07:45:41	VR2W-112619	A69-9001-1272					Deep 50m
2012-04-25 20:20:51	VR2W-112619	A69-9001-1272					Deep 50m
2012-04-25 21:46:12	VR2W-112618	A69-9001-1272
2012-04-26 00:18:59	VR2W-112619	A69-9001-1272					Deep 50m
2012-04-26 01:29:10	VR2W-112616	A69-9001-1272
2012-04-26 01:52:27	VR2W-112616	A69-9001-1272
2012-04-26 01:56:25	VR2W-112616	A69-9001-1272
2012-04-26 02:05:30	VR2W-112616	A69-9001-1272
2012-04-26 02:21:37	VR2W-112616	A69-9001-1272
2012-04-26 02:57:03	VR2W-112616	A69-9001-1272
2012-04-26 03:10:07	VR2W-112616	A69-9001-1272
2012-04-26 03:49:22	VR2W-112616	A69-9001-1272
2012-04-26 03:58:06	VR2W-112616	A69-9001-1272
2012-04-26 04:14:14	VR2W-112616	A69-9001-1272
2012-04-26 04:23:54	VR2W-112616	A69-9001-1272
2012-04-26 04:42:08	VR2W-112616	A69-9001-1272
2012-04-26 05:01:09	VR2W-112616	A69-9001-1272
2012-04-26 05:05:20	VR2W-112616	A69-9001-1272
2012-04-26 05:30:06	VR2W-112616	A69-9001-1272
2012-04-26 06:59:24	VR2W-112616	A69-9001-1272
2012-04-26 07:08:37	VR2W-112617	A69-9001-1272
2012-04-26 07:15:30	VR2W-112619	A69-9001-1272					Deep 50m
2012-04-26 07:39:06	VR2W-112619	A69-9001-1272					Deep 50m
2012-04-26 20:34:47	VR2W-112619	A69-9001-1272					Deep 50m
2012-04-26 21:36:30	VR2W-112619	A69-9001-1272					Deep 50m
2012-04-26 23:21:36	VR2W-112616	A69-9001-1272
2012-04-26 23:25:30	VR2W-112616	A69-9001-1272
2012-04-26 23:30:01	VR2W-112616	A69-9001-1272
2012-04-26 23:58:07	VR2W-112616	A69-9001-1272
2012-04-27 00:11:10	VR2W-112616	A69-9001-1272
2012-04-27 00:37:29	VR2W-112618	A69-9001-1272
2012-04-27 02:11:47	VR2W-112616	A69-9001-1272
2012-04-27 02:28:12	VR2W-112616	A69-9001-1272
2012-04-27 03:39:22	VR2W-112616	A69-9001-1272
2012-04-27 04:07:07	VR2W-112616	A69-9001-1272
2012-04-27 04:15:48	VR2W-112616	A69-9001-1272
2012-04-27 04:59:14	VR2W-112616	A69-9001-1272
2012-04-27 05:45:32	VR2W-112616	A69-9001-1272
2012-04-27 06:47:05	VR2W-112616	A69-9001-1272
2012-04-27 07:04:28	VR2W-112616	A69-9001-1272
2012-04-27 07:30:20	VR2W-112619	A69-9001-1272					Deep 50m
2012-04-28 00:23:55	VR2W-112618	A69-9001-1272
2012-04-28 00:35:54	VR2W-112616	A69-9001-1272
2012-04-28 00:43:02	VR2W-112616	A69-9001-1272
2012-04-28 01:06:06	VR2W-112616	A69-9001-1272
2012-04-28 01:52:06	VR2W-112616	A69-9001-1272
2012-04-28 02:09:03	VR2W-112616	A69-9001-1272
2012-04-28 02:27:45	VR2W-112616	A69-9001-1272
2012-04-28 02:31:35	VR2W-112616	A69-9001-1272
2012-04-28 02:39:56	VR2W-112616	A69-9001-1272
2012-04-28 02:44:32	VR2W-112616	A69-9001-1272
2012-04-28 02:52:27	VR2W-112616	A69-9001-1272
2012-04-28 03:38:40	VR2W-112616	A69-9001-1272
2012-04-28 03:46:42	VR2W-112616	A69-9001-1272
2012-04-28 05:09:32	VR2W-112616	A69-9001-1272
2012-04-28 05:20:59	VR2W-112616	A69-9001-1272
2012-04-28 05:24:29	VR2W-112616	A69-9001-1272
2012-04-28 05:39:26	VR2W-112616	A69-9001-1272
2012-04-28 06:12:53	VR2W-112616	A69-9001-1272
2012-04-28 06:21:52	VR2W-112616	A69-9001-1272
2012-04-28 06:25:37	VR2W-112616	A69-9001-1272
2012-04-28 22:47:23	VR2W-112619	A69-9001-1272					Deep 50m
2012-04-29 02:01:57	VR2W-112616	A69-9001-1272
2012-04-29 02:19:17	VR2W-112616	A69-9001-1272
2012-04-29 02:23:21	VR2W-112616	A69-9001-1272
2012-04-29 02:37:37	VR2W-112616	A69-9001-1272
2012-04-29 02:53:41	VR2W-112616	A69-9001-1272
2012-04-29 03:11:36	VR2W-112616	A69-9001-1272
2012-04-29 03:31:24	VR2W-112616	A69-9001-1272
2012-04-29 03:54:43	VR2W-112616	A69-9001-1272
2012-04-29 04:11:48	VR2W-112616	A69-9001-1272
2012-04-29 08:01:26	VR2W-112619	A69-9001-1272					Deep 50m
2012-04-29 08:13:28	VR2W-112619	A69-9001-1272					Deep 50m
2012-04-29 20:24:40	VR2W-112619	A69-9001-1272					Deep 50m
2012-04-30 06:01:53	VR2W-112618	A69-9001-1272
2012-04-30 07:28:42	VR2W-112619	A69-9001-1272					Deep 50m
2012-04-30 07:40:57	VR2W-112619	A69-9001-1272					Deep 50m
2012-04-30 07:52:05	VR2W-112619	A69-9001-1272					Deep 50m
2012-04-30 08:14:47	VR2W-112619	A69-9001-1272					Deep 50m
2012-04-30 21:17:49	VR2W-112618	A69-9001-1272
2012-04-30 21:17:58	VR2W-112619	A69-9001-1272					Deep 50m
2012-04-30 22:10:11	VR2W-112619	A69-9001-1272					Deep 50m
2012-04-30 22:33:37	VR2W-112618	A69-9001-1272
2012-04-30 23:10:01	VR2W-112616	A69-9001-1272
2012-05-01 01:53:54	VR2W-112616	A69-9001-1272
2012-05-01 03:58:43	VR2W-112616	A69-9001-1272
2012-05-01 04:03:25	VR2W-112616	A69-9001-1272
2012-05-01 06:09:17	VR2W-112616	A69-9001-1272
2012-05-01 06:20:08	VR2W-112616	A69-9001-1272
2012-05-01 23:10:51	VR2W-112619	A69-9001-1272					Deep 50m
2012-05-02 00:54:15	VR2W-112616	A69-9001-1272
2012-05-02 07:45:19	VR2W-112619	A69-9001-1272					Deep 50m
2012-05-03 00:00:22	VR2W-112619	A69-9001-1272					Deep 50m
2012-05-03 03:58:52	VR2W-112616	A69-9001-1272
2012-05-03 05:21:08	VR2W-112616	A69-9001-1272
2012-05-03 05:28:37	VR2W-112616	A69-9001-1272
2012-05-03 05:32:03	VR2W-112616	A69-9001-1272
2012-05-03 05:51:39	VR2W-112616	A69-9001-1272
2012-05-03 06:34:22	VR2W-112616	A69-9001-1272
2012-05-03 07:20:37	VR2W-112619	A69-9001-1272					Deep 50m
2012-05-04 05:21:28	VR2W-112616	A69-9001-1272
2012-05-04 05:29:52	VR2W-112616	A69-9001-1272
2012-05-04 06:04:20	VR2W-112616	A69-9001-1272
2012-05-04 06:29:18	VR2W-112616	A69-9001-1272
2012-05-04 06:52:45	VR2W-112618	A69-9001-1272
2012-05-04 07:40:40	VR2W-112619	A69-9001-1272					Deep 50m
2012-05-04 20:21:39	VR2W-112619	A69-9001-1272					Deep 50m
2012-05-04 21:36:30	VR2W-112618	A69-9001-1272
2012-05-04 22:10:34	VR2W-112619	A69-9001-1272					Deep 50m
2012-05-04 22:33:47	VR2W-112619	A69-9001-1272					Deep 50m
2012-05-04 22:57:44	VR2W-112616	A69-9001-1272
2012-05-04 23:34:40	VR2W-112616	A69-9001-1272
2012-05-05 00:37:38	VR2W-112616	A69-9001-1272
2012-05-05 06:30:39	VR2W-112616	A69-9001-1272
2012-05-05 06:34:11	VR2W-112616	A69-9001-1272
2012-05-05 06:42:28	VR2W-112616	A69-9001-1272
2012-05-05 06:55:18	VR2W-112616	A69-9001-1272
2012-05-05 22:02:28	VR2W-112619	A69-9001-1272					Deep 50m
2012-05-05 22:18:55	VR2W-112618	A69-9001-1272
2012-05-05 22:26:28	VR2W-112619	A69-9001-1272					Deep 50m
2012-05-05 22:47:27	VR2W-112617	A69-9001-1272
2012-05-06 01:07:51	VR2W-112616	A69-9001-1272
2012-05-06 01:20:52	VR2W-112616	A69-9001-1272
2012-05-06 06:58:18	VR2W-112616	A69-9001-1272
2012-05-06 22:04:01	VR2W-112619	A69-9001-1272					Deep 50m
2012-05-06 22:53:02	VR2W-112619	A69-9001-1272					Deep 50m
2012-05-06 23:42:18	VR2W-112618	A69-9001-1272
2012-05-07 23:47:05	VR2W-112616	A69-9001-1272
2012-05-08 00:08:25	VR2W-112616	A69-9001-1272
2012-05-08 00:16:46	VR2W-112616	A69-9001-1272
2012-05-08 02:28:58	VR2W-112616	A69-9001-1272
2012-05-08 03:58:33	VR2W-112618	A69-9001-1272
2012-05-08 04:06:06	VR2W-112619	A69-9001-1272					Deep 50m
2012-05-09 00:20:03	VR2W-112616	A69-9001-1272
2012-05-09 00:33:58	VR2W-112616	A69-9001-1272
2012-05-09 01:03:05	VR2W-112616	A69-9001-1272
2012-05-09 01:55:58	VR2W-112616	A69-9001-1272
2012-05-09 02:40:38	VR2W-112616	A69-9001-1272
2012-05-09 03:05:32	VR2W-112616	A69-9001-1272
2012-05-09 03:54:52	VR2W-112616	A69-9001-1272
2012-05-09 05:03:29	VR2W-112616	A69-9001-1272
2012-05-09 05:43:36	VR2W-112616	A69-9001-1272
2012-05-09 20:18:23	VR2W-112619	A69-9001-1272					Deep 50m
2012-05-10 00:11:04	VR2W-112616	A69-9001-1272
2012-05-10 00:15:12	VR2W-112616	A69-9001-1272
2012-05-10 02:43:55	VR2W-112616	A69-9001-1272
2012-05-10 05:40:24	VR2W-112618	A69-9001-1272
2012-05-10 05:48:13	VR2W-112617	A69-9001-1272
2012-05-10 05:51:31	VR2W-112617	A69-9001-1272
2012-05-10 06:20:52	VR2W-112616	A69-9001-1272
2012-05-11 01:12:24	VR2W-112616	A69-9001-1272
2012-05-11 01:25:01	VR2W-112616	A69-9001-1272
2012-05-11 01:29:50	VR2W-112616	A69-9001-1272
2012-05-11 01:43:02	VR2W-112616	A69-9001-1272
2012-05-11 06:22:20	VR2W-112616	A69-9001-1272
2012-05-12 03:03:03	VR2W-112618	A69-9001-1272
2012-05-12 03:40:57	VR2W-112616	A69-9001-1272
2012-05-12 04:32:58	VR2W-112616	A69-9001-1272
2012-05-12 05:04:29	VR2W-112616	A69-9001-1272
2012-05-12 06:17:19	VR2W-112616	A69-9001-1272
2012-05-12 21:07:08	VR2W-112619	A69-9001-1272					Deep 50m
2012-05-12 21:24:25	VR2W-112618	A69-9001-1272
2012-05-13 00:04:12	VR2W-112616	A69-9001-1272
2012-05-13 00:09:01	VR2W-112616	A69-9001-1272
2012-05-13 00:18:18	VR2W-112616	A69-9001-1272
2012-05-13 00:22:30	VR2W-112616	A69-9001-1272
2012-05-13 00:29:38	VR2W-112616	A69-9001-1272
2012-05-13 00:43:14	VR2W-112616	A69-9001-1272
2012-05-13 00:51:58	VR2W-112616	A69-9001-1272
2012-05-13 00:59:04	VR2W-112616	A69-9001-1272
2012-05-13 04:30:56	VR2W-112618	A69-9001-1272
2012-05-14 00:50:51	VR2W-112616	A69-9001-1272
2012-05-14 02:59:54	VR2W-112619	A69-9001-1272					Deep 50m
2012-05-14 05:51:51	VR2W-112616	A69-9001-1272
2012-05-14 23:12:58	VR2W-112618	A69-9001-1272
2012-05-14 23:22:16	VR2W-112616	A69-9001-1272
2012-05-15 00:14:29	VR2W-112616	A69-9001-1272
2012-05-15 00:18:36	VR2W-112616	A69-9001-1272
2012-05-15 03:15:32	VR2W-112616	A69-9001-1272
2012-05-15 03:26:01	VR2W-112616	A69-9001-1272
2012-05-15 07:17:35	VR2W-112618	A69-9001-1272
2012-05-15 07:29:41	VR2W-112618	A69-9001-1272
2012-05-15 23:25:52	VR2W-112616	A69-9001-1272
2012-05-15 23:42:39	VR2W-112616	A69-9001-1272
2012-05-16 00:20:24	VR2W-112616	A69-9001-1272
2012-05-16 04:56:54	VR2W-112616	A69-9001-1272
2012-05-16 06:04:53	VR2W-112616	A69-9001-1272
2012-05-16 06:21:08	VR2W-112616	A69-9001-1272
2012-05-16 06:33:09	VR2W-112618	A69-9001-1272
2012-05-16 06:45:17	VR2W-112619	A69-9001-1272					Deep 50m
2012-05-17 06:09:46	VR2W-112619	A69-9001-1272					Deep 50m
2012-05-17 07:09:00	VR2W-112619	A69-9001-1272					Deep 50m
2012-05-17 07:40:00	VR2W-112619	A69-9001-1272					Deep 50m
2012-05-17 23:09:49	VR2W-112616	A69-9001-1272
2012-05-18 01:08:18	VR2W-112618	A69-9001-1272
2012-05-18 06:48:44	VR2W-112617	A69-9001-1272
2012-05-18 07:23:20	VR2W-112618	A69-9001-1272
2012-05-18 07:23:30	VR2W-112619	A69-9001-1272					Deep 50m
2012-05-18 23:22:53	VR2W-112618	A69-9001-1272
2012-05-18 23:46:08	VR2W-112616	A69-9001-1272
2012-05-20 00:04:28	VR2W-112616	A69-9001-1272
2012-05-20 00:45:03	VR2W-112616	A69-9001-1272
2012-05-20 01:40:41	VR2W-112616	A69-9001-1272
2012-05-20 01:44:57	VR2W-112616	A69-9001-1272
2012-05-20 03:03:07	VR2W-112616	A69-9001-1272
2012-05-20 04:26:49	VR2W-112616	A69-9001-1272
2012-05-20 04:31:45	VR2W-112616	A69-9001-1272
2012-05-20 06:21:41	VR2W-112618	A69-9001-1272
2012-05-20 07:56:32	VR2W-112619	A69-9001-1272					Deep 50m
2012-05-21 23:53:05	VR2W-112616	A69-9001-1272
2012-05-21 23:56:23	VR2W-112616	A69-9001-1272
2012-05-22 20:57:15	VR2W-112618	A69-9001-1272
2012-05-22 23:45:41	VR2W-112616	A69-9001-1272
2012-05-22 23:49:56	VR2W-112616	A69-9001-1272
2012-05-23 23:46:48	VR2W-112616	A69-9001-1272
2012-05-24 00:43:59	VR2W-112616	A69-9001-1272
2012-05-24 05:06:54	VR2W-112616	A69-9001-1272
2012-05-25 04:08:12	VR2W-112616	A69-9001-1272
2012-05-26 01:06:43	VR2W-112616	A69-9001-1272
2012-05-26 01:49:41	VR2W-112616	A69-9001-1272
2012-05-26 02:08:04	VR2W-112616	A69-9001-1272
2012-05-26 02:11:58	VR2W-112616	A69-9001-1272
2012-05-27 00:15:36	VR2W-112616	A69-9001-1272
2012-05-27 01:37:59	VR2W-112616	A69-9001-1272
2012-05-28 00:30:55	VR2W-112616	A69-9001-1272
2012-05-28 01:22:21	VR2W-112616	A69-9001-1272
2012-05-28 04:10:34	VR2W-112616	A69-9001-1272
2012-05-28 04:44:51	VR2W-112616	A69-9001-1272
2012-05-28 06:43:15	VR2W-112616	A69-9001-1272
2012-05-28 22:57:57	VR2W-112618	A69-9001-1272
2012-05-28 23:28:52	VR2W-112616	A69-9001-1272
2012-05-28 23:35:46	VR2W-112616	A69-9001-1272
2012-05-28 23:39:32	VR2W-112616	A69-9001-1272
2012-05-29 00:04:04	VR2W-112616	A69-9001-1272
2012-05-29 00:11:45	VR2W-112616	A69-9001-1272
2012-05-29 00:39:01	VR2W-112616	A69-9001-1272
2012-05-29 01:12:29	VR2W-112616	A69-9001-1272
2012-05-29 01:29:51	VR2W-112616	A69-9001-1272
2012-05-29 03:53:45	VR2W-112616	A69-9001-1272
2012-05-30 02:54:24	VR2W-112617	A69-9001-1272
2012-05-31 23:32:01	VR2W-112618	A69-9001-1272
2012-06-01 05:34:27	VR2W-112618	A69-9001-1272
2012-06-04 01:54:38	VR2W-112616	A69-9001-1272
2012-06-05 00:21:05	VR2W-112616	A69-9001-1272
2012-06-05 01:47:11	VR2W-112616	A69-9001-1272
2012-06-05 23:36:36	VR2W-112618	A69-9001-1272
2012-06-05 23:45:05	VR2W-112616	A69-9001-1272
2012-06-07 01:39:35	VR2W-112616	A69-9001-1272
2012-06-07 01:49:23	VR2W-112616	A69-9001-1272
2012-06-07 01:54:13	VR2W-112616	A69-9001-1272
2012-06-07 02:03:33	VR2W-112616	A69-9001-1272
2012-06-07 02:07:48	VR2W-112616	A69-9001-1272
2012-06-07 02:23:18	VR2W-112616	A69-9001-1272
2012-06-07 02:35:38	VR2W-112616	A69-9001-1272
2012-06-07 23:11:04	VR2W-112618	A69-9001-1272
2012-06-08 00:04:28	VR2W-112616	A69-9001-1272
2012-06-08 00:41:28	VR2W-112616	A69-9001-1272
2012-06-08 01:20:25	VR2W-112616	A69-9001-1272
2012-06-08 01:40:31	VR2W-112615	A69-9001-1272
2012-06-08 01:45:33	VR2W-112616	A69-9001-1272
2012-06-08 02:10:23	VR2W-112616	A69-9001-1272
2012-06-08 03:08:08	VR2W-112616	A69-9001-1272
2012-06-08 04:51:43	VR2W-112616	A69-9001-1272
2012-06-09 01:30:03	VR2W-112616	A69-9001-1272
2012-06-09 04:01:09	VR2W-112616	A69-9001-1272
2012-06-09 04:05:29	VR2W-112616	A69-9001-1272
2012-06-09 04:34:23	VR2W-112616	A69-9001-1272
2012-06-09 04:43:56	VR2W-112616	A69-9001-1272
2012-06-09 05:23:19	VR2W-112616	A69-9001-1272
2012-06-09 05:44:07	VR2W-112616	A69-9001-1272
2012-06-10 01:15:37	VR2W-112616	A69-9001-1272
2012-06-10 01:52:52	VR2W-112616	A69-9001-1272
2012-06-10 02:34:09	VR2W-112616	A69-9001-1272
2012-06-10 03:30:57	VR2W-112616	A69-9001-1272
2012-06-10 04:56:16	VR2W-112616	A69-9001-1272
2012-06-11 01:49:02	VR2W-112616	A69-9001-1272
2012-06-11 03:22:29	VR2W-112616	A69-9001-1272
2012-06-11 03:41:08	VR2W-112616	A69-9001-1272
2012-06-11 04:01:50	VR2W-112616	A69-9001-1272
2012-06-11 04:37:52	VR2W-112616	A69-9001-1272
2012-06-11 05:46:24	VR2W-112619	A69-9001-1272					Deep 50m
2012-06-12 04:44:34	VR2W-112616	A69-9001-1272
2012-06-13 05:29:18	VR2W-112616	A69-9001-1272
2012-06-13 22:16:25	VR2W-112618	A69-9001-1272
2012-06-14 00:50:55	VR2W-112616	A69-9001-1272
2012-06-14 02:55:22	VR2W-112616	A69-9001-1272
2012-06-14 23:08:04	VR2W-112616	A69-9001-1272
2012-06-14 23:12:53	VR2W-112616	A69-9001-1272
2012-06-15 23:18:54	VR2W-112616	A69-9001-1272
2012-06-15 23:42:51	VR2W-112616	A69-9001-1272
2012-06-15 23:54:13	VR2W-112616	A69-9001-1272
2012-06-16 07:07:34	VR2W-112619	A69-9001-1272					Deep 50m
2012-06-16 23:22:43	VR2W-112616	A69-9001-1272
2012-06-17 00:00:07	VR2W-112616	A69-9001-1272
2012-06-17 02:47:56	VR2W-112616	A69-9001-1272
2012-06-18 02:51:39	VR2W-112616	A69-9001-1272
2012-06-18 23:03:19	VR2W-112618	A69-9001-1272
2012-06-19 00:22:08	VR2W-112616	A69-9001-1272
2012-06-20 07:00:30	VR2W-112618	A69-9001-1272
2012-06-21 00:05:43	VR2W-112616	A69-9001-1272
2012-06-21 01:50:02	VR2W-112616	A69-9001-1272
2012-06-22 00:22:26	VR2W-112616	A69-9001-1272
2012-06-22 01:03:24	VR2W-112616	A69-9001-1272
2012-06-22 02:01:42	VR2W-112616	A69-9001-1272
2012-06-22 04:50:26	VR2W-112616	A69-9001-1272
2012-06-23 00:47:11	VR2W-112616	A69-9001-1272
2012-06-23 01:55:15	VR2W-112616	A69-9001-1272
2012-06-23 02:31:45	VR2W-112616	A69-9001-1272
2012-06-23 03:24:58	VR2W-112616	A69-9001-1272
2012-06-23 07:15:55	VR2W-112619	A69-9001-1272					Deep 50m
2012-06-24 01:44:41	VR2W-112616	A69-9001-1272
2012-06-24 02:04:06	VR2W-112616	A69-9001-1272
2012-06-24 02:18:24	VR2W-112616	A69-9001-1272
2012-06-24 06:27:36	VR2W-112619	A69-9001-1272					Deep 50m
2012-06-25 02:34:50	VR2W-112616	A69-9001-1272
2012-06-25 04:33:44	VR2W-112616	A69-9001-1272
2012-06-25 04:37:44	VR2W-112616	A69-9001-1272
2012-06-26 02:26:07	VR2W-112616	A69-9001-1272
2012-06-26 02:50:25	VR2W-112616	A69-9001-1272
2012-06-26 03:48:33	VR2W-112616	A69-9001-1272
2012-06-26 04:00:16	VR2W-112616	A69-9001-1272
2012-06-26 04:12:03	VR2W-112616	A69-9001-1272
2012-06-26 04:33:53	VR2W-112616	A69-9001-1272
2012-06-27 03:20:43	VR2W-112616	A69-9001-1272
2012-06-27 04:17:25	VR2W-112616	A69-9001-1272
2012-06-28 04:10:54	VR2W-112616	A69-9001-1272
2012-06-30 04:19:19	VR2W-112616	A69-9001-1272
2012-06-30 05:26:21	VR2W-112616	A69-9001-1272
2012-06-30 06:18:11	VR2W-112618	A69-9001-1272
2012-07-01 00:34:48	VR2W-112616	A69-9001-1272
2012-07-01 00:39:36	VR2W-112616	A69-9001-1272
2012-07-01 00:52:30	VR2W-112616	A69-9001-1272
2012-07-01 07:30:57	VR2W-112618	A69-9001-1272
2012-07-02 00:00:12	VR2W-112616	A69-9001-1272
2012-07-02 00:09:26	VR2W-112616	A69-9001-1272
2012-07-02 00:58:40	VR2W-112616	A69-9001-1272
2012-07-02 01:36:10	VR2W-112616	A69-9001-1272
2012-07-03 00:51:11	VR2W-112616	A69-9001-1272
2012-07-03 00:59:03	VR2W-112616	A69-9001-1272
2012-07-03 01:02:25	VR2W-112616	A69-9001-1272
2012-07-03 01:05:54	VR2W-112616	A69-9001-1272
2012-07-03 01:13:45	VR2W-112616	A69-9001-1272
2012-07-03 02:25:59	VR2W-112616	A69-9001-1272
2012-07-03 02:33:15	VR2W-112616	A69-9001-1272
2012-07-03 02:49:05	VR2W-112616	A69-9001-1272
2012-07-03 23:33:58	VR2W-112616	A69-9001-1272
2012-07-03 23:45:46	VR2W-112616	A69-9001-1272
2012-07-04 00:00:06	VR2W-112616	A69-9001-1272
2012-07-04 00:19:40	VR2W-112616	A69-9001-1272
2012-07-04 00:30:52	VR2W-112616	A69-9001-1272
2012-07-04 00:41:53	VR2W-112616	A69-9001-1272
2012-07-04 00:46:34	VR2W-112616	A69-9001-1272
2012-07-05 01:00:13	VR2W-112616	A69-9001-1272
2012-07-05 07:42:18	VR2W-112619	A69-9001-1272					Deep 50m
2012-07-06 02:03:06	VR2W-112616	A69-9001-1272
2012-07-07 05:31:53	VR2W-112616	A69-9001-1272
2012-07-08 02:08:04	VR2W-112616	A69-9001-1272
2012-07-09 00:56:41	VR2W-112616	A69-9001-1272
2012-07-09 05:26:20	VR2W-112618	A69-9001-1272
2012-07-09 05:26:34	VR2W-112619	A69-9001-1272					Deep 50m
2012-07-10 02:16:56	VR2W-112616	A69-9001-1272
2012-07-11 04:18:08	VR2W-112618	A69-9001-1272
2012-07-14 00:41:58	VR2W-112616	A69-9001-1272
2012-07-14 05:13:04	VR2W-112616	A69-9001-1272
2012-07-14 05:27:19	VR2W-112617	A69-9001-1272
2012-07-15 00:34:13	VR2W-112616	A69-9001-1272
2012-07-15 00:52:19	VR2W-112617	A69-9001-1272
2012-07-15 03:12:09	VR2W-112616	A69-9001-1272
2012-07-15 03:16:34	VR2W-112617	A69-9001-1272
2012-07-15 04:40:53	VR2W-112616	A69-9001-1272
2012-07-15 05:13:14	VR2W-112616	A69-9001-1272
2012-07-17 01:47:53	VR2W-112616	A69-9001-1272
2012-07-17 06:08:21	VR2W-112616	A69-9001-1272
2012-07-17 06:15:10	VR2W-112616	A69-9001-1272
2012-07-17 06:23:02	VR2W-112618	A69-9001-1272
2012-07-17 23:38:22	VR2W-112616	A69-9001-1272
2012-07-18 00:49:43	VR2W-112616	A69-9001-1272
2012-07-18 01:21:00	VR2W-112616	A69-9001-1272
2012-07-18 01:49:34	VR2W-112616	A69-9001-1272
2012-07-18 02:38:40	VR2W-112616	A69-9001-1272
2012-07-18 06:16:09	VR2W-112616	A69-9001-1272
2012-07-20 03:52:00	VR2W-112616	A69-9001-1272
2012-07-20 04:12:21	VR2W-112616	A69-9001-1272
2012-07-20 04:40:28	VR2W-112616	A69-9001-1272
2012-07-20 04:44:09	VR2W-112616	A69-9001-1272
2012-07-21 00:24:27	VR2W-112616	A69-9001-1272
2012-07-21 01:41:17	VR2W-112616	A69-9001-1272
2012-07-21 01:55:24	VR2W-112616	A69-9001-1272
2012-07-21 02:02:55	VR2W-112616	A69-9001-1272
2012-07-21 03:10:34	VR2W-112616	A69-9001-1272
2012-07-21 03:37:34	VR2W-112616	A69-9001-1272
2012-07-22 01:15:46	VR2W-112616	A69-9001-1272
2012-07-22 01:32:37	VR2W-112616	A69-9001-1272
2012-07-22 04:02:15	VR2W-112616	A69-9001-1272
2012-07-22 04:09:52	VR2W-112616	A69-9001-1272
2012-07-22 04:48:25	VR2W-112616	A69-9001-1272
2012-07-23 04:23:52	VR2W-112618	A69-9001-1272
2012-07-24 02:23:52	VR2W-112616	A69-9001-1272
2012-07-24 03:25:09	VR2W-112616	A69-9001-1272
2012-07-25 03:51:43	VR2W-112616	A69-9001-1272
2012-07-25 05:49:10	VR2W-112616	A69-9001-1272
2012-07-26 01:57:30	VR2W-112616	A69-9001-1272
2012-07-26 02:33:14	VR2W-112616	A69-9001-1272
2012-07-26 04:27:30	VR2W-112616	A69-9001-1272
2012-07-26 04:40:07	VR2W-112616	A69-9001-1272
2012-07-26 05:21:23	VR2W-112616	A69-9001-1272
2012-07-26 05:40:09	VR2W-112618	A69-9001-1272
2012-07-27 01:33:54	VR2W-112616	A69-9001-1272
2012-07-27 02:51:49	VR2W-112616	A69-9001-1272
2012-07-27 03:01:13	VR2W-112616	A69-9001-1272
2012-07-27 03:49:24	VR2W-112616	A69-9001-1272
2012-07-27 05:00:23	VR2W-112616	A69-9001-1272
2012-07-28 02:10:44	VR2W-112616	A69-9001-1272
2012-07-28 02:29:54	VR2W-112616	A69-9001-1272
2012-07-28 02:50:30	VR2W-112616	A69-9001-1272
2012-07-28 04:55:26	VR2W-112616	A69-9001-1272
2012-07-28 05:33:37	VR2W-112616	A69-9001-1272
2012-07-28 05:46:43	VR2W-112616	A69-9001-1272
2012-07-28 05:55:54	VR2W-112616	A69-9001-1272
2012-07-28 06:09:19	VR2W-112616	A69-9001-1272
2012-07-29 01:04:44	VR2W-112616	A69-9001-1272
2012-07-29 05:10:51	VR2W-112616	A69-9001-1272
2012-07-29 05:38:59	VR2W-112616	A69-9001-1272
2012-07-29 05:42:37	VR2W-112616	A69-9001-1272
2012-07-29 06:44:35	VR2W-112616	A69-9001-1272
2012-07-30 03:18:53	VR2W-112616	A69-9001-1272
2012-07-30 04:47:02	VR2W-112616	A69-9001-1272
2012-07-30 05:09:01	VR2W-112616	A69-9001-1272
2012-07-31 00:13:51	VR2W-112616	A69-9001-1272
2012-07-31 02:26:29	VR2W-112616	A69-9001-1272
2012-07-31 03:15:06	VR2W-112616	A69-9001-1272
2012-07-31 03:23:50	VR2W-112616	A69-9001-1272
2012-07-31 04:03:27	VR2W-112616	A69-9001-1272
2012-07-31 04:36:30	VR2W-112616	A69-9001-1272
2012-07-31 04:39:59	VR2W-112616	A69-9001-1272
2012-07-31 04:43:41	VR2W-112616	A69-9001-1272
2012-07-31 05:02:42	VR2W-112616	A69-9001-1272
2012-08-01 05:50:59	VR2W-112616	A69-9001-1272
2012-08-01 07:04:45	VR2W-112616	A69-9001-1272
2012-08-02 00:00:00	VR2W-112616	A69-9001-1272
2012-08-02 00:38:21	VR2W-112616	A69-9001-1272
2012-08-03 00:05:44	VR2W-112616	A69-9001-1272
2012-08-03 01:33:50	VR2W-112616	A69-9001-1272
2012-08-03 03:34:52	VR2W-112616	A69-9001-1272
2012-08-03 04:54:02	VR2W-112616	A69-9001-1272
2012-08-03 05:42:59	VR2W-112616	A69-9001-1272
2012-08-03 23:53:36	VR2W-112618	A69-9001-1272
2012-08-04 02:14:34	VR2W-112616	A69-9001-1272
2012-08-04 02:33:01	VR2W-112616	A69-9001-1272
2012-08-05 04:32:10	VR2W-112616	A69-9001-1272
2012-08-07 04:07:14	VR2W-112616	A69-9001-1272
2012-08-07 04:42:58	VR2W-112616	A69-9001-1272
2012-08-09 07:35:21	VR2W-112618	A69-9001-1272
2012-08-10 05:34:20	VR2W-112616	A69-9001-1272
2012-08-10 05:48:13	VR2W-112616	A69-9001-1272
2012-08-11 05:25:12	VR2W-112616	A69-9001-1272
2012-08-11 06:19:55	VR2W-112616	A69-9001-1272
2012-08-11 06:33:18	VR2W-112616	A69-9001-1272
2012-08-12 05:28:48	VR2W-112614	A69-9001-1272					Deep 0m
2012-08-12 05:34:10	VR2W-112617	A69-9001-1272
2012-08-12 06:06:57	VR2W-112617	A69-9001-1272
2012-08-12 06:23:10	VR2W-112616	A69-9001-1272
2012-08-13 02:46:35	VR2W-112616	A69-9001-1272
2012-08-13 03:18:38	VR2W-112616	A69-9001-1272
2012-08-13 05:51:23	VR2W-112616	A69-9001-1272
2012-08-13 06:52:03	VR2W-112616	A69-9001-1272
2012-08-13 07:13:28	VR2W-112616	A69-9001-1272
2012-08-14 04:08:02	VR2W-112616	A69-9001-1272
2012-08-14 04:37:39	VR2W-112616	A69-9001-1272
2012-08-14 04:46:33	VR2W-112616	A69-9001-1272
2012-08-14 07:11:56	VR2W-112616	A69-9001-1272
2012-08-14 07:19:44	VR2W-112616	A69-9001-1272
2012-08-14 07:23:37	VR2W-112616	A69-9001-1272
2012-08-14 07:46:42	VR2W-112618	A69-9001-1272
2012-08-15 00:29:41	VR2W-112616	A69-9001-1272
2012-08-15 01:36:11	VR2W-112616	A69-9001-1272
2012-08-15 03:35:15	VR2W-112616	A69-9001-1272
2012-08-15 05:25:54	VR2W-112616	A69-9001-1272
2012-08-15 08:20:58	VR2W-112619	A69-9001-1272					Deep 50m
2012-08-16 01:00:23	VR2W-112616	A69-9001-1272
2012-08-16 02:21:30	VR2W-112616	A69-9001-1272
2012-08-16 03:46:41	VR2W-112616	A69-9001-1272
2012-08-16 03:54:56	VR2W-112616	A69-9001-1272
2012-08-17 00:10:37	VR2W-112616	A69-9001-1272
2012-08-17 04:39:28	VR2W-112616	A69-9001-1272
2012-08-17 04:55:29	VR2W-112616	A69-9001-1272
2012-08-17 07:25:05	VR2W-112618	A69-9001-1272
2012-08-18 05:59:14	VR2W-112616	A69-9001-1272
2012-08-18 06:03:08	VR2W-112616	A69-9001-1272
2012-08-18 06:33:43	VR2W-112616	A69-9001-1272
2012-08-19 02:55:33	VR2W-112616	A69-9001-1272
2012-08-20 02:14:07	VR2W-112616	A69-9001-1272
2012-08-20 02:31:53	VR2W-112616	A69-9001-1272
2012-08-20 02:35:38	VR2W-112616	A69-9001-1272
2012-08-20 03:08:38	VR2W-112616	A69-9001-1272
2012-08-20 03:22:01	VR2W-112616	A69-9001-1272
2012-08-20 03:39:16	VR2W-112616	A69-9001-1272
2012-08-20 03:47:58	VR2W-112616	A69-9001-1272
2012-08-20 04:01:24	VR2W-112616	A69-9001-1272
2012-08-20 05:42:38	VR2W-112616	A69-9001-1272
2012-08-20 06:06:23	VR2W-112616	A69-9001-1272
2012-08-20 06:13:57	VR2W-112616	A69-9001-1272
2012-08-20 06:18:35	VR2W-112616	A69-9001-1272
2012-08-20 06:30:53	VR2W-112616	A69-9001-1272
2012-08-20 07:03:41	VR2W-112618	A69-9001-1272
2012-08-20 07:54:04	VR2W-112619	A69-9001-1272					Deep 50m
2012-08-21 02:20:10	VR2W-112616	A69-9001-1272
2012-08-21 02:55:10	VR2W-112616	A69-9001-1272
2012-08-21 03:58:36	VR2W-112616	A69-9001-1272
2012-08-21 04:07:21	VR2W-112616	A69-9001-1272
2012-08-21 04:11:56	VR2W-112616	A69-9001-1272
2012-08-21 05:09:16	VR2W-112616	A69-9001-1272
2012-08-21 07:49:45	VR2W-112619	A69-9001-1272					Deep 50m
2012-08-22 02:09:43	VR2W-112616	A69-9001-1272
2012-08-22 03:37:13	VR2W-112616	A69-9001-1272
2012-08-22 05:43:16	VR2W-112616	A69-9001-1272
2012-08-22 06:16:36	VR2W-112616	A69-9001-1272
2012-08-22 06:49:13	VR2W-112618	A69-9001-1272
2012-08-22 07:12:04	VR2W-112618	A69-9001-1272
2012-08-23 06:00:07	VR2W-112616	A69-9001-1272
2012-08-23 06:51:33	VR2W-112616	A69-9001-1272
2012-08-24 04:23:57	VR2W-112616	A69-9001-1272
2012-08-24 04:58:38	VR2W-112617	A69-9001-1272
2012-08-24 06:14:00	VR2W-112616	A69-9001-1272
2012-08-24 06:33:47	VR2W-112616	A69-9001-1272
2012-08-24 06:41:59	VR2W-112616	A69-9001-1272
2012-08-24 08:06:51	VR2W-112619	A69-9001-1272					Deep 50m
2012-08-25 07:12:43	VR2W-112616	A69-9001-1272
2012-08-26 05:16:35	VR2W-112616	A69-9001-1272
2012-08-26 22:29:23	VR2W-112616	A69-9001-1272
2012-08-27 05:53:18	VR2W-112616	A69-9001-1272
2012-08-27 05:57:10	VR2W-112616	A69-9001-1272
2012-08-27 07:06:24	VR2W-112616	A69-9001-1272
2012-08-27 07:51:26	VR2W-112618	A69-9001-1272
2012-08-27 07:55:28	VR2W-112619	A69-9001-1272					Deep 50m
2012-08-27 07:59:41	VR2W-112619	A69-9001-1272					Deep 50m
2012-08-28 01:09:44	VR2W-112616	A69-9001-1272
2012-08-28 02:05:36	VR2W-112616	A69-9001-1272
2012-08-28 07:16:44	VR2W-112616	A69-9001-1272
2012-08-29 04:36:30	VR2W-112616	A69-9001-1272
2012-08-30 00:06:28	VR2W-112616	A69-9001-1272
2012-08-30 00:18:48	VR2W-112616	A69-9001-1272
2012-08-30 00:32:27	VR2W-112616	A69-9001-1272
2012-08-30 01:54:54	VR2W-112616	A69-9001-1272
2012-08-30 05:09:28	VR2W-112616	A69-9001-1272
2012-08-30 07:00:17	VR2W-112616	A69-9001-1272
2012-08-30 08:01:23	VR2W-112619	A69-9001-1272					Deep 50m
2012-08-30 08:04:49	VR2W-112619	A69-9001-1272					Deep 50m
2012-08-31 00:18:16	VR2W-112616	A69-9001-1272
2012-08-31 01:14:00	VR2W-112616	A69-9001-1272
2012-08-31 05:40:42	VR2W-112616	A69-9001-1272
2012-08-31 06:13:51	VR2W-112616	A69-9001-1272
2012-08-31 06:31:39	VR2W-112616	A69-9001-1272
2012-08-31 07:06:37	VR2W-112616	A69-9001-1272
2012-08-31 07:36:28	VR2W-112618	A69-9001-1272
2012-08-31 08:01:46	VR2W-112619	A69-9001-1272					Deep 50m
2012-08-31 23:12:19	VR2W-112616	A69-9001-1272
2012-09-01 00:41:39	VR2W-112616	A69-9001-1272
2012-09-01 00:59:39	VR2W-112616	A69-9001-1272
2012-09-01 06:16:45	VR2W-112616	A69-9001-1272
2012-09-01 06:20:08	VR2W-112616	A69-9001-1272
2012-09-01 06:44:00	VR2W-112616	A69-9001-1272
2012-09-01 23:40:58	VR2W-112617	A69-9001-1272
2012-09-02 01:04:43	VR2W-112616	A69-9001-1272
2012-09-02 01:22:00	VR2W-112616	A69-9001-1272
2012-09-02 01:25:41	VR2W-112616	A69-9001-1272
2012-09-02 01:34:37	VR2W-112616	A69-9001-1272
2012-09-02 06:12:24	VR2W-112616	A69-9001-1272
2012-09-03 00:26:41	VR2W-112616	A69-9001-1272
2012-09-03 01:15:05	VR2W-112616	A69-9001-1272
2012-09-03 06:09:23	VR2W-112616	A69-9001-1272
2012-09-03 07:30:49	VR2W-112618	A69-9001-1272
2012-09-04 01:07:12	VR2W-112616	A69-9001-1272
2012-09-04 01:23:35	VR2W-112616	A69-9001-1272
2012-09-04 01:45:19	VR2W-112616	A69-9001-1272
2012-09-04 02:03:31	VR2W-112616	A69-9001-1272
2012-09-04 02:58:18	VR2W-112616	A69-9001-1272
2012-09-04 03:07:18	VR2W-112616	A69-9001-1272
2012-09-04 04:41:48	VR2W-112616	A69-9001-1272
2012-09-05 05:03:52	VR2W-112616	A69-9001-1272
2012-09-05 05:22:59	VR2W-112616	A69-9001-1272
2012-09-05 06:22:24	VR2W-112616	A69-9001-1272
2012-09-06 03:12:35	VR2W-112616	A69-9001-1272
2012-09-06 06:43:56	VR2W-112616	A69-9001-1272
2012-09-06 06:58:54	VR2W-112616	A69-9001-1272
2012-09-06 07:29:40	VR2W-112616	A69-9001-1272
2012-09-07 04:05:44	VR2W-112616	A69-9001-1272
2012-09-07 05:11:34	VR2W-112616	A69-9001-1272
2012-09-07 07:27:41	VR2W-112616	A69-9001-1272
2012-09-08 03:28:54	VR2W-112616	A69-9001-1272
2012-09-08 03:44:56	VR2W-112616	A69-9001-1272
2012-09-08 22:50:32	VR2W-112616	A69-9001-1272
2012-09-09 06:52:44	VR2W-112616	A69-9001-1272
2012-09-11 23:05:45	VR2W-112616	A69-9001-1272
2012-09-11 23:17:26	VR2W-112616	A69-9001-1272
2012-09-12 22:51:47	VR2W-112616	A69-9001-1272
2012-09-13 00:34:54	VR2W-112616	A69-9001-1272
2012-09-13 04:43:56	VR2W-112616	A69-9001-1272
2012-09-14 02:30:37	VR2W-112618	A69-9001-1272
2012-09-14 03:49:07	VR2W-112616	A69-9001-1272
2012-09-14 04:10:53	VR2W-112616	A69-9001-1272
2012-09-14 04:30:14	VR2W-112616	A69-9001-1272
2012-09-14 06:12:45	VR2W-112618	A69-9001-1272
2012-09-15 04:52:41	VR2W-112616	A69-9001-1272
2012-09-15 04:57:13	VR2W-112616	A69-9001-1272
2012-09-15 05:19:31	VR2W-112616	A69-9001-1272
2012-09-15 05:54:05	VR2W-112616	A69-9001-1272
2012-09-15 07:08:50	VR2W-112618	A69-9001-1272
2012-09-15 07:17:37	VR2W-112618	A69-9001-1272
2012-09-16 00:13:28	VR2W-112616	A69-9001-1272
2012-09-16 00:26:48	VR2W-112616	A69-9001-1272
2012-09-16 00:54:10	VR2W-112616	A69-9001-1272
2012-09-16 05:41:22	VR2W-112616	A69-9001-1272
2012-09-16 06:40:42	VR2W-112618	A69-9001-1272
2012-09-17 06:02:22	VR2W-112618	A69-9001-1272
2012-09-18 06:49:19	VR2W-112616	A69-9001-1272
2012-09-19 07:07:48	VR2W-112616	A69-9001-1272
2012-09-20 02:23:24	VR2W-112616	A69-9001-1272
2012-09-20 03:00:25	VR2W-112616	A69-9001-1272
2012-09-20 05:42:44	VR2W-112616	A69-9001-1272
2012-09-20 07:15:42	VR2W-112616	A69-9001-1272
2012-09-20 07:19:50	VR2W-112616	A69-9001-1272
2012-09-21 03:11:50	VR2W-112616	A69-9001-1272
2012-09-21 06:52:43	VR2W-112616	A69-9001-1272
2012-09-22 02:49:52	VR2W-112616	A69-9001-1272
2012-09-23 05:28:18	VR2W-112616	A69-9001-1272
2012-09-23 05:45:40	VR2W-112616	A69-9001-1272
2012-09-25 23:56:52	VR2W-112616	A69-9001-1272
2012-09-26 00:14:55	VR2W-112616	A69-9001-1272
2012-09-26 00:23:27	VR2W-112616	A69-9001-1272
2012-09-26 02:13:08	VR2W-112616	A69-9001-1272
2012-09-26 23:25:44	VR2W-112616	A69-9001-1272
2012-09-27 07:13:21	VR2W-112618	A69-9001-1272
2012-09-27 07:16:44	VR2W-112618	A69-9001-1272
2012-09-27 23:47:44	VR2W-112616	A69-9001-1272
2012-09-28 00:37:41	VR2W-112616	A69-9001-1272
2012-09-28 00:42:13	VR2W-112616	A69-9001-1272
2012-09-28 00:49:42	VR2W-112616	A69-9001-1272
2012-09-28 01:05:06	VR2W-112616	A69-9001-1272
2012-09-28 01:12:28	VR2W-112616	A69-9001-1272
2012-09-28 01:15:44	VR2W-112616	A69-9001-1272
2012-09-29 01:44:44	VR2W-112616	A69-9001-1272
2012-09-29 07:20:19	VR2W-112619	A69-9001-1272					Deep 50m
2012-09-30 06:32:42	VR2W-112616	A69-9001-1272
2012-10-01 00:27:23	VR2W-112616	A69-9001-1272
2012-10-01 23:05:33	VR2W-112616	A69-9001-1272
2012-10-01 23:23:02	VR2W-112616	A69-9001-1272
2012-10-02 00:11:27	VR2W-112616	A69-9001-1272
2012-10-02 00:53:04	VR2W-112616	A69-9001-1272
2012-10-02 01:21:07	VR2W-112616	A69-9001-1272
2012-10-02 06:11:21	VR2W-112616	A69-9001-1272
2012-10-03 00:08:18	VR2W-112616	A69-9001-1272
2012-10-03 00:17:06	VR2W-112616	A69-9001-1272
2012-10-03 00:24:26	VR2W-112616	A69-9001-1272
2012-10-03 00:28:48	VR2W-112616	A69-9001-1272
2012-10-03 00:40:32	VR2W-112616	A69-9001-1272
2012-10-03 00:44:36	VR2W-112616	A69-9001-1272
2012-10-03 02:46:59	VR2W-112616	A69-9001-1272
2012-10-03 02:51:26	VR2W-112616	A69-9001-1272
2012-10-04 00:13:57	VR2W-112616	A69-9001-1272
2012-10-04 01:05:39	VR2W-112616	A69-9001-1272
2012-10-04 01:14:02	VR2W-112616	A69-9001-1272
2012-10-04 06:02:43	VR2W-112616	A69-9001-1272
2012-10-04 06:50:09	VR2W-112616	A69-9001-1272
2012-10-05 01:39:57	VR2W-112616	A69-9001-1272
2012-10-06 02:10:09	VR2W-112616	A69-9001-1272
2012-10-06 02:28:52	VR2W-112616	A69-9001-1272
2012-10-06 05:43:00	VR2W-112616	A69-9001-1272
2012-10-06 05:56:16	VR2W-112616	A69-9001-1272
2012-10-06 06:13:00	VR2W-112616	A69-9001-1272
2012-10-06 06:16:17	VR2W-112616	A69-9001-1272
2012-10-06 06:19:35	VR2W-112616	A69-9001-1272
2012-10-06 06:42:48	VR2W-112616	A69-9001-1272
2012-10-06 23:47:34	VR2W-112616	A69-9001-1272
2012-10-07 05:14:40	VR2W-112616	A69-9001-1272
2012-10-07 05:44:23	VR2W-112616	A69-9001-1272
2012-10-07 06:06:52	VR2W-112616	A69-9001-1272
2012-10-07 06:10:52	VR2W-112616	A69-9001-1272
2012-10-07 06:20:09	VR2W-112616	A69-9001-1272
2012-10-07 22:27:21	VR2W-112616	A69-9001-1272
2012-10-08 01:02:38	VR2W-112616	A69-9001-1272
2012-10-08 06:43:54	VR2W-112616	A69-9001-1272
2012-10-09 04:49:20	VR2W-112616	A69-9001-1272
2012-10-09 22:10:34	VR2W-112616	A69-9001-1272
2012-10-10 05:39:28	VR2W-112616	A69-9001-1272
2012-10-10 07:44:17	VR2W-112618	A69-9001-1272
2012-10-11 01:14:05	VR2W-112616	A69-9001-1272
2012-10-11 05:53:01	VR2W-112616	A69-9001-1272
2012-10-11 07:07:05	VR2W-112616	A69-9001-1272
2012-10-11 07:11:26	VR2W-112616	A69-9001-1272
2012-10-11 07:19:26	VR2W-112616	A69-9001-1272
2012-10-11 07:38:55	VR2W-112616	A69-9001-1272
2012-10-13 00:15:29	VR2W-112616	A69-9001-1272
2012-10-13 00:39:31	VR2W-112616	A69-9001-1272
2012-10-13 00:47:57	VR2W-112616	A69-9001-1272
2012-10-14 22:53:37	VR2W-112616	A69-9001-1272
2012-10-15 00:20:17	VR2W-112616	A69-9001-1272
2012-10-15 04:12:41	VR2W-112616	A69-9001-1272
2012-10-15 04:58:17	VR2W-112616	A69-9001-1272
2012-10-15 23:26:14	VR2W-112616	A69-9001-1272
2012-10-15 23:42:01	VR2W-112616	A69-9001-1272
2012-10-15 23:45:19	VR2W-112616	A69-9001-1272
2012-10-15 23:55:38	VR2W-112616	A69-9001-1272
2012-10-16 00:40:56	VR2W-112616	A69-9001-1272
2012-10-16 01:23:20	VR2W-112616	A69-9001-1272
2012-10-16 01:46:05	VR2W-112616	A69-9001-1272
2012-10-16 02:07:28	VR2W-112616	A69-9001-1272
2012-10-16 02:24:59	VR2W-112616	A69-9001-1272
2012-10-16 02:39:44	VR2W-112616	A69-9001-1272
2012-10-16 02:47:20	VR2W-112616	A69-9001-1272
2012-10-17 01:05:39	VR2W-112616	A69-9001-1272
2012-10-17 01:28:21	VR2W-112616	A69-9001-1272
2012-10-18 00:43:10	VR2W-112616	A69-9001-1272
2012-10-18 03:05:44	VR2W-112616	A69-9001-1272
2012-10-18 05:56:43	VR2W-112616	A69-9001-1272
2012-10-18 07:16:38	VR2W-112618	A69-9001-1272
2012-10-19 05:30:12	VR2W-112616	A69-9001-1272
2012-10-19 05:47:17	VR2W-112616	A69-9001-1272
2012-10-20 07:08:02	VR2W-112618	A69-9001-1272
2012-10-21 01:54:56	VR2W-112616	A69-9001-1272
2012-10-21 03:15:16	VR2W-112616	A69-9001-1272
2012-10-21 22:25:00	VR2W-112616	A69-9001-1272
2012-10-22 01:45:42	VR2W-112616	A69-9001-1272
2012-10-22 05:28:22	VR2W-112616	A69-9001-1272
2012-10-23 02:45:12	VR2W-112616	A69-9001-1272
2012-10-23 03:35:01	VR2W-112616	A69-9001-1272
2012-10-25 02:44:54	VR2W-112616	A69-9001-1272
2012-10-25 02:55:53	VR2W-112616	A69-9001-1272
2012-10-25 05:06:02	VR2W-112616	A69-9001-1272
2012-10-25 07:03:41	VR2W-112616	A69-9001-1272
2012-10-25 07:18:19	VR2W-112616	A69-9001-1272
2012-10-25 22:05:37	VR2W-112616	A69-9001-1272
2012-10-25 23:15:10	VR2W-112616	A69-9001-1272
2012-10-26 02:05:45	VR2W-112616	A69-9001-1272
2012-10-26 03:02:47	VR2W-112616	A69-9001-1272
2012-10-26 03:25:04	VR2W-112616	A69-9001-1272
2012-10-26 06:09:23	VR2W-112616	A69-9001-1272
2012-10-26 07:34:44	VR2W-112616	A69-9001-1272
2012-10-27 05:47:16	VR2W-112616	A69-9001-1272
2012-10-27 06:15:11	VR2W-112616	A69-9001-1272
2012-10-27 22:44:01	VR2W-112616	A69-9001-1272
2012-10-27 23:00:30	VR2W-112616	A69-9001-1272
2012-10-27 23:13:41	VR2W-112616	A69-9001-1272
2012-10-28 06:43:47	VR2W-112616	A69-9001-1272
2012-10-28 07:20:20	VR2W-112618	A69-9001-1272
2012-10-28 22:38:06	VR2W-112616	A69-9001-1272
2012-10-28 23:19:34	VR2W-112616	A69-9001-1272
2012-10-29 00:20:25	VR2W-112616	A69-9001-1272
2012-10-29 05:43:37	VR2W-112616	A69-9001-1272
2012-10-29 07:26:34	VR2W-112618	A69-9001-1272
2012-10-29 22:35:51	VR2W-112616	A69-9001-1272
2012-10-29 23:08:00	VR2W-112616	A69-9001-1272
2012-10-30 23:38:46	VR2W-112616	A69-9001-1272
2012-10-30 23:43:14	VR2W-112616	A69-9001-1272
2012-10-31 00:10:24	VR2W-112616	A69-9001-1272
2012-10-31 01:03:06	VR2W-112616	A69-9001-1272
2012-10-31 02:44:16	VR2W-112616	A69-9001-1272
2012-10-31 03:03:48	VR2W-112616	A69-9001-1272
2012-10-31 23:02:56	VR2W-112616	A69-9001-1272
2012-11-01 01:02:49	VR2W-112616	A69-9001-1272
2012-11-01 23:46:30	VR2W-112616	A69-9001-1272
2012-11-02 01:45:28	VR2W-112616	A69-9001-1272
2012-11-02 02:19:27	VR2W-112616	A69-9001-1272
2012-11-02 03:16:13	VR2W-112616	A69-9001-1272
2012-11-02 03:39:43	VR2W-112616	A69-9001-1272
2012-11-02 03:57:34	VR2W-112616	A69-9001-1272
2012-11-02 04:42:02	VR2W-112616	A69-9001-1272
2012-11-02 06:46:31	VR2W-112616	A69-9001-1272
2012-11-02 20:16:40	VR2W-112616	A69-9001-1272
2012-11-02 22:54:16	VR2W-112616	A69-9001-1272
2012-11-03 00:03:48	VR2W-112616	A69-9001-1272
2012-11-03 03:05:56	VR2W-112616	A69-9001-1272
2012-11-03 03:37:01	VR2W-112616	A69-9001-1272
2012-11-03 20:56:38	VR2W-112616	A69-9001-1272
2012-11-03 22:49:03	VR2W-112616	A69-9001-1272
2012-11-04 00:45:25	VR2W-112616	A69-9001-1272
2012-11-04 00:48:54	VR2W-112616	A69-9001-1272
2012-11-04 00:52:35	VR2W-112616	A69-9001-1272
2012-11-04 04:21:29	VR2W-112616	A69-9001-1272
2012-11-04 06:31:07	VR2W-112616	A69-9001-1272
2012-11-04 21:23:06	VR2W-112618	A69-9001-1272
2012-11-04 23:12:11	VR2W-112616	A69-9001-1272
2012-11-05 01:56:16	VR2W-112616	A69-9001-1272
2012-11-05 02:37:55	VR2W-112616	A69-9001-1272
2012-11-05 02:58:15	VR2W-112616	A69-9001-1272
2012-11-05 03:15:56	VR2W-112616	A69-9001-1272
2012-11-05 06:08:24	VR2W-112616	A69-9001-1272
2012-11-05 06:31:44	VR2W-112616	A69-9001-1272
2012-11-05 06:44:36	VR2W-112616	A69-9001-1272
2012-11-06 00:22:27	VR2W-112616	A69-9001-1272
2012-11-08 02:21:37	VR2W-112616	A69-9001-1272
2012-11-09 04:09:11	VR2W-112616	A69-9001-1272
2012-11-09 07:22:03	VR2W-112618	A69-9001-1272
2012-11-11 05:16:48	VR2W-112616	A69-9001-1272
2012-11-11 23:09:39	VR2W-112616	A69-9001-1272
2012-11-12 00:32:47	VR2W-112616	A69-9001-1272
2012-11-12 22:46:39	VR2W-112613	A69-9001-1272
2012-11-14 01:52:40	VR2W-112613	A69-9001-1272
2012-11-17 00:24:49	VR2W-112616	A69-9001-1272
2012-11-19 05:48:39	VR2W-112616	A69-9001-1272
2012-11-19 06:52:17	VR2W-112616	A69-9001-1272
2012-11-22 01:44:04	VR2W-112616	A69-9001-1272
2012-11-22 06:00:07	VR2W-112616	A69-9001-1272
2012-11-22 23:28:49	VR2W-112616	A69-9001-1272
2012-11-23 06:08:39	VR2W-112616	A69-9001-1272
2012-11-23 06:42:26	VR2W-112616	A69-9001-1272
2012-11-24 05:08:57	VR2W-112616	A69-9001-1272
2012-11-24 07:33:47	VR2W-112616	A69-9001-1272
2012-11-25 22:09:56	VR2W-112616	A69-9001-1272
2012-11-26 22:32:54	VR2W-112616	A69-9001-1272
2012-11-27 01:46:52	VR2W-112616	A69-9001-1272
2012-11-27 23:45:45	VR2W-112616	A69-9001-1272
2012-11-27 23:54:53	VR2W-112616	A69-9001-1272
2012-11-28 03:47:12	VR2W-112616	A69-9001-1272
2012-11-29 23:24:42	VR2W-112616	A69-9001-1272
2012-11-30 03:19:37	VR2W-112616	A69-9001-1272
2012-11-30 22:36:29	VR2W-112616	A69-9001-1272
2012-11-30 22:40:13	VR2W-112616	A69-9001-1272
2012-12-01 03:42:16	VR2W-112616	A69-9001-1272
2012-12-01 04:57:10	VR2W-112616	A69-9001-1272
2012-12-01 07:04:49	VR2W-112616	A69-9001-1272
2012-12-02 00:12:11	VR2W-112616	A69-9001-1272
2012-12-02 07:21:53	VR2W-112616	A69-9001-1272
2012-12-03 04:48:12	VR2W-112616	A69-9001-1272
2012-12-04 03:47:02	VR2W-112616	A69-9001-1272
2012-12-04 07:47:00	VR2W-112616	A69-9001-1272
2012-12-05 23:51:43	VR2W-112616	A69-9001-1272
2012-12-06 05:41:33	VR2W-112616	A69-9001-1272
2012-12-07 06:18:31	VR2W-112616	A69-9001-1272
2012-12-07 06:35:25	VR2W-112616	A69-9001-1272
2012-12-08 01:26:04	VR2W-112616	A69-9001-1272
2012-12-10 07:16:01	VR2W-112616	A69-9001-1272
2012-12-11 00:06:24	VR2W-112616	A69-9001-1272
2012-12-11 01:00:44	VR2W-112616	A69-9001-1272
2012-12-11 04:40:47	VR2W-112616	A69-9001-1272
2012-12-12 23:19:50	VR2W-112616	A69-9001-1272
2012-12-14 01:22:04	VR2W-112616	A69-9001-1272
