# Supplementary material for: Simulated Macro-Algal Outbreak Triggers a Large-Scale Response on Coral Reefs
Source: PLoS One. 2015 Jul 14;10(7):e0132895. doi: 10.1371/journal.pone.0132895 (PMC4501832; doi:10.1371/journal.pone.0132895)
Supplement: S1 Dataset — Data has been separated into three sub-folders; video data, visual transect data and individual fishes’ acoustic detection data. (ZIP) [file pone.0132895.s001.zip › Raw Data/Spatial/Scarid/1274MS.csv]

Date and Time (UTC)	Receiver	Transmitter	Transmitter Name	Transmitter Serial	Sensor Value	Sensor Unit	Station Name	Latitude	Longitude
2012-09-08 23:48:21	VR2W-112612	A69-9001-1274
2012-09-09 00:49:36	VR2W-112610	A69-9001-1274
2012-09-09 01:05:10	VR2W-112610	A69-9001-1274
2012-09-09 01:28:39	VR2W-112610	A69-9001-1274
2012-09-09 02:03:24	VR2W-112610	A69-9001-1274
2012-09-09 02:31:09	VR2W-112610	A69-9001-1274
2012-09-09 04:11:41	VR2W-112610	A69-9001-1274
2012-09-09 05:24:02	VR2W-112610	A69-9001-1274
2012-09-09 23:01:32	VR2W-112610	A69-9001-1274
2012-09-10 03:06:44	VR2W-112610	A69-9001-1274
2012-09-10 04:04:02	VR2W-112610	A69-9001-1274
2012-09-10 04:51:54	VR2W-112610	A69-9001-1274
2012-09-10 05:38:49	VR2W-112610	A69-9001-1274
2012-09-10 05:55:24	VR2W-112610	A69-9001-1274
2012-09-10 06:04:55	VR2W-112610	A69-9001-1274
2012-09-10 22:45:07	VR2W-112610	A69-9001-1274
2012-09-10 23:23:24	VR2W-112610	A69-9001-1274
2012-09-10 23:42:51	VR2W-112610	A69-9001-1274
2012-09-11 00:07:03	VR2W-112610	A69-9001-1274
2012-09-11 00:20:28	VR2W-112610	A69-9001-1274
2012-09-11 00:51:45	VR2W-112610	A69-9001-1274
2012-09-11 00:58:22	VR2W-112610	A69-9001-1274
2012-09-11 01:30:33	VR2W-112610	A69-9001-1274
2012-09-11 01:39:07	VR2W-112610	A69-9001-1274
2012-09-11 01:48:56	VR2W-112610	A69-9001-1274
2012-09-11 02:03:14	VR2W-112610	A69-9001-1274
2012-09-11 02:07:37	VR2W-112610	A69-9001-1274
2012-09-11 02:11:29	VR2W-112610	A69-9001-1274
2012-09-11 02:15:57	VR2W-112610	A69-9001-1274
2012-09-11 02:24:44	VR2W-112610	A69-9001-1274
2012-09-11 02:29:20	VR2W-112610	A69-9001-1274
2012-09-11 02:33:38	VR2W-112610	A69-9001-1274
2012-09-11 02:37:18	VR2W-112610	A69-9001-1274
2012-09-11 02:41:21	VR2W-112610	A69-9001-1274
2012-09-11 02:50:58	VR2W-112610	A69-9001-1274
2012-09-11 02:55:35	VR2W-112610	A69-9001-1274
2012-09-11 03:03:37	VR2W-112610	A69-9001-1274
2012-09-11 03:14:38	VR2W-112610	A69-9001-1274
2012-09-11 03:18:22	VR2W-112610	A69-9001-1274
2012-09-11 03:38:15	VR2W-112610	A69-9001-1274
2012-09-11 04:25:27	VR2W-112610	A69-9001-1274
2012-09-11 04:36:15	VR2W-112610	A69-9001-1274
2012-09-11 04:52:21	VR2W-112610	A69-9001-1274
2012-09-11 04:57:12	VR2W-112610	A69-9001-1274
2012-09-11 05:11:00	VR2W-112610	A69-9001-1274
2012-09-11 05:42:50	VR2W-112610	A69-9001-1274
2012-09-11 06:39:07	VR2W-112610	A69-9001-1274
2012-09-11 06:46:34	VR2W-112610	A69-9001-1274
2012-09-11 07:08:54	VR2W-112610	A69-9001-1274
2012-09-11 07:12:46	VR2W-112610	A69-9001-1274
2012-09-11 23:15:59	VR2W-112610	A69-9001-1274
2012-09-12 00:04:10	VR2W-112610	A69-9001-1274
2012-09-12 00:12:35	VR2W-112610	A69-9001-1274
2012-09-12 00:20:02	VR2W-112610	A69-9001-1274
2012-09-12 00:38:01	VR2W-112610	A69-9001-1274
2012-09-12 00:41:24	VR2W-112610	A69-9001-1274
2012-09-12 00:52:51	VR2W-112610	A69-9001-1274
2012-09-12 01:00:07	VR2W-112610	A69-9001-1274
2012-09-12 01:04:24	VR2W-112610	A69-9001-1274
2012-09-12 01:08:02	VR2W-112610	A69-9001-1274
2012-09-12 01:36:33	VR2W-112610	A69-9001-1274
2012-09-12 01:45:46	VR2W-112610	A69-9001-1274
2012-09-12 01:59:37	VR2W-112610	A69-9001-1274
2012-09-12 02:04:26	VR2W-112610	A69-9001-1274
2012-09-12 02:22:30	VR2W-112610	A69-9001-1274
2012-09-12 02:27:13	VR2W-112610	A69-9001-1274
2012-09-12 02:35:50	VR2W-112610	A69-9001-1274
2012-09-12 02:39:07	VR2W-112610	A69-9001-1274
2012-09-12 02:45:47	VR2W-112610	A69-9001-1274
2012-09-12 02:49:13	VR2W-112610	A69-9001-1274
2012-09-12 02:52:51	VR2W-112610	A69-9001-1274
2012-09-12 02:56:50	VR2W-112610	A69-9001-1274
2012-09-12 03:06:03	VR2W-112610	A69-9001-1274
2012-09-12 04:28:57	VR2W-112610	A69-9001-1274
2012-09-12 04:52:22	VR2W-112610	A69-9001-1274
2012-09-12 05:49:43	VR2W-112610	A69-9001-1274
2012-09-12 21:57:38	VR2W-112610	A69-9001-1274
2012-09-12 22:09:52	VR2W-112610	A69-9001-1274
2012-09-12 22:22:33	VR2W-112610	A69-9001-1274
2012-09-12 22:58:44	VR2W-112610	A69-9001-1274
2012-09-12 23:25:49	VR2W-112610	A69-9001-1274
2012-09-12 23:42:40	VR2W-112610	A69-9001-1274
2012-09-12 23:47:25	VR2W-112610	A69-9001-1274
2012-09-13 00:25:00	VR2W-112610	A69-9001-1274
2012-09-13 00:43:27	VR2W-112610	A69-9001-1274
2012-09-13 00:58:12	VR2W-112610	A69-9001-1274
2012-09-13 01:17:10	VR2W-112610	A69-9001-1274
2012-09-13 01:31:58	VR2W-112610	A69-9001-1274
2012-09-13 01:36:12	VR2W-112610	A69-9001-1274
2012-09-13 02:04:49	VR2W-112610	A69-9001-1274
2012-09-13 02:09:10	VR2W-112610	A69-9001-1274
2012-09-13 02:12:56	VR2W-112610	A69-9001-1274
2012-09-13 02:20:53	VR2W-112610	A69-9001-1274
2012-09-13 02:24:55	VR2W-112610	A69-9001-1274
2012-09-13 02:34:26	VR2W-112610	A69-9001-1274
2012-09-13 02:47:48	VR2W-112610	A69-9001-1274
2012-09-13 02:57:08	VR2W-112610	A69-9001-1274
2012-09-13 03:13:00	VR2W-112610	A69-9001-1274
2012-09-13 03:20:54	VR2W-112610	A69-9001-1274
2012-09-13 03:31:48	VR2W-112610	A69-9001-1274
2012-09-13 03:43:52	VR2W-112610	A69-9001-1274
2012-09-13 22:04:20	VR2W-112610	A69-9001-1274
2012-09-13 22:12:38	VR2W-112610	A69-9001-1274
2012-09-13 22:16:37	VR2W-112610	A69-9001-1274
2012-09-13 22:21:19	VR2W-112610	A69-9001-1274
2012-09-13 22:25:47	VR2W-112610	A69-9001-1274
2012-09-13 23:21:28	VR2W-112610	A69-9001-1274
2012-09-13 23:43:00	VR2W-112610	A69-9001-1274
2012-09-13 23:54:50	VR2W-112610	A69-9001-1274
2012-09-14 00:12:38	VR2W-112610	A69-9001-1274
2012-09-14 00:37:45	VR2W-112610	A69-9001-1274
2012-09-14 00:41:06	VR2W-112610	A69-9001-1274
2012-09-14 01:08:56	VR2W-112610	A69-9001-1274
2012-09-14 01:12:24	VR2W-112610	A69-9001-1274
2012-09-14 01:33:33	VR2W-112610	A69-9001-1274
2012-09-14 01:37:09	VR2W-112610	A69-9001-1274
2012-09-14 02:35:50	VR2W-112610	A69-9001-1274
2012-09-14 02:43:45	VR2W-112610	A69-9001-1274
2012-09-14 02:47:12	VR2W-112610	A69-9001-1274
2012-09-14 02:50:50	VR2W-112610	A69-9001-1274
2012-09-14 02:59:34	VR2W-112610	A69-9001-1274
2012-09-14 03:04:07	VR2W-112610	A69-9001-1274
2012-09-14 03:11:45	VR2W-112610	A69-9001-1274
2012-09-14 03:19:19	VR2W-112610	A69-9001-1274
2012-09-14 03:24:00	VR2W-112610	A69-9001-1274
2012-09-14 03:28:26	VR2W-112610	A69-9001-1274
2012-09-14 03:41:17	VR2W-112610	A69-9001-1274
2012-09-14 03:45:00	VR2W-112610	A69-9001-1274
2012-09-14 03:49:11	VR2W-112610	A69-9001-1274
2012-09-14 03:52:34	VR2W-112610	A69-9001-1274
2012-09-14 03:56:08	VR2W-112610	A69-9001-1274
2012-09-14 04:08:23	VR2W-112610	A69-9001-1274
2012-09-14 04:13:02	VR2W-112610	A69-9001-1274
2012-09-14 04:17:25	VR2W-112610	A69-9001-1274
2012-09-14 06:32:41	VR2W-112610	A69-9001-1274
2012-09-14 06:37:33	VR2W-112610	A69-9001-1274
2012-09-14 06:59:09	VR2W-112610	A69-9001-1274
2012-09-14 07:06:07	VR2W-112610	A69-9001-1274
2012-09-14 07:22:58	VR2W-112610	A69-9001-1274
2012-09-14 07:27:17	VR2W-112610	A69-9001-1274
2012-09-14 07:30:59	VR2W-112610	A69-9001-1274
2012-09-14 22:28:55	VR2W-112610	A69-9001-1274
2012-09-14 22:35:37	VR2W-112610	A69-9001-1274
2012-09-14 22:39:06	VR2W-112610	A69-9001-1274
2012-09-14 22:57:05	VR2W-112610	A69-9001-1274
2012-09-14 23:46:22	VR2W-112610	A69-9001-1274
2012-09-15 01:55:47	VR2W-112610	A69-9001-1274
2012-09-15 02:46:25	VR2W-112610	A69-9001-1274
2012-09-15 02:58:50	VR2W-112610	A69-9001-1274
2012-09-15 03:20:40	VR2W-112610	A69-9001-1274
2012-09-15 03:24:23	VR2W-112610	A69-9001-1274
2012-09-15 03:32:01	VR2W-112610	A69-9001-1274
2012-09-15 03:35:40	VR2W-112610	A69-9001-1274
2012-09-15 03:39:42	VR2W-112610	A69-9001-1274
2012-09-15 03:49:10	VR2W-112610	A69-9001-1274
2012-09-15 04:13:57	VR2W-112610	A69-9001-1274
2012-09-15 04:34:34	VR2W-112610	A69-9001-1274
2012-09-15 04:56:09	VR2W-112610	A69-9001-1274
2012-09-15 05:00:23	VR2W-112610	A69-9001-1274
2012-09-15 05:12:14	VR2W-112610	A69-9001-1274
2012-09-15 05:20:53	VR2W-112610	A69-9001-1274
2012-09-15 05:42:14	VR2W-112610	A69-9001-1274
2012-09-15 05:55:35	VR2W-112610	A69-9001-1274
2012-09-15 06:18:28	VR2W-112610	A69-9001-1274
2012-09-15 07:41:03	VR2W-112610	A69-9001-1274
2012-09-15 07:47:51	VR2W-112611	A69-9001-1274
2012-09-15 21:05:37	VR2W-112610	A69-9001-1274
2012-09-15 21:17:56	VR2W-112610	A69-9001-1274
2012-09-15 21:26:03	VR2W-112610	A69-9001-1274
2012-09-15 21:29:45	VR2W-112610	A69-9001-1274
2012-09-15 21:37:18	VR2W-112610	A69-9001-1274
2012-09-15 21:44:34	VR2W-112610	A69-9001-1274
2012-09-15 21:52:25	VR2W-112610	A69-9001-1274
2012-09-15 22:05:12	VR2W-112610	A69-9001-1274
2012-09-15 22:17:23	VR2W-112610	A69-9001-1274
2012-09-15 22:25:31	VR2W-112610	A69-9001-1274
2012-09-15 22:29:48	VR2W-112610	A69-9001-1274
2012-09-15 22:37:26	VR2W-112610	A69-9001-1274
2012-09-16 01:48:25	VR2W-112610	A69-9001-1274
2012-09-16 04:08:47	VR2W-112610	A69-9001-1274
2012-09-16 04:17:10	VR2W-112610	A69-9001-1274
2012-09-16 05:13:20	VR2W-112610	A69-9001-1274
2012-09-16 05:17:49	VR2W-112610	A69-9001-1274
2012-09-16 05:21:52	VR2W-112610	A69-9001-1274
2012-09-16 05:36:08	VR2W-112610	A69-9001-1274
2012-09-16 05:52:23	VR2W-112610	A69-9001-1274
2012-09-16 06:03:53	VR2W-112610	A69-9001-1274
2012-09-16 06:08:10	VR2W-112610	A69-9001-1274
2012-09-16 06:11:47	VR2W-112610	A69-9001-1274
2012-09-16 06:15:45	VR2W-112610	A69-9001-1274
2012-09-16 07:09:43	VR2W-112610	A69-9001-1274
2012-09-16 21:22:44	VR2W-112610	A69-9001-1274
2012-09-16 21:27:33	VR2W-112610	A69-9001-1274
2012-09-16 21:32:16	VR2W-112610	A69-9001-1274
2012-09-16 21:36:46	VR2W-112610	A69-9001-1274
2012-09-16 21:40:52	VR2W-112610	A69-9001-1274
2012-09-16 21:45:47	VR2W-112610	A69-9001-1274
2012-09-16 21:50:41	VR2W-112610	A69-9001-1274
2012-09-16 23:05:11	VR2W-112610	A69-9001-1274
2012-09-17 00:02:19	VR2W-112610	A69-9001-1274
2012-09-17 02:36:36	VR2W-112610	A69-9001-1274
2012-09-17 02:40:56	VR2W-112610	A69-9001-1274
2012-09-17 02:52:20	VR2W-112610	A69-9001-1274
2012-09-17 02:56:00	VR2W-112610	A69-9001-1274
2012-09-17 03:23:23	VR2W-112610	A69-9001-1274
2012-09-17 03:47:51	VR2W-112610	A69-9001-1274
2012-09-17 04:02:48	VR2W-112610	A69-9001-1274
2012-09-17 04:06:30	VR2W-112610	A69-9001-1274
2012-09-17 04:52:49	VR2W-112610	A69-9001-1274
2012-09-17 05:09:43	VR2W-112610	A69-9001-1274
2012-09-17 05:24:50	VR2W-112610	A69-9001-1274
2012-09-17 05:48:15	VR2W-112610	A69-9001-1274
2012-09-17 06:08:53	VR2W-112610	A69-9001-1274
2012-09-17 06:24:04	VR2W-112610	A69-9001-1274
2012-09-17 21:10:52	VR2W-112610	A69-9001-1274
2012-09-17 21:14:41	VR2W-112610	A69-9001-1274
2012-09-17 21:19:04	VR2W-112610	A69-9001-1274
2012-09-17 21:31:10	VR2W-112610	A69-9001-1274
2012-09-17 21:35:40	VR2W-112610	A69-9001-1274
2012-09-17 21:44:37	VR2W-112610	A69-9001-1274
2012-09-17 21:49:27	VR2W-112610	A69-9001-1274
2012-09-17 22:41:04	VR2W-112610	A69-9001-1274
2012-09-17 22:49:48	VR2W-112610	A69-9001-1274
2012-09-18 00:59:01	VR2W-112610	A69-9001-1274
2012-09-18 01:29:12	VR2W-112610	A69-9001-1274
2012-09-18 03:26:26	VR2W-112610	A69-9001-1274
2012-09-18 03:58:58	VR2W-112610	A69-9001-1274
2012-09-18 04:03:09	VR2W-112610	A69-9001-1274
2012-09-18 04:06:38	VR2W-112610	A69-9001-1274
2012-09-18 04:10:19	VR2W-112610	A69-9001-1274
2012-09-18 04:14:26	VR2W-112610	A69-9001-1274
2012-09-18 04:21:06	VR2W-112610	A69-9001-1274
2012-09-18 04:28:14	VR2W-112610	A69-9001-1274
2012-09-18 04:32:19	VR2W-112610	A69-9001-1274
2012-09-18 06:05:53	VR2W-112610	A69-9001-1274
2012-09-18 06:12:48	VR2W-112610	A69-9001-1274
2012-09-18 06:16:36	VR2W-112610	A69-9001-1274
2012-09-18 06:20:56	VR2W-112610	A69-9001-1274
2012-09-18 06:28:54	VR2W-112610	A69-9001-1274
2012-09-18 06:36:09	VR2W-112610	A69-9001-1274
2012-09-18 06:40:25	VR2W-112610	A69-9001-1274
2012-09-18 06:43:58	VR2W-112610	A69-9001-1274
2012-09-18 21:12:38	VR2W-112610	A69-9001-1274
2012-09-18 21:50:15	VR2W-112610	A69-9001-1274
2012-09-18 21:53:38	VR2W-112610	A69-9001-1274
2012-09-19 02:18:43	VR2W-112610	A69-9001-1274
2012-09-19 06:05:45	VR2W-112610	A69-9001-1274
2012-09-19 20:20:51	VR2W-112610	A69-9001-1274
2012-09-19 20:38:32	VR2W-112610	A69-9001-1274
2012-09-19 20:46:55	VR2W-112610	A69-9001-1274
2012-09-19 21:23:49	VR2W-112610	A69-9001-1274
2012-09-19 21:50:53	VR2W-112610	A69-9001-1274
2012-09-20 06:03:25	VR2W-112610	A69-9001-1274
2012-09-20 07:07:40	VR2W-112610	A69-9001-1274
2012-09-20 07:38:31	VR2W-112610	A69-9001-1274
2012-09-20 20:39:49	VR2W-112610	A69-9001-1274
2012-09-20 20:52:47	VR2W-112610	A69-9001-1274
2012-09-20 20:56:35	VR2W-112610	A69-9001-1274
2012-09-20 21:08:54	VR2W-112610	A69-9001-1274
2012-09-20 21:12:27	VR2W-112610	A69-9001-1274
2012-09-20 21:37:29	VR2W-112610	A69-9001-1274
2012-09-20 21:52:55	VR2W-112610	A69-9001-1274
2012-09-20 21:59:44	VR2W-112610	A69-9001-1274
2012-09-21 21:04:56	VR2W-112610	A69-9001-1274
2012-09-21 21:08:59	VR2W-112610	A69-9001-1274
2012-09-21 21:13:50	VR2W-112610	A69-9001-1274
2012-09-21 21:18:35	VR2W-112610	A69-9001-1274
2012-09-21 21:23:11	VR2W-112610	A69-9001-1274
2012-09-21 21:27:26	VR2W-112610	A69-9001-1274
2012-09-21 21:31:01	VR2W-112610	A69-9001-1274
2012-09-21 21:46:59	VR2W-112610	A69-9001-1274
2012-09-21 21:50:29	VR2W-112610	A69-9001-1274
2012-09-21 21:58:23	VR2W-112610	A69-9001-1274
2012-09-21 22:50:23	VR2W-112610	A69-9001-1274
2012-09-22 02:13:51	VR2W-112610	A69-9001-1274
2012-09-22 06:39:33	VR2W-112610	A69-9001-1274
2012-09-22 20:25:33	VR2W-112610	A69-9001-1274
2012-09-22 20:29:13	VR2W-112610	A69-9001-1274
2012-09-22 20:33:15	VR2W-112610	A69-9001-1274
2012-09-22 20:38:05	VR2W-112610	A69-9001-1274
2012-09-22 20:42:48	VR2W-112610	A69-9001-1274
2012-09-22 20:47:20	VR2W-112610	A69-9001-1274
2012-09-22 20:54:44	VR2W-112610	A69-9001-1274
2012-09-22 20:58:03	VR2W-112610	A69-9001-1274
2012-09-22 21:01:25	VR2W-112610	A69-9001-1274
2012-09-22 21:04:54	VR2W-112610	A69-9001-1274
2012-09-22 21:12:43	VR2W-112610	A69-9001-1274
2012-09-22 21:34:27	VR2W-112613	A69-9001-1274
2012-09-22 22:27:43	VR2W-112613	A69-9001-1274
2012-09-22 22:32:12	VR2W-112610	A69-9001-1274
2012-09-22 23:28:41	VR2W-112610	A69-9001-1274
2012-09-23 00:38:10	VR2W-112610	A69-9001-1274
2012-09-23 07:34:01	VR2W-112610	A69-9001-1274
2012-09-23 07:38:12	VR2W-112610	A69-9001-1274
2012-09-23 08:07:18	VR2W-112610	A69-9001-1274
2012-09-23 20:39:20	VR2W-112610	A69-9001-1274
2012-09-23 20:43:08	VR2W-112610	A69-9001-1274
2012-09-23 20:47:30	VR2W-112610	A69-9001-1274
2012-09-23 20:51:19	VR2W-112610	A69-9001-1274
2012-09-23 20:59:28	VR2W-112610	A69-9001-1274
2012-09-23 21:11:36	VR2W-112610	A69-9001-1274
2012-09-23 21:14:55	VR2W-112610	A69-9001-1274
2012-09-23 21:18:19	VR2W-112610	A69-9001-1274
2012-09-23 21:37:31	VR2W-112613	A69-9001-1274
2012-09-23 21:51:05	VR2W-112610	A69-9001-1274
2012-09-24 00:41:14	VR2W-112610	A69-9001-1274
2012-09-24 00:54:51	VR2W-112610	A69-9001-1274
2012-09-24 01:59:11	VR2W-112610	A69-9001-1274
2012-09-24 02:15:38	VR2W-112610	A69-9001-1274
2012-09-24 20:17:44	VR2W-112610	A69-9001-1274
2012-09-24 20:22:14	VR2W-112610	A69-9001-1274
2012-09-24 20:40:49	VR2W-112610	A69-9001-1274
2012-09-24 20:49:45	VR2W-112610	A69-9001-1274
2012-09-24 20:53:28	VR2W-112610	A69-9001-1274
2012-09-24 20:57:38	VR2W-112610	A69-9001-1274
2012-09-24 21:04:40	VR2W-112610	A69-9001-1274
2012-09-24 21:08:36	VR2W-112610	A69-9001-1274
2012-09-24 21:17:30	VR2W-112610	A69-9001-1274
2012-09-25 00:50:38	VR2W-112610	A69-9001-1274
2012-09-25 01:11:20	VR2W-112610	A69-9001-1274
2012-09-25 01:37:53	VR2W-112610	A69-9001-1274
2012-09-25 01:41:42	VR2W-112610	A69-9001-1274
2012-09-25 02:11:51	VR2W-112610	A69-9001-1274
2012-09-25 02:18:53	VR2W-112610	A69-9001-1274
2012-09-25 02:27:21	VR2W-112610	A69-9001-1274
2012-09-25 02:35:05	VR2W-112610	A69-9001-1274
2012-09-25 02:50:24	VR2W-112610	A69-9001-1274
2012-09-25 03:02:53	VR2W-112610	A69-9001-1274
2012-09-25 03:06:37	VR2W-112610	A69-9001-1274
2012-09-25 20:10:50	VR2W-112610	A69-9001-1274
2012-09-25 20:27:27	VR2W-112610	A69-9001-1274
2012-09-25 20:31:18	VR2W-112610	A69-9001-1274
2012-09-25 20:35:45	VR2W-112610	A69-9001-1274
2012-09-25 20:39:43	VR2W-112610	A69-9001-1274
2012-09-25 20:48:50	VR2W-112610	A69-9001-1274
2012-09-25 21:14:13	VR2W-112610	A69-9001-1274
2012-09-25 21:23:35	VR2W-112610	A69-9001-1274
2012-09-25 21:40:31	VR2W-112610	A69-9001-1274
2012-09-26 20:18:24	VR2W-112610	A69-9001-1274
2012-09-26 20:30:24	VR2W-112610	A69-9001-1274
2012-09-26 20:34:33	VR2W-112610	A69-9001-1274
2012-09-26 20:37:54	VR2W-112610	A69-9001-1274
2012-09-26 20:41:21	VR2W-112610	A69-9001-1274
2012-09-27 02:38:44	VR2W-112610	A69-9001-1274
2012-09-27 02:42:47	VR2W-112610	A69-9001-1274
2012-09-27 05:02:48	VR2W-112610	A69-9001-1274
2012-09-27 20:31:57	VR2W-112610	A69-9001-1274
2012-09-27 20:36:50	VR2W-112610	A69-9001-1274
2012-09-27 20:41:40	VR2W-112610	A69-9001-1274
2012-09-27 20:46:25	VR2W-112610	A69-9001-1274
2012-09-27 21:02:29	VR2W-112610	A69-9001-1274
2012-09-27 21:23:47	VR2W-112614	A69-9001-1274					Deep 0m
2012-09-28 02:11:32	VR2W-112610	A69-9001-1274
2012-09-28 02:15:28	VR2W-112610	A69-9001-1274
2012-09-28 02:24:24	VR2W-112610	A69-9001-1274
2012-09-28 02:28:07	VR2W-112610	A69-9001-1274
2012-09-28 03:07:31	VR2W-112610	A69-9001-1274
2012-09-28 03:54:40	VR2W-112610	A69-9001-1274
2012-09-28 04:03:35	VR2W-112610	A69-9001-1274
2012-09-28 04:13:06	VR2W-112610	A69-9001-1274
2012-09-28 04:17:34	VR2W-112610	A69-9001-1274
2012-09-28 04:26:18	VR2W-112610	A69-9001-1274
2012-09-28 06:49:23	VR2W-112610	A69-9001-1274
2012-09-28 06:53:00	VR2W-112610	A69-9001-1274
2012-09-28 20:20:53	VR2W-112610	A69-9001-1274
2012-09-28 20:34:41	VR2W-112610	A69-9001-1274
2012-09-29 02:46:03	VR2W-112610	A69-9001-1274
2012-09-29 03:17:55	VR2W-112610	A69-9001-1274
2012-09-29 03:51:14	VR2W-112610	A69-9001-1274
2012-09-29 04:07:54	VR2W-112610	A69-9001-1274
2012-09-29 05:05:10	VR2W-112610	A69-9001-1274
2012-09-29 06:00:46	VR2W-112610	A69-9001-1274
2012-09-29 07:26:02	VR2W-112610	A69-9001-1274
2012-09-29 21:00:00	VR2W-112618	A69-9001-1274
2012-09-29 21:08:43	VR2W-112618	A69-9001-1274
2012-09-29 21:13:04	VR2W-112617	A69-9001-1274
2012-09-29 21:27:44	VR2W-112618	A69-9001-1274
2012-09-29 22:31:05	VR2W-112613	A69-9001-1274
2012-09-30 03:54:57	VR2W-112610	A69-9001-1274
2012-09-30 04:34:47	VR2W-112610	A69-9001-1274
2012-09-30 04:59:05	VR2W-112610	A69-9001-1274
2012-09-30 20:37:52	VR2W-112610	A69-9001-1274
2012-09-30 21:26:51	VR2W-112613	A69-9001-1274
2012-09-30 21:36:08	VR2W-112613	A69-9001-1274
2012-09-30 21:43:45	VR2W-112613	A69-9001-1274
2012-10-01 03:38:13	VR2W-112610	A69-9001-1274
2012-10-01 04:10:26	VR2W-112610	A69-9001-1274
2012-10-01 04:23:00	VR2W-112610	A69-9001-1274
2012-10-01 04:27:47	VR2W-112610	A69-9001-1274
2012-10-01 20:30:07	VR2W-112610	A69-9001-1274
2012-10-01 21:24:31	VR2W-112610	A69-9001-1274
2012-10-01 22:28:05	VR2W-112616	A69-9001-1274
2012-10-02 20:30:40	VR2W-112610	A69-9001-1274
2012-10-02 20:56:20	VR2W-112610	A69-9001-1274
2012-10-02 21:19:50	VR2W-112613	A69-9001-1274
2012-10-02 21:24:08	VR2W-112613	A69-9001-1274
2012-10-02 21:27:47	VR2W-112613	A69-9001-1274
2012-10-02 22:11:09	VR2W-112611	A69-9001-1274
2012-10-03 20:48:03	VR2W-112610	A69-9001-1274
2012-10-04 00:53:16	VR2W-112610	A69-9001-1274
2012-10-04 05:29:03	VR2W-112610	A69-9001-1274
2012-10-04 07:28:01	VR2W-112610	A69-9001-1274
2012-10-04 23:52:48	VR2W-112610	A69-9001-1274
2012-10-05 02:51:56	VR2W-112610	A69-9001-1274
2012-10-05 06:50:01	VR2W-112610	A69-9001-1274
2012-10-05 06:56:54	VR2W-112610	A69-9001-1274
2012-10-05 07:00:39	VR2W-112610	A69-9001-1274
2012-10-05 07:04:54	VR2W-112610	A69-9001-1274
2012-10-05 07:16:42	VR2W-112610	A69-9001-1274
2012-10-05 21:03:08	VR2W-112610	A69-9001-1274
2012-10-06 02:57:32	VR2W-112610	A69-9001-1274
2012-10-06 05:50:13	VR2W-112610	A69-9001-1274
2012-10-06 20:19:25	VR2W-112610	A69-9001-1274
2012-10-07 07:17:18	VR2W-112610	A69-9001-1274
2012-10-07 21:44:16	VR2W-112611	A69-9001-1274
2012-10-08 01:13:48	VR2W-112610	A69-9001-1274
2012-10-08 20:05:01	VR2W-112610	A69-9001-1274
2012-10-08 20:11:38	VR2W-112610	A69-9001-1274
2012-10-08 20:15:04	VR2W-112610	A69-9001-1274
2012-10-08 20:30:14	VR2W-112612	A69-9001-1274
2012-10-09 02:07:23	VR2W-112610	A69-9001-1274
2012-10-09 20:27:12	VR2W-112610	A69-9001-1274
2012-10-09 20:50:35	VR2W-112611	A69-9001-1274
2012-10-09 21:21:46	VR2W-112611	A69-9001-1274
2012-10-11 01:09:43	VR2W-112610	A69-9001-1274
2012-10-11 20:47:24	VR2W-112614	A69-9001-1274					Deep 0m
2012-10-11 21:59:44	VR2W-112613	A69-9001-1274
2012-10-12 02:08:49	VR2W-112610	A69-9001-1274
2012-10-12 03:16:54	VR2W-112610	A69-9001-1274
2012-10-13 01:57:18	VR2W-112610	A69-9001-1274
2012-10-13 20:39:53	VR2W-112613	A69-9001-1274
2012-10-13 20:43:14	VR2W-112613	A69-9001-1274
2012-10-13 20:46:41	VR2W-112613	A69-9001-1274
2012-10-14 03:31:42	VR2W-112610	A69-9001-1274
2012-10-14 04:10:01	VR2W-112610	A69-9001-1274
2012-10-14 20:13:30	VR2W-112610	A69-9001-1274
2012-10-14 20:17:07	VR2W-112610	A69-9001-1274
2012-10-14 20:41:38	VR2W-112611	A69-9001-1274
2012-10-14 21:12:36	VR2W-112614	A69-9001-1274					Deep 0m
2012-10-15 01:09:40	VR2W-112610	A69-9001-1274
2012-10-15 03:00:14	VR2W-112610	A69-9001-1274
2012-10-15 04:46:20	VR2W-112610	A69-9001-1274
2012-10-15 05:00:55	VR2W-112610	A69-9001-1274
2012-10-16 04:38:20	VR2W-112610	A69-9001-1274
2012-10-16 04:56:52	VR2W-112610	A69-9001-1274
2012-10-16 05:50:18	VR2W-112610	A69-9001-1274
2012-10-18 06:45:14	VR2W-112610	A69-9001-1274
2012-10-18 06:48:38	VR2W-112610	A69-9001-1274
2012-10-19 03:59:04	VR2W-112610	A69-9001-1274
2012-10-20 07:11:21	VR2W-112610	A69-9001-1274
2012-10-20 21:04:53	VR2W-112614	A69-9001-1274					Deep 0m
2012-10-20 21:13:05	VR2W-112613	A69-9001-1274
2012-10-20 21:51:48	VR2W-112612	A69-9001-1274
2012-10-20 23:57:02	VR2W-112610	A69-9001-1274
2012-10-21 20:51:18	VR2W-112615	A69-9001-1274
2012-10-21 21:16:12	VR2W-112612	A69-9001-1274
2012-10-22 20:01:17	VR2W-112610	A69-9001-1274
2012-10-23 20:10:56	VR2W-112610	A69-9001-1274
2012-10-23 20:56:26	VR2W-112613	A69-9001-1274
2012-10-24 02:48:06	VR2W-112610	A69-9001-1274
2012-10-24 20:30:13	VR2W-112610	A69-9001-1274
2012-10-24 20:54:02	VR2W-112612	A69-9001-1274
2012-10-25 02:10:31	VR2W-112610	A69-9001-1274
2012-10-25 20:08:26	VR2W-112610	A69-9001-1274
2012-10-26 04:57:38	VR2W-112610	A69-9001-1274
2012-10-26 21:07:48	VR2W-112614	A69-9001-1274					Deep 0m
2012-10-26 21:16:30	VR2W-112613	A69-9001-1274
2012-10-27 01:30:58	VR2W-112610	A69-9001-1274
2012-10-28 20:39:23	VR2W-112610	A69-9001-1274
2012-10-28 21:03:49	VR2W-112616	A69-9001-1274
2012-10-28 21:40:35	VR2W-112616	A69-9001-1274
2012-10-29 20:45:48	VR2W-112610	A69-9001-1274
2012-10-29 21:23:39	VR2W-112612	A69-9001-1274
2012-10-29 21:45:54	VR2W-112614	A69-9001-1274					Deep 0m
2012-10-30 06:53:05	VR2W-112610	A69-9001-1274
2012-10-30 06:57:49	VR2W-112610	A69-9001-1274
2012-10-30 07:09:43	VR2W-112610	A69-9001-1274
2012-10-30 07:23:12	VR2W-112610	A69-9001-1274
2012-10-30 21:08:16	VR2W-112610	A69-9001-1274
2012-10-31 00:14:50	VR2W-112610	A69-9001-1274
2012-10-31 21:06:40	VR2W-112611	A69-9001-1274
2012-11-01 02:57:29	VR2W-112610	A69-9001-1274
2012-11-01 03:17:54	VR2W-112610	A69-9001-1274
2012-11-01 22:47:46	VR2W-112611	A69-9001-1274
2012-11-02 20:39:23	VR2W-112610	A69-9001-1274
2012-11-02 20:56:10	VR2W-112610	A69-9001-1274
2012-11-02 21:09:42	VR2W-112610	A69-9001-1274
2012-11-02 23:40:48	VR2W-112610	A69-9001-1274
2012-11-03 02:09:18	VR2W-112610	A69-9001-1274
2012-11-03 20:32:04	VR2W-112610	A69-9001-1274
2012-11-03 20:35:26	VR2W-112610	A69-9001-1274
2012-11-04 21:26:21	VR2W-112614	A69-9001-1274					Deep 0m
2012-11-04 22:08:02	VR2W-112612	A69-9001-1274
2012-11-05 22:20:30	VR2W-112610	A69-9001-1274
2012-11-09 21:13:06	VR2W-112611	A69-9001-1274
2012-11-11 20:39:54	VR2W-112614	A69-9001-1274					Deep 0m
2012-11-13 20:36:26	VR2W-112610	A69-9001-1274
2012-11-13 20:45:41	VR2W-112610	A69-9001-1274
2012-11-13 22:12:13	VR2W-112610	A69-9001-1274
2012-11-15 05:52:45	VR2W-112610	A69-9001-1274
2012-11-15 19:58:12	VR2W-112610	A69-9001-1274
2012-11-15 20:06:45	VR2W-112610	A69-9001-1274
2012-11-16 06:58:50	VR2W-112610	A69-9001-1274
2012-11-16 07:27:12	VR2W-112610	A69-9001-1274
2012-11-16 07:58:46	VR2W-112610	A69-9001-1274
2012-11-16 08:03:15	VR2W-112610	A69-9001-1274
2012-11-16 08:07:18	VR2W-112610	A69-9001-1274
2012-11-16 08:12:08	VR2W-112610	A69-9001-1274
2012-11-16 17:05:19	VR2W-112610	A69-9001-1274
2012-11-16 17:47:10	VR2W-112610	A69-9001-1274
2012-11-16 18:19:32	VR2W-112610	A69-9001-1274
2012-11-16 18:29:11	VR2W-112610	A69-9001-1274
2012-11-16 18:33:50	VR2W-112610	A69-9001-1274
2012-11-16 18:38:11	VR2W-112610	A69-9001-1274
2012-11-16 18:41:59	VR2W-112610	A69-9001-1274
2012-11-16 18:46:18	VR2W-112610	A69-9001-1274
2012-11-16 18:50:00	VR2W-112610	A69-9001-1274
2012-11-16 18:54:10	VR2W-112610	A69-9001-1274
2012-11-16 18:57:32	VR2W-112610	A69-9001-1274
2012-11-16 19:08:49	VR2W-112610	A69-9001-1274
2012-11-16 20:10:18	VR2W-112610	A69-9001-1274
2012-11-16 21:11:43	VR2W-112613	A69-9001-1274
2012-11-17 06:26:19	VR2W-112610	A69-9001-1274
2012-11-17 07:30:30	VR2W-112610	A69-9001-1274
2012-11-17 07:49:34	VR2W-112610	A69-9001-1274
2012-11-17 07:58:03	VR2W-112610	A69-9001-1274
2012-11-17 20:04:00	VR2W-112610	A69-9001-1274
2012-11-18 07:05:21	VR2W-112610	A69-9001-1274
2012-11-18 20:42:29	VR2W-112610	A69-9001-1274
2012-11-18 20:54:49	VR2W-112610	A69-9001-1274
2012-11-18 20:59:35	VR2W-112610	A69-9001-1274
2012-11-18 21:21:01	VR2W-112610	A69-9001-1274
2012-11-18 21:25:44	VR2W-112610	A69-9001-1274
2012-11-18 23:19:31	VR2W-112610	A69-9001-1274
2012-11-19 06:53:04	VR2W-112610	A69-9001-1274
2012-11-19 20:10:40	VR2W-112610	A69-9001-1274
2012-11-19 21:51:20	VR2W-112610	A69-9001-1274
2012-11-21 20:27:41	VR2W-112610	A69-9001-1274
2012-11-21 23:50:23	VR2W-112610	A69-9001-1274
2012-11-22 00:05:59	VR2W-112610	A69-9001-1274
2012-11-23 01:31:01	VR2W-112610	A69-9001-1274
2012-11-23 03:30:37	VR2W-112610	A69-9001-1274
2012-11-25 03:32:45	VR2W-112610	A69-9001-1274
2012-11-26 20:43:42	VR2W-112610	A69-9001-1274
2012-11-27 19:54:10	VR2W-112610	A69-9001-1274
2012-11-27 20:05:47	VR2W-112610	A69-9001-1274
2012-11-28 03:34:40	VR2W-112610	A69-9001-1274
2012-11-28 03:53:51	VR2W-112610	A69-9001-1274
2012-11-28 07:29:46	VR2W-112610	A69-9001-1274
2012-11-29 20:16:31	VR2W-112610	A69-9001-1274
2012-11-29 20:46:23	VR2W-112610	A69-9001-1274
2012-11-29 20:58:43	VR2W-112610	A69-9001-1274
2012-11-30 20:29:14	VR2W-112610	A69-9001-1274
2012-11-30 20:48:11	VR2W-112610	A69-9001-1274
2012-11-30 21:37:50	VR2W-112611	A69-9001-1274
2012-12-01 20:23:35	VR2W-112610	A69-9001-1274
2012-12-02 20:05:06	VR2W-112610	A69-9001-1274
2012-12-02 20:39:39	VR2W-112610	A69-9001-1274
2012-12-03 19:39:50	VR2W-112610	A69-9001-1274
2012-12-03 19:44:24	VR2W-112610	A69-9001-1274
2012-12-03 19:52:07	VR2W-112610	A69-9001-1274
2012-12-03 20:25:57	VR2W-112610	A69-9001-1274
2012-12-04 07:05:34	VR2W-112610	A69-9001-1274
2012-12-06 08:36:06	VR2W-112610	A69-9001-1274
2012-12-06 19:40:33	VR2W-112610	A69-9001-1274
2012-12-06 19:50:56	VR2W-112610	A69-9001-1274
2012-12-06 20:11:59	VR2W-112610	A69-9001-1274
2012-12-06 20:33:00	VR2W-112610	A69-9001-1274
2012-12-07 06:29:03	VR2W-112610	A69-9001-1274
2012-12-07 20:25:09	VR2W-112610	A69-9001-1274
2012-12-08 04:58:32	VR2W-112610	A69-9001-1274
2012-12-08 20:01:41	VR2W-112610	A69-9001-1274
2012-12-08 20:05:16	VR2W-112610	A69-9001-1274
2012-12-08 20:31:36	VR2W-112613	A69-9001-1274
2012-12-08 20:52:35	VR2W-112610	A69-9001-1274
2012-12-08 21:00:32	VR2W-112610	A69-9001-1274
2012-12-09 04:02:56	VR2W-112610	A69-9001-1274
2012-12-09 20:13:10	VR2W-112610	A69-9001-1274
2012-12-09 20:17:56	VR2W-112610	A69-9001-1274
2012-12-09 20:22:33	VR2W-112610	A69-9001-1274
2012-12-09 20:26:49	VR2W-112610	A69-9001-1274
2012-12-10 06:59:55	VR2W-112610	A69-9001-1274
2012-12-10 08:00:00	VR2W-112610	A69-9001-1274
2012-12-10 20:23:42	VR2W-112610	A69-9001-1274
2012-12-10 20:27:06	VR2W-112610	A69-9001-1274
2012-12-10 20:55:09	VR2W-112610	A69-9001-1274
2012-12-11 02:45:47	VR2W-112610	A69-9001-1274
2012-12-11 04:47:44	VR2W-112610	A69-9001-1274
2012-12-11 07:16:53	VR2W-112610	A69-9001-1274
2012-12-11 20:02:12	VR2W-112610	A69-9001-1274
2012-12-11 20:09:56	VR2W-112610	A69-9001-1274
2012-12-11 20:13:44	VR2W-112610	A69-9001-1274
2012-12-11 20:18:02	VR2W-112610	A69-9001-1274
2012-12-11 21:28:42	VR2W-112610	A69-9001-1274
2012-12-12 19:46:52	VR2W-112610	A69-9001-1274
2012-12-12 20:16:54	VR2W-112610	A69-9001-1274
2012-12-12 20:40:21	VR2W-112610	A69-9001-1274
2012-12-12 20:44:26	VR2W-112610	A69-9001-1274
2012-12-12 20:54:15	VR2W-112610	A69-9001-1274
2012-12-12 21:03:55	VR2W-112610	A69-9001-1274
2012-12-12 21:08:37	VR2W-112610	A69-9001-1274
2012-12-12 21:13:04	VR2W-112610	A69-9001-1274
2012-12-12 22:04:42	VR2W-112610	A69-9001-1274
2012-12-13 20:33:18	VR2W-112610	A69-9001-1274
2012-12-13 21:43:18	VR2W-112610	A69-9001-1274
2012-12-13 22:59:53	VR2W-112610	A69-9001-1274
2012-12-14 02:58:42	VR2W-112610	A69-9001-1274
2012-12-14 20:24:30	VR2W-112610	A69-9001-1274
2012-12-14 20:46:15	VR2W-112610	A69-9001-1274
2012-12-14 21:28:58	VR2W-112610	A69-9001-1274
2012-12-15 06:15:04	VR2W-112610	A69-9001-1274
2012-12-15 19:54:16	VR2W-112610	A69-9001-1274
2012-12-17 20:09:02	VR2W-112610	A69-9001-1274
2012-12-17 20:12:54	VR2W-112610	A69-9001-1274
2012-12-17 20:17:22	VR2W-112610	A69-9001-1274
2012-12-17 20:21:26	VR2W-112610	A69-9001-1274
2012-12-17 20:31:04	VR2W-112610	A69-9001-1274
2012-12-17 20:40:05	VR2W-112610	A69-9001-1274
2012-12-18 20:08:58	VR2W-112610	A69-9001-1274
2012-12-18 20:13:40	VR2W-112610	A69-9001-1274
2012-12-19 20:00:13	VR2W-112610	A69-9001-1274
2012-12-19 21:57:30	VR2W-112610	A69-9001-1274
2012-12-20 04:24:42	VR2W-112610	A69-9001-1274
2012-12-21 20:00:24	VR2W-112610	A69-9001-1274
2012-12-21 20:24:16	VR2W-112610	A69-9001-1274
2012-12-21 20:29:09	VR2W-112610	A69-9001-1274
2012-12-21 20:34:00	VR2W-112610	A69-9001-1274
2012-12-22 07:54:14	VR2W-112610	A69-9001-1274
2012-12-22 19:56:43	VR2W-112610	A69-9001-1274
2012-12-25 04:07:19	VR2W-112610	A69-9001-1274
2012-12-27 21:25:22	VR2W-112610	A69-9001-1274
2012-12-31 04:10:18	VR2W-112610	A69-9001-1274
2013-01-02 20:20:00	VR2W-112610	A69-9001-1274
2013-01-09 02:11:00	VR2W-112610	A69-9001-1274
2013-01-10 03:47:44	VR2W-112610	A69-9001-1274
2013-01-11 04:38:50	VR2W-112610	A69-9001-1274
2013-01-14 07:14:56	VR2W-112610	A69-9001-1274
2013-01-14 08:31:16	VR2W-112610	A69-9001-1274
2013-01-14 08:38:33	VR2W-112610	A69-9001-1274
2013-01-14 21:26:41	VR2W-112610	A69-9001-1274
2013-01-14 22:19:07	VR2W-112610	A69-9001-1274
2013-01-15 21:53:46	VR2W-112610	A69-9001-1274
2013-01-17 22:34:50	VR2W-112610	A69-9001-1274
2013-01-18 04:35:52	VR2W-112610	A69-9001-1274
2013-01-19 00:43:21	VR2W-112611	A69-9001-1274
2013-01-19 21:09:41	VR2W-112616	A69-9001-1274
2013-01-19 22:47:05	VR2W-112610	A69-9001-1274
2013-01-20 00:28:00	VR2W-112610	A69-9001-1274
2013-01-20 03:47:22	VR2W-112610	A69-9001-1274
2013-01-20 05:58:14	VR2W-112610	A69-9001-1274
2013-01-20 07:11:20	VR2W-112610	A69-9001-1274
2013-01-20 22:49:58	VR2W-112610	A69-9001-1274
2013-01-20 22:53:29	VR2W-112610	A69-9001-1274
2013-01-20 23:14:13	VR2W-112612	A69-9001-1274
2013-01-20 23:27:40	VR2W-112613	A69-9001-1274
2013-01-22 04:04:20	VR2W-112610	A69-9001-1274
2013-01-24 22:38:14	VR2W-112610	A69-9001-1274
2013-01-25 02:04:06	VR2W-112610	A69-9001-1274
2013-01-25 03:39:34	VR2W-112610	A69-9001-1274
2013-01-25 03:46:33	VR2W-112610	A69-9001-1274
2013-01-25 04:24:33	VR2W-112610	A69-9001-1274
2013-01-25 22:09:55	VR2W-112610	A69-9001-1274
2013-01-26 02:46:38	VR2W-112610	A69-9001-1274
2013-01-26 03:59:15	VR2W-112610	A69-9001-1274
2013-01-26 21:07:21	VR2W-112616	A69-9001-1274
2013-01-26 23:50:58	VR2W-112610	A69-9001-1274
2013-01-27 01:29:12	VR2W-112610	A69-9001-1274
2013-01-27 02:42:57	VR2W-112610	A69-9001-1274
2013-01-27 05:33:33	VR2W-112610	A69-9001-1274
2013-01-27 05:40:07	VR2W-112610	A69-9001-1274
2013-01-27 05:43:25	VR2W-112610	A69-9001-1274
2013-01-27 05:46:45	VR2W-112610	A69-9001-1274
2013-01-27 05:50:07	VR2W-112610	A69-9001-1274
2013-01-27 05:53:39	VR2W-112610	A69-9001-1274
2013-01-28 03:31:34	VR2W-112610	A69-9001-1274
2013-01-28 03:35:06	VR2W-112610	A69-9001-1274
2013-01-28 03:43:25	VR2W-112610	A69-9001-1274
2013-01-28 20:43:04	VR2W-112616	A69-9001-1274
2013-01-28 21:31:21	VR2W-112612	A69-9001-1274
2013-01-30 06:09:06	VR2W-112610	A69-9001-1274
2013-01-31 02:23:10	VR2W-112610	A69-9001-1274
2013-01-31 04:54:29	VR2W-112610	A69-9001-1274
2013-01-31 20:34:01	VR2W-112610	A69-9001-1274
2013-01-31 21:11:55	VR2W-112611	A69-9001-1274
2013-01-31 22:09:29	VR2W-112610	A69-9001-1274
2013-02-01 07:12:25	VR2W-112610	A69-9001-1274
2013-02-01 07:15:48	VR2W-112610	A69-9001-1274
2013-02-01 20:22:34	VR2W-112610	A69-9001-1274
2013-02-01 21:02:42	VR2W-112613	A69-9001-1274
2013-02-03 02:51:20	VR2W-112610	A69-9001-1274
2013-02-03 05:18:35	VR2W-112610	A69-9001-1274
2013-02-03 20:25:41	VR2W-112610	A69-9001-1274
2013-02-06 02:42:44	VR2W-112610	A69-9001-1274
2013-02-06 23:37:55	VR2W-112610	A69-9001-1274
2013-02-07 02:43:00	VR2W-112610	A69-9001-1274
2013-02-08 03:01:18	VR2W-112610	A69-9001-1274
2013-02-08 20:47:06	VR2W-112610	A69-9001-1274
2013-02-08 21:33:47	VR2W-112610	A69-9001-1274
2013-02-09 04:09:04	VR2W-112610	A69-9001-1274
2013-02-09 04:46:42	VR2W-112610	A69-9001-1274
2013-02-10 03:23:48	VR2W-112610	A69-9001-1274
2013-02-10 23:21:21	VR2W-112610	A69-9001-1274
2013-02-10 23:47:07	VR2W-112610	A69-9001-1274
