# Supplementary material for: Simulated Macro-Algal Outbreak Triggers a Large-Scale Response on Coral Reefs
Source: PLoS One. 2015 Jul 14;10(7):e0132895. doi: 10.1371/journal.pone.0132895 (PMC4501832; doi:10.1371/journal.pone.0132895)
Supplement: S1 Dataset — Data has been separated into three sub-folders; video data, visual transect data and individual fishes’ acoustic detection data. (ZIP) [file pone.0132895.s001.zip › Raw Data/Spatial/Scarid/6488TS.csv]

Date and Time (UTC)	Receiver	Transmitter	Transmitter Name	Transmitter Serial	Sensor Value	Sensor Unit	Station Name	Latitude	Longitude
2012-09-10 00:14:25	VR2W-105219	A69-1601-6488
2012-09-10 00:18:58	VR2W-105219	A69-1601-6488
2012-09-10 00:23:10	VR2W-105219	A69-1601-6488
2012-09-10 00:34:47	VR2W-105219	A69-1601-6488
2012-09-10 00:38:32	VR2W-105219	A69-1601-6488
2012-09-10 00:46:25	VR2W-105219	A69-1601-6488
2012-09-10 00:50:26	VR2W-105219	A69-1601-6488
2012-09-10 00:55:13	VR2W-105219	A69-1601-6488
2012-09-10 01:08:22	VR2W-105219	A69-1601-6488
2012-09-10 01:17:51	VR2W-105219	A69-1601-6488
2012-09-10 01:26:21	VR2W-105219	A69-1601-6488
2012-09-10 01:35:57	VR2W-105219	A69-1601-6488
2012-09-10 01:40:34	VR2W-105219	A69-1601-6488
2012-09-10 01:48:40	VR2W-105219	A69-1601-6488
2012-09-10 01:52:58	VR2W-105219	A69-1601-6488
2012-09-10 01:56:39	VR2W-105219	A69-1601-6488
2012-09-10 02:00:47	VR2W-105219	A69-1601-6488
2012-09-10 02:04:10	VR2W-105219	A69-1601-6488
2012-09-10 02:07:41	VR2W-105219	A69-1601-6488
2012-09-10 02:15:52	VR2W-105219	A69-1601-6488
2012-09-10 02:19:43	VR2W-105219	A69-1601-6488
2012-09-10 02:24:12	VR2W-105219	A69-1601-6488
2012-09-10 02:28:14	VR2W-105219	A69-1601-6488
2012-09-10 02:37:49	VR2W-105219	A69-1601-6488
2012-09-10 02:46:43	VR2W-105219	A69-1601-6488
2012-09-10 03:05:47	VR2W-105219	A69-1601-6488
2012-09-10 03:07:53	VR2W-105218	A69-1601-6488					PB11
2012-09-10 03:09:02	VR2W-105219	A69-1601-6488
2012-09-10 03:12:17	VR2W-105219	A69-1601-6488
2012-09-10 03:15:34	VR2W-105219	A69-1601-6488
2012-09-10 03:22:16	VR2W-105219	A69-1601-6488
2012-09-10 03:24:38	VR2W-105218	A69-1601-6488					PB11
2012-09-10 03:25:47	VR2W-105219	A69-1601-6488
2012-09-10 03:29:36	VR2W-105219	A69-1601-6488
2012-09-10 03:34:00	VR2W-105219	A69-1601-6488
2012-09-10 03:46:40	VR2W-105219	A69-1601-6488
2012-09-10 03:58:19	VR2W-105219	A69-1601-6488
2012-09-10 04:06:30	VR2W-105219	A69-1601-6488
2012-09-10 04:09:11	VR2W-105218	A69-1601-6488					PB11
2012-09-10 04:10:21	VR2W-105219	A69-1601-6488
2012-09-10 04:13:38	VR2W-105218	A69-1601-6488					PB11
2012-09-10 04:18:48	VR2W-105219	A69-1601-6488
2012-09-10 04:28:11	VR2W-105219	A69-1601-6488
2012-09-10 04:32:32	VR2W-105219	A69-1601-6488
2012-09-10 04:34:08	VR2W-105221	A69-1601-6488
2012-09-10 04:36:19	VR2W-105219	A69-1601-6488
2012-09-10 04:44:25	VR2W-105219	A69-1601-6488
2012-09-10 04:48:42	VR2W-105219	A69-1601-6488
2012-09-10 04:52:21	VR2W-105219	A69-1601-6488
2012-09-10 04:56:26	VR2W-105219	A69-1601-6488
2012-09-10 04:59:40	VR2W-105219	A69-1601-6488
2012-09-10 05:09:28	VR2W-105219	A69-1601-6488
2012-09-10 05:16:12	VR2W-105219	A69-1601-6488
2012-09-10 05:27:15	VR2W-105218	A69-1601-6488					PB11
2012-09-10 06:02:03	VR2W-105219	A69-1601-6488
2012-09-10 06:09:08	VR2W-105218	A69-1601-6488					PB11
2012-09-10 06:10:18	VR2W-105219	A69-1601-6488
2012-09-10 06:14:14	VR2W-105219	A69-1601-6488
2012-09-10 06:31:29	VR2W-105219	A69-1601-6488
2012-09-10 06:40:05	VR2W-105219	A69-1601-6488
2012-09-10 06:44:28	VR2W-105219	A69-1601-6488
2012-09-10 07:07:45	VR2W-105219	A69-1601-6488
2012-09-10 07:12:09	VR2W-105219	A69-1601-6488
2012-09-10 20:29:24	VR2W-105219	A69-1601-6488
2012-09-10 20:33:21	VR2W-105219	A69-1601-6488
2012-09-10 20:46:22	VR2W-105219	A69-1601-6488
2012-09-10 20:50:59	VR2W-105219	A69-1601-6488
2012-09-10 20:55:19	VR2W-105219	A69-1601-6488
2012-09-10 20:59:05	VR2W-105219	A69-1601-6488
2012-09-10 21:03:22	VR2W-105219	A69-1601-6488
2012-09-10 21:18:01	VR2W-105219	A69-1601-6488
2012-09-10 21:29:25	VR2W-105219	A69-1601-6488
2012-09-10 22:02:58	VR2W-105218	A69-1601-6488					PB11
2012-09-10 22:04:08	VR2W-105219	A69-1601-6488
2012-09-10 22:08:26	VR2W-105219	A69-1601-6488
2012-09-10 22:27:09	VR2W-105219	A69-1601-6488
2012-09-10 22:47:33	VR2W-105219	A69-1601-6488
2012-09-10 23:03:35	VR2W-105219	A69-1601-6488
2012-09-10 23:15:20	VR2W-105219	A69-1601-6488
2012-09-10 23:28:04	VR2W-105219	A69-1601-6488
2012-09-10 23:40:16	VR2W-105219	A69-1601-6488
2012-09-10 23:53:20	VR2W-105219	A69-1601-6488
2012-09-10 23:57:47	VR2W-105219	A69-1601-6488
2012-09-11 00:06:33	VR2W-105219	A69-1601-6488
2012-09-11 00:11:10	VR2W-105219	A69-1601-6488
2012-09-11 00:31:30	VR2W-105219	A69-1601-6488
2012-09-11 00:41:42	VR2W-105218	A69-1601-6488					PB11
2012-09-11 00:42:52	VR2W-105219	A69-1601-6488
2012-09-11 00:50:02	VR2W-105219	A69-1601-6488
2012-09-11 01:13:16	VR2W-105218	A69-1601-6488					PB11
2012-09-11 01:14:25	VR2W-105219	A69-1601-6488
2012-09-11 01:18:34	VR2W-105219	A69-1601-6488
2012-09-11 01:25:28	VR2W-105219	A69-1601-6488
2012-09-11 01:29:16	VR2W-105219	A69-1601-6488
2012-09-11 01:33:38	VR2W-105219	A69-1601-6488
2012-09-11 01:37:27	VR2W-105219	A69-1601-6488
2012-09-11 01:50:26	VR2W-105219	A69-1601-6488
2012-09-11 01:58:35	VR2W-105219	A69-1601-6488
2012-09-11 02:05:36	VR2W-105218	A69-1601-6488					PB11
2012-09-11 02:06:46	VR2W-105219	A69-1601-6488
2012-09-11 02:15:03	VR2W-105219	A69-1601-6488
2012-09-11 02:19:36	VR2W-105219	A69-1601-6488
2012-09-11 02:23:46	VR2W-105219	A69-1601-6488
2012-09-11 02:27:14	VR2W-105219	A69-1601-6488
2012-09-11 02:30:54	VR2W-105219	A69-1601-6488
2012-09-11 02:33:51	VR2W-105218	A69-1601-6488					PB11
2012-09-11 02:35:01	VR2W-105219	A69-1601-6488
2012-09-11 02:41:46	VR2W-105219	A69-1601-6488
2012-09-11 02:45:22	VR2W-105219	A69-1601-6488
2012-09-11 02:54:01	VR2W-105219	A69-1601-6488
2012-09-11 02:58:30	VR2W-105219	A69-1601-6488
2012-09-11 03:17:11	VR2W-105219	A69-1601-6488
2012-09-11 03:35:30	VR2W-105219	A69-1601-6488
2012-09-11 03:42:51	VR2W-105219	A69-1601-6488
2012-09-11 04:03:27	VR2W-105219	A69-1601-6488
2012-09-11 04:06:06	VR2W-105218	A69-1601-6488					PB11
2012-09-11 04:07:16	VR2W-105219	A69-1601-6488
2012-09-11 04:31:51	VR2W-105219	A69-1601-6488
2012-09-11 04:35:13	VR2W-105218	A69-1601-6488					PB11
2012-09-11 04:40:34	VR2W-105219	A69-1601-6488
2012-09-11 04:44:02	VR2W-105219	A69-1601-6488
2012-09-11 04:58:41	VR2W-105219	A69-1601-6488
2012-09-11 05:18:49	VR2W-105219	A69-1601-6488
2012-09-11 05:31:20	VR2W-105219	A69-1601-6488
2012-09-11 05:52:34	VR2W-105219	A69-1601-6488
2012-09-11 06:27:22	VR2W-105218	A69-1601-6488					PB11
2012-09-11 21:08:10	VR2W-105219	A69-1601-6488
2012-09-11 21:20:10	VR2W-105219	A69-1601-6488
2012-09-11 21:23:38	VR2W-105219	A69-1601-6488
2012-09-11 21:27:21	VR2W-105219	A69-1601-6488
2012-09-11 21:31:32	VR2W-105219	A69-1601-6488
2012-09-11 21:42:49	VR2W-105219	A69-1601-6488
2012-09-11 22:14:29	VR2W-105219	A69-1601-6488
2012-09-11 23:27:14	VR2W-105219	A69-1601-6488
2012-09-11 23:35:06	VR2W-105219	A69-1601-6488
2012-09-11 23:38:32	VR2W-105219	A69-1601-6488
2012-09-11 23:46:08	VR2W-105219	A69-1601-6488
2012-09-11 23:50:54	VR2W-105219	A69-1601-6488
2012-09-11 23:55:31	VR2W-105219	A69-1601-6488
2012-09-12 00:07:48	VR2W-105219	A69-1601-6488
2012-09-12 00:15:13	VR2W-105219	A69-1601-6488
2012-09-12 00:27:10	VR2W-105219	A69-1601-6488
2012-09-12 01:09:13	VR2W-105219	A69-1601-6488
2012-09-12 01:28:07	VR2W-105219	A69-1601-6488
2012-09-12 01:32:17	VR2W-105219	A69-1601-6488
2012-09-12 01:39:18	VR2W-105219	A69-1601-6488
2012-09-12 01:43:15	VR2W-105219	A69-1601-6488
2012-09-12 01:47:56	VR2W-105219	A69-1601-6488
2012-09-12 01:52:23	VR2W-105219	A69-1601-6488
2012-09-12 01:56:23	VR2W-105219	A69-1601-6488
2012-09-12 02:05:44	VR2W-105219	A69-1601-6488
2012-09-12 02:21:20	VR2W-105219	A69-1601-6488
2012-09-12 02:23:48	VR2W-105218	A69-1601-6488					PB11
2012-09-12 02:24:58	VR2W-105219	A69-1601-6488
2012-09-12 02:33:49	VR2W-105219	A69-1601-6488
2012-09-12 02:47:22	VR2W-105219	A69-1601-6488
2012-09-12 02:50:57	VR2W-105219	A69-1601-6488
2012-09-12 02:54:52	VR2W-105219	A69-1601-6488
2012-09-12 03:07:31	VR2W-105219	A69-1601-6488
2012-09-12 03:38:02	VR2W-105219	A69-1601-6488
2012-09-12 03:41:52	VR2W-105219	A69-1601-6488
2012-09-12 03:46:17	VR2W-105219	A69-1601-6488
2012-09-12 03:50:13	VR2W-105219	A69-1601-6488
2012-09-12 04:11:11	VR2W-105219	A69-1601-6488
2012-09-12 04:15:36	VR2W-105219	A69-1601-6488
2012-09-12 04:48:53	VR2W-105219	A69-1601-6488
2012-09-12 05:12:48	VR2W-105217	A69-1601-6488
2012-09-12 05:13:00	VR2W-105218	A69-1601-6488					PB11
2012-09-12 05:14:10	VR2W-105219	A69-1601-6488
2012-09-12 06:47:08	VR2W-105219	A69-1601-6488
2012-09-12 07:20:44	VR2W-105219	A69-1601-6488
2012-09-12 08:06:59	VR2W-105218	A69-1601-6488					PB11
2012-09-12 08:14:39	VR2W-105218	A69-1601-6488					PB11
2012-09-12 23:19:28	VR2W-105219	A69-1601-6488
2012-09-12 23:48:23	VR2W-105219	A69-1601-6488
2012-09-12 23:52:33	VR2W-105219	A69-1601-6488
2012-09-12 23:55:56	VR2W-105219	A69-1601-6488
2012-09-13 00:07:53	VR2W-105219	A69-1601-6488
2012-09-13 00:18:50	VR2W-105219	A69-1601-6488
2012-09-13 00:37:36	VR2W-105219	A69-1601-6488
2012-09-13 00:45:22	VR2W-105218	A69-1601-6488					PB11
2012-09-13 00:46:32	VR2W-105219	A69-1601-6488
2012-09-13 00:50:18	VR2W-105219	A69-1601-6488
2012-09-13 00:53:24	VR2W-105218	A69-1601-6488					PB11
2012-09-13 00:54:34	VR2W-105219	A69-1601-6488
2012-09-13 00:58:13	VR2W-105219	A69-1601-6488
2012-09-13 01:02:16	VR2W-105219	A69-1601-6488
2012-09-13 01:07:07	VR2W-105219	A69-1601-6488
2012-09-13 01:11:55	VR2W-105219	A69-1601-6488
2012-09-13 01:28:35	VR2W-105219	A69-1601-6488
2012-09-13 01:32:01	VR2W-105219	A69-1601-6488
2012-09-13 01:44:35	VR2W-105219	A69-1601-6488
2012-09-13 01:49:25	VR2W-105219	A69-1601-6488
2012-09-13 01:54:09	VR2W-105219	A69-1601-6488
2012-09-13 02:03:04	VR2W-105219	A69-1601-6488
2012-09-13 02:06:46	VR2W-105219	A69-1601-6488
2012-09-13 02:10:55	VR2W-105219	A69-1601-6488
2012-09-13 02:14:20	VR2W-105219	A69-1601-6488
2012-09-13 02:26:29	VR2W-105219	A69-1601-6488
2012-09-13 02:30:51	VR2W-105219	A69-1601-6488
2012-09-13 02:34:40	VR2W-105219	A69-1601-6488
2012-09-13 02:38:41	VR2W-105220	A69-1601-6488
2012-09-13 02:39:03	VR2W-105219	A69-1601-6488
2012-09-13 02:42:55	VR2W-105219	A69-1601-6488
2012-09-13 02:47:26	VR2W-105219	A69-1601-6488
2012-09-13 02:54:53	VR2W-105219	A69-1601-6488
2012-09-13 03:01:57	VR2W-105219	A69-1601-6488
2012-09-13 03:10:47	VR2W-105219	A69-1601-6488
2012-09-13 03:20:01	VR2W-105219	A69-1601-6488
2012-09-13 03:27:31	VR2W-105219	A69-1601-6488
2012-09-13 03:34:47	VR2W-105219	A69-1601-6488
2012-09-13 03:46:30	VR2W-105220	A69-1601-6488
2012-09-13 03:46:51	VR2W-105219	A69-1601-6488
2012-09-13 03:50:09	VR2W-105219	A69-1601-6488
2012-09-13 03:57:04	VR2W-105219	A69-1601-6488
2012-09-13 04:05:13	VR2W-105219	A69-1601-6488
2012-09-13 04:29:40	VR2W-105219	A69-1601-6488
2012-09-13 04:33:31	VR2W-105219	A69-1601-6488
2012-09-13 04:42:04	VR2W-105219	A69-1601-6488
2012-09-13 04:56:40	VR2W-105219	A69-1601-6488
2012-09-13 05:06:06	VR2W-105219	A69-1601-6488
2012-09-13 05:25:36	VR2W-105218	A69-1601-6488					PB11
2012-09-13 05:26:46	VR2W-105219	A69-1601-6488
2012-09-13 05:34:04	VR2W-105218	A69-1601-6488					PB11
2012-09-13 05:35:14	VR2W-105219	A69-1601-6488
2012-09-13 05:46:51	VR2W-105219	A69-1601-6488
2012-09-13 06:14:33	VR2W-105219	A69-1601-6488
2012-09-13 07:24:48	VR2W-105219	A69-1601-6488
2012-09-13 20:33:52	VR2W-105219	A69-1601-6488
2012-09-13 20:38:06	VR2W-105219	A69-1601-6488
2012-09-13 21:49:18	VR2W-105219	A69-1601-6488
2012-09-13 22:33:09	VR2W-105219	A69-1601-6488
2012-09-14 01:00:17	VR2W-105219	A69-1601-6488
2012-09-14 01:22:11	VR2W-105219	A69-1601-6488
2012-09-14 01:51:26	VR2W-105219	A69-1601-6488
2012-09-14 01:55:43	VR2W-105219	A69-1601-6488
2012-09-14 01:59:23	VR2W-105219	A69-1601-6488
2012-09-14 02:10:05	VR2W-105219	A69-1601-6488
2012-09-14 02:17:02	VR2W-105219	A69-1601-6488
2012-09-14 02:25:24	VR2W-105219	A69-1601-6488
2012-09-14 02:29:30	VR2W-105219	A69-1601-6488
2012-09-14 02:31:39	VR2W-105218	A69-1601-6488					PB11
2012-09-14 02:32:49	VR2W-105219	A69-1601-6488
2012-09-14 02:39:44	VR2W-105219	A69-1601-6488
2012-09-14 02:43:33	VR2W-105219	A69-1601-6488
2012-09-14 02:47:57	VR2W-105219	A69-1601-6488
2012-09-14 02:56:25	VR2W-105219	A69-1601-6488
2012-09-14 03:00:38	VR2W-105219	A69-1601-6488
2012-09-14 03:04:11	VR2W-105219	A69-1601-6488
2012-09-14 03:08:02	VR2W-105219	A69-1601-6488
2012-09-14 03:12:31	VR2W-105219	A69-1601-6488
2012-09-14 03:16:34	VR2W-105219	A69-1601-6488
2012-09-14 03:21:26	VR2W-105219	A69-1601-6488
2012-09-14 03:31:05	VR2W-105219	A69-1601-6488
2012-09-14 03:35:46	VR2W-105219	A69-1601-6488
2012-09-14 03:40:15	VR2W-105219	A69-1601-6488
2012-09-14 03:44:19	VR2W-105219	A69-1601-6488
2012-09-14 03:54:07	VR2W-105219	A69-1601-6488
2012-09-14 04:03:55	VR2W-105219	A69-1601-6488
2012-09-14 04:08:47	VR2W-105219	A69-1601-6488
2012-09-14 04:13:39	VR2W-105219	A69-1601-6488
2012-09-14 04:35:21	VR2W-105219	A69-1601-6488
2012-09-14 04:46:29	VR2W-105219	A69-1601-6488
2012-09-14 05:02:24	VR2W-105219	A69-1601-6488
2012-09-14 05:05:57	VR2W-105218	A69-1601-6488					PB11
2012-09-14 05:07:08	VR2W-105219	A69-1601-6488
2012-09-14 05:11:42	VR2W-105219	A69-1601-6488
2012-09-14 05:18:19	VR2W-105218	A69-1601-6488					PB11
2012-09-14 06:02:37	VR2W-105219	A69-1601-6488
2012-09-14 06:06:09	VR2W-105218	A69-1601-6488					PB11
2012-09-14 06:07:20	VR2W-105219	A69-1601-6488
2012-09-14 06:42:10	VR2W-105219	A69-1601-6488
2012-09-14 06:45:45	VR2W-105219	A69-1601-6488
2012-09-14 07:47:35	VR2W-105219	A69-1601-6488
2012-09-14 08:09:47	VR2W-105219	A69-1601-6488
2012-09-14 20:35:34	VR2W-105218	A69-1601-6488					PB11
2012-09-14 20:45:52	VR2W-105219	A69-1601-6488
2012-09-14 23:07:30	VR2W-105219	A69-1601-6488
2012-09-14 23:16:03	VR2W-105219	A69-1601-6488
2012-09-14 23:58:25	VR2W-105219	A69-1601-6488
2012-09-15 00:11:26	VR2W-105219	A69-1601-6488
2012-09-15 00:32:18	VR2W-105219	A69-1601-6488
2012-09-15 00:42:52	VR2W-105219	A69-1601-6488
2012-09-15 00:49:24	VR2W-105219	A69-1601-6488
2012-09-15 01:46:31	VR2W-105219	A69-1601-6488
2012-09-15 01:53:52	VR2W-105219	A69-1601-6488
2012-09-15 02:11:25	VR2W-105219	A69-1601-6488
2012-09-15 02:20:16	VR2W-105219	A69-1601-6488
2012-09-15 02:25:00	VR2W-105219	A69-1601-6488
2012-09-15 02:33:43	VR2W-105219	A69-1601-6488
2012-09-15 02:40:52	VR2W-105219	A69-1601-6488
2012-09-15 02:45:01	VR2W-105219	A69-1601-6488
2012-09-15 02:51:57	VR2W-105219	A69-1601-6488
2012-09-15 03:04:13	VR2W-105219	A69-1601-6488
2012-09-15 03:21:18	VR2W-105219	A69-1601-6488
2012-09-15 03:25:10	VR2W-105219	A69-1601-6488
2012-09-15 03:43:53	VR2W-105219	A69-1601-6488
2012-09-15 03:47:34	VR2W-105219	A69-1601-6488
2012-09-15 03:51:41	VR2W-105219	A69-1601-6488
2012-09-15 03:53:51	VR2W-105218	A69-1601-6488					PB11
2012-09-15 03:55:02	VR2W-105219	A69-1601-6488
2012-09-15 04:02:10	VR2W-105219	A69-1601-6488
2012-09-15 04:06:16	VR2W-105219	A69-1601-6488
2012-09-15 04:16:27	VR2W-105219	A69-1601-6488
2012-09-15 04:28:10	VR2W-105219	A69-1601-6488
2012-09-15 04:32:17	VR2W-105219	A69-1601-6488
2012-09-15 04:35:36	VR2W-105219	A69-1601-6488
2012-09-15 04:36:28	VR2W-105222	A69-1601-6488
2012-09-15 04:39:01	VR2W-105219	A69-1601-6488
2012-09-15 04:41:25	VR2W-105218	A69-1601-6488					PB11
2012-09-15 04:42:36	VR2W-105219	A69-1601-6488
2012-09-15 04:46:32	VR2W-105219	A69-1601-6488
2012-09-15 04:55:33	VR2W-105219	A69-1601-6488
2012-09-15 05:06:37	VR2W-105218	A69-1601-6488					PB11
2012-09-15 05:16:59	VR2W-105219	A69-1601-6488
2012-09-15 05:24:22	VR2W-105219	A69-1601-6488
2012-09-15 06:15:18	VR2W-105219	A69-1601-6488
2012-09-15 06:27:10	VR2W-105219	A69-1601-6488
2012-09-15 06:39:02	VR2W-105219	A69-1601-6488
2012-09-15 06:56:11	VR2W-105219	A69-1601-6488
2012-09-15 07:09:06	VR2W-105219	A69-1601-6488
2012-09-15 07:54:48	VR2W-105219	A69-1601-6488
2012-09-15 20:57:52	VR2W-105218	A69-1601-6488					PB11
2012-09-15 21:53:30	VR2W-105221	A69-1601-6488
2012-09-15 22:43:54	VR2W-105220	A69-1601-6488
2012-09-15 23:42:12	VR2W-105219	A69-1601-6488
2012-09-15 23:44:49	VR2W-105218	A69-1601-6488					PB11
2012-09-16 00:42:28	VR2W-105219	A69-1601-6488
2012-09-16 02:20:27	VR2W-105219	A69-1601-6488
2012-09-16 02:28:09	VR2W-105219	A69-1601-6488
2012-09-16 02:57:27	VR2W-105219	A69-1601-6488
2012-09-16 02:58:56	VR2W-105221	A69-1601-6488
2012-09-16 03:01:10	VR2W-105219	A69-1601-6488
2012-09-16 03:08:49	VR2W-105219	A69-1601-6488
2012-09-16 03:20:06	VR2W-105219	A69-1601-6488
2012-09-16 03:32:20	VR2W-105219	A69-1601-6488
2012-09-16 03:36:48	VR2W-105219	A69-1601-6488
2012-09-16 03:40:50	VR2W-105219	A69-1601-6488
2012-09-16 03:54:59	VR2W-105219	A69-1601-6488
2012-09-16 04:02:53	VR2W-105219	A69-1601-6488
2012-09-16 04:20:53	VR2W-105219	A69-1601-6488
2012-09-16 04:24:58	VR2W-105219	A69-1601-6488
2012-09-16 04:28:13	VR2W-105219	A69-1601-6488
2012-09-16 04:31:29	VR2W-105219	A69-1601-6488
2012-09-16 04:38:08	VR2W-105219	A69-1601-6488
2012-09-16 04:49:20	VR2W-105219	A69-1601-6488
2012-09-16 04:52:36	VR2W-105219	A69-1601-6488
2012-09-16 04:54:43	VR2W-105218	A69-1601-6488					PB11
2012-09-16 04:55:54	VR2W-105219	A69-1601-6488
2012-09-16 05:02:45	VR2W-105219	A69-1601-6488
2012-09-16 05:06:29	VR2W-105219	A69-1601-6488
2012-09-16 05:14:16	VR2W-105219	A69-1601-6488
2012-09-16 05:26:52	VR2W-105219	A69-1601-6488
2012-09-16 05:30:17	VR2W-105219	A69-1601-6488
2012-09-16 05:33:54	VR2W-105219	A69-1601-6488
2012-09-16 05:47:18	VR2W-105219	A69-1601-6488
2012-09-16 05:55:32	VR2W-105219	A69-1601-6488
2012-09-16 06:07:42	VR2W-105218	A69-1601-6488					PB11
2012-09-16 06:34:08	VR2W-105219	A69-1601-6488
2012-09-16 06:55:14	VR2W-105219	A69-1601-6488
2012-09-16 08:00:45	VR2W-105219	A69-1601-6488
2012-09-16 20:33:07	VR2W-105219	A69-1601-6488
2012-09-16 20:37:32	VR2W-105219	A69-1601-6488
2012-09-16 21:10:59	VR2W-105219	A69-1601-6488
2012-09-16 21:20:30	VR2W-105219	A69-1601-6488
2012-09-16 21:28:00	VR2W-105218	A69-1601-6488					PB11
2012-09-16 21:29:11	VR2W-105219	A69-1601-6488
2012-09-16 21:44:30	VR2W-105219	A69-1601-6488
2012-09-16 21:51:54	VR2W-105219	A69-1601-6488
2012-09-16 21:57:34	VR2W-105218	A69-1601-6488					PB11
2012-09-16 22:14:14	VR2W-105219	A69-1601-6488
2012-09-16 22:25:45	VR2W-105218	A69-1601-6488					PB11
2012-09-16 22:26:56	VR2W-105219	A69-1601-6488
2012-09-16 22:34:48	VR2W-105219	A69-1601-6488
2012-09-16 22:48:03	VR2W-105219	A69-1601-6488
2012-09-16 23:38:26	VR2W-105219	A69-1601-6488
2012-09-16 23:45:59	VR2W-105219	A69-1601-6488
2012-09-17 01:27:15	VR2W-105219	A69-1601-6488
2012-09-17 02:18:13	VR2W-105218	A69-1601-6488					PB11
2012-09-17 02:19:24	VR2W-105219	A69-1601-6488
2012-09-17 02:49:32	VR2W-105219	A69-1601-6488
2012-09-17 03:23:52	VR2W-105219	A69-1601-6488
2012-09-17 03:33:26	VR2W-105219	A69-1601-6488
2012-09-17 03:38:02	VR2W-105219	A69-1601-6488
2012-09-17 03:42:20	VR2W-105219	A69-1601-6488
2012-09-17 03:53:39	VR2W-105219	A69-1601-6488
2012-09-17 04:01:21	VR2W-105219	A69-1601-6488
2012-09-17 04:11:01	VR2W-105219	A69-1601-6488
2012-09-17 04:14:33	VR2W-105218	A69-1601-6488					PB11
2012-09-17 04:15:44	VR2W-105219	A69-1601-6488
2012-09-17 04:24:26	VR2W-105219	A69-1601-6488
2012-09-17 04:35:31	VR2W-105219	A69-1601-6488
2012-09-17 04:40:20	VR2W-105219	A69-1601-6488
2012-09-17 04:45:03	VR2W-105219	A69-1601-6488
2012-09-17 04:52:33	VR2W-105218	A69-1601-6488					PB11
2012-09-17 05:00:47	VR2W-105219	A69-1601-6488
2012-09-17 05:09:32	VR2W-105219	A69-1601-6488
2012-09-17 05:14:09	VR2W-105219	A69-1601-6488
2012-09-17 05:26:29	VR2W-105219	A69-1601-6488
2012-09-17 06:15:48	VR2W-105219	A69-1601-6488
2012-09-17 06:54:05	VR2W-105219	A69-1601-6488
2012-09-17 06:57:25	VR2W-105219	A69-1601-6488
2012-09-17 08:00:15	VR2W-105219	A69-1601-6488
2012-09-17 08:08:29	VR2W-105219	A69-1601-6488
2012-09-17 08:16:59	VR2W-105219	A69-1601-6488
2012-09-17 20:12:03	VR2W-105218	A69-1601-6488					PB11
2012-09-17 20:22:22	VR2W-105219	A69-1601-6488
2012-09-17 20:26:22	VR2W-105219	A69-1601-6488
2012-09-17 20:31:08	VR2W-105219	A69-1601-6488
2012-09-17 20:35:46	VR2W-105219	A69-1601-6488
2012-09-17 20:40:08	VR2W-105219	A69-1601-6488
2012-09-17 20:48:20	VR2W-105219	A69-1601-6488
2012-09-17 20:52:12	VR2W-105219	A69-1601-6488
2012-09-17 20:56:42	VR2W-105219	A69-1601-6488
2012-09-17 21:00:49	VR2W-105219	A69-1601-6488
2012-09-17 21:04:08	VR2W-105219	A69-1601-6488
2012-09-17 21:06:21	VR2W-105218	A69-1601-6488					PB11
2012-09-17 21:07:33	VR2W-105219	A69-1601-6488
2012-09-17 21:11:06	VR2W-105219	A69-1601-6488
2012-09-17 21:15:00	VR2W-105219	A69-1601-6488
2012-09-17 21:27:17	VR2W-105219	A69-1601-6488
2012-09-17 21:31:06	VR2W-105219	A69-1601-6488
2012-09-17 21:34:17	VR2W-105218	A69-1601-6488					PB11
2012-09-17 21:35:29	VR2W-105219	A69-1601-6488
2012-09-17 21:39:20	VR2W-105219	A69-1601-6488
2012-09-17 21:46:40	VR2W-105218	A69-1601-6488					PB11
2012-09-17 22:10:52	VR2W-105219	A69-1601-6488
2012-09-17 22:16:29	VR2W-105218	A69-1601-6488					PB11
2012-09-17 22:17:40	VR2W-105219	A69-1601-6488
2012-09-17 22:25:24	VR2W-105219	A69-1601-6488
2012-09-17 22:39:21	VR2W-105222	A69-1601-6488
2012-09-17 22:53:49	VR2W-105219	A69-1601-6488
2012-09-17 23:27:53	VR2W-105219	A69-1601-6488
2012-09-17 23:50:29	VR2W-105219	A69-1601-6488
2012-09-18 00:35:01	VR2W-105219	A69-1601-6488
2012-09-18 00:56:37	VR2W-105218	A69-1601-6488					PB11
2012-09-18 00:57:49	VR2W-105219	A69-1601-6488
2012-09-18 01:18:15	VR2W-105218	A69-1601-6488					PB11
2012-09-18 01:43:50	VR2W-105219	A69-1601-6488
2012-09-18 03:24:57	VR2W-105219	A69-1601-6488
2012-09-18 03:34:30	VR2W-105219	A69-1601-6488
2012-09-18 03:43:16	VR2W-105219	A69-1601-6488
2012-09-18 03:58:47	VR2W-105219	A69-1601-6488
2012-09-18 04:11:43	VR2W-105219	A69-1601-6488
2012-09-18 04:26:24	VR2W-105218	A69-1601-6488					PB11
2012-09-18 04:30:18	VR2W-105218	A69-1601-6488					PB11
2012-09-18 05:01:38	VR2W-105219	A69-1601-6488
2012-09-18 05:23:09	VR2W-105218	A69-1601-6488					PB11
2012-09-18 06:18:33	VR2W-105219	A69-1601-6488
2012-09-18 06:21:35	VR2W-105218	A69-1601-6488					PB11
2012-09-18 06:22:47	VR2W-105219	A69-1601-6488
2012-09-18 06:34:42	VR2W-105219	A69-1601-6488
2012-09-18 06:38:46	VR2W-105219	A69-1601-6488
2012-09-18 06:48:38	VR2W-105219	A69-1601-6488
2012-09-18 06:52:03	VR2W-105219	A69-1601-6488
2012-09-18 06:55:38	VR2W-105219	A69-1601-6488
2012-09-18 07:08:34	VR2W-105219	A69-1601-6488
2012-09-18 07:12:22	VR2W-105219	A69-1601-6488
2012-09-18 07:29:18	VR2W-105219	A69-1601-6488
2012-09-18 08:15:39	VR2W-105219	A69-1601-6488
2012-09-18 20:20:39	VR2W-105219	A69-1601-6488
2012-09-18 20:25:21	VR2W-105219	A69-1601-6488
2012-09-18 20:29:53	VR2W-105219	A69-1601-6488
2012-09-18 20:34:02	VR2W-105219	A69-1601-6488
2012-09-18 20:37:26	VR2W-105219	A69-1601-6488
2012-09-18 20:41:00	VR2W-105219	A69-1601-6488
2012-09-18 20:44:54	VR2W-105219	A69-1601-6488
2012-09-18 20:49:28	VR2W-105219	A69-1601-6488
2012-09-18 20:53:40	VR2W-105219	A69-1601-6488
2012-09-18 20:57:10	VR2W-105219	A69-1601-6488
2012-09-18 21:00:56	VR2W-105219	A69-1601-6488
2012-09-18 21:05:14	VR2W-105219	A69-1601-6488
2012-09-18 21:07:43	VR2W-105218	A69-1601-6488					PB11
2012-09-18 21:13:04	VR2W-105219	A69-1601-6488
2012-09-18 21:16:27	VR2W-105219	A69-1601-6488
2012-09-18 21:19:59	VR2W-105219	A69-1601-6488
2012-09-18 21:28:15	VR2W-105219	A69-1601-6488
2012-09-18 21:32:12	VR2W-105219	A69-1601-6488
2012-09-18 21:36:53	VR2W-105219	A69-1601-6488
2012-09-18 21:41:20	VR2W-105219	A69-1601-6488
2012-09-18 21:45:19	VR2W-105219	A69-1601-6488
2012-09-18 21:50:05	VR2W-105219	A69-1601-6488
2012-09-18 21:54:41	VR2W-105219	A69-1601-6488
2012-09-18 21:57:48	VR2W-105218	A69-1601-6488					PB11
2012-09-18 21:59:00	VR2W-105219	A69-1601-6488
2012-09-18 22:02:42	VR2W-105219	A69-1601-6488
2012-09-18 22:06:53	VR2W-105219	A69-1601-6488
2012-09-18 22:10:21	VR2W-105219	A69-1601-6488
2012-09-18 22:14:03	VR2W-105219	A69-1601-6488
2012-09-18 22:18:13	VR2W-105219	A69-1601-6488
2012-09-18 23:50:11	VR2W-105219	A69-1601-6488
2012-09-19 00:06:02	VR2W-105219	A69-1601-6488
2012-09-19 00:28:49	VR2W-105219	A69-1601-6488
2012-09-19 01:04:15	VR2W-105219	A69-1601-6488
2012-09-19 01:29:06	VR2W-105219	A69-1601-6488
2012-09-19 01:55:32	VR2W-105219	A69-1601-6488
2012-09-19 02:32:24	VR2W-105219	A69-1601-6488
2012-09-19 02:36:02	VR2W-105219	A69-1601-6488
2012-09-19 03:15:09	VR2W-105219	A69-1601-6488
2012-09-19 04:43:28	VR2W-105218	A69-1601-6488					PB11
2012-09-19 04:44:40	VR2W-105219	A69-1601-6488
2012-09-19 04:58:30	VR2W-105219	A69-1601-6488
2012-09-19 05:31:49	VR2W-105219	A69-1601-6488
2012-09-19 06:21:02	VR2W-105219	A69-1601-6488
2012-09-19 06:33:24	VR2W-105219	A69-1601-6488
2012-09-19 06:41:03	VR2W-105219	A69-1601-6488
2012-09-19 06:50:33	VR2W-105219	A69-1601-6488
2012-09-19 06:53:52	VR2W-105218	A69-1601-6488					PB11
2012-09-19 06:55:04	VR2W-105219	A69-1601-6488
2012-09-19 08:23:58	VR2W-105219	A69-1601-6488
2012-09-19 08:27:26	VR2W-105219	A69-1601-6488
2012-09-19 20:18:20	VR2W-105219	A69-1601-6488
2012-09-19 20:21:25	VR2W-105218	A69-1601-6488					PB11
2012-09-19 20:22:37	VR2W-105219	A69-1601-6488
2012-09-19 20:26:16	VR2W-105219	A69-1601-6488
2012-09-19 20:30:20	VR2W-105219	A69-1601-6488
2012-09-19 20:33:35	VR2W-105219	A69-1601-6488
2012-09-19 20:36:51	VR2W-105219	A69-1601-6488
2012-09-19 20:43:28	VR2W-105219	A69-1601-6488
2012-09-19 20:45:43	VR2W-105218	A69-1601-6488					PB11
2012-09-19 20:46:55	VR2W-105219	A69-1601-6488
2012-09-19 20:50:34	VR2W-105219	A69-1601-6488
2012-09-19 20:53:25	VR2W-105218	A69-1601-6488					PB11
2012-09-19 20:54:36	VR2W-105219	A69-1601-6488
2012-09-19 20:59:28	VR2W-105219	A69-1601-6488
2012-09-19 21:04:16	VR2W-105219	A69-1601-6488
2012-09-19 21:08:58	VR2W-105219	A69-1601-6488
2012-09-19 21:13:27	VR2W-105219	A69-1601-6488
2012-09-19 21:20:46	VR2W-105219	A69-1601-6488
2012-09-19 21:24:01	VR2W-105219	A69-1601-6488
2012-09-19 21:27:16	VR2W-105219	A69-1601-6488
2012-09-19 21:30:11	VR2W-105220	A69-1601-6488
2012-09-19 21:30:33	VR2W-105219	A69-1601-6488
2012-09-19 21:32:41	VR2W-105218	A69-1601-6488					PB11
2012-09-19 21:33:53	VR2W-105219	A69-1601-6488
2012-09-19 21:37:17	VR2W-105219	A69-1601-6488
2012-09-19 21:43:36	VR2W-105218	A69-1601-6488					PB11
2012-09-19 21:48:14	VR2W-105218	A69-1601-6488					PB11
2012-09-19 21:53:45	VR2W-105219	A69-1601-6488
2012-09-19 21:57:31	VR2W-105219	A69-1601-6488
2012-09-19 22:01:49	VR2W-105219	A69-1601-6488
2012-09-19 22:05:30	VR2W-105219	A69-1601-6488
2012-09-19 22:12:58	VR2W-105219	A69-1601-6488
2012-09-19 22:16:26	VR2W-105219	A69-1601-6488
2012-09-19 22:31:01	VR2W-105219	A69-1601-6488
2012-09-19 22:53:03	VR2W-105219	A69-1601-6488
2012-09-19 23:01:38	VR2W-105219	A69-1601-6488
2012-09-19 23:04:55	VR2W-105219	A69-1601-6488
2012-09-19 23:11:39	VR2W-105219	A69-1601-6488
2012-09-19 23:36:23	VR2W-105219	A69-1601-6488
2012-09-19 23:56:08	VR2W-105219	A69-1601-6488
2012-09-20 00:23:18	VR2W-105218	A69-1601-6488					PB11
2012-09-20 00:55:42	VR2W-105218	A69-1601-6488					PB11
2012-09-20 01:13:34	VR2W-105219	A69-1601-6488
2012-09-20 01:23:55	VR2W-105219	A69-1601-6488
2012-09-20 02:10:39	VR2W-105219	A69-1601-6488
2012-09-20 02:36:22	VR2W-105219	A69-1601-6488
2012-09-20 03:14:52	VR2W-105219	A69-1601-6488
2012-09-20 04:22:46	VR2W-105218	A69-1601-6488					PB11
2012-09-20 04:57:33	VR2W-105219	A69-1601-6488
2012-09-20 05:05:46	VR2W-105219	A69-1601-6488
2012-09-20 05:19:01	VR2W-105219	A69-1601-6488
2012-09-20 05:32:01	VR2W-105219	A69-1601-6488
2012-09-20 07:11:06	VR2W-105219	A69-1601-6488
2012-09-20 08:07:52	VR2W-105219	A69-1601-6488
2012-09-20 08:15:19	VR2W-105219	A69-1601-6488
2012-09-20 08:18:45	VR2W-105219	A69-1601-6488
2012-09-20 20:17:28	VR2W-105219	A69-1601-6488
2012-09-20 20:21:53	VR2W-105219	A69-1601-6488
2012-09-20 20:25:50	VR2W-105219	A69-1601-6488
2012-09-20 20:30:28	VR2W-105219	A69-1601-6488
2012-09-20 20:34:52	VR2W-105219	A69-1601-6488
2012-09-20 20:37:33	VR2W-105218	A69-1601-6488					PB11
2012-09-20 20:38:45	VR2W-105219	A69-1601-6488
2012-09-20 20:43:16	VR2W-105219	A69-1601-6488
2012-09-20 20:47:24	VR2W-105219	A69-1601-6488
2012-09-20 20:54:14	VR2W-105219	A69-1601-6488
2012-09-20 20:56:44	VR2W-105218	A69-1601-6488					PB11
2012-09-20 21:00:55	VR2W-105218	A69-1601-6488					PB11
2012-09-20 21:02:07	VR2W-105219	A69-1601-6488
2012-09-20 21:09:14	VR2W-105219	A69-1601-6488
2012-09-20 21:13:21	VR2W-105219	A69-1601-6488
2012-09-20 21:16:39	VR2W-105219	A69-1601-6488
2012-09-20 21:18:49	VR2W-105218	A69-1601-6488					PB11
2012-09-20 21:20:01	VR2W-105219	A69-1601-6488
2012-09-20 21:23:32	VR2W-105219	A69-1601-6488
2012-09-20 21:27:19	VR2W-105219	A69-1601-6488
2012-09-20 21:31:38	VR2W-105219	A69-1601-6488
2012-09-20 21:35:23	VR2W-105219	A69-1601-6488
2012-09-20 21:39:39	VR2W-105219	A69-1601-6488
2012-09-20 21:43:16	VR2W-105219	A69-1601-6488
2012-09-20 21:47:16	VR2W-105219	A69-1601-6488
2012-09-20 21:52:01	VR2W-105219	A69-1601-6488
2012-09-20 21:56:36	VR2W-105219	A69-1601-6488
2012-09-20 21:58:38	VR2W-105221	A69-1601-6488
2012-09-20 22:11:31	VR2W-105220	A69-1601-6488
2012-09-20 22:15:10	VR2W-105219	A69-1601-6488
2012-09-20 22:18:29	VR2W-105219	A69-1601-6488
2012-09-20 22:21:54	VR2W-105219	A69-1601-6488
2012-09-20 22:34:09	VR2W-105219	A69-1601-6488
2012-09-20 22:38:37	VR2W-105219	A69-1601-6488
2012-09-20 22:55:29	VR2W-105218	A69-1601-6488					PB11
2012-09-21 00:02:26	VR2W-105219	A69-1601-6488
2012-09-21 01:03:18	VR2W-105219	A69-1601-6488
2012-09-21 01:06:59	VR2W-105219	A69-1601-6488
2012-09-21 01:29:57	VR2W-105219	A69-1601-6488
2012-09-21 01:41:13	VR2W-105218	A69-1601-6488					PB11
2012-09-21 01:42:25	VR2W-105219	A69-1601-6488
2012-09-21 01:46:11	VR2W-105219	A69-1601-6488
2012-09-21 02:53:41	VR2W-105219	A69-1601-6488
2012-09-21 03:00:35	VR2W-105219	A69-1601-6488
2012-09-21 03:12:30	VR2W-105219	A69-1601-6488
2012-09-21 03:16:49	VR2W-105219	A69-1601-6488
2012-09-21 03:37:18	VR2W-105219	A69-1601-6488
2012-09-21 04:01:20	VR2W-105219	A69-1601-6488
2012-09-21 04:09:24	VR2W-105219	A69-1601-6488
2012-09-21 05:17:44	VR2W-105219	A69-1601-6488
2012-09-21 05:40:33	VR2W-105219	A69-1601-6488
2012-09-21 05:44:44	VR2W-105219	A69-1601-6488
2012-09-21 06:02:56	VR2W-105219	A69-1601-6488
2012-09-21 06:19:37	VR2W-105219	A69-1601-6488
2012-09-21 06:27:20	VR2W-105219	A69-1601-6488
2012-09-21 06:34:18	VR2W-105218	A69-1601-6488					PB11
2012-09-21 07:10:08	VR2W-105219	A69-1601-6488
2012-09-21 07:21:48	VR2W-105219	A69-1601-6488
2012-09-21 07:30:28	VR2W-105219	A69-1601-6488
2012-09-21 20:24:53	VR2W-105219	A69-1601-6488
2012-09-21 20:29:40	VR2W-105219	A69-1601-6488
2012-09-21 20:34:19	VR2W-105219	A69-1601-6488
2012-09-21 20:38:44	VR2W-105219	A69-1601-6488
2012-09-21 20:41:28	VR2W-105218	A69-1601-6488					PB11
2012-09-21 20:42:40	VR2W-105219	A69-1601-6488
2012-09-21 20:47:17	VR2W-105219	A69-1601-6488
2012-09-21 20:51:37	VR2W-105219	A69-1601-6488
2012-09-21 20:55:23	VR2W-105219	A69-1601-6488
2012-09-21 20:59:40	VR2W-105219	A69-1601-6488
2012-09-21 21:03:20	VR2W-105219	A69-1601-6488
2012-09-21 21:07:26	VR2W-105219	A69-1601-6488
2012-09-21 21:10:44	VR2W-105219	A69-1601-6488
2012-09-21 21:14:06	VR2W-105219	A69-1601-6488
2012-09-21 21:17:36	VR2W-105219	A69-1601-6488
2012-09-21 21:20:09	VR2W-105218	A69-1601-6488					PB11
2012-09-21 21:21:21	VR2W-105219	A69-1601-6488
2012-09-21 21:25:37	VR2W-105219	A69-1601-6488
2012-09-21 21:28:03	VR2W-105218	A69-1601-6488					PB11
2012-09-21 21:29:16	VR2W-105219	A69-1601-6488
2012-09-21 21:33:18	VR2W-105219	A69-1601-6488
2012-09-21 21:38:07	VR2W-105219	A69-1601-6488
2012-09-21 21:42:52	VR2W-105219	A69-1601-6488
2012-09-21 21:47:29	VR2W-105219	A69-1601-6488
2012-09-21 21:51:49	VR2W-105219	A69-1601-6488
2012-09-21 21:55:34	VR2W-105219	A69-1601-6488
2012-09-21 22:02:13	VR2W-105218	A69-1601-6488					PB11
2012-09-21 22:16:41	VR2W-105219	A69-1601-6488
2012-09-21 22:20:53	VR2W-105219	A69-1601-6488
2012-09-21 22:24:22	VR2W-105219	A69-1601-6488
2012-09-21 22:28:08	VR2W-105219	A69-1601-6488
2012-09-21 22:32:24	VR2W-105219	A69-1601-6488
2012-09-21 22:36:02	VR2W-105219	A69-1601-6488
2012-09-21 22:40:04	VR2W-105219	A69-1601-6488
2012-09-21 22:44:54	VR2W-105219	A69-1601-6488
2012-09-21 22:49:40	VR2W-105219	A69-1601-6488
2012-09-21 23:01:14	VR2W-105218	A69-1601-6488					PB11
2012-09-21 23:02:26	VR2W-105219	A69-1601-6488
2012-09-21 23:10:36	VR2W-105219	A69-1601-6488
2012-09-21 23:14:58	VR2W-105219	A69-1601-6488
2012-09-21 23:23:18	VR2W-105219	A69-1601-6488
2012-09-21 23:32:14	VR2W-105219	A69-1601-6488
2012-09-21 23:37:03	VR2W-105219	A69-1601-6488
2012-09-21 23:58:26	VR2W-105219	A69-1601-6488
2012-09-22 00:11:48	VR2W-105219	A69-1601-6488
2012-09-22 00:19:34	VR2W-105219	A69-1601-6488
2012-09-22 00:26:16	VR2W-105219	A69-1601-6488
2012-09-22 00:42:02	VR2W-105219	A69-1601-6488
2012-09-22 01:03:27	VR2W-105216	A69-1601-6488					PB9
2012-09-22 01:03:42	VR2W-105218	A69-1601-6488					PB11
2012-09-22 01:04:55	VR2W-105219	A69-1601-6488
2012-09-22 01:09:38	VR2W-105219	A69-1601-6488
2012-09-22 01:18:22	VR2W-105219	A69-1601-6488
2012-09-22 01:21:50	VR2W-105219	A69-1601-6488
2012-09-22 01:33:07	VR2W-105219	A69-1601-6488
2012-09-22 01:44:17	VR2W-105218	A69-1601-6488					PB11
2012-09-22 01:45:29	VR2W-105219	A69-1601-6488
2012-09-22 03:44:56	VR2W-105219	A69-1601-6488
2012-09-22 04:48:59	VR2W-105219	A69-1601-6488
2012-09-22 05:02:48	VR2W-105219	A69-1601-6488
2012-09-22 05:41:50	VR2W-105219	A69-1601-6488
2012-09-22 06:20:28	VR2W-105219	A69-1601-6488
2012-09-22 06:32:20	VR2W-105219	A69-1601-6488
2012-09-22 07:11:10	VR2W-105219	A69-1601-6488
2012-09-22 07:29:27	VR2W-105219	A69-1601-6488
2012-09-22 20:30:20	VR2W-105219	A69-1601-6488
2012-09-22 20:34:37	VR2W-105219	A69-1601-6488
2012-09-22 20:42:24	VR2W-105219	A69-1601-6488
2012-09-22 20:45:43	VR2W-105219	A69-1601-6488
2012-09-22 20:49:06	VR2W-105219	A69-1601-6488
2012-09-22 20:56:28	VR2W-105219	A69-1601-6488
2012-09-22 20:58:38	VR2W-105221	A69-1601-6488
2012-09-22 21:12:48	VR2W-105218	A69-1601-6488					PB11
2012-09-22 21:22:50	VR2W-105219	A69-1601-6488
2012-09-22 21:32:05	VR2W-105219	A69-1601-6488
2012-09-22 21:35:01	VR2W-105218	A69-1601-6488					PB11
2012-09-22 21:36:14	VR2W-105219	A69-1601-6488
2012-09-22 21:37:22	VR2W-105221	A69-1601-6488
2012-09-22 21:39:16	VR2W-105220	A69-1601-6488
2012-09-22 21:39:38	VR2W-105219	A69-1601-6488
2012-09-22 21:43:12	VR2W-105219	A69-1601-6488
2012-09-22 22:03:12	VR2W-105219	A69-1601-6488
2012-09-22 22:29:01	VR2W-105219	A69-1601-6488
2012-09-22 22:33:07	VR2W-105219	A69-1601-6488
2012-09-22 22:36:25	VR2W-105219	A69-1601-6488
2012-09-22 22:39:46	VR2W-105219	A69-1601-6488
2012-09-22 22:43:14	VR2W-105219	A69-1601-6488
2012-09-22 22:51:05	VR2W-105219	A69-1601-6488
2012-09-22 22:58:03	VR2W-105219	A69-1601-6488
2012-09-22 23:13:10	VR2W-105218	A69-1601-6488					PB11
2012-09-22 23:14:22	VR2W-105219	A69-1601-6488
2012-09-22 23:18:19	VR2W-105219	A69-1601-6488
2012-09-22 23:27:21	VR2W-105219	A69-1601-6488
2012-09-22 23:35:44	VR2W-105219	A69-1601-6488
2012-09-22 23:39:51	VR2W-105219	A69-1601-6488
2012-09-22 23:43:11	VR2W-105219	A69-1601-6488
2012-09-22 23:45:24	VR2W-105218	A69-1601-6488					PB11
2012-09-22 23:46:36	VR2W-105219	A69-1601-6488
2012-09-22 23:47:58	VR2W-105221	A69-1601-6488
2012-09-22 23:50:13	VR2W-105219	A69-1601-6488
2012-09-22 23:54:13	VR2W-105219	A69-1601-6488
2012-09-22 23:58:59	VR2W-105219	A69-1601-6488
2012-09-23 00:07:33	VR2W-105220	A69-1601-6488
2012-09-23 00:07:55	VR2W-105219	A69-1601-6488
2012-09-23 00:11:40	VR2W-105219	A69-1601-6488
2012-09-23 00:19:32	VR2W-105219	A69-1601-6488
2012-09-23 00:22:18	VR2W-105218	A69-1601-6488					PB11
2012-09-23 00:23:31	VR2W-105219	A69-1601-6488
2012-09-23 00:37:00	VR2W-105219	A69-1601-6488
2012-09-23 00:48:41	VR2W-105219	A69-1601-6488
2012-09-23 00:52:32	VR2W-105219	A69-1601-6488
2012-09-23 01:09:57	VR2W-105219	A69-1601-6488
2012-09-23 01:12:38	VR2W-105218	A69-1601-6488					PB11
2012-09-23 01:13:51	VR2W-105219	A69-1601-6488
2012-09-23 01:53:22	VR2W-105219	A69-1601-6488
2012-09-23 02:04:04	VR2W-105219	A69-1601-6488
2012-09-23 02:19:21	VR2W-105218	A69-1601-6488					PB11
2012-09-23 02:20:34	VR2W-105219	A69-1601-6488
2012-09-23 02:42:00	VR2W-105219	A69-1601-6488
2012-09-23 02:45:38	VR2W-105218	A69-1601-6488					PB11
2012-09-23 04:21:19	VR2W-105219	A69-1601-6488
2012-09-23 04:29:36	VR2W-105218	A69-1601-6488					PB11
2012-09-23 04:30:49	VR2W-105219	A69-1601-6488
2012-09-23 04:39:24	VR2W-105219	A69-1601-6488
2012-09-23 05:58:56	VR2W-105219	A69-1601-6488
2012-09-23 06:08:12	VR2W-105219	A69-1601-6488
2012-09-23 08:36:07	VR2W-105219	A69-1601-6488
2012-09-23 10:53:22	VR2W-105219	A69-1601-6488
2012-09-23 11:44:52	VR2W-105219	A69-1601-6488
2012-09-23 11:56:55	VR2W-105219	A69-1601-6488
2012-09-23 13:00:07	VR2W-105219	A69-1601-6488
2012-09-23 14:27:52	VR2W-105219	A69-1601-6488
2012-09-23 15:28:40	VR2W-105219	A69-1601-6488
2012-09-23 15:48:55	VR2W-105219	A69-1601-6488
2012-09-23 16:51:01	VR2W-105219	A69-1601-6488
2012-09-23 19:52:41	VR2W-105219	A69-1601-6488
2012-09-23 19:57:06	VR2W-105219	A69-1601-6488
2012-09-23 20:25:55	VR2W-105219	A69-1601-6488
2012-09-23 20:32:58	VR2W-105219	A69-1601-6488
2012-09-23 20:36:59	VR2W-105219	A69-1601-6488
2012-09-23 20:41:46	VR2W-105219	A69-1601-6488
2012-09-23 20:50:50	VR2W-105219	A69-1601-6488
2012-09-23 21:03:46	VR2W-105219	A69-1601-6488
2012-09-23 21:15:56	VR2W-105219	A69-1601-6488
2012-09-23 21:42:23	VR2W-105218	A69-1601-6488					PB11
2012-09-23 22:20:57	VR2W-105219	A69-1601-6488
2012-09-23 22:32:55	VR2W-105219	A69-1601-6488
2012-09-23 22:39:59	VR2W-105219	A69-1601-6488
2012-09-23 23:02:13	VR2W-105219	A69-1601-6488
2012-09-23 23:09:10	VR2W-105219	A69-1601-6488
2012-09-23 23:13:03	VR2W-105219	A69-1601-6488
2012-09-23 23:28:47	VR2W-105219	A69-1601-6488
2012-09-23 23:37:31	VR2W-105219	A69-1601-6488
2012-09-23 23:46:22	VR2W-105219	A69-1601-6488
2012-09-23 23:54:02	VR2W-105219	A69-1601-6488
2012-09-24 00:15:54	VR2W-105219	A69-1601-6488
2012-09-24 00:19:44	VR2W-105219	A69-1601-6488
2012-09-24 00:45:54	VR2W-105219	A69-1601-6488
2012-09-24 00:53:19	VR2W-105218	A69-1601-6488					PB11
2012-09-24 00:54:32	VR2W-105219	A69-1601-6488
2012-09-24 00:57:53	VR2W-105219	A69-1601-6488
2012-09-24 01:01:21	VR2W-105219	A69-1601-6488
2012-09-24 01:11:17	VR2W-105218	A69-1601-6488					PB11
2012-09-24 01:15:57	VR2W-105219	A69-1601-6488
2012-09-24 01:19:37	VR2W-105219	A69-1601-6488
2012-09-24 01:39:52	VR2W-105218	A69-1601-6488					PB11
2012-09-24 04:01:43	VR2W-105219	A69-1601-6488
2012-09-24 05:02:24	VR2W-105219	A69-1601-6488
2012-09-24 06:34:22	VR2W-105219	A69-1601-6488
2012-09-24 06:47:53	VR2W-105219	A69-1601-6488
2012-09-24 16:08:34	VR2W-105219	A69-1601-6488
2012-09-24 19:50:38	VR2W-105219	A69-1601-6488
2012-09-24 19:55:14	VR2W-105219	A69-1601-6488
2012-09-24 19:59:32	VR2W-105219	A69-1601-6488
2012-09-24 20:10:44	VR2W-105219	A69-1601-6488
2012-09-24 20:14:14	VR2W-105219	A69-1601-6488
2012-09-24 20:18:00	VR2W-105219	A69-1601-6488
2012-09-24 20:22:18	VR2W-105219	A69-1601-6488
2012-09-24 20:25:59	VR2W-105219	A69-1601-6488
2012-09-24 21:08:12	VR2W-105218	A69-1601-6488					PB11
2012-09-24 21:09:25	VR2W-105219	A69-1601-6488
2012-09-24 22:16:58	VR2W-105219	A69-1601-6488
2012-09-24 22:25:15	VR2W-105219	A69-1601-6488
2012-09-24 22:33:58	VR2W-105219	A69-1601-6488
2012-09-24 22:41:05	VR2W-105219	A69-1601-6488
2012-09-24 22:51:48	VR2W-105219	A69-1601-6488
2012-09-24 23:02:56	VR2W-105219	A69-1601-6488
2012-09-24 23:07:49	VR2W-105219	A69-1601-6488
2012-09-24 23:12:40	VR2W-105219	A69-1601-6488
2012-09-24 23:17:27	VR2W-105219	A69-1601-6488
2012-09-24 23:22:08	VR2W-105219	A69-1601-6488
2012-09-24 23:30:39	VR2W-105219	A69-1601-6488
2012-09-24 23:35:29	VR2W-105219	A69-1601-6488
2012-09-24 23:57:58	VR2W-105219	A69-1601-6488
2012-09-25 00:02:24	VR2W-105219	A69-1601-6488
2012-09-25 00:15:23	VR2W-105219	A69-1601-6488
2012-09-25 00:31:31	VR2W-105219	A69-1601-6488
2012-09-25 00:52:06	VR2W-105219	A69-1601-6488
2012-09-25 01:01:38	VR2W-105219	A69-1601-6488
2012-09-25 01:06:11	VR2W-105219	A69-1601-6488
2012-09-25 01:10:22	VR2W-105219	A69-1601-6488
2012-09-25 01:17:32	VR2W-105219	A69-1601-6488
2012-09-25 01:28:42	VR2W-105219	A69-1601-6488
2012-09-25 01:41:44	VR2W-105219	A69-1601-6488
2012-09-25 01:50:22	VR2W-105219	A69-1601-6488
2012-09-25 01:58:49	VR2W-105219	A69-1601-6488
2012-09-25 02:03:34	VR2W-105219	A69-1601-6488
2012-09-25 02:12:30	VR2W-105219	A69-1601-6488
2012-09-25 02:20:27	VR2W-105219	A69-1601-6488
2012-09-25 02:24:00	VR2W-105219	A69-1601-6488
2012-09-25 03:37:14	VR2W-105219	A69-1601-6488
2012-09-25 03:40:58	VR2W-105219	A69-1601-6488
2012-09-25 04:01:53	VR2W-105219	A69-1601-6488
2012-09-25 04:51:24	VR2W-105219	A69-1601-6488
2012-09-25 05:13:44	VR2W-105219	A69-1601-6488
2012-09-25 05:21:19	VR2W-105219	A69-1601-6488
2012-09-25 06:08:20	VR2W-105219	A69-1601-6488
2012-09-25 07:13:12	VR2W-105219	A69-1601-6488
2012-09-25 07:51:04	VR2W-105219	A69-1601-6488
2012-09-25 08:14:28	VR2W-105219	A69-1601-6488
2012-09-25 20:49:14	VR2W-105219	A69-1601-6488
2012-09-25 20:58:44	VR2W-105219	A69-1601-6488
2012-09-25 23:28:15	VR2W-105219	A69-1601-6488
2012-09-25 23:36:04	VR2W-105219	A69-1601-6488
2012-09-25 23:52:41	VR2W-105219	A69-1601-6488
2012-09-26 00:09:24	VR2W-105219	A69-1601-6488
2012-09-26 00:26:16	VR2W-105219	A69-1601-6488
2012-09-26 00:29:54	VR2W-105219	A69-1601-6488
2012-09-26 00:55:42	VR2W-105219	A69-1601-6488
2012-09-26 01:11:11	VR2W-105219	A69-1601-6488
2012-09-26 01:15:46	VR2W-105219	A69-1601-6488
2012-09-26 01:31:01	VR2W-105219	A69-1601-6488
2012-09-26 01:37:32	VR2W-105219	A69-1601-6488
2012-09-26 01:47:30	VR2W-105219	A69-1601-6488
2012-09-26 01:59:16	VR2W-105219	A69-1601-6488
2012-09-26 02:23:14	VR2W-105219	A69-1601-6488
2012-09-26 02:30:20	VR2W-105219	A69-1601-6488
2012-09-26 02:37:40	VR2W-105219	A69-1601-6488
2012-09-26 02:40:55	VR2W-105219	A69-1601-6488
2012-09-26 02:47:33	VR2W-105219	A69-1601-6488
2012-09-26 02:58:38	VR2W-105219	A69-1601-6488
2012-09-26 03:16:57	VR2W-105219	A69-1601-6488
2012-09-26 03:24:16	VR2W-105219	A69-1601-6488
2012-09-26 03:32:25	VR2W-105219	A69-1601-6488
2012-09-26 03:44:59	VR2W-105219	A69-1601-6488
2012-09-26 03:48:51	VR2W-105219	A69-1601-6488
2012-09-26 04:08:01	VR2W-105219	A69-1601-6488
2012-09-26 04:23:09	VR2W-105219	A69-1601-6488
2012-09-26 04:31:05	VR2W-105218	A69-1601-6488					PB11
2012-09-26 04:46:02	VR2W-105219	A69-1601-6488
2012-09-26 04:59:32	VR2W-105219	A69-1601-6488
2012-09-26 05:19:52	VR2W-105219	A69-1601-6488
2012-09-26 05:56:35	VR2W-105219	A69-1601-6488
2012-09-26 06:34:50	VR2W-105219	A69-1601-6488
2012-09-26 07:15:40	VR2W-105219	A69-1601-6488
2012-09-26 20:21:15	VR2W-105219	A69-1601-6488
2012-09-26 20:28:41	VR2W-105219	A69-1601-6488
2012-09-26 20:33:13	VR2W-105219	A69-1601-6488
2012-09-26 20:37:22	VR2W-105219	A69-1601-6488
2012-09-26 20:48:06	VR2W-105219	A69-1601-6488
2012-09-26 20:52:31	VR2W-105219	A69-1601-6488
2012-09-26 21:01:04	VR2W-105219	A69-1601-6488
2012-09-26 23:06:56	VR2W-105219	A69-1601-6488
2012-09-27 00:32:38	VR2W-105219	A69-1601-6488
2012-09-27 00:50:11	VR2W-105219	A69-1601-6488
2012-09-27 01:06:30	VR2W-105219	A69-1601-6488
2012-09-27 01:14:45	VR2W-105219	A69-1601-6488
2012-09-27 01:59:13	VR2W-105219	A69-1601-6488
2012-09-27 02:26:02	VR2W-105219	A69-1601-6488
2012-09-27 02:29:34	VR2W-105219	A69-1601-6488
2012-09-27 02:37:48	VR2W-105219	A69-1601-6488
2012-09-27 02:46:19	VR2W-105219	A69-1601-6488
2012-09-27 03:05:27	VR2W-105219	A69-1601-6488
2012-09-27 03:21:43	VR2W-105219	A69-1601-6488
2012-09-27 03:25:35	VR2W-105219	A69-1601-6488
2012-09-27 03:58:12	VR2W-105219	A69-1601-6488
2012-09-27 04:02:48	VR2W-105219	A69-1601-6488
2012-09-27 04:14:46	VR2W-105219	A69-1601-6488
2012-09-27 04:24:28	VR2W-105219	A69-1601-6488
2012-09-27 04:55:35	VR2W-105219	A69-1601-6488
2012-09-27 08:05:14	VR2W-105219	A69-1601-6488
2012-09-27 08:13:11	VR2W-105219	A69-1601-6488
2012-09-28 02:09:42	VR2W-105219	A69-1601-6488
2012-09-28 02:42:59	VR2W-105219	A69-1601-6488
2012-09-28 02:46:44	VR2W-105219	A69-1601-6488
2012-09-28 02:50:58	VR2W-105219	A69-1601-6488
2012-09-28 02:54:33	VR2W-105219	A69-1601-6488
2012-09-28 03:07:25	VR2W-105219	A69-1601-6488
2012-09-28 03:11:09	VR2W-105219	A69-1601-6488
2012-09-28 03:15:22	VR2W-105219	A69-1601-6488
2012-09-28 03:31:30	VR2W-105219	A69-1601-6488
2012-09-28 04:02:43	VR2W-105219	A69-1601-6488
2012-09-28 04:06:26	VR2W-105219	A69-1601-6488
2012-09-28 04:10:37	VR2W-105219	A69-1601-6488
2012-09-28 04:17:50	VR2W-105219	A69-1601-6488
2012-09-28 04:37:46	VR2W-105219	A69-1601-6488
2012-09-28 05:13:31	VR2W-105219	A69-1601-6488
2012-09-28 05:18:07	VR2W-105219	A69-1601-6488
2012-09-28 05:30:03	VR2W-105219	A69-1601-6488
2012-09-28 05:39:38	VR2W-105219	A69-1601-6488
2012-09-28 05:44:14	VR2W-105219	A69-1601-6488
2012-09-28 07:58:23	VR2W-105219	A69-1601-6488
2012-09-28 08:05:19	VR2W-105219	A69-1601-6488
2012-09-28 08:09:08	VR2W-105219	A69-1601-6488
2012-09-29 01:10:27	VR2W-105219	A69-1601-6488
2012-09-29 01:14:57	VR2W-105219	A69-1601-6488
2012-09-29 01:25:44	VR2W-105219	A69-1601-6488
2012-09-29 01:33:00	VR2W-105219	A69-1601-6488
2012-09-29 01:54:45	VR2W-105219	A69-1601-6488
2012-09-29 02:01:20	VR2W-105219	A69-1601-6488
2012-09-29 02:20:13	VR2W-105219	A69-1601-6488
2012-09-29 03:11:39	VR2W-105219	A69-1601-6488
2012-09-29 03:19:25	VR2W-105219	A69-1601-6488
2012-09-29 03:47:10	VR2W-105219	A69-1601-6488
2012-09-29 03:58:24	VR2W-105219	A69-1601-6488
2012-09-29 05:37:52	VR2W-105219	A69-1601-6488
2012-09-29 05:45:05	VR2W-105219	A69-1601-6488
2012-09-29 07:46:56	VR2W-105219	A69-1601-6488
2012-09-30 01:45:02	VR2W-105219	A69-1601-6488
2012-09-30 03:09:00	VR2W-105219	A69-1601-6488
2012-09-30 03:21:17	VR2W-105219	A69-1601-6488
2012-09-30 03:47:06	VR2W-105219	A69-1601-6488
2012-09-30 04:14:01	VR2W-105219	A69-1601-6488
2012-09-30 04:21:27	VR2W-105219	A69-1601-6488
2012-09-30 05:50:09	VR2W-105219	A69-1601-6488
2012-09-30 06:38:29	VR2W-105218	A69-1601-6488					PB11
2012-09-30 20:51:39	VR2W-105219	A69-1601-6488
2012-09-30 21:01:03	VR2W-105219	A69-1601-6488
2012-09-30 21:26:09	VR2W-105219	A69-1601-6488
2012-09-30 22:48:50	VR2W-105219	A69-1601-6488
2012-09-30 23:06:04	VR2W-105219	A69-1601-6488
2012-10-01 03:12:49	VR2W-105219	A69-1601-6488
2012-10-01 05:18:11	VR2W-105219	A69-1601-6488
2012-10-01 05:23:01	VR2W-105219	A69-1601-6488
2012-10-01 06:40:21	VR2W-105219	A69-1601-6488
2012-10-01 07:10:35	VR2W-105219	A69-1601-6488
2012-10-01 20:20:39	VR2W-105219	A69-1601-6488
2012-10-01 20:34:22	VR2W-105219	A69-1601-6488
2012-10-01 20:39:07	VR2W-105219	A69-1601-6488
2012-10-01 21:24:09	VR2W-105219	A69-1601-6488
2012-10-01 21:28:09	VR2W-105219	A69-1601-6488
2012-10-01 21:48:03	VR2W-105222	A69-1601-6488
2012-10-02 02:42:29	VR2W-105219	A69-1601-6488
2012-10-02 03:05:10	VR2W-105219	A69-1601-6488
2012-10-02 03:24:37	VR2W-105219	A69-1601-6488
2012-10-02 03:38:11	VR2W-105219	A69-1601-6488
2012-10-02 03:45:42	VR2W-105219	A69-1601-6488
2012-10-02 03:54:42	VR2W-105219	A69-1601-6488
2012-10-02 04:34:20	VR2W-105219	A69-1601-6488
2012-10-02 04:55:54	VR2W-105219	A69-1601-6488
2012-10-02 05:14:00	VR2W-105219	A69-1601-6488
2012-10-02 05:17:18	VR2W-105219	A69-1601-6488
2012-10-02 05:20:38	VR2W-105219	A69-1601-6488
2012-10-02 05:27:46	VR2W-105219	A69-1601-6488
2012-10-02 05:53:36	VR2W-105219	A69-1601-6488
2012-10-02 06:02:11	VR2W-105219	A69-1601-6488
2012-10-02 06:44:17	VR2W-105219	A69-1601-6488
2012-10-02 06:48:29	VR2W-105219	A69-1601-6488
2012-10-02 06:55:43	VR2W-105219	A69-1601-6488
2012-10-02 07:07:36	VR2W-105219	A69-1601-6488
2012-10-02 07:33:10	VR2W-105219	A69-1601-6488
2012-10-02 07:37:25	VR2W-105219	A69-1601-6488
2012-10-02 07:54:00	VR2W-105219	A69-1601-6488
2012-10-02 20:29:32	VR2W-105219	A69-1601-6488
2012-10-02 20:33:55	VR2W-105219	A69-1601-6488
2012-10-02 20:46:22	VR2W-105219	A69-1601-6488
2012-10-02 20:49:38	VR2W-105219	A69-1601-6488
2012-10-02 20:52:57	VR2W-105219	A69-1601-6488
2012-10-02 20:56:20	VR2W-105219	A69-1601-6488
2012-10-02 21:03:41	VR2W-105219	A69-1601-6488
2012-10-02 21:08:05	VR2W-105219	A69-1601-6488
2012-10-02 21:12:00	VR2W-105219	A69-1601-6488
2012-10-02 21:45:39	VR2W-105219	A69-1601-6488
2012-10-03 03:54:28	VR2W-105219	A69-1601-6488
2012-10-03 05:17:32	VR2W-105219	A69-1601-6488
2012-10-03 06:56:58	VR2W-105219	A69-1601-6488
2012-10-03 07:20:09	VR2W-105219	A69-1601-6488
2012-10-03 20:31:29	VR2W-105219	A69-1601-6488
2012-10-03 20:42:42	VR2W-105219	A69-1601-6488
2012-10-03 20:46:13	VR2W-105219	A69-1601-6488
2012-10-03 21:06:54	VR2W-105219	A69-1601-6488
2012-10-03 21:10:13	VR2W-105219	A69-1601-6488
2012-10-03 21:13:36	VR2W-105219	A69-1601-6488
2012-10-03 21:25:24	VR2W-105219	A69-1601-6488
2012-10-03 21:29:21	VR2W-105219	A69-1601-6488
2012-10-03 21:34:02	VR2W-105219	A69-1601-6488
2012-10-03 21:47:11	VR2W-105219	A69-1601-6488
2012-10-03 21:51:43	VR2W-105219	A69-1601-6488
2012-10-03 21:55:55	VR2W-105219	A69-1601-6488
2012-10-03 22:03:09	VR2W-105219	A69-1601-6488
2012-10-03 22:07:22	VR2W-105219	A69-1601-6488
2012-10-03 22:46:10	VR2W-105219	A69-1601-6488
2012-10-04 06:39:45	VR2W-105219	A69-1601-6488
2012-10-04 08:09:46	VR2W-105219	A69-1601-6488
2012-10-04 20:45:15	VR2W-105219	A69-1601-6488
2012-10-04 20:54:10	VR2W-105219	A69-1601-6488
2012-10-04 21:12:55	VR2W-105219	A69-1601-6488
2012-10-04 21:37:08	VR2W-105219	A69-1601-6488
2012-10-04 21:40:55	VR2W-105219	A69-1601-6488
2012-10-04 21:45:15	VR2W-105219	A69-1601-6488
2012-10-04 21:49:00	VR2W-105219	A69-1601-6488
2012-10-04 21:53:15	VR2W-105219	A69-1601-6488
2012-10-04 22:10:22	VR2W-105219	A69-1601-6488
2012-10-04 22:18:53	VR2W-105219	A69-1601-6488
2012-10-04 22:28:30	VR2W-105219	A69-1601-6488
2012-10-05 20:35:31	VR2W-105219	A69-1601-6488
2012-10-05 21:19:45	VR2W-105219	A69-1601-6488
2012-10-05 21:24:24	VR2W-105219	A69-1601-6488
2012-10-05 21:28:48	VR2W-105219	A69-1601-6488
2012-10-05 21:37:15	VR2W-105219	A69-1601-6488
2012-10-05 21:41:28	VR2W-105219	A69-1601-6488
2012-10-05 21:53:14	VR2W-105219	A69-1601-6488
2012-10-06 20:33:22	VR2W-105219	A69-1601-6488
2012-10-06 20:50:18	VR2W-105219	A69-1601-6488
2012-10-06 21:37:43	VR2W-105219	A69-1601-6488
2012-10-06 21:54:44	VR2W-105219	A69-1601-6488
2012-10-06 22:07:24	VR2W-105219	A69-1601-6488
2012-10-06 22:16:07	VR2W-105219	A69-1601-6488
2012-10-06 22:24:54	VR2W-105219	A69-1601-6488
2012-10-06 23:44:33	VR2W-105219	A69-1601-6488
2012-10-07 00:12:05	VR2W-105219	A69-1601-6488
2012-10-07 20:31:23	VR2W-105219	A69-1601-6488
2012-10-07 20:58:31	VR2W-105219	A69-1601-6488
2012-10-07 21:06:52	VR2W-105219	A69-1601-6488
2012-10-07 21:35:50	VR2W-105217	A69-1601-6488
2012-10-07 21:48:23	VR2W-105219	A69-1601-6488
2012-10-07 21:52:09	VR2W-105219	A69-1601-6488
2012-10-07 22:00:10	VR2W-105219	A69-1601-6488
2012-10-07 22:04:21	VR2W-105219	A69-1601-6488
2012-10-07 22:44:53	VR2W-105219	A69-1601-6488
2012-10-07 22:48:14	VR2W-105219	A69-1601-6488
2012-10-08 01:30:51	VR2W-105219	A69-1601-6488
2012-10-08 03:48:11	VR2W-105219	A69-1601-6488
2012-10-08 04:35:52	VR2W-105219	A69-1601-6488
2012-10-08 19:47:39	VR2W-105219	A69-1601-6488
2012-10-08 19:52:10	VR2W-105219	A69-1601-6488
2012-10-08 20:20:14	VR2W-105219	A69-1601-6488
2012-10-08 20:24:46	VR2W-105219	A69-1601-6488
2012-10-08 20:28:57	VR2W-105219	A69-1601-6488
2012-10-08 20:40:17	VR2W-105219	A69-1601-6488
2012-10-08 20:43:43	VR2W-105219	A69-1601-6488
2012-10-08 20:56:09	VR2W-105219	A69-1601-6488
2012-10-08 21:00:50	VR2W-105219	A69-1601-6488
2012-10-08 21:05:17	VR2W-105219	A69-1601-6488
2012-10-08 21:09:18	VR2W-105219	A69-1601-6488
2012-10-09 00:13:14	VR2W-105219	A69-1601-6488
2012-10-09 01:20:38	VR2W-105219	A69-1601-6488
2012-10-09 02:23:17	VR2W-105219	A69-1601-6488
2012-10-09 02:32:11	VR2W-105219	A69-1601-6488
2012-10-09 03:43:00	VR2W-105219	A69-1601-6488
2012-10-09 03:47:36	VR2W-105219	A69-1601-6488
2012-10-09 08:05:52	VR2W-105219	A69-1601-6488
2012-10-09 19:45:55	VR2W-105219	A69-1601-6488
2012-10-09 19:49:52	VR2W-105219	A69-1601-6488
2012-10-09 19:54:31	VR2W-105219	A69-1601-6488
2012-10-09 20:07:29	VR2W-105219	A69-1601-6488
2012-10-09 20:11:49	VR2W-105219	A69-1601-6488
2012-10-09 20:19:52	VR2W-105219	A69-1601-6488
2012-10-09 20:27:36	VR2W-105219	A69-1601-6488
2012-10-09 21:28:01	VR2W-105219	A69-1601-6488
2012-10-09 23:22:58	VR2W-105219	A69-1601-6488
2012-10-09 23:43:07	VR2W-105219	A69-1601-6488
2012-10-09 23:46:41	VR2W-105219	A69-1601-6488
2012-10-09 23:50:35	VR2W-105219	A69-1601-6488
2012-10-10 00:10:33	VR2W-105219	A69-1601-6488
2012-10-10 00:39:01	VR2W-105219	A69-1601-6488
2012-10-10 00:49:59	VR2W-105219	A69-1601-6488
2012-10-10 01:01:22	VR2W-105219	A69-1601-6488
2012-10-10 22:51:16	VR2W-105219	A69-1601-6488
2012-10-10 22:54:37	VR2W-105219	A69-1601-6488
2012-10-10 23:01:47	VR2W-105219	A69-1601-6488
2012-10-10 23:09:20	VR2W-105219	A69-1601-6488
2012-10-10 23:12:54	VR2W-105219	A69-1601-6488
2012-10-10 23:55:11	VR2W-105219	A69-1601-6488
2012-10-11 00:07:25	VR2W-105219	A69-1601-6488
2012-10-11 00:12:06	VR2W-105219	A69-1601-6488
2012-10-11 00:48:17	VR2W-105219	A69-1601-6488
2012-10-11 00:53:04	VR2W-105219	A69-1601-6488
2012-10-11 01:58:27	VR2W-105219	A69-1601-6488
2012-10-11 02:03:17	VR2W-105219	A69-1601-6488
2012-10-11 02:29:32	VR2W-105219	A69-1601-6488
2012-10-11 03:00:36	VR2W-105219	A69-1601-6488
2012-10-11 03:15:52	VR2W-105219	A69-1601-6488
2012-10-11 08:09:30	VR2W-105219	A69-1601-6488
2012-10-11 19:50:52	VR2W-105219	A69-1601-6488
2012-10-11 20:16:36	VR2W-105219	A69-1601-6488
2012-10-11 20:29:32	VR2W-105219	A69-1601-6488
2012-10-11 20:33:21	VR2W-105219	A69-1601-6488
2012-10-11 20:37:45	VR2W-105219	A69-1601-6488
2012-10-11 20:41:39	VR2W-105219	A69-1601-6488
2012-10-11 20:46:12	VR2W-105219	A69-1601-6488
2012-10-11 20:50:24	VR2W-105219	A69-1601-6488
2012-10-11 20:57:41	VR2W-105219	A69-1601-6488
2012-10-11 21:05:44	VR2W-105219	A69-1601-6488
2012-10-11 21:09:57	VR2W-105219	A69-1601-6488
2012-10-11 21:13:30	VR2W-105219	A69-1601-6488
2012-10-11 21:21:47	VR2W-105219	A69-1601-6488
2012-10-11 21:25:46	VR2W-105219	A69-1601-6488
2012-10-12 00:04:13	VR2W-105219	A69-1601-6488
2012-10-12 00:36:05	VR2W-105219	A69-1601-6488
2012-10-12 00:40:44	VR2W-105219	A69-1601-6488
2012-10-12 00:57:36	VR2W-105219	A69-1601-6488
2012-10-12 01:07:51	VR2W-105219	A69-1601-6488
2012-10-12 01:11:42	VR2W-105219	A69-1601-6488
2012-10-12 01:29:56	VR2W-105219	A69-1601-6488
2012-10-12 01:34:42	VR2W-105219	A69-1601-6488
2012-10-12 02:05:56	VR2W-105219	A69-1601-6488
2012-10-12 02:29:46	VR2W-105219	A69-1601-6488
2012-10-12 03:01:39	VR2W-105219	A69-1601-6488
2012-10-12 03:05:12	VR2W-105219	A69-1601-6488
2012-10-12 03:31:28	VR2W-105219	A69-1601-6488
2012-10-12 03:49:56	VR2W-105219	A69-1601-6488
2012-10-12 03:54:30	VR2W-105219	A69-1601-6488
2012-10-12 19:49:50	VR2W-105219	A69-1601-6488
2012-10-12 19:57:23	VR2W-105219	A69-1601-6488
2012-10-12 23:37:22	VR2W-105219	A69-1601-6488
2012-10-13 00:18:03	VR2W-105219	A69-1601-6488
2012-10-13 00:36:31	VR2W-105219	A69-1601-6488
2012-10-13 00:47:46	VR2W-105219	A69-1601-6488
2012-10-13 01:21:06	VR2W-105219	A69-1601-6488
2012-10-13 01:25:31	VR2W-105219	A69-1601-6488
2012-10-13 01:34:03	VR2W-105219	A69-1601-6488
2012-10-13 01:46:23	VR2W-105219	A69-1601-6488
2012-10-13 01:54:00	VR2W-105219	A69-1601-6488
2012-10-13 02:19:44	VR2W-105219	A69-1601-6488
2012-10-13 02:28:06	VR2W-105219	A69-1601-6488
2012-10-13 02:54:05	VR2W-105219	A69-1601-6488
2012-10-13 03:09:42	VR2W-105219	A69-1601-6488
2012-10-13 03:18:05	VR2W-105219	A69-1601-6488
2012-10-13 03:22:11	VR2W-105219	A69-1601-6488
2012-10-13 03:28:50	VR2W-105219	A69-1601-6488
2012-10-13 03:43:30	VR2W-105219	A69-1601-6488
2012-10-13 03:47:03	VR2W-105219	A69-1601-6488
2012-10-13 03:59:15	VR2W-105219	A69-1601-6488
2012-10-13 04:03:53	VR2W-105219	A69-1601-6488
2012-10-13 04:08:17	VR2W-105219	A69-1601-6488
2012-10-13 04:27:58	VR2W-105219	A69-1601-6488
2012-10-13 04:36:55	VR2W-105219	A69-1601-6488
2012-10-13 04:46:40	VR2W-105219	A69-1601-6488
2012-10-13 07:55:42	VR2W-105219	A69-1601-6488
2012-10-13 07:59:03	VR2W-105219	A69-1601-6488
2012-10-13 19:54:03	VR2W-105219	A69-1601-6488
2012-10-13 21:34:31	VR2W-105221	A69-1601-6488
2012-10-13 21:44:35	VR2W-105219	A69-1601-6488
2012-10-13 23:36:17	VR2W-105219	A69-1601-6488
2012-10-14 00:16:41	VR2W-105219	A69-1601-6488
2012-10-14 01:06:01	VR2W-105219	A69-1601-6488
2012-10-14 01:24:29	VR2W-105219	A69-1601-6488
2012-10-14 02:21:12	VR2W-105219	A69-1601-6488
2012-10-14 02:28:15	VR2W-105219	A69-1601-6488
2012-10-14 02:50:18	VR2W-105219	A69-1601-6488
2012-10-14 03:04:57	VR2W-105219	A69-1601-6488
2012-10-14 03:09:46	VR2W-105219	A69-1601-6488
2012-10-14 03:38:14	VR2W-105219	A69-1601-6488
2012-10-14 03:46:37	VR2W-105219	A69-1601-6488
2012-10-14 03:57:28	VR2W-105219	A69-1601-6488
2012-10-14 04:01:02	VR2W-105219	A69-1601-6488
2012-10-14 04:04:58	VR2W-105219	A69-1601-6488
2012-10-14 04:42:37	VR2W-105219	A69-1601-6488
2012-10-14 04:52:07	VR2W-105219	A69-1601-6488
2012-10-14 04:56:38	VR2W-105219	A69-1601-6488
2012-10-14 05:19:31	VR2W-105219	A69-1601-6488
2012-10-14 05:23:46	VR2W-105219	A69-1601-6488
2012-10-14 05:31:17	VR2W-105219	A69-1601-6488
2012-10-14 05:35:54	VR2W-105219	A69-1601-6488
2012-10-14 05:40:14	VR2W-105219	A69-1601-6488
2012-10-14 06:18:50	VR2W-105219	A69-1601-6488
2012-10-14 06:45:37	VR2W-105219	A69-1601-6488
2012-10-14 20:33:57	VR2W-105219	A69-1601-6488
2012-10-14 20:37:58	VR2W-105219	A69-1601-6488
2012-10-15 02:20:58	VR2W-105219	A69-1601-6488
2012-10-15 02:25:00	VR2W-105219	A69-1601-6488
2012-10-15 02:38:59	VR2W-105219	A69-1601-6488
2012-10-15 02:46:19	VR2W-105219	A69-1601-6488
2012-10-15 02:56:14	VR2W-105219	A69-1601-6488
2012-10-15 03:03:23	VR2W-105219	A69-1601-6488
2012-10-15 03:07:31	VR2W-105219	A69-1601-6488
2012-10-15 03:30:54	VR2W-105219	A69-1601-6488
2012-10-15 03:44:18	VR2W-105219	A69-1601-6488
2012-10-15 03:48:40	VR2W-105219	A69-1601-6488
2012-10-15 03:52:30	VR2W-105219	A69-1601-6488
2012-10-15 04:10:04	VR2W-105219	A69-1601-6488
2012-10-15 04:19:02	VR2W-105219	A69-1601-6488
2012-10-15 04:28:48	VR2W-105219	A69-1601-6488
2012-10-15 04:33:40	VR2W-105219	A69-1601-6488
2012-10-15 05:04:41	VR2W-105219	A69-1601-6488
2012-10-15 05:09:32	VR2W-105219	A69-1601-6488
2012-10-15 05:14:20	VR2W-105219	A69-1601-6488
2012-10-15 05:27:38	VR2W-105219	A69-1601-6488
2012-10-15 05:30:56	VR2W-105219	A69-1601-6488
2012-10-15 05:45:29	VR2W-105219	A69-1601-6488
2012-10-15 05:48:47	VR2W-105219	A69-1601-6488
2012-10-15 05:59:09	VR2W-105219	A69-1601-6488
2012-10-15 06:03:10	VR2W-105219	A69-1601-6488
2012-10-15 06:07:56	VR2W-105219	A69-1601-6488
2012-10-15 06:56:40	VR2W-105219	A69-1601-6488
2012-10-15 19:51:07	VR2W-105219	A69-1601-6488
2012-10-15 19:54:47	VR2W-105219	A69-1601-6488
2012-10-15 20:02:11	VR2W-105219	A69-1601-6488
2012-10-15 20:24:45	VR2W-105219	A69-1601-6488
2012-10-15 20:29:36	VR2W-105219	A69-1601-6488
2012-10-15 20:34:23	VR2W-105219	A69-1601-6488
2012-10-15 20:39:02	VR2W-105219	A69-1601-6488
2012-10-15 20:43:28	VR2W-105219	A69-1601-6488
2012-10-15 21:42:20	VR2W-105221	A69-1601-6488
2012-10-16 01:37:38	VR2W-105219	A69-1601-6488
2012-10-16 03:53:01	VR2W-105219	A69-1601-6488
2012-10-16 04:25:21	VR2W-105219	A69-1601-6488
2012-10-16 04:40:32	VR2W-105219	A69-1601-6488
2012-10-16 04:49:30	VR2W-105219	A69-1601-6488
2012-10-16 05:04:09	VR2W-105219	A69-1601-6488
2012-10-16 05:13:47	VR2W-105219	A69-1601-6488
2012-10-16 05:22:57	VR2W-105219	A69-1601-6488
2012-10-16 05:31:53	VR2W-105219	A69-1601-6488
2012-10-16 05:46:04	VR2W-105219	A69-1601-6488
2012-10-16 05:50:23	VR2W-105219	A69-1601-6488
2012-10-16 05:58:19	VR2W-105219	A69-1601-6488
2012-10-16 06:05:35	VR2W-105219	A69-1601-6488
2012-10-16 07:48:40	VR2W-105219	A69-1601-6488
2012-10-16 08:10:26	VR2W-105219	A69-1601-6488
2012-10-16 19:47:44	VR2W-105219	A69-1601-6488
2012-10-16 20:10:37	VR2W-105219	A69-1601-6488
2012-10-16 20:14:57	VR2W-105219	A69-1601-6488
2012-10-16 20:22:57	VR2W-105219	A69-1601-6488
2012-10-16 20:26:34	VR2W-105219	A69-1601-6488
2012-10-16 20:30:33	VR2W-105219	A69-1601-6488
2012-10-16 20:35:17	VR2W-105219	A69-1601-6488
2012-10-16 20:39:52	VR2W-105219	A69-1601-6488
2012-10-16 20:44:08	VR2W-105219	A69-1601-6488
2012-10-16 20:47:46	VR2W-105219	A69-1601-6488
2012-10-16 20:51:46	VR2W-105219	A69-1601-6488
2012-10-16 20:56:33	VR2W-105219	A69-1601-6488
2012-10-17 06:29:54	VR2W-105219	A69-1601-6488
2012-10-17 20:16:54	VR2W-105219	A69-1601-6488
2012-10-17 20:20:19	VR2W-105219	A69-1601-6488
2012-10-17 20:23:54	VR2W-105219	A69-1601-6488
2012-10-17 20:27:51	VR2W-105219	A69-1601-6488
2012-10-17 20:32:30	VR2W-105219	A69-1601-6488
2012-10-17 20:36:54	VR2W-105219	A69-1601-6488
2012-10-17 20:40:49	VR2W-105219	A69-1601-6488
2012-10-17 20:45:23	VR2W-105219	A69-1601-6488
2012-10-17 20:53:15	VR2W-105219	A69-1601-6488
2012-10-17 20:57:13	VR2W-105219	A69-1601-6488
2012-10-17 21:01:56	VR2W-105219	A69-1601-6488
2012-10-17 21:10:33	VR2W-105219	A69-1601-6488
2012-10-17 21:13:53	VR2W-105219	A69-1601-6488
2012-10-17 21:17:19	VR2W-105219	A69-1601-6488
2012-10-17 21:20:55	VR2W-105219	A69-1601-6488
2012-10-17 21:24:55	VR2W-105219	A69-1601-6488
2012-10-17 21:29:39	VR2W-105219	A69-1601-6488
2012-10-17 21:34:14	VR2W-105219	A69-1601-6488
2012-10-17 21:42:07	VR2W-105219	A69-1601-6488
2012-10-17 21:57:32	VR2W-105221	A69-1601-6488
2012-10-18 20:29:53	VR2W-105219	A69-1601-6488
2012-10-18 20:37:40	VR2W-105219	A69-1601-6488
2012-10-18 20:41:32	VR2W-105219	A69-1601-6488
2012-10-18 20:46:02	VR2W-105219	A69-1601-6488
2012-10-18 20:50:10	VR2W-105219	A69-1601-6488
2012-10-18 20:56:56	VR2W-105219	A69-1601-6488
2012-10-18 21:14:24	VR2W-105219	A69-1601-6488
2012-10-18 21:19:14	VR2W-105219	A69-1601-6488
2012-10-18 21:23:59	VR2W-105219	A69-1601-6488
2012-10-18 21:28:34	VR2W-105219	A69-1601-6488
2012-10-18 21:40:37	VR2W-105219	A69-1601-6488
2012-10-18 21:47:13	VR2W-105219	A69-1601-6488
2012-10-18 21:54:13	VR2W-105219	A69-1601-6488
2012-10-18 21:58:08	VR2W-105219	A69-1601-6488
2012-10-18 22:18:08	VR2W-105219	A69-1601-6488
2012-10-18 22:21:34	VR2W-105219	A69-1601-6488
2012-10-19 20:22:19	VR2W-105219	A69-1601-6488
2012-10-19 20:26:09	VR2W-105219	A69-1601-6488
2012-10-19 20:39:10	VR2W-105219	A69-1601-6488
2012-10-19 20:43:34	VR2W-105219	A69-1601-6488
2012-10-19 20:47:27	VR2W-105219	A69-1601-6488
2012-10-19 20:59:37	VR2W-105219	A69-1601-6488
2012-10-19 21:03:17	VR2W-105219	A69-1601-6488
2012-10-19 21:07:21	VR2W-105219	A69-1601-6488
2012-10-19 21:13:52	VR2W-105219	A69-1601-6488
2012-10-19 21:17:09	VR2W-105219	A69-1601-6488
2012-10-19 21:20:28	VR2W-105219	A69-1601-6488
2012-10-19 21:23:53	VR2W-105219	A69-1601-6488
2012-10-19 21:27:29	VR2W-105219	A69-1601-6488
2012-10-19 21:31:27	VR2W-105219	A69-1601-6488
2012-10-19 21:36:07	VR2W-105219	A69-1601-6488
2012-10-19 21:40:33	VR2W-105219	A69-1601-6488
2012-10-19 21:49:14	VR2W-105219	A69-1601-6488
2012-10-19 21:53:45	VR2W-105219	A69-1601-6488
2012-10-19 21:57:52	VR2W-105219	A69-1601-6488
2012-10-19 22:15:48	VR2W-105219	A69-1601-6488
2012-10-19 22:19:14	VR2W-105219	A69-1601-6488
2012-10-20 20:25:28	VR2W-105219	A69-1601-6488
2012-10-20 20:43:13	VR2W-105219	A69-1601-6488
2012-10-20 20:51:02	VR2W-105219	A69-1601-6488
2012-10-20 21:15:52	VR2W-105219	A69-1601-6488
2012-10-20 21:53:21	VR2W-105219	A69-1601-6488
2012-10-20 21:57:44	VR2W-105219	A69-1601-6488
2012-10-20 22:06:04	VR2W-105219	A69-1601-6488
2012-10-20 22:10:07	VR2W-105219	A69-1601-6488
2012-10-20 22:19:49	VR2W-105219	A69-1601-6488
2012-10-20 22:24:35	VR2W-105219	A69-1601-6488
2012-10-20 22:37:19	VR2W-105219	A69-1601-6488
2012-10-20 22:45:20	VR2W-105219	A69-1601-6488
2012-10-20 22:56:41	VR2W-105219	A69-1601-6488
2012-10-20 23:11:51	VR2W-105219	A69-1601-6488
2012-10-20 23:32:19	VR2W-105219	A69-1601-6488
2012-10-20 23:49:59	VR2W-105219	A69-1601-6488
2012-10-21 00:01:21	VR2W-105219	A69-1601-6488
2012-10-21 00:16:18	VR2W-105219	A69-1601-6488
2012-10-21 20:03:39	VR2W-105219	A69-1601-6488
2012-10-21 21:25:57	VR2W-105219	A69-1601-6488
2012-10-21 22:12:07	VR2W-105219	A69-1601-6488
2012-10-21 22:16:26	VR2W-105219	A69-1601-6488
2012-10-21 22:36:47	VR2W-105219	A69-1601-6488
2012-10-21 22:41:21	VR2W-105219	A69-1601-6488
2012-10-21 22:57:31	VR2W-105219	A69-1601-6488
2012-10-21 23:08:22	VR2W-105219	A69-1601-6488
2012-10-21 23:11:58	VR2W-105219	A69-1601-6488
2012-10-21 23:25:03	VR2W-105219	A69-1601-6488
2012-10-22 00:00:30	VR2W-105219	A69-1601-6488
2012-10-22 00:22:50	VR2W-105219	A69-1601-6488
2012-10-22 00:32:20	VR2W-105219	A69-1601-6488
2012-10-22 00:36:50	VR2W-105219	A69-1601-6488
2012-10-22 00:47:27	VR2W-105219	A69-1601-6488
2012-10-22 00:50:46	VR2W-105219	A69-1601-6488
2012-10-22 00:54:11	VR2W-105219	A69-1601-6488
2012-10-22 01:14:22	VR2W-105219	A69-1601-6488
2012-10-22 01:35:16	VR2W-105219	A69-1601-6488
2012-10-22 01:39:15	VR2W-105219	A69-1601-6488
2012-10-22 02:06:54	VR2W-105219	A69-1601-6488
2012-10-22 02:11:36	VR2W-105219	A69-1601-6488
2012-10-22 19:47:13	VR2W-105219	A69-1601-6488
2012-10-22 19:50:44	VR2W-105219	A69-1601-6488
2012-10-22 19:54:34	VR2W-105219	A69-1601-6488
2012-10-22 19:58:58	VR2W-105219	A69-1601-6488
2012-10-22 20:15:02	VR2W-105219	A69-1601-6488
2012-10-22 23:16:53	VR2W-105219	A69-1601-6488
2012-10-22 23:26:50	VR2W-105219	A69-1601-6488
2012-10-22 23:30:21	VR2W-105219	A69-1601-6488
2012-10-22 23:50:12	VR2W-105219	A69-1601-6488
2012-10-23 00:08:28	VR2W-105219	A69-1601-6488
2012-10-23 00:17:08	VR2W-105219	A69-1601-6488
2012-10-23 00:35:48	VR2W-105219	A69-1601-6488
2012-10-23 00:40:00	VR2W-105219	A69-1601-6488
2012-10-23 00:43:28	VR2W-105219	A69-1601-6488
2012-10-23 00:47:12	VR2W-105219	A69-1601-6488
2012-10-23 00:54:54	VR2W-105219	A69-1601-6488
2012-10-23 01:06:45	VR2W-105219	A69-1601-6488
2012-10-23 01:11:00	VR2W-105219	A69-1601-6488
2012-10-23 01:31:14	VR2W-105219	A69-1601-6488
2012-10-23 01:35:32	VR2W-105219	A69-1601-6488
2012-10-23 02:02:38	VR2W-105219	A69-1601-6488
2012-10-23 02:41:37	VR2W-105219	A69-1601-6488
2012-10-23 19:52:10	VR2W-105219	A69-1601-6488
2012-10-23 22:00:45	VR2W-105219	A69-1601-6488
2012-10-23 22:27:05	VR2W-105219	A69-1601-6488
2012-10-24 00:23:32	VR2W-105219	A69-1601-6488
2012-10-24 01:18:02	VR2W-105219	A69-1601-6488
2012-10-24 01:34:53	VR2W-105219	A69-1601-6488
2012-10-24 01:38:23	VR2W-105219	A69-1601-6488
2012-10-24 01:46:31	VR2W-105219	A69-1601-6488
2012-10-24 01:50:16	VR2W-105219	A69-1601-6488
2012-10-24 02:16:51	VR2W-105219	A69-1601-6488
2012-10-24 02:21:45	VR2W-105219	A69-1601-6488
2012-10-24 02:31:30	VR2W-105219	A69-1601-6488
2012-10-24 02:53:47	VR2W-105219	A69-1601-6488
2012-10-24 04:11:31	VR2W-105219	A69-1601-6488
2012-10-24 23:40:01	VR2W-105219	A69-1601-6488
2012-10-25 00:25:56	VR2W-105219	A69-1601-6488
2012-10-25 00:29:44	VR2W-105219	A69-1601-6488
2012-10-25 00:42:24	VR2W-105219	A69-1601-6488
2012-10-25 00:51:13	VR2W-105219	A69-1601-6488
2012-10-25 01:00:23	VR2W-105219	A69-1601-6488
2012-10-25 01:04:26	VR2W-105219	A69-1601-6488
2012-10-25 01:09:17	VR2W-105219	A69-1601-6488
2012-10-25 01:18:50	VR2W-105219	A69-1601-6488
2012-10-25 01:23:22	VR2W-105219	A69-1601-6488
2012-10-25 01:27:33	VR2W-105219	A69-1601-6488
2012-10-25 01:31:01	VR2W-105219	A69-1601-6488
2012-10-25 01:38:51	VR2W-105219	A69-1601-6488
2012-10-25 01:45:45	VR2W-105219	A69-1601-6488
2012-10-25 01:57:43	VR2W-105219	A69-1601-6488
2012-10-25 02:14:51	VR2W-105219	A69-1601-6488
2012-10-25 02:22:21	VR2W-105219	A69-1601-6488
2012-10-25 02:26:57	VR2W-105219	A69-1601-6488
2012-10-25 02:49:56	VR2W-105219	A69-1601-6488
2012-10-25 02:58:36	VR2W-105219	A69-1601-6488
2012-10-25 03:22:17	VR2W-105219	A69-1601-6488
2012-10-25 03:54:06	VR2W-105219	A69-1601-6488
2012-10-25 03:57:39	VR2W-105219	A69-1601-6488
2012-10-25 19:36:35	VR2W-105219	A69-1601-6488
2012-10-26 01:17:17	VR2W-105219	A69-1601-6488
2012-10-26 01:21:17	VR2W-105219	A69-1601-6488
2012-10-26 01:50:57	VR2W-105219	A69-1601-6488
2012-10-26 01:57:58	VR2W-105219	A69-1601-6488
2012-10-26 02:11:03	VR2W-105219	A69-1601-6488
2012-10-26 03:22:20	VR2W-105219	A69-1601-6488
2012-10-26 03:57:19	VR2W-105219	A69-1601-6488
2012-10-26 19:38:45	VR2W-105219	A69-1601-6488
2012-10-26 19:42:01	VR2W-105219	A69-1601-6488
2012-10-26 19:45:19	VR2W-105219	A69-1601-6488
2012-10-27 01:23:15	VR2W-105219	A69-1601-6488
2012-10-27 02:58:02	VR2W-105219	A69-1601-6488
2012-10-27 03:10:01	VR2W-105219	A69-1601-6488
2012-10-27 03:13:28	VR2W-105219	A69-1601-6488
2012-10-27 03:21:13	VR2W-105219	A69-1601-6488
2012-10-27 03:34:35	VR2W-105219	A69-1601-6488
2012-10-27 03:38:14	VR2W-105219	A69-1601-6488
2012-10-27 03:42:20	VR2W-105219	A69-1601-6488
2012-10-27 03:48:56	VR2W-105219	A69-1601-6488
2012-10-27 03:52:21	VR2W-105219	A69-1601-6488
2012-10-28 02:16:18	VR2W-105219	A69-1601-6488
2012-10-28 02:43:35	VR2W-105219	A69-1601-6488
2012-10-28 03:56:57	VR2W-105219	A69-1601-6488
2012-10-28 04:34:44	VR2W-105219	A69-1601-6488
2012-10-28 19:52:00	VR2W-105219	A69-1601-6488
2012-10-29 19:45:53	VR2W-105219	A69-1601-6488
2012-10-29 19:50:44	VR2W-105219	A69-1601-6488
2012-10-30 02:41:28	VR2W-105219	A69-1601-6488
2012-10-30 19:54:35	VR2W-105219	A69-1601-6488
2012-10-30 19:59:23	VR2W-105219	A69-1601-6488
2012-10-30 20:08:30	VR2W-105219	A69-1601-6488
2012-10-30 20:17:16	VR2W-105219	A69-1601-6488
2012-10-31 05:57:30	VR2W-105219	A69-1601-6488
2012-10-31 20:19:48	VR2W-105219	A69-1601-6488
2012-10-31 20:32:27	VR2W-105219	A69-1601-6488
2012-10-31 20:36:40	VR2W-105219	A69-1601-6488
2012-10-31 20:40:11	VR2W-105219	A69-1601-6488
2012-10-31 20:44:00	VR2W-105219	A69-1601-6488
2012-10-31 20:52:19	VR2W-105219	A69-1601-6488
2012-10-31 20:56:53	VR2W-105219	A69-1601-6488
2012-10-31 21:01:07	VR2W-105219	A69-1601-6488
2012-10-31 23:39:23	VR2W-105219	A69-1601-6488
2012-10-31 23:43:19	VR2W-105219	A69-1601-6488
2012-11-01 01:26:43	VR2W-105219	A69-1601-6488
2012-11-01 02:10:18	VR2W-105219	A69-1601-6488
2012-11-01 20:47:01	VR2W-105219	A69-1601-6488
2012-11-01 20:56:12	VR2W-105219	A69-1601-6488
2012-11-01 21:48:58	VR2W-105219	A69-1601-6488
2012-11-02 04:04:25	VR2W-105219	A69-1601-6488
2012-11-02 04:24:51	VR2W-105219	A69-1601-6488
2012-11-02 05:25:16	VR2W-105219	A69-1601-6488
2012-11-02 20:00:06	VR2W-105219	A69-1601-6488
2012-11-02 20:04:17	VR2W-105219	A69-1601-6488
2012-11-02 20:11:28	VR2W-105219	A69-1601-6488
2012-11-02 20:15:40	VR2W-105219	A69-1601-6488
2012-11-02 20:19:10	VR2W-105219	A69-1601-6488
2012-11-02 20:22:55	VR2W-105219	A69-1601-6488
2012-11-02 20:34:46	VR2W-105219	A69-1601-6488
2012-11-02 21:45:22	VR2W-105219	A69-1601-6488
2012-11-02 23:30:15	VR2W-105219	A69-1601-6488
2012-11-03 00:24:12	VR2W-105221	A69-1601-6488
2012-11-03 01:19:22	VR2W-105219	A69-1601-6488
2012-11-03 05:02:10	VR2W-105219	A69-1601-6488
2012-11-03 19:49:43	VR2W-105219	A69-1601-6488
2012-11-03 19:58:59	VR2W-105219	A69-1601-6488
2012-11-03 20:06:37	VR2W-105219	A69-1601-6488
2012-11-03 20:17:44	VR2W-105219	A69-1601-6488
2012-11-03 20:58:31	VR2W-105219	A69-1601-6488
2012-11-03 21:02:02	VR2W-105219	A69-1601-6488
2012-11-03 21:05:49	VR2W-105219	A69-1601-6488
2012-11-03 22:21:16	VR2W-105219	A69-1601-6488
2012-11-04 00:26:48	VR2W-105219	A69-1601-6488
2012-11-04 02:54:25	VR2W-105219	A69-1601-6488
2012-11-04 19:45:35	VR2W-105219	A69-1601-6488
2012-11-04 19:57:47	VR2W-105219	A69-1601-6488
2012-11-04 20:01:13	VR2W-105219	A69-1601-6488
2012-11-04 20:08:57	VR2W-105219	A69-1601-6488
2012-11-04 20:12:12	VR2W-105219	A69-1601-6488
2012-11-04 20:15:27	VR2W-105219	A69-1601-6488
2012-11-04 20:18:44	VR2W-105219	A69-1601-6488
2012-11-04 20:22:02	VR2W-105219	A69-1601-6488
2012-11-04 20:36:45	VR2W-105219	A69-1601-6488
2012-11-04 20:40:12	VR2W-105219	A69-1601-6488
2012-11-05 01:45:05	VR2W-105219	A69-1601-6488
2012-11-05 20:17:11	VR2W-105219	A69-1601-6488
2012-11-05 20:24:48	VR2W-105219	A69-1601-6488
2012-11-05 20:28:27	VR2W-105219	A69-1601-6488
2012-11-05 20:37:24	VR2W-105219	A69-1601-6488
2012-11-05 20:51:56	VR2W-105219	A69-1601-6488
2012-11-05 20:56:38	VR2W-105219	A69-1601-6488
2012-11-05 21:42:49	VR2W-105219	A69-1601-6488
2012-11-05 22:45:48	VR2W-105219	A69-1601-6488
2012-11-05 23:02:38	VR2W-105219	A69-1601-6488
2012-11-05 23:26:00	VR2W-105219	A69-1601-6488
2012-11-06 19:35:20	VR2W-105219	A69-1601-6488
2012-11-07 00:00:16	VR2W-105219	A69-1601-6488
2012-11-07 00:37:17	VR2W-105219	A69-1601-6488
2012-11-07 02:24:15	VR2W-105219	A69-1601-6488
2012-11-07 03:37:51	VR2W-105219	A69-1601-6488
2012-11-07 03:51:08	VR2W-105219	A69-1601-6488
2012-11-07 21:59:28	VR2W-105219	A69-1601-6488
2012-11-07 22:18:55	VR2W-105219	A69-1601-6488
2012-11-07 22:55:30	VR2W-105219	A69-1601-6488
2012-11-07 22:58:52	VR2W-105219	A69-1601-6488
2012-11-07 23:45:01	VR2W-105219	A69-1601-6488
2012-11-07 23:58:46	VR2W-105219	A69-1601-6488
2012-11-08 00:08:11	VR2W-105219	A69-1601-6488
2012-11-08 01:09:55	VR2W-105219	A69-1601-6488
2012-11-08 01:28:59	VR2W-105219	A69-1601-6488
2012-11-08 01:43:50	VR2W-105219	A69-1601-6488
2012-11-08 03:01:35	VR2W-105219	A69-1601-6488
2012-11-08 03:18:07	VR2W-105219	A69-1601-6488
2012-11-08 08:18:02	VR2W-105219	A69-1601-6488
2012-11-08 08:22:14	VR2W-105219	A69-1601-6488
2012-11-08 19:45:14	VR2W-105219	A69-1601-6488
2012-11-08 19:53:21	VR2W-105219	A69-1601-6488
2012-11-08 22:23:53	VR2W-105219	A69-1601-6488
2012-11-08 22:39:12	VR2W-105219	A69-1601-6488
2012-11-08 23:51:23	VR2W-105219	A69-1601-6488
2012-11-09 00:22:53	VR2W-105219	A69-1601-6488
2012-11-09 00:30:49	VR2W-105219	A69-1601-6488
2012-11-09 00:34:19	VR2W-105219	A69-1601-6488
2012-11-09 00:42:24	VR2W-105219	A69-1601-6488
2012-11-09 00:50:18	VR2W-105219	A69-1601-6488
2012-11-09 01:20:14	VR2W-105219	A69-1601-6488
2012-11-09 01:31:26	VR2W-105219	A69-1601-6488
2012-11-09 01:40:12	VR2W-105219	A69-1601-6488
2012-11-09 01:49:09	VR2W-105219	A69-1601-6488
2012-11-09 01:57:13	VR2W-105219	A69-1601-6488
2012-11-09 02:05:06	VR2W-105219	A69-1601-6488
2012-11-09 02:12:10	VR2W-105219	A69-1601-6488
2012-11-09 02:38:52	VR2W-105219	A69-1601-6488
2012-11-09 02:47:57	VR2W-105219	A69-1601-6488
2012-11-09 03:00:48	VR2W-105219	A69-1601-6488
2012-11-09 03:25:41	VR2W-105219	A69-1601-6488
2012-11-09 03:29:54	VR2W-105219	A69-1601-6488
2012-11-09 06:23:59	VR2W-105219	A69-1601-6488
2012-11-09 19:56:29	VR2W-105219	A69-1601-6488
2012-11-09 19:59:58	VR2W-105219	A69-1601-6488
2012-11-09 23:53:30	VR2W-105219	A69-1601-6488
2012-11-10 01:17:40	VR2W-105219	A69-1601-6488
2012-11-10 01:34:38	VR2W-105219	A69-1601-6488
2012-11-10 02:01:49	VR2W-105219	A69-1601-6488
2012-11-10 02:05:53	VR2W-105219	A69-1601-6488
2012-11-10 02:10:47	VR2W-105219	A69-1601-6488
2012-11-10 02:15:41	VR2W-105219	A69-1601-6488
2012-11-10 02:30:19	VR2W-105219	A69-1601-6488
2012-11-10 02:44:24	VR2W-105219	A69-1601-6488
2012-11-10 04:28:14	VR2W-105219	A69-1601-6488
2012-11-10 08:14:00	VR2W-105219	A69-1601-6488
2012-11-10 19:44:56	VR2W-105219	A69-1601-6488
2012-11-10 19:48:51	VR2W-105219	A69-1601-6488
2012-11-10 22:44:11	VR2W-105219	A69-1601-6488
2012-11-11 00:03:53	VR2W-105219	A69-1601-6488
2012-11-11 00:12:25	VR2W-105219	A69-1601-6488
2012-11-11 00:28:17	VR2W-105219	A69-1601-6488
2012-11-11 00:41:00	VR2W-105219	A69-1601-6488
2012-11-11 01:08:58	VR2W-105219	A69-1601-6488
2012-11-11 02:32:50	VR2W-105219	A69-1601-6488
2012-11-11 02:59:39	VR2W-105219	A69-1601-6488
2012-11-11 03:03:29	VR2W-105219	A69-1601-6488
2012-11-11 03:11:54	VR2W-105219	A69-1601-6488
2012-11-11 03:16:38	VR2W-105219	A69-1601-6488
2012-11-11 03:21:11	VR2W-105219	A69-1601-6488
2012-11-11 03:28:52	VR2W-105219	A69-1601-6488
2012-11-11 03:32:38	VR2W-105219	A69-1601-6488
2012-11-11 03:44:34	VR2W-105219	A69-1601-6488
2012-11-11 03:54:12	VR2W-105219	A69-1601-6488
2012-11-11 03:58:53	VR2W-105219	A69-1601-6488
2012-11-11 04:03:20	VR2W-105219	A69-1601-6488
2012-11-11 04:07:21	VR2W-105219	A69-1601-6488
2012-11-11 04:21:19	VR2W-105219	A69-1601-6488
2012-11-11 04:48:51	VR2W-105219	A69-1601-6488
2012-11-11 05:10:32	VR2W-105219	A69-1601-6488
2012-11-12 02:37:09	VR2W-105219	A69-1601-6488
2012-11-12 03:13:42	VR2W-105219	A69-1601-6488
2012-11-12 03:24:55	VR2W-105219	A69-1601-6488
2012-11-12 03:40:30	VR2W-105219	A69-1601-6488
2012-11-12 03:52:19	VR2W-105219	A69-1601-6488
2012-11-12 03:55:35	VR2W-105219	A69-1601-6488
2012-11-12 04:22:41	VR2W-105219	A69-1601-6488
2012-11-12 04:27:04	VR2W-105219	A69-1601-6488
2012-11-12 04:35:28	VR2W-105219	A69-1601-6488
2012-11-12 19:30:01	VR2W-105219	A69-1601-6488
2012-11-12 19:58:37	VR2W-105219	A69-1601-6488
2012-11-12 21:52:04	VR2W-105219	A69-1601-6488
2012-11-12 23:40:57	VR2W-105219	A69-1601-6488
2012-11-13 00:01:33	VR2W-105219	A69-1601-6488
2012-11-13 00:10:31	VR2W-105219	A69-1601-6488
2012-11-13 02:07:28	VR2W-105219	A69-1601-6488
2012-11-13 02:23:24	VR2W-105219	A69-1601-6488
2012-11-13 02:33:05	VR2W-105219	A69-1601-6488
2012-11-13 02:50:20	VR2W-105219	A69-1601-6488
2012-11-13 03:04:12	VR2W-105219	A69-1601-6488
2012-11-13 03:28:24	VR2W-105219	A69-1601-6488
2012-11-13 03:32:58	VR2W-105219	A69-1601-6488
2012-11-13 03:57:45	VR2W-105219	A69-1601-6488
2012-11-13 04:14:33	VR2W-105219	A69-1601-6488
2012-11-13 04:18:02	VR2W-105219	A69-1601-6488
2012-11-13 04:29:20	VR2W-105219	A69-1601-6488
2012-11-13 04:37:02	VR2W-105219	A69-1601-6488
2012-11-13 04:46:41	VR2W-105219	A69-1601-6488
2012-11-13 05:51:52	VR2W-105219	A69-1601-6488
2012-11-13 06:09:41	VR2W-105219	A69-1601-6488
2012-11-13 06:40:35	VR2W-105219	A69-1601-6488
2012-11-13 07:10:25	VR2W-105219	A69-1601-6488
2012-11-13 19:33:54	VR2W-105219	A69-1601-6488
2012-11-13 19:38:17	VR2W-105219	A69-1601-6488
2012-11-13 19:46:42	VR2W-105219	A69-1601-6488
2012-11-13 19:54:19	VR2W-105219	A69-1601-6488
2012-11-13 19:57:57	VR2W-105219	A69-1601-6488
2012-11-13 20:06:47	VR2W-105219	A69-1601-6488
2012-11-13 20:11:31	VR2W-105219	A69-1601-6488
2012-11-13 20:16:05	VR2W-105219	A69-1601-6488
2012-11-13 20:23:47	VR2W-105219	A69-1601-6488
2012-11-13 20:27:33	VR2W-105219	A69-1601-6488
2012-11-13 20:31:50	VR2W-105219	A69-1601-6488
2012-11-14 02:27:12	VR2W-105219	A69-1601-6488
2012-11-14 02:55:11	VR2W-105219	A69-1601-6488
2012-11-14 03:02:51	VR2W-105219	A69-1601-6488
2012-11-14 03:22:17	VR2W-105219	A69-1601-6488
2012-11-14 03:25:55	VR2W-105219	A69-1601-6488
2012-11-14 03:48:20	VR2W-105219	A69-1601-6488
2012-11-14 04:00:35	VR2W-105219	A69-1601-6488
2012-11-14 04:13:59	VR2W-105219	A69-1601-6488
2012-11-15 05:14:32	VR2W-105219	A69-1601-6488
2012-11-15 05:22:10	VR2W-105219	A69-1601-6488
2012-11-15 05:47:06	VR2W-105219	A69-1601-6488
2012-11-15 07:03:13	VR2W-105219	A69-1601-6488
2012-11-15 19:29:37	VR2W-105219	A69-1601-6488
2012-11-15 19:38:44	VR2W-105219	A69-1601-6488
2012-11-15 19:42:43	VR2W-105219	A69-1601-6488
2012-11-15 19:47:26	VR2W-105219	A69-1601-6488
2012-11-15 19:59:39	VR2W-105219	A69-1601-6488
2012-11-15 20:03:23	VR2W-105219	A69-1601-6488
2012-11-15 20:07:36	VR2W-105219	A69-1601-6488
2012-11-15 20:11:08	VR2W-105219	A69-1601-6488
2012-11-15 20:14:58	VR2W-105219	A69-1601-6488
2012-11-15 20:23:21	VR2W-105219	A69-1601-6488
2012-11-15 20:28:02	VR2W-105219	A69-1601-6488
2012-11-15 20:32:29	VR2W-105219	A69-1601-6488
2012-11-15 20:36:30	VR2W-105219	A69-1601-6488
2012-11-15 20:45:59	VR2W-105219	A69-1601-6488
2012-11-15 20:50:28	VR2W-105219	A69-1601-6488
2012-11-15 20:54:32	VR2W-105219	A69-1601-6488
2012-11-15 20:59:26	VR2W-105219	A69-1601-6488
2012-11-16 20:00:57	VR2W-105219	A69-1601-6488
2012-11-16 20:08:40	VR2W-105219	A69-1601-6488
2012-11-16 20:16:45	VR2W-105219	A69-1601-6488
2012-11-16 20:28:08	VR2W-105219	A69-1601-6488
2012-11-16 20:31:52	VR2W-105219	A69-1601-6488
2012-11-16 20:36:05	VR2W-105219	A69-1601-6488
2012-11-16 20:39:38	VR2W-105219	A69-1601-6488
2012-11-16 20:43:28	VR2W-105219	A69-1601-6488
2012-11-16 20:47:56	VR2W-105219	A69-1601-6488
2012-11-16 21:01:23	VR2W-105219	A69-1601-6488
2012-11-16 21:09:47	VR2W-105219	A69-1601-6488
2012-11-16 21:14:28	VR2W-105219	A69-1601-6488
2012-11-17 06:13:28	VR2W-105219	A69-1601-6488
2012-11-17 20:05:38	VR2W-105219	A69-1601-6488
2012-11-17 20:12:32	VR2W-105219	A69-1601-6488
2012-11-17 20:16:20	VR2W-105219	A69-1601-6488
2012-11-17 20:29:00	VR2W-105219	A69-1601-6488
2012-11-17 20:33:00	VR2W-105219	A69-1601-6488
2012-11-17 20:42:25	VR2W-105219	A69-1601-6488
2012-11-17 20:46:47	VR2W-105219	A69-1601-6488
2012-11-17 20:59:11	VR2W-105219	A69-1601-6488
2012-11-17 21:08:57	VR2W-105219	A69-1601-6488
2012-11-17 21:18:35	VR2W-105219	A69-1601-6488
2012-11-17 21:27:42	VR2W-105219	A69-1601-6488
2012-11-17 21:31:40	VR2W-105219	A69-1601-6488
2012-11-17 21:45:02	VR2W-105219	A69-1601-6488
2012-11-18 19:33:14	VR2W-105219	A69-1601-6488
2012-11-18 19:42:13	VR2W-105219	A69-1601-6488
2012-11-18 19:54:15	VR2W-105219	A69-1601-6488
2012-11-18 19:58:44	VR2W-105219	A69-1601-6488
2012-11-18 20:17:17	VR2W-105219	A69-1601-6488
2012-11-18 20:21:56	VR2W-105219	A69-1601-6488
2012-11-18 20:26:21	VR2W-105219	A69-1601-6488
2012-11-18 20:39:18	VR2W-105219	A69-1601-6488
2012-11-18 20:43:09	VR2W-105219	A69-1601-6488
2012-11-18 20:47:36	VR2W-105219	A69-1601-6488
2012-11-18 21:05:13	VR2W-105219	A69-1601-6488
2012-11-18 21:08:53	VR2W-105219	A69-1601-6488
2012-11-18 21:30:39	VR2W-105219	A69-1601-6488
2012-11-18 21:35:27	VR2W-105219	A69-1601-6488
2012-11-18 21:53:26	VR2W-105219	A69-1601-6488
2012-11-18 22:06:48	VR2W-105219	A69-1601-6488
2012-11-18 22:10:12	VR2W-105219	A69-1601-6488
2012-11-18 22:22:01	VR2W-105219	A69-1601-6488
2012-11-18 22:43:13	VR2W-105219	A69-1601-6488
2012-11-18 22:56:33	VR2W-105219	A69-1601-6488
2012-11-18 23:04:32	VR2W-105219	A69-1601-6488
2012-11-18 23:12:00	VR2W-105219	A69-1601-6488
2012-11-18 23:15:28	VR2W-105219	A69-1601-6488
2012-11-18 23:26:40	VR2W-105219	A69-1601-6488
2012-11-18 23:30:12	VR2W-105219	A69-1601-6488
2012-11-18 23:46:36	VR2W-105219	A69-1601-6488
2012-11-18 23:55:07	VR2W-105219	A69-1601-6488
2012-11-19 01:01:56	VR2W-105219	A69-1601-6488
2012-11-19 19:40:47	VR2W-105219	A69-1601-6488
2012-11-19 19:45:26	VR2W-105219	A69-1601-6488
2012-11-19 19:53:40	VR2W-105219	A69-1601-6488
2012-11-19 19:58:07	VR2W-105219	A69-1601-6488
2012-11-19 20:06:58	VR2W-105219	A69-1601-6488
2012-11-19 20:11:41	VR2W-105219	A69-1601-6488
2012-11-19 20:16:14	VR2W-105219	A69-1601-6488
2012-11-19 21:05:13	VR2W-105219	A69-1601-6488
2012-11-19 21:28:46	VR2W-105219	A69-1601-6488
2012-11-19 21:32:14	VR2W-105219	A69-1601-6488
2012-11-19 21:40:06	VR2W-105219	A69-1601-6488
2012-11-19 21:47:08	VR2W-105219	A69-1601-6488
2012-11-19 21:51:07	VR2W-105219	A69-1601-6488
2012-11-19 21:55:51	VR2W-105219	A69-1601-6488
2012-11-19 22:11:58	VR2W-105219	A69-1601-6488
2012-11-19 22:28:51	VR2W-105219	A69-1601-6488
2012-11-19 22:47:37	VR2W-105219	A69-1601-6488
2012-11-19 22:51:51	VR2W-105219	A69-1601-6488
2012-11-19 23:11:33	VR2W-105219	A69-1601-6488
2012-11-20 00:12:17	VR2W-105219	A69-1601-6488
2012-11-20 00:27:59	VR2W-105219	A69-1601-6488
2012-11-20 00:31:35	VR2W-105219	A69-1601-6488
2012-11-20 00:52:15	VR2W-105219	A69-1601-6488
2012-11-20 01:03:33	VR2W-105219	A69-1601-6488
2012-11-20 01:10:25	VR2W-105219	A69-1601-6488
2012-11-20 08:18:01	VR2W-105219	A69-1601-6488
2012-11-20 08:22:40	VR2W-105219	A69-1601-6488
2012-11-20 20:03:01	VR2W-105219	A69-1601-6488
2012-11-20 20:07:52	VR2W-105219	A69-1601-6488
2012-11-20 20:21:52	VR2W-105219	A69-1601-6488
2012-11-20 20:32:28	VR2W-105219	A69-1601-6488
2012-11-20 20:57:04	VR2W-105219	A69-1601-6488
2012-11-20 21:13:09	VR2W-105219	A69-1601-6488
2012-11-20 21:23:46	VR2W-105219	A69-1601-6488
2012-11-20 22:41:46	VR2W-105219	A69-1601-6488
2012-11-20 23:39:14	VR2W-105219	A69-1601-6488
2012-11-21 00:08:15	VR2W-105219	A69-1601-6488
2012-11-21 01:02:26	VR2W-105219	A69-1601-6488
2012-11-21 01:20:35	VR2W-105219	A69-1601-6488
2012-11-21 20:22:13	VR2W-105219	A69-1601-6488
2012-11-21 22:56:38	VR2W-105219	A69-1601-6488
2012-11-21 23:08:43	VR2W-105219	A69-1601-6488
2012-11-21 23:13:01	VR2W-105219	A69-1601-6488
2012-11-21 23:27:31	VR2W-105219	A69-1601-6488
2012-11-21 23:43:40	VR2W-105219	A69-1601-6488
2012-11-21 23:47:06	VR2W-105219	A69-1601-6488
2012-11-22 00:43:01	VR2W-105219	A69-1601-6488
2012-11-22 20:51:58	VR2W-105216	A69-1601-6488					PB9
2012-11-22 22:49:37	VR2W-105219	A69-1601-6488
2012-11-23 01:22:07	VR2W-105219	A69-1601-6488
2012-11-23 01:25:24	VR2W-105219	A69-1601-6488
2012-11-23 01:32:11	VR2W-105219	A69-1601-6488
2012-11-23 01:39:53	VR2W-105219	A69-1601-6488
2012-11-23 01:54:20	VR2W-105219	A69-1601-6488
2012-11-23 01:58:58	VR2W-105219	A69-1601-6488
2012-11-23 02:03:19	VR2W-105219	A69-1601-6488
2012-11-23 02:23:26	VR2W-105219	A69-1601-6488
2012-11-23 02:31:41	VR2W-105219	A69-1601-6488
2012-11-23 02:36:11	VR2W-105219	A69-1601-6488
2012-11-23 02:43:33	VR2W-105219	A69-1601-6488
2012-11-23 02:46:53	VR2W-105219	A69-1601-6488
2012-11-23 02:50:18	VR2W-105219	A69-1601-6488
2012-11-23 02:57:50	VR2W-105219	A69-1601-6488
2012-11-23 03:10:46	VR2W-105219	A69-1601-6488
2012-11-23 03:19:31	VR2W-105219	A69-1601-6488
2012-11-23 04:03:04	VR2W-105219	A69-1601-6488
2012-11-23 19:44:37	VR2W-105219	A69-1601-6488
2012-11-23 19:48:14	VR2W-105219	A69-1601-6488
2012-11-23 20:50:38	VR2W-105219	A69-1601-6488
2012-11-23 21:51:43	VR2W-105219	A69-1601-6488
2012-11-23 22:58:40	VR2W-105219	A69-1601-6488
2012-11-24 01:12:49	VR2W-105219	A69-1601-6488
2012-11-24 01:53:59	VR2W-105219	A69-1601-6488
2012-11-24 23:30:53	VR2W-105219	A69-1601-6488
2012-11-25 03:17:10	VR2W-105219	A69-1601-6488
2012-11-25 03:25:32	VR2W-105219	A69-1601-6488
2012-11-25 19:40:17	VR2W-105219	A69-1601-6488
2012-11-25 19:47:56	VR2W-105219	A69-1601-6488
2012-11-25 19:56:36	VR2W-105221	A69-1601-6488
2012-11-26 03:50:40	VR2W-105219	A69-1601-6488
2012-11-26 04:18:41	VR2W-105219	A69-1601-6488
2012-11-26 04:42:53	VR2W-105219	A69-1601-6488
2012-11-26 04:50:59	VR2W-105219	A69-1601-6488
2012-11-26 05:39:45	VR2W-105219	A69-1601-6488
2012-11-26 21:49:04	VR2W-105219	A69-1601-6488
2012-11-27 02:31:06	VR2W-105219	A69-1601-6488
2012-11-27 03:01:07	VR2W-105219	A69-1601-6488
2012-11-27 04:06:11	VR2W-105219	A69-1601-6488
2012-11-27 04:10:30	VR2W-105219	A69-1601-6488
2012-11-27 04:25:55	VR2W-105219	A69-1601-6488
2012-11-27 04:41:54	VR2W-105219	A69-1601-6488
2012-11-27 04:46:09	VR2W-105219	A69-1601-6488
2012-11-27 04:53:38	VR2W-105219	A69-1601-6488
2012-11-27 04:58:14	VR2W-105219	A69-1601-6488
2012-11-27 05:02:31	VR2W-105219	A69-1601-6488
2012-11-27 05:13:35	VR2W-105219	A69-1601-6488
2012-11-27 05:24:02	VR2W-105219	A69-1601-6488
2012-11-27 05:34:45	VR2W-105219	A69-1601-6488
2012-11-27 05:41:50	VR2W-105219	A69-1601-6488
2012-11-27 05:45:51	VR2W-105219	A69-1601-6488
2012-11-27 05:50:40	VR2W-105219	A69-1601-6488
2012-11-27 05:59:56	VR2W-105219	A69-1601-6488
2012-11-27 06:07:36	VR2W-105219	A69-1601-6488
2012-11-27 06:22:37	VR2W-105219	A69-1601-6488
2012-11-27 06:26:44	VR2W-105219	A69-1601-6488
2012-11-27 07:25:53	VR2W-105219	A69-1601-6488
2012-11-27 19:36:10	VR2W-105219	A69-1601-6488
2012-11-27 20:32:37	VR2W-105219	A69-1601-6488
2012-11-27 20:36:52	VR2W-105219	A69-1601-6488
2012-11-27 20:44:28	VR2W-105219	A69-1601-6488
2012-11-27 20:57:58	VR2W-105219	A69-1601-6488
2012-11-27 21:09:43	VR2W-105219	A69-1601-6488
2012-11-27 21:22:27	VR2W-105219	A69-1601-6488
2012-11-27 21:26:03	VR2W-105219	A69-1601-6488
2012-11-28 00:24:54	VR2W-105219	A69-1601-6488
2012-11-28 00:43:13	VR2W-105219	A69-1601-6488
2012-11-28 01:28:19	VR2W-105219	A69-1601-6488
2012-11-28 03:34:00	VR2W-105219	A69-1601-6488
2012-11-28 03:42:01	VR2W-105219	A69-1601-6488
2012-11-28 04:22:56	VR2W-105219	A69-1601-6488
2012-11-28 04:26:48	VR2W-105219	A69-1601-6488
2012-11-28 04:31:16	VR2W-105219	A69-1601-6488
2012-11-28 05:47:08	VR2W-105219	A69-1601-6488
2012-11-28 08:41:17	VR2W-105219	A69-1601-6488
2012-11-28 19:52:25	VR2W-105219	A69-1601-6488
2012-11-28 19:55:59	VR2W-105219	A69-1601-6488
2012-11-28 19:59:55	VR2W-105219	A69-1601-6488
2012-11-28 20:12:35	VR2W-105219	A69-1601-6488
2012-11-28 20:16:49	VR2W-105219	A69-1601-6488
2012-11-28 20:20:23	VR2W-105219	A69-1601-6488
2012-11-28 20:33:04	VR2W-105219	A69-1601-6488
2012-11-28 20:36:36	VR2W-105219	A69-1601-6488
2012-11-28 20:40:25	VR2W-105219	A69-1601-6488
2012-11-28 21:42:40	VR2W-105219	A69-1601-6488
2012-11-29 19:44:16	VR2W-105219	A69-1601-6488
2012-11-29 20:05:47	VR2W-105219	A69-1601-6488
2012-11-29 20:33:16	VR2W-105219	A69-1601-6488
2012-11-29 20:48:46	VR2W-105219	A69-1601-6488
2012-11-29 21:08:57	VR2W-105219	A69-1601-6488
2012-11-30 03:53:03	VR2W-105219	A69-1601-6488
2012-11-30 19:53:38	VR2W-105219	A69-1601-6488
2012-11-30 20:02:08	VR2W-105219	A69-1601-6488
2012-11-30 20:11:43	VR2W-105219	A69-1601-6488
2012-11-30 20:24:18	VR2W-105219	A69-1601-6488
2012-11-30 20:35:28	VR2W-105219	A69-1601-6488
2012-11-30 20:48:21	VR2W-105219	A69-1601-6488
2012-11-30 20:52:06	VR2W-105219	A69-1601-6488
2012-11-30 20:56:24	VR2W-105219	A69-1601-6488
2012-11-30 21:04:11	VR2W-105219	A69-1601-6488
2012-11-30 21:10:58	VR2W-105219	A69-1601-6488
2012-11-30 21:23:25	VR2W-105219	A69-1601-6488
2012-11-30 22:23:05	VR2W-105219	A69-1601-6488
2012-12-01 05:46:11	VR2W-105219	A69-1601-6488
2012-12-01 19:57:06	VR2W-105219	A69-1601-6488
2012-12-01 20:04:44	VR2W-105219	A69-1601-6488
2012-12-01 20:09:33	VR2W-105219	A69-1601-6488
2012-12-01 20:26:23	VR2W-105219	A69-1601-6488
2012-12-01 20:33:58	VR2W-105219	A69-1601-6488
2012-12-01 20:38:41	VR2W-105219	A69-1601-6488
2012-12-01 20:43:13	VR2W-105219	A69-1601-6488
2012-12-01 20:54:24	VR2W-105219	A69-1601-6488
2012-12-01 20:58:21	VR2W-105219	A69-1601-6488
2012-12-01 21:03:02	VR2W-105219	A69-1601-6488
2012-12-01 21:29:55	VR2W-105219	A69-1601-6488
2012-12-01 21:32:00	VR2W-105218	A69-1601-6488					PB11
2012-12-01 21:42:01	VR2W-105219	A69-1601-6488
2012-12-02 02:52:55	VR2W-105219	A69-1601-6488
2012-12-02 07:25:57	VR2W-105219	A69-1601-6488
2012-12-02 20:18:50	VR2W-105219	A69-1601-6488
2012-12-02 20:23:38	VR2W-105219	A69-1601-6488
2012-12-02 20:28:21	VR2W-105219	A69-1601-6488
2012-12-02 20:32:51	VR2W-105219	A69-1601-6488
2012-12-02 21:03:51	VR2W-105219	A69-1601-6488
2012-12-02 21:08:03	VR2W-105219	A69-1601-6488
2012-12-02 21:15:23	VR2W-105219	A69-1601-6488
2012-12-02 21:28:04	VR2W-105219	A69-1601-6488
2012-12-02 21:56:51	VR2W-105219	A69-1601-6488
2012-12-02 22:43:33	VR2W-105219	A69-1601-6488
2012-12-03 07:46:32	VR2W-105219	A69-1601-6488
2012-12-03 20:07:59	VR2W-105219	A69-1601-6488
2012-12-03 20:12:27	VR2W-105219	A69-1601-6488
2012-12-03 20:16:28	VR2W-105219	A69-1601-6488
2012-12-03 20:34:36	VR2W-105219	A69-1601-6488
2012-12-03 20:41:23	VR2W-105219	A69-1601-6488
2012-12-03 20:45:02	VR2W-105219	A69-1601-6488
2012-12-03 20:58:54	VR2W-105219	A69-1601-6488
2012-12-03 21:13:30	VR2W-105219	A69-1601-6488
2012-12-03 21:31:10	VR2W-105219	A69-1601-6488
2012-12-03 21:49:49	VR2W-105219	A69-1601-6488
2012-12-03 21:53:28	VR2W-105219	A69-1601-6488
2012-12-04 06:54:39	VR2W-105219	A69-1601-6488
2012-12-04 19:55:51	VR2W-105219	A69-1601-6488
2012-12-04 19:59:49	VR2W-105219	A69-1601-6488
2012-12-04 20:04:32	VR2W-105219	A69-1601-6488
2012-12-04 20:09:03	VR2W-105219	A69-1601-6488
2012-12-04 20:16:32	VR2W-105219	A69-1601-6488
2012-12-04 20:39:51	VR2W-105219	A69-1601-6488
2012-12-04 21:20:16	VR2W-105219	A69-1601-6488
2012-12-04 21:23:57	VR2W-105219	A69-1601-6488
2012-12-04 21:38:40	VR2W-105219	A69-1601-6488
2012-12-04 21:46:25	VR2W-105219	A69-1601-6488
2012-12-04 21:50:16	VR2W-105219	A69-1601-6488
2012-12-04 22:37:53	VR2W-105219	A69-1601-6488
2012-12-04 23:29:56	VR2W-105219	A69-1601-6488
2012-12-04 23:55:17	VR2W-105219	A69-1601-6488
2012-12-05 00:24:12	VR2W-105219	A69-1601-6488
2012-12-05 07:19:59	VR2W-105219	A69-1601-6488
2012-12-05 08:51:42	VR2W-105219	A69-1601-6488
2012-12-05 20:21:34	VR2W-105219	A69-1601-6488
2012-12-05 20:25:49	VR2W-105219	A69-1601-6488
2012-12-05 20:29:24	VR2W-105219	A69-1601-6488
2012-12-05 20:33:21	VR2W-105219	A69-1601-6488
2012-12-05 21:23:03	VR2W-105219	A69-1601-6488
2012-12-06 01:58:14	VR2W-105219	A69-1601-6488
2012-12-06 19:54:03	VR2W-105219	A69-1601-6488
2012-12-06 20:00:44	VR2W-105219	A69-1601-6488
2012-12-06 20:04:14	VR2W-105219	A69-1601-6488
2012-12-06 20:12:21	VR2W-105219	A69-1601-6488
2012-12-06 20:16:05	VR2W-105219	A69-1601-6488
2012-12-06 20:20:20	VR2W-105219	A69-1601-6488
2012-12-06 20:23:56	VR2W-105219	A69-1601-6488
2012-12-06 20:37:04	VR2W-105219	A69-1601-6488
2012-12-06 20:55:37	VR2W-105219	A69-1601-6488
2012-12-07 20:28:37	VR2W-105219	A69-1601-6488
2012-12-07 20:44:58	VR2W-105219	A69-1601-6488
2012-12-07 21:29:46	VR2W-105219	A69-1601-6488
2012-12-07 23:15:03	VR2W-105219	A69-1601-6488
2012-12-07 23:41:17	VR2W-105219	A69-1601-6488
2012-12-07 23:53:50	VR2W-105219	A69-1601-6488
2012-12-08 00:02:13	VR2W-105219	A69-1601-6488
2012-12-08 00:16:31	VR2W-105219	A69-1601-6488
2012-12-08 00:40:34	VR2W-105219	A69-1601-6488
2012-12-08 01:20:25	VR2W-105219	A69-1601-6488
2012-12-08 01:24:38	VR2W-105219	A69-1601-6488
2012-12-08 01:53:12	VR2W-105219	A69-1601-6488
2012-12-08 01:57:39	VR2W-105219	A69-1601-6488
2012-12-08 02:15:24	VR2W-105219	A69-1601-6488
2012-12-08 20:42:36	VR2W-105219	A69-1601-6488
2012-12-08 20:49:30	VR2W-105219	A69-1601-6488
2012-12-08 21:05:58	VR2W-105219	A69-1601-6488
2012-12-08 21:14:39	VR2W-105219	A69-1601-6488
2012-12-08 21:19:11	VR2W-105219	A69-1601-6488
2012-12-08 21:23:21	VR2W-105219	A69-1601-6488
2012-12-08 22:07:08	VR2W-105219	A69-1601-6488
2012-12-08 22:40:14	VR2W-105219	A69-1601-6488
2012-12-08 23:17:10	VR2W-105219	A69-1601-6488
2012-12-08 23:52:31	VR2W-105219	A69-1601-6488
2012-12-09 00:29:33	VR2W-105219	A69-1601-6488
2012-12-09 00:57:50	VR2W-105219	A69-1601-6488
2012-12-09 01:02:20	VR2W-105219	A69-1601-6488
2012-12-09 01:32:18	VR2W-105219	A69-1601-6488
2012-12-09 01:41:56	VR2W-105219	A69-1601-6488
2012-12-09 01:46:38	VR2W-105219	A69-1601-6488
2012-12-09 01:51:07	VR2W-105219	A69-1601-6488
2012-12-09 01:55:10	VR2W-105219	A69-1601-6488
2012-12-09 02:00:02	VR2W-105219	A69-1601-6488
2012-12-09 02:14:16	VR2W-105219	A69-1601-6488
2012-12-09 02:18:39	VR2W-105219	A69-1601-6488
2012-12-09 02:50:12	VR2W-105219	A69-1601-6488
2012-12-09 02:54:38	VR2W-105219	A69-1601-6488
2012-12-09 03:07:41	VR2W-105219	A69-1601-6488
2012-12-09 20:21:23	VR2W-105219	A69-1601-6488
2012-12-09 20:30:20	VR2W-105219	A69-1601-6488
2012-12-09 21:06:53	VR2W-105219	A69-1601-6488
2012-12-09 21:10:46	VR2W-105219	A69-1601-6488
2012-12-10 02:41:01	VR2W-105219	A69-1601-6488
2012-12-11 03:28:06	VR2W-105219	A69-1601-6488
2012-12-11 03:57:41	VR2W-105219	A69-1601-6488
2012-12-12 04:04:46	VR2W-105219	A69-1601-6488
2012-12-12 04:20:54	VR2W-105219	A69-1601-6488
2012-12-12 05:27:58	VR2W-105219	A69-1601-6488
2012-12-13 04:32:34	VR2W-105218	A69-1601-6488					PB11
2012-12-13 19:35:15	VR2W-105219	A69-1601-6488
2012-12-13 23:25:20	VR2W-105219	A69-1601-6488
2012-12-14 00:05:36	VR2W-105219	A69-1601-6488
2012-12-14 02:48:01	VR2W-105219	A69-1601-6488
2012-12-14 04:39:54	VR2W-105219	A69-1601-6488
2012-12-14 04:47:35	VR2W-105219	A69-1601-6488
2012-12-14 06:07:47	VR2W-105219	A69-1601-6488
2012-12-14 21:11:33	VR2W-105219	A69-1601-6488
2012-12-15 00:00:59	VR2W-105219	A69-1601-6488
2012-12-15 01:11:41	VR2W-105219	A69-1601-6488
2012-12-15 05:14:05	VR2W-105219	A69-1601-6488
[truncated: 437 more rows]
