# Supplementary material for: Simulated Macro-Algal Outbreak Triggers a Large-Scale Response on Coral Reefs
Source: PLoS One. 2015 Jul 14;10(7):e0132895. doi: 10.1371/journal.pone.0132895 (PMC4501832; doi:10.1371/journal.pone.0132895)
Supplement: S1 Dataset — Data has been separated into three sub-folders; video data, visual transect data and individual fishes’ acoustic detection data. (ZIP) [file pone.0132895.s001.zip › Raw Data/Spatial/Scarid/Processed/1246TS.xlsx]

## Sheet: 1246TS.csv
ï»¿Date and Time (UTC)	Local time	Receiver	Transmitter	Day/night code
	10			06:30:00
	2011-04-21			18:30:00
2012-04-07 00:57:58	2012-04-07 10:57:58	VR2W-105219	A69-9001-1246	1
2012-04-07 01:18:50	2012-04-07 11:18:50	VR2W-105219	A69-9001-1246	1
2012-04-07 01:22:59	2012-04-07 11:22:59	VR2W-105219	A69-9001-1246	1
2012-04-07 01:33:37	2012-04-07 11:33:37	VR2W-105219	A69-9001-1246	1
2012-04-07 02:28:09	2012-04-07 12:28:09	VR2W-105219	A69-9001-1246	1
2012-04-07 02:37:22	2012-04-07 12:37:22	VR2W-105219	A69-9001-1246	1
2012-04-07 02:41:26	2012-04-07 12:41:26	VR2W-105219	A69-9001-1246	1
2012-04-07 02:51:10	2012-04-07 12:51:10	VR2W-105219	A69-9001-1246	1
2012-04-07 02:55:55	2012-04-07 12:55:55	VR2W-105219	A69-9001-1246	1
2012-04-07 03:31:19	2012-04-07 13:31:19	VR2W-105219	A69-9001-1246	1
2012-04-07 04:39:55	2012-04-07 14:39:55	VR2W-105220	A69-9001-1246	1
2012-04-07 05:11:56	2012-04-07 15:11:56	VR2W-105219	A69-9001-1246	1
2012-04-07 05:16:47	2012-04-07 15:16:47	VR2W-105219	A69-9001-1246	1
2012-04-07 06:28:05	2012-04-07 16:28:05	VR2W-105219	A69-9001-1246	1
2012-04-07 06:40:58	2012-04-07 16:40:58	VR2W-105219	A69-9001-1246	1
2012-04-07 07:21:19	2012-04-07 17:21:19	VR2W-105219	A69-9001-1246	1
2012-04-07 07:30:52	2012-04-07 17:30:52	VR2W-105219	A69-9001-1246	1
2012-04-07 07:46:28	2012-04-07 17:46:28	VR2W-105219	A69-9001-1246	1
2012-04-07 20:32:00	2012-04-08 06:32:00	VR2W-105219	A69-9001-1246	1
2012-04-07 20:49:49	2012-04-08 06:49:49	VR2W-105219	A69-9001-1246	1
2012-04-07 20:54:02	2012-04-08 06:54:02	VR2W-105219	A69-9001-1246	1
2012-04-07 21:05:49	2012-04-08 07:05:49	VR2W-105219	A69-9001-1246	1
2012-04-07 21:09:40	2012-04-08 07:09:40	VR2W-105219	A69-9001-1246	1
2012-04-07 21:14:09	2012-04-08 07:14:09	VR2W-105219	A69-9001-1246	1
2012-04-07 21:18:11	2012-04-08 07:18:11	VR2W-105219	A69-9001-1246	1
2012-04-07 21:32:11	2012-04-08 07:32:11	VR2W-105219	A69-9001-1246	1
2012-04-07 21:58:58	2012-04-08 07:58:58	VR2W-105219	A69-9001-1246	1
2012-04-07 22:03:34	2012-04-08 08:03:34	VR2W-105219	A69-9001-1246	1
2012-04-07 22:11:24	2012-04-08 08:11:24	VR2W-105219	A69-9001-1246	1
2012-04-07 22:30:54	2012-04-08 08:30:54	VR2W-105219	A69-9001-1246	1
2012-04-07 22:55:22	2012-04-08 08:55:22	VR2W-105219	A69-9001-1246	1
2012-04-07 22:59:01	2012-04-08 08:59:01	VR2W-105219	A69-9001-1246	1
2012-04-07 23:03:06	2012-04-08 09:03:06	VR2W-105219	A69-9001-1246	1
2012-04-07 23:12:48	2012-04-08 09:12:48	VR2W-105219	A69-9001-1246	1
2012-04-07 23:55:42	2012-04-08 09:55:42	VR2W-105219	A69-9001-1246	1
2012-04-08 00:11:15	2012-04-08 10:11:15	VR2W-105219	A69-9001-1246	1
2012-04-08 01:52:44	2012-04-08 11:52:44	VR2W-105219	A69-9001-1246	1
2012-04-08 02:23:14	2012-04-08 12:23:14	VR2W-105219	A69-9001-1246	1
2012-04-08 02:26:52	2012-04-08 12:26:52	VR2W-105219	A69-9001-1246	1
2012-04-08 04:38:16	2012-04-08 14:38:16	VR2W-105219	A69-9001-1246	1
2012-04-08 04:42:34	2012-04-08 14:42:34	VR2W-105219	A69-9001-1246	1
2012-04-08 04:53:42	2012-04-08 14:53:42	VR2W-105219	A69-9001-1246	1
2012-04-08 05:04:25	2012-04-08 15:04:25	VR2W-105219	A69-9001-1246	1
2012-04-08 06:54:46	2012-04-08 16:54:46	VR2W-105219	A69-9001-1246	1
2012-04-08 07:50:35	2012-04-08 17:50:35	VR2W-105219	A69-9001-1246	1
2012-04-08 08:10:02	2012-04-08 18:10:02	VR2W-105219	A69-9001-1246	1
2012-04-08 08:31:21	2012-04-08 18:31:21	VR2W-105219	A69-9001-1246	0
2012-04-08 08:46:47	2012-04-08 18:46:47	VR2W-105219	A69-9001-1246	0
2012-04-08 08:50:55	2012-04-08 18:50:55	VR2W-105219	A69-9001-1246	0
2012-04-08 09:09:20	2012-04-08 19:09:20	VR2W-105219	A69-9001-1246	0
2012-04-08 09:25:08	2012-04-08 19:25:08	VR2W-105219	A69-9001-1246	0
2012-04-08 20:19:41	2012-04-09 06:19:41	VR2W-105219	A69-9001-1246	0
2012-04-08 20:32:58	2012-04-09 06:32:58	VR2W-105219	A69-9001-1246	1
2012-04-08 20:47:32	2012-04-09 06:47:32	VR2W-105219	A69-9001-1246	1
2012-04-08 20:52:15	2012-04-09 06:52:15	VR2W-105219	A69-9001-1246	1
2012-04-08 21:20:13	2012-04-09 07:20:13	VR2W-105219	A69-9001-1246	1
2012-04-08 21:24:50	2012-04-09 07:24:50	VR2W-105219	A69-9001-1246	1
2012-04-08 21:32:47	2012-04-09 07:32:47	VR2W-105219	A69-9001-1246	1
2012-04-08 21:41:46	2012-04-09 07:41:46	VR2W-105219	A69-9001-1246	1
2012-04-08 21:46:37	2012-04-09 07:46:37	VR2W-105219	A69-9001-1246	1
2012-04-08 21:51:26	2012-04-09 07:51:26	VR2W-105219	A69-9001-1246	1
2012-04-08 21:56:06	2012-04-09 07:56:06	VR2W-105219	A69-9001-1246	1
2012-04-08 22:13:32	2012-04-09 08:13:32	VR2W-105219	A69-9001-1246	1
2012-04-08 22:21:46	2012-04-09 08:21:46	VR2W-105219	A69-9001-1246	1
2012-04-08 22:39:04	2012-04-09 08:39:04	VR2W-105219	A69-9001-1246	1
2012-04-08 22:43:51	2012-04-09 08:43:51	VR2W-105219	A69-9001-1246	1
2012-04-08 22:48:31	2012-04-09 08:48:31	VR2W-105219	A69-9001-1246	1
2012-04-08 23:01:11	2012-04-09 09:01:11	VR2W-105219	A69-9001-1246	1
2012-04-08 23:05:08	2012-04-09 09:05:08	VR2W-105219	A69-9001-1246	1
2012-04-08 23:09:48	2012-04-09 09:09:48	VR2W-105219	A69-9001-1246	1
2012-04-08 23:34:40	2012-04-09 09:34:40	VR2W-105219	A69-9001-1246	1
2012-04-08 23:55:06	2012-04-09 09:55:06	VR2W-105219	A69-9001-1246	1
2012-04-09 01:30:02	2012-04-09 11:30:02	VR2W-105219	A69-9001-1246	1
2012-04-09 01:38:06	2012-04-09 11:38:06	VR2W-105219	A69-9001-1246	1
2012-04-09 01:50:35	2012-04-09 11:50:35	VR2W-105219	A69-9001-1246	1
2012-04-09 03:02:03	2012-04-09 13:02:03	VR2W-105219	A69-9001-1246	1
2012-04-09 04:07:25	2012-04-09 14:07:25	VR2W-105219	A69-9001-1246	1
2012-04-09 04:28:25	2012-04-09 14:28:25	VR2W-105219	A69-9001-1246	1
2012-04-09 04:45:41	2012-04-09 14:45:41	VR2W-105219	A69-9001-1246	1
2012-04-09 06:44:07	2012-04-09 16:44:07	VR2W-105219	A69-9001-1246	1
2012-04-09 06:47:33	2012-04-09 16:47:33	VR2W-105219	A69-9001-1246	1
2012-04-09 06:51:08	2012-04-09 16:51:08	VR2W-105219	A69-9001-1246	1
2012-04-09 07:29:14	2012-04-09 17:29:14	VR2W-105219	A69-9001-1246	1
2012-04-09 08:21:50	2012-04-09 18:21:50	VR2W-105219	A69-9001-1246	1
2012-04-09 22:21:50	2012-04-10 08:21:50	VR2W-105219	A69-9001-1246	1
2012-04-09 22:26:22	2012-04-10 08:26:22	VR2W-105219	A69-9001-1246	1
2012-04-09 22:44:44	2012-04-10 08:44:44	VR2W-105219	A69-9001-1246	1
2012-04-09 23:11:07	2012-04-10 09:11:07	VR2W-105219	A69-9001-1246	1
2012-04-09 23:36:40	2012-04-10 09:36:40	VR2W-105219	A69-9001-1246	1
2012-04-09 23:40:44	2012-04-10 09:40:44	VR2W-105219	A69-9001-1246	1
2012-04-10 00:25:20	2012-04-10 10:25:20	VR2W-105219	A69-9001-1246	1
2012-04-10 00:51:34	2012-04-10 10:51:34	VR2W-105219	A69-9001-1246	1
2012-04-10 03:49:28	2012-04-10 13:49:28	VR2W-105219	A69-9001-1246	1
2012-04-10 05:29:52	2012-04-10 15:29:52	VR2W-105219	A69-9001-1246	1
2012-04-10 06:01:40	2012-04-10 16:01:40	VR2W-105219	A69-9001-1246	1
2012-04-10 07:26:29	2012-04-10 17:26:29	VR2W-105219	A69-9001-1246	1
2012-04-10 08:16:01	2012-04-10 18:16:01	VR2W-105219	A69-9001-1246	1
2012-04-10 08:34:19	2012-04-10 18:34:19	VR2W-105219	A69-9001-1246	0
2012-04-10 08:43:36	2012-04-10 18:43:36	VR2W-105219	A69-9001-1246	0
2012-04-10 08:47:46	2012-04-10 18:47:46	VR2W-105219	A69-9001-1246	0
2012-04-10 08:51:09	2012-04-10 18:51:09	VR2W-105219	A69-9001-1246	0
2012-04-10 08:54:41	2012-04-10 18:54:41	VR2W-105219	A69-9001-1246	0
2012-04-10 08:58:28	2012-04-10 18:58:28	VR2W-105219	A69-9001-1246	0
2012-04-10 09:02:51	2012-04-10 19:02:51	VR2W-105219	A69-9001-1246	0
2012-04-10 09:06:39	2012-04-10 19:06:39	VR2W-105219	A69-9001-1246	0
2012-04-10 09:14:50	2012-04-10 19:14:50	VR2W-105219	A69-9001-1246	0
2012-04-10 09:19:10	2012-04-10 19:19:10	VR2W-105219	A69-9001-1246	0
2012-04-10 09:22:56	2012-04-10 19:22:56	VR2W-105219	A69-9001-1246	0
2012-04-10 09:27:11	2012-04-10 19:27:11	VR2W-105219	A69-9001-1246	0
2012-04-10 09:30:47	2012-04-10 19:30:47	VR2W-105219	A69-9001-1246	0
2012-04-10 09:34:45	2012-04-10 19:34:45	VR2W-105219	A69-9001-1246	0
2012-04-10 09:43:45	2012-04-10 19:43:45	VR2W-105219	A69-9001-1246	0
2012-04-10 09:59:39	2012-04-10 19:59:39	VR2W-105219	A69-9001-1246	0
2012-04-10 10:02:58	2012-04-10 20:02:58	VR2W-105219	A69-9001-1246	0
2012-04-10 10:06:18	2012-04-10 20:06:18	VR2W-105219	A69-9001-1246	0
2012-04-10 10:09:44	2012-04-10 20:09:44	VR2W-105219	A69-9001-1246	0
2012-04-10 10:13:20	2012-04-10 20:13:20	VR2W-105219	A69-9001-1246	0
2012-04-10 10:17:16	2012-04-10 20:17:16	VR2W-105219	A69-9001-1246	0
2012-04-10 10:21:54	2012-04-10 20:21:54	VR2W-105219	A69-9001-1246	0
2012-04-10 10:30:02	2012-04-10 20:30:02	VR2W-105219	A69-9001-1246	0
2012-04-10 10:38:00	2012-04-10 20:38:00	VR2W-105219	A69-9001-1246	0
2012-04-10 10:51:44	2012-04-10 20:51:44	VR2W-105219	A69-9001-1246	0
2012-04-10 11:13:46	2012-04-10 21:13:46	VR2W-105219	A69-9001-1246	0
2012-04-10 11:29:02	2012-04-10 21:29:02	VR2W-105219	A69-9001-1246	0
2012-04-10 11:33:19	2012-04-10 21:33:19	VR2W-105219	A69-9001-1246	0
2012-04-10 11:58:06	2012-04-10 21:58:06	VR2W-105219	A69-9001-1246	0
2012-04-10 12:01:56	2012-04-10 22:01:56	VR2W-105219	A69-9001-1246	0
2012-04-10 12:19:05	2012-04-10 22:19:05	VR2W-105219	A69-9001-1246	0
2012-04-10 13:35:40	2012-04-10 23:35:40	VR2W-105219	A69-9001-1246	0
2012-04-10 15:15:59	2012-04-11 01:15:59	VR2W-105219	A69-9001-1246	0
2012-04-10 15:38:59	2012-04-11 01:38:59	VR2W-105219	A69-9001-1246	0
2012-04-10 16:03:24	2012-04-11 02:03:24	VR2W-105219	A69-9001-1246	0
2012-04-10 16:31:38	2012-04-11 02:31:38	VR2W-105219	A69-9001-1246	0
2012-04-10 20:44:01	2012-04-11 06:44:01	VR2W-105219	A69-9001-1246	1
2012-04-10 20:51:37	2012-04-11 06:51:37	VR2W-105219	A69-9001-1246	1
2012-04-10 20:55:13	2012-04-11 06:55:13	VR2W-105219	A69-9001-1246	1
2012-04-10 21:15:13	2012-04-11 07:15:13	VR2W-105219	A69-9001-1246	1
2012-04-10 21:19:30	2012-04-11 07:19:30	VR2W-105219	A69-9001-1246	1
2012-04-10 22:18:42	2012-04-11 08:18:42	VR2W-105219	A69-9001-1246	1
2012-04-10 23:02:08	2012-04-11 09:02:08	VR2W-105219	A69-9001-1246	1
2012-04-11 00:12:22	2012-04-11 10:12:22	VR2W-105219	A69-9001-1246	1
2012-04-11 00:16:57	2012-04-11 10:16:57	VR2W-105219	A69-9001-1246	1
2012-04-11 00:21:12	2012-04-11 10:21:12	VR2W-105219	A69-9001-1246	1
2012-04-11 00:58:33	2012-04-11 10:58:33	VR2W-105219	A69-9001-1246	1
2012-04-11 01:18:14	2012-04-11 11:18:14	VR2W-105219	A69-9001-1246	1
2012-04-11 01:27:41	2012-04-11 11:27:41	VR2W-105218	A69-9001-1246	1
2012-04-11 01:28:01	2012-04-11 11:28:01	VR2W-105219	A69-9001-1246	1
2012-04-11 01:32:51	2012-04-11 11:32:51	VR2W-105219	A69-9001-1246	1
2012-04-11 02:04:42	2012-04-11 12:04:42	VR2W-105219	A69-9001-1246	1
2012-04-11 03:17:33	2012-04-11 13:17:33	VR2W-105219	A69-9001-1246	1
2012-04-11 03:41:42	2012-04-11 13:41:42	VR2W-105219	A69-9001-1246	1
2012-04-11 04:45:32	2012-04-11 14:45:32	VR2W-105219	A69-9001-1246	1
2012-04-11 05:10:01	2012-04-11 15:10:01	VR2W-105219	A69-9001-1246	1
2012-04-11 05:24:25	2012-04-11 15:24:25	VR2W-105219	A69-9001-1246	1
2012-04-11 06:02:51	2012-04-11 16:02:51	VR2W-105219	A69-9001-1246	1
2012-04-11 07:11:57	2012-04-11 17:11:57	VR2W-105219	A69-9001-1246	1
2012-04-11 07:18:33	2012-04-11 17:18:33	VR2W-105219	A69-9001-1246	1
2012-04-11 07:25:21	2012-04-11 17:25:21	VR2W-105219	A69-9001-1246	1
2012-04-11 07:29:00	2012-04-11 17:29:00	VR2W-105219	A69-9001-1246	1
2012-04-11 07:42:22	2012-04-11 17:42:22	VR2W-105219	A69-9001-1246	1
2012-04-11 08:07:32	2012-04-11 18:07:32	VR2W-105219	A69-9001-1246	1
2012-04-11 08:17:53	2012-04-11 18:17:53	VR2W-105219	A69-9001-1246	1
2012-04-11 08:21:46	2012-04-11 18:21:46	VR2W-105219	A69-9001-1246	1
2012-04-11 08:57:12	2012-04-11 18:57:12	VR2W-105219	A69-9001-1246	0
2012-04-11 09:35:37	2012-04-11 19:35:37	VR2W-105219	A69-9001-1246	0
2012-04-11 10:17:56	2012-04-11 20:17:56	VR2W-105219	A69-9001-1246	0
2012-04-11 11:18:53	2012-04-11 21:18:53	VR2W-105219	A69-9001-1246	0
2012-04-11 11:33:36	2012-04-11 21:33:36	VR2W-105219	A69-9001-1246	0
2012-04-11 12:28:34	2012-04-11 22:28:34	VR2W-105219	A69-9001-1246	0
2012-04-11 12:35:59	2012-04-11 22:35:59	VR2W-105219	A69-9001-1246	0
2012-04-11 12:46:17	2012-04-11 22:46:17	VR2W-105219	A69-9001-1246	0
2012-04-11 13:03:20	2012-04-11 23:03:20	VR2W-105219	A69-9001-1246	0
2012-04-11 13:07:53	2012-04-11 23:07:53	VR2W-105219	A69-9001-1246	0
2012-04-11 13:39:36	2012-04-11 23:39:36	VR2W-105219	A69-9001-1246	0
2012-04-11 13:44:25	2012-04-11 23:44:25	VR2W-105219	A69-9001-1246	0
2012-04-11 13:53:35	2012-04-11 23:53:35	VR2W-105219	A69-9001-1246	0
2012-04-11 13:57:35	2012-04-11 23:57:35	VR2W-105219	A69-9001-1246	0
2012-04-11 14:02:19	2012-04-12 00:02:19	VR2W-105219	A69-9001-1246	0
2012-04-11 14:17:57	2012-04-12 00:17:57	VR2W-105219	A69-9001-1246	0
2012-04-11 14:21:46	2012-04-12 00:21:46	VR2W-105219	A69-9001-1246	0
2012-04-11 14:26:08	2012-04-12 00:26:08	VR2W-105219	A69-9001-1246	0
2012-04-11 14:29:58	2012-04-12 00:29:58	VR2W-105219	A69-9001-1246	0
2012-04-11 14:34:22	2012-04-12 00:34:22	VR2W-105219	A69-9001-1246	0
2012-04-11 14:42:43	2012-04-12 00:42:43	VR2W-105219	A69-9001-1246	0
2012-04-11 14:51:32	2012-04-12 00:51:32	VR2W-105219	A69-9001-1246	0
2012-04-11 15:00:41	2012-04-12 01:00:41	VR2W-105219	A69-9001-1246	0
2012-04-11 15:04:41	2012-04-12 01:04:41	VR2W-105219	A69-9001-1246	0
2012-04-11 15:09:24	2012-04-12 01:09:24	VR2W-105219	A69-9001-1246	0
2012-04-11 15:13:54	2012-04-12 01:13:54	VR2W-105219	A69-9001-1246	0
2012-04-11 15:17:58	2012-04-12 01:17:58	VR2W-105219	A69-9001-1246	0
2012-04-11 15:22:52	2012-04-12 01:22:52	VR2W-105219	A69-9001-1246	0
2012-04-11 15:27:45	2012-04-12 01:27:45	VR2W-105219	A69-9001-1246	0
2012-04-11 15:32:33	2012-04-12 01:32:33	VR2W-105219	A69-9001-1246	0
2012-04-11 15:37:14	2012-04-12 01:37:14	VR2W-105219	A69-9001-1246	0
2012-04-11 15:41:42	2012-04-12 01:41:42	VR2W-105219	A69-9001-1246	0
2012-04-11 15:45:43	2012-04-12 01:45:43	VR2W-105219	A69-9001-1246	0
2012-04-11 15:50:27	2012-04-12 01:50:27	VR2W-105219	A69-9001-1246	0
2012-04-11 15:55:02	2012-04-12 01:55:02	VR2W-105219	A69-9001-1246	0
2012-04-11 15:59:16	2012-04-12 01:59:16	VR2W-105219	A69-9001-1246	0
2012-04-11 16:02:49	2012-04-12 02:02:49	VR2W-105219	A69-9001-1246	0
2012-04-11 16:06:39	2012-04-12 02:06:39	VR2W-105219	A69-9001-1246	0
2012-04-11 16:11:02	2012-04-12 02:11:02	VR2W-105219	A69-9001-1246	0
2012-04-11 16:14:52	2012-04-12 02:14:52	VR2W-105219	A69-9001-1246	0
2012-04-11 16:19:17	2012-04-12 02:19:17	VR2W-105219	A69-9001-1246	0
2012-04-11 16:23:10	2012-04-12 02:23:10	VR2W-105219	A69-9001-1246	0
2012-04-11 16:27:43	2012-04-12 02:27:43	VR2W-105219	A69-9001-1246	0
2012-04-11 16:31:52	2012-04-12 02:31:52	VR2W-105219	A69-9001-1246	0
2012-04-11 16:35:14	2012-04-12 02:35:14	VR2W-105219	A69-9001-1246	0
2012-04-11 16:38:42	2012-04-12 02:38:42	VR2W-105219	A69-9001-1246	0
2012-04-11 16:42:23	2012-04-12 02:42:23	VR2W-105219	A69-9001-1246	0
2012-04-11 16:46:33	2012-04-12 02:46:33	VR2W-105219	A69-9001-1246	0
2012-04-11 16:49:55	2012-04-12 02:49:55	VR2W-105219	A69-9001-1246	0
2012-04-11 16:53:26	2012-04-12 02:53:26	VR2W-105219	A69-9001-1246	0
2012-04-11 16:57:12	2012-04-12 02:57:12	VR2W-105219	A69-9001-1246	0
2012-04-11 17:01:29	2012-04-12 03:01:29	VR2W-105219	A69-9001-1246	0
2012-04-11 17:05:06	2012-04-12 03:05:06	VR2W-105219	A69-9001-1246	0
2012-04-11 17:09:04	2012-04-12 03:09:04	VR2W-105219	A69-9001-1246	0
2012-04-11 17:13:46	2012-04-12 03:13:46	VR2W-105219	A69-9001-1246	0
2012-04-11 17:18:12	2012-04-12 03:18:12	VR2W-105219	A69-9001-1246	0
2012-04-11 17:22:09	2012-04-12 03:22:09	VR2W-105219	A69-9001-1246	0
2012-04-11 17:26:49	2012-04-12 03:26:49	VR2W-105219	A69-9001-1246	0
2012-04-11 17:31:15	2012-04-12 03:31:15	VR2W-105219	A69-9001-1246	0
2012-04-11 17:35:12	2012-04-12 03:35:12	VR2W-105219	A69-9001-1246	0
2012-04-11 17:39:52	2012-04-12 03:39:52	VR2W-105219	A69-9001-1246	0
2012-04-11 17:44:16	2012-04-12 03:44:16	VR2W-105219	A69-9001-1246	0
2012-04-11 17:48:08	2012-04-12 03:48:08	VR2W-105219	A69-9001-1246	0
2012-04-11 17:52:37	2012-04-12 03:52:37	VR2W-105219	A69-9001-1246	0
2012-04-11 17:56:40	2012-04-12 03:56:40	VR2W-105219	A69-9001-1246	0
2012-04-11 18:01:30	2012-04-12 04:01:30	VR2W-105219	A69-9001-1246	0
2012-04-11 18:06:14	2012-04-12 04:06:14	VR2W-105219	A69-9001-1246	0
2012-04-11 18:10:49	2012-04-12 04:10:49	VR2W-105219	A69-9001-1246	0
2012-04-11 18:15:02	2012-04-12 04:15:02	VR2W-105219	A69-9001-1246	0
2012-04-11 18:18:34	2012-04-12 04:18:34	VR2W-105219	A69-9001-1246	0
2012-04-11 18:22:21	2012-04-12 04:22:21	VR2W-105219	A69-9001-1246	0
2012-04-11 18:26:41	2012-04-12 04:26:41	VR2W-105219	A69-9001-1246	0
2012-04-11 18:30:25	2012-04-12 04:30:25	VR2W-105219	A69-9001-1246	0
2012-04-11 18:34:37	2012-04-12 04:34:37	VR2W-105219	A69-9001-1246	0
2012-04-11 18:38:07	2012-04-12 04:38:07	VR2W-105219	A69-9001-1246	0
2012-04-11 18:41:50	2012-04-12 04:41:50	VR2W-105219	A69-9001-1246	0
2012-04-11 18:46:01	2012-04-12 04:46:01	VR2W-105219	A69-9001-1246	0
2012-04-11 18:49:27	2012-04-12 04:49:27	VR2W-105219	A69-9001-1246	0
2012-04-11 18:53:03	2012-04-12 04:53:03	VR2W-105219	A69-9001-1246	0
2012-04-11 18:56:58	2012-04-12 04:56:58	VR2W-105219	A69-9001-1246	0
2012-04-11 19:01:34	2012-04-12 05:01:34	VR2W-105219	A69-9001-1246	0
2012-04-11 19:05:51	2012-04-12 05:05:51	VR2W-105219	A69-9001-1246	0
2012-04-11 19:09:27	2012-04-12 05:09:27	VR2W-105219	A69-9001-1246	0
2012-04-11 19:13:24	2012-04-12 05:13:24	VR2W-105219	A69-9001-1246	0
2012-04-11 19:18:02	2012-04-12 05:18:02	VR2W-105219	A69-9001-1246	0
2012-04-11 19:22:24	2012-04-12 05:22:24	VR2W-105219	A69-9001-1246	0
2012-04-11 19:26:11	2012-04-12 05:26:11	VR2W-105219	A69-9001-1246	0
2012-04-11 19:30:32	2012-04-12 05:30:32	VR2W-105219	A69-9001-1246	0
2012-04-11 19:34:17	2012-04-12 05:34:17	VR2W-105219	A69-9001-1246	0
2012-04-11 19:38:31	2012-04-12 05:38:31	VR2W-105219	A69-9001-1246	0
2012-04-11 19:42:05	2012-04-12 05:42:05	VR2W-105219	A69-9001-1246	0
2012-04-11 19:45:57	2012-04-12 05:45:57	VR2W-105219	A69-9001-1246	0
2012-04-11 19:50:24	2012-04-12 05:50:24	VR2W-105219	A69-9001-1246	0
2012-04-11 19:59:08	2012-04-12 05:59:08	VR2W-105219	A69-9001-1246	0
2012-04-11 20:40:00	2012-04-12 06:40:00	VR2W-105219	A69-9001-1246	1
2012-04-11 20:53:17	2012-04-12 06:53:17	VR2W-105219	A69-9001-1246	1
2012-04-11 21:10:42	2012-04-12 07:10:42	VR2W-105219	A69-9001-1246	1
2012-04-11 21:37:48	2012-04-12 07:37:48	VR2W-105219	A69-9001-1246	1
2012-04-11 21:42:43	2012-04-12 07:42:43	VR2W-105219	A69-9001-1246	1
2012-04-11 22:01:46	2012-04-12 08:01:46	VR2W-105219	A69-9001-1246	1
2012-04-11 22:33:02	2012-04-12 08:33:02	VR2W-105219	A69-9001-1246	1
2012-04-11 22:37:29	2012-04-12 08:37:29	VR2W-105219	A69-9001-1246	1
2012-04-11 22:41:27	2012-04-12 08:41:27	VR2W-105219	A69-9001-1246	1
2012-04-11 22:50:36	2012-04-12 08:50:36	VR2W-105219	A69-9001-1246	1
2012-04-11 23:03:53	2012-04-12 09:03:53	VR2W-105219	A69-9001-1246	1
2012-04-11 23:11:32	2012-04-12 09:11:32	VR2W-105219	A69-9001-1246	1
2012-04-11 23:19:13	2012-04-12 09:19:13	VR2W-105219	A69-9001-1246	1
2012-04-11 23:37:07	2012-04-12 09:37:07	VR2W-105219	A69-9001-1246	1
2012-04-11 23:41:50	2012-04-12 09:41:50	VR2W-105219	A69-9001-1246	1
2012-04-11 23:46:17	2012-04-12 09:46:17	VR2W-105219	A69-9001-1246	1
2012-04-11 23:50:19	2012-04-12 09:50:19	VR2W-105219	A69-9001-1246	1
2012-04-12 00:04:05	2012-04-12 10:04:05	VR2W-105219	A69-9001-1246	1
2012-04-12 00:32:50	2012-04-12 10:32:50	VR2W-105219	A69-9001-1246	1
2012-04-12 00:42:00	2012-04-12 10:42:00	VR2W-105219	A69-9001-1246	1
2012-04-12 00:46:00	2012-04-12 10:46:00	VR2W-105219	A69-9001-1246	1
2012-04-12 00:55:14	2012-04-12 10:55:14	VR2W-105219	A69-9001-1246	1
2012-04-12 01:17:05	2012-04-12 11:17:05	VR2W-105219	A69-9001-1246	1
2012-04-12 01:21:49	2012-04-12 11:21:49	VR2W-105219	A69-9001-1246	1
2012-04-12 01:30:30	2012-04-12 11:30:30	VR2W-105219	A69-9001-1246	1
2012-04-12 01:51:41	2012-04-12 11:51:41	VR2W-105219	A69-9001-1246	1
2012-04-12 02:41:56	2012-04-12 12:41:56	VR2W-105219	A69-9001-1246	1
2012-04-12 02:50:36	2012-04-12 12:50:36	VR2W-105219	A69-9001-1246	1
2012-04-12 03:00:46	2012-04-12 13:00:46	VR2W-105219	A69-9001-1246	1
2012-04-12 03:40:16	2012-04-12 13:40:16	VR2W-105219	A69-9001-1246	1
2012-04-12 03:44:14	2012-04-12 13:44:14	VR2W-105219	A69-9001-1246	1
2012-04-12 04:14:06	2012-04-12 14:14:06	VR2W-105219	A69-9001-1246	1
2012-04-12 04:54:34	2012-04-12 14:54:34	VR2W-105219	A69-9001-1246	1
2012-04-12 05:34:20	2012-04-12 15:34:20	VR2W-105219	A69-9001-1246	1
2012-04-12 06:16:10	2012-04-12 16:16:10	VR2W-105219	A69-9001-1246	1
2012-04-12 08:24:23	2012-04-12 18:24:23	VR2W-105219	A69-9001-1246	1
2012-04-12 08:50:46	2012-04-12 18:50:46	VR2W-105219	A69-9001-1246	0
2012-04-12 09:14:59	2012-04-12 19:14:59	VR2W-105219	A69-9001-1246	0
2012-04-12 09:24:16	2012-04-12 19:24:16	VR2W-105219	A69-9001-1246	0
2012-04-12 09:31:50	2012-04-12 19:31:50	VR2W-105219	A69-9001-1246	0
2012-04-12 09:35:22	2012-04-12 19:35:22	VR2W-105219	A69-9001-1246	0
2012-04-12 09:43:28	2012-04-12 19:43:28	VR2W-105219	A69-9001-1246	0
2012-04-12 09:47:11	2012-04-12 19:47:11	VR2W-105219	A69-9001-1246	0
2012-04-12 09:51:20	2012-04-12 19:51:20	VR2W-105219	A69-9001-1246	0
2012-04-12 09:54:44	2012-04-12 19:54:44	VR2W-105219	A69-9001-1246	0
2012-04-12 10:02:00	2012-04-12 20:02:00	VR2W-105219	A69-9001-1246	0
2012-04-12 10:06:16	2012-04-12 20:06:16	VR2W-105219	A69-9001-1246	0
2012-04-12 10:09:52	2012-04-12 20:09:52	VR2W-105219	A69-9001-1246	0
2012-04-12 10:13:50	2012-04-12 20:13:50	VR2W-105219	A69-9001-1246	0
2012-04-12 10:18:28	2012-04-12 20:18:28	VR2W-105219	A69-9001-1246	0
2012-04-12 10:26:37	2012-04-12 20:26:37	VR2W-105219	A69-9001-1246	0
2012-04-12 10:34:41	2012-04-12 20:34:41	VR2W-105219	A69-9001-1246	0
2012-04-12 10:46:11	2012-04-12 20:46:11	VR2W-105219	A69-9001-1246	0
2012-04-12 10:50:30	2012-04-12 20:50:30	VR2W-105219	A69-9001-1246	0
2012-04-12 10:58:20	2012-04-12 20:58:20	VR2W-105219	A69-9001-1246	0
2012-04-12 11:12:46	2012-04-12 21:12:46	VR2W-105219	A69-9001-1246	0
2012-04-12 11:17:30	2012-04-12 21:17:30	VR2W-105219	A69-9001-1246	0
2012-04-12 11:22:02	2012-04-12 21:22:02	VR2W-105219	A69-9001-1246	0
2012-04-12 11:26:11	2012-04-12 21:26:11	VR2W-105219	A69-9001-1246	0
2012-04-12 11:33:04	2012-04-12 21:33:04	VR2W-105219	A69-9001-1246	0
2012-04-12 11:36:49	2012-04-12 21:36:49	VR2W-105219	A69-9001-1246	0
2012-04-12 12:00:45	2012-04-12 22:00:45	VR2W-105219	A69-9001-1246	0
2012-04-12 12:08:13	2012-04-12 22:08:13	VR2W-105219	A69-9001-1246	0
2012-04-12 12:12:43	2012-04-12 22:12:43	VR2W-105219	A69-9001-1246	0
2012-04-12 12:16:50	2012-04-12 22:16:50	VR2W-105219	A69-9001-1246	0
2012-04-12 12:20:07	2012-04-12 22:20:07	VR2W-105219	A69-9001-1246	0
2012-04-12 12:23:26	2012-04-12 22:23:26	VR2W-105219	A69-9001-1246	0
2012-04-12 12:41:24	2012-04-12 22:41:24	VR2W-105219	A69-9001-1246	0
2012-04-12 12:48:23	2012-04-12 22:48:23	VR2W-105219	A69-9001-1246	0
2012-04-12 13:00:51	2012-04-12 23:00:51	VR2W-105219	A69-9001-1246	0
2012-04-12 13:05:46	2012-04-12 23:05:46	VR2W-105219	A69-9001-1246	0
2012-04-12 13:10:38	2012-04-12 23:10:38	VR2W-105219	A69-9001-1246	0
2012-04-12 13:15:29	2012-04-12 23:15:29	VR2W-105219	A69-9001-1246	0
2012-04-12 13:20:15	2012-04-12 23:20:15	VR2W-105219	A69-9001-1246	0
2012-04-12 13:29:11	2012-04-12 23:29:11	VR2W-105219	A69-9001-1246	0
2012-04-12 13:32:52	2012-04-12 23:32:52	VR2W-105219	A69-9001-1246	0
2012-04-12 13:36:58	2012-04-12 23:36:58	VR2W-105219	A69-9001-1246	0
2012-04-12 13:40:14	2012-04-12 23:40:14	VR2W-105219	A69-9001-1246	0
2012-04-12 13:43:29	2012-04-12 23:43:29	VR2W-105219	A69-9001-1246	0
2012-04-12 13:50:05	2012-04-12 23:50:05	VR2W-105219	A69-9001-1246	0
2012-04-12 13:53:26	2012-04-12 23:53:26	VR2W-105219	A69-9001-1246	0
2012-04-12 13:56:53	2012-04-12 23:56:53	VR2W-105219	A69-9001-1246	0
2012-04-12 14:00:31	2012-04-13 00:00:31	VR2W-105219	A69-9001-1246	0
2012-04-12 14:04:31	2012-04-13 00:04:31	VR2W-105219	A69-9001-1246	0
2012-04-12 14:09:15	2012-04-13 00:09:15	VR2W-105219	A69-9001-1246	0
2012-04-12 14:13:46	2012-04-13 00:13:46	VR2W-105219	A69-9001-1246	0
2012-04-12 14:17:54	2012-04-13 00:17:54	VR2W-105219	A69-9001-1246	0
2012-04-12 14:21:13	2012-04-13 00:21:13	VR2W-105219	A69-9001-1246	0
2012-04-12 14:24:36	2012-04-13 00:24:36	VR2W-105219	A69-9001-1246	0
2012-04-12 14:28:05	2012-04-13 00:28:05	VR2W-105219	A69-9001-1246	0
2012-04-12 14:31:48	2012-04-13 00:31:48	VR2W-105219	A69-9001-1246	0
2012-04-12 14:35:58	2012-04-13 00:35:58	VR2W-105219	A69-9001-1246	0
2012-04-12 14:39:23	2012-04-13 00:39:23	VR2W-105219	A69-9001-1246	0
2012-04-12 14:42:57	2012-04-13 00:42:57	VR2W-105219	A69-9001-1246	0
2012-04-12 14:46:49	2012-04-13 00:46:49	VR2W-105219	A69-9001-1246	0
2012-04-12 15:09:08	2012-04-13 01:09:08	VR2W-105219	A69-9001-1246	0
2012-04-12 15:13:00	2012-04-13 01:13:00	VR2W-105219	A69-9001-1246	0
2012-04-12 15:17:30	2012-04-13 01:17:30	VR2W-105219	A69-9001-1246	0
2012-04-12 15:21:32	2012-04-13 01:21:32	VR2W-105219	A69-9001-1246	0
2012-04-12 15:26:23	2012-04-13 01:26:23	VR2W-105219	A69-9001-1246	0
2012-04-12 15:31:08	2012-04-13 01:31:08	VR2W-105219	A69-9001-1246	0
2012-04-12 15:39:59	2012-04-13 01:39:59	VR2W-105219	A69-9001-1246	0
2012-04-12 15:47:30	2012-04-13 01:47:30	VR2W-105219	A69-9001-1246	0
2012-04-12 15:52:04	2012-04-13 01:52:04	VR2W-105219	A69-9001-1246	0
2012-04-12 15:56:18	2012-04-13 01:56:18	VR2W-105219	A69-9001-1246	0
2012-04-12 15:59:51	2012-04-13 01:59:51	VR2W-105219	A69-9001-1246	0
2012-04-12 16:03:39	2012-04-13 02:03:39	VR2W-105219	A69-9001-1246	0
2012-04-12 16:08:00	2012-04-13 02:08:00	VR2W-105219	A69-9001-1246	0
2012-04-12 16:11:47	2012-04-13 02:11:47	VR2W-105219	A69-9001-1246	0
2012-04-12 16:16:06	2012-04-13 02:16:06	VR2W-105219	A69-9001-1246	0
2012-04-12 16:19:49	2012-04-13 02:19:49	VR2W-105219	A69-9001-1246	0
2012-04-12 16:23:58	2012-04-13 02:23:58	VR2W-105219	A69-9001-1246	0
2012-04-12 16:27:23	2012-04-13 02:27:23	VR2W-105219	A69-9001-1246	0
2012-04-12 16:34:49	2012-04-13 02:34:49	VR2W-105219	A69-9001-1246	0
2012-04-12 16:39:17	2012-04-13 02:39:17	VR2W-105219	A69-9001-1246	0
2012-04-12 16:43:19	2012-04-13 02:43:19	VR2W-105219	A69-9001-1246	0
2012-04-12 16:48:06	2012-04-13 02:48:06	VR2W-105219	A69-9001-1246	0
2012-04-12 16:52:46	2012-04-13 02:52:46	VR2W-105219	A69-9001-1246	0
2012-04-12 16:57:10	2012-04-13 02:57:10	VR2W-105219	A69-9001-1246	0
2012-04-12 17:01:02	2012-04-13 03:01:02	VR2W-105219	A69-9001-1246	0
2012-04-12 17:09:43	2012-04-13 03:09:43	VR2W-105219	A69-9001-1246	0
2012-04-12 17:13:03	2012-04-13 03:13:03	VR2W-105219	A69-9001-1246	0
2012-04-12 17:24:00	2012-04-13 03:24:00	VR2W-105219	A69-9001-1246	0
2012-04-12 17:28:36	2012-04-13 03:28:36	VR2W-105219	A69-9001-1246	0
2012-04-12 17:49:32	2012-04-13 03:49:32	VR2W-105219	A69-9001-1246	0
2012-04-12 18:02:12	2012-04-13 04:02:12	VR2W-105219	A69-9001-1246	0
2012-04-12 18:37:20	2012-04-13 04:37:20	VR2W-105219	A69-9001-1246	0
2012-04-12 18:41:31	2012-04-13 04:41:31	VR2W-105219	A69-9001-1246	0
2012-04-12 18:52:30	2012-04-13 04:52:30	VR2W-105219	A69-9001-1246	0
2012-04-12 19:12:36	2012-04-13 05:12:36	VR2W-105219	A69-9001-1246	0
2012-04-12 19:19:35	2012-04-13 05:19:35	VR2W-105219	A69-9001-1246	0
2012-04-12 19:23:29	2012-04-13 05:23:29	VR2W-105219	A69-9001-1246	0
2012-04-12 19:28:01	2012-04-13 05:28:01	VR2W-105219	A69-9001-1246	0
2012-04-12 19:56:16	2012-04-13 05:56:16	VR2W-105219	A69-9001-1246	0
2012-04-12 20:47:51	2012-04-13 06:47:51	VR2W-105219	A69-9001-1246	1
2012-04-12 21:49:14	2012-04-13 07:49:14	VR2W-105219	A69-9001-1246	1
2012-04-12 22:13:45	2012-04-13 08:13:45	VR2W-105219	A69-9001-1246	1
2012-04-12 22:18:18	2012-04-13 08:18:18	VR2W-105219	A69-9001-1246	1
2012-04-12 22:56:41	2012-04-13 08:56:41	VR2W-105219	A69-9001-1246	1
2012-04-12 23:14:40	2012-04-13 09:14:40	VR2W-105219	A69-9001-1246	1
2012-04-12 23:18:03	2012-04-13 09:18:03	VR2W-105219	A69-9001-1246	1
2012-04-13 00:14:48	2012-04-13 10:14:48	VR2W-105219	A69-9001-1246	1
2012-04-13 01:12:30	2012-04-13 11:12:30	VR2W-105219	A69-9001-1246	1
2012-04-13 01:39:31	2012-04-13 11:39:31	VR2W-105219	A69-9001-1246	1
2012-04-13 01:51:25	2012-04-13 11:51:25	VR2W-105219	A69-9001-1246	1
2012-04-13 02:04:58	2012-04-13 12:04:58	VR2W-105219	A69-9001-1246	1
2012-04-13 04:04:11	2012-04-13 14:04:11	VR2W-105219	A69-9001-1246	1
2012-04-13 04:08:59	2012-04-13 14:08:59	VR2W-105219	A69-9001-1246	1
2012-04-13 05:12:09	2012-04-13 15:12:09	VR2W-105219	A69-9001-1246	1
2012-04-13 06:47:36	2012-04-13 16:47:36	VR2W-105219	A69-9001-1246	1
2012-04-13 07:07:29	2012-04-13 17:07:29	VR2W-105219	A69-9001-1246	1
2012-04-13 07:30:48	2012-04-13 17:30:48	VR2W-105219	A69-9001-1246	1
2012-04-13 07:41:13	2012-04-13 17:41:13	VR2W-105219	A69-9001-1246	1
2012-04-13 07:54:30	2012-04-13 17:54:30	VR2W-105219	A69-9001-1246	1
2012-04-13 08:13:28	2012-04-13 18:13:28	VR2W-105219	A69-9001-1246	1
2012-04-13 08:28:02	2012-04-13 18:28:02	VR2W-105219	A69-9001-1246	1
2012-04-13 14:17:45	2012-04-14 00:17:45	VR2W-105219	A69-9001-1246	0
2012-04-13 22:34:32	2012-04-14 08:34:32	VR2W-105222	A69-9001-1246	1
2012-04-13 22:46:12	2012-04-14 08:46:12	VR2W-105219	A69-9001-1246	1
2012-04-13 22:49:58	2012-04-14 08:49:58	VR2W-105219	A69-9001-1246	1
2012-04-13 23:11:09	2012-04-14 09:11:09	VR2W-105219	A69-9001-1246	1
2012-04-14 00:13:21	2012-04-14 10:13:21	VR2W-105219	A69-9001-1246	1
2012-04-14 01:47:47	2012-04-14 11:47:47	VR2W-105219	A69-9001-1246	1
2012-04-14 03:22:30	2012-04-14 13:22:30	VR2W-105219	A69-9001-1246	1
2012-04-14 06:04:55	2012-04-14 16:04:55	VR2W-105219	A69-9001-1246	1
2012-04-14 06:08:43	2012-04-14 16:08:43	VR2W-105219	A69-9001-1246	1
2012-04-14 11:19:23	2012-04-14 21:19:23	VR2W-105219	A69-9001-1246	0
2012-04-14 11:28:05	2012-04-14 21:28:05	VR2W-105219	A69-9001-1246	0
2012-04-14 11:32:34	2012-04-14 21:32:34	VR2W-105219	A69-9001-1246	0
2012-04-14 11:36:38	2012-04-14 21:36:38	VR2W-105219	A69-9001-1246	0
2012-04-14 11:41:30	2012-04-14 21:41:30	VR2W-105219	A69-9001-1246	0
2012-04-14 11:46:16	2012-04-14 21:46:16	VR2W-105219	A69-9001-1246	0
2012-04-14 11:50:55	2012-04-14 21:50:55	VR2W-105219	A69-9001-1246	0
2012-04-14 11:55:16	2012-04-14 21:55:16	VR2W-105219	A69-9001-1246	0
2012-04-14 11:59:05	2012-04-14 21:59:05	VR2W-105219	A69-9001-1246	0
2012-04-14 12:03:28	2012-04-14 22:03:28	VR2W-105219	A69-9001-1246	0
2012-04-14 12:07:18	2012-04-14 22:07:18	VR2W-105219	A69-9001-1246	0
2012-04-14 12:11:41	2012-04-14 22:11:41	VR2W-105219	A69-9001-1246	0
2012-04-14 12:15:32	2012-04-14 22:15:32	VR2W-105219	A69-9001-1246	0
2012-04-14 12:19:57	2012-04-14 22:19:57	VR2W-105219	A69-9001-1246	0
2012-04-14 12:23:51	2012-04-14 22:23:51	VR2W-105219	A69-9001-1246	0
2012-04-14 12:28:24	2012-04-14 22:28:24	VR2W-105219	A69-9001-1246	0
2012-04-14 12:32:37	2012-04-14 22:32:37	VR2W-105219	A69-9001-1246	0
2012-04-14 12:36:07	2012-04-14 22:36:07	VR2W-105219	A69-9001-1246	0
2012-04-14 12:39:51	2012-04-14 22:39:51	VR2W-105219	A69-9001-1246	0
2012-04-14 12:44:04	2012-04-14 22:44:04	VR2W-105219	A69-9001-1246	0
2012-04-14 12:47:36	2012-04-14 22:47:36	VR2W-105219	A69-9001-1246	0
2012-04-14 12:51:22	2012-04-14 22:51:22	VR2W-105219	A69-9001-1246	0
2012-04-14 12:55:38	2012-04-14 22:55:38	VR2W-105219	A69-9001-1246	0
2012-04-14 12:59:17	2012-04-14 22:59:17	VR2W-105219	A69-9001-1246	0
2012-04-14 13:03:18	2012-04-14 23:03:18	VR2W-105219	A69-9001-1246	0
2012-04-14 13:08:06	2012-04-14 23:08:06	VR2W-105219	A69-9001-1246	0
2012-04-14 13:12:45	2012-04-14 23:12:45	VR2W-105219	A69-9001-1246	0
2012-04-14 13:17:07	2012-04-14 23:17:07	VR2W-105219	A69-9001-1246	0
2012-04-14 13:25:21	2012-04-14 23:25:21	VR2W-105219	A69-9001-1246	0
2012-04-14 13:33:41	2012-04-14 23:33:41	VR2W-105219	A69-9001-1246	0
2012-04-14 13:42:27	2012-04-14 23:42:27	VR2W-105219	A69-9001-1246	0
2012-04-14 13:47:01	2012-04-14 23:47:01	VR2W-105219	A69-9001-1246	0
2012-04-14 13:51:13	2012-04-14 23:51:13	VR2W-105219	A69-9001-1246	0
2012-04-14 13:58:24	2012-04-14 23:58:24	VR2W-105219	A69-9001-1246	0
2012-04-14 14:05:52	2012-04-15 00:05:52	VR2W-105219	A69-9001-1246	0
2012-04-14 14:09:16	2012-04-15 00:09:16	VR2W-105219	A69-9001-1246	0
2012-04-14 14:12:48	2012-04-15 00:12:48	VR2W-105219	A69-9001-1246	0
2012-04-14 14:21:00	2012-04-15 00:21:00	VR2W-105219	A69-9001-1246	0
2012-04-14 14:24:48	2012-04-15 00:24:48	VR2W-105219	A69-9001-1246	0
2012-04-14 14:29:10	2012-04-15 00:29:10	VR2W-105219	A69-9001-1246	0
2012-04-14 14:32:58	2012-04-15 00:32:58	VR2W-105219	A69-9001-1246	0
2012-04-14 14:37:19	2012-04-15 00:37:19	VR2W-105219	A69-9001-1246	0
2012-04-14 14:41:07	2012-04-15 00:41:07	VR2W-105219	A69-9001-1246	0
2012-04-14 14:45:28	2012-04-15 00:45:28	VR2W-105219	A69-9001-1246	0
2012-04-14 14:49:15	2012-04-15 00:49:15	VR2W-105219	A69-9001-1246	0
2012-04-14 14:53:32	2012-04-15 00:53:32	VR2W-105219	A69-9001-1246	0
2012-04-14 15:01:12	2012-04-15 01:01:12	VR2W-105219	A69-9001-1246	0
2012-04-14 15:06:00	2012-04-15 01:06:00	VR2W-105219	A69-9001-1246	0
2012-04-14 15:10:40	2012-04-15 01:10:40	VR2W-105219	A69-9001-1246	0
2012-04-14 15:15:04	2012-04-15 01:15:04	VR2W-105219	A69-9001-1246	0
2012-04-14 15:23:27	2012-04-15 01:23:27	VR2W-105219	A69-9001-1246	0
2012-04-14 15:27:32	2012-04-15 01:27:32	VR2W-105219	A69-9001-1246	0
2012-04-14 15:46:33	2012-04-15 01:46:33	VR2W-105219	A69-9001-1246	0
2012-04-14 16:02:03	2012-04-15 02:02:03	VR2W-105219	A69-9001-1246	0
2012-04-14 16:05:23	2012-04-15 02:05:23	VR2W-105219	A69-9001-1246	0
2012-04-14 16:12:13	2012-04-15 02:12:13	VR2W-105219	A69-9001-1246	0
2012-04-14 16:15:55	2012-04-15 02:15:55	VR2W-105219	A69-9001-1246	0
2012-04-14 16:20:02	2012-04-15 02:20:02	VR2W-105219	A69-9001-1246	0
2012-04-14 16:26:44	2012-04-15 02:26:44	VR2W-105219	A69-9001-1246	0
2012-04-14 16:33:54	2012-04-15 02:33:54	VR2W-105219	A69-9001-1246	0
2012-04-14 16:38:06	2012-04-15 02:38:06	VR2W-105219	A69-9001-1246	0
2012-04-14 17:02:45	2012-04-15 03:02:45	VR2W-105219	A69-9001-1246	0
2012-04-14 17:14:23	2012-04-15 03:14:23	VR2W-105219	A69-9001-1246	0
2012-04-14 17:18:05	2012-04-15 03:18:05	VR2W-105219	A69-9001-1246	0
2012-04-14 17:29:02	2012-04-15 03:29:02	VR2W-105219	A69-9001-1246	0
2012-04-14 17:32:41	2012-04-15 03:32:41	VR2W-105219	A69-9001-1246	0
2012-04-14 17:36:43	2012-04-15 03:36:43	VR2W-105219	A69-9001-1246	0
2012-04-14 17:41:32	2012-04-15 03:41:32	VR2W-105219	A69-9001-1246	0
2012-04-14 17:54:43	2012-04-15 03:54:43	VR2W-105219	A69-9001-1246	0
2012-04-14 18:04:08	2012-04-15 04:04:08	VR2W-105219	A69-9001-1246	0
2012-04-14 18:08:29	2012-04-15 04:08:29	VR2W-105219	A69-9001-1246	0
2012-04-14 18:12:16	2012-04-15 04:12:16	VR2W-105219	A69-9001-1246	0
2012-04-14 21:38:23	2012-04-15 07:38:23	VR2W-105219	A69-9001-1246	1
2012-04-14 22:15:16	2012-04-15 08:15:16	VR2W-105219	A69-9001-1246	1
2012-04-14 22:20:08	2012-04-15 08:20:08	VR2W-105219	A69-9001-1246	1
2012-04-14 23:07:18	2012-04-15 09:07:18	VR2W-105218	A69-9001-1246	1
2012-04-15 00:34:49	2012-04-15 10:34:49	VR2W-105219	A69-9001-1246	1
2012-04-15 02:20:22	2012-04-15 12:20:22	VR2W-105219	A69-9001-1246	1
2012-04-15 02:53:53	2012-04-15 12:53:53	VR2W-105219	A69-9001-1246	1
2012-04-15 03:13:26	2012-04-15 13:13:26	VR2W-105219	A69-9001-1246	1
2012-04-15 06:41:25	2012-04-15 16:41:25	VR2W-105219	A69-9001-1246	1
2012-04-15 08:01:13	2012-04-15 18:01:13	VR2W-105219	A69-9001-1246	1
2012-04-15 08:10:45	2012-04-15 18:10:45	VR2W-105219	A69-9001-1246	1
2012-04-15 08:24:11	2012-04-15 18:24:11	VR2W-105219	A69-9001-1246	1
2012-04-15 08:29:00	2012-04-15 18:29:00	VR2W-105219	A69-9001-1246	1
2012-04-15 09:30:18	2012-04-15 19:30:18	VR2W-105219	A69-9001-1246	0
2012-04-15 10:44:56	2012-04-15 20:44:56	VR2W-105219	A69-9001-1246	0
2012-04-15 11:17:02	2012-04-15 21:17:02	VR2W-105219	A69-9001-1246	0
2012-04-15 12:22:59	2012-04-15 22:22:59	VR2W-105219	A69-9001-1246	0
2012-04-15 12:27:23	2012-04-15 22:27:23	VR2W-105219	A69-9001-1246	0
2012-04-15 14:21:01	2012-04-16 00:21:01	VR2W-105219	A69-9001-1246	0
2012-04-15 17:31:24	2012-04-16 03:31:24	VR2W-105219	A69-9001-1246	0
2012-04-15 17:38:54	2012-04-16 03:38:54	VR2W-105219	A69-9001-1246	0
2012-04-15 17:43:27	2012-04-16 03:43:27	VR2W-105219	A69-9001-1246	0
2012-04-15 17:47:38	2012-04-16 03:47:38	VR2W-105219	A69-9001-1246	0
2012-04-15 21:06:23	2012-04-16 07:06:23	VR2W-105219	A69-9001-1246	1
2012-04-15 23:38:25	2012-04-16 09:38:25	VR2W-105219	A69-9001-1246	1
2012-04-15 23:47:06	2012-04-16 09:47:06	VR2W-105219	A69-9001-1246	1
2012-04-16 00:36:38	2012-04-16 10:36:38	VR2W-105219	A69-9001-1246	1
2012-04-16 00:51:02	2012-04-16 10:51:02	VR2W-105219	A69-9001-1246	1
2012-04-16 01:04:32	2012-04-16 11:04:32	VR2W-105219	A69-9001-1246	1
2012-04-16 01:39:51	2012-04-16 11:39:51	VR2W-105219	A69-9001-1246	1
2012-04-16 02:49:16	2012-04-16 12:49:16	VR2W-105219	A69-9001-1246	1
2012-04-16 05:57:12	2012-04-16 15:57:12	VR2W-105219	A69-9001-1246	1
2012-04-16 08:06:42	2012-04-16 18:06:42	VR2W-105219	A69-9001-1246	1
2012-04-16 08:19:11	2012-04-16 18:19:11	VR2W-105219	A69-9001-1246	1
2012-04-16 20:06:44	2012-04-17 06:06:44	VR2W-105219	A69-9001-1246	0
2012-04-16 23:28:32	2012-04-17 09:28:32	VR2W-105219	A69-9001-1246	1
2012-04-16 23:54:55	2012-04-17 09:54:55	VR2W-105219	A69-9001-1246	1
2012-04-17 00:36:24	2012-04-17 10:36:24	VR2W-105219	A69-9001-1246	1
2012-04-17 01:46:23	2012-04-17 11:46:23	VR2W-105219	A69-9001-1246	1
2012-04-17 06:17:11	2012-04-17 16:17:11	VR2W-105219	A69-9001-1246	1
2012-04-17 07:33:09	2012-04-17 17:33:09	VR2W-105219	A69-9001-1246	1
2012-04-17 10:13:40	2012-04-17 20:13:40	VR2W-105219	A69-9001-1246	0
2012-04-17 14:02:04	2012-04-18 00:02:04	VR2W-105219	A69-9001-1246	0
2012-04-17 15:31:15	2012-04-18 01:31:15	VR2W-105219	A69-9001-1246	0
2012-04-17 15:38:12	2012-04-18 01:38:12	VR2W-105219	A69-9001-1246	0
2012-04-17 15:46:26	2012-04-18 01:46:26	VR2W-105219	A69-9001-1246	0
2012-04-17 15:50:18	2012-04-18 01:50:18	VR2W-105219	A69-9001-1246	0
2012-04-17 16:18:44	2012-04-18 02:18:44	VR2W-105219	A69-9001-1246	0
2012-04-17 16:25:43	2012-04-18 02:25:43	VR2W-105219	A69-9001-1246	0
2012-04-17 16:38:19	2012-04-18 02:38:19	VR2W-105219	A69-9001-1246	0
2012-04-17 16:48:53	2012-04-18 02:48:53	VR2W-105219	A69-9001-1246	0
2012-04-17 17:08:30	2012-04-18 03:08:30	VR2W-105219	A69-9001-1246	0
2012-04-17 17:22:56	2012-04-18 03:22:56	VR2W-105219	A69-9001-1246	0
2012-04-17 17:31:18	2012-04-18 03:31:18	VR2W-105219	A69-9001-1246	0
2012-04-17 17:35:20	2012-04-18 03:35:20	VR2W-105219	A69-9001-1246	0
2012-04-17 17:40:10	2012-04-18 03:40:10	VR2W-105219	A69-9001-1246	0
2012-04-17 17:53:30	2012-04-18 03:53:30	VR2W-105219	A69-9001-1246	0
2012-04-17 18:00:08	2012-04-18 04:00:08	VR2W-105219	A69-9001-1246	0
2012-04-17 18:03:32	2012-04-18 04:03:32	VR2W-105219	A69-9001-1246	0
2012-04-17 18:07:04	2012-04-18 04:07:04	VR2W-105219	A69-9001-1246	0
2012-04-17 18:10:54	2012-04-18 04:10:54	VR2W-105219	A69-9001-1246	0
2012-04-17 18:23:30	2012-04-18 04:23:30	VR2W-105219	A69-9001-1246	0
2012-04-17 18:27:22	2012-04-18 04:27:22	VR2W-105219	A69-9001-1246	0
2012-04-17 18:31:49	2012-04-18 04:31:49	VR2W-105219	A69-9001-1246	0
2012-04-17 18:35:50	2012-04-18 04:35:50	VR2W-105219	A69-9001-1246	0
2012-04-17 18:49:30	2012-04-18 04:49:30	VR2W-105219	A69-9001-1246	0
2012-04-17 18:57:10	2012-04-18 04:57:10	VR2W-105219	A69-9001-1246	0
2012-04-17 19:01:57	2012-04-18 05:01:57	VR2W-105219	A69-9001-1246	0
2012-04-17 19:06:37	2012-04-18 05:06:37	VR2W-105219	A69-9001-1246	0
2012-04-17 19:11:01	2012-04-18 05:11:01	VR2W-105219	A69-9001-1246	0
2012-04-17 19:14:53	2012-04-18 05:14:53	VR2W-105219	A69-9001-1246	0
2012-04-17 19:19:21	2012-04-18 05:19:21	VR2W-105219	A69-9001-1246	0
2012-04-17 20:12:38	2012-04-18 06:12:38	VR2W-105219	A69-9001-1246	0
2012-04-17 22:15:20	2012-04-18 08:15:20	VR2W-105219	A69-9001-1246	1
2012-04-17 22:47:33	2012-04-18 08:47:33	VR2W-105219	A69-9001-1246	1
2012-04-17 23:17:43	2012-04-18 09:17:43	VR2W-105219	A69-9001-1246	1
2012-04-18 00:11:45	2012-04-18 10:11:45	VR2W-105219	A69-9001-1246	1
2012-04-18 03:28:08	2012-04-18 13:28:08	VR2W-105219	A69-9001-1246	1
2012-04-18 23:24:20	2012-04-19 09:24:20	VR2W-105219	A69-9001-1246	1
2012-04-20 01:56:02	2012-04-20 11:56:02	VR2W-105219	A69-9001-1246	1
2012-04-21 20:31:32	2012-04-22 06:31:32	VR2W-105219	A69-9001-1246	1
2012-04-21 20:56:39	2012-04-22 06:56:39	VR2W-105222	A69-9001-1246	1
2012-04-21 23:58:07	2012-04-22 09:58:07	VR2W-105219	A69-9001-1246	1
2012-04-22 03:29:05	2012-04-22 13:29:05	VR2W-105219	A69-9001-1246	1
2012-04-22 08:04:47	2012-04-22 18:04:47	VR2W-105219	A69-9001-1246	1
2012-04-22 20:46:43	2012-04-23 06:46:43	VR2W-105219	A69-9001-1246	1
2012-04-22 21:54:35	2012-04-23 07:54:35	VR2W-105219	A69-9001-1246	1
2012-04-22 21:59:24	2012-04-23 07:59:24	VR2W-105219	A69-9001-1246	1
2012-04-22 22:04:08	2012-04-23 08:04:08	VR2W-105219	A69-9001-1246	1
2012-04-22 22:08:40	2012-04-23 08:08:40	VR2W-105219	A69-9001-1246	1
2012-04-22 22:16:08	2012-04-23 08:16:08	VR2W-105219	A69-9001-1246	1
2012-04-22 22:27:16	2012-04-23 08:27:16	VR2W-105219	A69-9001-1246	1
2012-04-22 23:09:16	2012-04-23 09:09:16	VR2W-105219	A69-9001-1246	1
2012-04-22 23:24:46	2012-04-23 09:24:46	VR2W-105219	A69-9001-1246	1
2012-04-22 23:31:29	2012-04-23 09:31:29	VR2W-105219	A69-9001-1246	1
2012-04-23 00:37:45	2012-04-23 10:37:45	VR2W-105219	A69-9001-1246	1
2012-04-23 02:01:55	2012-04-23 12:01:55	VR2W-105218	A69-9001-1246	1
2012-04-23 02:18:33	2012-04-23 12:18:33	VR2W-105219	A69-9001-1246	1
2012-04-23 04:17:44	2012-04-23 14:17:44	VR2W-105219	A69-9001-1246	1
2012-04-23 20:21:37	2012-04-24 06:21:37	VR2W-105219	A69-9001-1246	0
2012-04-23 22:39:37	2012-04-24 08:39:37	VR2W-105219	A69-9001-1246	1
2012-04-23 23:59:04	2012-04-24 09:59:04	VR2W-105219	A69-9001-1246	1
2012-04-24 01:09:57	2012-04-24 11:09:57	VR2W-105219	A69-9001-1246	1
2012-04-24 01:38:33	2012-04-24 11:38:33	VR2W-105219	A69-9001-1246	1
2012-04-24 20:46:14	2012-04-25 06:46:14	VR2W-105219	A69-9001-1246	1
2012-04-24 21:09:13	2012-04-25 07:09:13	VR2W-105219	A69-9001-1246	1
2012-04-24 23:40:22	2012-04-25 09:40:22	VR2W-105219	A69-9001-1246	1
2012-04-25 04:32:55	2012-04-25 14:32:55	VR2W-105219	A69-9001-1246	1
2012-04-25 05:48:59	2012-04-25 15:48:59	VR2W-105219	A69-9001-1246	1
2012-04-25 20:40:03	2012-04-26 06:40:03	VR2W-105219	A69-9001-1246	1
2012-04-25 23:45:16	2012-04-26 09:45:16	VR2W-105219	A69-9001-1246	1
2012-04-25 23:56:40	2012-04-26 09:56:40	VR2W-105219	A69-9001-1246	1
2012-04-26 00:24:20	2012-04-26 10:24:20	VR2W-105219	A69-9001-1246	1
2012-04-26 02:12:46	2012-04-26 12:12:46	VR2W-105219	A69-9001-1246	1
2012-04-26 02:44:11	2012-04-26 12:44:11	VR2W-105219	A69-9001-1246	1
2012-04-26 04:32:34	2012-04-26 14:32:34	VR2W-105219	A69-9001-1246	1
2012-04-26 06:09:54	2012-04-26 16:09:54	VR2W-105219	A69-9001-1246	1
2012-04-26 07:04:20	2012-04-26 17:04:20	VR2W-105218	A69-9001-1246	1
2012-04-26 07:04:43	2012-04-26 17:04:43	VR2W-105219	A69-9001-1246	1
2012-04-26 07:45:38	2012-04-26 17:45:38	VR2W-105219	A69-9001-1246	1
2012-04-26 08:08:52	2012-04-26 18:08:52	VR2W-105219	A69-9001-1246	1
2012-04-26 08:12:09	2012-04-26 18:12:09	VR2W-105219	A69-9001-1246	1
2012-04-26 08:18:50	2012-04-26 18:18:50	VR2W-105219	A69-9001-1246	1
2012-04-26 20:40:17	2012-04-27 06:40:17	VR2W-105219	A69-9001-1246	1
2012-04-27 00:35:07	2012-04-27 10:35:07	VR2W-105219	A69-9001-1246	1
2012-04-27 05:04:00	2012-04-27 15:04:00	VR2W-105219	A69-9001-1246	1
2012-04-27 05:34:35	2012-04-27 15:34:35	VR2W-105219	A69-9001-1246	1
2012-04-28 00:42:15	2012-04-28 10:42:15	VR2W-105219	A69-9001-1246	1
2012-04-28 00:54:50	2012-04-28 10:54:50	VR2W-105219	A69-9001-1246	1
2012-04-28 01:03:09	2012-04-28 11:03:09	VR2W-105219	A69-9001-1246	1
2012-04-28 02:41:38	2012-04-28 12:41:38	VR2W-105219	A69-9001-1246	1
2012-04-28 05:22:38	2012-04-28 15:22:38	VR2W-105219	A69-9001-1246	1
2012-04-28 05:26:57	2012-04-28 15:26:57	VR2W-105218	A69-9001-1246	1
2012-04-28 21:09:31	2012-04-29 07:09:31	VR2W-105219	A69-9001-1246	1
2012-04-28 22:34:31	2012-04-29 08:34:31	VR2W-105219	A69-9001-1246	1
2012-04-28 22:54:08	2012-04-29 08:54:08	VR2W-105219	A69-9001-1246	1
2012-04-28 23:30:13	2012-04-29 09:30:13	VR2W-105219	A69-9001-1246	1
2012-04-29 00:11:48	2012-04-29 10:11:48	VR2W-105219	A69-9001-1246	1
2012-04-29 01:22:01	2012-04-29 11:22:01	VR2W-105219	A69-9001-1246	1
2012-04-29 04:59:11	2012-04-29 14:59:11	VR2W-105219	A69-9001-1246	1
2012-04-29 07:27:52	2012-04-29 17:27:52	VR2W-105219	A69-9001-1246	1
2012-04-29 08:21:45	2012-04-29 18:21:45	VR2W-105219	A69-9001-1246	1
2012-04-30 02:20:46	2012-04-30 12:20:46	VR2W-105219	A69-9001-1246	1
2012-04-30 02:34:02	2012-04-30 12:34:02	VR2W-105219	A69-9001-1246	1
2012-04-30 20:13:56	2012-05-01 06:13:56	VR2W-105219	A69-9001-1246	0
2012-04-30 23:50:58	2012-05-01 09:50:58	VR2W-105219	A69-9001-1246	1
2012-05-01 01:22:46	2012-05-01 11:22:46	VR2W-105219	A69-9001-1246	1
2012-05-01 01:59:37	2012-05-01 11:59:37	VR2W-105219	A69-9001-1246	1
2012-05-01 02:26:42	2012-05-01 12:26:42	VR2W-105219	A69-9001-1246	1
2012-05-01 04:17:43	2012-05-01 14:17:43	VR2W-105219	A69-9001-1246	1
2012-05-01 21:58:33	2012-05-02 07:58:33	VR2W-105222	A69-9001-1246	1
2012-05-01 23:31:42	2012-05-02 09:31:42	VR2W-105220	A69-9001-1246	1
2012-05-02 03:47:21	2012-05-02 13:47:21	VR2W-105219	A69-9001-1246	1
2012-05-02 04:39:43	2012-05-02 14:39:43	VR2W-105219	A69-9001-1246	1
2012-05-02 04:43:18	2012-05-02 14:43:18	VR2W-105219	A69-9001-1246	1
2012-05-02 06:45:14	2012-05-02 16:45:14	VR2W-105219	A69-9001-1246	1
2012-05-02 20:47:50	2012-05-03 06:47:50	VR2W-105221	A69-9001-1246	1
2012-05-02 20:52:23	2012-05-03 06:52:23	VR2W-105221	A69-9001-1246	1
2012-05-02 22:18:28	2012-05-03 08:18:28	VR2W-105219	A69-9001-1246	1
2012-05-02 22:27:15	2012-05-03 08:27:15	VR2W-105219	A69-9001-1246	1
2012-05-03 03:37:31	2012-05-03 13:37:31	VR2W-105219	A69-9001-1246	1
2012-05-03 04:16:57	2012-05-03 14:16:57	VR2W-105219	A69-9001-1246	1
2012-05-03 05:46:02	2012-05-03 15:46:02	VR2W-105219	A69-9001-1246	1
2012-05-03 05:58:21	2012-05-03 15:58:21	VR2W-105219	A69-9001-1246	1
2012-05-03 06:20:13	2012-05-03 16:20:13	VR2W-105219	A69-9001-1246	1
2012-05-03 06:42:29	2012-05-03 16:42:29	VR2W-105219	A69-9001-1246	1
2012-05-03 07:07:15	2012-05-03 17:07:15	VR2W-105219	A69-9001-1246	1
2012-05-03 20:28:45	2012-05-04 06:28:45	VR2W-105220	A69-9001-1246	0
2012-05-03 22:42:38	2012-05-04 08:42:38	VR2W-105219	A69-9001-1246	1
2012-05-04 00:17:09	2012-05-04 10:17:09	VR2W-105219	A69-9001-1246	1
2012-05-04 00:26:42	2012-05-04 10:26:42	VR2W-105219	A69-9001-1246	1
2012-05-04 01:04:54	2012-05-04 11:04:54	VR2W-105219	A69-9001-1246	1
2012-05-04 02:41:27	2012-05-04 12:41:27	VR2W-105219	A69-9001-1246	1
2012-05-04 04:12:22	2012-05-04 14:12:22	VR2W-105219	A69-9001-1246	1
2012-05-04 04:25:09	2012-05-04 14:25:09	VR2W-105219	A69-9001-1246	1
2012-05-04 04:52:06	2012-05-04 14:52:06	VR2W-105219	A69-9001-1246	1
2012-05-04 04:56:55	2012-05-04 14:56:55	VR2W-105219	A69-9001-1246	1
2012-05-04 05:55:41	2012-05-04 15:55:41	VR2W-105219	A69-9001-1246	1
2012-05-04 06:00:09	2012-05-04 16:00:09	VR2W-105219	A69-9001-1246	1
2012-05-04 06:45:14	2012-05-04 16:45:14	VR2W-105219	A69-9001-1246	1
2012-05-04 06:59:59	2012-05-04 16:59:59	VR2W-105219	A69-9001-1246	1
2012-05-04 07:04:53	2012-05-04 17:04:53	VR2W-105219	A69-9001-1246	1
2012-05-04 07:27:21	2012-05-04 17:27:21	VR2W-105219	A69-9001-1246	1
2012-05-04 22:44:20	2012-05-05 08:44:20	VR2W-105219	A69-9001-1246	1
2012-05-04 23:29:02	2012-05-05 09:29:02	VR2W-105219	A69-9001-1246	1
2012-05-05 00:26:07	2012-05-05 10:26:07	VR2W-105219	A69-9001-1246	1
2012-05-05 01:03:12	2012-05-05 11:03:12	VR2W-105219	A69-9001-1246	1
2012-05-05 02:01:31	2012-05-05 12:01:31	VR2W-105219	A69-9001-1246	1
2012-05-05 02:34:35	2012-05-05 12:34:35	VR2W-105219	A69-9001-1246	1
2012-05-05 04:16:08	2012-05-05 14:16:08	VR2W-105219	A69-9001-1246	1
2012-05-05 04:31:55	2012-05-05 14:31:55	VR2W-105218	A69-9001-1246	1
2012-05-05 04:55:26	2012-05-05 14:55:26	VR2W-105219	A69-9001-1246	1
2012-05-05 04:59:21	2012-05-05 14:59:21	VR2W-105219	A69-9001-1246	1
2012-05-05 05:22:56	2012-05-05 15:22:56	VR2W-105219	A69-9001-1246	1
2012-05-05 05:34:59	2012-05-05 15:34:59	VR2W-105219	A69-9001-1246	1
2012-05-05 07:00:07	2012-05-05 17:00:07	VR2W-105219	A69-9001-1246	1
2012-05-05 07:18:37	2012-05-05 17:18:37	VR2W-105219	A69-9001-1246	1
2012-05-05 07:51:23	2012-05-05 17:51:23	VR2W-105219	A69-9001-1246	1
2012-05-05 20:11:17	2012-05-06 06:11:17	VR2W-105219	A69-9001-1246	0
2012-05-05 20:15:52	2012-05-06 06:15:52	VR2W-105219	A69-9001-1246	0
2012-05-05 22:37:55	2012-05-06 08:37:55	VR2W-105219	A69-9001-1246	1
2012-05-05 23:06:43	2012-05-06 09:06:43	VR2W-105219	A69-9001-1246	1
2012-05-05 23:59:48	2012-05-06 09:59:48	VR2W-105219	A69-9001-1246	1
2012-05-06 05:53:17	2012-05-06 15:53:17	VR2W-105219	A69-9001-1246	1
2012-05-06 18:26:32	2012-05-07 04:26:32	VR2W-105219	A69-9001-1246	0
2012-05-06 18:42:30	2012-05-07 04:42:30	VR2W-105219	A69-9001-1246	0
2012-05-06 20:34:30	2012-05-07 06:34:30	VR2W-105222	A69-9001-1246	1
2012-05-06 22:38:56	2012-05-07 08:38:56	VR2W-105222	A69-9001-1246	1
2012-05-06 23:10:47	2012-05-07 09:10:47	VR2W-105219	A69-9001-1246	1
2012-05-06 23:28:05	2012-05-07 09:28:05	VR2W-105219	A69-9001-1246	1
2012-05-06 23:32:05	2012-05-07 09:32:05	VR2W-105219	A69-9001-1246	1
2012-05-06 23:45:47	2012-05-07 09:45:47	VR2W-105219	A69-9001-1246	1
2012-05-07 01:05:33	2012-05-07 11:05:33	VR2W-105219	A69-9001-1246	1
2012-05-07 01:08:54	2012-05-07 11:08:54	VR2W-105219	A69-9001-1246	1
2012-05-07 01:12:20	2012-05-07 11:12:20	VR2W-105219	A69-9001-1246	1
2012-05-07 01:32:44	2012-05-07 11:32:44	VR2W-105219	A69-9001-1246	1
2012-05-07 01:45:28	2012-05-07 11:45:28	VR2W-105219	A69-9001-1246	1
2012-05-07 02:12:01	2012-05-07 12:12:01	VR2W-105219	A69-9001-1246	1
2012-05-07 04:14:23	2012-05-07 14:14:23	VR2W-105219	A69-9001-1246	1
2012-05-07 04:23:01	2012-05-07 14:23:01	VR2W-105219	A69-9001-1246	1
2012-05-07 04:27:27	2012-05-07 14:27:27	VR2W-105219	A69-9001-1246	1
2012-05-07 05:46:01	2012-05-07 15:46:01	VR2W-105219	A69-9001-1246	1
2012-05-07 06:11:52	2012-05-07 16:11:52	VR2W-105219	A69-9001-1246	1
2012-05-07 06:55:36	2012-05-07 16:55:36	VR2W-105219	A69-9001-1246	1
2012-05-07 07:39:19	2012-05-07 17:39:19	VR2W-105219	A69-9001-1246	1
2012-05-07 07:47:11	2012-05-07 17:47:11	VR2W-105219	A69-9001-1246	1
2012-05-07 22:20:02	2012-05-08 08:20:02	VR2W-105219	A69-9001-1246	1
2012-05-07 22:24:23	2012-05-08 08:24:23	VR2W-105219	A69-9001-1246	1
2012-05-07 22:28:11	2012-05-08 08:28:11	VR2W-105219	A69-9001-1246	1
2012-05-07 22:32:32	2012-05-08 08:32:32	VR2W-105219	A69-9001-1246	1
2012-05-07 22:36:17	2012-05-08 08:36:17	VR2W-105219	A69-9001-1246	1
2012-05-07 22:40:31	2012-05-08 08:40:31	VR2W-105219	A69-9001-1246	1
2012-05-07 22:44:04	2012-05-08 08:44:04	VR2W-105219	A69-9001-1246	1
2012-05-07 22:47:27	2012-05-08 08:47:27	VR2W-105218	A69-9001-1246	1
2012-05-07 22:47:54	2012-05-08 08:47:54	VR2W-105219	A69-9001-1246	1
2012-05-07 22:52:18	2012-05-08 08:52:18	VR2W-105219	A69-9001-1246	1
2012-05-07 23:04:45	2012-05-08 09:04:45	VR2W-105219	A69-9001-1246	1
2012-05-07 23:28:13	2012-05-08 09:28:13	VR2W-105219	A69-9001-1246	1
2012-05-07 23:46:50	2012-05-08 09:46:50	VR2W-105219	A69-9001-1246	1
2012-05-07 23:55:00	2012-05-08 09:55:00	VR2W-105219	A69-9001-1246	1
2012-05-08 02:12:00	2012-05-08 12:12:00	VR2W-105219	A69-9001-1246	1
2012-05-08 02:28:05	2012-05-08 12:28:05	VR2W-105219	A69-9001-1246	1
2012-05-08 04:51:47	2012-05-08 14:51:47	VR2W-105219	A69-9001-1246	1
2012-05-08 05:21:34	2012-05-08 15:21:34	VR2W-105219	A69-9001-1246	1
2012-05-08 05:49:41	2012-05-08 15:49:41	VR2W-105219	A69-9001-1246	1
2012-05-08 05:53:32	2012-05-08 15:53:32	VR2W-105219	A69-9001-1246	1
2012-05-08 06:35:43	2012-05-08 16:35:43	VR2W-105219	A69-9001-1246	1
2012-05-08 07:02:16	2012-05-08 17:02:16	VR2W-105219	A69-9001-1246	1
2012-05-08 22:48:05	2012-05-09 08:48:05	VR2W-105219	A69-9001-1246	1
2012-05-08 22:59:08	2012-05-09 08:59:08	VR2W-105219	A69-9001-1246	1
2012-05-08 23:10:41	2012-05-09 09:10:41	VR2W-105219	A69-9001-1246	1
2012-05-08 23:46:48	2012-05-09 09:46:48	VR2W-105219	A69-9001-1246	1
2012-05-09 00:03:58	2012-05-09 10:03:58	VR2W-105219	A69-9001-1246	1
2012-05-09 00:08:47	2012-05-09 10:08:47	VR2W-105219	A69-9001-1246	1
2012-05-09 00:13:28	2012-05-09 10:13:28	VR2W-105219	A69-9001-1246	1
2012-05-09 01:07:50	2012-05-09 11:07:50	VR2W-105219	A69-9001-1246	1
2012-05-09 03:33:14	2012-05-09 13:33:14	VR2W-105219	A69-9001-1246	1
2012-05-09 20:47:38	2012-05-10 06:47:38	VR2W-105219	A69-9001-1246	1
2012-05-09 21:05:24	2012-05-10 07:05:24	VR2W-105219	A69-9001-1246	1
2012-05-09 22:36:49	2012-05-10 08:36:49	VR2W-105219	A69-9001-1246	1
2012-05-09 22:43:59	2012-05-10 08:43:59	VR2W-105219	A69-9001-1246	1
2012-05-09 23:10:25	2012-05-10 09:10:25	VR2W-105219	A69-9001-1246	1
2012-05-10 00:23:02	2012-05-10 10:23:02	VR2W-105219	A69-9001-1246	1
2012-05-10 00:26:21	2012-05-10 10:26:21	VR2W-105219	A69-9001-1246	1
2012-05-10 00:36:46	2012-05-10 10:36:46	VR2W-105219	A69-9001-1246	1
2012-05-10 00:45:24	2012-05-10 10:45:24	VR2W-105219	A69-9001-1246	1
2012-05-10 02:17:20	2012-05-10 12:17:20	VR2W-105219	A69-9001-1246	1
2012-05-10 03:35:27	2012-05-10 13:35:27	VR2W-105219	A69-9001-1246	1
2012-05-10 03:50:35	2012-05-10 13:50:35	VR2W-105219	A69-9001-1246	1
2012-05-10 05:36:21	2012-05-10 15:36:21	VR2W-105219	A69-9001-1246	1
2012-05-10 05:57:02	2012-05-10 15:57:02	VR2W-105219	A69-9001-1246	1
2012-05-10 07:10:28	2012-05-10 17:10:28	VR2W-105219	A69-9001-1246	1
2012-05-10 21:59:59	2012-05-11 07:59:59	VR2W-105219	A69-9001-1246	1
2012-05-10 22:51:17	2012-05-11 08:51:17	VR2W-105219	A69-9001-1246	1
2012-05-10 22:55:21	2012-05-11 08:55:21	VR2W-105219	A69-9001-1246	1
2012-05-10 23:25:31	2012-05-11 09:25:31	VR2W-105219	A69-9001-1246	1
2012-05-10 23:29:23	2012-05-11 09:29:23	VR2W-105219	A69-9001-1246	1
2012-05-10 23:55:43	2012-05-11 09:55:43	VR2W-105219	A69-9001-1246	1
2012-05-11 00:35:22	2012-05-11 10:35:22	VR2W-105219	A69-9001-1246	1
2012-05-11 00:38:39	2012-05-11 10:38:39	VR2W-105219	A69-9001-1246	1
2012-05-11 01:23:10	2012-05-11 11:23:10	VR2W-105219	A69-9001-1246	1
2012-05-11 03:46:30	2012-05-11 13:46:30	VR2W-105219	A69-9001-1246	1
2012-05-11 03:51:05	2012-05-11 13:51:05	VR2W-105219	A69-9001-1246	1
2012-05-11 04:16:11	2012-05-11 14:16:11	VR2W-105219	A69-9001-1246	1
2012-05-11 05:43:26	2012-05-11 15:43:26	VR2W-105219	A69-9001-1246	1
2012-05-11 21:06:22	2012-05-12 07:06:22	VR2W-105219	A69-9001-1246	1
2012-05-11 21:24:09	2012-05-12 07:24:09	VR2W-105219	A69-9001-1246	1
2012-05-11 21:32:29	2012-05-12 07:32:29	VR2W-105219	A69-9001-1246	1
2012-05-11 22:46:14	2012-05-12 08:46:14	VR2W-105219	A69-9001-1246	1
2012-05-12 00:31:35	2012-05-12 10:31:35	VR2W-105219	A69-9001-1246	1
2012-05-12 00:35:11	2012-05-12 10:35:11	VR2W-105219	A69-9001-1246	1
2012-05-12 03:19:55	2012-05-12 13:19:55	VR2W-105219	A69-9001-1246	1
2012-05-12 22:12:34	2012-05-13 08:12:34	VR2W-105217	A69-9001-1246	1
2012-05-12 22:24:45	2012-05-13 08:24:45	VR2W-105219	A69-9001-1246	1
2012-05-12 22:28:21	2012-05-13 08:28:21	VR2W-105219	A69-9001-1246	1
2012-05-12 23:20:40	2012-05-13 09:20:40	VR2W-105219	A69-9001-1246	1
2012-05-12 23:48:15	2012-05-13 09:48:15	VR2W-105219	A69-9001-1246	1
2012-05-12 23:51:56	2012-05-13 09:51:56	VR2W-105219	A69-9001-1246	1
2012-05-13 00:05:53	2012-05-13 10:05:53	VR2W-105219	A69-9001-1246	1
2012-05-13 00:34:35	2012-05-13 10:34:35	VR2W-105219	A69-9001-1246	1
2012-05-13 00:42:20	2012-05-13 10:42:20	VR2W-105219	A69-9001-1246	1
2012-05-13 00:50:31	2012-05-13 10:50:31	VR2W-105219	A69-9001-1246	1
2012-05-13 01:02:34	2012-05-13 11:02:34	VR2W-105219	A69-9001-1246	1
2012-05-13 03:39:31	2012-05-13 13:39:31	VR2W-105219	A69-9001-1246	1
2012-05-13 04:34:08	2012-05-13 14:34:08	VR2W-105219	A69-9001-1246	1
2012-05-13 05:07:45	2012-05-13 15:07:45	VR2W-105219	A69-9001-1246	1
2012-05-13 20:40:00	2012-05-14 06:40:00	VR2W-105219	A69-9001-1246	1
2012-05-13 23:19:44	2012-05-14 09:19:44	VR2W-105219	A69-9001-1246	1
2012-05-14 01:28:06	2012-05-14 11:28:06	VR2W-105219	A69-9001-1246	1
2012-05-14 02:53:25	2012-05-14 12:53:25	VR2W-105219	A69-9001-1246	1
2012-05-14 22:00:02	2012-05-15 08:00:02	VR2W-105219	A69-9001-1246	1
2012-05-14 22:44:05	2012-05-15 08:44:05	VR2W-105219	A69-9001-1246	1
2012-05-14 22:56:32	2012-05-15 08:56:32	VR2W-105219	A69-9001-1246	1
2012-05-14 23:47:18	2012-05-15 09:47:18	VR2W-105219	A69-9001-1246	1
2012-05-15 00:03:59	2012-05-15 10:03:59	VR2W-105219	A69-9001-1246	1
2012-05-15 00:13:53	2012-05-15 10:13:53	VR2W-105219	A69-9001-1246	1
2012-05-15 00:40:59	2012-05-15 10:40:59	VR2W-105219	A69-9001-1246	1
2012-05-15 00:45:19	2012-05-15 10:45:19	VR2W-105219	A69-9001-1246	1
2012-05-15 00:49:05	2012-05-15 10:49:05	VR2W-105219	A69-9001-1246	1
2012-05-15 01:12:59	2012-05-15 11:12:59	VR2W-105219	A69-9001-1246	1
2012-05-15 01:40:57	2012-05-15 11:40:57	VR2W-105219	A69-9001-1246	1
2012-05-15 03:31:09	2012-05-15 13:31:09	VR2W-105219	A69-9001-1246	1
2012-05-15 04:04:49	2012-05-15 14:04:49	VR2W-105219	A69-9001-1246	1
2012-05-15 04:08:19	2012-05-15 14:08:19	VR2W-105219	A69-9001-1246	1
2012-05-15 04:12:04	2012-05-15 14:12:04	VR2W-105219	A69-9001-1246	1
2012-05-15 04:16:18	2012-05-15 14:16:18	VR2W-105219	A69-9001-1246	1
2012-05-15 04:31:51	2012-05-15 14:31:51	VR2W-105219	A69-9001-1246	1
2012-05-15 04:36:13	2012-05-15 14:36:13	VR2W-105219	A69-9001-1246	1
2012-05-15 06:10:27	2012-05-15 16:10:27	VR2W-105219	A69-9001-1246	1
2012-05-15 06:36:36	2012-05-15 16:36:36	VR2W-105219	A69-9001-1246	1
2012-05-15 21:27:41	2012-05-16 07:27:41	VR2W-105222	A69-9001-1246	1
2012-05-15 23:07:19	2012-05-16 09:07:19	VR2W-105219	A69-9001-1246	1
2012-05-15 23:18:02	2012-05-16 09:18:02	VR2W-105219	A69-9001-1246	1
2012-05-15 23:36:39	2012-05-16 09:36:39	VR2W-105219	A69-9001-1246	1
2012-05-16 00:23:10	2012-05-16 10:23:10	VR2W-105219	A69-9001-1246	1
2012-05-16 01:54:31	2012-05-16 11:54:31	VR2W-105219	A69-9001-1246	1
2012-05-16 02:36:04	2012-05-16 12:36:04	VR2W-105219	A69-9001-1246	1
2012-05-16 03:16:19	2012-05-16 13:16:19	VR2W-105219	A69-9001-1246	1
2012-05-16 03:20:03	2012-05-16 13:20:03	VR2W-105219	A69-9001-1246	1
2012-05-16 03:55:39	2012-05-16 13:55:39	VR2W-105219	A69-9001-1246	1
2012-05-16 04:03:53	2012-05-16 14:03:53	VR2W-105219	A69-9001-1246	1
2012-05-16 04:16:13	2012-05-16 14:16:13	VR2W-105219	A69-9001-1246	1
2012-05-16 04:33:19	2012-05-16 14:33:19	VR2W-105219	A69-9001-1246	1
2012-05-16 04:41:30	2012-05-16 14:41:30	VR2W-105219	A69-9001-1246	1
2012-05-16 04:45:20	2012-05-16 14:45:20	VR2W-105219	A69-9001-1246	1
2012-05-16 05:16:08	2012-05-16 15:16:08	VR2W-105219	A69-9001-1246	1
2012-05-16 22:49:09	2012-05-17 08:49:09	VR2W-105219	A69-9001-1246	1
2012-05-16 22:53:36	2012-05-17 08:53:36	VR2W-105219	A69-9001-1246	1
2012-05-17 02:31:15	2012-05-17 12:31:15	VR2W-105219	A69-9001-1246	1
2012-05-17 03:36:42	2012-05-17 13:36:42	VR2W-105219	A69-9001-1246	1
2012-05-17 04:52:12	2012-05-17 14:52:12	VR2W-105219	A69-9001-1246	1
2012-05-17 06:50:04	2012-05-17 16:50:04	VR2W-105219	A69-9001-1246	1
2012-05-17 07:27:55	2012-05-17 17:27:55	VR2W-105219	A69-9001-1246	1
2012-05-17 07:32:05	2012-05-17 17:32:05	VR2W-105219	A69-9001-1246	1
2012-05-17 22:37:14	2012-05-18 08:37:14	VR2W-105219	A69-9001-1246	1
2012-05-17 23:36:23	2012-05-18 09:36:23	VR2W-105219	A69-9001-1246	1
2012-05-17 23:50:35	2012-05-18 09:50:35	VR2W-105219	A69-9001-1246	1
2012-05-18 00:48:31	2012-05-18 10:48:31	VR2W-105219	A69-9001-1246	1
2012-05-18 03:38:57	2012-05-18 13:38:57	VR2W-105219	A69-9001-1246	1
2012-05-18 03:58:19	2012-05-18 13:58:19	VR2W-105219	A69-9001-1246	1
2012-05-18 05:03:44	2012-05-18 15:03:44	VR2W-105219	A69-9001-1246	1
2012-05-18 06:59:02	2012-05-18 16:59:02	VR2W-105219	A69-9001-1246	1
2012-05-18 07:58:18	2012-05-18 17:58:18	VR2W-105219	A69-9001-1246	1
2012-05-19 00:04:18	2012-05-19 10:04:18	VR2W-105219	A69-9001-1246	1
2012-05-19 00:09:13	2012-05-19 10:09:13	VR2W-105219	A69-9001-1246	1
2012-05-19 02:57:31	2012-05-19 12:57:31	VR2W-105219	A69-9001-1246	1
2012-05-19 04:55:01	2012-05-19 14:55:01	VR2W-105219	A69-9001-1246	1
2012-05-19 05:52:05	2012-05-19 15:52:05	VR2W-105219	A69-9001-1246	1
2012-05-19 21:54:40	2012-05-20 07:54:40	VR2W-105220	A69-9001-1246	1
2012-05-19 21:59:13	2012-05-20 07:59:13	VR2W-105219	A69-9001-1246	1
2012-05-20 00:32:54	2012-05-20 10:32:54	VR2W-105219	A69-9001-1246	1
2012-05-20 02:03:25	2012-05-20 12:03:25	VR2W-105219	A69-9001-1246	1
2012-05-20 03:35:54	2012-05-20 13:35:54	VR2W-105219	A69-9001-1246	1
2012-05-20 04:48:01	2012-05-20 14:48:01	VR2W-105219	A69-9001-1246	1
2012-05-20 05:51:21	2012-05-20 15:51:21	VR2W-105219	A69-9001-1246	1
2012-05-20 06:30:45	2012-05-20 16:30:45	VR2W-105219	A69-9001-1246	1
2012-05-20 07:57:13	2012-05-20 17:57:13	VR2W-105219	A69-9001-1246	1
2012-05-20 22:18:37	2012-05-21 08:18:37	VR2W-105219	A69-9001-1246	1
2012-05-20 22:36:20	2012-05-21 08:36:20	VR2W-105219	A69-9001-1246	1
2012-05-20 22:50:58	2012-05-21 08:50:58	VR2W-105219	A69-9001-1246	1
2012-05-21 00:03:44	2012-05-21 10:03:44	VR2W-105218	A69-9001-1246	1
2012-05-21 02:21:52	2012-05-21 12:21:52	VR2W-105219	A69-9001-1246	1
2012-05-21 06:07:39	2012-05-21 16:07:39	VR2W-105219	A69-9001-1246	1
2012-05-21 23:11:49	2012-05-22 09:11:49	VR2W-105219	A69-9001-1246	1
2012-05-21 23:44:59	2012-05-22 09:44:59	VR2W-105219	A69-9001-1246	1
2012-05-22 00:05:55	2012-05-22 10:05:55	VR2W-105219	A69-9001-1246	1
2012-05-22 02:17:27	2012-05-22 12:17:27	VR2W-105219	A69-9001-1246	1
2012-05-22 02:57:01	2012-05-22 12:57:01	VR2W-105219	A69-9001-1246	1
2012-05-22 05:21:39	2012-05-22 15:21:39	VR2W-105219	A69-9001-1246	1
2012-05-22 06:04:15	2012-05-22 16:04:15	VR2W-105219	A69-9001-1246	1
2012-05-22 06:08:56	2012-05-22 16:08:56	VR2W-105219	A69-9001-1246	1
2012-05-22 07:00:00	2012-05-22 17:00:00	VR2W-105219	A69-9001-1246	1
2012-05-22 21:01:06	2012-05-23 07:01:06	VR2W-105219	A69-9001-1246	1
2012-05-22 21:21:48	2012-05-23 07:21:48	VR2W-105219	A69-9001-1246	1
2012-05-22 21:48:01	2012-05-23 07:48:01	VR2W-105219	A69-9001-1246	1
2012-05-22 23:27:51	2012-05-23 09:27:51	VR2W-105219	A69-9001-1246	1
2012-05-23 00:01:37	2012-05-23 10:01:37	VR2W-105219	A69-9001-1246	1
2012-05-23 00:10:35	2012-05-23 10:10:35	VR2W-105219	A69-9001-1246	1
2012-05-23 06:19:53	2012-05-23 16:19:53	VR2W-105219	A69-9001-1246	1
2012-05-23 07:54:16	2012-05-23 17:54:16	VR2W-105219	A69-9001-1246	1
2012-05-23 20:42:22	2012-05-24 06:42:22	VR2W-105219	A69-9001-1246	1
2012-05-23 21:28:34	2012-05-24 07:28:34	VR2W-105219	A69-9001-1246	1
2012-05-23 21:42:00	2012-05-24 07:42:00	VR2W-105219	A69-9001-1246	1
2012-05-23 21:52:34	2012-05-24 07:52:34	VR2W-105219	A69-9001-1246	1
2012-05-23 22:00:06	2012-05-24 08:00:06	VR2W-105219	A69-9001-1246	1
2012-05-23 23:29:49	2012-05-24 09:29:49	VR2W-105219	A69-9001-1246	1
2012-05-24 00:01:44	2012-05-24 10:01:44	VR2W-105219	A69-9001-1246	1
2012-05-24 00:23:37	2012-05-24 10:23:37	VR2W-105219	A69-9001-1246	1
2012-05-24 00:50:31	2012-05-24 10:50:31	VR2W-105219	A69-9001-1246	1
2012-05-24 03:25:27	2012-05-24 13:25:27	VR2W-105219	A69-9001-1246	1
2012-05-24 06:13:57	2012-05-24 16:13:57	VR2W-105218	A69-9001-1246	1
2012-05-24 07:22:44	2012-05-24 17:22:44	VR2W-105219	A69-9001-1246	1
2012-05-24 20:43:53	2012-05-25 06:43:53	VR2W-105219	A69-9001-1246	1
2012-05-24 20:52:00	2012-05-25 06:52:00	VR2W-105219	A69-9001-1246	1
2012-05-24 21:07:09	2012-05-25 07:07:09	VR2W-105219	A69-9001-1246	1
2012-05-25 00:08:21	2012-05-25 10:08:21	VR2W-105219	A69-9001-1246	1
2012-05-25 05:00:09	2012-05-25 15:00:09	VR2W-105219	A69-9001-1246	1
2012-05-25 05:58:08	2012-05-25 15:58:08	VR2W-105219	A69-9001-1246	1
2012-05-25 23:22:31	2012-05-26 09:22:31	VR2W-105219	A69-9001-1246	1
2012-05-26 00:07:53	2012-05-26 10:07:53	VR2W-105219	A69-9001-1246	1
2012-05-26 00:29:11	2012-05-26 10:29:11	VR2W-105219	A69-9001-1246	1
2012-05-26 02:03:31	2012-05-26 12:03:31	VR2W-105219	A69-9001-1246	1
2012-05-26 02:31:28	2012-05-26 12:31:28	VR2W-105219	A69-9001-1246	1
2012-05-26 02:35:27	2012-05-26 12:35:27	VR2W-105219	A69-9001-1246	1
2012-05-26 04:00:59	2012-05-26 14:00:59	VR2W-105219	A69-9001-1246	1
2012-05-26 04:12:09	2012-05-26 14:12:09	VR2W-105219	A69-9001-1246	1
2012-05-26 04:21:50	2012-05-26 14:21:50	VR2W-105219	A69-9001-1246	1
2012-05-26 05:12:46	2012-05-26 15:12:46	VR2W-105219	A69-9001-1246	1
2012-05-26 05:35:36	2012-05-26 15:35:36	VR2W-105219	A69-9001-1246	1
2012-05-26 05:40:20	2012-05-26 15:40:20	VR2W-105219	A69-9001-1246	1
2012-05-26 05:59:34	2012-05-26 15:59:34	VR2W-105219	A69-9001-1246	1
2012-05-26 06:03:42	2012-05-26 16:03:42	VR2W-105219	A69-9001-1246	1
2012-05-26 07:42:32	2012-05-26 17:42:32	VR2W-105219	A69-9001-1246	1
2012-05-26 22:47:49	2012-05-27 08:47:49	VR2W-105219	A69-9001-1246	1
2012-05-26 22:55:26	2012-05-27 08:55:26	VR2W-105219	A69-9001-1246	1
2012-05-26 23:55:49	2012-05-27 09:55:49	VR2W-105219	A69-9001-1246	1
2012-05-27 00:17:52	2012-05-27 10:17:52	VR2W-105219	A69-9001-1246	1
2012-05-27 00:22:05	2012-05-27 10:22:05	VR2W-105219	A69-9001-1246	1
2012-05-27 00:25:36	2012-05-27 10:25:36	VR2W-105219	A69-9001-1246	1
2012-05-27 00:41:11	2012-05-27 10:41:11	VR2W-105219	A69-9001-1246	1
2012-05-27 01:33:05	2012-05-27 11:33:05	VR2W-105219	A69-9001-1246	1
2012-05-27 01:47:22	2012-05-27 11:47:22	VR2W-105219	A69-9001-1246	1
2012-05-27 01:51:05	2012-05-27 11:51:05	VR2W-105219	A69-9001-1246	1
2012-05-27 02:02:08	2012-05-27 12:02:08	VR2W-105219	A69-9001-1246	1
2012-05-27 02:10:09	2012-05-27 12:10:09	VR2W-105219	A69-9001-1246	1
2012-05-27 02:41:57	2012-05-27 12:41:57	VR2W-105219	A69-9001-1246	1
2012-05-27 02:57:22	2012-05-27 12:57:22	VR2W-105219	A69-9001-1246	1
2012-05-27 03:04:09	2012-05-27 13:04:09	VR2W-105219	A69-9001-1246	1
2012-05-27 03:11:43	2012-05-27 13:11:43	VR2W-105219	A69-9001-1246	1
2012-05-27 03:53:13	2012-05-27 13:53:13	VR2W-105219	A69-9001-1246	1
2012-05-27 05:24:17	2012-05-27 15:24:17	VR2W-105219	A69-9001-1246	1
2012-05-27 05:28:54	2012-05-27 15:28:54	VR2W-105219	A69-9001-1246	1
2012-05-27 05:36:53	2012-05-27 15:36:53	VR2W-105219	A69-9001-1246	1
2012-05-27 05:55:10	2012-05-27 15:55:10	VR2W-105219	A69-9001-1246	1
2012-05-27 06:03:36	2012-05-27 16:03:36	VR2W-105219	A69-9001-1246	1
2012-05-27 06:59:16	2012-05-27 16:59:16	VR2W-105219	A69-9001-1246	1
2012-05-27 07:16:56	2012-05-27 17:16:56	VR2W-105219	A69-9001-1246	1
2012-05-27 21:18:32	2012-05-28 07:18:32	VR2W-105219	A69-9001-1246	1
2012-05-27 21:23:07	2012-05-28 07:23:07	VR2W-105219	A69-9001-1246	1
2012-05-27 21:30:55	2012-05-28 07:30:55	VR2W-105219	A69-9001-1246	1
2012-05-27 22:03:30	2012-05-28 08:03:30	VR2W-105219	A69-9001-1246	1
2012-05-27 22:45:56	2012-05-28 08:45:56	VR2W-105219	A69-9001-1246	1
2012-05-27 23:07:49	2012-05-28 09:07:49	VR2W-105219	A69-9001-1246	1
2012-05-28 00:18:30	2012-05-28 10:18:30	VR2W-105219	A69-9001-1246	1
2012-05-28 00:45:04	2012-05-28 10:45:04	VR2W-105219	A69-9001-1246	1
2012-05-28 01:42:11	2012-05-28 11:42:11	VR2W-105219	A69-9001-1246	1
2012-05-28 01:46:42	2012-05-28 11:46:42	VR2W-105219	A69-9001-1246	1
2012-05-28 02:15:21	2012-05-28 12:15:21	VR2W-105219	A69-9001-1246	1
2012-05-28 02:22:05	2012-05-28 12:22:05	VR2W-105219	A69-9001-1246	1
2012-05-28 02:29:24	2012-05-28 12:29:24	VR2W-105219	A69-9001-1246	1
2012-05-28 02:41:37	2012-05-28 12:41:37	VR2W-105219	A69-9001-1246	1
2012-05-28 02:45:03	2012-05-28 12:45:03	VR2W-105219	A69-9001-1246	1
2012-05-28 03:09:44	2012-05-28 13:09:44	VR2W-105219	A69-9001-1246	1
2012-05-28 03:33:38	2012-05-28 13:33:38	VR2W-105219	A69-9001-1246	1
2012-05-28 03:42:54	2012-05-28 13:42:54	VR2W-105219	A69-9001-1246	1
2012-05-28 03:53:47	2012-05-28 13:53:47	VR2W-105219	A69-9001-1246	1
2012-05-28 04:48:00	2012-05-28 14:48:00	VR2W-105219	A69-9001-1246	1
2012-05-28 05:12:05	2012-05-28 15:12:05	VR2W-105219	A69-9001-1246	1
2012-05-28 06:56:12	2012-05-28 16:56:12	VR2W-105219	A69-9001-1246	1
2012-05-28 07:24:15	2012-05-28 17:24:15	VR2W-105219	A69-9001-1246	1
2012-05-28 22:12:48	2012-05-29 08:12:48	VR2W-105219	A69-9001-1246	1
2012-05-28 22:34:52	2012-05-29 08:34:52	VR2W-105219	A69-9001-1246	1
2012-05-28 23:09:33	2012-05-29 09:09:33	VR2W-105219	A69-9001-1246	1
2012-05-29 00:13:54	2012-05-29 10:13:54	VR2W-105219	A69-9001-1246	1
2012-05-29 01:16:40	2012-05-29 11:16:40	VR2W-105219	A69-9001-1246	1
2012-05-29 02:10:38	2012-05-29 12:10:38	VR2W-105219	A69-9001-1246	1
2012-05-29 02:51:55	2012-05-29 12:51:55	VR2W-105219	A69-9001-1246	1
2012-05-29 02:56:38	2012-05-29 12:56:38	VR2W-105219	A69-9001-1246	1
2012-05-29 04:06:21	2012-05-29 14:06:21	VR2W-105219	A69-9001-1246	1
2012-05-29 04:14:14	2012-05-29 14:14:14	VR2W-105219	A69-9001-1246	1
2012-05-29 22:37:19	2012-05-30 08:37:19	VR2W-105219	A69-9001-1246	1
2012-05-29 23:02:20	2012-05-30 09:02:20	VR2W-105219	A69-9001-1246	1
2012-05-29 23:18:25	2012-05-30 09:18:25	VR2W-105219	A69-9001-1246	1
2012-05-30 00:40:24	2012-05-30 10:40:24	VR2W-105219	A69-9001-1246	1
2012-05-30 00:57:50	2012-05-30 10:57:50	VR2W-105219	A69-9001-1246	1
2012-05-30 01:52:55	2012-05-30 11:52:55	VR2W-105219	A69-9001-1246	1
2012-05-30 02:09:51	2012-05-30 12:09:51	VR2W-105219	A69-9001-1246	1
2012-05-30 02:55:25	2012-05-30 12:55:25	VR2W-105219	A69-9001-1246	1
2012-05-30 03:32:53	2012-05-30 13:32:53	VR2W-105219	A69-9001-1246	1
2012-05-30 04:09:50	2012-05-30 14:09:50	VR2W-105219	A69-9001-1246	1
2012-05-30 05:46:18	2012-05-30 15:46:18	VR2W-105219	A69-9001-1246	1
2012-05-30 06:11:18	2012-05-30 16:11:18	VR2W-105219	A69-9001-1246	1
2012-05-30 21:17:41	2012-05-31 07:17:41	VR2W-105222	A69-9001-1246	1
2012-05-30 21:25:25	2012-05-31 07:25:25	VR2W-105222	A69-9001-1246	1
2012-05-30 22:48:02	2012-05-31 08:48:02	VR2W-105219	A69-9001-1246	1
2012-05-30 22:51:32	2012-05-31 08:51:32	VR2W-105219	A69-9001-1246	1
2012-05-30 22:55:16	2012-05-31 08:55:16	VR2W-105219	A69-9001-1246	1
2012-05-30 22:59:28	2012-05-31 08:59:28	VR2W-105219	A69-9001-1246	1
2012-05-31 00:09:28	2012-05-31 10:09:28	VR2W-105219	A69-9001-1246	1
2012-05-31 00:27:39	2012-05-31 10:27:39	VR2W-105219	A69-9001-1246	1
2012-05-31 00:37:19	2012-05-31 10:37:19	VR2W-105219	A69-9001-1246	1
2012-05-31 00:50:32	2012-05-31 10:50:32	VR2W-105219	A69-9001-1246	1
2012-05-31 00:55:23	2012-05-31 10:55:23	VR2W-105219	A69-9001-1246	1
2012-05-31 01:04:47	2012-05-31 11:04:47	VR2W-105219	A69-9001-1246	1
2012-05-31 01:09:06	2012-05-31 11:09:06	VR2W-105219	A69-9001-1246	1
2012-05-31 01:12:50	2012-05-31 11:12:50	VR2W-105219	A69-9001-1246	1
2012-05-31 03:27:31	2012-05-31 13:27:31	VR2W-105219	A69-9001-1246	1
2012-05-31 03:46:02	2012-05-31 13:46:02	VR2W-105218	A69-9001-1246	1
2012-05-31 05:30:08	2012-05-31 15:30:08	VR2W-105219	A69-9001-1246	1
2012-05-31 06:11:58	2012-05-31 16:11:58	VR2W-105219	A69-9001-1246	1
2012-05-31 06:19:31	2012-05-31 16:19:31	VR2W-105219	A69-9001-1246	1
2012-05-31 06:32:08	2012-05-31 16:32:08	VR2W-105219	A69-9001-1246	1
2012-05-31 06:43:04	2012-05-31 16:43:04	VR2W-105219	A69-9001-1246	1
2012-05-31 22:48:28	2012-06-01 08:48:28	VR2W-105219	A69-9001-1246	1
2012-05-31 23:44:27	2012-06-01 09:44:27	VR2W-105219	A69-9001-1246	1
2012-05-31 23:55:08	2012-06-01 09:55:08	VR2W-105219	A69-9001-1246	1
2012-06-01 00:07:11	2012-06-01 10:07:11	VR2W-105219	A69-9001-1246	1
2012-06-01 01:00:47	2012-06-01 11:00:47	VR2W-105219	A69-9001-1246	1
2012-06-01 02:39:36	2012-06-01 12:39:36	VR2W-105219	A69-9001-1246	1
2012-06-01 03:16:07	2012-06-01 13:16:07	VR2W-105219	A69-9001-1246	1
2012-06-01 04:49:45	2012-06-01 14:49:45	VR2W-105219	A69-9001-1246	1
2012-06-01 05:28:30	2012-06-01 15:28:30	VR2W-105219	A69-9001-1246	1
2012-06-01 06:02:20	2012-06-01 16:02:20	VR2W-105219	A69-9001-1246	1
2012-06-01 15:36:58	2012-06-02 01:36:58	VR2W-105219	A69-9001-1246	0
2012-06-01 22:24:13	2012-06-02 08:24:13	VR2W-105219	A69-9001-1246	1
2012-06-01 23:23:06	2012-06-02 09:23:06	VR2W-105219	A69-9001-1246	1
2012-06-01 23:27:01	2012-06-02 09:27:01	VR2W-105219	A69-9001-1246	1
2012-06-02 00:27:39	2012-06-02 10:27:39	VR2W-105219	A69-9001-1246	1
2012-06-02 00:32:29	2012-06-02 10:32:29	VR2W-105219	A69-9001-1246	1
2012-06-02 01:16:21	2012-06-02 11:16:21	VR2W-105219	A69-9001-1246	1
2012-06-02 01:31:43	2012-06-02 11:31:43	VR2W-105219	A69-9001-1246	1
2012-06-02 03:10:54	2012-06-02 13:10:54	VR2W-105219	A69-9001-1246	1
2012-06-02 03:54:32	2012-06-02 13:54:32	VR2W-105219	A69-9001-1246	1
2012-06-02 04:02:31	2012-06-02 14:02:31	VR2W-105219	A69-9001-1246	1
2012-06-02 04:27:03	2012-06-02 14:27:03	VR2W-105219	A69-9001-1246	1
2012-06-02 04:38:39	2012-06-02 14:38:39	VR2W-105219	A69-9001-1246	1
2012-06-02 05:06:03	2012-06-02 15:06:03	VR2W-105219	A69-9001-1246	1
2012-06-02 05:10:55	2012-06-02 15:10:55	VR2W-105219	A69-9001-1246	1
2012-06-02 05:15:43	2012-06-02 15:15:43	VR2W-105219	A69-9001-1246	1
2012-06-02 05:33:54	2012-06-02 15:33:54	VR2W-105219	A69-9001-1246	1
2012-06-02 05:38:45	2012-06-02 15:38:45	VR2W-105219	A69-9001-1246	1
2012-06-02 05:48:10	2012-06-02 15:48:10	VR2W-105219	A69-9001-1246	1
2012-06-02 06:04:00	2012-06-02 16:04:00	VR2W-105219	A69-9001-1246	1
2012-06-02 07:08:49	2012-06-02 17:08:49	VR2W-105219	A69-9001-1246	1
2012-06-02 21:50:57	2012-06-03 07:50:57	VR2W-105219	A69-9001-1246	1
2012-06-02 22:04:24	2012-06-03 08:04:24	VR2W-105219	A69-9001-1246	1
2012-06-02 22:13:59	2012-06-03 08:13:59	VR2W-105219	A69-9001-1246	1
2012-06-02 22:18:33	2012-06-03 08:18:33	VR2W-105219	A69-9001-1246	1
2012-06-02 22:44:25	2012-06-03 08:44:25	VR2W-105219	A69-9001-1246	1
2012-06-02 22:56:55	2012-06-03 08:56:55	VR2W-105219	A69-9001-1246	1
2012-06-02 23:10:03	2012-06-03 09:10:03	VR2W-105219	A69-9001-1246	1
2012-06-02 23:47:34	2012-06-03 09:47:34	VR2W-105219	A69-9001-1246	1
2012-06-03 00:07:55	2012-06-03 10:07:55	VR2W-105219	A69-9001-1246	1
2012-06-03 00:11:57	2012-06-03 10:11:57	VR2W-105219	A69-9001-1246	1
2012-06-03 00:37:03	2012-06-03 10:37:03	VR2W-105219	A69-9001-1246	1
2012-06-03 00:44:54	2012-06-03 10:44:54	VR2W-105219	A69-9001-1246	1
2012-06-03 00:55:46	2012-06-03 10:55:46	VR2W-105219	A69-9001-1246	1
2012-06-03 02:19:12	2012-06-03 12:19:12	VR2W-105219	A69-9001-1246	1
2012-06-03 03:02:37	2012-06-03 13:02:37	VR2W-105219	A69-9001-1246	1
2012-06-03 03:23:11	2012-06-03 13:23:11	VR2W-105219	A69-9001-1246	1
2012-06-03 03:27:45	2012-06-03 13:27:45	VR2W-105219	A69-9001-1246	1
2012-06-03 04:09:31	2012-06-03 14:09:31	VR2W-105219	A69-9001-1246	1
2012-06-03 05:17:25	2012-06-03 15:17:25	VR2W-105219	A69-9001-1246	1
2012-06-03 05:28:37	2012-06-03 15:28:37	VR2W-105219	A69-9001-1246	1
2012-06-03 06:47:35	2012-06-03 16:47:35	VR2W-105219	A69-9001-1246	1
2012-06-03 06:59:57	2012-06-03 16:59:57	VR2W-105219	A69-9001-1246	1
2012-06-03 22:23:46	2012-06-04 08:23:46	VR2W-105219	A69-9001-1246	1
2012-06-03 23:16:11	2012-06-04 09:16:11	VR2W-105219	A69-9001-1246	1
2012-06-04 00:05:30	2012-06-04 10:05:30	VR2W-105219	A69-9001-1246	1
2012-06-04 02:18:21	2012-06-04 12:18:21	VR2W-105219	A69-9001-1246	1
2012-06-04 03:07:30	2012-06-04 13:07:30	VR2W-105219	A69-9001-1246	1
2012-06-04 03:12:08	2012-06-04 13:12:08	VR2W-105219	A69-9001-1246	1
2012-06-04 04:05:59	2012-06-04 14:05:59	VR2W-105219	A69-9001-1246	1
2012-06-04 04:10:06	2012-06-04 14:10:06	VR2W-105219	A69-9001-1246	1
2012-06-04 04:42:15	2012-06-04 14:42:15	VR2W-105219	A69-9001-1246	1
2012-06-04 06:07:07	2012-06-04 16:07:07	VR2W-105219	A69-9001-1246	1
2012-06-04 06:43:15	2012-06-04 16:43:15	VR2W-105219	A69-9001-1246	1
2012-06-04 07:22:04	2012-06-04 17:22:04	VR2W-105219	A69-9001-1246	1
2012-06-04 07:25:45	2012-06-04 17:25:45	VR2W-105219	A69-9001-1246	1
2012-06-04 07:49:20	2012-06-04 17:49:20	VR2W-105219	A69-9001-1246	1
2012-06-04 22:34:10	2012-06-05 08:34:10	VR2W-105219	A69-9001-1246	1
2012-06-04 22:45:08	2012-06-05 08:45:08	VR2W-105219	A69-9001-1246	1
2012-06-04 23:18:05	2012-06-05 09:18:05	VR2W-105219	A69-9001-1246	1
2012-06-04 23:55:54	2012-06-05 09:55:54	VR2W-105219	A69-9001-1246	1
2012-06-05 00:45:52	2012-06-05 10:45:52	VR2W-105219	A69-9001-1246	1
2012-06-05 01:43:57	2012-06-05 11:43:57	VR2W-105219	A69-9001-1246	1
2012-06-05 02:00:54	2012-06-05 12:00:54	VR2W-105219	A69-9001-1246	1
2012-06-05 04:04:18	2012-06-05 14:04:18	VR2W-105219	A69-9001-1246	1
2012-06-05 04:23:36	2012-06-05 14:23:36	VR2W-105219	A69-9001-1246	1
2012-06-05 04:46:36	2012-06-05 14:46:36	VR2W-105219	A69-9001-1246	1
2012-06-05 04:51:31	2012-06-05 14:51:31	VR2W-105219	A69-9001-1246	1
2012-06-05 05:20:01	2012-06-05 15:20:01	VR2W-105219	A69-9001-1246	1
2012-06-05 05:23:54	2012-06-05 15:23:54	VR2W-105219	A69-9001-1246	1
2012-06-05 05:47:06	2012-06-05 15:47:06	VR2W-105219	A69-9001-1246	1
2012-06-05 06:30:24	2012-06-05 16:30:24	VR2W-105219	A69-9001-1246	1
2012-06-05 06:52:08	2012-06-05 16:52:08	VR2W-105219	A69-9001-1246	1
2012-06-05 07:49:49	2012-06-05 17:49:49	VR2W-105219	A69-9001-1246	1
2012-06-05 22:06:38	2012-06-06 08:06:38	VR2W-105221	A69-9001-1246	1
2012-06-05 22:32:39	2012-06-06 08:32:39	VR2W-105219	A69-9001-1246	1
2012-06-05 22:43:58	2012-06-06 08:43:58	VR2W-105219	A69-9001-1246	1
2012-06-05 22:50:47	2012-06-06 08:50:47	VR2W-105219	A69-9001-1246	1
2012-06-05 23:30:46	2012-06-06 09:30:46	VR2W-105219	A69-9001-1246	1
2012-06-06 04:01:36	2012-06-06 14:01:36	VR2W-105219	A69-9001-1246	1
2012-06-06 04:50:22	2012-06-06 14:50:22	VR2W-105219	A69-9001-1246	1
2012-06-06 05:15:12	2012-06-06 15:15:12	VR2W-105219	A69-9001-1246	1
2012-06-06 05:21:57	2012-06-06 15:21:57	VR2W-105219	A69-9001-1246	1
2012-06-06 07:05:54	2012-06-06 17:05:54	VR2W-105219	A69-9001-1246	1
2012-06-06 20:43:54	2012-06-07 06:43:54	VR2W-105219	A69-9001-1246	1
2012-06-06 20:51:37	2012-06-07 06:51:37	VR2W-105221	A69-9001-1246	1
2012-06-06 22:36:50	2012-06-07 08:36:50	VR2W-105219	A69-9001-1246	1
2012-06-06 23:24:42	2012-06-07 09:24:42	VR2W-105219	A69-9001-1246	1
2012-06-07 01:52:16	2012-06-07 11:52:16	VR2W-105219	A69-9001-1246	1
2012-06-07 02:52:02	2012-06-07 12:52:02	VR2W-105219	A69-9001-1246	1
2012-06-07 05:10:32	2012-06-07 15:10:32	VR2W-105219	A69-9001-1246	1
2012-06-07 05:55:11	2012-06-07 15:55:11	VR2W-105219	A69-9001-1246	1
2012-06-07 06:16:52	2012-06-07 16:16:52	VR2W-105219	A69-9001-1246	1
2012-06-07 06:20:41	2012-06-07 16:20:41	VR2W-105219	A69-9001-1246	1
2012-06-07 06:28:58	2012-06-07 16:28:58	VR2W-105219	A69-9001-1246	1
2012-06-07 06:33:28	2012-06-07 16:33:28	VR2W-105219	A69-9001-1246	1
2012-06-07 06:52:04	2012-06-07 16:52:04	VR2W-105219	A69-9001-1246	1
2012-06-07 07:54:30	2012-06-07 17:54:30	VR2W-105219	A69-9001-1246	1
2012-06-07 13:57:24	2012-06-07 23:57:24	VR2W-105219	A69-9001-1246	0
2012-06-07 15:12:26	2012-06-08 01:12:26	VR2W-105219	A69-9001-1246	0
2012-06-07 15:28:39	2012-06-08 01:28:39	VR2W-105219	A69-9001-1246	0
2012-06-07 17:45:26	2012-06-08 03:45:26	VR2W-105219	A69-9001-1246	0
2012-06-07 18:01:34	2012-06-08 04:01:34	VR2W-105219	A69-9001-1246	0
2012-06-07 19:13:43	2012-06-08 05:13:43	VR2W-105219	A69-9001-1246	0
2012-06-07 20:50:19	2012-06-08 06:50:19	VR2W-105219	A69-9001-1246	1
2012-06-07 20:54:48	2012-06-08 06:54:48	VR2W-105219	A69-9001-1246	1
2012-06-07 21:56:37	2012-06-08 07:56:37	VR2W-105219	A69-9001-1246	1
2012-06-07 22:00:12	2012-06-08 08:00:12	VR2W-105219	A69-9001-1246	1
2012-06-07 22:13:03	2012-06-08 08:13:03	VR2W-105219	A69-9001-1246	1
2012-06-07 22:16:45	2012-06-08 08:16:45	VR2W-105219	A69-9001-1246	1
2012-06-07 23:45:08	2012-06-08 09:45:08	VR2W-105219	A69-9001-1246	1
2012-06-08 00:12:51	2012-06-08 10:12:51	VR2W-105219	A69-9001-1246	1
2012-06-08 00:38:23	2012-06-08 10:38:23	VR2W-105219	A69-9001-1246	1
2012-06-08 01:42:29	2012-06-08 11:42:29	VR2W-105219	A69-9001-1246	1
2012-06-08 01:58:59	2012-06-08 11:58:59	VR2W-105219	A69-9001-1246	1
2012-06-08 02:10:38	2012-06-08 12:10:38	VR2W-105219	A69-9001-1246	1
2012-06-08 03:15:27	2012-06-08 13:15:27	VR2W-105219	A69-9001-1246	1
2012-06-08 03:32:21	2012-06-08 13:32:21	VR2W-105219	A69-9001-1246	1
2012-06-08 03:36:13	2012-06-08 13:36:13	VR2W-105219	A69-9001-1246	1
2012-06-08 03:40:41	2012-06-08 13:40:41	VR2W-105219	A69-9001-1246	1
2012-06-08 05:38:52	2012-06-08 15:38:52	VR2W-105219	A69-9001-1246	1
2012-06-08 05:50:18	2012-06-08 15:50:18	VR2W-105219	A69-9001-1246	1
2012-06-08 06:05:52	2012-06-08 16:05:52	VR2W-105219	A69-9001-1246	1
2012-06-08 06:35:43	2012-06-08 16:35:43	VR2W-105219	A69-9001-1246	1
2012-06-08 06:52:14	2012-06-08 16:52:14	VR2W-105219	A69-9001-1246	1
2012-06-08 07:23:34	2012-06-08 17:23:34	VR2W-105219	A69-9001-1246	1
2012-06-08 07:42:53	2012-06-08 17:42:53	VR2W-105219	A69-9001-1246	1
2012-06-08 20:49:16	2012-06-09 06:49:16	VR2W-105219	A69-9001-1246	1
2012-06-08 21:13:33	2012-06-09 07:13:33	VR2W-105219	A69-9001-1246	1
2012-06-08 21:52:08	2012-06-09 07:52:08	VR2W-105219	A69-9001-1246	1
2012-06-08 22:16:31	2012-06-09 08:16:31	VR2W-105219	A69-9001-1246	1
2012-06-08 22:51:26	2012-06-09 08:51:26	VR2W-105219	A69-9001-1246	1
2012-06-08 23:14:30	2012-06-09 09:14:30	VR2W-105219	A69-9001-1246	1
2012-06-08 23:18:24	2012-06-09 09:18:24	VR2W-105219	A69-9001-1246	1
2012-06-08 23:45:14	2012-06-09 09:45:14	VR2W-105219	A69-9001-1246	1
2012-06-09 00:34:33	2012-06-09 10:34:33	VR2W-105219	A69-9001-1246	1
2012-06-09 00:42:38	2012-06-09 10:42:38	VR2W-105219	A69-9001-1246	1
2012-06-09 02:19:50	2012-06-09 12:19:50	VR2W-105219	A69-9001-1246	1
2012-06-09 02:43:34	2012-06-09 12:43:34	VR2W-105219	A69-9001-1246	1
2012-06-09 03:29:02	2012-06-09 13:29:02	VR2W-105219	A69-9001-1246	1
2012-06-09 03:47:52	2012-06-09 13:47:52	VR2W-105219	A69-9001-1246	1
2012-06-09 03:56:39	2012-06-09 13:56:39	VR2W-105219	A69-9001-1246	1
2012-06-09 04:27:34	2012-06-09 14:27:34	VR2W-105219	A69-9001-1246	1
2012-06-09 05:21:34	2012-06-09 15:21:34	VR2W-105219	A69-9001-1246	1
2012-06-09 05:29:36	2012-06-09 15:29:36	VR2W-105219	A69-9001-1246	1
2012-06-09 05:40:40	2012-06-09 15:40:40	VR2W-105219	A69-9001-1246	1
2012-06-09 06:00:55	2012-06-09 16:00:55	VR2W-105219	A69-9001-1246	1
2012-06-09 06:40:56	2012-06-09 16:40:56	VR2W-105219	A69-9001-1246	1
2012-06-09 06:44:24	2012-06-09 16:44:24	VR2W-105219	A69-9001-1246	1
2012-06-09 07:20:08	2012-06-09 17:20:08	VR2W-105219	A69-9001-1246	1
2012-06-09 07:34:04	2012-06-09 17:34:04	VR2W-105219	A69-9001-1246	1
2012-06-09 22:03:26	2012-06-10 08:03:26	VR2W-105219	A69-9001-1246	1
2012-06-09 23:08:54	2012-06-10 09:08:54	VR2W-105219	A69-9001-1246	1
2012-06-09 23:30:55	2012-06-10 09:30:55	VR2W-105219	A69-9001-1246	1
2012-06-09 23:48:59	2012-06-10 09:48:59	VR2W-105219	A69-9001-1246	1
2012-06-10 00:29:58	2012-06-10 10:29:58	VR2W-105219	A69-9001-1246	1
2012-06-10 00:34:46	2012-06-10 10:34:46	VR2W-105219	A69-9001-1246	1
2012-06-10 00:43:52	2012-06-10 10:43:52	VR2W-105219	A69-9001-1246	1
2012-06-10 00:56:41	2012-06-10 10:56:41	VR2W-105219	A69-9001-1246	1
2012-06-10 01:20:59	2012-06-10 11:20:59	VR2W-105219	A69-9001-1246	1
2012-06-10 02:59:31	2012-06-10 12:59:31	VR2W-105219	A69-9001-1246	1
2012-06-10 03:17:50	2012-06-10 13:17:50	VR2W-105219	A69-9001-1246	1
2012-06-10 04:07:00	2012-06-10 14:07:00	VR2W-105219	A69-9001-1246	1
2012-06-10 04:11:05	2012-06-10 14:11:05	VR2W-105219	A69-9001-1246	1
2012-06-10 04:47:51	2012-06-10 14:47:51	VR2W-105219	A69-9001-1246	1
2012-06-10 06:20:59	2012-06-10 16:20:59	VR2W-105219	A69-9001-1246	1
2012-06-10 06:40:51	2012-06-10 16:40:51	VR2W-105219	A69-9001-1246	1
2012-06-10 07:03:39	2012-06-10 17:03:39	VR2W-105219	A69-9001-1246	1
2012-06-10 07:27:24	2012-06-10 17:27:24	VR2W-105219	A69-9001-1246	1
2012-06-10 08:09:21	2012-06-10 18:09:21	VR2W-105219	A69-9001-1246	1
2012-06-10 21:17:20	2012-06-11 07:17:20	VR2W-105219	A69-9001-1246	1
2012-06-10 21:40:55	2012-06-11 07:40:55	VR2W-105219	A69-9001-1246	1
2012-06-10 22:23:23	2012-06-11 08:23:23	VR2W-105219	A69-9001-1246	1
2012-06-10 22:31:19	2012-06-11 08:31:19	VR2W-105219	A69-9001-1246	1
2012-06-10 22:34:49	2012-06-11 08:34:49	VR2W-105219	A69-9001-1246	1
2012-06-10 23:13:53	2012-06-11 09:13:53	VR2W-105219	A69-9001-1246	1
2012-06-10 23:17:28	2012-06-11 09:17:28	VR2W-105219	A69-9001-1246	1
2012-06-10 23:33:23	2012-06-11 09:33:23	VR2W-105219	A69-9001-1246	1
2012-06-10 23:58:38	2012-06-11 09:58:38	VR2W-105219	A69-9001-1246	1
2012-06-11 00:26:18	2012-06-11 10:26:18	VR2W-105219	A69-9001-1246	1
2012-06-11 00:39:21	2012-06-11 10:39:21	VR2W-105219	A69-9001-1246	1
2012-06-11 01:10:59	2012-06-11 11:10:59	VR2W-105219	A69-9001-1246	1
2012-06-11 01:29:10	2012-06-11 11:29:10	VR2W-105219	A69-9001-1246	1
2012-06-11 01:50:17	2012-06-11 11:50:17	VR2W-105219	A69-9001-1246	1
2012-06-11 02:03:36	2012-06-11 12:03:36	VR2W-105219	A69-9001-1246	1
2012-06-11 02:16:53	2012-06-11 12:16:53	VR2W-105219	A69-9001-1246	1
2012-06-11 03:10:28	2012-06-11 13:10:28	VR2W-105219	A69-9001-1246	1
2012-06-11 03:18:49	2012-06-11 13:18:49	VR2W-105219	A69-9001-1246	1
2012-06-11 04:15:04	2012-06-11 14:15:04	VR2W-105219	A69-9001-1246	1
2012-06-11 06:43:51	2012-06-11 16:43:51	VR2W-105219	A69-9001-1246	1
2012-06-11 06:54:53	2012-06-11 16:54:53	VR2W-105219	A69-9001-1246	1
2012-06-11 08:02:35	2012-06-11 18:02:35	VR2W-105219	A69-9001-1246	1
2012-06-11 15:22:01	2012-06-12 01:22:01	VR2W-105219	A69-9001-1246	0
2012-06-11 15:33:14	2012-06-12 01:33:14	VR2W-105219	A69-9001-1246	0
2012-06-11 16:07:01	2012-06-12 02:07:01	VR2W-105219	A69-9001-1246	0
2012-06-11 16:17:08	2012-06-12 02:17:08	VR2W-105219	A69-9001-1246	0
2012-06-11 16:46:59	2012-06-12 02:46:59	VR2W-105219	A69-9001-1246	0
2012-06-11 16:55:46	2012-06-12 02:55:46	VR2W-105219	A69-9001-1246	0
2012-06-11 17:08:20	2012-06-12 03:08:20	VR2W-105219	A69-9001-1246	0
2012-06-11 17:22:10	2012-06-12 03:22:10	VR2W-105219	A69-9001-1246	0
2012-06-11 17:50:09	2012-06-12 03:50:09	VR2W-105219	A69-9001-1246	0
2012-06-11 17:59:57	2012-06-12 03:59:57	VR2W-105219	A69-9001-1246	0
2012-06-11 18:14:11	2012-06-12 04:14:11	VR2W-105219	A69-9001-1246	0
2012-06-11 18:39:39	2012-06-12 04:39:39	VR2W-105219	A69-9001-1246	0
2012-06-11 19:01:38	2012-06-12 05:01:38	VR2W-105219	A69-9001-1246	0
2012-06-11 19:13:53	2012-06-12 05:13:53	VR2W-105219	A69-9001-1246	0
2012-06-11 19:17:23	2012-06-12 05:17:23	VR2W-105219	A69-9001-1246	0
2012-06-11 19:28:45	2012-06-12 05:28:45	VR2W-105219	A69-9001-1246	0
2012-06-11 19:41:09	2012-06-12 05:41:09	VR2W-105219	A69-9001-1246	0
2012-06-11 19:45:44	2012-06-12 05:45:44	VR2W-105219	A69-9001-1246	0
2012-06-11 19:53:33	2012-06-12 05:53:33	VR2W-105219	A69-9001-1246	0
2012-06-11 21:06:52	2012-06-12 07:06:52	VR2W-105219	A69-9001-1246	1
2012-06-11 21:10:30	2012-06-12 07:10:30	VR2W-105219	A69-9001-1246	1
2012-06-11 21:14:29	2012-06-12 07:14:29	VR2W-105219	A69-9001-1246	1
2012-06-11 21:31:07	2012-06-12 07:31:07	VR2W-105219	A69-9001-1246	1
2012-06-11 21:37:55	2012-06-12 07:37:55	VR2W-105219	A69-9001-1246	1
2012-06-11 21:45:33	2012-06-12 07:45:33	VR2W-105219	A69-9001-1246	1
2012-06-11 22:10:24	2012-06-12 08:10:24	VR2W-105219	A69-9001-1246	1
2012-06-11 22:17:24	2012-06-12 08:17:24	VR2W-105219	A69-9001-1246	1
2012-06-11 22:21:16	2012-06-12 08:21:16	VR2W-105219	A69-9001-1246	1
2012-06-11 22:36:23	2012-06-12 08:36:23	VR2W-105219	A69-9001-1246	1
2012-06-11 22:53:05	2012-06-12 08:53:05	VR2W-105219	A69-9001-1246	1
2012-06-11 23:15:06	2012-06-12 09:15:06	VR2W-105219	A69-9001-1246	1
2012-06-11 23:27:38	2012-06-12 09:27:38	VR2W-105219	A69-9001-1246	1
2012-06-11 23:52:00	2012-06-12 09:52:00	VR2W-105219	A69-9001-1246	1
2012-06-11 23:59:38	2012-06-12 09:59:38	VR2W-105219	A69-9001-1246	1
2012-06-12 00:20:10	2012-06-12 10:20:10	VR2W-105219	A69-9001-1246	1
2012-06-12 00:41:55	2012-06-12 10:41:55	VR2W-105219	A69-9001-1246	1
2012-06-12 00:46:21	2012-06-12 10:46:21	VR2W-105219	A69-9001-1246	1
2012-06-12 01:28:39	2012-06-12 11:28:39	VR2W-105219	A69-9001-1246	1
2012-06-12 01:45:41	2012-06-12 11:45:41	VR2W-105219	A69-9001-1246	1
2012-06-12 02:02:22	2012-06-12 12:02:22	VR2W-105219	A69-9001-1246	1
2012-06-12 02:18:58	2012-06-12 12:18:58	VR2W-105219	A69-9001-1246	1
2012-06-12 03:02:55	2012-06-12 13:02:55	VR2W-105219	A69-9001-1246	1
2012-06-12 04:06:51	2012-06-12 14:06:51	VR2W-105219	A69-9001-1246	1
2012-06-12 04:11:30	2012-06-12 14:11:30	VR2W-105219	A69-9001-1246	1
2012-06-12 04:43:31	2012-06-12 14:43:31	VR2W-105219	A69-9001-1246	1
2012-06-12 05:27:15	2012-06-12 15:27:15	VR2W-105219	A69-9001-1246	1
2012-06-12 06:27:29	2012-06-12 16:27:29	VR2W-105219	A69-9001-1246	1
2012-06-12 06:31:56	2012-06-12 16:31:56	VR2W-105219	A69-9001-1246	1
2012-06-12 06:49:17	2012-06-12 16:49:17	VR2W-105219	A69-9001-1246	1
2012-06-12 21:53:44	2012-06-13 07:53:44	VR2W-105219	A69-9001-1246	1
2012-06-12 22:05:39	2012-06-13 08:05:39	VR2W-105219	A69-9001-1246	1
2012-06-12 22:43:16	2012-06-13 08:43:16	VR2W-105219	A69-9001-1246	1
2012-06-13 00:26:42	2012-06-13 10:26:42	VR2W-105219	A69-9001-1246	1
2012-06-13 00:36:18	2012-06-13 10:36:18	VR2W-105219	A69-9001-1246	1
2012-06-13 00:48:55	2012-06-13 10:48:55	VR2W-105219	A69-9001-1246	1
2012-06-13 01:03:27	2012-06-13 11:03:27	VR2W-105219	A69-9001-1246	1
2012-06-13 04:15:01	2012-06-13 14:15:01	VR2W-105219	A69-9001-1246	1
2012-06-13 06:32:43	2012-06-13 16:32:43	VR2W-105219	A69-9001-1246	1
2012-06-13 06:47:06	2012-06-13 16:47:06	VR2W-105219	A69-9001-1246	1
2012-06-13 06:55:13	2012-06-13 16:55:13	VR2W-105219	A69-9001-1246	1
2012-06-13 21:41:25	2012-06-14 07:41:25	VR2W-105219	A69-9001-1246	1
2012-06-13 21:45:38	2012-06-14 07:45:38	VR2W-105219	A69-9001-1246	1
2012-06-13 21:52:55	2012-06-14 07:52:55	VR2W-105219	A69-9001-1246	1
2012-06-13 22:00:46	2012-06-14 08:00:46	VR2W-105219	A69-9001-1246	1
2012-06-13 22:04:42	2012-06-14 08:04:42	VR2W-105219	A69-9001-1246	1
2012-06-13 22:32:06	2012-06-14 08:32:06	VR2W-105219	A69-9001-1246	1
2012-06-13 22:36:17	2012-06-14 08:36:17	VR2W-105219	A69-9001-1246	1
2012-06-13 22:39:42	2012-06-14 08:39:42	VR2W-105219	A69-9001-1246	1
2012-06-13 22:43:19	2012-06-14 08:43:19	VR2W-105219	A69-9001-1246	1
2012-06-13 22:47:16	2012-06-14 08:47:16	VR2W-105219	A69-9001-1246	1
2012-06-13 22:51:54	2012-06-14 08:51:54	VR2W-105219	A69-9001-1246	1
2012-06-13 23:41:46	2012-06-14 09:41:46	VR2W-105219	A69-9001-1246	1
2012-06-13 23:48:51	2012-06-14 09:48:51	VR2W-105219	A69-9001-1246	1
2012-06-14 01:24:50	2012-06-14 11:24:50	VR2W-105219	A69-9001-1246	1
2012-06-14 04:34:16	2012-06-14 14:34:16	VR2W-105219	A69-9001-1246	1
2012-06-14 05:08:50	2012-06-14 15:08:50	VR2W-105219	A69-9001-1246	1
2012-06-14 05:13:37	2012-06-14 15:13:37	VR2W-105219	A69-9001-1246	1
2012-06-14 06:04:07	2012-06-14 16:04:07	VR2W-105219	A69-9001-1246	1
2012-06-14 06:16:56	2012-06-14 16:16:56	VR2W-105219	A69-9001-1246	1
2012-06-14 07:23:49	2012-06-14 17:23:49	VR2W-105219	A69-9001-1246	1
2012-06-14 22:14:19	2012-06-15 08:14:19	VR2W-105219	A69-9001-1246	1
2012-06-14 22:18:09	2012-06-15 08:18:09	VR2W-105219	A69-9001-1246	1
2012-06-14 22:34:44	2012-06-15 08:34:44	VR2W-105219	A69-9001-1246	1
2012-06-14 22:43:37	2012-06-15 08:43:37	VR2W-105219	A69-9001-1246	1
2012-06-14 22:47:15	2012-06-15 08:47:15	VR2W-105219	A69-9001-1246	1
2012-06-14 23:00:37	2012-06-15 09:00:37	VR2W-105219	A69-9001-1246	1
2012-06-14 23:17:13	2012-06-15 09:17:13	VR2W-105219	A69-9001-1246	1
2012-06-14 23:21:44	2012-06-15 09:21:44	VR2W-105219	A69-9001-1246	1
2012-06-14 23:30:43	2012-06-15 09:30:43	VR2W-105219	A69-9001-1246	1
2012-06-14 23:50:00	2012-06-15 09:50:00	VR2W-105219	A69-9001-1246	1
2012-06-15 00:03:11	2012-06-15 10:03:11	VR2W-105219	A69-9001-1246	1
2012-06-15 00:15:05	2012-06-15 10:15:05	VR2W-105219	A69-9001-1246	1
2012-06-15 00:21:45	2012-06-15 10:21:45	VR2W-105219	A69-9001-1246	1
2012-06-15 00:25:12	2012-06-15 10:25:12	VR2W-105219	A69-9001-1246	1
2012-06-15 00:37:35	2012-06-15 10:37:35	VR2W-105219	A69-9001-1246	1
2012-06-15 00:42:11	2012-06-15 10:42:11	VR2W-105219	A69-9001-1246	1
2012-06-15 00:46:25	2012-06-15 10:46:25	VR2W-105219	A69-9001-1246	1
2012-06-15 00:53:54	2012-06-15 10:53:54	VR2W-105219	A69-9001-1246	1
2012-06-15 01:02:36	2012-06-15 11:02:36	VR2W-105219	A69-9001-1246	1
2012-06-15 01:05:59	2012-06-15 11:05:59	VR2W-105219	A69-9001-1246	1
2012-06-15 01:17:25	2012-06-15 11:17:25	VR2W-105219	A69-9001-1246	1
2012-06-15 01:32:09	2012-06-15 11:32:09	VR2W-105219	A69-9001-1246	1
2012-06-15 01:44:05	2012-06-15 11:44:05	VR2W-105219	A69-9001-1246	1
2012-06-15 01:48:09	2012-06-15 11:48:09	VR2W-105219	A69-9001-1246	1
2012-06-15 02:10:36	2012-06-15 12:10:36	VR2W-105219	A69-9001-1246	1
2012-06-15 02:30:03	2012-06-15 12:30:03	VR2W-105219	A69-9001-1246	1
2012-06-15 02:37:37	2012-06-15 12:37:37	VR2W-105219	A69-9001-1246	1
2012-06-15 02:57:23	2012-06-15 12:57:23	VR2W-105219	A69-9001-1246	1
2012-06-15 03:57:30	2012-06-15 13:57:30	VR2W-105219	A69-9001-1246	1
2012-06-15 04:11:37	2012-06-15 14:11:37	VR2W-105219	A69-9001-1246	1
2012-06-15 04:15:47	2012-06-15 14:15:47	VR2W-105219	A69-9001-1246	1
2012-06-15 04:22:45	2012-06-15 14:22:45	VR2W-105219	A69-9001-1246	1
2012-06-15 04:35:08	2012-06-15 14:35:08	VR2W-105219	A69-9001-1246	1
2012-06-15 04:49:04	2012-06-15 14:49:04	VR2W-105219	A69-9001-1246	1
2012-06-15 05:02:15	2012-06-15 15:02:15	VR2W-105219	A69-9001-1246	1
2012-06-15 05:06:19	2012-06-15 15:06:19	VR2W-105219	A69-9001-1246	1
2012-06-15 05:25:11	2012-06-15 15:25:11	VR2W-105219	A69-9001-1246	1
2012-06-15 06:52:02	2012-06-15 16:52:02	VR2W-105219	A69-9001-1246	1
2012-06-15 08:00:35	2012-06-15 18:00:35	VR2W-105219	A69-9001-1246	1
2012-06-15 22:14:12	2012-06-16 08:14:12	VR2W-105221	A69-9001-1246	1
2012-06-15 22:27:06	2012-06-16 08:27:06	VR2W-105219	A69-9001-1246	1
2012-06-15 22:35:31	2012-06-16 08:35:31	VR2W-105219	A69-9001-1246	1
2012-06-15 22:58:26	2012-06-16 08:58:26	VR2W-105219	A69-9001-1246	1
2012-06-15 23:07:29	2012-06-16 09:07:29	VR2W-105219	A69-9001-1246	1
2012-06-15 23:11:23	2012-06-16 09:11:23	VR2W-105219	A69-9001-1246	1
2012-06-15 23:48:42	2012-06-16 09:48:42	VR2W-105219	A69-9001-1246	1
2012-06-16 00:12:16	2012-06-16 10:12:16	VR2W-105219	A69-9001-1246	1
2012-06-16 01:18:34	2012-06-16 11:18:34	VR2W-105219	A69-9001-1246	1
2012-06-16 01:27:09	2012-06-16 11:27:09	VR2W-105219	A69-9001-1246	1
2012-06-16 01:39:29	2012-06-16 11:39:29	VR2W-105219	A69-9001-1246	1
2012-06-16 01:43:03	2012-06-16 11:43:03	VR2W-105219	A69-9001-1246	1
2012-06-16 02:00:21	2012-06-16 12:00:21	VR2W-105219	A69-9001-1246	1
2012-06-16 02:18:14	2012-06-16 12:18:14	VR2W-105219	A69-9001-1246	1
2012-06-16 02:59:43	2012-06-16 12:59:43	VR2W-105219	A69-9001-1246	1
2012-06-16 03:38:56	2012-06-16 13:38:56	VR2W-105219	A69-9001-1246	1
2012-06-16 04:13:25	2012-06-16 14:13:25	VR2W-105219	A69-9001-1246	1
2012-06-16 04:38:06	2012-06-16 14:38:06	VR2W-105219	A69-9001-1246	1
2012-06-16 05:10:20	2012-06-16 15:10:20	VR2W-105219	A69-9001-1246	1
2012-06-16 05:20:11	2012-06-16 15:20:11	VR2W-105219	A69-9001-1246	1
2012-06-16 05:29:59	2012-06-16 15:29:59	VR2W-105219	A69-9001-1246	1
2012-06-16 08:00:50	2012-06-16 18:00:50	VR2W-105219	A69-9001-1246	1
2012-06-16 22:48:22	2012-06-17 08:48:22	VR2W-105219	A69-9001-1246	1
2012-06-16 22:56:22	2012-06-17 08:56:22	VR2W-105219	A69-9001-1246	1
2012-06-17 00:27:11	2012-06-17 10:27:11	VR2W-105219	A69-9001-1246	1
2012-06-17 00:39:52	2012-06-17 10:39:52	VR2W-105219	A69-9001-1246	1
2012-06-17 01:09:22	2012-06-17 11:09:22	VR2W-105219	A69-9001-1246	1
2012-06-17 01:13:18	2012-06-17 11:13:18	VR2W-105219	A69-9001-1246	1
2012-06-17 01:25:59	2012-06-17 11:25:59	VR2W-105219	A69-9001-1246	1
2012-06-17 03:16:50	2012-06-17 13:16:50	VR2W-105219	A69-9001-1246	1
2012-06-17 03:38:43	2012-06-17 13:38:43	VR2W-105219	A69-9001-1246	1
2012-06-17 05:03:52	2012-06-17 15:03:52	VR2W-105219	A69-9001-1246	1
2012-06-17 05:48:21	2012-06-17 15:48:21	VR2W-105219	A69-9001-1246	1
2012-06-17 22:06:12	2012-06-18 08:06:12	VR2W-105220	A69-9001-1246	1
2012-06-17 22:18:20	2012-06-18 08:18:20	VR2W-105219	A69-9001-1246	1
2012-06-17 22:27:08	2012-06-18 08:27:08	VR2W-105219	A69-9001-1246	1
2012-06-17 22:39:51	2012-06-18 08:39:51	VR2W-105219	A69-9001-1246	1
2012-06-17 22:47:38	2012-06-18 08:47:38	VR2W-105219	A69-9001-1246	1
2012-06-17 22:59:49	2012-06-18 08:59:49	VR2W-105219	A69-9001-1246	1
2012-06-17 23:04:25	2012-06-18 09:04:25	VR2W-105219	A69-9001-1246	1
2012-06-17 23:24:47	2012-06-18 09:24:47	VR2W-105219	A69-9001-1246	1
2012-06-17 23:38:42	2012-06-18 09:38:42	VR2W-105219	A69-9001-1246	1
2012-06-18 00:05:39	2012-06-18 10:05:39	VR2W-105219	A69-9001-1246	1
2012-06-18 00:19:43	2012-06-18 10:19:43	VR2W-105219	A69-9001-1246	1
2012-06-18 00:35:36	2012-06-18 10:35:36	VR2W-105219	A69-9001-1246	1
2012-06-18 02:13:14	2012-06-18 12:13:14	VR2W-105219	A69-9001-1246	1
2012-06-18 02:50:36	2012-06-18 12:50:36	VR2W-105219	A69-9001-1246	1
2012-06-18 03:06:12	2012-06-18 13:06:12	VR2W-105219	A69-9001-1246	1
2012-06-18 03:09:58	2012-06-18 13:09:58	VR2W-105219	A69-9001-1246	1
2012-06-18 03:21:55	2012-06-18 13:21:55	VR2W-105219	A69-9001-1246	1
2012-06-18 05:36:46	2012-06-18 15:36:46	VR2W-105219	A69-9001-1246	1
2012-06-18 06:12:59	2012-06-18 16:12:59	VR2W-105219	A69-9001-1246	1
2012-06-18 06:16:54	2012-06-18 16:16:54	VR2W-105219	A69-9001-1246	1
2012-06-18 06:21:29	2012-06-18 16:21:29	VR2W-105219	A69-9001-1246	1
2012-06-18 06:50:23	2012-06-18 16:50:23	VR2W-105219	A69-9001-1246	1
2012-06-18 22:14:46	2012-06-19 08:14:46	VR2W-105221	A69-9001-1246	1
2012-06-18 22:46:45	2012-06-19 08:46:45	VR2W-105219	A69-9001-1246	1
2012-06-18 22:54:48	2012-06-19 08:54:48	VR2W-105219	A69-9001-1246	1
2012-06-18 22:58:26	2012-06-19 08:58:26	VR2W-105219	A69-9001-1246	1
2012-06-18 23:07:09	2012-06-19 09:07:09	VR2W-105219	A69-9001-1246	1
2012-06-18 23:11:40	2012-06-19 09:11:40	VR2W-105219	A69-9001-1246	1
2012-06-19 00:27:48	2012-06-19 10:27:48	VR2W-105219	A69-9001-1246	1
2012-06-19 00:47:20	2012-06-19 10:47:20	VR2W-105219	A69-9001-1246	1
2012-06-19 02:04:32	2012-06-19 12:04:32	VR2W-105219	A69-9001-1246	1
2012-06-19 02:50:48	2012-06-19 12:50:48	VR2W-105219	A69-9001-1246	1
2012-06-19 03:08:03	2012-06-19 13:08:03	VR2W-105219	A69-9001-1246	1
2012-06-19 03:12:46	2012-06-19 13:12:46	VR2W-105219	A69-9001-1246	1
2012-06-19 03:37:47	2012-06-19 13:37:47	VR2W-105219	A69-9001-1246	1
2012-06-19 03:41:09	2012-06-19 13:41:09	VR2W-105219	A69-9001-1246	1
2012-06-19 04:02:16	2012-06-19 14:02:16	VR2W-105219	A69-9001-1246	1
2012-06-19 04:23:55	2012-06-19 14:23:55	VR2W-105219	A69-9001-1246	1
2012-06-19 05:17:19	2012-06-19 15:17:19	VR2W-105219	A69-9001-1246	1
2012-06-19 05:35:42	2012-06-19 15:35:42	VR2W-105219	A69-9001-1246	1
2012-06-19 06:50:28	2012-06-19 16:50:28	VR2W-105219	A69-9001-1246	1
2012-06-19 06:59:37	2012-06-19 16:59:37	VR2W-105219	A69-9001-1246	1
2012-06-19 07:17:10	2012-06-19 17:17:10	VR2W-105219	A69-9001-1246	1
2012-06-19 22:50:38	2012-06-20 08:50:38	VR2W-105219	A69-9001-1246	1
2012-06-20 00:17:12	2012-06-20 10:17:12	VR2W-105219	A69-9001-1246	1
2012-06-20 00:56:38	2012-06-20 10:56:38	VR2W-105219	A69-9001-1246	1
2012-06-20 01:09:03	2012-06-20 11:09:03	VR2W-105219	A69-9001-1246	1
2012-06-20 01:17:59	2012-06-20 11:17:59	VR2W-105219	A69-9001-1246	1
2012-06-20 01:21:40	2012-06-20 11:21:40	VR2W-105219	A69-9001-1246	1
2012-06-20 01:25:48	2012-06-20 11:25:48	VR2W-105219	A69-9001-1246	1
2012-06-20 01:35:59	2012-06-20 11:35:59	VR2W-105219	A69-9001-1246	1
2012-06-20 03:00:15	2012-06-20 13:00:15	VR2W-105219	A69-9001-1246	1
2012-06-20 04:39:38	2012-06-20 14:39:38	VR2W-105219	A69-9001-1246	1
2012-06-20 05:20:10	2012-06-20 15:20:10	VR2W-105219	A69-9001-1246	1
2012-06-20 20:50:56	2012-06-21 06:50:56	VR2W-105219	A69-9001-1246	1
2012-06-20 23:17:40	2012-06-21 09:17:40	VR2W-105219	A69-9001-1246	1
2012-06-20 23:26:10	2012-06-21 09:26:10	VR2W-105219	A69-9001-1246	1
2012-06-20 23:57:36	2012-06-21 09:57:36	VR2W-105219	A69-9001-1246	1
2012-06-21 01:41:02	2012-06-21 11:41:02	VR2W-105219	A69-9001-1246	1
2012-06-21 02:14:31	2012-06-21 12:14:31	VR2W-105219	A69-9001-1246	1
2012-06-21 02:59:51	2012-06-21 12:59:51	VR2W-105219	A69-9001-1246	1
2012-06-21 03:23:24	2012-06-21 13:23:24	VR2W-105219	A69-9001-1246	1
2012-06-21 03:32:23	2012-06-21 13:32:23	VR2W-105219	A69-9001-1246	1
2012-06-21 04:04:30	2012-06-21 14:04:30	VR2W-105219	A69-9001-1246	1
2012-06-21 04:36:13	2012-06-21 14:36:13	VR2W-105219	A69-9001-1246	1
2012-06-21 05:06:57	2012-06-21 15:06:57	VR2W-105219	A69-9001-1246	1
2012-06-21 05:28:12	2012-06-21 15:28:12	VR2W-105219	A69-9001-1246	1
2012-06-21 06:13:57	2012-06-21 16:13:57	VR2W-105219	A69-9001-1246	1
2012-06-21 08:08:44	2012-06-21 18:08:44	VR2W-105219	A69-9001-1246	1
2012-06-21 10:56:52	2012-06-21 20:56:52	VR2W-105219	A69-9001-1246	0
2012-06-21 11:17:34	2012-06-21 21:17:34	VR2W-105219	A69-9001-1246	0
2012-06-21 11:27:21	2012-06-21 21:27:21	VR2W-105219	A69-9001-1246	0
2012-06-21 11:36:55	2012-06-21 21:36:55	VR2W-105219	A69-9001-1246	0
2012-06-21 11:41:28	2012-06-21 21:41:28	VR2W-105219	A69-9001-1246	0
2012-06-21 11:52:31	2012-06-21 21:52:31	VR2W-105219	A69-9001-1246	0
2012-06-21 12:12:31	2012-06-21 22:12:31	VR2W-105219	A69-9001-1246	0
2012-06-21 12:23:20	2012-06-21 22:23:20	VR2W-105219	A69-9001-1246	0
2012-06-21 12:34:48	2012-06-21 22:34:48	VR2W-105219	A69-9001-1246	0
2012-06-21 12:38:19	2012-06-21 22:38:19	VR2W-105219	A69-9001-1246	0
2012-06-21 12:42:06	2012-06-21 22:42:06	VR2W-105219	A69-9001-1246	0
2012-06-21 12:46:24	2012-06-21 22:46:24	VR2W-105219	A69-9001-1246	0
2012-06-21 12:59:03	2012-06-21 22:59:03	VR2W-105219	A69-9001-1246	0
2012-06-21 13:08:42	2012-06-21 23:08:42	VR2W-105219	A69-9001-1246	0
2012-06-21 13:21:38	2012-06-21 23:21:38	VR2W-105219	A69-9001-1246	0
2012-06-21 13:30:06	2012-06-21 23:30:06	VR2W-105219	A69-9001-1246	0
2012-06-21 13:34:51	2012-06-21 23:34:51	VR2W-105219	A69-9001-1246	0
2012-06-21 13:39:26	2012-06-21 23:39:26	VR2W-105219	A69-9001-1246	0
2012-06-21 13:47:09	2012-06-21 23:47:09	VR2W-105219	A69-9001-1246	0
2012-06-21 13:50:53	2012-06-21 23:50:53	VR2W-105219	A69-9001-1246	0
2012-06-21 13:55:06	2012-06-21 23:55:06	VR2W-105219	A69-9001-1246	0
2012-06-21 14:06:32	2012-06-22 00:06:32	VR2W-105219	A69-9001-1246	0
2012-06-21 14:21:14	2012-06-22 00:21:14	VR2W-105219	A69-9001-1246	0
2012-06-21 14:28:27	2012-06-22 00:28:27	VR2W-105219	A69-9001-1246	0
2012-06-21 14:36:03	2012-06-22 00:36:03	VR2W-105219	A69-9001-1246	0
2012-06-21 14:39:38	2012-06-22 00:39:38	VR2W-105219	A69-9001-1246	0
2012-06-21 14:43:32	2012-06-22 00:43:32	VR2W-105219	A69-9001-1246	0
2012-06-21 14:48:04	2012-06-22 00:48:04	VR2W-105219	A69-9001-1246	0
2012-06-21 14:52:15	2012-06-22 00:52:15	VR2W-105219	A69-9001-1246	0
2012-06-21 14:55:39	2012-06-22 00:55:39	VR2W-105219	A69-9001-1246	0
2012-06-21 15:07:27	2012-06-22 01:07:27	VR2W-105219	A69-9001-1246	0
2012-06-21 15:20:01	2012-06-22 01:20:01	VR2W-105219	A69-9001-1246	0
2012-06-21 15:23:22	2012-06-22 01:23:22	VR2W-105219	A69-9001-1246	0
2012-06-21 15:26:49	2012-06-22 01:26:49	VR2W-105219	A69-9001-1246	0
2012-06-21 15:39:11	2012-06-22 01:39:11	VR2W-105219	A69-9001-1246	0
2012-06-21 15:54:45	2012-06-22 01:54:45	VR2W-105219	A69-9001-1246	0
2012-06-21 16:38:42	2012-06-22 02:38:42	VR2W-105219	A69-9001-1246	0
2012-06-21 16:50:17	2012-06-22 02:50:17	VR2W-105219	A69-9001-1246	0
2012-06-21 16:53:56	2012-06-22 02:53:56	VR2W-105219	A69-9001-1246	0
2012-06-21 17:11:55	2012-06-22 03:11:55	VR2W-105219	A69-9001-1246	0
2012-06-21 17:20:33	2012-06-22 03:20:33	VR2W-105219	A69-9001-1246	0
2012-06-21 18:27:33	2012-06-22 04:27:33	VR2W-105219	A69-9001-1246	0
2012-06-21 18:31:49	2012-06-22 04:31:49	VR2W-105219	A69-9001-1246	0
2012-06-21 18:35:27	2012-06-22 04:35:27	VR2W-105219	A69-9001-1246	0
2012-06-21 19:33:38	2012-06-22 05:33:38	VR2W-105219	A69-9001-1246	0
2012-06-21 19:43:24	2012-06-22 05:43:24	VR2W-105219	A69-9001-1246	0
2012-06-21 20:18:03	2012-06-22 06:18:03	VR2W-105219	A69-9001-1246	0
2012-06-21 20:47:54	2012-06-22 06:47:54	VR2W-105219	A69-9001-1246	1
2012-06-21 21:00:08	2012-06-22 07:00:08	VR2W-105219	A69-9001-1246	1
2012-06-21 22:10:41	2012-06-22 08:10:41	VR2W-105220	A69-9001-1246	1
2012-06-21 22:33:01	2012-06-22 08:33:01	VR2W-105219	A69-9001-1246	1
2012-06-21 22:36:59	2012-06-22 08:36:59	VR2W-105220	A69-9001-1246	1
2012-06-21 23:12:14	2012-06-22 09:12:14	VR2W-105219	A69-9001-1246	1
2012-06-21 23:23:36	2012-06-22 09:23:36	VR2W-105219	A69-9001-1246	1
2012-06-21 23:34:25	2012-06-22 09:34:25	VR2W-105219	A69-9001-1246	1
2012-06-22 00:19:47	2012-06-22 10:19:47	VR2W-105219	A69-9001-1246	1
2012-06-22 00:45:42	2012-06-22 10:45:42	VR2W-105219	A69-9001-1246	1
2012-06-22 01:23:31	2012-06-22 11:23:31	VR2W-105219	A69-9001-1246	1
2012-06-22 02:16:03	2012-06-22 12:16:03	VR2W-105219	A69-9001-1246	1
2012-06-22 02:28:35	2012-06-22 12:28:35	VR2W-105219	A69-9001-1246	1
2012-06-22 03:02:13	2012-06-22 13:02:13	VR2W-105219	A69-9001-1246	1
2012-06-22 05:23:37	2012-06-22 15:23:37	VR2W-105219	A69-9001-1246	1
2012-06-22 05:31:37	2012-06-22 15:31:37	VR2W-105219	A69-9001-1246	1
2012-06-22 06:34:52	2012-06-22 16:34:52	VR2W-105219	A69-9001-1246	1
2012-06-22 06:43:43	2012-06-22 16:43:43	VR2W-105219	A69-9001-1246	1
2012-06-22 06:59:56	2012-06-22 16:59:56	VR2W-105219	A69-9001-1246	1
2012-06-22 09:03:37	2012-06-22 19:03:37	VR2W-105219	A69-9001-1246	0
2012-06-22 09:11:33	2012-06-22 19:11:33	VR2W-105219	A69-9001-1246	0
2012-06-22 09:20:21	2012-06-22 19:20:21	VR2W-105219	A69-9001-1246	0
2012-06-22 09:24:58	2012-06-22 19:24:58	VR2W-105219	A69-9001-1246	0
2012-06-22 09:29:17	2012-06-22 19:29:17	VR2W-105219	A69-9001-1246	0
2012-06-22 09:44:07	2012-06-22 19:44:07	VR2W-105219	A69-9001-1246	0
2012-06-22 09:52:17	2012-06-22 19:52:17	VR2W-105219	A69-9001-1246	0
2012-06-22 10:08:20	2012-06-22 20:08:20	VR2W-105219	A69-9001-1246	0
2012-06-22 10:15:26	2012-06-22 20:15:26	VR2W-105219	A69-9001-1246	0
2012-06-22 10:19:29	2012-06-22 20:19:29	VR2W-105219	A69-9001-1246	0
2012-06-22 10:29:05	2012-06-22 20:29:05	VR2W-105219	A69-9001-1246	0
2012-06-22 10:33:41	2012-06-22 20:33:41	VR2W-105219	A69-9001-1246	0
2012-06-22 10:37:58	2012-06-22 20:37:58	VR2W-105219	A69-9001-1246	0
2012-06-22 10:54:51	2012-06-22 20:54:51	VR2W-105219	A69-9001-1246	0
2012-06-22 11:02:20	2012-06-22 21:02:20	VR2W-105219	A69-9001-1246	0
2012-06-22 11:26:33	2012-06-22 21:26:33	VR2W-105219	A69-9001-1246	0
2012-06-22 11:31:19	2012-06-22 21:31:19	VR2W-105219	A69-9001-1246	0
2012-06-22 11:40:11	2012-06-22 21:40:11	VR2W-105219	A69-9001-1246	0
2012-06-22 11:47:47	2012-06-22 21:47:47	VR2W-105219	A69-9001-1246	0
2012-06-22 11:56:54	2012-06-22 21:56:54	VR2W-105219	A69-9001-1246	0
2012-06-22 12:09:47	2012-06-22 22:09:47	VR2W-105219	A69-9001-1246	0
2012-06-22 12:17:39	2012-06-22 22:17:39	VR2W-105219	A69-9001-1246	0
2012-06-22 12:35:40	2012-06-22 22:35:40	VR2W-105219	A69-9001-1246	0
2012-06-22 12:39:07	2012-06-22 22:39:07	VR2W-105219	A69-9001-1246	0
2012-06-22 12:46:40	2012-06-22 22:46:40	VR2W-105219	A69-9001-1246	0
2012-06-22 12:55:37	2012-06-22 22:55:37	VR2W-105219	A69-9001-1246	0
2012-06-22 13:07:06	2012-06-22 23:07:06	VR2W-105219	A69-9001-1246	0
2012-06-22 13:15:15	2012-06-22 23:15:15	VR2W-105219	A69-9001-1246	0
2012-06-22 13:26:59	2012-06-22 23:26:59	VR2W-105219	A69-9001-1246	0
2012-06-22 13:31:02	2012-06-22 23:31:02	VR2W-105219	A69-9001-1246	0
2012-06-22 13:40:35	2012-06-22 23:40:35	VR2W-105219	A69-9001-1246	0
2012-06-22 13:45:06	2012-06-22 23:45:06	VR2W-105219	A69-9001-1246	0
2012-06-22 13:59:03	2012-06-22 23:59:03	VR2W-105219	A69-9001-1246	0
2012-06-22 14:05:51	2012-06-23 00:05:51	VR2W-105219	A69-9001-1246	0
2012-06-22 14:13:26	2012-06-23 00:13:26	VR2W-105219	A69-9001-1246	0
2012-06-22 14:22:32	2012-06-23 00:22:32	VR2W-105219	A69-9001-1246	0
2012-06-22 14:26:27	2012-06-23 00:26:27	VR2W-105219	A69-9001-1246	0
2012-06-22 14:46:34	2012-06-23 00:46:34	VR2W-105219	A69-9001-1246	0
2012-06-22 15:05:48	2012-06-23 01:05:48	VR2W-105219	A69-9001-1246	0
2012-06-22 15:23:26	2012-06-23 01:23:26	VR2W-105219	A69-9001-1246	0
2012-06-22 15:45:08	2012-06-23 01:45:08	VR2W-105219	A69-9001-1246	0
2012-06-22 15:54:20	2012-06-23 01:54:20	VR2W-105219	A69-9001-1246	0
2012-06-22 15:58:24	2012-06-23 01:58:24	VR2W-105219	A69-9001-1246	0
2012-06-22 16:08:02	2012-06-23 02:08:02	VR2W-105219	A69-9001-1246	0
2012-06-22 16:12:41	2012-06-23 02:12:41	VR2W-105219	A69-9001-1246	0
2012-06-22 16:17:03	2012-06-23 02:17:03	VR2W-105219	A69-9001-1246	0
2012-06-22 16:25:07	2012-06-23 02:25:07	VR2W-105219	A69-9001-1246	0
2012-06-22 16:36:13	2012-06-23 02:36:13	VR2W-105219	A69-9001-1246	0
2012-06-22 16:39:32	2012-06-23 02:39:32	VR2W-105219	A69-9001-1246	0
2012-06-22 16:46:27	2012-06-23 02:46:27	VR2W-105219	A69-9001-1246	0
2012-06-22 16:50:14	2012-06-23 02:50:14	VR2W-105219	A69-9001-1246	0
2012-06-22 16:54:32	2012-06-23 02:54:32	VR2W-105219	A69-9001-1246	0
2012-06-22 16:58:12	2012-06-23 02:58:12	VR2W-105219	A69-9001-1246	0
2012-06-22 17:02:16	2012-06-23 03:02:16	VR2W-105219	A69-9001-1246	0
2012-06-22 17:11:59	2012-06-23 03:11:59	VR2W-105219	A69-9001-1246	0
2012-06-22 18:14:23	2012-06-23 04:14:23	VR2W-105219	A69-9001-1246	0
2012-06-22 18:24:21	2012-06-23 04:24:21	VR2W-105219	A69-9001-1246	0
2012-06-22 18:49:14	2012-06-23 04:49:14	VR2W-105219	A69-9001-1246	0
2012-06-22 19:18:55	2012-06-23 05:18:55	VR2W-105219	A69-9001-1246	0
2012-06-22 19:45:45	2012-06-23 05:45:45	VR2W-105219	A69-9001-1246	0
2012-06-22 23:05:05	2012-06-23 09:05:05	VR2W-105219	A69-9001-1246	1
2012-06-22 23:35:11	2012-06-23 09:35:11	VR2W-105219	A69-9001-1246	1
2012-06-22 23:49:15	2012-06-23 09:49:15	VR2W-105219	A69-9001-1246	1
2012-06-23 00:24:29	2012-06-23 10:24:29	VR2W-105219	A69-9001-1246	1
2012-06-23 00:31:11	2012-06-23 10:31:11	VR2W-105219	A69-9001-1246	1
2012-06-23 00:42:43	2012-06-23 10:42:43	VR2W-105219	A69-9001-1246	1
2012-06-23 02:32:47	2012-06-23 12:32:47	VR2W-105219	A69-9001-1246	1
2012-06-23 03:22:20	2012-06-23 13:22:20	VR2W-105219	A69-9001-1246	1
2012-06-23 05:09:11	2012-06-23 15:09:11	VR2W-105219	A69-9001-1246	1
2012-06-23 06:12:01	2012-06-23 16:12:01	VR2W-105219	A69-9001-1246	1
2012-06-23 06:35:10	2012-06-23 16:35:10	VR2W-105219	A69-9001-1246	1
2012-06-23 07:47:29	2012-06-23 17:47:29	VR2W-105219	A69-9001-1246	1
2012-06-23 07:59:35	2012-06-23 17:59:35	VR2W-105219	A69-9001-1246	1
2012-06-23 08:02:53	2012-06-23 18:02:53	VR2W-105219	A69-9001-1246	1
2012-06-23 22:15:51	2012-06-24 08:15:51	VR2W-105219	A69-9001-1246	1
2012-06-23 22:53:28	2012-06-24 08:53:28	VR2W-105219	A69-9001-1246	1
2012-06-23 23:00:41	2012-06-24 09:00:41	VR2W-105219	A69-9001-1246	1
2012-06-23 23:24:56	2012-06-24 09:24:56	VR2W-105219	A69-9001-1246	1
2012-06-23 23:37:16	2012-06-24 09:37:16	VR2W-105219	A69-9001-1246	1
2012-06-23 23:58:15	2012-06-24 09:58:15	VR2W-105219	A69-9001-1246	1
2012-06-24 00:06:37	2012-06-24 10:06:37	VR2W-105219	A69-9001-1246	1
2012-06-24 00:23:24	2012-06-24 10:23:24	VR2W-105219	A69-9001-1246	1
2012-06-24 00:26:47	2012-06-24 10:26:47	VR2W-105219	A69-9001-1246	1
2012-06-24 00:44:57	2012-06-24 10:44:57	VR2W-105219	A69-9001-1246	1
2012-06-24 01:41:47	2012-06-24 11:41:47	VR2W-105219	A69-9001-1246	1
2012-06-24 01:51:30	2012-06-24 11:51:30	VR2W-105219	A69-9001-1246	1
2012-06-24 02:16:32	2012-06-24 12:16:32	VR2W-105219	A69-9001-1246	1
2012-06-24 02:35:59	2012-06-24 12:35:59	VR2W-105219	A69-9001-1246	1
2012-06-24 02:39:18	2012-06-24 12:39:18	VR2W-105219	A69-9001-1246	1
2012-06-24 02:46:10	2012-06-24 12:46:10	VR2W-105219	A69-9001-1246	1
2012-06-24 03:13:50	2012-06-24 13:13:50	VR2W-105219	A69-9001-1246	1
2012-06-24 03:34:43	2012-06-24 13:34:43	VR2W-105219	A69-9001-1246	1
2012-06-24 03:59:37	2012-06-24 13:59:37	VR2W-105219	A69-9001-1246	1
2012-06-24 04:06:49	2012-06-24 14:06:49	VR2W-105219	A69-9001-1246	1
2012-06-24 04:54:26	2012-06-24 14:54:26	VR2W-105219	A69-9001-1246	1
2012-06-24 04:58:51	2012-06-24 14:58:51	VR2W-105219	A69-9001-1246	1
2012-06-24 05:35:32	2012-06-24 15:35:32	VR2W-105219	A69-9001-1246	1
2012-06-24 05:44:24	2012-06-24 15:44:24	VR2W-105219	A69-9001-1246	1
2012-06-24 06:09:50	2012-06-24 16:09:50	VR2W-105219	A69-9001-1246	1
2012-06-24 06:18:21	2012-06-24 16:18:21	VR2W-105219	A69-9001-1246	1
2012-06-24 06:41:02	2012-06-24 16:41:02	VR2W-105219	A69-9001-1246	1
2012-06-24 06:56:19	2012-06-24 16:56:19	VR2W-105219	A69-9001-1246	1
2012-06-24 07:11:49	2012-06-24 17:11:49	VR2W-105219	A69-9001-1246	1
2012-06-24 23:03:57	2012-06-25 09:03:57	VR2W-105220	A69-9001-1246	1
2012-06-24 23:16:08	2012-06-25 09:16:08	VR2W-105219	A69-9001-1246	1
2012-06-24 23:28:15	2012-06-25 09:28:15	VR2W-105219	A69-9001-1246	1
2012-06-25 00:01:45	2012-06-25 10:01:45	VR2W-105219	A69-9001-1246	1
2012-06-25 01:57:12	2012-06-25 11:57:12	VR2W-105219	A69-9001-1246	1
2012-06-25 03:58:15	2012-06-25 13:58:15	VR2W-105219	A69-9001-1246	1
2012-06-25 04:03:01	2012-06-25 14:03:01	VR2W-105219	A69-9001-1246	1
2012-06-25 05:32:26	2012-06-25 15:32:26	VR2W-105219	A69-9001-1246	1
2012-06-25 06:01:14	2012-06-25 16:01:14	VR2W-105219	A69-9001-1246	1
2012-06-25 06:11:38	2012-06-25 16:11:38	VR2W-105219	A69-9001-1246	1
2012-06-25 06:24:40	2012-06-25 16:24:40	VR2W-105219	A69-9001-1246	1
2012-06-25 07:26:22	2012-06-25 17:26:22	VR2W-105219	A69-9001-1246	1
2012-06-25 07:55:39	2012-06-25 17:55:39	VR2W-105219	A69-9001-1246	1
2012-06-25 23:35:06	2012-06-26 09:35:06	VR2W-105219	A69-9001-1246	1
2012-06-26 00:22:30	2012-06-26 10:22:30	VR2W-105219	A69-9001-1246	1
2012-06-26 00:49:55	2012-06-26 10:49:55	VR2W-105219	A69-9001-1246	1
2012-06-26 01:04:27	2012-06-26 11:04:27	VR2W-105219	A69-9001-1246	1
2012-06-26 01:33:23	2012-06-26 11:33:23	VR2W-105219	A69-9001-1246	1
2012-06-26 01:40:17	2012-06-26 11:40:17	VR2W-105219	A69-9001-1246	1
2012-06-26 02:52:08	2012-06-26 12:52:08	VR2W-105219	A69-9001-1246	1
2012-06-26 03:36:27	2012-06-26 13:36:27	VR2W-105219	A69-9001-1246	1
2012-06-26 04:07:31	2012-06-26 14:07:31	VR2W-105219	A69-9001-1246	1
2012-06-26 04:11:15	2012-06-26 14:11:15	VR2W-105219	A69-9001-1246	1
2012-06-26 04:30:24	2012-06-26 14:30:24	VR2W-105219	A69-9001-1246	1
2012-06-26 04:38:18	2012-06-26 14:38:18	VR2W-105219	A69-9001-1246	1
2012-06-26 04:49:25	2012-06-26 14:49:25	VR2W-105219	A69-9001-1246	1
2012-06-26 04:58:50	2012-06-26 14:58:50	VR2W-105219	A69-9001-1246	1
2012-06-26 05:03:11	2012-06-26 15:03:11	VR2W-105219	A69-9001-1246	1
2012-06-26 05:19:13	2012-06-26 15:19:13	VR2W-105219	A69-9001-1246	1
2012-06-26 07:41:50	2012-06-26 17:41:50	VR2W-105219	A69-9001-1246	1
2012-06-26 08:03:26	2012-06-26 18:03:26	VR2W-105219	A69-9001-1246	1
2012-06-26 21:23:16	2012-06-27 07:23:16	VR2W-105219	A69-9001-1246	1
2012-06-26 21:28:04	2012-06-27 07:28:04	VR2W-105219	A69-9001-1246	1
2012-06-26 21:40:56	2012-06-27 07:40:56	VR2W-105219	A69-9001-1246	1
2012-06-26 22:05:55	2012-06-27 08:05:55	VR2W-105219	A69-9001-1246	1
2012-06-26 22:36:04	2012-06-27 08:36:04	VR2W-105219	A69-9001-1246	1
2012-06-26 22:39:56	2012-06-27 08:39:56	VR2W-105219	A69-9001-1246	1
2012-06-26 23:28:10	2012-06-27 09:28:10	VR2W-105219	A69-9001-1246	1
2012-06-27 00:10:54	2012-06-27 10:10:54	VR2W-105219	A69-9001-1246	1
2012-06-27 01:05:58	2012-06-27 11:05:58	VR2W-105219	A69-9001-1246	1
2012-06-27 02:29:07	2012-06-27 12:29:07	VR2W-105219	A69-9001-1246	1
2012-06-27 03:05:29	2012-06-27 13:05:29	VR2W-105219	A69-9001-1246	1
2012-06-27 03:14:57	2012-06-27 13:14:57	VR2W-105219	A69-9001-1246	1
2012-06-27 04:43:25	2012-06-27 14:43:25	VR2W-105219	A69-9001-1246	1
2012-06-27 05:47:45	2012-06-27 15:47:45	VR2W-105219	A69-9001-1246	1
2012-06-27 06:06:47	2012-06-27 16:06:47	VR2W-105219	A69-9001-1246	1
2012-06-27 23:34:05	2012-06-28 09:34:05	VR2W-105219	A69-9001-1246	1
2012-06-27 23:41:30	2012-06-28 09:41:30	VR2W-105219	A69-9001-1246	1
2012-06-27 23:45:58	2012-06-28 09:45:58	VR2W-105219	A69-9001-1246	1
2012-06-27 23:59:16	2012-06-28 09:59:16	VR2W-105219	A69-9001-1246	1
2012-06-28 00:24:19	2012-06-28 10:24:19	VR2W-105219	A69-9001-1246	1
2012-06-28 00:37:31	2012-06-28 10:37:31	VR2W-105219	A69-9001-1246	1
2012-06-28 00:42:21	2012-06-28 10:42:21	VR2W-105219	A69-9001-1246	1
2012-06-28 00:51:33	2012-06-28 10:51:33	VR2W-105219	A69-9001-1246	1
2012-06-28 01:37:32	2012-06-28 11:37:32	VR2W-105219	A69-9001-1246	1
2012-06-28 01:41:42	2012-06-28 11:41:42	VR2W-105219	A69-9001-1246	1
2012-06-28 02:27:06	2012-06-28 12:27:06	VR2W-105219	A69-9001-1246	1
2012-06-28 02:43:57	2012-06-28 12:43:57	VR2W-105219	A69-9001-1246	1
2012-06-28 02:55:00	2012-06-28 12:55:00	VR2W-105219	A69-9001-1246	1
2012-06-28 03:17:31	2012-06-28 13:17:31	VR2W-105219	A69-9001-1246	1
2012-06-28 03:37:30	2012-06-28 13:37:30	VR2W-105219	A69-9001-1246	1
2012-06-28 04:47:23	2012-06-28 14:47:23	VR2W-105219	A69-9001-1246	1
2012-06-28 04:51:29	2012-06-28 14:51:29	VR2W-105219	A69-9001-1246	1
2012-06-28 04:54:46	2012-06-28 14:54:46	VR2W-105219	A69-9001-1246	1
2012-06-28 05:08:27	2012-06-28 15:08:27	VR2W-105219	A69-9001-1246	1
2012-06-28 05:54:26	2012-06-28 15:54:26	VR2W-105219	A69-9001-1246	1
2012-06-28 08:15:42	2012-06-28 18:15:42	VR2W-105219	A69-9001-1246	1
2012-06-28 20:54:11	2012-06-29 06:54:11	VR2W-105220	A69-9001-1246	1
2012-06-28 21:55:11	2012-06-29 07:55:11	VR2W-105219	A69-9001-1246	1
2012-06-29 00:06:18	2012-06-29 10:06:18	VR2W-105219	A69-9001-1246	1
2012-06-29 00:09:50	2012-06-29 10:09:50	VR2W-105219	A69-9001-1246	1
2012-06-29 00:13:41	2012-06-29 10:13:41	VR2W-105219	A69-9001-1246	1
2012-06-29 00:22:04	2012-06-29 10:22:04	VR2W-105219	A69-9001-1246	1
2012-06-29 00:39:01	2012-06-29 10:39:01	VR2W-105219	A69-9001-1246	1
2012-06-29 00:50:59	2012-06-29 10:50:59	VR2W-105219	A69-9001-1246	1
2012-06-29 01:14:33	2012-06-29 11:14:33	VR2W-105219	A69-9001-1246	1
2012-06-29 02:13:32	2012-06-29 12:13:32	VR2W-105219	A69-9001-1246	1
2012-06-29 03:07:14	2012-06-29 13:07:14	VR2W-105219	A69-9001-1246	1
2012-06-29 03:19:59	2012-06-29 13:19:59	VR2W-105219	A69-9001-1246	1
2012-06-29 03:28:47	2012-06-29 13:28:47	VR2W-105219	A69-9001-1246	1
2012-06-29 04:05:19	2012-06-29 14:05:19	VR2W-105219	A69-9001-1246	1
2012-06-29 04:08:49	2012-06-29 14:08:49	VR2W-105219	A69-9001-1246	1
2012-06-29 05:54:18	2012-06-29 15:54:18	VR2W-105219	A69-9001-1246	1
2012-06-29 22:16:23	2012-06-30 08:16:23	VR2W-105219	A69-9001-1246	1
2012-06-29 22:24:09	2012-06-30 08:24:09	VR2W-105219	A69-9001-1246	1
2012-06-29 22:40:28	2012-06-30 08:40:28	VR2W-105219	A69-9001-1246	1
2012-06-29 22:44:16	2012-06-30 08:44:16	VR2W-105219	A69-9001-1246	1
2012-06-29 22:56:24	2012-06-30 08:56:24	VR2W-105219	A69-9001-1246	1
2012-06-29 23:06:34	2012-06-30 09:06:34	VR2W-105219	A69-9001-1246	1
2012-06-29 23:30:11	2012-06-30 09:30:11	VR2W-105219	A69-9001-1246	1
2012-06-29 23:51:31	2012-06-30 09:51:31	VR2W-105219	A69-9001-1246	1
2012-06-30 01:41:05	2012-06-30 11:41:05	VR2W-105219	A69-9001-1246	1
2012-06-30 02:04:28	2012-06-30 12:04:28	VR2W-105219	A69-9001-1246	1
2012-06-30 03:56:31	2012-06-30 13:56:31	VR2W-105219	A69-9001-1246	1
2012-06-30 04:41:20	2012-06-30 14:41:20	VR2W-105219	A69-9001-1246	1
2012-06-30 05:18:29	2012-06-30 15:18:29	VR2W-105219	A69-9001-1246	1
2012-06-30 06:15:04	2012-06-30 16:15:04	VR2W-105219	A69-9001-1246	1
2012-06-30 06:51:12	2012-06-30 16:51:12	VR2W-105219	A69-9001-1246	1
2012-06-30 22:44:51	2012-07-01 08:44:51	VR2W-105219	A69-9001-1246	1
2012-06-30 23:39:12	2012-07-01 09:39:12	VR2W-105219	A69-9001-1246	1
2012-07-01 00:04:09	2012-07-01 10:04:09	VR2W-105219	A69-9001-1246	1
2012-07-01 01:04:50	2012-07-01 11:04:50	VR2W-105219	A69-9001-1246	1
2012-07-01 01:09:31	2012-07-01 11:09:31	VR2W-105219	A69-9001-1246	1
2012-07-01 01:39:12	2012-07-01 11:39:12	VR2W-105219	A69-9001-1246	1
2012-07-01 01:48:13	2012-07-01 11:48:13	VR2W-105219	A69-9001-1246	1
2012-07-01 02:00:20	2012-07-01 12:00:20	VR2W-105219	A69-9001-1246	1
2012-07-01 02:04:49	2012-07-01 12:04:49	VR2W-105219	A69-9001-1246	1
2012-07-01 02:18:29	2012-07-01 12:18:29	VR2W-105219	A69-9001-1246	1
2012-07-01 02:31:03	2012-07-01 12:31:03	VR2W-105219	A69-9001-1246	1
2012-07-01 03:54:58	2012-07-01 13:54:58	VR2W-105219	A69-9001-1246	1
2012-07-01 05:08:05	2012-07-01 15:08:05	VR2W-105219	A69-9001-1246	1
2012-07-01 06:04:27	2012-07-01 16:04:27	VR2W-105219	A69-9001-1246	1
2012-07-01 06:21:57	2012-07-01 16:21:57	VR2W-105219	A69-9001-1246	1
2012-07-01 06:57:47	2012-07-01 16:57:47	VR2W-105219	A69-9001-1246	1
2012-07-01 07:21:00	2012-07-01 17:21:00	VR2W-105219	A69-9001-1246	1
2012-07-01 07:34:40	2012-07-01 17:34:40	VR2W-105219	A69-9001-1246	1
2012-07-01 20:57:26	2012-07-02 06:57:26	VR2W-105221	A69-9001-1246	1
2012-07-01 22:35:30	2012-07-02 08:35:30	VR2W-105219	A69-9001-1246	1
2012-07-01 22:40:16	2012-07-02 08:40:16	VR2W-105219	A69-9001-1246	1
2012-07-01 22:52:48	2012-07-02 08:52:48	VR2W-105219	A69-9001-1246	1
2012-07-01 23:34:47	2012-07-02 09:34:47	VR2W-105219	A69-9001-1246	1
2012-07-02 00:06:38	2012-07-02 10:06:38	VR2W-105219	A69-9001-1246	1
2012-07-02 00:14:18	2012-07-02 10:14:18	VR2W-105219	A69-9001-1246	1
2012-07-02 00:31:41	2012-07-02 10:31:41	VR2W-105219	A69-9001-1246	1
2012-07-02 01:20:16	2012-07-02 11:20:16	VR2W-105219	A69-9001-1246	1
2012-07-02 01:24:23	2012-07-02 11:24:23	VR2W-105219	A69-9001-1246	1
2012-07-02 01:37:48	2012-07-02 11:37:48	VR2W-105219	A69-9001-1246	1
2012-07-02 02:02:16	2012-07-02 12:02:16	VR2W-105219	A69-9001-1246	1
2012-07-02 02:09:56	2012-07-02 12:09:56	VR2W-105219	A69-9001-1246	1
2012-07-02 04:07:50	2012-07-02 14:07:50	VR2W-105219	A69-9001-1246	1
2012-07-02 04:12:33	2012-07-02 14:12:33	VR2W-105219	A69-9001-1246	1
2012-07-02 23:09:11	2012-07-03 09:09:11	VR2W-105219	A69-9001-1246	1
2012-07-02 23:19:21	2012-07-03 09:19:21	VR2W-105219	A69-9001-1246	1
2012-07-02 23:30:41	2012-07-03 09:30:41	VR2W-105219	A69-9001-1246	1
2012-07-02 23:43:00	2012-07-03 09:43:00	VR2W-105219	A69-9001-1246	1
2012-07-02 23:56:12	2012-07-03 09:56:12	VR2W-105219	A69-9001-1246	1
2012-07-03 00:08:30	2012-07-03 10:08:30	VR2W-105219	A69-9001-1246	1
2012-07-03 00:50:23	2012-07-03 10:50:23	VR2W-105219	A69-9001-1246	1
2012-07-03 01:18:26	2012-07-03 11:18:26	VR2W-105219	A69-9001-1246	1
2012-07-03 02:16:41	2012-07-03 12:16:41	VR2W-105219	A69-9001-1246	1
2012-07-03 07:22:47	2012-07-03 17:22:47	VR2W-105219	A69-9001-1246	1
2012-07-03 07:55:22	2012-07-03 17:55:22	VR2W-105219	A69-9001-1246	1
2012-07-03 08:04:10	2012-07-03 18:04:10	VR2W-105219	A69-9001-1246	1
2012-07-03 22:40:47	2012-07-04 08:40:47	VR2W-105221	A69-9001-1246	1
2012-07-03 23:06:24	2012-07-04 09:06:24	VR2W-105219	A69-9001-1246	1
2012-07-03 23:11:05	2012-07-04 09:11:05	VR2W-105219	A69-9001-1246	1
2012-07-03 23:39:30	2012-07-04 09:39:30	VR2W-105219	A69-9001-1246	1
2012-07-03 23:53:44	2012-07-04 09:53:44	VR2W-105219	A69-9001-1246	1
2012-07-04 00:02:27	2012-07-04 10:02:27	VR2W-105219	A69-9001-1246	1
2012-07-04 00:05:53	2012-07-04 10:05:53	VR2W-105219	A69-9001-1246	1
2012-07-04 00:45:19	2012-07-04 10:45:19	VR2W-105219	A69-9001-1246	1
2012-07-04 01:36:22	2012-07-04 11:36:22	VR2W-105219	A69-9001-1246	1
2012-07-04 01:50:19	2012-07-04 11:50:19	VR2W-105219	A69-9001-1246	1
2012-07-04 02:47:35	2012-07-04 12:47:35	VR2W-105219	A69-9001-1246	1
2012-07-04 20:41:57	2012-07-05 06:41:57	VR2W-105219	A69-9001-1246	1
2012-07-04 23:14:20	2012-07-05 09:14:20	VR2W-105219	A69-9001-1246	1
2012-07-04 23:30:17	2012-07-05 09:30:17	VR2W-105219	A69-9001-1246	1
2012-07-04 23:40:37	2012-07-05 09:40:37	VR2W-105219	A69-9001-1246	1
2012-07-04 23:44:30	2012-07-05 09:44:30	VR2W-105219	A69-9001-1246	1
2012-07-04 23:49:00	2012-07-05 09:49:00	VR2W-105219	A69-9001-1246	1
2012-07-04 23:56:25	2012-07-05 09:56:25	VR2W-105219	A69-9001-1246	1
2012-07-05 00:18:51	2012-07-05 10:18:51	VR2W-105219	A69-9001-1246	1
2012-07-05 00:23:23	2012-07-05 10:23:23	VR2W-105219	A69-9001-1246	1
2012-07-05 00:27:31	2012-07-05 10:27:31	VR2W-105219	A69-9001-1246	1
2012-07-05 00:30:51	2012-07-05 10:30:51	VR2W-105219	A69-9001-1246	1
2012-07-05 00:34:15	2012-07-05 10:34:15	VR2W-105219	A69-9001-1246	1
2012-07-05 00:49:54	2012-07-05 10:49:54	VR2W-105219	A69-9001-1246	1
2012-07-05 00:54:23	2012-07-05 10:54:23	VR2W-105219	A69-9001-1246	1
2012-07-05 01:07:51	2012-07-05 11:07:51	VR2W-105219	A69-9001-1246	1
2012-07-05 01:16:08	2012-07-05 11:16:08	VR2W-105219	A69-9001-1246	1
2012-07-05 01:34:31	2012-07-05 11:34:31	VR2W-105219	A69-9001-1246	1
2012-07-05 02:14:10	2012-07-05 12:14:10	VR2W-105219	A69-9001-1246	1
2012-07-05 02:17:40	2012-07-05 12:17:40	VR2W-105219	A69-9001-1246	1
2012-07-05 02:25:38	2012-07-05 12:25:38	VR2W-105219	A69-9001-1246	1
2012-07-05 21:46:25	2012-07-06 07:46:25	VR2W-105220	A69-9001-1246	1
2012-07-05 22:15:22	2012-07-06 08:15:22	VR2W-105219	A69-9001-1246	1
2012-07-05 22:20:18	2012-07-06 08:20:18	VR2W-105219	A69-9001-1246	1
2012-07-05 23:29:41	2012-07-06 09:29:41	VR2W-105219	A69-9001-1246	1
2012-07-05 23:37:52	2012-07-06 09:37:52	VR2W-105219	A69-9001-1246	1
2012-07-05 23:41:40	2012-07-06 09:41:40	VR2W-105219	A69-9001-1246	1
2012-07-06 00:02:34	2012-07-06 10:02:34	VR2W-105219	A69-9001-1246	1
2012-07-06 00:32:08	2012-07-06 10:32:08	VR2W-105219	A69-9001-1246	1
2012-07-06 00:36:13	2012-07-06 10:36:13	VR2W-105219	A69-9001-1246	1
2012-07-06 01:03:53	2012-07-06 11:03:53	VR2W-105219	A69-9001-1246	1
2012-07-06 01:16:49	2012-07-06 11:16:49	VR2W-105219	A69-9001-1246	1
2012-07-06 01:56:54	2012-07-06 11:56:54	VR2W-105219	A69-9001-1246	1
2012-07-06 03:17:34	2012-07-06 13:17:34	VR2W-105219	A69-9001-1246	1
2012-07-06 03:43:09	2012-07-06 13:43:09	VR2W-105219	A69-9001-1246	1
2012-07-06 04:25:17	2012-07-06 14:25:17	VR2W-105219	A69-9001-1246	1
2012-07-06 04:34:12	2012-07-06 14:34:12	VR2W-105219	A69-9001-1246	1
2012-07-06 04:37:54	2012-07-06 14:37:54	VR2W-105219	A69-9001-1246	1
2012-07-06 04:42:02	2012-07-06 14:42:02	VR2W-105219	A69-9001-1246	1
2012-07-06 04:48:48	2012-07-06 14:48:48	VR2W-105219	A69-9001-1246	1
2012-07-06 04:52:23	2012-07-06 14:52:23	VR2W-105219	A69-9001-1246	1
2012-07-06 05:00:50	2012-07-06 15:00:50	VR2W-105219	A69-9001-1246	1
2012-07-06 05:05:00	2012-07-06 15:05:00	VR2W-105219	A69-9001-1246	1
2012-07-06 06:25:09	2012-07-06 16:25:09	VR2W-105219	A69-9001-1246	1
2012-07-06 17:47:20	2012-07-07 03:47:20	VR2W-105219	A69-9001-1246	0
2012-07-06 17:55:08	2012-07-07 03:55:08	VR2W-105219	A69-9001-1246	0
2012-07-06 18:12:03	2012-07-07 04:12:03	VR2W-105219	A69-9001-1246	0
2012-07-06 18:20:19	2012-07-07 04:20:19	VR2W-105219	A69-9001-1246	0
2012-07-06 18:43:15	2012-07-07 04:43:15	VR2W-105219	A69-9001-1246	0
2012-07-06 20:15:07	2012-07-07 06:15:07	VR2W-105219	A69-9001-1246	0
2012-07-06 22:00:00	2012-07-07 08:00:00	VR2W-105219	A69-9001-1246	1
2012-07-06 22:17:21	2012-07-07 08:17:21	VR2W-105219	A69-9001-1246	1
2012-07-06 22:21:24	2012-07-07 08:21:24	VR2W-105219	A69-9001-1246	1
2012-07-06 22:40:06	2012-07-07 08:40:06	VR2W-105219	A69-9001-1246	1
2012-07-06 22:48:25	2012-07-07 08:48:25	VR2W-105219	A69-9001-1246	1
2012-07-06 22:52:24	2012-07-07 08:52:24	VR2W-105219	A69-9001-1246	1
2012-07-06 23:01:34	2012-07-07 09:01:34	VR2W-105219	A69-9001-1246	1
2012-07-06 23:52:02	2012-07-07 09:52:02	VR2W-105219	A69-9001-1246	1
2012-07-06 23:59:54	2012-07-07 09:59:54	VR2W-105219	A69-9001-1246	1
2012-07-07 00:03:17	2012-07-07 10:03:17	VR2W-105219	A69-9001-1246	1
2012-07-07 00:22:24	2012-07-07 10:22:24	VR2W-105219	A69-9001-1246	1
2012-07-07 00:27:04	2012-07-07 10:27:04	VR2W-105219	A69-9001-1246	1
2012-07-07 00:39:50	2012-07-07 10:39:50	VR2W-105219	A69-9001-1246	1
2012-07-07 00:43:53	2012-07-07 10:43:53	VR2W-105219	A69-9001-1246	1
2012-07-07 01:17:20	2012-07-07 11:17:20	VR2W-105219	A69-9001-1246	1
2012-07-07 01:43:29	2012-07-07 11:43:29	VR2W-105219	A69-9001-1246	1
2012-07-07 04:24:31	2012-07-07 14:24:31	VR2W-105219	A69-9001-1246	1
2012-07-07 04:37:39	2012-07-07 14:37:39	VR2W-105219	A69-9001-1246	1
2012-07-07 05:42:53	2012-07-07 15:42:53	VR2W-105219	A69-9001-1246	1
2012-07-07 05:53:58	2012-07-07 15:53:58	VR2W-105219	A69-9001-1246	1
2012-07-07 06:43:34	2012-07-07 16:43:34	VR2W-105219	A69-9001-1246	1
2012-07-07 06:47:51	2012-07-07 16:47:51	VR2W-105219	A69-9001-1246	1
2012-07-07 06:55:34	2012-07-07 16:55:34	VR2W-105219	A69-9001-1246	1
2012-07-07 19:20:23	2012-07-08 05:20:23	VR2W-105219	A69-9001-1246	0
2012-07-07 19:29:42	2012-07-08 05:29:42	VR2W-105219	A69-9001-1246	0
2012-07-07 21:18:06	2012-07-08 07:18:06	VR2W-105219	A69-9001-1246	1
2012-07-07 22:18:27	2012-07-08 08:18:27	VR2W-105219	A69-9001-1246	1
2012-07-07 22:26:15	2012-07-08 08:26:15	VR2W-105219	A69-9001-1246	1
2012-07-07 22:34:30	2012-07-08 08:34:30	VR2W-105219	A69-9001-1246	1
2012-07-07 22:42:57	2012-07-08 08:42:57	VR2W-105219	A69-9001-1246	1
2012-07-07 23:23:35	2012-07-08 09:23:35	VR2W-105219	A69-9001-1246	1
2012-07-07 23:31:56	2012-07-08 09:31:56	VR2W-105219	A69-9001-1246	1
2012-07-07 23:40:48	2012-07-08 09:40:48	VR2W-105219	A69-9001-1246	1
2012-07-08 00:44:00	2012-07-08 10:44:00	VR2W-105219	A69-9001-1246	1
2012-07-08 00:52:58	2012-07-08 10:52:58	VR2W-105219	A69-9001-1246	1
2012-07-08 01:07:24	2012-07-08 11:07:24	VR2W-105219	A69-9001-1246	1
2012-07-08 01:29:14	2012-07-08 11:29:14	VR2W-105219	A69-9001-1246	1
2012-07-08 01:36:25	2012-07-08 11:36:25	VR2W-105219	A69-9001-1246	1
2012-07-08 01:40:32	2012-07-08 11:40:32	VR2W-105219	A69-9001-1246	1
2012-07-08 01:47:18	2012-07-08 11:47:18	VR2W-105219	A69-9001-1246	1
2012-07-08 01:54:47	2012-07-08 11:54:47	VR2W-105219	A69-9001-1246	1
2012-07-08 02:56:29	2012-07-08 12:56:29	VR2W-105219	A69-9001-1246	1
2012-07-08 03:59:58	2012-07-08 13:59:58	VR2W-105219	A69-9001-1246	1
2012-07-08 07:15:05	2012-07-08 17:15:05	VR2W-105219	A69-9001-1246	1
2012-07-08 08:04:35	2012-07-08 18:04:35	VR2W-105219	A69-9001-1246	1
2012-07-08 21:18:11	2012-07-09 07:18:11	VR2W-105219	A69-9001-1246	1
2012-07-08 21:22:19	2012-07-09 07:22:19	VR2W-105219	A69-9001-1246	1
2012-07-08 21:32:23	2012-07-09 07:32:23	VR2W-105219	A69-9001-1246	1
2012-07-08 22:09:43	2012-07-09 08:09:43	VR2W-105219	A69-9001-1246	1
2012-07-08 22:19:41	2012-07-09 08:19:41	VR2W-105219	A69-9001-1246	1
2012-07-08 22:49:36	2012-07-09 08:49:36	VR2W-105219	A69-9001-1246	1
2012-07-08 22:58:03	2012-07-09 08:58:03	VR2W-105219	A69-9001-1246	1
2012-07-08 23:12:49	2012-07-09 09:12:49	VR2W-105219	A69-9001-1246	1
2012-07-08 23:36:13	2012-07-09 09:36:13	VR2W-105219	A69-9001-1246	1
2012-07-08 23:45:33	2012-07-09 09:45:33	VR2W-105219	A69-9001-1246	1
2012-07-09 00:33:36	2012-07-09 10:33:36	VR2W-105219	A69-9001-1246	1
2012-07-09 00:47:37	2012-07-09 10:47:37	VR2W-105219	A69-9001-1246	1
2012-07-09 01:01:13	2012-07-09 11:01:13	VR2W-105219	A69-9001-1246	1
2012-07-09 01:13:13	2012-07-09 11:13:13	VR2W-105219	A69-9001-1246	1
2012-07-09 01:36:23	2012-07-09 11:36:23	VR2W-105219	A69-9001-1246	1
2012-07-09 02:01:00	2012-07-09 12:01:00	VR2W-105219	A69-9001-1246	1
2012-07-09 02:59:00	2012-07-09 12:59:00	VR2W-105219	A69-9001-1246	1
2012-07-09 03:27:01	2012-07-09 13:27:01	VR2W-105219	A69-9001-1246	1
2012-07-09 03:59:04	2012-07-09 13:59:04	VR2W-105219	A69-9001-1246	1
2012-07-09 04:49:53	2012-07-09 14:49:53	VR2W-105219	A69-9001-1246	1
2012-07-09 04:58:46	2012-07-09 14:58:46	VR2W-105219	A69-9001-1246	1
2012-07-09 05:42:28	2012-07-09 15:42:28	VR2W-105219	A69-9001-1246	1
2012-07-09 06:02:03	2012-07-09 16:02:03	VR2W-105219	A69-9001-1246	1
2012-07-09 08:12:53	2012-07-09 18:12:53	VR2W-105219	A69-9001-1246	1
2012-07-09 20:33:03	2012-07-10 06:33:03	VR2W-105219	A69-9001-1246	1
2012-07-09 21:44:00	2012-07-10 07:44:00	VR2W-105219	A69-9001-1246	1
2012-07-09 22:03:08	2012-07-10 08:03:08	VR2W-105219	A69-9001-1246	1
2012-07-09 22:35:01	2012-07-10 08:35:01	VR2W-105219	A69-9001-1246	1
2012-07-09 22:52:42	2012-07-10 08:52:42	VR2W-105219	A69-9001-1246	1
2012-07-09 23:24:26	2012-07-10 09:24:26	VR2W-105219	A69-9001-1246	1
2012-07-09 23:48:31	2012-07-10 09:48:31	VR2W-105219	A69-9001-1246	1
2012-07-09 23:57:23	2012-07-10 09:57:23	VR2W-105219	A69-9001-1246	1
2012-07-10 00:04:58	2012-07-10 10:04:58	VR2W-105219	A69-9001-1246	1
2012-07-10 00:14:01	2012-07-10 10:14:01	VR2W-105219	A69-9001-1246	1
2012-07-10 00:22:22	2012-07-10 10:22:22	VR2W-105219	A69-9001-1246	1
2012-07-10 00:31:12	2012-07-10 10:31:12	VR2W-105219	A69-9001-1246	1
2012-07-10 00:44:23	2012-07-10 10:44:23	VR2W-105219	A69-9001-1246	1
2012-07-10 00:53:48	2012-07-10 10:53:48	VR2W-105219	A69-9001-1246	1
2012-07-10 01:01:52	2012-07-10 11:01:52	VR2W-105219	A69-9001-1246	1
2012-07-10 01:13:17	2012-07-10 11:13:17	VR2W-105219	A69-9001-1246	1
2012-07-10 01:20:51	2012-07-10 11:20:51	VR2W-105219	A69-9001-1246	1
2012-07-10 01:40:42	2012-07-10 11:40:42	VR2W-105219	A69-9001-1246	1
2012-07-10 02:05:44	2012-07-10 12:05:44	VR2W-105217	A69-9001-1246	1
2012-07-10 04:56:04	2012-07-10 14:56:04	VR2W-105219	A69-9001-1246	1
2012-07-10 05:23:07	2012-07-10 15:23:07	VR2W-105219	A69-9001-1246	1
2012-07-10 05:37:39	2012-07-10 15:37:39	VR2W-105219	A69-9001-1246	1
2012-07-10 05:58:37	2012-07-10 15:58:37	VR2W-105219	A69-9001-1246	1
2012-07-10 06:16:05	2012-07-10 16:16:05	VR2W-105219	A69-9001-1246	1
2012-07-10 06:33:19	2012-07-10 16:33:19	VR2W-105219	A69-9001-1246	1
2012-07-10 08:06:16	2012-07-10 18:06:16	VR2W-105219	A69-9001-1246	1
2012-07-10 08:10:56	2012-07-10 18:10:56	VR2W-105219	A69-9001-1246	1
2012-07-10 20:40:53	2012-07-11 06:40:53	VR2W-105219	A69-9001-1246	1
2012-07-10 22:12:13	2012-07-11 08:12:13	VR2W-105219	A69-9001-1246	1
2012-07-10 22:39:14	2012-07-11 08:39:14	VR2W-105220	A69-9001-1246	1
2012-07-10 23:05:20	2012-07-11 09:05:20	VR2W-105219	A69-9001-1246	1
2012-07-10 23:10:15	2012-07-11 09:10:15	VR2W-105219	A69-9001-1246	1
2012-07-10 23:20:05	2012-07-11 09:20:05	VR2W-105219	A69-9001-1246	1
2012-07-10 23:29:52	2012-07-11 09:29:52	VR2W-105219	A69-9001-1246	1
2012-07-10 23:34:42	2012-07-11 09:34:42	VR2W-105219	A69-9001-1246	1
2012-07-11 00:05:04	2012-07-11 10:05:04	VR2W-105219	A69-9001-1246	1
2012-07-11 00:30:47	2012-07-11 10:30:47	VR2W-105219	A69-9001-1246	1
2012-07-11 00:50:39	2012-07-11 10:50:39	VR2W-105219	A69-9001-1246	1
2012-07-11 01:15:44	2012-07-11 11:15:44	VR2W-105219	A69-9001-1246	1
2012-07-11 01:23:46	2012-07-11 11:23:46	VR2W-105219	A69-9001-1246	1
2012-07-11 01:31:23	2012-07-11 11:31:23	VR2W-105219	A69-9001-1246	1
2012-07-11 01:34:59	2012-07-11 11:34:59	VR2W-105219	A69-9001-1246	1
2012-07-11 02:00:19	2012-07-11 12:00:19	VR2W-105219	A69-9001-1246	1
2012-07-11 02:05:03	2012-07-11 12:05:03	VR2W-105219	A69-9001-1246	1
2012-07-11 02:09:34	2012-07-11 12:09:34	VR2W-105219	A69-9001-1246	1
2012-07-11 02:37:52	2012-07-11 12:37:52	VR2W-105219	A69-9001-1246	1
2012-07-11 03:14:27	2012-07-11 13:14:27	VR2W-105219	A69-9001-1246	1
2012-07-11 03:21:43	2012-07-11 13:21:43	VR2W-105219	A69-9001-1246	1
2012-07-11 03:25:58	2012-07-11 13:25:58	VR2W-105219	A69-9001-1246	1
2012-07-11 03:29:33	2012-07-11 13:29:33	VR2W-105219	A69-9001-1246	1
2012-07-11 03:33:27	2012-07-11 13:33:27	VR2W-105219	A69-9001-1246	1
2012-07-11 04:17:56	2012-07-11 14:17:56	VR2W-105219	A69-9001-1246	1
2012-07-11 04:22:50	2012-07-11 14:22:50	VR2W-105219	A69-9001-1246	1
2012-07-11 04:32:31	2012-07-11 14:32:31	VR2W-105219	A69-9001-1246	1
2012-07-11 04:41:41	2012-07-11 14:41:41	VR2W-105219	A69-9001-1246	1
2012-07-11 05:06:28	2012-07-11 15:06:28	VR2W-105219	A69-9001-1246	1
2012-07-11 05:33:05	2012-07-11 15:33:05	VR2W-105219	A69-9001-1246	1
2012-07-11 05:42:16	2012-07-11 15:42:16	VR2W-105219	A69-9001-1246	1
2012-07-11 05:46:18	2012-07-11 15:46:18	VR2W-105219	A69-9001-1246	1
2012-07-11 06:28:42	2012-07-11 16:28:42	VR2W-105219	A69-9001-1246	1
2012-07-11 21:50:04	2012-07-12 07:50:04	VR2W-105219	A69-9001-1246	1
2012-07-11 22:10:45	2012-07-12 08:10:45	VR2W-105219	A69-9001-1246	1
2012-07-11 23:01:24	2012-07-12 09:01:24	VR2W-105219	A69-9001-1246	1
2012-07-11 23:04:57	2012-07-12 09:04:57	VR2W-105219	A69-9001-1246	1
2012-07-11 23:34:12	2012-07-12 09:34:12	VR2W-105219	A69-9001-1246	1
2012-07-11 23:46:09	2012-07-12 09:46:09	VR2W-105219	A69-9001-1246	1
2012-07-11 23:56:50	2012-07-12 09:56:50	VR2W-105219	A69-9001-1246	1
2012-07-12 00:44:05	2012-07-12 10:44:05	VR2W-105219	A69-9001-1246	1
2012-07-12 01:10:21	2012-07-12 11:10:21	VR2W-105219	A69-9001-1246	1
2012-07-12 01:24:28	2012-07-12 11:24:28	VR2W-105219	A69-9001-1246	1
2012-07-12 01:39:10	2012-07-12 11:39:10	VR2W-105219	A69-9001-1246	1
2012-07-12 02:18:12	2012-07-12 12:18:12	VR2W-105219	A69-9001-1246	1
2012-07-12 02:22:09	2012-07-12 12:22:09	VR2W-105219	A69-9001-1246	1
2012-07-12 02:35:05	2012-07-12 12:35:05	VR2W-105219	A69-9001-1246	1
2012-07-12 02:53:20	2012-07-12 12:53:20	VR2W-105219	A69-9001-1246	1
2012-07-12 03:34:34	2012-07-12 13:34:34	VR2W-105219	A69-9001-1246	1
2012-07-12 03:37:53	2012-07-12 13:37:53	VR2W-105219	A69-9001-1246	1
2012-07-12 03:44:50	2012-07-12 13:44:50	VR2W-105219	A69-9001-1246	1
2012-07-12 05:02:18	2012-07-12 15:02:18	VR2W-105219	A69-9001-1246	1
2012-07-12 05:06:40	2012-07-12 15:06:40	VR2W-105219	A69-9001-1246	1
2012-07-12 05:14:55	2012-07-12 15:14:55	VR2W-105219	A69-9001-1246	1
2012-07-12 05:18:49	2012-07-12 15:18:49	VR2W-105219	A69-9001-1246	1
2012-07-12 05:30:42	2012-07-12 15:30:42	VR2W-105219	A69-9001-1246	1
2012-07-12 05:52:22	2012-07-12 15:52:22	VR2W-105219	A69-9001-1246	1
2012-07-12 05:56:06	2012-07-12 15:56:06	VR2W-105219	A69-9001-1246	1
2012-07-12 06:07:21	2012-07-12 16:07:21	VR2W-105219	A69-9001-1246	1
2012-07-12 09:40:53	2012-07-12 19:40:53	VR2W-105219	A69-9001-1246	0
2012-07-12 09:53:47	2012-07-12 19:53:47	VR2W-105219	A69-9001-1246	0
2012-07-12 10:30:09	2012-07-12 20:30:09	VR2W-105219	A69-9001-1246	0
2012-07-12 10:46:47	2012-07-12 20:46:47	VR2W-105219	A69-9001-1246	0
2012-07-12 11:13:00	2012-07-12 21:13:00	VR2W-105219	A69-9001-1246	0
2012-07-12 11:34:49	2012-07-12 21:34:49	VR2W-105219	A69-9001-1246	0
2012-07-12 12:05:43	2012-07-12 22:05:43	VR2W-105219	A69-9001-1246	0
2012-07-12 13:13:39	2012-07-12 23:13:39	VR2W-105219	A69-9001-1246	0
2012-07-12 14:05:21	2012-07-13 00:05:21	VR2W-105219	A69-9001-1246	0
2012-07-12 14:46:19	2012-07-13 00:46:19	VR2W-105219	A69-9001-1246	0
2012-07-12 15:27:37	2012-07-13 01:27:37	VR2W-105219	A69-9001-1246	0
2012-07-12 16:21:06	2012-07-13 02:21:06	VR2W-105219	A69-9001-1246	0
2012-07-12 16:28:52	2012-07-13 02:28:52	VR2W-105219	A69-9001-1246	0
2012-07-12 16:33:47	2012-07-13 02:33:47	VR2W-105219	A69-9001-1246	0
2012-07-12 16:38:41	2012-07-13 02:38:41	VR2W-105219	A69-9001-1246	0
2012-07-12 16:43:32	2012-07-13 02:43:32	VR2W-105219	A69-9001-1246	0
2012-07-12 18:45:10	2012-07-13 04:45:10	VR2W-105219	A69-9001-1246	0
2012-07-12 19:05:19	2012-07-13 05:05:19	VR2W-105219	A69-9001-1246	0
2012-07-12 19:44:48	2012-07-13 05:44:48	VR2W-105219	A69-9001-1246	0
2012-07-12 20:47:32	2012-07-13 06:47:32	VR2W-105222	A69-9001-1246	1
2012-07-12 21:53:28	2012-07-13 07:53:28	VR2W-105219	A69-9001-1246	1
2012-07-12 22:11:49	2012-07-13 08:11:49	VR2W-105219	A69-9001-1246	1
2012-07-12 22:34:32	2012-07-13 08:34:32	VR2W-105219	A69-9001-1246	1
2012-07-12 22:51:00	2012-07-13 08:51:00	VR2W-105219	A69-9001-1246	1
2012-07-12 23:03:32	2012-07-13 09:03:32	VR2W-105219	A69-9001-1246	1
2012-07-12 23:13:35	2012-07-13 09:13:35	VR2W-105219	A69-9001-1246	1
2012-07-12 23:21:02	2012-07-13 09:21:02	VR2W-105219	A69-9001-1246	1
2012-07-12 23:58:02	2012-07-13 09:58:02	VR2W-105219	A69-9001-1246	1
2012-07-13 00:56:18	2012-07-13 10:56:18	VR2W-105219	A69-9001-1246	1
[truncated: 6,208 more rows]
