# Supplementary material for: Simulated Macro-Algal Outbreak Triggers a Large-Scale Response on Coral Reefs
Source: PLoS One. 2015 Jul 14;10(7):e0132895. doi: 10.1371/journal.pone.0132895 (PMC4501832; doi:10.1371/journal.pone.0132895)
Supplement: S1 Dataset — Data has been separated into three sub-folders; video data, visual transect data and individual fishes’ acoustic detection data. (ZIP) [file pone.0132895.s001.zip › Raw Data/Spatial/Scarid/Processed/1247TS.xlsx]

## Sheet: 1247TS.csv
ï»¿Date and Time (UTC)	Local time	Receiver	Transmitter	Day/night code
	10			06:30:00
	2011-04-21			18:30:00
2012-04-07 23:37:40	2012-04-08 09:37:40	VR2W-105217	A69-9001-1247	1
2012-04-07 23:45:11	2012-04-08 09:45:11	VR2W-105217	A69-9001-1247	1
2012-04-07 23:54:00	2012-04-08 09:54:00	VR2W-105217	A69-9001-1247	1
2012-04-07 23:57:33	2012-04-08 09:57:33	VR2W-105217	A69-9001-1247	1
2012-04-08 00:09:39	2012-04-08 10:09:39	VR2W-105217	A69-9001-1247	1
2012-04-08 00:23:08	2012-04-08 10:23:08	VR2W-105217	A69-9001-1247	1
2012-04-08 00:28:01	2012-04-08 10:28:01	VR2W-105217	A69-9001-1247	1
2012-04-08 00:37:38	2012-04-08 10:37:38	VR2W-105217	A69-9001-1247	1
2012-04-08 00:42:13	2012-04-08 10:42:13	VR2W-105217	A69-9001-1247	1
2012-04-08 00:50:04	2012-04-08 10:50:04	VR2W-105217	A69-9001-1247	1
2012-04-08 00:53:58	2012-04-08 10:53:58	VR2W-105217	A69-9001-1247	1
2012-04-08 01:02:39	2012-04-08 11:02:39	VR2W-105217	A69-9001-1247	1
2012-04-08 01:06:02	2012-04-08 11:06:02	VR2W-105217	A69-9001-1247	1
2012-04-08 01:09:32	2012-04-08 11:09:32	VR2W-105217	A69-9001-1247	1
2012-04-08 01:17:31	2012-04-08 11:17:31	VR2W-105217	A69-9001-1247	1
2012-04-08 01:21:03	2012-04-08 11:21:03	VR2W-105217	A69-9001-1247	1
2012-04-08 01:24:51	2012-04-08 11:24:51	VR2W-105217	A69-9001-1247	1
2012-04-08 01:41:09	2012-04-08 11:41:09	VR2W-105217	A69-9001-1247	1
2012-04-08 01:45:27	2012-04-08 11:45:27	VR2W-105217	A69-9001-1247	1
2012-04-08 01:49:08	2012-04-08 11:49:08	VR2W-105217	A69-9001-1247	1
2012-04-08 02:07:47	2012-04-08 12:07:47	VR2W-105217	A69-9001-1247	1
2012-04-08 02:21:03	2012-04-08 12:21:03	VR2W-105217	A69-9001-1247	1
2012-04-08 02:25:56	2012-04-08 12:25:56	VR2W-105217	A69-9001-1247	1
2012-04-08 02:30:47	2012-04-08 12:30:47	VR2W-105217	A69-9001-1247	1
2012-04-08 02:47:49	2012-04-08 12:47:49	VR2W-105217	A69-9001-1247	1
2012-04-08 02:51:34	2012-04-08 12:51:34	VR2W-105217	A69-9001-1247	1
2012-04-08 02:55:47	2012-04-08 12:55:47	VR2W-105217	A69-9001-1247	1
2012-04-08 02:59:18	2012-04-08 12:59:18	VR2W-105217	A69-9001-1247	1
2012-04-08 03:14:53	2012-04-08 13:14:53	VR2W-105217	A69-9001-1247	1
2012-04-08 03:19:32	2012-04-08 13:19:32	VR2W-105217	A69-9001-1247	1
2012-04-08 03:23:54	2012-04-08 13:23:54	VR2W-105217	A69-9001-1247	1
2012-04-08 03:27:43	2012-04-08 13:27:43	VR2W-105217	A69-9001-1247	1
2012-04-08 03:32:04	2012-04-08 13:32:04	VR2W-105217	A69-9001-1247	1
2012-04-08 03:35:51	2012-04-08 13:35:51	VR2W-105217	A69-9001-1247	1
2012-04-08 03:40:11	2012-04-08 13:40:11	VR2W-105217	A69-9001-1247	1
2012-04-08 03:43:54	2012-04-08 13:43:54	VR2W-105217	A69-9001-1247	1
2012-04-08 03:48:05	2012-04-08 13:48:05	VR2W-105217	A69-9001-1247	1
2012-04-08 03:51:31	2012-04-08 13:51:31	VR2W-105217	A69-9001-1247	1
2012-04-08 03:55:07	2012-04-08 13:55:07	VR2W-105217	A69-9001-1247	1
2012-04-08 04:03:43	2012-04-08 14:03:43	VR2W-105217	A69-9001-1247	1
2012-04-08 04:08:03	2012-04-08 14:08:03	VR2W-105217	A69-9001-1247	1
2012-04-08 04:11:49	2012-04-08 14:11:49	VR2W-105217	A69-9001-1247	1
2012-04-08 04:16:06	2012-04-08 14:16:06	VR2W-105217	A69-9001-1247	1
2012-04-08 04:19:44	2012-04-08 14:19:44	VR2W-105217	A69-9001-1247	1
2012-04-08 04:23:44	2012-04-08 14:23:44	VR2W-105217	A69-9001-1247	1
2012-04-08 04:28:27	2012-04-08 14:28:27	VR2W-105217	A69-9001-1247	1
2012-04-08 04:37:08	2012-04-08 14:37:08	VR2W-105217	A69-9001-1247	1
2012-04-08 05:01:15	2012-04-08 15:01:15	VR2W-105217	A69-9001-1247	1
2012-04-08 05:05:49	2012-04-08 15:05:49	VR2W-105217	A69-9001-1247	1
2012-04-08 05:10:01	2012-04-08 15:10:01	VR2W-105217	A69-9001-1247	1
2012-04-08 05:13:31	2012-04-08 15:13:31	VR2W-105217	A69-9001-1247	1
2012-04-08 05:28:28	2012-04-08 15:28:28	VR2W-105217	A69-9001-1247	1
2012-04-08 05:32:25	2012-04-08 15:32:25	VR2W-105217	A69-9001-1247	1
2012-04-08 05:37:05	2012-04-08 15:37:05	VR2W-105217	A69-9001-1247	1
2012-04-08 05:41:29	2012-04-08 15:41:29	VR2W-105217	A69-9001-1247	1
2012-04-08 05:45:21	2012-04-08 15:45:21	VR2W-105217	A69-9001-1247	1
2012-04-08 05:49:49	2012-04-08 15:49:49	VR2W-105217	A69-9001-1247	1
2012-04-08 05:53:51	2012-04-08 15:53:51	VR2W-105217	A69-9001-1247	1
2012-04-08 05:58:40	2012-04-08 15:58:40	VR2W-105217	A69-9001-1247	1
2012-04-08 06:03:20	2012-04-08 16:03:20	VR2W-105217	A69-9001-1247	1
2012-04-08 06:07:46	2012-04-08 16:07:46	VR2W-105217	A69-9001-1247	1
2012-04-08 06:11:42	2012-04-08 16:11:42	VR2W-105217	A69-9001-1247	1
2012-04-08 06:16:20	2012-04-08 16:16:20	VR2W-105217	A69-9001-1247	1
2012-04-08 06:24:25	2012-04-08 16:24:25	VR2W-105217	A69-9001-1247	1
2012-04-08 06:28:39	2012-04-08 16:28:39	VR2W-105217	A69-9001-1247	1
2012-04-08 06:32:12	2012-04-08 16:32:12	VR2W-105217	A69-9001-1247	1
2012-04-08 06:44:14	2012-04-08 16:44:14	VR2W-105217	A69-9001-1247	1
2012-04-08 06:48:37	2012-04-08 16:48:37	VR2W-105217	A69-9001-1247	1
2012-04-08 06:52:29	2012-04-08 16:52:29	VR2W-105217	A69-9001-1247	1
2012-04-08 06:56:59	2012-04-08 16:56:59	VR2W-105217	A69-9001-1247	1
2012-04-08 07:05:52	2012-04-08 17:05:52	VR2W-105217	A69-9001-1247	1
2012-04-08 07:10:36	2012-04-08 17:10:36	VR2W-105217	A69-9001-1247	1
2012-04-08 07:15:08	2012-04-08 17:15:08	VR2W-105217	A69-9001-1247	1
2012-04-08 07:19:18	2012-04-08 17:19:18	VR2W-105217	A69-9001-1247	1
2012-04-08 07:22:41	2012-04-08 17:22:41	VR2W-105217	A69-9001-1247	1
2012-04-08 07:26:12	2012-04-08 17:26:12	VR2W-105217	A69-9001-1247	1
2012-04-08 07:29:58	2012-04-08 17:29:58	VR2W-105217	A69-9001-1247	1
2012-04-08 07:34:15	2012-04-08 17:34:15	VR2W-105217	A69-9001-1247	1
2012-04-08 07:37:54	2012-04-08 17:37:54	VR2W-105217	A69-9001-1247	1
2012-04-08 07:41:55	2012-04-08 17:41:55	VR2W-105217	A69-9001-1247	1
2012-04-08 07:51:24	2012-04-08 17:51:24	VR2W-105217	A69-9001-1247	1
2012-04-08 07:55:49	2012-04-08 17:55:49	VR2W-105217	A69-9001-1247	1
2012-04-08 22:03:45	2012-04-09 08:03:45	VR2W-105217	A69-9001-1247	1
2012-04-08 22:07:08	2012-04-09 08:07:08	VR2W-105217	A69-9001-1247	1
2012-04-08 22:10:39	2012-04-09 08:10:39	VR2W-105217	A69-9001-1247	1
2012-04-08 22:14:25	2012-04-09 08:14:25	VR2W-105217	A69-9001-1247	1
2012-04-08 22:18:39	2012-04-09 08:18:39	VR2W-105217	A69-9001-1247	1
2012-04-08 22:22:15	2012-04-09 08:22:15	VR2W-105217	A69-9001-1247	1
2012-04-08 22:30:47	2012-04-09 08:30:47	VR2W-105217	A69-9001-1247	1
2012-04-08 22:38:45	2012-04-09 08:38:45	VR2W-105217	A69-9001-1247	1
2012-04-08 22:42:50	2012-04-09 08:42:50	VR2W-105217	A69-9001-1247	1
2012-04-08 22:47:43	2012-04-09 08:47:43	VR2W-105217	A69-9001-1247	1
2012-04-08 22:52:33	2012-04-09 08:52:33	VR2W-105217	A69-9001-1247	1
2012-04-08 23:01:52	2012-04-09 09:01:52	VR2W-105217	A69-9001-1247	1
2012-04-08 23:06:05	2012-04-09 09:06:05	VR2W-105217	A69-9001-1247	1
2012-04-08 23:09:35	2012-04-09 09:09:35	VR2W-105217	A69-9001-1247	1
2012-04-08 23:17:32	2012-04-09 09:17:32	VR2W-105217	A69-9001-1247	1
2012-04-08 23:21:00	2012-04-09 09:21:00	VR2W-105217	A69-9001-1247	1
2012-04-08 23:32:07	2012-04-09 09:32:07	VR2W-105217	A69-9001-1247	1
2012-04-08 23:38:53	2012-04-09 09:38:53	VR2W-105217	A69-9001-1247	1
2012-04-08 23:42:27	2012-04-09 09:42:27	VR2W-105217	A69-9001-1247	1
2012-04-08 23:50:59	2012-04-09 09:50:59	VR2W-105217	A69-9001-1247	1
2012-04-08 23:58:55	2012-04-09 09:58:55	VR2W-105217	A69-9001-1247	1
2012-04-09 00:12:19	2012-04-09 10:12:19	VR2W-105217	A69-9001-1247	1
2012-04-09 00:20:22	2012-04-09 10:20:22	VR2W-105217	A69-9001-1247	1
2012-04-09 00:28:02	2012-04-09 10:28:02	VR2W-105217	A69-9001-1247	1
2012-04-09 00:31:43	2012-04-09 10:31:43	VR2W-105217	A69-9001-1247	1
2012-04-09 00:35:48	2012-04-09 10:35:48	VR2W-105217	A69-9001-1247	1
2012-04-09 00:40:42	2012-04-09 10:40:42	VR2W-105217	A69-9001-1247	1
2012-04-09 00:45:35	2012-04-09 10:45:35	VR2W-105217	A69-9001-1247	1
2012-04-09 00:50:27	2012-04-09 10:50:27	VR2W-105217	A69-9001-1247	1
2012-04-09 01:08:19	2012-04-09 11:08:19	VR2W-105217	A69-9001-1247	1
2012-04-09 01:25:14	2012-04-09 11:25:14	VR2W-105217	A69-9001-1247	1
2012-04-09 01:32:30	2012-04-09 11:32:30	VR2W-105217	A69-9001-1247	1
2012-04-09 02:02:59	2012-04-09 12:02:59	VR2W-105217	A69-9001-1247	1
2012-04-09 02:06:36	2012-04-09 12:06:36	VR2W-105217	A69-9001-1247	1
2012-04-09 02:24:25	2012-04-09 12:24:25	VR2W-105217	A69-9001-1247	1
2012-04-09 02:32:38	2012-04-09 12:32:38	VR2W-105217	A69-9001-1247	1
2012-04-09 02:49:36	2012-04-09 12:49:36	VR2W-105217	A69-9001-1247	1
2012-04-09 03:02:45	2012-04-09 13:02:45	VR2W-105217	A69-9001-1247	1
2012-04-09 03:07:15	2012-04-09 13:07:15	VR2W-105217	A69-9001-1247	1
2012-04-09 03:25:36	2012-04-09 13:25:36	VR2W-105217	A69-9001-1247	1
2012-04-09 03:33:46	2012-04-09 13:33:46	VR2W-105217	A69-9001-1247	1
2012-04-09 03:38:08	2012-04-09 13:38:08	VR2W-105217	A69-9001-1247	1
2012-04-09 03:46:12	2012-04-09 13:46:12	VR2W-105217	A69-9001-1247	1
2012-04-09 03:49:52	2012-04-09 13:49:52	VR2W-105217	A69-9001-1247	1
2012-04-09 04:13:22	2012-04-09 14:13:22	VR2W-105217	A69-9001-1247	1
2012-04-09 04:30:07	2012-04-09 14:30:07	VR2W-105217	A69-9001-1247	1
2012-04-09 04:56:25	2012-04-09 14:56:25	VR2W-105217	A69-9001-1247	1
2012-04-09 04:59:54	2012-04-09 14:59:54	VR2W-105217	A69-9001-1247	1
2012-04-09 05:03:39	2012-04-09 15:03:39	VR2W-105217	A69-9001-1247	1
2012-04-09 05:07:54	2012-04-09 15:07:54	VR2W-105217	A69-9001-1247	1
2012-04-09 05:15:22	2012-04-09 15:15:22	VR2W-105217	A69-9001-1247	1
2012-04-09 05:19:52	2012-04-09 15:19:52	VR2W-105217	A69-9001-1247	1
2012-04-09 06:22:34	2012-04-09 16:22:34	VR2W-105217	A69-9001-1247	1
2012-04-09 06:37:43	2012-04-09 16:37:43	VR2W-105217	A69-9001-1247	1
2012-04-09 06:41:01	2012-04-09 16:41:01	VR2W-105217	A69-9001-1247	1
2012-04-09 06:51:14	2012-04-09 16:51:14	VR2W-105217	A69-9001-1247	1
2012-04-09 07:06:46	2012-04-09 17:06:46	VR2W-105217	A69-9001-1247	1
2012-04-09 07:19:02	2012-04-09 17:19:02	VR2W-105217	A69-9001-1247	1
2012-04-09 07:22:45	2012-04-09 17:22:45	VR2W-105217	A69-9001-1247	1
2012-04-09 07:22:53	2012-04-09 17:22:53	VR2W-105218	A69-9001-1247	1
2012-04-09 07:26:55	2012-04-09 17:26:55	VR2W-105217	A69-9001-1247	1
2012-04-09 07:30:19	2012-04-09 17:30:19	VR2W-105217	A69-9001-1247	1
2012-04-09 07:33:50	2012-04-09 17:33:50	VR2W-105217	A69-9001-1247	1
2012-04-09 07:37:37	2012-04-09 17:37:37	VR2W-105217	A69-9001-1247	1
2012-04-09 07:45:38	2012-04-09 17:45:38	VR2W-105217	A69-9001-1247	1
2012-04-09 07:49:44	2012-04-09 17:49:44	VR2W-105217	A69-9001-1247	1
2012-04-09 07:53:03	2012-04-09 17:53:03	VR2W-105217	A69-9001-1247	1
2012-04-09 07:56:26	2012-04-09 17:56:26	VR2W-105217	A69-9001-1247	1
2012-04-09 08:03:37	2012-04-09 18:03:37	VR2W-105217	A69-9001-1247	1
2012-04-09 21:04:42	2012-04-10 07:04:42	VR2W-105217	A69-9001-1247	1
2012-04-09 21:08:59	2012-04-10 07:08:59	VR2W-105217	A69-9001-1247	1
2012-04-09 21:12:39	2012-04-10 07:12:39	VR2W-105217	A69-9001-1247	1
2012-04-09 21:49:00	2012-04-10 07:49:00	VR2W-105217	A69-9001-1247	1
2012-04-09 21:53:23	2012-04-10 07:53:23	VR2W-105217	A69-9001-1247	1
2012-04-09 21:57:12	2012-04-10 07:57:12	VR2W-105217	A69-9001-1247	1
2012-04-09 22:09:59	2012-04-10 08:09:59	VR2W-105217	A69-9001-1247	1
2012-04-09 22:14:02	2012-04-10 08:14:02	VR2W-105217	A69-9001-1247	1
2012-04-09 22:23:41	2012-04-10 08:23:41	VR2W-105217	A69-9001-1247	1
2012-04-09 22:58:03	2012-04-10 08:58:03	VR2W-105217	A69-9001-1247	1
2012-04-09 23:14:33	2012-04-10 09:14:33	VR2W-105217	A69-9001-1247	1
2012-04-09 23:52:23	2012-04-10 09:52:23	VR2W-105217	A69-9001-1247	1
2012-04-10 01:06:27	2012-04-10 11:06:27	VR2W-105217	A69-9001-1247	1
2012-04-10 01:18:01	2012-04-10 11:18:01	VR2W-105217	A69-9001-1247	1
2012-04-10 01:21:39	2012-04-10 11:21:39	VR2W-105217	A69-9001-1247	1
2012-04-10 01:25:41	2012-04-10 11:25:41	VR2W-105217	A69-9001-1247	1
2012-04-10 01:30:30	2012-04-10 11:30:30	VR2W-105217	A69-9001-1247	1
2012-04-10 01:35:13	2012-04-10 11:35:13	VR2W-105217	A69-9001-1247	1
2012-04-10 03:00:19	2012-04-10 13:00:19	VR2W-105217	A69-9001-1247	1
2012-04-10 03:12:29	2012-04-10 13:12:29	VR2W-105217	A69-9001-1247	1
2012-04-10 04:00:21	2012-04-10 14:00:21	VR2W-105217	A69-9001-1247	1
2012-04-10 04:04:08	2012-04-10 14:04:08	VR2W-105217	A69-9001-1247	1
2012-04-10 04:12:05	2012-04-10 14:12:05	VR2W-105217	A69-9001-1247	1
2012-04-10 04:16:07	2012-04-10 14:16:07	VR2W-105217	A69-9001-1247	1
2012-04-10 04:20:57	2012-04-10 14:20:57	VR2W-105217	A69-9001-1247	1
2012-04-10 04:30:12	2012-04-10 14:30:12	VR2W-105217	A69-9001-1247	1
2012-04-10 04:37:36	2012-04-10 14:37:36	VR2W-105217	A69-9001-1247	1
2012-04-10 04:44:26	2012-04-10 14:44:26	VR2W-105217	A69-9001-1247	1
2012-04-10 04:48:07	2012-04-10 14:48:07	VR2W-105217	A69-9001-1247	1
2012-04-10 04:52:10	2012-04-10 14:52:10	VR2W-105217	A69-9001-1247	1
2012-04-10 05:01:55	2012-04-10 15:01:55	VR2W-105217	A69-9001-1247	1
2012-04-10 05:06:42	2012-04-10 15:06:42	VR2W-105217	A69-9001-1247	1
2012-04-10 05:11:20	2012-04-10 15:11:20	VR2W-105217	A69-9001-1247	1
2012-04-10 05:19:29	2012-04-10 15:19:29	VR2W-105217	A69-9001-1247	1
2012-04-10 05:23:49	2012-04-10 15:23:49	VR2W-105217	A69-9001-1247	1
2012-04-10 05:27:33	2012-04-10 15:27:33	VR2W-105217	A69-9001-1247	1
2012-04-10 05:31:44	2012-04-10 15:31:44	VR2W-105217	A69-9001-1247	1
2012-04-10 05:35:10	2012-04-10 15:35:10	VR2W-105217	A69-9001-1247	1
2012-04-10 05:56:18	2012-04-10 15:56:18	VR2W-105217	A69-9001-1247	1
2012-04-10 05:59:44	2012-04-10 15:59:44	VR2W-105217	A69-9001-1247	1
2012-04-10 06:07:22	2012-04-10 16:07:22	VR2W-105217	A69-9001-1247	1
2012-04-10 06:12:05	2012-04-10 16:12:05	VR2W-105217	A69-9001-1247	1
2012-04-10 06:16:37	2012-04-10 16:16:37	VR2W-105217	A69-9001-1247	1
2012-04-10 06:20:45	2012-04-10 16:20:45	VR2W-105217	A69-9001-1247	1
2012-04-10 06:24:06	2012-04-10 16:24:06	VR2W-105217	A69-9001-1247	1
2012-04-10 06:27:31	2012-04-10 16:27:31	VR2W-105217	A69-9001-1247	1
2012-04-10 06:35:01	2012-04-10 16:35:01	VR2W-105217	A69-9001-1247	1
2012-04-10 06:39:36	2012-04-10 16:39:36	VR2W-105217	A69-9001-1247	1
2012-04-10 06:43:51	2012-04-10 16:43:51	VR2W-105217	A69-9001-1247	1
2012-04-10 06:47:25	2012-04-10 16:47:25	VR2W-105217	A69-9001-1247	1
2012-04-10 06:51:17	2012-04-10 16:51:17	VR2W-105217	A69-9001-1247	1
2012-04-10 06:59:47	2012-04-10 16:59:47	VR2W-105217	A69-9001-1247	1
2012-04-10 07:09:14	2012-04-10 17:09:14	VR2W-105217	A69-9001-1247	1
2012-04-10 07:13:38	2012-04-10 17:13:38	VR2W-105217	A69-9001-1247	1
2012-04-10 07:21:56	2012-04-10 17:21:56	VR2W-105217	A69-9001-1247	1
2012-04-10 07:25:55	2012-04-10 17:25:55	VR2W-105217	A69-9001-1247	1
2012-04-10 07:30:37	2012-04-10 17:30:37	VR2W-105217	A69-9001-1247	1
2012-04-10 07:35:06	2012-04-10 17:35:06	VR2W-105217	A69-9001-1247	1
2012-04-10 07:43:58	2012-04-10 17:43:58	VR2W-105217	A69-9001-1247	1
2012-04-10 07:53:06	2012-04-10 17:53:06	VR2W-105217	A69-9001-1247	1
2012-04-10 08:06:23	2012-04-10 18:06:23	VR2W-105217	A69-9001-1247	1
2012-04-10 08:10:34	2012-04-10 18:10:34	VR2W-105217	A69-9001-1247	1
2012-04-10 21:07:14	2012-04-11 07:07:14	VR2W-105217	A69-9001-1247	1
2012-04-10 21:11:04	2012-04-11 07:11:04	VR2W-105217	A69-9001-1247	1
2012-04-10 21:24:04	2012-04-11 07:24:04	VR2W-105217	A69-9001-1247	1
2012-04-10 21:28:24	2012-04-11 07:28:24	VR2W-105217	A69-9001-1247	1
2012-04-10 21:32:08	2012-04-11 07:32:08	VR2W-105217	A69-9001-1247	1
2012-04-10 21:54:25	2012-04-11 07:54:25	VR2W-105217	A69-9001-1247	1
2012-04-10 23:00:32	2012-04-11 09:00:32	VR2W-105217	A69-9001-1247	1
2012-04-10 23:12:13	2012-04-11 09:12:13	VR2W-105217	A69-9001-1247	1
2012-04-10 23:16:44	2012-04-11 09:16:44	VR2W-105217	A69-9001-1247	1
2012-04-10 23:20:49	2012-04-11 09:20:49	VR2W-105217	A69-9001-1247	1
2012-04-10 23:30:35	2012-04-11 09:30:35	VR2W-105217	A69-9001-1247	1
2012-04-10 23:35:26	2012-04-11 09:35:26	VR2W-105217	A69-9001-1247	1
2012-04-10 23:49:03	2012-04-11 09:49:03	VR2W-105217	A69-9001-1247	1
2012-04-11 00:12:54	2012-04-11 10:12:54	VR2W-105217	A69-9001-1247	1
2012-04-11 00:17:26	2012-04-11 10:17:26	VR2W-105217	A69-9001-1247	1
2012-04-11 00:28:15	2012-04-11 10:28:15	VR2W-105217	A69-9001-1247	1
2012-04-11 00:39:32	2012-04-11 10:39:32	VR2W-105217	A69-9001-1247	1
2012-04-11 01:12:53	2012-04-11 11:12:53	VR2W-105217	A69-9001-1247	1
2012-04-11 01:16:53	2012-04-11 11:16:53	VR2W-105217	A69-9001-1247	1
2012-04-11 01:33:48	2012-04-11 11:33:48	VR2W-105217	A69-9001-1247	1
2012-04-11 01:41:24	2012-04-11 11:41:24	VR2W-105217	A69-9001-1247	1
2012-04-11 01:46:06	2012-04-11 11:46:06	VR2W-105217	A69-9001-1247	1
2012-04-11 02:09:17	2012-04-11 12:09:17	VR2W-105217	A69-9001-1247	1
2012-04-11 02:32:04	2012-04-11 12:32:04	VR2W-105217	A69-9001-1247	1
2012-04-11 03:06:24	2012-04-11 13:06:24	VR2W-105217	A69-9001-1247	1
2012-04-11 03:29:41	2012-04-11 13:29:41	VR2W-105217	A69-9001-1247	1
2012-04-11 03:34:29	2012-04-11 13:34:29	VR2W-105217	A69-9001-1247	1
2012-04-11 03:43:40	2012-04-11 13:43:40	VR2W-105217	A69-9001-1247	1
2012-04-11 03:57:16	2012-04-11 13:57:16	VR2W-105217	A69-9001-1247	1
2012-04-11 04:01:49	2012-04-11 14:01:49	VR2W-105217	A69-9001-1247	1
2012-04-11 04:09:24	2012-04-11 14:09:24	VR2W-105217	A69-9001-1247	1
2012-04-11 04:25:06	2012-04-11 14:25:06	VR2W-105217	A69-9001-1247	1
2012-04-11 04:33:49	2012-04-11 14:33:49	VR2W-105217	A69-9001-1247	1
2012-04-11 04:37:12	2012-04-11 14:37:12	VR2W-105217	A69-9001-1247	1
2012-04-11 04:57:14	2012-04-11 14:57:14	VR2W-105217	A69-9001-1247	1
2012-04-11 05:10:03	2012-04-11 15:10:03	VR2W-105217	A69-9001-1247	1
2012-04-11 05:17:41	2012-04-11 15:17:41	VR2W-105217	A69-9001-1247	1
2012-04-11 05:22:25	2012-04-11 15:22:25	VR2W-105217	A69-9001-1247	1
2012-04-11 05:50:10	2012-04-11 15:50:10	VR2W-105217	A69-9001-1247	1
2012-04-11 06:08:00	2012-04-11 16:08:00	VR2W-105217	A69-9001-1247	1
2012-04-11 06:12:16	2012-04-11 16:12:16	VR2W-105217	A69-9001-1247	1
2012-04-11 06:15:52	2012-04-11 16:15:52	VR2W-105217	A69-9001-1247	1
2012-04-11 06:28:49	2012-04-11 16:28:49	VR2W-105217	A69-9001-1247	1
2012-04-11 06:32:36	2012-04-11 16:32:36	VR2W-105217	A69-9001-1247	1
2012-04-11 06:40:38	2012-04-11 16:40:38	VR2W-105217	A69-9001-1247	1
2012-04-11 06:44:47	2012-04-11 16:44:47	VR2W-105217	A69-9001-1247	1
2012-04-11 06:48:09	2012-04-11 16:48:09	VR2W-105217	A69-9001-1247	1
2012-04-11 06:55:23	2012-04-11 16:55:23	VR2W-105217	A69-9001-1247	1
2012-04-11 06:59:35	2012-04-11 16:59:35	VR2W-105217	A69-9001-1247	1
2012-04-11 07:06:42	2012-04-11 17:06:42	VR2W-105217	A69-9001-1247	1
2012-04-11 07:10:46	2012-04-11 17:10:46	VR2W-105217	A69-9001-1247	1
2012-04-11 07:15:37	2012-04-11 17:15:37	VR2W-105217	A69-9001-1247	1
2012-04-11 07:20:24	2012-04-11 17:20:24	VR2W-105217	A69-9001-1247	1
2012-04-11 07:29:22	2012-04-11 17:29:22	VR2W-105217	A69-9001-1247	1
2012-04-11 07:40:49	2012-04-11 17:40:49	VR2W-105217	A69-9001-1247	1
2012-04-11 07:44:34	2012-04-11 17:44:34	VR2W-105217	A69-9001-1247	1
2012-04-11 07:48:48	2012-04-11 17:48:48	VR2W-105217	A69-9001-1247	1
2012-04-11 07:52:22	2012-04-11 17:52:22	VR2W-105217	A69-9001-1247	1
2012-04-11 07:56:15	2012-04-11 17:56:15	VR2W-105217	A69-9001-1247	1
2012-04-11 08:00:45	2012-04-11 18:00:45	VR2W-105217	A69-9001-1247	1
2012-04-11 21:27:26	2012-04-12 07:27:26	VR2W-105217	A69-9001-1247	1
2012-04-11 21:58:50	2012-04-12 07:58:50	VR2W-105217	A69-9001-1247	1
2012-04-11 23:07:12	2012-04-12 09:07:12	VR2W-105217	A69-9001-1247	1
2012-04-11 23:42:57	2012-04-12 09:42:57	VR2W-105217	A69-9001-1247	1
2012-04-11 23:57:08	2012-04-12 09:57:08	VR2W-105217	A69-9001-1247	1
2012-04-12 00:21:49	2012-04-12 10:21:49	VR2W-105217	A69-9001-1247	1
2012-04-12 00:26:14	2012-04-12 10:26:14	VR2W-105217	A69-9001-1247	1
2012-04-12 01:13:01	2012-04-12 11:13:01	VR2W-105217	A69-9001-1247	1
2012-04-12 02:06:07	2012-04-12 12:06:07	VR2W-105217	A69-9001-1247	1
2012-04-12 02:44:02	2012-04-12 12:44:02	VR2W-105217	A69-9001-1247	1
2012-04-12 03:13:48	2012-04-12 13:13:48	VR2W-105217	A69-9001-1247	1
2012-04-12 03:21:51	2012-04-12 13:21:51	VR2W-105217	A69-9001-1247	1
2012-04-12 04:07:32	2012-04-12 14:07:32	VR2W-105217	A69-9001-1247	1
2012-04-12 04:45:41	2012-04-12 14:45:41	VR2W-105217	A69-9001-1247	1
2012-04-12 04:50:13	2012-04-12 14:50:13	VR2W-105217	A69-9001-1247	1
2012-04-12 05:16:40	2012-04-12 15:16:40	VR2W-105217	A69-9001-1247	1
2012-04-12 05:29:49	2012-04-12 15:29:49	VR2W-105217	A69-9001-1247	1
2012-04-12 05:34:17	2012-04-12 15:34:17	VR2W-105217	A69-9001-1247	1
2012-04-12 05:51:47	2012-04-12 15:51:47	VR2W-105217	A69-9001-1247	1
2012-04-12 05:58:55	2012-04-12 15:58:55	VR2W-105217	A69-9001-1247	1
2012-04-12 06:03:01	2012-04-12 16:03:01	VR2W-105217	A69-9001-1247	1
2012-04-12 06:06:18	2012-04-12 16:06:18	VR2W-105217	A69-9001-1247	1
2012-04-12 06:09:37	2012-04-12 16:09:37	VR2W-105217	A69-9001-1247	1
2012-04-12 06:40:13	2012-04-12 16:40:13	VR2W-105217	A69-9001-1247	1
2012-04-12 22:05:56	2012-04-13 08:05:56	VR2W-105217	A69-9001-1247	1
2012-04-12 22:09:29	2012-04-13 08:09:29	VR2W-105217	A69-9001-1247	1
2012-04-12 22:30:54	2012-04-13 08:30:54	VR2W-105217	A69-9001-1247	1
2012-04-12 22:39:38	2012-04-13 08:39:38	VR2W-105217	A69-9001-1247	1
2012-04-12 22:44:12	2012-04-13 08:44:12	VR2W-105217	A69-9001-1247	1
2012-04-12 23:30:38	2012-04-13 09:30:38	VR2W-105217	A69-9001-1247	1
2012-04-12 23:52:26	2012-04-13 09:52:26	VR2W-105217	A69-9001-1247	1
2012-04-13 00:00:01	2012-04-13 10:00:01	VR2W-105217	A69-9001-1247	1
2012-04-13 00:17:51	2012-04-13 10:17:51	VR2W-105217	A69-9001-1247	1
2012-04-13 03:42:16	2012-04-13 13:42:16	VR2W-105217	A69-9001-1247	1
2012-04-13 04:01:26	2012-04-13 14:01:26	VR2W-105217	A69-9001-1247	1
2012-04-13 04:18:20	2012-04-13 14:18:20	VR2W-105217	A69-9001-1247	1
2012-04-13 04:30:59	2012-04-13 14:30:59	VR2W-105217	A69-9001-1247	1
2012-04-13 04:55:30	2012-04-13 14:55:30	VR2W-105217	A69-9001-1247	1
2012-04-13 05:03:55	2012-04-13 15:03:55	VR2W-105217	A69-9001-1247	1
2012-04-13 06:00:59	2012-04-13 16:00:59	VR2W-105217	A69-9001-1247	1
2012-04-13 06:13:26	2012-04-13 16:13:26	VR2W-105217	A69-9001-1247	1
2012-04-13 07:55:02	2012-04-13 17:55:02	VR2W-105217	A69-9001-1247	1
2012-04-13 22:10:34	2012-04-14 08:10:34	VR2W-105217	A69-9001-1247	1
2012-04-13 22:14:40	2012-04-14 08:14:40	VR2W-105217	A69-9001-1247	1
2012-04-13 22:24:27	2012-04-14 08:24:27	VR2W-105217	A69-9001-1247	1
2012-04-13 23:02:25	2012-04-14 09:02:25	VR2W-105217	A69-9001-1247	1
2012-04-14 02:55:39	2012-04-14 12:55:39	VR2W-105217	A69-9001-1247	1
2012-04-14 03:09:02	2012-04-14 13:09:02	VR2W-105217	A69-9001-1247	1
2012-04-14 03:18:21	2012-04-14 13:18:21	VR2W-105217	A69-9001-1247	1
2012-04-14 03:22:33	2012-04-14 13:22:33	VR2W-105217	A69-9001-1247	1
2012-04-14 03:33:57	2012-04-14 13:33:57	VR2W-105217	A69-9001-1247	1
2012-04-14 03:37:24	2012-04-14 13:37:24	VR2W-105217	A69-9001-1247	1
2012-04-14 03:49:53	2012-04-14 13:49:53	VR2W-105217	A69-9001-1247	1
2012-04-14 04:39:58	2012-04-14 14:39:58	VR2W-105217	A69-9001-1247	1
2012-04-14 05:52:06	2012-04-14 15:52:06	VR2W-105217	A69-9001-1247	1
2012-04-14 07:22:07	2012-04-14 17:22:07	VR2W-105217	A69-9001-1247	1
2012-04-14 07:26:07	2012-04-14 17:26:07	VR2W-105217	A69-9001-1247	1
2012-04-14 07:35:24	2012-04-14 17:35:24	VR2W-105217	A69-9001-1247	1
2012-04-14 07:39:33	2012-04-14 17:39:33	VR2W-105217	A69-9001-1247	1
2012-04-14 22:14:29	2012-04-15 08:14:29	VR2W-105217	A69-9001-1247	1
2012-04-14 22:18:26	2012-04-15 08:18:26	VR2W-105217	A69-9001-1247	1
2012-04-14 22:39:05	2012-04-15 08:39:05	VR2W-105217	A69-9001-1247	1
2012-04-14 22:52:22	2012-04-15 08:52:22	VR2W-105217	A69-9001-1247	1
2012-04-14 22:59:57	2012-04-15 08:59:57	VR2W-105217	A69-9001-1247	1
2012-04-14 23:15:46	2012-04-15 09:15:46	VR2W-105217	A69-9001-1247	1
2012-04-14 23:28:42	2012-04-15 09:28:42	VR2W-105217	A69-9001-1247	1
2012-04-14 23:37:11	2012-04-15 09:37:11	VR2W-105217	A69-9001-1247	1
2012-04-15 00:05:43	2012-04-15 10:05:43	VR2W-105217	A69-9001-1247	1
2012-04-15 00:09:34	2012-04-15 10:09:34	VR2W-105217	A69-9001-1247	1
2012-04-15 00:14:00	2012-04-15 10:14:00	VR2W-105217	A69-9001-1247	1
2012-04-15 00:17:55	2012-04-15 10:17:55	VR2W-105217	A69-9001-1247	1
2012-04-15 00:22:31	2012-04-15 10:22:31	VR2W-105217	A69-9001-1247	1
2012-04-15 00:30:24	2012-04-15 10:30:24	VR2W-105217	A69-9001-1247	1
2012-04-15 01:09:38	2012-04-15 11:09:38	VR2W-105217	A69-9001-1247	1
2012-04-15 01:41:28	2012-04-15 11:41:28	VR2W-105217	A69-9001-1247	1
2012-04-15 02:10:00	2012-04-15 12:10:00	VR2W-105217	A69-9001-1247	1
2012-04-15 02:13:42	2012-04-15 12:13:42	VR2W-105217	A69-9001-1247	1
2012-04-15 02:24:32	2012-04-15 12:24:32	VR2W-105217	A69-9001-1247	1
2012-04-15 02:51:31	2012-04-15 12:51:31	VR2W-105217	A69-9001-1247	1
2012-04-15 02:55:51	2012-04-15 12:55:51	VR2W-105217	A69-9001-1247	1
2012-04-15 03:52:43	2012-04-15 13:52:43	VR2W-105217	A69-9001-1247	1
2012-04-15 21:15:23	2012-04-16 07:15:23	VR2W-105217	A69-9001-1247	1
2012-04-15 21:33:38	2012-04-16 07:33:38	VR2W-105217	A69-9001-1247	1
2012-04-15 21:42:51	2012-04-16 07:42:51	VR2W-105217	A69-9001-1247	1
2012-04-15 22:06:29	2012-04-16 08:06:29	VR2W-105217	A69-9001-1247	1
2012-04-15 22:53:59	2012-04-16 08:53:59	VR2W-105217	A69-9001-1247	1
2012-04-16 01:00:01	2012-04-16 11:00:01	VR2W-105217	A69-9001-1247	1
2012-04-16 01:20:31	2012-04-16 11:20:31	VR2W-105217	A69-9001-1247	1
2012-04-16 21:13:36	2012-04-17 07:13:36	VR2W-105217	A69-9001-1247	1
2012-04-16 21:17:09	2012-04-17 07:17:09	VR2W-105217	A69-9001-1247	1
2012-04-16 21:20:58	2012-04-17 07:20:58	VR2W-105217	A69-9001-1247	1
2012-04-16 21:33:34	2012-04-17 07:33:34	VR2W-105217	A69-9001-1247	1
2012-04-16 21:46:00	2012-04-17 07:46:00	VR2W-105217	A69-9001-1247	1
2012-04-16 21:50:53	2012-04-17 07:50:53	VR2W-105217	A69-9001-1247	1
2012-04-17 01:05:23	2012-04-17 11:05:23	VR2W-105217	A69-9001-1247	1
2012-04-17 04:05:23	2012-04-17 14:05:23	VR2W-105217	A69-9001-1247	1
2012-04-17 04:24:10	2012-04-17 14:24:10	VR2W-105217	A69-9001-1247	1
2012-04-17 04:27:32	2012-04-17 14:27:32	VR2W-105217	A69-9001-1247	1
2012-04-17 04:34:39	2012-04-17 14:34:39	VR2W-105217	A69-9001-1247	1
2012-04-17 04:43:38	2012-04-17 14:43:38	VR2W-105217	A69-9001-1247	1
2012-04-17 05:07:22	2012-04-17 15:07:22	VR2W-105217	A69-9001-1247	1
2012-04-17 07:57:13	2012-04-17 17:57:13	VR2W-105217	A69-9001-1247	1
2012-04-18 01:43:40	2012-04-18 11:43:40	VR2W-105217	A69-9001-1247	1
2012-04-18 03:00:00	2012-04-18 13:00:00	VR2W-105217	A69-9001-1247	1
2012-04-18 04:12:11	2012-04-18 14:12:11	VR2W-105217	A69-9001-1247	1
2012-04-18 05:19:20	2012-04-18 15:19:20	VR2W-105217	A69-9001-1247	1
2012-04-18 05:28:07	2012-04-18 15:28:07	VR2W-105217	A69-9001-1247	1
2012-04-19 01:23:21	2012-04-19 11:23:21	VR2W-105217	A69-9001-1247	1
2012-04-19 05:17:18	2012-04-19 15:17:18	VR2W-105217	A69-9001-1247	1
2012-04-19 05:29:43	2012-04-19 15:29:43	VR2W-105217	A69-9001-1247	1
2012-04-19 05:37:27	2012-04-19 15:37:27	VR2W-105217	A69-9001-1247	1
2012-04-19 06:33:24	2012-04-19 16:33:24	VR2W-105217	A69-9001-1247	1
2012-04-19 21:31:50	2012-04-20 07:31:50	VR2W-105218	A69-9001-1247	1
2012-04-19 21:48:58	2012-04-20 07:48:58	VR2W-105217	A69-9001-1247	1
2012-04-19 22:03:28	2012-04-20 08:03:28	VR2W-105217	A69-9001-1247	1
2012-04-19 22:14:43	2012-04-20 08:14:43	VR2W-105217	A69-9001-1247	1
2012-04-19 22:31:48	2012-04-20 08:31:48	VR2W-105217	A69-9001-1247	1
2012-04-19 22:35:51	2012-04-20 08:35:51	VR2W-105217	A69-9001-1247	1
2012-04-19 22:40:43	2012-04-20 08:40:43	VR2W-105217	A69-9001-1247	1
2012-04-20 01:49:02	2012-04-20 11:49:02	VR2W-105217	A69-9001-1247	1
2012-04-20 01:58:25	2012-04-20 11:58:25	VR2W-105217	A69-9001-1247	1
2012-04-20 02:24:59	2012-04-20 12:24:59	VR2W-105217	A69-9001-1247	1
2012-04-20 02:50:50	2012-04-20 12:50:50	VR2W-105217	A69-9001-1247	1
2012-04-20 02:58:45	2012-04-20 12:58:45	VR2W-105217	A69-9001-1247	1
2012-04-20 03:32:08	2012-04-20 13:32:08	VR2W-105217	A69-9001-1247	1
2012-04-20 03:44:55	2012-04-20 13:44:55	VR2W-105217	A69-9001-1247	1
2012-04-20 03:49:14	2012-04-20 13:49:14	VR2W-105217	A69-9001-1247	1
2012-04-20 04:00:32	2012-04-20 14:00:32	VR2W-105217	A69-9001-1247	1
2012-04-20 04:25:18	2012-04-20 14:25:18	VR2W-105216	A69-9001-1247	1
2012-04-20 05:15:48	2012-04-20 15:15:48	VR2W-105217	A69-9001-1247	1
2012-04-20 05:23:02	2012-04-20 15:23:02	VR2W-105217	A69-9001-1247	1
2012-04-20 06:10:16	2012-04-20 16:10:16	VR2W-105217	A69-9001-1247	1
2012-04-20 21:36:12	2012-04-21 07:36:12	VR2W-105222	A69-9001-1247	1
2012-04-20 21:48:48	2012-04-21 07:48:48	VR2W-105222	A69-9001-1247	1
2012-04-21 01:55:01	2012-04-21 11:55:01	VR2W-105217	A69-9001-1247	1
2012-04-21 01:58:40	2012-04-21 11:58:40	VR2W-105217	A69-9001-1247	1
2012-04-21 02:02:43	2012-04-21 12:02:43	VR2W-105217	A69-9001-1247	1
2012-04-21 02:55:39	2012-04-21 12:55:39	VR2W-105217	A69-9001-1247	1
2012-04-21 03:03:19	2012-04-21 13:03:19	VR2W-105217	A69-9001-1247	1
2012-04-21 03:12:47	2012-04-21 13:12:47	VR2W-105217	A69-9001-1247	1
2012-04-21 03:21:06	2012-04-21 13:21:06	VR2W-105217	A69-9001-1247	1
2012-04-21 05:20:44	2012-04-21 15:20:44	VR2W-105217	A69-9001-1247	1
2012-04-21 06:17:15	2012-04-21 16:17:15	VR2W-105217	A69-9001-1247	1
2012-04-21 06:21:07	2012-04-21 16:21:07	VR2W-105217	A69-9001-1247	1
2012-04-21 06:34:12	2012-04-21 16:34:12	VR2W-105217	A69-9001-1247	1
2012-04-21 06:42:31	2012-04-21 16:42:31	VR2W-105217	A69-9001-1247	1
2012-04-21 20:59:10	2012-04-22 06:59:10	VR2W-105218	A69-9001-1247	1
2012-04-21 21:02:17	2012-04-22 07:02:17	VR2W-105217	A69-9001-1247	1
2012-04-21 21:12:36	2012-04-22 07:12:36	VR2W-105218	A69-9001-1247	1
2012-04-21 21:30:33	2012-04-22 07:30:33	VR2W-105217	A69-9001-1247	1
2012-04-21 23:55:54	2012-04-22 09:55:54	VR2W-105217	A69-9001-1247	1
2012-04-22 02:28:42	2012-04-22 12:28:42	VR2W-105217	A69-9001-1247	1
2012-04-22 03:30:08	2012-04-22 13:30:08	VR2W-105217	A69-9001-1247	1
2012-04-22 03:35:00	2012-04-22 13:35:00	VR2W-105217	A69-9001-1247	1
2012-04-22 03:44:29	2012-04-22 13:44:29	VR2W-105217	A69-9001-1247	1
2012-04-22 03:48:53	2012-04-22 13:48:53	VR2W-105217	A69-9001-1247	1
2012-04-22 04:27:13	2012-04-22 14:27:13	VR2W-105217	A69-9001-1247	1
2012-04-22 04:31:47	2012-04-22 14:31:47	VR2W-105217	A69-9001-1247	1
2012-04-22 04:36:00	2012-04-22 14:36:00	VR2W-105217	A69-9001-1247	1
2012-04-22 04:39:31	2012-04-22 14:39:31	VR2W-105217	A69-9001-1247	1
2012-04-22 04:47:33	2012-04-22 14:47:33	VR2W-105217	A69-9001-1247	1
2012-04-22 05:03:57	2012-04-22 15:03:57	VR2W-105217	A69-9001-1247	1
2012-04-22 05:11:32	2012-04-22 15:11:32	VR2W-105217	A69-9001-1247	1
2012-04-22 05:29:31	2012-04-22 15:29:31	VR2W-105217	A69-9001-1247	1
2012-04-22 05:46:50	2012-04-22 15:46:50	VR2W-105217	A69-9001-1247	1
2012-04-22 05:50:45	2012-04-22 15:50:45	VR2W-105217	A69-9001-1247	1
2012-04-22 05:55:21	2012-04-22 15:55:21	VR2W-105217	A69-9001-1247	1
2012-04-22 06:07:02	2012-04-22 16:07:02	VR2W-105217	A69-9001-1247	1
2012-04-22 06:11:30	2012-04-22 16:11:30	VR2W-105217	A69-9001-1247	1
2012-04-22 06:37:09	2012-04-22 16:37:09	VR2W-105217	A69-9001-1247	1
2012-04-22 06:40:35	2012-04-22 16:40:35	VR2W-105217	A69-9001-1247	1
2012-04-24 03:30:42	2012-04-24 13:30:42	VR2W-105217	A69-9001-1247	1
2012-04-24 04:09:02	2012-04-24 14:09:02	VR2W-105217	A69-9001-1247	1
2012-04-24 04:13:11	2012-04-24 14:13:11	VR2W-105217	A69-9001-1247	1
2012-04-24 04:52:11	2012-04-24 14:52:11	VR2W-105217	A69-9001-1247	1
2012-04-24 05:36:04	2012-04-24 15:36:04	VR2W-105217	A69-9001-1247	1
2012-04-24 06:05:51	2012-04-24 16:05:51	VR2W-105217	A69-9001-1247	1
2012-04-24 06:10:29	2012-04-24 16:10:29	VR2W-105217	A69-9001-1247	1
2012-04-24 07:35:24	2012-04-24 17:35:24	VR2W-105217	A69-9001-1247	1
2012-04-24 21:10:20	2012-04-25 07:10:20	VR2W-105217	A69-9001-1247	1
2012-04-24 21:40:14	2012-04-25 07:40:14	VR2W-105217	A69-9001-1247	1
2012-04-24 22:35:31	2012-04-25 08:35:31	VR2W-105217	A69-9001-1247	1
2012-04-24 23:02:27	2012-04-25 09:02:27	VR2W-105217	A69-9001-1247	1
2012-04-25 03:26:27	2012-04-25 13:26:27	VR2W-105217	A69-9001-1247	1
2012-04-25 03:39:28	2012-04-25 13:39:28	VR2W-105217	A69-9001-1247	1
2012-04-25 05:18:17	2012-04-25 15:18:17	VR2W-105217	A69-9001-1247	1
2012-04-25 05:21:46	2012-04-25 15:21:46	VR2W-105217	A69-9001-1247	1
2012-04-25 05:25:28	2012-04-25 15:25:28	VR2W-105217	A69-9001-1247	1
2012-04-25 05:29:36	2012-04-25 15:29:36	VR2W-105217	A69-9001-1247	1
2012-04-25 05:36:21	2012-04-25 15:36:21	VR2W-105217	A69-9001-1247	1
2012-04-25 06:07:54	2012-04-25 16:07:54	VR2W-105217	A69-9001-1247	1
2012-04-25 06:30:35	2012-04-25 16:30:35	VR2W-105217	A69-9001-1247	1
2012-04-25 06:34:22	2012-04-25 16:34:22	VR2W-105217	A69-9001-1247	1
2012-04-25 06:46:26	2012-04-25 16:46:26	VR2W-105217	A69-9001-1247	1
2012-04-25 07:15:43	2012-04-25 17:15:43	VR2W-105217	A69-9001-1247	1
2012-04-25 07:20:20	2012-04-25 17:20:20	VR2W-105217	A69-9001-1247	1
2012-04-25 07:53:46	2012-04-25 17:53:46	VR2W-105217	A69-9001-1247	1
2012-04-25 22:03:24	2012-04-26 08:03:24	VR2W-105217	A69-9001-1247	1
2012-04-26 03:22:49	2012-04-26 13:22:49	VR2W-105217	A69-9001-1247	1
2012-04-26 04:55:13	2012-04-26 14:55:13	VR2W-105217	A69-9001-1247	1
2012-04-26 04:59:03	2012-04-26 14:59:03	VR2W-105217	A69-9001-1247	1
2012-04-26 05:50:56	2012-04-26 15:50:56	VR2W-105217	A69-9001-1247	1
2012-04-26 06:36:29	2012-04-26 16:36:29	VR2W-105217	A69-9001-1247	1
2012-04-26 06:40:02	2012-04-26 16:40:02	VR2W-105217	A69-9001-1247	1
2012-04-26 07:23:28	2012-04-26 17:23:28	VR2W-105217	A69-9001-1247	1
2012-04-26 07:36:14	2012-04-26 17:36:14	VR2W-105217	A69-9001-1247	1
2012-04-26 21:35:46	2012-04-27 07:35:46	VR2W-105217	A69-9001-1247	1
2012-04-26 23:59:03	2012-04-27 09:59:03	VR2W-105217	A69-9001-1247	1
2012-04-27 00:45:13	2012-04-27 10:45:13	VR2W-105217	A69-9001-1247	1
2012-04-27 02:56:48	2012-04-27 12:56:48	VR2W-105217	A69-9001-1247	1
2012-04-27 03:00:58	2012-04-27 13:00:58	VR2W-105217	A69-9001-1247	1
2012-04-27 03:08:00	2012-04-27 13:08:00	VR2W-105217	A69-9001-1247	1
2012-04-27 03:11:56	2012-04-27 13:11:56	VR2W-105217	A69-9001-1247	1
2012-04-27 03:28:54	2012-04-27 13:28:54	VR2W-105217	A69-9001-1247	1
2012-04-27 03:40:42	2012-04-27 13:40:42	VR2W-105217	A69-9001-1247	1
2012-04-27 03:49:08	2012-04-27 13:49:08	VR2W-105217	A69-9001-1247	1
2012-04-27 04:00:05	2012-04-27 14:00:05	VR2W-105217	A69-9001-1247	1
2012-04-27 04:12:41	2012-04-27 14:12:41	VR2W-105217	A69-9001-1247	1
2012-04-27 05:37:40	2012-04-27 15:37:40	VR2W-105217	A69-9001-1247	1
2012-04-27 05:42:19	2012-04-27 15:42:19	VR2W-105217	A69-9001-1247	1
2012-04-27 05:50:28	2012-04-27 15:50:28	VR2W-105217	A69-9001-1247	1
2012-04-27 06:05:50	2012-04-27 16:05:50	VR2W-105217	A69-9001-1247	1
2012-04-27 06:23:00	2012-04-27 16:23:00	VR2W-105217	A69-9001-1247	1
2012-04-27 06:27:08	2012-04-27 16:27:08	VR2W-105217	A69-9001-1247	1
2012-04-27 06:41:16	2012-04-27 16:41:16	VR2W-105217	A69-9001-1247	1
2012-04-27 07:26:36	2012-04-27 17:26:36	VR2W-105217	A69-9001-1247	1
2012-04-27 07:53:49	2012-04-27 17:53:49	VR2W-105217	A69-9001-1247	1
2012-04-28 20:49:27	2012-04-29 06:49:27	VR2W-105217	A69-9001-1247	1
2012-04-29 01:10:00	2012-04-29 11:10:00	VR2W-105217	A69-9001-1247	1
2012-04-29 01:33:16	2012-04-29 11:33:16	VR2W-105217	A69-9001-1247	1
2012-04-29 01:56:08	2012-04-29 11:56:08	VR2W-105217	A69-9001-1247	1
2012-04-29 02:22:31	2012-04-29 12:22:31	VR2W-105217	A69-9001-1247	1
2012-04-29 03:06:22	2012-04-29 13:06:22	VR2W-105217	A69-9001-1247	1
2012-04-29 03:13:57	2012-04-29 13:13:57	VR2W-105217	A69-9001-1247	1
2012-04-29 04:33:19	2012-04-29 14:33:19	VR2W-105217	A69-9001-1247	1
2012-04-29 04:37:45	2012-04-29 14:37:45	VR2W-105217	A69-9001-1247	1
2012-04-29 04:41:41	2012-04-29 14:41:41	VR2W-105217	A69-9001-1247	1
2012-04-29 04:50:35	2012-04-29 14:50:35	VR2W-105217	A69-9001-1247	1
2012-04-29 05:32:09	2012-04-29 15:32:09	VR2W-105217	A69-9001-1247	1
2012-04-29 06:06:20	2012-04-29 16:06:20	VR2W-105217	A69-9001-1247	1
2012-04-29 21:29:49	2012-04-30 07:29:49	VR2W-105217	A69-9001-1247	1
2012-04-29 21:37:28	2012-04-30 07:37:28	VR2W-105217	A69-9001-1247	1
2012-04-30 01:03:05	2012-04-30 11:03:05	VR2W-105217	A69-9001-1247	1
2012-04-30 01:37:54	2012-04-30 11:37:54	VR2W-105217	A69-9001-1247	1
2012-04-30 01:56:48	2012-04-30 11:56:48	VR2W-105217	A69-9001-1247	1
2012-04-30 02:01:06	2012-04-30 12:01:06	VR2W-105217	A69-9001-1247	1
2012-04-30 02:08:49	2012-04-30 12:08:49	VR2W-105217	A69-9001-1247	1
2012-04-30 02:23:04	2012-04-30 12:23:04	VR2W-105217	A69-9001-1247	1
2012-04-30 02:31:05	2012-04-30 12:31:05	VR2W-105217	A69-9001-1247	1
2012-04-30 02:41:59	2012-04-30 12:41:59	VR2W-105217	A69-9001-1247	1
2012-04-30 04:56:09	2012-04-30 14:56:09	VR2W-105217	A69-9001-1247	1
2012-04-30 05:07:45	2012-04-30 15:07:45	VR2W-105217	A69-9001-1247	1
2012-04-30 05:11:24	2012-04-30 15:11:24	VR2W-105217	A69-9001-1247	1
2012-04-30 20:59:43	2012-05-01 06:59:43	VR2W-105217	A69-9001-1247	1
2012-04-30 21:38:35	2012-05-01 07:38:35	VR2W-105217	A69-9001-1247	1
2012-04-30 21:55:11	2012-05-01 07:55:11	VR2W-105217	A69-9001-1247	1
2012-04-30 21:59:01	2012-05-01 07:59:01	VR2W-105217	A69-9001-1247	1
2012-05-01 03:29:26	2012-05-01 13:29:26	VR2W-105217	A69-9001-1247	1
2012-05-01 21:20:01	2012-05-02 07:20:01	VR2W-105217	A69-9001-1247	1
2012-05-01 21:31:48	2012-05-02 07:31:48	VR2W-105217	A69-9001-1247	1
2012-05-01 21:46:00	2012-05-02 07:46:00	VR2W-105217	A69-9001-1247	1
2012-05-01 22:49:27	2012-05-02 08:49:27	VR2W-105217	A69-9001-1247	1
2012-05-02 04:17:07	2012-05-02 14:17:07	VR2W-105217	A69-9001-1247	1
2012-05-02 04:26:56	2012-05-02 14:26:56	VR2W-105217	A69-9001-1247	1
2012-05-02 05:58:53	2012-05-02 15:58:53	VR2W-105217	A69-9001-1247	1
2012-05-02 07:38:11	2012-05-02 17:38:11	VR2W-105217	A69-9001-1247	1
2012-05-03 00:41:24	2012-05-03 10:41:24	VR2W-105217	A69-9001-1247	1
2012-05-03 03:23:15	2012-05-03 13:23:15	VR2W-105217	A69-9001-1247	1
2012-05-03 03:59:33	2012-05-03 13:59:33	VR2W-105217	A69-9001-1247	1
2012-05-03 04:07:50	2012-05-03 14:07:50	VR2W-105217	A69-9001-1247	1
2012-05-03 04:12:21	2012-05-03 14:12:21	VR2W-105217	A69-9001-1247	1
2012-05-03 04:23:08	2012-05-03 14:23:08	VR2W-105217	A69-9001-1247	1
2012-05-03 04:26:33	2012-05-03 14:26:33	VR2W-105217	A69-9001-1247	1
2012-05-03 04:49:13	2012-05-03 14:49:13	VR2W-105217	A69-9001-1247	1
2012-05-03 04:52:33	2012-05-03 14:52:33	VR2W-105217	A69-9001-1247	1
2012-05-03 04:55:57	2012-05-03 14:55:57	VR2W-105217	A69-9001-1247	1
2012-05-03 05:03:19	2012-05-03 15:03:19	VR2W-105217	A69-9001-1247	1
2012-05-03 23:30:44	2012-05-04 09:30:44	VR2W-105217	A69-9001-1247	1
2012-05-04 00:28:21	2012-05-04 10:28:21	VR2W-105217	A69-9001-1247	1
2012-05-04 02:50:09	2012-05-04 12:50:09	VR2W-105217	A69-9001-1247	1
2012-05-04 03:20:39	2012-05-04 13:20:39	VR2W-105217	A69-9001-1247	1
2012-05-04 03:56:25	2012-05-04 13:56:25	VR2W-105217	A69-9001-1247	1
2012-05-04 04:03:57	2012-05-04 14:03:57	VR2W-105217	A69-9001-1247	1
2012-05-04 04:46:30	2012-05-04 14:46:30	VR2W-105217	A69-9001-1247	1
2012-05-04 04:55:07	2012-05-04 14:55:07	VR2W-105217	A69-9001-1247	1
2012-05-04 06:10:37	2012-05-04 16:10:37	VR2W-105217	A69-9001-1247	1
2012-05-04 06:17:52	2012-05-04 16:17:52	VR2W-105217	A69-9001-1247	1
2012-05-04 06:22:05	2012-05-04 16:22:05	VR2W-105217	A69-9001-1247	1
2012-05-04 06:25:38	2012-05-04 16:25:38	VR2W-105217	A69-9001-1247	1
2012-05-04 06:37:51	2012-05-04 16:37:51	VR2W-105217	A69-9001-1247	1
2012-05-04 06:42:27	2012-05-04 16:42:27	VR2W-105217	A69-9001-1247	1
2012-05-04 06:54:16	2012-05-04 16:54:16	VR2W-105217	A69-9001-1247	1
2012-05-04 06:58:56	2012-05-04 16:58:56	VR2W-105217	A69-9001-1247	1
2012-05-04 07:20:31	2012-05-04 17:20:31	VR2W-105217	A69-9001-1247	1
2012-05-04 07:33:33	2012-05-04 17:33:33	VR2W-105217	A69-9001-1247	1
2012-05-04 22:10:20	2012-05-05 08:10:20	VR2W-105218	A69-9001-1247	1
2012-05-04 22:25:43	2012-05-05 08:25:43	VR2W-105217	A69-9001-1247	1
2012-05-05 01:21:01	2012-05-05 11:21:01	VR2W-105217	A69-9001-1247	1
2012-05-05 01:42:22	2012-05-05 11:42:22	VR2W-105217	A69-9001-1247	1
2012-05-05 01:58:20	2012-05-05 11:58:20	VR2W-105217	A69-9001-1247	1
2012-05-05 02:02:16	2012-05-05 12:02:16	VR2W-105217	A69-9001-1247	1
2012-05-05 03:34:58	2012-05-05 13:34:58	VR2W-105217	A69-9001-1247	1
2012-05-05 03:59:54	2012-05-05 13:59:54	VR2W-105217	A69-9001-1247	1
2012-05-05 04:08:10	2012-05-05 14:08:10	VR2W-105217	A69-9001-1247	1
2012-05-05 04:16:44	2012-05-05 14:16:44	VR2W-105217	A69-9001-1247	1
2012-05-05 04:21:36	2012-05-05 14:21:36	VR2W-105217	A69-9001-1247	1
2012-05-05 04:49:09	2012-05-05 14:49:09	VR2W-105217	A69-9001-1247	1
2012-05-05 05:43:14	2012-05-05 15:43:14	VR2W-105217	A69-9001-1247	1
2012-05-05 05:51:41	2012-05-05 15:51:41	VR2W-105217	A69-9001-1247	1
2012-05-05 06:05:04	2012-05-05 16:05:04	VR2W-105217	A69-9001-1247	1
2012-05-05 06:11:48	2012-05-05 16:11:48	VR2W-105217	A69-9001-1247	1
2012-05-05 06:27:51	2012-05-05 16:27:51	VR2W-105217	A69-9001-1247	1
2012-05-05 06:47:32	2012-05-05 16:47:32	VR2W-105217	A69-9001-1247	1
2012-05-06 01:08:20	2012-05-06 11:08:20	VR2W-105217	A69-9001-1247	1
2012-05-06 01:19:48	2012-05-06 11:19:48	VR2W-105217	A69-9001-1247	1
2012-05-06 02:09:30	2012-05-06 12:09:30	VR2W-105217	A69-9001-1247	1
2012-05-06 02:17:40	2012-05-06 12:17:40	VR2W-105217	A69-9001-1247	1
2012-05-06 02:25:46	2012-05-06 12:25:46	VR2W-105217	A69-9001-1247	1
2012-05-06 03:03:05	2012-05-06 13:03:05	VR2W-105217	A69-9001-1247	1
2012-05-06 03:19:54	2012-05-06 13:19:54	VR2W-105217	A69-9001-1247	1
2012-05-06 03:24:19	2012-05-06 13:24:19	VR2W-105217	A69-9001-1247	1
2012-05-06 03:36:56	2012-05-06 13:36:56	VR2W-105217	A69-9001-1247	1
2012-05-06 03:47:34	2012-05-06 13:47:34	VR2W-105217	A69-9001-1247	1
2012-05-06 03:51:49	2012-05-06 13:51:49	VR2W-105217	A69-9001-1247	1
2012-05-06 03:59:13	2012-05-06 13:59:13	VR2W-105217	A69-9001-1247	1
2012-05-06 04:12:07	2012-05-06 14:12:07	VR2W-105217	A69-9001-1247	1
2012-05-06 04:19:50	2012-05-06 14:19:50	VR2W-105217	A69-9001-1247	1
2012-05-06 04:27:47	2012-05-06 14:27:47	VR2W-105217	A69-9001-1247	1
2012-05-06 04:51:23	2012-05-06 14:51:23	VR2W-105217	A69-9001-1247	1
2012-05-06 05:13:58	2012-05-06 15:13:58	VR2W-105217	A69-9001-1247	1
2012-05-06 05:33:42	2012-05-06 15:33:42	VR2W-105217	A69-9001-1247	1
2012-05-06 06:12:38	2012-05-06 16:12:38	VR2W-105217	A69-9001-1247	1
2012-05-06 06:47:33	2012-05-06 16:47:33	VR2W-105217	A69-9001-1247	1
2012-05-06 06:55:02	2012-05-06 16:55:02	VR2W-105217	A69-9001-1247	1
2012-05-06 07:02:05	2012-05-06 17:02:05	VR2W-105217	A69-9001-1247	1
2012-05-06 07:15:09	2012-05-06 17:15:09	VR2W-105217	A69-9001-1247	1
2012-05-07 03:10:51	2012-05-07 13:10:51	VR2W-105217	A69-9001-1247	1
2012-05-08 02:04:34	2012-05-08 12:04:34	VR2W-105217	A69-9001-1247	1
2012-05-08 02:08:20	2012-05-08 12:08:20	VR2W-105217	A69-9001-1247	1
2012-05-08 02:16:15	2012-05-08 12:16:15	VR2W-105217	A69-9001-1247	1
2012-05-08 02:20:18	2012-05-08 12:20:18	VR2W-105217	A69-9001-1247	1
2012-05-08 02:52:50	2012-05-08 12:52:50	VR2W-105217	A69-9001-1247	1
2012-05-08 03:14:59	2012-05-08 13:14:59	VR2W-105217	A69-9001-1247	1
2012-05-08 03:30:35	2012-05-08 13:30:35	VR2W-105217	A69-9001-1247	1
2012-05-08 04:11:19	2012-05-08 14:11:19	VR2W-105217	A69-9001-1247	1
2012-05-08 04:55:50	2012-05-08 14:55:50	VR2W-105217	A69-9001-1247	1
2012-05-08 05:21:17	2012-05-08 15:21:17	VR2W-105217	A69-9001-1247	1
2012-05-08 05:25:15	2012-05-08 15:25:15	VR2W-105217	A69-9001-1247	1
2012-05-08 05:29:57	2012-05-08 15:29:57	VR2W-105217	A69-9001-1247	1
2012-05-08 05:38:22	2012-05-08 15:38:22	VR2W-105217	A69-9001-1247	1
2012-05-08 05:51:24	2012-05-08 15:51:24	VR2W-105217	A69-9001-1247	1
2012-05-08 05:56:00	2012-05-08 15:56:00	VR2W-105217	A69-9001-1247	1
2012-05-08 06:23:54	2012-05-08 16:23:54	VR2W-105217	A69-9001-1247	1
2012-05-08 06:57:42	2012-05-08 16:57:42	VR2W-105217	A69-9001-1247	1
2012-05-08 07:12:27	2012-05-08 17:12:27	VR2W-105217	A69-9001-1247	1
2012-05-08 07:27:40	2012-05-08 17:27:40	VR2W-105217	A69-9001-1247	1
2012-05-08 07:35:31	2012-05-08 17:35:31	VR2W-105217	A69-9001-1247	1
2012-05-09 00:32:36	2012-05-09 10:32:36	VR2W-105217	A69-9001-1247	1
2012-05-09 00:36:57	2012-05-09 10:36:57	VR2W-105217	A69-9001-1247	1
2012-05-09 04:13:48	2012-05-09 14:13:48	VR2W-105217	A69-9001-1247	1
2012-05-09 04:45:15	2012-05-09 14:45:15	VR2W-105217	A69-9001-1247	1
2012-05-09 05:21:27	2012-05-09 15:21:27	VR2W-105217	A69-9001-1247	1
2012-05-09 05:24:44	2012-05-09 15:24:44	VR2W-105217	A69-9001-1247	1
2012-05-09 05:42:11	2012-05-09 15:42:11	VR2W-105217	A69-9001-1247	1
2012-05-09 05:46:37	2012-05-09 15:46:37	VR2W-105217	A69-9001-1247	1
2012-05-09 05:50:34	2012-05-09 15:50:34	VR2W-105217	A69-9001-1247	1
2012-05-09 05:59:37	2012-05-09 15:59:37	VR2W-105217	A69-9001-1247	1
2012-05-09 06:16:26	2012-05-09 16:16:26	VR2W-105217	A69-9001-1247	1
2012-05-09 06:20:44	2012-05-09 16:20:44	VR2W-105217	A69-9001-1247	1
2012-05-09 06:24:23	2012-05-09 16:24:23	VR2W-105217	A69-9001-1247	1
2012-05-09 06:33:13	2012-05-09 16:33:13	VR2W-105217	A69-9001-1247	1
2012-05-09 06:42:19	2012-05-09 16:42:19	VR2W-105217	A69-9001-1247	1
2012-05-09 07:11:18	2012-05-09 17:11:18	VR2W-105217	A69-9001-1247	1
2012-05-10 02:39:41	2012-05-10 12:39:41	VR2W-105217	A69-9001-1247	1
2012-05-10 03:47:15	2012-05-10 13:47:15	VR2W-105217	A69-9001-1247	1
2012-05-10 04:15:10	2012-05-10 14:15:10	VR2W-105217	A69-9001-1247	1
2012-05-10 04:19:54	2012-05-10 14:19:54	VR2W-105217	A69-9001-1247	1
2012-05-10 04:32:03	2012-05-10 14:32:03	VR2W-105217	A69-9001-1247	1
2012-05-10 04:48:14	2012-05-10 14:48:14	VR2W-105217	A69-9001-1247	1
2012-05-10 05:11:56	2012-05-10 15:11:56	VR2W-105217	A69-9001-1247	1
2012-05-10 05:31:51	2012-05-10 15:31:51	VR2W-105217	A69-9001-1247	1
2012-05-10 05:40:28	2012-05-10 15:40:28	VR2W-105217	A69-9001-1247	1
2012-05-10 06:00:30	2012-05-10 16:00:30	VR2W-105217	A69-9001-1247	1
2012-05-10 06:04:12	2012-05-10 16:04:12	VR2W-105217	A69-9001-1247	1
2012-05-10 06:11:46	2012-05-10 16:11:46	VR2W-105217	A69-9001-1247	1
2012-05-10 06:34:39	2012-05-10 16:34:39	VR2W-105217	A69-9001-1247	1
2012-05-10 06:41:57	2012-05-10 16:41:57	VR2W-105217	A69-9001-1247	1
2012-05-10 06:49:54	2012-05-10 16:49:54	VR2W-105217	A69-9001-1247	1
2012-05-10 21:57:02	2012-05-11 07:57:02	VR2W-105217	A69-9001-1247	1
2012-05-10 23:04:09	2012-05-11 09:04:09	VR2W-105217	A69-9001-1247	1
2012-05-11 00:12:22	2012-05-11 10:12:22	VR2W-105217	A69-9001-1247	1
2012-05-11 03:04:46	2012-05-11 13:04:46	VR2W-105217	A69-9001-1247	1
2012-05-11 04:39:27	2012-05-11 14:39:27	VR2W-105217	A69-9001-1247	1
2012-05-11 05:05:08	2012-05-11 15:05:08	VR2W-105217	A69-9001-1247	1
2012-05-11 05:25:47	2012-05-11 15:25:47	VR2W-105217	A69-9001-1247	1
2012-05-11 06:00:23	2012-05-11 16:00:23	VR2W-105217	A69-9001-1247	1
2012-05-11 06:19:24	2012-05-11 16:19:24	VR2W-105217	A69-9001-1247	1
2012-05-11 06:26:46	2012-05-11 16:26:46	VR2W-105217	A69-9001-1247	1
2012-05-11 20:44:52	2012-05-12 06:44:52	VR2W-105217	A69-9001-1247	1
2012-05-11 21:28:06	2012-05-12 07:28:06	VR2W-105217	A69-9001-1247	1
2012-05-11 21:45:37	2012-05-12 07:45:37	VR2W-105217	A69-9001-1247	1
2012-05-11 23:50:09	2012-05-12 09:50:09	VR2W-105217	A69-9001-1247	1
2012-05-12 00:01:54	2012-05-12 10:01:54	VR2W-105217	A69-9001-1247	1
2012-05-12 01:49:59	2012-05-12 11:49:59	VR2W-105217	A69-9001-1247	1
2012-05-12 02:38:07	2012-05-12 12:38:07	VR2W-105217	A69-9001-1247	1
2012-05-12 03:31:38	2012-05-12 13:31:38	VR2W-105217	A69-9001-1247	1
2012-05-12 03:52:40	2012-05-12 13:52:40	VR2W-105217	A69-9001-1247	1
2012-05-12 05:12:55	2012-05-12 15:12:55	VR2W-105217	A69-9001-1247	1
2012-05-12 05:17:17	2012-05-12 15:17:17	VR2W-105217	A69-9001-1247	1
2012-05-12 23:40:27	2012-05-13 09:40:27	VR2W-105217	A69-9001-1247	1
2012-05-13 01:46:33	2012-05-13 11:46:33	VR2W-105217	A69-9001-1247	1
2012-05-13 03:29:43	2012-05-13 13:29:43	VR2W-105217	A69-9001-1247	1
2012-05-13 04:14:48	2012-05-13 14:14:48	VR2W-105217	A69-9001-1247	1
2012-05-13 04:52:41	2012-05-13 14:52:41	VR2W-105217	A69-9001-1247	1
2012-05-13 04:56:57	2012-05-13 14:56:57	VR2W-105217	A69-9001-1247	1
2012-05-13 05:16:43	2012-05-13 15:16:43	VR2W-105217	A69-9001-1247	1
2012-05-13 06:45:34	2012-05-13 16:45:34	VR2W-105217	A69-9001-1247	1
2012-05-13 21:08:11	2012-05-14 07:08:11	VR2W-105217	A69-9001-1247	1
2012-05-13 21:34:11	2012-05-14 07:34:11	VR2W-105217	A69-9001-1247	1
2012-05-13 21:41:18	2012-05-14 07:41:18	VR2W-105217	A69-9001-1247	1
2012-05-13 21:50:12	2012-05-14 07:50:12	VR2W-105217	A69-9001-1247	1
2012-05-13 21:59:31	2012-05-14 07:59:31	VR2W-105217	A69-9001-1247	1
2012-05-13 22:49:21	2012-05-14 08:49:21	VR2W-105217	A69-9001-1247	1
2012-05-13 22:52:39	2012-05-14 08:52:39	VR2W-105217	A69-9001-1247	1
2012-05-13 23:19:49	2012-05-14 09:19:49	VR2W-105217	A69-9001-1247	1
2012-05-14 03:01:04	2012-05-14 13:01:04	VR2W-105217	A69-9001-1247	1
2012-05-14 03:09:56	2012-05-14 13:09:56	VR2W-105217	A69-9001-1247	1
2012-05-14 03:13:32	2012-05-14 13:13:32	VR2W-105217	A69-9001-1247	1
2012-05-14 03:34:14	2012-05-14 13:34:14	VR2W-105217	A69-9001-1247	1
2012-05-14 03:40:59	2012-05-14 13:40:59	VR2W-105217	A69-9001-1247	1
2012-05-14 03:48:24	2012-05-14 13:48:24	VR2W-105217	A69-9001-1247	1
2012-05-14 04:34:05	2012-05-14 14:34:05	VR2W-105217	A69-9001-1247	1
2012-05-14 05:07:08	2012-05-14 15:07:08	VR2W-105217	A69-9001-1247	1
2012-05-14 05:56:11	2012-05-14 15:56:11	VR2W-105217	A69-9001-1247	1
2012-05-14 06:31:36	2012-05-14 16:31:36	VR2W-105217	A69-9001-1247	1
2012-05-14 07:05:38	2012-05-14 17:05:38	VR2W-105217	A69-9001-1247	1
2012-05-14 07:36:13	2012-05-14 17:36:13	VR2W-105217	A69-9001-1247	1
2012-05-15 00:11:11	2012-05-15 10:11:11	VR2W-105217	A69-9001-1247	1
2012-05-15 00:14:54	2012-05-15 10:14:54	VR2W-105217	A69-9001-1247	1
2012-05-15 00:19:05	2012-05-15 10:19:05	VR2W-105217	A69-9001-1247	1
2012-05-15 01:50:21	2012-05-15 11:50:21	VR2W-105217	A69-9001-1247	1
2012-05-15 03:39:36	2012-05-15 13:39:36	VR2W-105217	A69-9001-1247	1
2012-05-15 03:51:03	2012-05-15 13:51:03	VR2W-105217	A69-9001-1247	1
2012-05-15 04:10:00	2012-05-15 14:10:00	VR2W-105217	A69-9001-1247	1
2012-05-15 04:34:03	2012-05-15 14:34:03	VR2W-105217	A69-9001-1247	1
2012-05-15 04:38:41	2012-05-15 14:38:41	VR2W-105217	A69-9001-1247	1
2012-05-15 21:59:27	2012-05-16 07:59:27	VR2W-105215	A69-9001-1247	1
2012-05-16 00:23:46	2012-05-16 10:23:46	VR2W-105217	A69-9001-1247	1
2012-05-16 01:28:49	2012-05-16 11:28:49	VR2W-105217	A69-9001-1247	1
2012-05-16 03:09:48	2012-05-16 13:09:48	VR2W-105217	A69-9001-1247	1
2012-05-16 03:30:20	2012-05-16 13:30:20	VR2W-105217	A69-9001-1247	1
2012-05-16 03:59:43	2012-05-16 13:59:43	VR2W-105217	A69-9001-1247	1
2012-05-16 04:03:28	2012-05-16 14:03:28	VR2W-105217	A69-9001-1247	1
2012-05-16 04:47:46	2012-05-16 14:47:46	VR2W-105217	A69-9001-1247	1
2012-05-16 05:10:40	2012-05-16 15:10:40	VR2W-105217	A69-9001-1247	1
2012-05-16 05:36:22	2012-05-16 15:36:22	VR2W-105217	A69-9001-1247	1
2012-05-16 06:11:30	2012-05-16 16:11:30	VR2W-105217	A69-9001-1247	1
2012-05-16 06:20:23	2012-05-16 16:20:23	VR2W-105217	A69-9001-1247	1
2012-05-16 06:55:14	2012-05-16 16:55:14	VR2W-105217	A69-9001-1247	1
2012-05-17 00:06:05	2012-05-17 10:06:05	VR2W-105217	A69-9001-1247	1
2012-05-17 01:50:29	2012-05-17 11:50:29	VR2W-105217	A69-9001-1247	1
2012-05-17 02:32:39	2012-05-17 12:32:39	VR2W-105217	A69-9001-1247	1
2012-05-17 02:45:23	2012-05-17 12:45:23	VR2W-105217	A69-9001-1247	1
2012-05-17 02:52:43	2012-05-17 12:52:43	VR2W-105217	A69-9001-1247	1
2012-05-17 03:56:05	2012-05-17 13:56:05	VR2W-105217	A69-9001-1247	1
2012-05-17 04:17:46	2012-05-17 14:17:46	VR2W-105217	A69-9001-1247	1
2012-05-17 04:50:19	2012-05-17 14:50:19	VR2W-105217	A69-9001-1247	1
2012-05-17 05:17:11	2012-05-17 15:17:11	VR2W-105217	A69-9001-1247	1
2012-05-17 06:03:20	2012-05-17 16:03:20	VR2W-105217	A69-9001-1247	1
2012-05-18 02:00:33	2012-05-18 12:00:33	VR2W-105217	A69-9001-1247	1
2012-05-18 02:36:04	2012-05-18 12:36:04	VR2W-105217	A69-9001-1247	1
2012-05-18 03:29:10	2012-05-18 13:29:10	VR2W-105217	A69-9001-1247	1
2012-05-18 03:32:57	2012-05-18 13:32:57	VR2W-105217	A69-9001-1247	1
2012-05-18 03:55:37	2012-05-18 13:55:37	VR2W-105217	A69-9001-1247	1
2012-05-18 06:17:13	2012-05-18 16:17:13	VR2W-105217	A69-9001-1247	1
2012-05-19 02:08:02	2012-05-19 12:08:02	VR2W-105217	A69-9001-1247	1
2012-05-19 02:50:16	2012-05-19 12:50:16	VR2W-105217	A69-9001-1247	1
2012-05-19 03:27:33	2012-05-19 13:27:33	VR2W-105217	A69-9001-1247	1
2012-05-19 04:01:18	2012-05-19 14:01:18	VR2W-105217	A69-9001-1247	1
2012-05-19 04:31:35	2012-05-19 14:31:35	VR2W-105217	A69-9001-1247	1
2012-05-19 04:52:31	2012-05-19 14:52:31	VR2W-105217	A69-9001-1247	1
2012-05-19 05:24:56	2012-05-19 15:24:56	VR2W-105217	A69-9001-1247	1
2012-05-19 05:42:38	2012-05-19 15:42:38	VR2W-105217	A69-9001-1247	1
2012-05-19 06:24:42	2012-05-19 16:24:42	VR2W-105217	A69-9001-1247	1
2012-05-19 06:29:16	2012-05-19 16:29:16	VR2W-105217	A69-9001-1247	1
2012-05-20 04:23:06	2012-05-20 14:23:06	VR2W-105217	A69-9001-1247	1
2012-05-20 05:33:55	2012-05-20 15:33:55	VR2W-105217	A69-9001-1247	1
2012-05-20 06:48:29	2012-05-20 16:48:29	VR2W-105217	A69-9001-1247	1
2012-05-21 01:43:57	2012-05-21 11:43:57	VR2W-105217	A69-9001-1247	1
2012-05-21 01:47:57	2012-05-21 11:47:57	VR2W-105217	A69-9001-1247	1
2012-05-21 01:52:40	2012-05-21 11:52:40	VR2W-105217	A69-9001-1247	1
2012-05-21 02:20:48	2012-05-21 12:20:48	VR2W-105217	A69-9001-1247	1
2012-05-21 02:49:14	2012-05-21 12:49:14	VR2W-105217	A69-9001-1247	1
2012-05-21 03:00:26	2012-05-21 13:00:26	VR2W-105217	A69-9001-1247	1
2012-05-21 03:07:33	2012-05-21 13:07:33	VR2W-105217	A69-9001-1247	1
2012-05-21 03:16:24	2012-05-21 13:16:24	VR2W-105217	A69-9001-1247	1
2012-05-21 03:29:42	2012-05-21 13:29:42	VR2W-105217	A69-9001-1247	1
2012-05-21 03:49:05	2012-05-21 13:49:05	VR2W-105217	A69-9001-1247	1
2012-05-21 05:36:51	2012-05-21 15:36:51	VR2W-105217	A69-9001-1247	1
2012-05-21 06:24:31	2012-05-21 16:24:31	VR2W-105217	A69-9001-1247	1
2012-05-21 06:51:43	2012-05-21 16:51:43	VR2W-105217	A69-9001-1247	1
2012-05-22 04:18:54	2012-05-22 14:18:54	VR2W-105217	A69-9001-1247	1
2012-05-22 04:27:08	2012-05-22 14:27:08	VR2W-105217	A69-9001-1247	1
2012-05-22 04:31:02	2012-05-22 14:31:02	VR2W-105217	A69-9001-1247	1
2012-05-22 05:00:52	2012-05-22 15:00:52	VR2W-105217	A69-9001-1247	1
2012-05-22 05:10:44	2012-05-22 15:10:44	VR2W-105217	A69-9001-1247	1
2012-05-22 05:14:04	2012-05-22 15:14:04	VR2W-105217	A69-9001-1247	1
2012-05-22 05:54:57	2012-05-22 15:54:57	VR2W-105217	A69-9001-1247	1
2012-05-22 06:50:44	2012-05-22 16:50:44	VR2W-105217	A69-9001-1247	1
2012-05-23 02:08:39	2012-05-23 12:08:39	VR2W-105217	A69-9001-1247	1
2012-05-23 02:55:50	2012-05-23 12:55:50	VR2W-105217	A69-9001-1247	1
2012-05-23 03:05:36	2012-05-23 13:05:36	VR2W-105217	A69-9001-1247	1
2012-05-23 03:10:24	2012-05-23 13:10:24	VR2W-105217	A69-9001-1247	1
2012-05-23 03:23:23	2012-05-23 13:23:23	VR2W-105217	A69-9001-1247	1
2012-05-23 03:38:35	2012-05-23 13:38:35	VR2W-105217	A69-9001-1247	1
2012-05-23 03:41:55	2012-05-23 13:41:55	VR2W-105217	A69-9001-1247	1
2012-05-23 03:48:54	2012-05-23 13:48:54	VR2W-105217	A69-9001-1247	1
2012-05-23 04:20:33	2012-05-23 14:20:33	VR2W-105217	A69-9001-1247	1
2012-05-23 04:24:55	2012-05-23 14:24:55	VR2W-105217	A69-9001-1247	1
2012-05-23 05:03:27	2012-05-23 15:03:27	VR2W-105217	A69-9001-1247	1
2012-05-23 05:16:34	2012-05-23 15:16:34	VR2W-105217	A69-9001-1247	1
2012-05-23 06:34:07	2012-05-23 16:34:07	VR2W-105217	A69-9001-1247	1
2012-05-23 06:59:44	2012-05-23 16:59:44	VR2W-105217	A69-9001-1247	1
2012-05-23 21:20:45	2012-05-24 07:20:45	VR2W-105218	A69-9001-1247	1
2012-05-23 21:34:12	2012-05-24 07:34:12	VR2W-105217	A69-9001-1247	1
2012-05-24 03:29:18	2012-05-24 13:29:18	VR2W-105217	A69-9001-1247	1
2012-05-24 03:45:33	2012-05-24 13:45:33	VR2W-105217	A69-9001-1247	1
2012-05-24 03:49:42	2012-05-24 13:49:42	VR2W-105217	A69-9001-1247	1
2012-05-24 04:29:48	2012-05-24 14:29:48	VR2W-105217	A69-9001-1247	1
2012-05-24 05:21:33	2012-05-24 15:21:33	VR2W-105217	A69-9001-1247	1
2012-05-24 06:15:06	2012-05-24 16:15:06	VR2W-105217	A69-9001-1247	1
2012-05-25 02:46:43	2012-05-25 12:46:43	VR2W-105217	A69-9001-1247	1
2012-05-25 03:39:37	2012-05-25 13:39:37	VR2W-105217	A69-9001-1247	1
2012-05-25 06:41:37	2012-05-25 16:41:37	VR2W-105217	A69-9001-1247	1
2012-05-26 02:10:24	2012-05-26 12:10:24	VR2W-105217	A69-9001-1247	1
2012-05-26 02:13:57	2012-05-26 12:13:57	VR2W-105217	A69-9001-1247	1
2012-05-26 02:34:01	2012-05-26 12:34:01	VR2W-105217	A69-9001-1247	1
2012-05-26 02:41:52	2012-05-26 12:41:52	VR2W-105217	A69-9001-1247	1
2012-05-26 03:29:51	2012-05-26 13:29:51	VR2W-105217	A69-9001-1247	1
2012-05-26 03:54:50	2012-05-26 13:54:50	VR2W-105217	A69-9001-1247	1
2012-05-26 04:23:15	2012-05-26 14:23:15	VR2W-105217	A69-9001-1247	1
2012-05-26 04:31:17	2012-05-26 14:31:17	VR2W-105217	A69-9001-1247	1
2012-05-26 04:47:58	2012-05-26 14:47:58	VR2W-105217	A69-9001-1247	1
2012-05-26 05:36:31	2012-05-26 15:36:31	VR2W-105217	A69-9001-1247	1
2012-05-26 05:39:50	2012-05-26 15:39:50	VR2W-105217	A69-9001-1247	1
2012-05-26 05:50:21	2012-05-26 15:50:21	VR2W-105217	A69-9001-1247	1
2012-05-26 07:02:03	2012-05-26 17:02:03	VR2W-105217	A69-9001-1247	1
2012-05-26 07:22:03	2012-05-26 17:22:03	VR2W-105217	A69-9001-1247	1
2012-05-27 02:16:10	2012-05-27 12:16:10	VR2W-105217	A69-9001-1247	1
2012-05-27 02:28:01	2012-05-27 12:28:01	VR2W-105217	A69-9001-1247	1
2012-05-27 02:36:40	2012-05-27 12:36:40	VR2W-105217	A69-9001-1247	1
2012-05-27 02:41:06	2012-05-27 12:41:06	VR2W-105217	A69-9001-1247	1
2012-05-27 03:50:59	2012-05-27 13:50:59	VR2W-105217	A69-9001-1247	1
2012-05-27 04:04:47	2012-05-27 14:04:47	VR2W-105217	A69-9001-1247	1
2012-05-27 04:40:59	2012-05-27 14:40:59	VR2W-105217	A69-9001-1247	1
2012-05-27 04:52:07	2012-05-27 14:52:07	VR2W-105217	A69-9001-1247	1
2012-05-27 05:04:35	2012-05-27 15:04:35	VR2W-105217	A69-9001-1247	1
2012-05-27 05:19:11	2012-05-27 15:19:11	VR2W-105217	A69-9001-1247	1
2012-05-27 05:32:20	2012-05-27 15:32:20	VR2W-105217	A69-9001-1247	1
2012-05-27 05:49:08	2012-05-27 15:49:08	VR2W-105217	A69-9001-1247	1
2012-05-27 05:52:36	2012-05-27 15:52:36	VR2W-105217	A69-9001-1247	1
2012-05-27 06:07:10	2012-05-27 16:07:10	VR2W-105217	A69-9001-1247	1
2012-05-27 06:14:31	2012-05-27 16:14:31	VR2W-105217	A69-9001-1247	1
2012-05-27 06:27:06	2012-05-27 16:27:06	VR2W-105217	A69-9001-1247	1
2012-05-27 06:43:46	2012-05-27 16:43:46	VR2W-105217	A69-9001-1247	1
2012-05-27 06:51:09	2012-05-27 16:51:09	VR2W-105217	A69-9001-1247	1
2012-05-27 07:05:10	2012-05-27 17:05:10	VR2W-105217	A69-9001-1247	1
2012-05-27 07:09:27	2012-05-27 17:09:27	VR2W-105217	A69-9001-1247	1
2012-05-27 23:39:16	2012-05-28 09:39:16	VR2W-105217	A69-9001-1247	1
2012-05-28 00:47:10	2012-05-28 10:47:10	VR2W-105217	A69-9001-1247	1
2012-05-28 01:04:16	2012-05-28 11:04:16	VR2W-105217	A69-9001-1247	1
2012-05-28 01:48:02	2012-05-28 11:48:02	VR2W-105217	A69-9001-1247	1
2012-05-28 02:30:21	2012-05-28 12:30:21	VR2W-105217	A69-9001-1247	1
2012-05-28 02:38:55	2012-05-28 12:38:55	VR2W-105217	A69-9001-1247	1
2012-05-28 03:08:40	2012-05-28 13:08:40	VR2W-105217	A69-9001-1247	1
2012-05-28 03:13:18	2012-05-28 13:13:18	VR2W-105217	A69-9001-1247	1
2012-05-28 05:17:21	2012-05-28 15:17:21	VR2W-105217	A69-9001-1247	1
2012-05-28 05:48:20	2012-05-28 15:48:20	VR2W-105217	A69-9001-1247	1
2012-05-28 06:09:44	2012-05-28 16:09:44	VR2W-105217	A69-9001-1247	1
2012-05-28 06:13:41	2012-05-28 16:13:41	VR2W-105217	A69-9001-1247	1
2012-05-28 06:22:40	2012-05-28 16:22:40	VR2W-105217	A69-9001-1247	1
2012-05-28 23:38:35	2012-05-29 09:38:35	VR2W-105217	A69-9001-1247	1
2012-05-29 00:29:03	2012-05-29 10:29:03	VR2W-105217	A69-9001-1247	1
2012-05-29 01:21:48	2012-05-29 11:21:48	VR2W-105217	A69-9001-1247	1
2012-05-29 02:09:26	2012-05-29 12:09:26	VR2W-105217	A69-9001-1247	1
2012-05-29 02:16:04	2012-05-29 12:16:04	VR2W-105217	A69-9001-1247	1
2012-05-29 02:31:05	2012-05-29 12:31:05	VR2W-105217	A69-9001-1247	1
2012-05-29 03:35:43	2012-05-29 13:35:43	VR2W-105217	A69-9001-1247	1
2012-05-29 04:45:20	2012-05-29 14:45:20	VR2W-105217	A69-9001-1247	1
2012-05-29 04:53:16	2012-05-29 14:53:16	VR2W-105217	A69-9001-1247	1
2012-05-29 05:43:44	2012-05-29 15:43:44	VR2W-105217	A69-9001-1247	1
2012-05-29 05:48:26	2012-05-29 15:48:26	VR2W-105217	A69-9001-1247	1
2012-05-29 06:03:45	2012-05-29 16:03:45	VR2W-105217	A69-9001-1247	1
2012-05-29 06:14:55	2012-05-29 16:14:55	VR2W-105217	A69-9001-1247	1
2012-05-29 06:19:45	2012-05-29 16:19:45	VR2W-105217	A69-9001-1247	1
2012-05-29 06:39:40	2012-05-29 16:39:40	VR2W-105217	A69-9001-1247	1
2012-05-29 06:42:58	2012-05-29 16:42:58	VR2W-105217	A69-9001-1247	1
2012-05-29 06:57:49	2012-05-29 16:57:49	VR2W-105217	A69-9001-1247	1
2012-05-30 00:56:44	2012-05-30 10:56:44	VR2W-105217	A69-9001-1247	1
2012-05-30 01:01:32	2012-05-30 11:01:32	VR2W-105217	A69-9001-1247	1
2012-05-30 02:16:37	2012-05-30 12:16:37	VR2W-105217	A69-9001-1247	1
2012-05-30 03:12:44	2012-05-30 13:12:44	VR2W-105217	A69-9001-1247	1
2012-05-30 03:33:53	2012-05-30 13:33:53	VR2W-105217	A69-9001-1247	1
2012-05-30 04:07:53	2012-05-30 14:07:53	VR2W-105217	A69-9001-1247	1
2012-05-30 04:15:28	2012-05-30 14:15:28	VR2W-105217	A69-9001-1247	1
2012-05-30 23:00:37	2012-05-31 09:00:37	VR2W-105217	A69-9001-1247	1
2012-05-30 23:07:45	2012-05-31 09:07:45	VR2W-105217	A69-9001-1247	1
2012-05-30 23:34:52	2012-05-31 09:34:52	VR2W-105217	A69-9001-1247	1
2012-05-30 23:48:40	2012-05-31 09:48:40	VR2W-105217	A69-9001-1247	1
2012-05-31 00:45:19	2012-05-31 10:45:19	VR2W-105217	A69-9001-1247	1
2012-05-31 01:17:16	2012-05-31 11:17:16	VR2W-105217	A69-9001-1247	1
2012-05-31 01:21:33	2012-05-31 11:21:33	VR2W-105217	A69-9001-1247	1
2012-05-31 02:08:10	2012-05-31 12:08:10	VR2W-105217	A69-9001-1247	1
2012-05-31 02:29:56	2012-05-31 12:29:56	VR2W-105216	A69-9001-1247	1
2012-05-31 02:38:22	2012-05-31 12:38:22	VR2W-105217	A69-9001-1247	1
2012-05-31 02:41:48	2012-05-31 12:41:48	VR2W-105217	A69-9001-1247	1
2012-05-31 02:49:16	2012-05-31 12:49:16	VR2W-105217	A69-9001-1247	1
2012-05-31 02:57:55	2012-05-31 12:57:55	VR2W-105217	A69-9001-1247	1
2012-05-31 03:04:36	2012-05-31 13:04:36	VR2W-105217	A69-9001-1247	1
2012-05-31 03:11:49	2012-05-31 13:11:49	VR2W-105217	A69-9001-1247	1
2012-05-31 04:00:26	2012-05-31 14:00:26	VR2W-105217	A69-9001-1247	1
2012-05-31 04:27:42	2012-05-31 14:27:42	VR2W-105217	A69-9001-1247	1
2012-05-31 04:41:15	2012-05-31 14:41:15	VR2W-105217	A69-9001-1247	1
2012-05-31 04:56:15	2012-05-31 14:56:15	VR2W-105217	A69-9001-1247	1
2012-05-31 05:40:38	2012-05-31 15:40:38	VR2W-105217	A69-9001-1247	1
2012-05-31 05:44:40	2012-05-31 15:44:40	VR2W-105217	A69-9001-1247	1
2012-05-31 05:58:23	2012-05-31 15:58:23	VR2W-105217	A69-9001-1247	1
2012-06-01 00:26:20	2012-06-01 10:26:20	VR2W-105217	A69-9001-1247	1
2012-06-01 01:11:36	2012-06-01 11:11:36	VR2W-105217	A69-9001-1247	1
2012-06-01 01:15:47	2012-06-01 11:15:47	VR2W-105217	A69-9001-1247	1
2012-06-01 01:22:52	2012-06-01 11:22:52	VR2W-105217	A69-9001-1247	1
2012-06-01 01:26:53	2012-06-01 11:26:53	VR2W-105217	A69-9001-1247	1
2012-06-01 01:36:15	2012-06-01 11:36:15	VR2W-105217	A69-9001-1247	1
2012-06-01 01:48:09	2012-06-01 11:48:09	VR2W-105217	A69-9001-1247	1
2012-06-01 01:52:53	2012-06-01 11:52:53	VR2W-105217	A69-9001-1247	1
2012-06-01 02:04:55	2012-06-01 12:04:55	VR2W-105217	A69-9001-1247	1
2012-06-01 02:53:46	2012-06-01 12:53:46	VR2W-105217	A69-9001-1247	1
2012-06-01 03:07:30	2012-06-01 13:07:30	VR2W-105217	A69-9001-1247	1
2012-06-01 03:22:23	2012-06-01 13:22:23	VR2W-105217	A69-9001-1247	1
2012-06-01 03:26:17	2012-06-01 13:26:17	VR2W-105217	A69-9001-1247	1
2012-06-01 03:30:49	2012-06-01 13:30:49	VR2W-105217	A69-9001-1247	1
2012-06-01 03:49:18	2012-06-01 13:49:18	VR2W-105217	A69-9001-1247	1
2012-06-01 04:06:16	2012-06-01 14:06:16	VR2W-105217	A69-9001-1247	1
2012-06-01 04:41:15	2012-06-01 14:41:15	VR2W-105217	A69-9001-1247	1
2012-06-01 05:12:09	2012-06-01 15:12:09	VR2W-105217	A69-9001-1247	1
2012-06-01 23:54:03	2012-06-02 09:54:03	VR2W-105217	A69-9001-1247	1
2012-06-02 00:02:02	2012-06-02 10:02:02	VR2W-105217	A69-9001-1247	1
2012-06-02 00:30:35	2012-06-02 10:30:35	VR2W-105217	A69-9001-1247	1
2012-06-02 00:59:47	2012-06-02 10:59:47	VR2W-105217	A69-9001-1247	1
2012-06-02 01:08:10	2012-06-02 11:08:10	VR2W-105217	A69-9001-1247	1
2012-06-02 01:17:09	2012-06-02 11:17:09	VR2W-105217	A69-9001-1247	1
2012-06-02 01:25:11	2012-06-02 11:25:11	VR2W-105217	A69-9001-1247	1
2012-06-02 01:53:07	2012-06-02 11:53:07	VR2W-105217	A69-9001-1247	1
2012-06-02 01:56:52	2012-06-02 11:56:52	VR2W-105217	A69-9001-1247	1
2012-06-02 04:26:32	2012-06-02 14:26:32	VR2W-105217	A69-9001-1247	1
2012-06-02 04:48:43	2012-06-02 14:48:43	VR2W-105217	A69-9001-1247	1
2012-06-02 04:49:01	2012-06-02 14:49:01	VR2W-105216	A69-9001-1247	1
2012-06-02 04:57:42	2012-06-02 14:57:42	VR2W-105217	A69-9001-1247	1
2012-06-02 05:07:25	2012-06-02 15:07:25	VR2W-105217	A69-9001-1247	1
2012-06-02 05:34:39	2012-06-02 15:34:39	VR2W-105217	A69-9001-1247	1
2012-06-02 05:52:31	2012-06-02 15:52:31	VR2W-105217	A69-9001-1247	1
2012-06-02 06:06:00	2012-06-02 16:06:00	VR2W-105217	A69-9001-1247	1
2012-06-02 06:41:40	2012-06-02 16:41:40	VR2W-105217	A69-9001-1247	1
2012-06-02 22:27:37	2012-06-03 08:27:37	VR2W-105217	A69-9001-1247	1
2012-06-03 01:34:28	2012-06-03 11:34:28	VR2W-105217	A69-9001-1247	1
2012-06-03 02:45:42	2012-06-03 12:45:42	VR2W-105217	A69-9001-1247	1
2012-06-03 02:49:56	2012-06-03 12:49:56	VR2W-105217	A69-9001-1247	1
2012-06-03 03:01:47	2012-06-03 13:01:47	VR2W-105217	A69-9001-1247	1
2012-06-03 03:10:21	2012-06-03 13:10:21	VR2W-105217	A69-9001-1247	1
2012-06-03 03:14:40	2012-06-03 13:14:40	VR2W-105217	A69-9001-1247	1
2012-06-03 03:25:56	2012-06-03 13:25:56	VR2W-105217	A69-9001-1247	1
2012-06-03 03:41:29	2012-06-03 13:41:29	VR2W-105217	A69-9001-1247	1
2012-06-03 03:53:59	2012-06-03 13:53:59	VR2W-105217	A69-9001-1247	1
2012-06-03 03:57:44	2012-06-03 13:57:44	VR2W-105217	A69-9001-1247	1
2012-06-03 04:22:17	2012-06-03 14:22:17	VR2W-105217	A69-9001-1247	1
2012-06-03 04:26:30	2012-06-03 14:26:30	VR2W-105217	A69-9001-1247	1
2012-06-03 04:30:02	2012-06-03 14:30:02	VR2W-105217	A69-9001-1247	1
2012-06-03 05:38:14	2012-06-03 15:38:14	VR2W-105217	A69-9001-1247	1
2012-06-03 05:55:44	2012-06-03 15:55:44	VR2W-105217	A69-9001-1247	1
2012-06-03 06:15:20	2012-06-03 16:15:20	VR2W-105217	A69-9001-1247	1
2012-06-03 06:47:10	2012-06-03 16:47:10	VR2W-105217	A69-9001-1247	1
2012-06-03 22:02:20	2012-06-04 08:02:20	VR2W-105222	A69-9001-1247	1
2012-06-04 02:23:27	2012-06-04 12:23:27	VR2W-105217	A69-9001-1247	1
2012-06-04 02:39:49	2012-06-04 12:39:49	VR2W-105217	A69-9001-1247	1
2012-06-04 02:59:05	2012-06-04 12:59:05	VR2W-105217	A69-9001-1247	1
2012-06-04 03:02:32	2012-06-04 13:02:32	VR2W-105217	A69-9001-1247	1
2012-06-04 03:10:06	2012-06-04 13:10:06	VR2W-105217	A69-9001-1247	1
2012-06-04 03:27:39	2012-06-04 13:27:39	VR2W-105217	A69-9001-1247	1
2012-06-04 03:38:59	2012-06-04 13:38:59	VR2W-105217	A69-9001-1247	1
2012-06-04 03:43:03	2012-06-04 13:43:03	VR2W-105217	A69-9001-1247	1
2012-06-04 03:57:29	2012-06-04 13:57:29	VR2W-105217	A69-9001-1247	1
2012-06-04 04:40:28	2012-06-04 14:40:28	VR2W-105217	A69-9001-1247	1
2012-06-04 04:57:16	2012-06-04 14:57:16	VR2W-105217	A69-9001-1247	1
2012-06-05 02:27:36	2012-06-05 12:27:36	VR2W-105217	A69-9001-1247	1
2012-06-05 06:11:39	2012-06-05 16:11:39	VR2W-105216	A69-9001-1247	1
2012-06-05 23:42:34	2012-06-06 09:42:34	VR2W-105217	A69-9001-1247	1
2012-06-06 02:34:49	2012-06-06 12:34:49	VR2W-105217	A69-9001-1247	1
2012-06-06 03:36:53	2012-06-06 13:36:53	VR2W-105217	A69-9001-1247	1
2012-06-06 03:40:18	2012-06-06 13:40:18	VR2W-105217	A69-9001-1247	1
2012-06-06 04:16:44	2012-06-06 14:16:44	VR2W-105216	A69-9001-1247	1
2012-06-06 04:43:21	2012-06-06 14:43:21	VR2W-105216	A69-9001-1247	1
2012-06-06 06:52:43	2012-06-06 16:52:43	VR2W-105217	A69-9001-1247	1
2012-06-06 07:23:35	2012-06-06 17:23:35	VR2W-105217	A69-9001-1247	1
2012-06-06 07:45:39	2012-06-06 17:45:39	VR2W-105217	A69-9001-1247	1
2012-06-07 00:09:38	2012-06-07 10:09:38	VR2W-105217	A69-9001-1247	1
2012-06-07 00:18:45	2012-06-07 10:18:45	VR2W-105217	A69-9001-1247	1
2012-06-07 01:50:21	2012-06-07 11:50:21	VR2W-105217	A69-9001-1247	1
2012-06-07 01:54:14	2012-06-07 11:54:14	VR2W-105217	A69-9001-1247	1
2012-06-07 01:58:45	2012-06-07 11:58:45	VR2W-105217	A69-9001-1247	1
2012-06-07 02:02:49	2012-06-07 12:02:49	VR2W-105217	A69-9001-1247	1
2012-06-07 02:07:42	2012-06-07 12:07:42	VR2W-105217	A69-9001-1247	1
2012-06-07 03:39:16	2012-06-07 13:39:16	VR2W-105217	A69-9001-1247	1
2012-06-07 03:55:12	2012-06-07 13:55:12	VR2W-105217	A69-9001-1247	1
2012-06-07 04:12:48	2012-06-07 14:12:48	VR2W-105217	A69-9001-1247	1
2012-06-07 04:20:45	2012-06-07 14:20:45	VR2W-105217	A69-9001-1247	1
2012-06-07 04:24:13	2012-06-07 14:24:13	VR2W-105217	A69-9001-1247	1
2012-06-07 05:16:15	2012-06-07 15:16:15	VR2W-105217	A69-9001-1247	1
2012-06-07 06:17:59	2012-06-07 16:17:59	VR2W-105217	A69-9001-1247	1
2012-06-07 21:27:41	2012-06-08 07:27:41	VR2W-105221	A69-9001-1247	1
2012-06-08 03:43:11	2012-06-08 13:43:11	VR2W-105217	A69-9001-1247	1
2012-06-08 04:34:51	2012-06-08 14:34:51	VR2W-105217	A69-9001-1247	1
2012-06-08 04:44:59	2012-06-08 14:44:59	VR2W-105217	A69-9001-1247	1
2012-06-08 05:20:55	2012-06-08 15:20:55	VR2W-105217	A69-9001-1247	1
2012-06-08 05:28:17	2012-06-08 15:28:17	VR2W-105217	A69-9001-1247	1
2012-06-08 05:40:55	2012-06-08 15:40:55	VR2W-105217	A69-9001-1247	1
2012-06-08 05:56:46	2012-06-08 15:56:46	VR2W-105217	A69-9001-1247	1
2012-06-08 06:00:08	2012-06-08 16:00:08	VR2W-105217	A69-9001-1247	1
2012-06-08 06:14:54	2012-06-08 16:14:54	VR2W-105217	A69-9001-1247	1
2012-06-08 07:23:00	2012-06-08 17:23:00	VR2W-105217	A69-9001-1247	1
2012-06-08 07:31:28	2012-06-08 17:31:28	VR2W-105217	A69-9001-1247	1
2012-06-09 07:53:08	2012-06-09 17:53:08	VR2W-105217	A69-9001-1247	1
2012-06-10 02:09:50	2012-06-10 12:09:50	VR2W-105217	A69-9001-1247	1
2012-06-11 01:42:04	2012-06-11 11:42:04	VR2W-105217	A69-9001-1247	1
2012-06-11 01:46:15	2012-06-11 11:46:15	VR2W-105217	A69-9001-1247	1
2012-06-11 01:49:41	2012-06-11 11:49:41	VR2W-105217	A69-9001-1247	1
2012-06-11 02:57:31	2012-06-11 12:57:31	VR2W-105217	A69-9001-1247	1
2012-06-11 03:05:32	2012-06-11 13:05:32	VR2W-105217	A69-9001-1247	1
2012-06-11 04:46:38	2012-06-11 14:46:38	VR2W-105217	A69-9001-1247	1
2012-06-11 04:54:16	2012-06-11 14:54:16	VR2W-105217	A69-9001-1247	1
2012-06-11 04:59:01	2012-06-11 14:59:01	VR2W-105217	A69-9001-1247	1
2012-06-11 05:07:50	2012-06-11 15:07:50	VR2W-105217	A69-9001-1247	1
2012-06-11 05:31:56	2012-06-11 15:31:56	VR2W-105217	A69-9001-1247	1
2012-06-11 06:07:03	2012-06-11 16:07:03	VR2W-105217	A69-9001-1247	1
2012-06-11 06:23:25	2012-06-11 16:23:25	VR2W-105217	A69-9001-1247	1
2012-06-12 00:16:16	2012-06-12 10:16:16	VR2W-105217	A69-9001-1247	1
2012-06-12 00:20:14	2012-06-12 10:20:14	VR2W-105217	A69-9001-1247	1
2012-06-12 00:42:25	2012-06-12 10:42:25	VR2W-105217	A69-9001-1247	1
2012-06-12 00:46:20	2012-06-12 10:46:20	VR2W-105217	A69-9001-1247	1
2012-06-12 00:55:05	2012-06-12 10:55:05	VR2W-105217	A69-9001-1247	1
2012-06-12 00:58:36	2012-06-12 10:58:36	VR2W-105217	A69-9001-1247	1
2012-06-12 01:02:21	2012-06-12 11:02:21	VR2W-105217	A69-9001-1247	1
2012-06-12 01:32:15	2012-06-12 11:32:15	VR2W-105217	A69-9001-1247	1
2012-06-12 01:41:17	2012-06-12 11:41:17	VR2W-105217	A69-9001-1247	1
2012-06-12 04:06:06	2012-06-12 14:06:06	VR2W-105217	A69-9001-1247	1
2012-06-12 04:21:47	2012-06-12 14:21:47	VR2W-105217	A69-9001-1247	1
2012-06-12 05:06:23	2012-06-12 15:06:23	VR2W-105217	A69-9001-1247	1
2012-06-12 23:31:19	2012-06-13 09:31:19	VR2W-105217	A69-9001-1247	1
2012-06-12 23:51:25	2012-06-13 09:51:25	VR2W-105217	A69-9001-1247	1
2012-06-12 23:55:42	2012-06-13 09:55:42	VR2W-105217	A69-9001-1247	1
2012-06-13 00:03:19	2012-06-13 10:03:19	VR2W-105217	A69-9001-1247	1
2012-06-13 00:40:57	2012-06-13 10:40:57	VR2W-105217	A69-9001-1247	1
2012-06-13 01:57:17	2012-06-13 11:57:17	VR2W-105217	A69-9001-1247	1
2012-06-13 02:18:37	2012-06-13 12:18:37	VR2W-105217	A69-9001-1247	1
2012-06-13 02:54:54	2012-06-13 12:54:54	VR2W-105217	A69-9001-1247	1
2012-06-13 03:11:11	2012-06-13 13:11:11	VR2W-105217	A69-9001-1247	1
2012-06-13 03:31:06	2012-06-13 13:31:06	VR2W-105217	A69-9001-1247	1
2012-06-13 04:47:18	2012-06-13 14:47:18	VR2W-105217	A69-9001-1247	1
2012-06-13 04:59:39	2012-06-13 14:59:39	VR2W-105217	A69-9001-1247	1
2012-06-13 05:18:38	2012-06-13 15:18:38	VR2W-105217	A69-9001-1247	1
2012-06-13 06:10:07	2012-06-13 16:10:07	VR2W-105217	A69-9001-1247	1
2012-06-13 06:19:00	2012-06-13 16:19:00	VR2W-105217	A69-9001-1247	1
2012-06-13 23:41:42	2012-06-14 09:41:42	VR2W-105217	A69-9001-1247	1
2012-06-14 01:42:35	2012-06-14 11:42:35	VR2W-105217	A69-9001-1247	1
2012-06-14 01:47:09	2012-06-14 11:47:09	VR2W-105217	A69-9001-1247	1
2012-06-14 01:54:48	2012-06-14 11:54:48	VR2W-105217	A69-9001-1247	1
2012-06-14 01:58:27	2012-06-14 11:58:27	VR2W-105217	A69-9001-1247	1
2012-06-14 03:32:41	2012-06-14 13:32:41	VR2W-105217	A69-9001-1247	1
2012-06-14 03:51:30	2012-06-14 13:51:30	VR2W-105217	A69-9001-1247	1
2012-06-14 04:23:02	2012-06-14 14:23:02	VR2W-105217	A69-9001-1247	1
2012-06-14 05:33:35	2012-06-14 15:33:35	VR2W-105217	A69-9001-1247	1
2012-06-14 22:16:11	2012-06-15 08:16:11	VR2W-105222	A69-9001-1247	1
2012-06-15 00:20:01	2012-06-15 10:20:01	VR2W-105217	A69-9001-1247	1
2012-06-15 03:05:27	2012-06-15 13:05:27	VR2W-105217	A69-9001-1247	1
2012-06-15 04:15:59	2012-06-15 14:15:59	VR2W-105217	A69-9001-1247	1
2012-06-15 05:27:10	2012-06-15 15:27:10	VR2W-105217	A69-9001-1247	1
2012-06-15 06:00:27	2012-06-15 16:00:27	VR2W-105217	A69-9001-1247	1
2012-06-16 01:48:59	2012-06-16 11:48:59	VR2W-105217	A69-9001-1247	1
2012-06-16 01:57:55	2012-06-16 11:57:55	VR2W-105217	A69-9001-1247	1
2012-06-16 02:02:42	2012-06-16 12:02:42	VR2W-105217	A69-9001-1247	1
2012-06-16 02:11:42	2012-06-16 12:11:42	VR2W-105217	A69-9001-1247	1
2012-06-16 02:31:16	2012-06-16 12:31:16	VR2W-105217	A69-9001-1247	1
2012-06-16 02:54:13	2012-06-16 12:54:13	VR2W-105217	A69-9001-1247	1
2012-06-16 03:02:16	2012-06-16 13:02:16	VR2W-105217	A69-9001-1247	1
2012-06-16 03:19:49	2012-06-16 13:19:49	VR2W-105217	A69-9001-1247	1
2012-06-16 03:24:39	2012-06-16 13:24:39	VR2W-105217	A69-9001-1247	1
2012-06-16 03:33:54	2012-06-16 13:33:54	VR2W-105217	A69-9001-1247	1
2012-06-16 03:41:29	2012-06-16 13:41:29	VR2W-105217	A69-9001-1247	1
2012-06-16 04:07:14	2012-06-16 14:07:14	VR2W-105217	A69-9001-1247	1
2012-06-16 04:44:51	2012-06-16 14:44:51	VR2W-105217	A69-9001-1247	1
2012-06-16 05:38:54	2012-06-16 15:38:54	VR2W-105217	A69-9001-1247	1
2012-06-16 05:51:47	2012-06-16 15:51:47	VR2W-105217	A69-9001-1247	1
2012-06-16 22:45:41	2012-06-17 08:45:41	VR2W-105218	A69-9001-1247	1
2012-06-17 00:52:02	2012-06-17 10:52:02	VR2W-105217	A69-9001-1247	1
2012-06-17 01:52:16	2012-06-17 11:52:16	VR2W-105217	A69-9001-1247	1
2012-06-17 01:56:46	2012-06-17 11:56:46	VR2W-105217	A69-9001-1247	1
2012-06-17 02:00:50	2012-06-17 12:00:50	VR2W-105217	A69-9001-1247	1
2012-06-17 02:15:11	2012-06-17 12:15:11	VR2W-105217	A69-9001-1247	1
2012-06-17 02:19:37	2012-06-17 12:19:37	VR2W-105217	A69-9001-1247	1
2012-06-17 02:23:33	2012-06-17 12:23:33	VR2W-105217	A69-9001-1247	1
2012-06-17 02:28:10	2012-06-17 12:28:10	VR2W-105217	A69-9001-1247	1
2012-06-17 02:40:21	2012-06-17 12:40:21	VR2W-105217	A69-9001-1247	1
2012-06-17 02:43:43	2012-06-17 12:43:43	VR2W-105217	A69-9001-1247	1
2012-06-17 02:50:53	2012-06-17 12:50:53	VR2W-105217	A69-9001-1247	1
2012-06-17 02:55:00	2012-06-17 12:55:00	VR2W-105217	A69-9001-1247	1
2012-06-17 02:58:18	2012-06-17 12:58:18	VR2W-105217	A69-9001-1247	1
2012-06-17 03:01:38	2012-06-17 13:01:38	VR2W-105217	A69-9001-1247	1
2012-06-17 03:08:36	2012-06-17 13:08:36	VR2W-105217	A69-9001-1247	1
2012-06-17 03:29:46	2012-06-17 13:29:46	VR2W-105217	A69-9001-1247	1
2012-06-17 03:33:28	2012-06-17 13:33:28	VR2W-105217	A69-9001-1247	1
2012-06-17 03:40:55	2012-06-17 13:40:55	VR2W-105217	A69-9001-1247	1
2012-06-17 03:44:18	2012-06-17 13:44:18	VR2W-105217	A69-9001-1247	1
2012-06-17 04:07:51	2012-06-17 14:07:51	VR2W-105217	A69-9001-1247	1
2012-06-17 04:11:59	2012-06-17 14:11:59	VR2W-105217	A69-9001-1247	1
2012-06-17 04:47:13	2012-06-17 14:47:13	VR2W-105217	A69-9001-1247	1
2012-06-17 04:58:45	2012-06-17 14:58:45	VR2W-105217	A69-9001-1247	1
2012-06-17 05:25:34	2012-06-17 15:25:34	VR2W-105217	A69-9001-1247	1
2012-06-17 05:35:23	2012-06-17 15:35:23	VR2W-105217	A69-9001-1247	1
2012-06-17 05:40:14	2012-06-17 15:40:14	VR2W-105217	A69-9001-1247	1
2012-06-17 06:22:46	2012-06-17 16:22:46	VR2W-105217	A69-9001-1247	1
2012-06-17 06:32:04	2012-06-17 16:32:04	VR2W-105217	A69-9001-1247	1
2012-06-17 07:38:28	2012-06-17 17:38:28	VR2W-105217	A69-9001-1247	1
2012-06-18 00:10:31	2012-06-18 10:10:31	VR2W-105217	A69-9001-1247	1
2012-06-18 00:32:50	2012-06-18 10:32:50	VR2W-105217	A69-9001-1247	1
2012-06-18 00:41:05	2012-06-18 10:41:05	VR2W-105217	A69-9001-1247	1
2012-06-18 00:49:28	2012-06-18 10:49:28	VR2W-105217	A69-9001-1247	1
2012-06-18 01:02:19	2012-06-18 11:02:19	VR2W-105217	A69-9001-1247	1
2012-06-18 01:18:55	2012-06-18 11:18:55	VR2W-105217	A69-9001-1247	1
2012-06-18 01:27:52	2012-06-18 11:27:52	VR2W-105217	A69-9001-1247	1
2012-06-18 01:31:36	2012-06-18 11:31:36	VR2W-105217	A69-9001-1247	1
2012-06-18 02:10:40	2012-06-18 12:10:40	VR2W-105217	A69-9001-1247	1
2012-06-18 02:38:54	2012-06-18 12:38:54	VR2W-105217	A69-9001-1247	1
2012-06-18 02:47:02	2012-06-18 12:47:02	VR2W-105217	A69-9001-1247	1
2012-06-18 02:51:19	2012-06-18 12:51:19	VR2W-105217	A69-9001-1247	1
2012-06-18 02:54:57	2012-06-18 12:54:57	VR2W-105217	A69-9001-1247	1
2012-06-18 03:12:19	2012-06-18 13:12:19	VR2W-105217	A69-9001-1247	1
2012-06-18 03:33:39	2012-06-18 13:33:39	VR2W-105217	A69-9001-1247	1
2012-06-18 03:40:36	2012-06-18 13:40:36	VR2W-105217	A69-9001-1247	1
2012-06-18 04:07:59	2012-06-18 14:07:59	VR2W-105217	A69-9001-1247	1
2012-06-18 04:18:24	2012-06-18 14:18:24	VR2W-105217	A69-9001-1247	1
2012-06-18 04:58:50	2012-06-18 14:58:50	VR2W-105217	A69-9001-1247	1
2012-06-18 05:14:07	2012-06-18 15:14:07	VR2W-105217	A69-9001-1247	1
2012-06-18 05:18:06	2012-06-18 15:18:06	VR2W-105217	A69-9001-1247	1
2012-06-18 06:20:45	2012-06-18 16:20:45	VR2W-105217	A69-9001-1247	1
2012-06-18 06:46:54	2012-06-18 16:46:54	VR2W-105217	A69-9001-1247	1
2012-06-18 22:31:18	2012-06-19 08:31:18	VR2W-105222	A69-9001-1247	1
2012-06-19 00:41:32	2012-06-19 10:41:32	VR2W-105217	A69-9001-1247	1
2012-06-19 00:45:25	2012-06-19 10:45:25	VR2W-105217	A69-9001-1247	1
2012-06-19 01:08:40	2012-06-19 11:08:40	VR2W-105217	A69-9001-1247	1
2012-06-19 01:35:47	2012-06-19 11:35:47	VR2W-105217	A69-9001-1247	1
2012-06-19 01:39:49	2012-06-19 11:39:49	VR2W-105217	A69-9001-1247	1
2012-06-19 01:44:38	2012-06-19 11:44:38	VR2W-105217	A69-9001-1247	1
2012-06-19 01:53:45	2012-06-19 11:53:45	VR2W-105217	A69-9001-1247	1
2012-06-19 02:28:54	2012-06-19 12:28:54	VR2W-105217	A69-9001-1247	1
2012-06-19 02:51:53	2012-06-19 12:51:53	VR2W-105217	A69-9001-1247	1
2012-06-19 03:05:18	2012-06-19 13:05:18	VR2W-105217	A69-9001-1247	1
2012-06-19 03:12:13	2012-06-19 13:12:13	VR2W-105217	A69-9001-1247	1
2012-06-19 03:20:17	2012-06-19 13:20:17	VR2W-105217	A69-9001-1247	1
2012-06-19 03:23:55	2012-06-19 13:23:55	VR2W-105217	A69-9001-1247	1
2012-06-19 03:32:42	2012-06-19 13:32:42	VR2W-105217	A69-9001-1247	1
2012-06-19 03:53:01	2012-06-19 13:53:01	VR2W-105217	A69-9001-1247	1
2012-06-19 04:14:10	2012-06-19 14:14:10	VR2W-105217	A69-9001-1247	1
2012-06-19 04:21:21	2012-06-19 14:21:21	VR2W-105217	A69-9001-1247	1
2012-06-19 05:12:17	2012-06-19 15:12:17	VR2W-105217	A69-9001-1247	1
2012-06-19 05:34:41	2012-06-19 15:34:41	VR2W-105217	A69-9001-1247	1
2012-06-19 05:42:48	2012-06-19 15:42:48	VR2W-105217	A69-9001-1247	1
2012-06-20 01:20:23	2012-06-20 11:20:23	VR2W-105217	A69-9001-1247	1
2012-06-20 02:14:05	2012-06-20 12:14:05	VR2W-105217	A69-9001-1247	1
2012-06-20 02:45:11	2012-06-20 12:45:11	VR2W-105217	A69-9001-1247	1
2012-06-20 02:56:58	2012-06-20 12:56:58	VR2W-105217	A69-9001-1247	1
2012-06-20 03:23:26	2012-06-20 13:23:26	VR2W-105217	A69-9001-1247	1
2012-06-20 03:47:19	2012-06-20 13:47:19	VR2W-105217	A69-9001-1247	1
2012-06-20 04:01:50	2012-06-20 14:01:50	VR2W-105217	A69-9001-1247	1
2012-06-20 07:01:22	2012-06-20 17:01:22	VR2W-105217	A69-9001-1247	1
2012-06-20 07:23:21	2012-06-20 17:23:21	VR2W-105217	A69-9001-1247	1
2012-06-21 01:42:15	2012-06-21 11:42:15	VR2W-105217	A69-9001-1247	1
2012-06-21 02:01:04	2012-06-21 12:01:04	VR2W-105217	A69-9001-1247	1
2012-06-21 03:42:30	2012-06-21 13:42:30	VR2W-105217	A69-9001-1247	1
2012-06-21 04:41:31	2012-06-21 14:41:31	VR2W-105217	A69-9001-1247	1
2012-06-21 06:09:03	2012-06-21 16:09:03	VR2W-105217	A69-9001-1247	1
2012-06-21 06:12:37	2012-06-21 16:12:37	VR2W-105217	A69-9001-1247	1
2012-06-21 06:16:27	2012-06-21 16:16:27	VR2W-105217	A69-9001-1247	1
2012-06-21 06:29:23	2012-06-21 16:29:23	VR2W-105217	A69-9001-1247	1
2012-06-21 07:16:21	2012-06-21 17:16:21	VR2W-105217	A69-9001-1247	1
2012-06-22 06:13:20	2012-06-22 16:13:20	VR2W-105217	A69-9001-1247	1
2012-06-22 06:57:02	2012-06-22 16:57:02	VR2W-105217	A69-9001-1247	1
2012-06-23 04:46:24	2012-06-23 14:46:24	VR2W-105217	A69-9001-1247	1
2012-06-23 05:21:39	2012-06-23 15:21:39	VR2W-105217	A69-9001-1247	1
2012-06-23 05:30:37	2012-06-23 15:30:37	VR2W-105217	A69-9001-1247	1
2012-06-23 05:42:10	2012-06-23 15:42:10	VR2W-105217	A69-9001-1247	1
2012-06-23 05:50:30	2012-06-23 15:50:30	VR2W-105217	A69-9001-1247	1
2012-06-23 06:03:53	2012-06-23 16:03:53	VR2W-105217	A69-9001-1247	1
2012-06-23 07:13:55	2012-06-23 17:13:55	VR2W-105217	A69-9001-1247	1
2012-06-23 07:26:40	2012-06-23 17:26:40	VR2W-105217	A69-9001-1247	1
2012-06-23 21:27:22	2012-06-24 07:27:22	VR2W-105217	A69-9001-1247	1
2012-06-23 23:27:33	2012-06-24 09:27:33	VR2W-105217	A69-9001-1247	1
2012-06-24 00:49:49	2012-06-24 10:49:49	VR2W-105217	A69-9001-1247	1
2012-06-24 03:22:05	2012-06-24 13:22:05	VR2W-105217	A69-9001-1247	1
2012-06-24 03:37:59	2012-06-24 13:37:59	VR2W-105217	A69-9001-1247	1
2012-06-24 05:07:22	2012-06-24 15:07:22	VR2W-105217	A69-9001-1247	1
2012-06-24 05:11:27	2012-06-24 15:11:27	VR2W-105217	A69-9001-1247	1
2012-06-24 05:26:03	2012-06-24 15:26:03	VR2W-105217	A69-9001-1247	1
2012-06-24 05:30:47	2012-06-24 15:30:47	VR2W-105217	A69-9001-1247	1
2012-06-24 06:06:11	2012-06-24 16:06:11	VR2W-105217	A69-9001-1247	1
2012-06-24 06:38:39	2012-06-24 16:38:39	VR2W-105217	A69-9001-1247	1
2012-06-25 01:37:18	2012-06-25 11:37:18	VR2W-105217	A69-9001-1247	1
2012-06-25 02:43:32	2012-06-25 12:43:32	VR2W-105217	A69-9001-1247	1
2012-06-25 02:50:14	2012-06-25 12:50:14	VR2W-105217	A69-9001-1247	1
2012-06-25 03:37:25	2012-06-25 13:37:25	VR2W-105217	A69-9001-1247	1
2012-06-25 03:51:51	2012-06-25 13:51:51	VR2W-105217	A69-9001-1247	1
2012-06-25 05:26:06	2012-06-25 15:26:06	VR2W-105217	A69-9001-1247	1
2012-06-26 00:24:16	2012-06-26 10:24:16	VR2W-105217	A69-9001-1247	1
2012-06-26 00:28:14	2012-06-26 10:28:14	VR2W-105217	A69-9001-1247	1
2012-06-26 00:41:17	2012-06-26 10:41:17	VR2W-105217	A69-9001-1247	1
2012-06-26 23:56:15	2012-06-27 09:56:15	VR2W-105217	A69-9001-1247	1
2012-06-27 23:49:05	2012-06-28 09:49:05	VR2W-105217	A69-9001-1247	1
2012-06-28 00:19:44	2012-06-28 10:19:44	VR2W-105217	A69-9001-1247	1
2012-06-28 00:31:39	2012-06-28 10:31:39	VR2W-105217	A69-9001-1247	1
2012-06-28 00:52:34	2012-06-28 10:52:34	VR2W-105217	A69-9001-1247	1
2012-06-28 01:05:02	2012-06-28 11:05:02	VR2W-105217	A69-9001-1247	1
2012-06-28 01:19:40	2012-06-28 11:19:40	VR2W-105217	A69-9001-1247	1
2012-06-28 01:24:25	2012-06-28 11:24:25	VR2W-105217	A69-9001-1247	1
2012-06-28 02:24:32	2012-06-28 12:24:32	VR2W-105217	A69-9001-1247	1
2012-06-28 03:10:23	2012-06-28 13:10:23	VR2W-105217	A69-9001-1247	1
2012-06-28 23:22:19	2012-06-29 09:22:19	VR2W-105217	A69-9001-1247	1
2012-06-28 23:26:16	2012-06-29 09:26:16	VR2W-105217	A69-9001-1247	1
2012-06-29 00:51:33	2012-06-29 10:51:33	VR2W-105217	A69-9001-1247	1
2012-06-29 01:34:43	2012-06-29 11:34:43	VR2W-105217	A69-9001-1247	1
2012-06-29 02:22:39	2012-06-29 12:22:39	VR2W-105217	A69-9001-1247	1
2012-06-29 02:36:20	2012-06-29 12:36:20	VR2W-105217	A69-9001-1247	1
2012-06-29 03:00:16	2012-06-29 13:00:16	VR2W-105217	A69-9001-1247	1
2012-06-30 00:01:07	2012-06-30 10:01:07	VR2W-105217	A69-9001-1247	1
2012-06-30 00:08:55	2012-06-30 10:08:55	VR2W-105217	A69-9001-1247	1
2012-06-30 00:40:25	2012-06-30 10:40:25	VR2W-105217	A69-9001-1247	1
2012-06-30 00:44:10	2012-06-30 10:44:10	VR2W-105217	A69-9001-1247	1
2012-06-30 00:55:52	2012-06-30 10:55:52	VR2W-105217	A69-9001-1247	1
2012-06-30 01:00:23	2012-06-30 11:00:23	VR2W-105217	A69-9001-1247	1
2012-06-30 01:09:22	2012-06-30 11:09:22	VR2W-105217	A69-9001-1247	1
2012-06-30 01:19:09	2012-06-30 11:19:09	VR2W-105217	A69-9001-1247	1
2012-06-30 01:23:59	2012-06-30 11:23:59	VR2W-105217	A69-9001-1247	1
2012-06-30 02:00:32	2012-06-30 12:00:32	VR2W-105217	A69-9001-1247	1
2012-06-30 02:04:12	2012-06-30 12:04:12	VR2W-105217	A69-9001-1247	1
2012-06-30 02:27:46	2012-06-30 12:27:46	VR2W-105217	A69-9001-1247	1
2012-06-30 04:14:45	2012-06-30 14:14:45	VR2W-105217	A69-9001-1247	1
2012-06-30 04:18:15	2012-06-30 14:18:15	VR2W-105217	A69-9001-1247	1
2012-06-30 04:46:44	2012-06-30 14:46:44	VR2W-105217	A69-9001-1247	1
2012-06-30 05:22:31	2012-06-30 15:22:31	VR2W-105217	A69-9001-1247	1
2012-06-30 23:52:57	2012-07-01 09:52:57	VR2W-105217	A69-9001-1247	1
2012-07-01 00:34:43	2012-07-01 10:34:43	VR2W-105217	A69-9001-1247	1
2012-07-01 01:42:43	2012-07-01 11:42:43	VR2W-105217	A69-9001-1247	1
2012-07-01 01:47:04	2012-07-01 11:47:04	VR2W-105217	A69-9001-1247	1
2012-07-01 02:41:57	2012-07-01 12:41:57	VR2W-105217	A69-9001-1247	1
2012-07-01 03:27:45	2012-07-01 13:27:45	VR2W-105217	A69-9001-1247	1
2012-07-01 03:57:19	2012-07-01 13:57:19	VR2W-105217	A69-9001-1247	1
2012-07-01 04:47:18	2012-07-01 14:47:18	VR2W-105217	A69-9001-1247	1
2012-07-01 05:59:43	2012-07-01 15:59:43	VR2W-105217	A69-9001-1247	1
2012-07-01 06:34:29	2012-07-01 16:34:29	VR2W-105217	A69-9001-1247	1
2012-07-02 01:24:01	2012-07-02 11:24:01	VR2W-105217	A69-9001-1247	1
2012-07-02 01:32:38	2012-07-02 11:32:38	VR2W-105217	A69-9001-1247	1
2012-07-03 01:15:27	2012-07-03 11:15:27	VR2W-105217	A69-9001-1247	1
2012-07-03 01:18:58	2012-07-03 11:18:58	VR2W-105217	A69-9001-1247	1
2012-07-03 06:46:47	2012-07-03 16:46:47	VR2W-105217	A69-9001-1247	1
2012-07-03 06:54:54	2012-07-03 16:54:54	VR2W-105217	A69-9001-1247	1
2012-07-04 00:42:57	2012-07-04 10:42:57	VR2W-105217	A69-9001-1247	1
2012-07-04 01:05:41	2012-07-04 11:05:41	VR2W-105217	A69-9001-1247	1
2012-07-04 02:18:04	2012-07-04 12:18:04	VR2W-105217	A69-9001-1247	1
2012-07-05 01:42:54	2012-07-05 11:42:54	VR2W-105217	A69-9001-1247	1
2012-07-05 02:54:35	2012-07-05 12:54:35	VR2W-105217	A69-9001-1247	1
2012-07-06 02:40:40	2012-07-06 12:40:40	VR2W-105217	A69-9001-1247	1
2012-07-06 03:42:31	2012-07-06 13:42:31	VR2W-105217	A69-9001-1247	1
2012-07-06 04:06:52	2012-07-06 14:06:52	VR2W-105217	A69-9001-1247	1
2012-07-06 04:25:55	2012-07-06 14:25:55	VR2W-105217	A69-9001-1247	1
2012-07-07 04:16:48	2012-07-07 14:16:48	VR2W-105217	A69-9001-1247	1
2012-07-07 21:02:22	2012-07-08 07:02:22	VR2W-105217	A69-9001-1247	1
2012-07-07 21:53:29	2012-07-08 07:53:29	VR2W-105217	A69-9001-1247	1
2012-07-08 21:38:53	2012-07-09 07:38:53	VR2W-105217	A69-9001-1247	1
2012-07-08 22:10:37	2012-07-09 08:10:37	VR2W-105217	A69-9001-1247	1
2012-07-10 03:25:07	2012-07-10 13:25:07	VR2W-105217	A69-9001-1247	1
2012-07-10 03:44:15	2012-07-10 13:44:15	VR2W-105217	A69-9001-1247	1
2012-07-10 04:15:39	2012-07-10 14:15:39	VR2W-105217	A69-9001-1247	1
2012-07-10 04:20:16	2012-07-10 14:20:16	VR2W-105217	A69-9001-1247	1
2012-07-11 01:53:24	2012-07-11 11:53:24	VR2W-105217	A69-9001-1247	1
2012-07-12 00:50:54	2012-07-12 10:50:54	VR2W-105217	A69-9001-1247	1
2012-07-12 01:23:56	2012-07-12 11:23:56	VR2W-105217	A69-9001-1247	1
2012-07-12 01:44:12	2012-07-12 11:44:12	VR2W-105217	A69-9001-1247	1
2012-07-12 01:51:46	2012-07-12 11:51:46	VR2W-105217	A69-9001-1247	1
2012-07-12 02:04:41	2012-07-12 12:04:41	VR2W-105217	A69-9001-1247	1
2012-07-12 05:03:15	2012-07-12 15:03:15	VR2W-105217	A69-9001-1247	1
2012-07-13 00:40:40	2012-07-13 10:40:40	VR2W-105217	A69-9001-1247	1
2012-07-13 00:57:26	2012-07-13 10:57:26	VR2W-105217	A69-9001-1247	1
2012-07-13 02:14:33	2012-07-13 12:14:33	VR2W-105217	A69-9001-1247	1
2012-07-13 03:47:54	2012-07-13 13:47:54	VR2W-105217	A69-9001-1247	1
2012-07-13 04:51:57	2012-07-13 14:51:57	VR2W-105217	A69-9001-1247	1
2012-07-13 05:15:41	2012-07-13 15:15:41	VR2W-105217	A69-9001-1247	1
2012-07-13 23:52:51	2012-07-14 09:52:51	VR2W-105217	A69-9001-1247	1
2012-07-14 00:42:19	2012-07-14 10:42:19	VR2W-105217	A69-9001-1247	1
2012-07-14 01:59:58	2012-07-14 11:59:58	VR2W-105217	A69-9001-1247	1
2012-07-14 03:39:56	2012-07-14 13:39:56	VR2W-105217	A69-9001-1247	1
2012-07-14 04:26:46	2012-07-14 14:26:46	VR2W-105217	A69-9001-1247	1
2012-07-14 04:43:32	2012-07-14 14:43:32	VR2W-105217	A69-9001-1247	1
2012-07-14 05:43:13	2012-07-14 15:43:13	VR2W-105217	A69-9001-1247	1
2012-07-15 01:40:32	2012-07-15 11:40:32	VR2W-105217	A69-9001-1247	1
2012-07-15 04:36:12	2012-07-15 14:36:12	VR2W-105217	A69-9001-1247	1
2012-07-15 23:48:05	2012-07-16 09:48:05	VR2W-105217	A69-9001-1247	1
2012-07-16 00:24:27	2012-07-16 10:24:27	VR2W-105217	A69-9001-1247	1
2012-07-16 04:19:42	2012-07-16 14:19:42	VR2W-105217	A69-9001-1247	1
2012-07-16 06:41:50	2012-07-16 16:41:50	VR2W-105217	A69-9001-1247	1
2012-07-16 06:58:24	2012-07-16 16:58:24	VR2W-105217	A69-9001-1247	1
2012-07-17 04:51:44	2012-07-17 14:51:44	VR2W-105217	A69-9001-1247	1
2012-07-17 05:22:47	2012-07-17 15:22:47	VR2W-105217	A69-9001-1247	1
2012-07-20 03:41:57	2012-07-20 13:41:57	VR2W-105217	A69-9001-1247	1
2012-07-20 04:12:02	2012-07-20 14:12:02	VR2W-105217	A69-9001-1247	1
2012-07-20 04:32:24	2012-07-20 14:32:24	VR2W-105217	A69-9001-1247	1
2012-07-20 07:10:46	2012-07-20 17:10:46	VR2W-105217	A69-9001-1247	1
2012-07-21 01:44:36	2012-07-21 11:44:36	VR2W-105217	A69-9001-1247	1
2012-07-21 03:01:22	2012-07-21 13:01:22	VR2W-105217	A69-9001-1247	1
2012-07-21 06:20:27	2012-07-21 16:20:27	VR2W-105216	A69-9001-1247	1
2012-07-21 06:24:48	2012-07-21 16:24:48	VR2W-105216	A69-9001-1247	1
2012-07-21 06:32:53	2012-07-21 16:32:53	VR2W-105216	A69-9001-1247	1
2012-07-21 07:52:12	2012-07-21 17:52:12	VR2W-105217	A69-9001-1247	1
2012-07-21 22:58:06	2012-07-22 08:58:06	VR2W-105217	A69-9001-1247	1
2012-07-22 02:31:04	2012-07-22 12:31:04	VR2W-105217	A69-9001-1247	1
2012-07-22 02:43:34	2012-07-22 12:43:34	VR2W-105216	A69-9001-1247	1
2012-07-22 03:28:51	2012-07-22 13:28:51	VR2W-105217	A69-9001-1247	1
2012-07-22 04:04:35	2012-07-22 14:04:35	VR2W-105217	A69-9001-1247	1
2012-07-22 04:58:22	2012-07-22 14:58:22	VR2W-105216	A69-9001-1247	1
2012-07-22 05:29:50	2012-07-22 15:29:50	VR2W-105217	A69-9001-1247	1
2012-07-22 05:51:43	2012-07-22 15:51:43	VR2W-105217	A69-9001-1247	1
2012-07-22 05:59:38	2012-07-22 15:59:38	VR2W-105217	A69-9001-1247	1
2012-07-22 06:06:52	2012-07-22 16:06:52	VR2W-105217	A69-9001-1247	1
2012-07-22 06:37:02	2012-07-22 16:37:02	VR2W-105217	A69-9001-1247	1
2012-07-23 02:30:03	2012-07-23 12:30:03	VR2W-105217	A69-9001-1247	1
2012-07-23 04:19:38	2012-07-23 14:19:38	VR2W-105217	A69-9001-1247	1
2012-07-23 05:07:49	2012-07-23 15:07:49	VR2W-105217	A69-9001-1247	1
2012-07-23 21:53:04	2012-07-24 07:53:04	VR2W-105217	A69-9001-1247	1
2012-07-23 23:46:48	2012-07-24 09:46:48	VR2W-105217	A69-9001-1247	1
2012-07-24 03:24:09	2012-07-24 13:24:09	VR2W-105217	A69-9001-1247	1
2012-07-24 05:40:03	2012-07-24 15:40:03	VR2W-105217	A69-9001-1247	1
2012-07-24 07:03:04	2012-07-24 17:03:04	VR2W-105217	A69-9001-1247	1
2012-07-25 22:40:13	2012-07-26 08:40:13	VR2W-105217	A69-9001-1247	1
2012-07-25 22:49:19	2012-07-26 08:49:19	VR2W-105217	A69-9001-1247	1
2012-07-25 23:31:05	2012-07-26 09:31:05	VR2W-105217	A69-9001-1247	1
2012-07-26 01:42:55	2012-07-26 11:42:55	VR2W-105217	A69-9001-1247	1
2012-07-26 02:42:07	2012-07-26 12:42:07	VR2W-105217	A69-9001-1247	1
2012-07-26 23:32:07	2012-07-27 09:32:07	VR2W-105217	A69-9001-1247	1
2012-07-27 00:31:28	2012-07-27 10:31:28	VR2W-105217	A69-9001-1247	1
2012-07-27 00:44:16	2012-07-27 10:44:16	VR2W-105217	A69-9001-1247	1
2012-07-27 00:48:35	2012-07-27 10:48:35	VR2W-105217	A69-9001-1247	1
2012-07-27 03:29:47	2012-07-27 13:29:47	VR2W-105217	A69-9001-1247	1
2012-07-27 23:52:07	2012-07-28 09:52:07	VR2W-105217	A69-9001-1247	1
2012-07-28 00:12:14	2012-07-28 10:12:14	VR2W-105217	A69-9001-1247	1
2012-07-28 00:25:43	2012-07-28 10:25:43	VR2W-105217	A69-9001-1247	1
2012-07-28 04:30:05	2012-07-28 14:30:05	VR2W-105217	A69-9001-1247	1
2012-07-28 06:15:34	2012-07-28 16:15:34	VR2W-105217	A69-9001-1247	1
2012-07-28 06:32:50	2012-07-28 16:32:50	VR2W-105217	A69-9001-1247	1
2012-07-28 06:37:22	2012-07-28 16:37:22	VR2W-105217	A69-9001-1247	1
2012-07-29 00:46:02	2012-07-29 10:46:02	VR2W-105217	A69-9001-1247	1
2012-07-29 00:49:56	2012-07-29 10:49:56	VR2W-105217	A69-9001-1247	1
2012-07-29 02:10:09	2012-07-29 12:10:09	VR2W-105217	A69-9001-1247	1
2012-07-29 02:57:19	2012-07-29 12:57:19	VR2W-105217	A69-9001-1247	1
2012-07-29 03:52:04	2012-07-29 13:52:04	VR2W-105217	A69-9001-1247	1
2012-07-29 04:49:23	2012-07-29 14:49:23	VR2W-105217	A69-9001-1247	1
2012-07-30 03:10:29	2012-07-30 13:10:29	VR2W-105217	A69-9001-1247	1
2012-07-30 04:04:20	2012-07-30 14:04:20	VR2W-105217	A69-9001-1247	1
2012-07-30 04:40:28	2012-07-30 14:40:28	VR2W-105217	A69-9001-1247	1
2012-07-30 05:06:15	2012-07-30 15:06:15	VR2W-105217	A69-9001-1247	1
2012-07-30 05:37:23	2012-07-30 15:37:23	VR2W-105217	A69-9001-1247	1
2012-07-30 06:19:41	2012-07-30 16:19:41	VR2W-105217	A69-9001-1247	1
2012-07-31 01:03:36	2012-07-31 11:03:36	VR2W-105217	A69-9001-1247	1
2012-07-31 04:50:49	2012-07-31 14:50:49	VR2W-105217	A69-9001-1247	1
2012-07-31 05:13:38	2012-07-31 15:13:38	VR2W-105217	A69-9001-1247	1
2012-07-31 06:50:36	2012-07-31 16:50:36	VR2W-105217	A69-9001-1247	1
2012-07-31 06:58:43	2012-07-31 16:58:43	VR2W-105217	A69-9001-1247	1
2012-07-31 23:42:48	2012-08-01 09:42:48	VR2W-105217	A69-9001-1247	1
2012-08-01 00:50:32	2012-08-01 10:50:32	VR2W-105217	A69-9001-1247	1
2012-08-01 07:04:51	2012-08-01 17:04:51	VR2W-105217	A69-9001-1247	1
2012-08-02 01:23:16	2012-08-02 11:23:16	VR2W-105217	A69-9001-1247	1
2012-08-02 02:33:55	2012-08-02 12:33:55	VR2W-105217	A69-9001-1247	1
2012-08-02 04:32:57	2012-08-02 14:32:57	VR2W-105216	A69-9001-1247	1
2012-08-02 05:25:28	2012-08-02 15:25:28	VR2W-105216	A69-9001-1247	1
2012-08-02 06:20:34	2012-08-02 16:20:34	VR2W-105217	A69-9001-1247	1
2012-08-02 23:25:32	2012-08-03 09:25:32	VR2W-105221	A69-9001-1247	1
2012-08-03 00:00:02	2012-08-03 10:00:02	VR2W-105217	A69-9001-1247	1
2012-08-03 00:09:20	2012-08-03 10:09:20	VR2W-105217	A69-9001-1247	1
2012-08-03 07:18:23	2012-08-03 17:18:23	VR2W-105217	A69-9001-1247	1
2012-08-04 04:24:30	2012-08-04 14:24:30	VR2W-105217	A69-9001-1247	1
2012-08-04 22:39:16	2012-08-05 08:39:16	VR2W-105221	A69-9001-1247	1
2012-08-05 02:38:27	2012-08-05 12:38:27	VR2W-105217	A69-9001-1247	1
2012-08-05 03:14:41	2012-08-05 13:14:41	VR2W-105217	A69-9001-1247	1
2012-08-05 03:40:08	2012-08-05 13:40:08	VR2W-105217	A69-9001-1247	1
2012-08-05 04:14:22	2012-08-05 14:14:22	VR2W-105217	A69-9001-1247	1
2012-08-05 04:42:00	2012-08-05 14:42:00	VR2W-105217	A69-9001-1247	1
2012-08-05 07:33:32	2012-08-05 17:33:32	VR2W-105217	A69-9001-1247	1
2012-08-05 23:33:27	2012-08-06 09:33:27	VR2W-105218	A69-9001-1247	1
2012-08-06 03:52:34	2012-08-06 13:52:34	VR2W-105217	A69-9001-1247	1
2012-08-06 04:36:10	2012-08-06 14:36:10	VR2W-105217	A69-9001-1247	1
2012-08-06 04:43:50	2012-08-06 14:43:50	VR2W-105217	A69-9001-1247	1
2012-08-06 06:18:01	2012-08-06 16:18:01	VR2W-105217	A69-9001-1247	1
2012-08-06 06:47:50	2012-08-06 16:47:50	VR2W-105217	A69-9001-1247	1
2012-08-06 07:35:24	2012-08-06 17:35:24	VR2W-105217	A69-9001-1247	1
2012-08-06 07:43:16	2012-08-06 17:43:16	VR2W-105217	A69-9001-1247	1
2012-08-07 03:06:31	2012-08-07 13:06:31	VR2W-105217	A69-9001-1247	1
2012-08-07 04:05:17	2012-08-07 14:05:17	VR2W-105217	A69-9001-1247	1
2012-08-07 21:23:36	2012-08-08 07:23:36	VR2W-105217	A69-9001-1247	1
2012-08-08 02:57:01	2012-08-08 12:57:01	VR2W-105217	A69-9001-1247	1
2012-08-08 23:16:38	2012-08-09 09:16:38	VR2W-105217	A69-9001-1247	1
2012-08-08 23:46:02	2012-08-09 09:46:02	VR2W-105217	A69-9001-1247	1
2012-08-09 21:17:33	2012-08-10 07:17:33	VR2W-105216	A69-9001-1247	1
2012-08-09 22:20:52	2012-08-10 08:20:52	VR2W-105217	A69-9001-1247	1
2012-08-09 22:41:04	2012-08-10 08:41:04	VR2W-105217	A69-9001-1247	1
2012-08-09 22:44:51	2012-08-10 08:44:51	VR2W-105218	A69-9001-1247	1
2012-08-09 22:48:51	2012-08-10 08:48:51	VR2W-105218	A69-9001-1247	1
2012-08-10 03:13:57	2012-08-10 13:13:57	VR2W-105217	A69-9001-1247	1
2012-08-10 03:22:29	2012-08-10 13:22:29	VR2W-105217	A69-9001-1247	1
2012-08-10 03:32:00	2012-08-10 13:32:00	VR2W-105217	A69-9001-1247	1
2012-08-10 04:14:19	2012-08-10 14:14:19	VR2W-105217	A69-9001-1247	1
2012-08-10 05:34:17	2012-08-10 15:34:17	VR2W-105217	A69-9001-1247	1
2012-08-10 23:56:34	2012-08-11 09:56:34	VR2W-105217	A69-9001-1247	1
2012-08-11 06:40:43	2012-08-11 16:40:43	VR2W-105217	A69-9001-1247	1
2012-08-12 00:55:19	2012-08-12 10:55:19	VR2W-105217	A69-9001-1247	1
2012-08-12 01:23:33	2012-08-12 11:23:33	VR2W-105217	A69-9001-1247	1
2012-08-12 01:28:23	2012-08-12 11:28:23	VR2W-105217	A69-9001-1247	1
2012-08-12 01:45:19	2012-08-12 11:45:19	VR2W-105217	A69-9001-1247	1
2012-08-12 01:52:59	2012-08-12 11:52:59	VR2W-105217	A69-9001-1247	1
2012-08-12 03:10:27	2012-08-12 13:10:27	VR2W-105217	A69-9001-1247	1
2012-08-12 03:22:47	2012-08-12 13:22:47	VR2W-105217	A69-9001-1247	1
2012-08-12 03:27:15	2012-08-12 13:27:15	VR2W-105217	A69-9001-1247	1
2012-08-12 03:40:58	2012-08-12 13:40:58	VR2W-105217	A69-9001-1247	1
2012-08-12 04:37:48	2012-08-12 14:37:48	VR2W-105217	A69-9001-1247	1
2012-08-12 23:26:15	2012-08-13 09:26:15	VR2W-105217	A69-9001-1247	1
2012-08-14 01:23:47	2012-08-14 11:23:47	VR2W-105217	A69-9001-1247	1
2012-08-14 01:59:13	2012-08-14 11:59:13	VR2W-105216	A69-9001-1247	1
2012-08-14 01:59:19	2012-08-14 11:59:19	VR2W-105217	A69-9001-1247	1
2012-08-14 02:11:39	2012-08-14 12:11:39	VR2W-105217	A69-9001-1247	1
2012-08-14 03:57:08	2012-08-14 13:57:08	VR2W-105217	A69-9001-1247	1
2012-08-14 04:00:58	2012-08-14 14:00:58	VR2W-105217	A69-9001-1247	1
2012-08-14 05:09:41	2012-08-14 15:09:41	VR2W-105217	A69-9001-1247	1
2012-08-15 02:22:55	2012-08-15 12:22:55	VR2W-105217	A69-9001-1247	1
2012-08-15 05:15:12	2012-08-15 15:15:12	VR2W-105216	A69-9001-1247	1
2012-08-16 03:04:50	2012-08-16 13:04:50	VR2W-105216	A69-9001-1247	1
2012-08-16 04:45:53	2012-08-16 14:45:53	VR2W-105217	A69-9001-1247	1
2012-08-16 04:50:25	2012-08-16 14:50:25	VR2W-105217	A69-9001-1247	1
2012-08-17 02:04:56	2012-08-17 12:04:56	VR2W-105217	A69-9001-1247	1
2012-08-17 02:09:37	2012-08-17 12:09:37	VR2W-105217	A69-9001-1247	1
2012-08-17 02:17:58	2012-08-17 12:17:58	VR2W-105217	A69-9001-1247	1
2012-08-17 02:34:37	2012-08-17 12:34:37	VR2W-105217	A69-9001-1247	1
2012-08-17 02:44:21	2012-08-17 12:44:21	VR2W-105217	A69-9001-1247	1
2012-08-17 02:49:07	2012-08-17 12:49:07	VR2W-105217	A69-9001-1247	1
2012-08-17 02:58:00	2012-08-17 12:58:00	VR2W-105217	A69-9001-1247	1
2012-08-17 03:01:38	2012-08-17 13:01:38	VR2W-105217	A69-9001-1247	1
2012-08-17 03:05:39	2012-08-17 13:05:39	VR2W-105217	A69-9001-1247	1
2012-08-17 03:40:21	2012-08-17 13:40:21	VR2W-105217	A69-9001-1247	1
2012-08-17 04:34:03	2012-08-17 14:34:03	VR2W-105217	A69-9001-1247	1
2012-08-17 04:43:23	2012-08-17 14:43:23	VR2W-105217	A69-9001-1247	1
2012-08-17 04:51:10	2012-08-17 14:51:10	VR2W-105217	A69-9001-1247	1
2012-08-17 05:18:59	2012-08-17 15:18:59	VR2W-105217	A69-9001-1247	1
2012-08-17 05:56:02	2012-08-17 15:56:02	VR2W-105217	A69-9001-1247	1
2012-08-17 06:10:25	2012-08-17 16:10:25	VR2W-105217	A69-9001-1247	1
2012-08-17 06:38:12	2012-08-17 16:38:12	VR2W-105217	A69-9001-1247	1
2012-08-17 06:54:41	2012-08-17 16:54:41	VR2W-105217	A69-9001-1247	1
2012-08-18 01:14:39	2012-08-18 11:14:39	VR2W-105217	A69-9001-1247	1
2012-08-18 01:35:37	2012-08-18 11:35:37	VR2W-105217	A69-9001-1247	1
2012-08-18 01:42:49	2012-08-18 11:42:49	VR2W-105217	A69-9001-1247	1
2012-08-18 02:28:19	2012-08-18 12:28:19	VR2W-105217	A69-9001-1247	1
2012-08-18 04:27:54	2012-08-18 14:27:54	VR2W-105217	A69-9001-1247	1
2012-08-18 05:05:45	2012-08-18 15:05:45	VR2W-105216	A69-9001-1247	1
2012-08-18 05:31:11	2012-08-18 15:31:11	VR2W-105217	A69-9001-1247	1
2012-08-18 05:34:27	2012-08-18 15:34:27	VR2W-105217	A69-9001-1247	1
2012-08-18 05:37:43	2012-08-18 15:37:43	VR2W-105217	A69-9001-1247	1
2012-08-18 05:44:19	2012-08-18 15:44:19	VR2W-105217	A69-9001-1247	1
2012-08-18 05:51:04	2012-08-18 15:51:04	VR2W-105217	A69-9001-1247	1
2012-08-18 05:58:34	2012-08-18 15:58:34	VR2W-105217	A69-9001-1247	1
2012-08-19 02:15:59	2012-08-19 12:15:59	VR2W-105217	A69-9001-1247	1
2012-08-19 02:59:45	2012-08-19 12:59:45	VR2W-105217	A69-9001-1247	1
2012-08-19 03:13:16	2012-08-19 13:13:16	VR2W-105217	A69-9001-1247	1
2012-08-19 03:40:53	2012-08-19 13:40:53	VR2W-105217	A69-9001-1247	1
2012-08-19 03:47:35	2012-08-19 13:47:35	VR2W-105217	A69-9001-1247	1
2012-08-19 03:59:00	2012-08-19 13:59:00	VR2W-105217	A69-9001-1247	1
2012-08-19 04:19:38	2012-08-19 14:19:38	VR2W-105217	A69-9001-1247	1
2012-08-19 04:24:07	2012-08-19 14:24:07	VR2W-105217	A69-9001-1247	1
2012-08-19 04:37:34	2012-08-19 14:37:34	VR2W-105217	A69-9001-1247	1
2012-08-19 04:50:15	2012-08-19 14:50:15	VR2W-105217	A69-9001-1247	1
2012-08-19 05:15:02	2012-08-19 15:15:02	VR2W-105217	A69-9001-1247	1
2012-08-19 05:19:12	2012-08-19 15:19:12	VR2W-105217	A69-9001-1247	1
2012-08-19 05:26:11	2012-08-19 15:26:11	VR2W-105217	A69-9001-1247	1
2012-08-19 06:14:41	2012-08-19 16:14:41	VR2W-105217	A69-9001-1247	1
2012-08-19 06:19:37	2012-08-19 16:19:37	VR2W-105217	A69-9001-1247	1
2012-08-19 06:29:27	2012-08-19 16:29:27	VR2W-105217	A69-9001-1247	1
2012-08-19 06:48:55	2012-08-19 16:48:55	VR2W-105217	A69-9001-1247	1
2012-08-19 07:11:09	2012-08-19 17:11:09	VR2W-105217	A69-9001-1247	1
2012-08-20 04:21:34	2012-08-20 14:21:34	VR2W-105217	A69-9001-1247	1
2012-08-20 04:50:32	2012-08-20 14:50:32	VR2W-105217	A69-9001-1247	1
2012-08-20 05:56:42	2012-08-20 15:56:42	VR2W-105217	A69-9001-1247	1
2012-08-21 06:11:53	2012-08-21 16:11:53	VR2W-105217	A69-9001-1247	1
2012-08-21 06:55:24	2012-08-21 16:55:24	VR2W-105217	A69-9001-1247	1
2012-08-21 21:14:18	2012-08-22 07:14:18	VR2W-105216	A69-9001-1247	1
2012-08-21 21:46:43	2012-08-22 07:46:43	VR2W-105219	A69-9001-1247	1
2012-08-22 00:27:20	2012-08-22 10:27:20	VR2W-105219	A69-9001-1247	1
2012-08-22 22:36:05	2012-08-23 08:36:05	VR2W-105218	A69-9001-1247	1
2012-08-22 23:03:52	2012-08-23 09:03:52	VR2W-105222	A69-9001-1247	1
2012-08-22 23:53:24	2012-08-23 09:53:24	VR2W-105222	A69-9001-1247	1
2012-08-23 01:01:57	2012-08-23 11:01:57	VR2W-105221	A69-9001-1247	1
2012-08-23 23:20:27	2012-08-24 09:20:27	VR2W-105217	A69-9001-1247	1
2012-08-24 03:19:34	2012-08-24 13:19:34	VR2W-105217	A69-9001-1247	1
2012-08-24 21:39:23	2012-08-25 07:39:23	VR2W-105217	A69-9001-1247	1
2012-08-24 22:45:15	2012-08-25 08:45:15	VR2W-105217	A69-9001-1247	1
2012-08-26 00:24:41	2012-08-26 10:24:41	VR2W-105217	A69-9001-1247	1
2012-08-26 00:49:58	2012-08-26 10:49:58	VR2W-105217	A69-9001-1247	1
2012-08-26 00:57:33	2012-08-26 10:57:33	VR2W-105217	A69-9001-1247	1
2012-08-26 01:13:39	2012-08-26 11:13:39	VR2W-105217	A69-9001-1247	1
2012-08-26 03:19:10	2012-08-26 13:19:10	VR2W-105217	A69-9001-1247	1
2012-08-27 02:29:10	2012-08-27 12:29:10	VR2W-105217	A69-9001-1247	1
2012-08-27 02:43:03	2012-08-27 12:43:03	VR2W-105217	A69-9001-1247	1
2012-08-27 02:52:41	2012-08-27 12:52:41	VR2W-105217	A69-9001-1247	1
2012-08-27 03:19:47	2012-08-27 13:19:47	VR2W-105217	A69-9001-1247	1
2012-08-27 03:32:20	2012-08-27 13:32:20	VR2W-105217	A69-9001-1247	1
2012-08-27 03:50:56	2012-08-27 13:50:56	VR2W-105217	A69-9001-1247	1
2012-08-27 04:25:27	2012-08-27 14:25:27	VR2W-105217	A69-9001-1247	1
2012-08-27 04:29:33	2012-08-27 14:29:33	VR2W-105217	A69-9001-1247	1
2012-08-28 05:08:48	2012-08-28 15:08:48	VR2W-105217	A69-9001-1247	1
2012-08-30 03:39:55	2012-08-30 13:39:55	VR2W-105217	A69-9001-1247	1
2012-08-30 04:50:45	2012-08-30 14:50:45	VR2W-105217	A69-9001-1247	1
2012-08-30 04:55:06	2012-08-30 14:55:06	VR2W-105217	A69-9001-1247	1
2012-08-30 05:38:15	2012-08-30 15:38:15	VR2W-105217	A69-9001-1247	1
2012-08-30 06:33:09	2012-08-30 16:33:09	VR2W-105217	A69-9001-1247	1
2012-08-31 05:02:33	2012-08-31 15:02:33	VR2W-105217	A69-9001-1247	1
2012-08-31 05:17:25	2012-08-31 15:17:25	VR2W-105217	A69-9001-1247	1
2012-08-31 05:30:04	2012-08-31 15:30:04	VR2W-105217	A69-9001-1247	1
2012-08-31 06:29:13	2012-08-31 16:29:13	VR2W-105217	A69-9001-1247	1
2012-09-01 02:36:34	2012-09-01 12:36:34	VR2W-105217	A69-9001-1247	1
2012-09-01 06:41:53	2012-09-01 16:41:53	VR2W-105217	A69-9001-1247	1
2012-09-01 06:48:29	2012-09-01 16:48:29	VR2W-105217	A69-9001-1247	1
2012-09-01 06:51:50	2012-09-01 16:51:50	VR2W-105217	A69-9001-1247	1
2012-09-01 06:55:17	2012-09-01 16:55:17	VR2W-105217	A69-9001-1247	1
2012-09-01 07:55:39	2012-09-01 17:55:39	VR2W-105217	A69-9001-1247	1
2012-09-02 03:06:33	2012-09-02 13:06:33	VR2W-105217	A69-9001-1247	1
2012-09-02 03:11:16	2012-09-02 13:11:16	VR2W-105217	A69-9001-1247	1
2012-09-02 03:39:07	2012-09-02 13:39:07	VR2W-105217	A69-9001-1247	1
2012-09-02 04:54:20	2012-09-02 14:54:20	VR2W-105217	A69-9001-1247	1
2012-09-02 05:02:45	2012-09-02 15:02:45	VR2W-105217	A69-9001-1247	1
2012-09-02 06:13:49	2012-09-02 16:13:49	VR2W-105217	A69-9001-1247	1
2012-09-02 06:30:04	2012-09-02 16:30:04	VR2W-105217	A69-9001-1247	1
2012-09-02 07:15:19	2012-09-02 17:15:19	VR2W-105217	A69-9001-1247	1
2012-09-02 20:50:04	2012-09-03 06:50:04	VR2W-105217	A69-9001-1247	1
2012-09-03 00:20:03	2012-09-03 10:20:03	VR2W-105217	A69-9001-1247	1
2012-09-03 03:36:36	2012-09-03 13:36:36	VR2W-105217	A69-9001-1247	1
2012-09-03 04:05:08	2012-09-03 14:05:08	VR2W-105217	A69-9001-1247	1
2012-09-03 04:39:44	2012-09-03 14:39:44	VR2W-105217	A69-9001-1247	1
2012-09-03 04:58:42	2012-09-03 14:58:42	VR2W-105217	A69-9001-1247	1
2012-09-03 05:17:05	2012-09-03 15:17:05	VR2W-105217	A69-9001-1247	1
2012-09-03 06:17:46	2012-09-03 16:17:46	VR2W-105217	A69-9001-1247	1
2012-09-04 03:10:46	2012-09-04 13:10:46	VR2W-105217	A69-9001-1247	1
2012-09-04 05:00:56	2012-09-04 15:00:56	VR2W-105217	A69-9001-1247	1
2012-09-04 23:46:13	2012-09-05 09:46:13	VR2W-105217	A69-9001-1247	1
2012-09-05 00:20:34	2012-09-05 10:20:34	VR2W-105217	A69-9001-1247	1
2012-09-05 01:48:13	2012-09-05 11:48:13	VR2W-105217	A69-9001-1247	1
2012-09-05 03:27:41	2012-09-05 13:27:41	VR2W-105217	A69-9001-1247	1
2012-09-05 04:30:12	2012-09-05 14:30:12	VR2W-105217	A69-9001-1247	1
2012-09-05 22:57:53	2012-09-06 08:57:53	VR2W-105217	A69-9001-1247	1
2012-09-05 23:05:17	2012-09-06 09:05:17	VR2W-105217	A69-9001-1247	1
2012-09-05 23:09:43	2012-09-06 09:09:43	VR2W-105217	A69-9001-1247	1
2012-09-06 07:22:09	2012-09-06 17:22:09	VR2W-105217	A69-9001-1247	1
2012-09-06 21:34:19	2012-09-07 07:34:19	VR2W-105217	A69-9001-1247	1
2012-09-06 22:49:17	2012-09-07 08:49:17	VR2W-105217	A69-9001-1247	1
2012-09-07 03:13:55	2012-09-07 13:13:55	VR2W-105217	A69-9001-1247	1
2012-09-07 03:32:25	2012-09-07 13:32:25	VR2W-105217	A69-9001-1247	1
2012-09-07 04:59:34	2012-09-07 14:59:34	VR2W-105217	A69-9001-1247	1
2012-09-07 22:19:38	2012-09-08 08:19:38	VR2W-105217	A69-9001-1247	1
2012-09-08 05:17:05	2012-09-08 15:17:05	VR2W-105217	A69-9001-1247	1
2012-09-08 23:15:01	2012-09-09 09:15:01	VR2W-105217	A69-9001-1247	1
2012-09-08 23:19:11	2012-09-09 09:19:11	VR2W-105217	A69-9001-1247	1
2012-09-09 01:58:07	2012-09-09 11:58:07	VR2W-105217	A69-9001-1247	1
2012-09-09 02:32:28	2012-09-09 12:32:28	VR2W-105217	A69-9001-1247	1
2012-09-09 02:39:47	2012-09-09 12:39:47	VR2W-105217	A69-9001-1247	1
2012-09-09 02:47:51	2012-09-09 12:47:51	VR2W-105217	A69-9001-1247	1
2012-09-09 02:59:08	2012-09-09 12:59:08	VR2W-105217	A69-9001-1247	1
2012-09-10 01:57:46	2012-09-10 11:57:46	VR2W-105217	A69-9001-1247	1
2012-09-10 02:34:24	2012-09-10 12:34:24	VR2W-105217	A69-9001-1247	1
2012-09-10 02:50:17	2012-09-10 12:50:17	VR2W-105217	A69-9001-1247	1
2012-09-10 04:27:07	2012-09-10 14:27:07	VR2W-105217	A69-9001-1247	1
2012-09-10 22:13:44	2012-09-11 08:13:44	VR2W-105217	A69-9001-1247	1
2012-09-10 23:34:31	2012-09-11 09:34:31	VR2W-105217	A69-9001-1247	1
2012-09-11 00:50:39	2012-09-11 10:50:39	VR2W-105217	A69-9001-1247	1
2012-09-11 01:21:02	2012-09-11 11:21:02	VR2W-105217	A69-9001-1247	1
2012-09-11 01:51:26	2012-09-11 11:51:26	VR2W-105217	A69-9001-1247	1
2012-09-11 02:24:00	2012-09-11 12:24:00	VR2W-105217	A69-9001-1247	1
2012-09-11 02:33:01	2012-09-11 12:33:01	VR2W-105217	A69-9001-1247	1
2012-09-11 02:42:51	2012-09-11 12:42:51	VR2W-105217	A69-9001-1247	1
2012-09-11 03:29:41	2012-09-11 13:29:41	VR2W-105217	A69-9001-1247	1
2012-09-11 03:48:21	2012-09-11 13:48:21	VR2W-105217	A69-9001-1247	1
2012-09-11 04:02:31	2012-09-11 14:02:31	VR2W-105217	A69-9001-1247	1
2012-09-11 04:14:01	2012-09-11 14:14:01	VR2W-105217	A69-9001-1247	1
2012-09-11 23:49:49	2012-09-12 09:49:49	VR2W-105217	A69-9001-1247	1
2012-09-12 00:01:03	2012-09-12 10:01:03	VR2W-105217	A69-9001-1247	1
2012-09-12 00:17:49	2012-09-12 10:17:49	VR2W-105217	A69-9001-1247	1
2012-09-12 00:37:50	2012-09-12 10:37:50	VR2W-105217	A69-9001-1247	1
2012-09-12 01:05:39	2012-09-12 11:05:39	VR2W-105217	A69-9001-1247	1
2012-09-12 01:14:57	2012-09-12 11:14:57	VR2W-105217	A69-9001-1247	1
2012-09-12 02:27:18	2012-09-12 12:27:18	VR2W-105217	A69-9001-1247	1
2012-09-12 03:21:14	2012-09-12 13:21:14	VR2W-105217	A69-9001-1247	1
2012-09-12 03:37:56	2012-09-12 13:37:56	VR2W-105217	A69-9001-1247	1
2012-09-12 03:42:39	2012-09-12 13:42:39	VR2W-105217	A69-9001-1247	1
2012-09-12 23:27:16	2012-09-13 09:27:16	VR2W-105217	A69-9001-1247	1
2012-09-13 01:27:33	2012-09-13 11:27:33	VR2W-105217	A69-9001-1247	1
2012-09-13 01:31:40	2012-09-13 11:31:40	VR2W-105217	A69-9001-1247	1
2012-09-13 04:10:13	2012-09-13 14:10:13	VR2W-105217	A69-9001-1247	1
2012-09-13 04:36:12	2012-09-13 14:36:12	VR2W-105217	A69-9001-1247	1
2012-09-13 04:40:38	2012-09-13 14:40:38	VR2W-105217	A69-9001-1247	1
2012-09-13 23:04:04	2012-09-14 09:04:04	VR2W-105217	A69-9001-1247	1
2012-09-14 01:29:24	2012-09-14 11:29:24	VR2W-105217	A69-9001-1247	1
2012-09-14 01:44:13	2012-09-14 11:44:13	VR2W-105217	A69-9001-1247	1
2012-09-14 03:05:17	2012-09-14 13:05:17	VR2W-105217	A69-9001-1247	1
2012-09-14 03:34:02	2012-09-14 13:34:02	VR2W-105217	A69-9001-1247	1
2012-09-14 03:37:40	2012-09-14 13:37:40	VR2W-105217	A69-9001-1247	1
2012-09-14 03:46:27	2012-09-14 13:46:27	VR2W-105217	A69-9001-1247	1
2012-09-14 05:32:26	2012-09-14 15:32:26	VR2W-105217	A69-9001-1247	1
2012-09-14 05:46:18	2012-09-14 15:46:18	VR2W-105217	A69-9001-1247	1
2012-09-15 01:58:11	2012-09-15 11:58:11	VR2W-105217	A69-9001-1247	1
2012-09-15 02:10:21	2012-09-15 12:10:21	VR2W-105217	A69-9001-1247	1
2012-09-15 06:17:37	2012-09-15 16:17:37	VR2W-105217	A69-9001-1247	1
2012-09-16 00:42:16	2012-09-16 10:42:16	VR2W-105217	A69-9001-1247	1
2012-09-16 02:20:56	2012-09-16 12:20:56	VR2W-105217	A69-9001-1247	1
2012-09-16 02:30:23	2012-09-16 12:30:23	VR2W-105217	A69-9001-1247	1
2012-09-16 02:56:45	2012-09-16 12:56:45	VR2W-105217	A69-9001-1247	1
2012-09-16 03:16:22	2012-09-16 13:16:22	VR2W-105217	A69-9001-1247	1
2012-09-16 03:24:59	2012-09-16 13:24:59	VR2W-105217	A69-9001-1247	1
2012-09-16 05:46:51	2012-09-16 15:46:51	VR2W-105217	A69-9001-1247	1
2012-09-16 06:54:31	2012-09-16 16:54:31	VR2W-105217	A69-9001-1247	1
2012-09-17 03:10:01	2012-09-17 13:10:01	VR2W-105217	A69-9001-1247	1
2012-09-17 03:24:06	2012-09-17 13:24:06	VR2W-105217	A69-9001-1247	1
2012-09-17 04:09:37	2012-09-17 14:09:37	VR2W-105217	A69-9001-1247	1
2012-09-17 04:38:14	2012-09-17 14:38:14	VR2W-105217	A69-9001-1247	1
2012-09-17 05:05:43	2012-09-17 15:05:43	VR2W-105217	A69-9001-1247	1
2012-09-17 05:54:59	2012-09-17 15:54:59	VR2W-105217	A69-9001-1247	1
2012-09-17 06:07:27	2012-09-17 16:07:27	VR2W-105217	A69-9001-1247	1
2012-09-17 22:59:11	2012-09-18 08:59:11	VR2W-105221	A69-9001-1247	1
2012-09-18 03:23:58	2012-09-18 13:23:58	VR2W-105217	A69-9001-1247	1
2012-09-18 03:36:13	2012-09-18 13:36:13	VR2W-105217	A69-9001-1247	1
2012-09-18 04:04:07	2012-09-18 14:04:07	VR2W-105217	A69-9001-1247	1
2012-09-18 04:19:33	2012-09-18 14:19:33	VR2W-105217	A69-9001-1247	1
2012-09-18 04:44:30	2012-09-18 14:44:30	VR2W-105217	A69-9001-1247	1
2012-09-18 05:44:16	2012-09-18 15:44:16	VR2W-105217	A69-9001-1247	1
2012-09-18 06:46:09	2012-09-18 16:46:09	VR2W-105217	A69-9001-1247	1
2012-09-19 05:23:11	2012-09-19 15:23:11	VR2W-105217	A69-9001-1247	1
2012-09-19 06:26:41	2012-09-19 16:26:41	VR2W-105217	A69-9001-1247	1
2012-09-19 23:05:45	2012-09-20 09:05:45	VR2W-105217	A69-9001-1247	1
2012-09-19 23:21:48	2012-09-20 09:21:48	VR2W-105217	A69-9001-1247	1
2012-09-20 02:04:30	2012-09-20 12:04:30	VR2W-105217	A69-9001-1247	1
2012-09-20 02:43:23	2012-09-20 12:43:23	VR2W-105217	A69-9001-1247	1
2012-09-20 03:52:47	2012-09-20 13:52:47	VR2W-105217	A69-9001-1247	1
2012-09-20 06:40:20	2012-09-20 16:40:20	VR2W-105217	A69-9001-1247	1
2012-09-20 06:43:42	2012-09-20 16:43:42	VR2W-105217	A69-9001-1247	1
2012-09-21 00:05:15	2012-09-21 10:05:15	VR2W-105217	A69-9001-1247	1
2012-09-21 00:08:41	2012-09-21 10:08:41	VR2W-105217	A69-9001-1247	1
2012-09-21 01:39:44	2012-09-21 11:39:44	VR2W-105217	A69-9001-1247	1
2012-09-21 01:59:48	2012-09-21 11:59:48	VR2W-105217	A69-9001-1247	1
2012-09-21 23:12:13	2012-09-22 09:12:13	VR2W-105216	A69-9001-1247	1
2012-09-22 02:56:45	2012-09-22 12:56:45	VR2W-105217	A69-9001-1247	1
2012-09-22 21:01:10	2012-09-23 07:01:10	VR2W-105217	A69-9001-1247	1
2012-09-23 02:08:37	2012-09-23 12:08:37	VR2W-105217	A69-9001-1247	1
2012-09-23 03:02:56	2012-09-23 13:02:56	VR2W-105217	A69-9001-1247	1
2012-09-23 03:13:59	2012-09-23 13:13:59	VR2W-105217	A69-9001-1247	1
2012-09-23 22:56:47	2012-09-24 08:56:47	VR2W-105217	A69-9001-1247	1
2012-09-23 23:14:00	2012-09-24 09:14:00	VR2W-105217	A69-9001-1247	1
2012-09-23 23:20:46	2012-09-24 09:20:46	VR2W-105217	A69-9001-1247	1
2012-09-24 00:14:02	2012-09-24 10:14:02	VR2W-105217	A69-9001-1247	1
2012-09-24 01:04:22	2012-09-24 11:04:22	VR2W-105217	A69-9001-1247	1
2012-09-24 02:04:12	2012-09-24 12:04:12	VR2W-105217	A69-9001-1247	1
2012-09-24 04:01:44	2012-09-24 14:01:44	VR2W-105217	A69-9001-1247	1
2012-09-24 04:09:59	2012-09-24 14:09:59	VR2W-105217	A69-9001-1247	1
2012-09-25 03:03:08	2012-09-25 13:03:08	VR2W-105217	A69-9001-1247	1
2012-09-25 03:07:55	2012-09-25 13:07:55	VR2W-105217	A69-9001-1247	1
2012-09-25 03:57:41	2012-09-25 13:57:41	VR2W-105217	A69-9001-1247	1
2012-09-25 04:35:44	2012-09-25 14:35:44	VR2W-105217	A69-9001-1247	1
2012-09-25 04:44:37	2012-09-25 14:44:37	VR2W-105217	A69-9001-1247	1
2012-09-25 23:18:37	2012-09-26 09:18:37	VR2W-105217	A69-9001-1247	1
2012-09-25 23:43:31	2012-09-26 09:43:31	VR2W-105217	A69-9001-1247	1
2012-09-26 00:17:00	2012-09-26 10:17:00	VR2W-105217	A69-9001-1247	1
2012-09-26 00:48:00	2012-09-26 10:48:00	VR2W-105217	A69-9001-1247	1
2012-09-26 01:32:08	2012-09-26 11:32:08	VR2W-105217	A69-9001-1247	1
2012-09-26 01:57:28	2012-09-26 11:57:28	VR2W-105217	A69-9001-1247	1
2012-09-26 03:52:13	2012-09-26 13:52:13	VR2W-105217	A69-9001-1247	1
2012-09-26 04:27:47	2012-09-26 14:27:47	VR2W-105217	A69-9001-1247	1
2012-09-27 00:40:53	2012-09-27 10:40:53	VR2W-105217	A69-9001-1247	1
2012-09-27 01:38:25	2012-09-27 11:38:25	VR2W-105217	A69-9001-1247	1
2012-09-27 03:24:17	2012-09-27 13:24:17	VR2W-105217	A69-9001-1247	1
2012-09-27 04:21:57	2012-09-27 14:21:57	VR2W-105217	A69-9001-1247	1
2012-09-28 01:39:15	2012-09-28 11:39:15	VR2W-105217	A69-9001-1247	1
2012-09-28 01:57:03	2012-09-28 11:57:03	VR2W-105217	A69-9001-1247	1
2012-09-28 02:05:38	2012-09-28 12:05:38	VR2W-105217	A69-9001-1247	1
2012-09-28 02:33:53	2012-09-28 12:33:53	VR2W-105217	A69-9001-1247	1
2012-09-28 02:51:23	2012-09-28 12:51:23	VR2W-105217	A69-9001-1247	1
2012-09-28 03:02:56	2012-09-28 13:02:56	VR2W-105217	A69-9001-1247	1
2012-09-28 04:04:11	2012-09-28 14:04:11	VR2W-105217	A69-9001-1247	1
2012-09-28 04:14:23	2012-09-28 14:14:23	VR2W-105217	A69-9001-1247	1
2012-09-28 06:10:56	2012-09-28 16:10:56	VR2W-105217	A69-9001-1247	1
2012-09-29 02:21:00	2012-09-29 12:21:00	VR2W-105217	A69-9001-1247	1
2012-09-29 03:02:02	2012-09-29 13:02:02	VR2W-105217	A69-9001-1247	1
2012-09-29 04:12:28	2012-09-29 14:12:28	VR2W-105217	A69-9001-1247	1
2012-09-29 05:13:07	2012-09-29 15:13:07	VR2W-105217	A69-9001-1247	1
2012-09-30 02:28:09	2012-09-30 12:28:09	VR2W-105217	A69-9001-1247	1
2012-09-30 02:42:41	2012-09-30 12:42:41	VR2W-105217	A69-9001-1247	1
2012-09-30 03:04:21	2012-09-30 13:04:21	VR2W-105216	A69-9001-1247	1
2012-09-30 03:59:45	2012-09-30 13:59:45	VR2W-105217	A69-9001-1247	1
2012-09-30 04:09:35	2012-09-30 14:09:35	VR2W-105217	A69-9001-1247	1
2012-09-30 04:16:16	2012-09-30 14:16:16	VR2W-105217	A69-9001-1247	1
2012-09-30 04:46:45	2012-09-30 14:46:45	VR2W-105217	A69-9001-1247	1
2012-09-30 04:55:17	2012-09-30 14:55:17	VR2W-105217	A69-9001-1247	1
2012-09-30 05:13:21	2012-09-30 15:13:21	VR2W-105217	A69-9001-1247	1
2012-09-30 05:18:12	2012-09-30 15:18:12	VR2W-105217	A69-9001-1247	1
2012-09-30 06:11:28	2012-09-30 16:11:28	VR2W-105217	A69-9001-1247	1
2012-09-30 20:54:01	2012-10-01 06:54:01	VR2W-105217	A69-9001-1247	1
2012-10-01 02:54:01	2012-10-01 12:54:01	VR2W-105217	A69-9001-1247	1
2012-10-01 03:47:35	2012-10-01 13:47:35	VR2W-105217	A69-9001-1247	1
2012-10-01 04:00:27	2012-10-01 14:00:27	VR2W-105217	A69-9001-1247	1
2012-10-01 04:26:22	2012-10-01 14:26:22	VR2W-105217	A69-9001-1247	1
2012-10-01 06:06:10	2012-10-01 16:06:10	VR2W-105217	A69-9001-1247	1
2012-10-01 23:11:57	2012-10-02 09:11:57	VR2W-105217	A69-9001-1247	1
2012-10-01 23:49:33	2012-10-02 09:49:33	VR2W-105217	A69-9001-1247	1
2012-10-02 07:11:02	2012-10-02 17:11:02	VR2W-105217	A69-9001-1247	1
2012-10-02 22:29:50	2012-10-03 08:29:50	VR2W-105217	A69-9001-1247	1
2012-10-03 02:03:20	2012-10-03 12:03:20	VR2W-105217	A69-9001-1247	1
2012-10-03 02:53:54	2012-10-03 12:53:54	VR2W-105217	A69-9001-1247	1
2012-10-03 03:10:18	2012-10-03 13:10:18	VR2W-105217	A69-9001-1247	1
2012-10-03 04:23:46	2012-10-03 14:23:46	VR2W-105217	A69-9001-1247	1
2012-10-03 04:51:55	2012-10-03 14:51:55	VR2W-105217	A69-9001-1247	1
2012-10-03 05:20:37	2012-10-03 15:20:37	VR2W-105217	A69-9001-1247	1
2012-10-03 05:47:27	2012-10-03 15:47:27	VR2W-105217	A69-9001-1247	1
2012-10-03 23:12:18	2012-10-04 09:12:18	VR2W-105217	A69-9001-1247	1
2012-10-04 01:25:55	2012-10-04 11:25:55	VR2W-105217	A69-9001-1247	1
2012-10-04 02:42:03	2012-10-04 12:42:03	VR2W-105217	A69-9001-1247	1
2012-10-04 02:55:24	2012-10-04 12:55:24	VR2W-105217	A69-9001-1247	1
2012-10-04 03:43:33	2012-10-04 13:43:33	VR2W-105217	A69-9001-1247	1
2012-10-04 04:26:37	2012-10-04 14:26:37	VR2W-105217	A69-9001-1247	1
2012-10-04 04:55:55	2012-10-04 14:55:55	VR2W-105217	A69-9001-1247	1
2012-10-04 05:40:30	2012-10-04 15:40:30	VR2W-105217	A69-9001-1247	1
2012-10-04 06:13:21	2012-10-04 16:13:21	VR2W-105217	A69-9001-1247	1
2012-10-04 06:25:52	2012-10-04 16:25:52	VR2W-105217	A69-9001-1247	1
2012-10-04 06:32:27	2012-10-04 16:32:27	VR2W-105217	A69-9001-1247	1
2012-10-04 21:51:19	2012-10-05 07:51:19	VR2W-105217	A69-9001-1247	1
2012-10-05 01:54:54	2012-10-05 11:54:54	VR2W-105217	A69-9001-1247	1
2012-10-05 02:22:22	2012-10-05 12:22:22	VR2W-105217	A69-9001-1247	1
2012-10-05 07:27:18	2012-10-05 17:27:18	VR2W-105217	A69-9001-1247	1
2012-10-05 22:49:17	2012-10-06 08:49:17	VR2W-105217	A69-9001-1247	1
2012-10-05 23:14:13	2012-10-06 09:14:13	VR2W-105217	A69-9001-1247	1
2012-10-05 23:39:11	2012-10-06 09:39:11	VR2W-105217	A69-9001-1247	1
2012-10-06 02:01:11	2012-10-06 12:01:11	VR2W-105217	A69-9001-1247	1
2012-10-06 02:20:39	2012-10-06 12:20:39	VR2W-105217	A69-9001-1247	1
2012-10-06 02:35:25	2012-10-06 12:35:25	VR2W-105217	A69-9001-1247	1
2012-10-06 02:45:12	2012-10-06 12:45:12	VR2W-105217	A69-9001-1247	1
2012-10-06 04:30:47	2012-10-06 14:30:47	VR2W-105217	A69-9001-1247	1
2012-10-06 06:22:33	2012-10-06 16:22:33	VR2W-105216	A69-9001-1247	1
2012-10-06 06:26:49	2012-10-06 16:26:49	VR2W-105217	A69-9001-1247	1
2012-10-07 00:17:48	2012-10-07 10:17:48	VR2W-105217	A69-9001-1247	1
2012-10-07 01:47:23	2012-10-07 11:47:23	VR2W-105217	A69-9001-1247	1
2012-10-07 22:18:55	2012-10-08 08:18:55	VR2W-105217	A69-9001-1247	1
2012-10-07 23:14:56	2012-10-08 09:14:56	VR2W-105217	A69-9001-1247	1
2012-10-08 00:41:17	2012-10-08 10:41:17	VR2W-105217	A69-9001-1247	1
2012-10-08 03:25:54	2012-10-08 13:25:54	VR2W-105217	A69-9001-1247	1
2012-10-08 04:05:29	2012-10-08 14:05:29	VR2W-105217	A69-9001-1247	1
2012-10-08 05:02:25	2012-10-08 15:02:25	VR2W-105217	A69-9001-1247	1
2012-10-08 23:50:11	2012-10-09 09:50:11	VR2W-105217	A69-9001-1247	1
2012-10-09 00:35:24	2012-10-09 10:35:24	VR2W-105216	A69-9001-1247	1
2012-10-09 03:25:41	2012-10-09 13:25:41	VR2W-105216	A69-9001-1247	1
2012-10-10 01:44:34	2012-10-10 11:44:34	VR2W-105217	A69-9001-1247	1
2012-10-10 02:45:06	2012-10-10 12:45:06	VR2W-105217	A69-9001-1247	1
2012-10-10 03:11:43	2012-10-10 13:11:43	VR2W-105217	A69-9001-1247	1
2012-10-11 02:15:40	2012-10-11 12:15:40	VR2W-105217	A69-9001-1247	1
2012-10-11 03:35:28	2012-10-11 13:35:28	VR2W-105217	A69-9001-1247	1
2012-10-11 04:53:15	2012-10-11 14:53:15	VR2W-105217	A69-9001-1247	1
2012-10-11 05:23:25	2012-10-11 15:23:25	VR2W-105217	A69-9001-1247	1
2012-10-12 02:06:10	2012-10-12 12:06:10	VR2W-105217	A69-9001-1247	1
2012-10-12 02:20:12	2012-10-12 12:20:12	VR2W-105217	A69-9001-1247	1
2012-10-12 02:31:00	2012-10-12 12:31:00	VR2W-105217	A69-9001-1247	1
2012-10-12 02:52:11	2012-10-12 12:52:11	VR2W-105217	A69-9001-1247	1
2012-10-12 03:27:38	2012-10-12 13:27:38	VR2W-105217	A69-9001-1247	1
2012-10-12 03:39:06	2012-10-12 13:39:06	VR2W-105217	A69-9001-1247	1
2012-10-12 03:42:51	2012-10-12 13:42:51	VR2W-105217	A69-9001-1247	1
2012-10-12 04:03:00	2012-10-12 14:03:00	VR2W-105217	A69-9001-1247	1
2012-10-12 04:12:20	2012-10-12 14:12:20	VR2W-105217	A69-9001-1247	1
2012-10-12 05:53:27	2012-10-12 15:53:27	VR2W-105217	A69-9001-1247	1
2012-10-12 22:34:31	2012-10-13 08:34:31	VR2W-105217	A69-9001-1247	1
2012-10-13 06:45:59	2012-10-13 16:45:59	VR2W-105217	A69-9001-1247	1
2012-10-14 00:03:08	2012-10-14 10:03:08	VR2W-105217	A69-9001-1247	1
2012-10-14 02:11:22	2012-10-14 12:11:22	VR2W-105216	A69-9001-1247	1
2012-10-14 05:50:05	2012-10-14 15:50:05	VR2W-105217	A69-9001-1247	1
2012-10-14 23:27:25	2012-10-15 09:27:25	VR2W-105217	A69-9001-1247	1
2012-10-15 01:50:19	2012-10-15 11:50:19	VR2W-105217	A69-9001-1247	1
2012-10-15 02:21:59	2012-10-15 12:21:59	VR2W-105217	A69-9001-1247	1
2012-10-15 02:30:30	2012-10-15 12:30:30	VR2W-105217	A69-9001-1247	1
2012-10-15 02:39:59	2012-10-15 12:39:59	VR2W-105217	A69-9001-1247	1
2012-10-15 02:44:26	2012-10-15 12:44:26	VR2W-105217	A69-9001-1247	1
2012-10-15 06:35:33	2012-10-15 16:35:33	VR2W-105217	A69-9001-1247	1
2012-10-16 03:14:57	2012-10-16 13:14:57	VR2W-105217	A69-9001-1247	1
2012-10-16 04:17:51	2012-10-16 14:17:51	VR2W-105216	A69-9001-1247	1
2012-10-16 04:39:18	2012-10-16 14:39:18	VR2W-105216	A69-9001-1247	1
2012-10-16 05:46:48	2012-10-16 15:46:48	VR2W-105216	A69-9001-1247	1
2012-10-16 05:57:37	2012-10-16 15:57:37	VR2W-105216	A69-9001-1247	1
2012-10-17 02:57:26	2012-10-17 12:57:26	VR2W-105217	A69-9001-1247	1
2012-10-17 03:16:49	2012-10-17 13:16:49	VR2W-105217	A69-9001-1247	1
2012-10-17 06:32:36	2012-10-17 16:32:36	VR2W-105217	A69-9001-1247	1
2012-10-17 06:36:44	2012-10-17 16:36:44	VR2W-105217	A69-9001-1247	1
2012-10-17 20:46:00	2012-10-18 06:46:00	VR2W-105213	A69-9001-1247	1
2012-10-17 21:04:35	2012-10-18 07:04:35	VR2W-105216	A69-9001-1247	1
2012-10-18 03:35:19	2012-10-18 13:35:19	VR2W-105217	A69-9001-1247	1
2012-10-18 06:12:05	2012-10-18 16:12:05	VR2W-105217	A69-9001-1247	1
2012-10-18 06:32:30	2012-10-18 16:32:30	VR2W-105217	A69-9001-1247	1
2012-10-18 06:48:12	2012-10-18 16:48:12	VR2W-105217	A69-9001-1247	1
2012-10-18 19:58:53	2012-10-19 05:58:53	VR2W-105217	A69-9001-1247	0
2012-10-18 20:13:53	2012-10-19 06:13:53	VR2W-105217	A69-9001-1247	0
2012-10-18 20:17:39	2012-10-19 06:17:39	VR2W-105217	A69-9001-1247	0
2012-10-18 21:47:14	2012-10-19 07:47:14	VR2W-105217	A69-9001-1247	1
2012-10-18 22:15:32	2012-10-19 08:15:32	VR2W-105217	A69-9001-1247	1
2012-10-18 22:27:28	2012-10-19 08:27:28	VR2W-105217	A69-9001-1247	1
2012-10-19 05:56:05	2012-10-19 15:56:05	VR2W-105217	A69-9001-1247	1
2012-10-19 20:24:42	2012-10-20 06:24:42	VR2W-105217	A69-9001-1247	0
2012-10-19 23:22:30	2012-10-20 09:22:30	VR2W-105217	A69-9001-1247	1
2012-10-20 02:59:01	2012-10-20 12:59:01	VR2W-105217	A69-9001-1247	1
2012-10-20 04:19:52	2012-10-20 14:19:52	VR2W-105217	A69-9001-1247	1
2012-10-20 06:45:47	2012-10-20 16:45:47	VR2W-105217	A69-9001-1247	1
2012-10-20 06:56:55	2012-10-20 16:56:55	VR2W-105217	A69-9001-1247	1
2012-10-21 00:02:10	2012-10-21 10:02:10	VR2W-105217	A69-9001-1247	1
2012-10-21 02:00:07	2012-10-21 12:00:07	VR2W-105217	A69-9001-1247	1
2012-10-21 03:43:00	2012-10-21 13:43:00	VR2W-105217	A69-9001-1247	1
2012-10-21 21:17:07	2012-10-22 07:17:07	VR2W-105216	A69-9001-1247	1
2012-10-21 23:10:03	2012-10-22 09:10:03	VR2W-105217	A69-9001-1247	1
2012-10-22 01:24:54	2012-10-22 11:24:54	VR2W-105216	A69-9001-1247	1
2012-10-22 03:00:55	2012-10-22 13:00:55	VR2W-105217	A69-9001-1247	1
2012-10-22 03:40:42	2012-10-22 13:40:42	VR2W-105217	A69-9001-1247	1
2012-10-22 03:50:30	2012-10-22 13:50:30	VR2W-105217	A69-9001-1247	1
2012-10-22 21:29:02	2012-10-23 07:29:02	VR2W-105217	A69-9001-1247	1
2012-10-23 22:48:19	2012-10-24 08:48:19	VR2W-105217	A69-9001-1247	1
2012-10-23 23:00:03	2012-10-24 09:00:03	VR2W-105217	A69-9001-1247	1
2012-10-23 23:08:16	2012-10-24 09:08:16	VR2W-105217	A69-9001-1247	1
2012-10-24 02:12:07	2012-10-24 12:12:07	VR2W-105216	A69-9001-1247	1
2012-10-24 02:16:19	2012-10-24 12:16:19	VR2W-105216	A69-9001-1247	1
2012-10-24 23:45:00	2012-10-25 09:45:00	VR2W-105217	A69-9001-1247	1
2012-10-25 02:29:11	2012-10-25 12:29:11	VR2W-105217	A69-9001-1247	1
2012-10-25 03:54:31	2012-10-25 13:54:31	VR2W-105217	A69-9001-1247	1
2012-10-25 04:46:18	2012-10-25 14:46:18	VR2W-105217	A69-9001-1247	1
2012-10-26 03:04:22	2012-10-26 13:04:22	VR2W-105217	A69-9001-1247	1
2012-10-27 00:46:17	2012-10-27 10:46:17	VR2W-105217	A69-9001-1247	1
2012-10-27 01:32:02	2012-10-27 11:32:02	VR2W-105217	A69-9001-1247	1
2012-10-27 02:38:03	2012-10-27 12:38:03	VR2W-105217	A69-9001-1247	1
2012-10-27 03:14:16	2012-10-27 13:14:16	VR2W-105217	A69-9001-1247	1
2012-10-27 03:59:40	2012-10-27 13:59:40	VR2W-105217	A69-9001-1247	1
2012-10-27 04:02:59	2012-10-27 14:02:59	VR2W-105217	A69-9001-1247	1
2012-10-27 05:35:50	2012-10-27 15:35:50	VR2W-105217	A69-9001-1247	1
2012-10-27 23:43:47	2012-10-28 09:43:47	VR2W-105217	A69-9001-1247	1
2012-10-28 00:33:10	2012-10-28 10:33:10	VR2W-105217	A69-9001-1247	1
2012-10-28 01:42:16	2012-10-28 11:42:16	VR2W-105217	A69-9001-1247	1
2012-10-28 02:26:48	2012-10-28 12:26:48	VR2W-105217	A69-9001-1247	1
2012-10-28 02:43:29	2012-10-28 12:43:29	VR2W-105217	A69-9001-1247	1
2012-10-28 03:12:44	2012-10-28 13:12:44	VR2W-105217	A69-9001-1247	1
2012-10-28 03:25:10	2012-10-28 13:25:10	VR2W-105217	A69-9001-1247	1
2012-10-28 04:27:57	2012-10-28 14:27:57	VR2W-105217	A69-9001-1247	1
2012-10-28 05:59:50	2012-10-28 15:59:50	VR2W-105217	A69-9001-1247	1
2012-10-29 01:16:20	2012-10-29 11:16:20	VR2W-105217	A69-9001-1247	1
2012-10-29 02:19:26	2012-10-29 12:19:26	VR2W-105217	A69-9001-1247	1
2012-10-29 03:13:44	2012-10-29 13:13:44	VR2W-105216	A69-9001-1247	1
2012-10-29 04:06:47	2012-10-29 14:06:47	VR2W-105217	A69-9001-1247	1
2012-10-29 05:03:28	2012-10-29 15:03:28	VR2W-105217	A69-9001-1247	1
2012-10-29 05:51:46	2012-10-29 15:51:46	VR2W-105217	A69-9001-1247	1
2012-10-29 19:59:25	2012-10-30 05:59:25	VR2W-105218	A69-9001-1247	0
2012-10-30 01:53:53	2012-10-30 11:53:53	VR2W-105217	A69-9001-1247	1
2012-10-31 02:57:01	2012-10-31 12:57:01	VR2W-105217	A69-9001-1247	1
2012-10-31 20:38:58	2012-11-01 06:38:58	VR2W-105217	A69-9001-1247	1
2012-10-31 21:35:21	2012-11-01 07:35:21	VR2W-105219	A69-9001-1247	1
2012-10-31 22:29:17	2012-11-01 08:29:17	VR2W-105217	A69-9001-1247	1
2012-11-01 01:15:06	2012-11-01 11:15:06	VR2W-105216	A69-9001-1247	1
2012-11-01 01:34:59	2012-11-01 11:34:59	VR2W-105216	A69-9001-1247	1
2012-11-02 00:02:07	2012-11-02 10:02:07	VR2W-105216	A69-9001-1247	1
2012-11-02 03:58:11	2012-11-02 13:58:11	VR2W-105217	A69-9001-1247	1
2012-11-03 00:03:28	2012-11-03 10:03:28	VR2W-105217	A69-9001-1247	1
2012-11-04 03:07:29	2012-11-04 13:07:29	VR2W-105217	A69-9001-1247	1
2012-11-04 03:11:46	2012-11-04 13:11:46	VR2W-105217	A69-9001-1247	1
2012-11-04 03:15:24	2012-11-04 13:15:24	VR2W-105217	A69-9001-1247	1
2012-11-04 03:36:41	2012-11-04 13:36:41	VR2W-105217	A69-9001-1247	1
2012-11-04 23:18:32	2012-11-05 09:18:32	VR2W-105217	A69-9001-1247	1
2012-11-04 23:44:49	2012-11-05 09:44:49	VR2W-105217	A69-9001-1247	1
2012-11-05 00:57:27	2012-11-05 10:57:27	VR2W-105217	A69-9001-1247	1
2012-11-05 02:30:19	2012-11-05 12:30:19	VR2W-105217	A69-9001-1247	1
2012-11-05 05:56:03	2012-11-05 15:56:03	VR2W-105217	A69-9001-1247	1
2012-11-06 20:39:55	2012-11-07 06:39:55	VR2W-105216	A69-9001-1247	1
2012-11-06 22:22:51	2012-11-07 08:22:51	VR2W-105216	A69-9001-1247	1
2012-11-06 23:35:07	2012-11-07 09:35:07	VR2W-105217	A69-9001-1247	1
2012-11-07 01:19:06	2012-11-07 11:19:06	VR2W-105216	A69-9001-1247	1
2012-11-07 02:21:41	2012-11-07 12:21:41	VR2W-105217	A69-9001-1247	1
2012-11-07 22:38:43	2012-11-08 08:38:43	VR2W-105217	A69-9001-1247	1
2012-11-07 23:35:20	2012-11-08 09:35:20	VR2W-105217	A69-9001-1247	1
2012-11-08 00:03:46	2012-11-08 10:03:46	VR2W-105217	A69-9001-1247	1
2012-11-08 00:34:48	2012-11-08 10:34:48	VR2W-105217	A69-9001-1247	1
2012-11-08 01:18:42	2012-11-08 11:18:42	VR2W-105217	A69-9001-1247	1
2012-11-08 02:06:05	2012-11-08 12:06:05	VR2W-105217	A69-9001-1247	1
2012-11-08 19:35:58	2012-11-09 05:35:58	VR2W-105217	A69-9001-1247	0
2012-11-08 21:35:06	2012-11-09 07:35:06	VR2W-105217	A69-9001-1247	1
2012-11-09 01:48:59	2012-11-09 11:48:59	VR2W-105217	A69-9001-1247	1
2012-11-09 02:25:32	2012-11-09 12:25:32	VR2W-105217	A69-9001-1247	1
2012-11-09 02:29:10	2012-11-09 12:29:10	VR2W-105217	A69-9001-1247	1
2012-11-09 03:00:05	2012-11-09 13:00:05	VR2W-105217	A69-9001-1247	1
2012-11-09 03:19:44	2012-11-09 13:19:44	VR2W-105217	A69-9001-1247	1
2012-11-09 04:18:34	2012-11-09 14:18:34	VR2W-105217	A69-9001-1247	1
2012-11-09 04:37:12	2012-11-09 14:37:12	VR2W-105217	A69-9001-1247	1
2012-11-09 20:44:30	2012-11-10 06:44:30	VR2W-105220	A69-9001-1247	1
2012-11-09 22:23:21	2012-11-10 08:23:21	VR2W-105219	A69-9001-1247	1
2012-11-10 03:20:47	2012-11-10 13:20:47	VR2W-105217	A69-9001-1247	1
2012-11-10 03:27:50	2012-11-10 13:27:50	VR2W-105217	A69-9001-1247	1
2012-11-10 04:01:46	2012-11-10 14:01:46	VR2W-105217	A69-9001-1247	1
2012-11-11 01:11:03	2012-11-11 11:11:03	VR2W-105216	A69-9001-1247	1
2012-11-11 04:37:53	2012-11-11 14:37:53	VR2W-105216	A69-9001-1247	1
2012-11-11 19:57:43	2012-11-12 05:57:43	VR2W-105220	A69-9001-1247	0
2012-11-12 02:16:45	2012-11-12 12:16:45	VR2W-105217	A69-9001-1247	1
2012-11-12 02:46:05	2012-11-12 12:46:05	VR2W-105217	A69-9001-1247	1
2012-11-12 02:50:19	2012-11-12 12:50:19	VR2W-105217	A69-9001-1247	1
2012-11-12 02:53:50	2012-11-12 12:53:50	VR2W-105217	A69-9001-1247	1
2012-11-12 02:57:36	2012-11-12 12:57:36	VR2W-105217	A69-9001-1247	1
2012-11-12 03:01:53	2012-11-12 13:01:53	VR2W-105217	A69-9001-1247	1
2012-11-12 03:19:15	2012-11-12 13:19:15	VR2W-105217	A69-9001-1247	1
2012-11-12 03:36:28	2012-11-12 13:36:28	VR2W-105217	A69-9001-1247	1
2012-11-12 20:29:32	2012-11-13 06:29:32	VR2W-105219	A69-9001-1247	0
2012-11-12 20:45:45	2012-11-13 06:45:45	VR2W-105219	A69-9001-1247	1
2012-11-12 20:52:44	2012-11-13 06:52:44	VR2W-105218	A69-9001-1247	1
2012-11-13 01:07:35	2012-11-13 11:07:35	VR2W-105217	A69-9001-1247	1
2012-11-13 01:19:44	2012-11-13 11:19:44	VR2W-105217	A69-9001-1247	1
2012-11-13 01:30:02	2012-11-13 11:30:02	VR2W-105217	A69-9001-1247	1
2012-11-13 02:24:50	2012-11-13 12:24:50	VR2W-105217	A69-9001-1247	1
2012-11-13 02:33:39	2012-11-13 12:33:39	VR2W-105217	A69-9001-1247	1
2012-11-13 03:40:11	2012-11-13 13:40:11	VR2W-105217	A69-9001-1247	1
2012-11-13 03:44:47	2012-11-13 13:44:47	VR2W-105217	A69-9001-1247	1
2012-11-13 04:21:38	2012-11-13 14:21:38	VR2W-105217	A69-9001-1247	1
2012-11-13 21:20:16	2012-11-14 07:20:16	VR2W-105218	A69-9001-1247	1
2012-11-13 21:32:04	2012-11-14 07:32:04	VR2W-105216	A69-9001-1247	1
2012-11-14 01:32:13	2012-11-14 11:32:13	VR2W-105217	A69-9001-1247	1
2012-11-14 01:36:40	2012-11-14 11:36:40	VR2W-105217	A69-9001-1247	1
2012-11-14 02:29:48	2012-11-14 12:29:48	VR2W-105216	A69-9001-1247	1
2012-11-14 03:35:26	2012-11-14 13:35:26	VR2W-105216	A69-9001-1247	1
2012-11-15 03:11:52	2012-11-15 13:11:52	VR2W-105217	A69-9001-1247	1
2012-11-15 04:26:01	2012-11-15 14:26:01	VR2W-105217	A69-9001-1247	1
2012-11-15 05:15:00	2012-11-15 15:15:00	VR2W-105216	A69-9001-1247	1
2012-11-15 20:30:39	2012-11-16 06:30:39	VR2W-105218	A69-9001-1247	1
2012-11-15 21:21:21	2012-11-16 07:21:21	VR2W-105216	A69-9001-1247	1
2012-11-15 22:53:11	2012-11-16 08:53:11	VR2W-105217	A69-9001-1247	1
2012-11-16 05:38:18	2012-11-16 15:38:18	VR2W-105216	A69-9001-1247	1
2012-11-17 00:41:13	2012-11-17 10:41:13	VR2W-105216	A69-9001-1247	1
2012-11-17 00:57:13	2012-11-17 10:57:13	VR2W-105216	A69-9001-1247	1
2012-11-17 01:16:11	2012-11-17 11:16:11	VR2W-105217	A69-9001-1247	1
2012-11-17 06:19:31	2012-11-17 16:19:31	VR2W-105216	A69-9001-1247	1
2012-11-17 21:13:14	2012-11-18 07:13:14	VR2W-105217	A69-9001-1247	1
2012-11-18 03:05:39	2012-11-18 13:05:39	VR2W-105217	A69-9001-1247	1
2012-11-18 06:24:10	2012-11-18 16:24:10	VR2W-105217	A69-9001-1247	1
2012-11-19 01:39:04	2012-11-19 11:39:04	VR2W-105217	A69-9001-1247	1
2012-11-19 02:22:31	2012-11-19 12:22:31	VR2W-105217	A69-9001-1247	1
2012-11-20 01:12:31	2012-11-20 11:12:31	VR2W-105217	A69-9001-1247	1
2012-11-20 02:13:43	2012-11-20 12:13:43	VR2W-105217	A69-9001-1247	1
2012-11-20 03:34:22	2012-11-20 13:34:22	VR2W-105217	A69-9001-1247	1
2012-11-20 06:02:22	2012-11-20 16:02:22	VR2W-105217	A69-9001-1247	1
2012-11-20 20:31:01	2012-11-21 06:31:01	VR2W-105217	A69-9001-1247	1
2012-11-20 23:44:55	2012-11-21 09:44:55	VR2W-105217	A69-9001-1247	1
2012-11-21 00:30:40	2012-11-21 10:30:40	VR2W-105217	A69-9001-1247	1
2012-11-21 00:52:57	2012-11-21 10:52:57	VR2W-105217	A69-9001-1247	1
2012-11-21 01:11:48	2012-11-21 11:11:48	VR2W-105216	A69-9001-1247	1
2012-11-21 01:15:49	2012-11-21 11:15:49	VR2W-105217	A69-9001-1247	1
2012-11-21 03:41:58	2012-11-21 13:41:58	VR2W-105217	A69-9001-1247	1
2012-11-22 04:11:57	2012-11-22 14:11:57	VR2W-105216	A69-9001-1247	1
2012-11-22 20:31:04	2012-11-23 06:31:04	VR2W-105220	A69-9001-1247	1
2012-11-23 00:27:47	2012-11-23 10:27:47	VR2W-105217	A69-9001-1247	1
2012-11-23 01:28:54	2012-11-23 11:28:54	VR2W-105217	A69-9001-1247	1
2012-11-23 02:03:41	2012-11-23 12:03:41	VR2W-105217	A69-9001-1247	1
2012-11-23 02:13:52	2012-11-23 12:13:52	VR2W-105217	A69-9001-1247	1
2012-11-23 02:52:47	2012-11-23 12:52:47	VR2W-105217	A69-9001-1247	1
2012-11-23 03:27:48	2012-11-23 13:27:48	VR2W-105217	A69-9001-1247	1
2012-11-23 04:23:11	2012-11-23 14:23:11	VR2W-105217	A69-9001-1247	1
2012-11-23 21:12:51	2012-11-24 07:12:51	VR2W-105216	A69-9001-1247	1
2012-11-25 03:50:58	2012-11-25 13:50:58	VR2W-105217	A69-9001-1247	1
2012-11-26 04:10:48	2012-11-26 14:10:48	VR2W-105217	A69-9001-1247	1
2012-11-27 02:53:38	2012-11-27 12:53:38	VR2W-105217	A69-9001-1247	1
2012-11-27 03:23:26	2012-11-27 13:23:26	VR2W-105217	A69-9001-1247	1
2012-11-27 04:11:51	2012-11-27 14:11:51	VR2W-105217	A69-9001-1247	1
2012-11-27 04:18:57	2012-11-27 14:18:57	VR2W-105217	A69-9001-1247	1
2012-11-27 04:22:59	2012-11-27 14:22:59	VR2W-105217	A69-9001-1247	1
2012-11-27 05:35:26	2012-11-27 15:35:26	VR2W-105217	A69-9001-1247	1
2012-11-27 05:38:55	2012-11-27 15:38:55	VR2W-105217	A69-9001-1247	1
2012-11-27 05:46:46	2012-11-27 15:46:46	VR2W-105217	A69-9001-1247	1
2012-11-27 05:53:38	2012-11-27 15:53:38	VR2W-105217	A69-9001-1247	1
2012-11-27 06:04:51	2012-11-27 16:04:51	VR2W-105217	A69-9001-1247	1
2012-11-27 06:30:17	2012-11-27 16:30:17	VR2W-105217	A69-9001-1247	1
2012-11-28 02:31:43	2012-11-28 12:31:43	VR2W-105217	A69-9001-1247	1
2012-11-28 03:52:45	2012-11-28 13:52:45	VR2W-105217	A69-9001-1247	1
2012-11-28 04:10:08	2012-11-28 14:10:08	VR2W-105217	A69-9001-1247	1
2012-11-28 04:14:08	2012-11-28 14:14:08	VR2W-105217	A69-9001-1247	1
2012-11-28 04:30:58	2012-11-28 14:30:58	VR2W-105217	A69-9001-1247	1
2012-11-28 05:01:54	2012-11-28 15:01:54	VR2W-105217	A69-9001-1247	1
2012-11-28 06:26:11	2012-11-28 16:26:11	VR2W-105217	A69-9001-1247	1
2012-11-28 08:10:30	2012-11-28 18:10:30	VR2W-105217	A69-9001-1247	1
2012-11-28 23:32:07	2012-11-29 09:32:07	VR2W-105217	A69-9001-1247	1
2012-11-28 23:52:15	2012-11-29 09:52:15	VR2W-105217	A69-9001-1247	1
2012-11-29 02:21:07	2012-11-29 12:21:07	VR2W-105217	A69-9001-1247	1
2012-11-29 07:08:42	2012-11-29 17:08:42	VR2W-105217	A69-9001-1247	1
2012-11-30 03:18:12	2012-11-30 13:18:12	VR2W-105217	A69-9001-1247	1
2012-11-30 03:51:11	2012-11-30 13:51:11	VR2W-105217	A69-9001-1247	1
2012-11-30 03:55:49	2012-11-30 13:55:49	VR2W-105217	A69-9001-1247	1
2012-11-30 04:38:28	2012-11-30 14:38:28	VR2W-105217	A69-9001-1247	1
2012-11-30 05:38:58	2012-11-30 15:38:58	VR2W-105217	A69-9001-1247	1
2012-11-30 05:47:03	2012-11-30 15:47:03	VR2W-105217	A69-9001-1247	1
2012-12-01 06:10:30	2012-12-01 16:10:30	VR2W-105217	A69-9001-1247	1
2012-12-01 21:23:45	2012-12-02 07:23:45	VR2W-105217	A69-9001-1247	1
2012-12-01 23:43:40	2012-12-02 09:43:40	VR2W-105217	A69-9001-1247	1
2012-12-02 03:33:02	2012-12-02 13:33:02	VR2W-105217	A69-9001-1247	1
2012-12-02 03:36:38	2012-12-02 13:36:38	VR2W-105217	A69-9001-1247	1
2012-12-02 05:11:47	2012-12-02 15:11:47	VR2W-105217	A69-9001-1247	1
2012-12-02 06:14:31	2012-12-02 16:14:31	VR2W-105217	A69-9001-1247	1
2012-12-02 06:41:38	2012-12-02 16:41:38	VR2W-105217	A69-9001-1247	1
2012-12-02 07:02:23	2012-12-02 17:02:23	VR2W-105217	A69-9001-1247	1
2012-12-02 20:44:25	2012-12-03 06:44:25	VR2W-105215	A69-9001-1247	1
2012-12-02 21:41:35	2012-12-03 07:41:35	VR2W-105217	A69-9001-1247	1
[truncated: 528 more rows]
