# Supplementary material for: Simulated Macro-Algal Outbreak Triggers a Large-Scale Response on Coral Reefs
Source: PLoS One. 2015 Jul 14;10(7):e0132895. doi: 10.1371/journal.pone.0132895 (PMC4501832; doi:10.1371/journal.pone.0132895)
Supplement: S1 Dataset — Data has been separated into three sub-folders; video data, visual transect data and individual fishes’ acoustic detection data. (ZIP) [file pone.0132895.s001.zip › Raw Data/Spatial/Scarid/Processed/1248TS.xlsx]

## Sheet: 1248TS.csv
ï»¿Date and Time (UTC)	Local time	Receiver	Transmitter	Day/night code
	10			06:30:00
	2011-04-21			18:30:00
2012-04-07 23:42:26	2012-04-08 09:42:26	VR2W-105218	A69-9001-1248	1
2012-04-08 01:03:13	2012-04-08 11:03:13	VR2W-105218	A69-9001-1248	1
2012-04-08 01:18:00	2012-04-08 11:18:00	VR2W-105218	A69-9001-1248	1
2012-04-08 01:53:50	2012-04-08 11:53:50	VR2W-105218	A69-9001-1248	1
2012-04-08 04:03:41	2012-04-08 14:03:41	VR2W-105218	A69-9001-1248	1
2012-04-08 04:12:40	2012-04-08 14:12:40	VR2W-105218	A69-9001-1248	1
2012-04-08 04:48:33	2012-04-08 14:48:33	VR2W-105218	A69-9001-1248	1
2012-04-08 04:56:15	2012-04-08 14:56:15	VR2W-105218	A69-9001-1248	1
2012-04-08 05:01:05	2012-04-08 15:01:05	VR2W-105218	A69-9001-1248	1
2012-04-08 05:29:25	2012-04-08 15:29:25	VR2W-105218	A69-9001-1248	1
2012-04-08 20:53:27	2012-04-09 06:53:27	VR2W-105218	A69-9001-1248	1
2012-04-08 21:11:29	2012-04-09 07:11:29	VR2W-105218	A69-9001-1248	1
2012-04-08 21:15:57	2012-04-09 07:15:57	VR2W-105218	A69-9001-1248	1
2012-04-08 21:20:00	2012-04-09 07:20:00	VR2W-105218	A69-9001-1248	1
2012-04-08 21:24:48	2012-04-09 07:24:48	VR2W-105218	A69-9001-1248	1
2012-04-08 21:33:58	2012-04-09 07:33:58	VR2W-105218	A69-9001-1248	1
2012-04-08 21:37:58	2012-04-09 07:37:58	VR2W-105218	A69-9001-1248	1
2012-04-08 21:42:44	2012-04-09 07:42:44	VR2W-105218	A69-9001-1248	1
2012-04-08 21:47:18	2012-04-09 07:47:18	VR2W-105218	A69-9001-1248	1
2012-04-08 21:59:02	2012-04-09 07:59:02	VR2W-105218	A69-9001-1248	1
2012-04-09 02:10:25	2012-04-09 12:10:25	VR2W-105218	A69-9001-1248	1
2012-04-09 02:36:26	2012-04-09 12:36:26	VR2W-105218	A69-9001-1248	1
2012-04-09 06:51:27	2012-04-09 16:51:27	VR2W-105218	A69-9001-1248	1
2012-04-09 07:22:42	2012-04-09 17:22:42	VR2W-105218	A69-9001-1248	1
2012-04-09 07:41:17	2012-04-09 17:41:17	VR2W-105218	A69-9001-1248	1
2012-04-09 07:45:36	2012-04-09 17:45:36	VR2W-105218	A69-9001-1248	1
2012-04-09 22:13:12	2012-04-10 08:13:12	VR2W-105218	A69-9001-1248	1
2012-04-09 22:17:16	2012-04-10 08:17:16	VR2W-105218	A69-9001-1248	1
2012-04-09 22:22:07	2012-04-10 08:22:07	VR2W-105218	A69-9001-1248	1
2012-04-10 03:03:13	2012-04-10 13:03:13	VR2W-105218	A69-9001-1248	1
2012-04-10 04:40:28	2012-04-10 14:40:28	VR2W-105218	A69-9001-1248	1
2012-04-10 07:51:26	2012-04-10 17:51:26	VR2W-105218	A69-9001-1248	1
2012-04-10 08:09:00	2012-04-10 18:09:00	VR2W-105217	A69-9001-1248	1
2012-04-10 21:04:55	2012-04-11 07:04:55	VR2W-105218	A69-9001-1248	1
2012-04-10 21:17:35	2012-04-11 07:17:35	VR2W-105218	A69-9001-1248	1
2012-04-10 21:21:32	2012-04-11 07:21:32	VR2W-105218	A69-9001-1248	1
2012-04-10 21:49:42	2012-04-11 07:49:42	VR2W-105218	A69-9001-1248	1
2012-04-10 21:53:02	2012-04-11 07:53:02	VR2W-105218	A69-9001-1248	1
2012-04-10 23:18:42	2012-04-11 09:18:42	VR2W-105218	A69-9001-1248	1
2012-04-11 05:51:43	2012-04-11 15:51:43	VR2W-105218	A69-9001-1248	1
2012-04-11 06:00:11	2012-04-11 16:00:11	VR2W-105218	A69-9001-1248	1
2012-04-11 06:13:48	2012-04-11 16:13:48	VR2W-105218	A69-9001-1248	1
2012-04-11 06:17:25	2012-04-11 16:17:25	VR2W-105218	A69-9001-1248	1
2012-04-11 06:26:00	2012-04-11 16:26:00	VR2W-105218	A69-9001-1248	1
2012-04-11 08:20:35	2012-04-11 18:20:35	VR2W-105217	A69-9001-1248	1
2012-04-11 22:48:01	2012-04-12 08:48:01	VR2W-105218	A69-9001-1248	1
2012-04-11 23:31:51	2012-04-12 09:31:51	VR2W-105218	A69-9001-1248	1
2012-04-11 23:36:08	2012-04-12 09:36:08	VR2W-105218	A69-9001-1248	1
2012-04-11 23:43:50	2012-04-12 09:43:50	VR2W-105218	A69-9001-1248	1
2012-04-12 00:09:39	2012-04-12 10:09:39	VR2W-105218	A69-9001-1248	1
2012-04-12 20:55:16	2012-04-13 06:55:16	VR2W-105218	A69-9001-1248	1
2012-04-12 21:00:05	2012-04-13 07:00:05	VR2W-105218	A69-9001-1248	1
2012-04-12 21:09:18	2012-04-13 07:09:18	VR2W-105218	A69-9001-1248	1
2012-04-12 21:18:18	2012-04-13 07:18:18	VR2W-105218	A69-9001-1248	1
2012-04-13 00:04:52	2012-04-13 10:04:52	VR2W-105218	A69-9001-1248	1
2012-04-13 01:46:21	2012-04-13 11:46:21	VR2W-105218	A69-9001-1248	1
2012-04-13 01:50:55	2012-04-13 11:50:55	VR2W-105218	A69-9001-1248	1
2012-04-13 01:55:08	2012-04-13 11:55:08	VR2W-105218	A69-9001-1248	1
2012-04-13 02:06:49	2012-04-13 12:06:49	VR2W-105218	A69-9001-1248	1
2012-04-13 21:19:42	2012-04-14 07:19:42	VR2W-105218	A69-9001-1248	1
2012-04-13 21:24:32	2012-04-14 07:24:32	VR2W-105218	A69-9001-1248	1
2012-04-13 21:58:23	2012-04-14 07:58:23	VR2W-105218	A69-9001-1248	1
2012-04-13 23:16:14	2012-04-14 09:16:14	VR2W-105218	A69-9001-1248	1
2012-04-13 23:50:50	2012-04-14 09:50:50	VR2W-105218	A69-9001-1248	1
2012-04-14 01:31:24	2012-04-14 11:31:24	VR2W-105218	A69-9001-1248	1
2012-04-14 03:03:02	2012-04-14 13:03:02	VR2W-105217	A69-9001-1248	1
2012-04-14 21:29:39	2012-04-15 07:29:39	VR2W-105217	A69-9001-1248	1
2012-04-14 21:52:34	2012-04-15 07:52:34	VR2W-105218	A69-9001-1248	1
2012-04-15 00:49:12	2012-04-15 10:49:12	VR2W-105218	A69-9001-1248	1
2012-04-15 01:20:09	2012-04-15 11:20:09	VR2W-105218	A69-9001-1248	1
2012-04-15 03:01:40	2012-04-15 13:01:40	VR2W-105218	A69-9001-1248	1
2012-04-15 21:20:44	2012-04-16 07:20:44	VR2W-105217	A69-9001-1248	1
2012-04-15 21:35:17	2012-04-16 07:35:17	VR2W-105218	A69-9001-1248	1
2012-04-15 21:43:44	2012-04-16 07:43:44	VR2W-105217	A69-9001-1248	1
2012-04-16 02:47:40	2012-04-16 12:47:40	VR2W-105218	A69-9001-1248	1
2012-04-16 03:07:55	2012-04-16 13:07:55	VR2W-105218	A69-9001-1248	1
2012-04-16 20:51:40	2012-04-17 06:51:40	VR2W-105220	A69-9001-1248	1
2012-04-17 03:07:59	2012-04-17 13:07:59	VR2W-105218	A69-9001-1248	1
2012-04-17 04:44:14	2012-04-17 14:44:14	VR2W-105218	A69-9001-1248	1
2012-04-18 03:46:31	2012-04-18 13:46:31	VR2W-105218	A69-9001-1248	1
2012-04-18 20:21:48	2012-04-19 06:21:48	VR2W-105218	A69-9001-1248	0
2012-04-18 21:04:19	2012-04-19 07:04:19	VR2W-105217	A69-9001-1248	1
2012-04-19 02:12:25	2012-04-19 12:12:25	VR2W-105218	A69-9001-1248	1
2012-04-19 06:23:47	2012-04-19 16:23:47	VR2W-105217	A69-9001-1248	1
2012-04-19 22:47:25	2012-04-20 08:47:25	VR2W-105217	A69-9001-1248	1
2012-04-20 05:59:26	2012-04-20 15:59:26	VR2W-105218	A69-9001-1248	1
2012-04-20 06:36:14	2012-04-20 16:36:14	VR2W-105218	A69-9001-1248	1
2012-04-21 02:55:28	2012-04-21 12:55:28	VR2W-105218	A69-9001-1248	1
2012-04-21 04:59:08	2012-04-21 14:59:08	VR2W-105218	A69-9001-1248	1
2012-04-21 05:08:02	2012-04-21 15:08:02	VR2W-105218	A69-9001-1248	1
2012-04-21 06:34:33	2012-04-21 16:34:33	VR2W-105218	A69-9001-1248	1
2012-04-21 21:05:14	2012-04-22 07:05:14	VR2W-105222	A69-9001-1248	1
2012-04-22 07:20:00	2012-04-22 17:20:00	VR2W-105218	A69-9001-1248	1
2012-04-22 20:41:05	2012-04-23 06:41:05	VR2W-105217	A69-9001-1248	1
2012-04-22 21:16:12	2012-04-23 07:16:12	VR2W-105217	A69-9001-1248	1
2012-04-23 04:55:43	2012-04-23 14:55:43	VR2W-105218	A69-9001-1248	1
2012-04-23 06:08:03	2012-04-23 16:08:03	VR2W-105218	A69-9001-1248	1
2012-04-23 20:58:23	2012-04-24 06:58:23	VR2W-105218	A69-9001-1248	1
2012-04-23 21:05:55	2012-04-24 07:05:55	VR2W-105218	A69-9001-1248	1
2012-04-24 06:28:14	2012-04-24 16:28:14	VR2W-105218	A69-9001-1248	1
2012-04-24 06:35:53	2012-04-24 16:35:53	VR2W-105218	A69-9001-1248	1
2012-04-24 06:48:24	2012-04-24 16:48:24	VR2W-105218	A69-9001-1248	1
2012-04-24 06:53:10	2012-04-24 16:53:10	VR2W-105218	A69-9001-1248	1
2012-04-24 07:14:35	2012-04-24 17:14:35	VR2W-105218	A69-9001-1248	1
2012-04-24 07:19:18	2012-04-24 17:19:18	VR2W-105218	A69-9001-1248	1
2012-04-24 20:40:56	2012-04-25 06:40:56	VR2W-105218	A69-9001-1248	1
2012-04-24 20:45:22	2012-04-25 06:45:22	VR2W-105218	A69-9001-1248	1
2012-04-25 05:43:29	2012-04-25 15:43:29	VR2W-105218	A69-9001-1248	1
2012-04-25 06:18:05	2012-04-25 16:18:05	VR2W-105218	A69-9001-1248	1
2012-04-25 06:26:09	2012-04-25 16:26:09	VR2W-105218	A69-9001-1248	1
2012-04-27 04:07:46	2012-04-27 14:07:46	VR2W-105218	A69-9001-1248	1
2012-04-27 07:12:01	2012-04-27 17:12:01	VR2W-105218	A69-9001-1248	1
2012-04-28 21:02:33	2012-04-29 07:02:33	VR2W-105217	A69-9001-1248	1
2012-04-28 21:06:28	2012-04-29 07:06:28	VR2W-105217	A69-9001-1248	1
2012-04-29 21:27:59	2012-04-30 07:27:59	VR2W-105218	A69-9001-1248	1
2012-05-02 04:40:58	2012-05-02 14:40:58	VR2W-105217	A69-9001-1248	1
2012-05-04 03:15:45	2012-05-04 13:15:45	VR2W-105217	A69-9001-1248	1
2012-05-05 00:50:24	2012-05-05 10:50:24	VR2W-105218	A69-9001-1248	1
2012-05-06 06:06:27	2012-05-06 16:06:27	VR2W-105218	A69-9001-1248	1
2012-05-06 06:15:31	2012-05-06 16:15:31	VR2W-105218	A69-9001-1248	1
2012-05-06 07:04:08	2012-05-06 17:04:08	VR2W-105218	A69-9001-1248	1
2012-05-06 21:22:50	2012-05-07 07:22:50	VR2W-105220	A69-9001-1248	1
2012-05-07 20:30:32	2012-05-08 06:30:32	VR2W-105218	A69-9001-1248	1
2012-05-07 21:22:21	2012-05-08 07:22:21	VR2W-105222	A69-9001-1248	1
2012-05-07 21:34:13	2012-05-08 07:34:13	VR2W-105219	A69-9001-1248	1
2012-05-08 06:35:29	2012-05-08 16:35:29	VR2W-105218	A69-9001-1248	1
2012-05-08 20:24:08	2012-05-09 06:24:08	VR2W-105218	A69-9001-1248	0
2012-05-09 20:49:10	2012-05-10 06:49:10	VR2W-105218	A69-9001-1248	1
2012-05-09 21:56:45	2012-05-10 07:56:45	VR2W-105217	A69-9001-1248	1
2012-05-10 07:27:04	2012-05-10 17:27:04	VR2W-105218	A69-9001-1248	1
2012-05-10 07:45:25	2012-05-10 17:45:25	VR2W-105218	A69-9001-1248	1
2012-05-10 07:49:30	2012-05-10 17:49:30	VR2W-105218	A69-9001-1248	1
2012-05-10 21:23:43	2012-05-11 07:23:43	VR2W-105217	A69-9001-1248	1
2012-05-10 21:41:07	2012-05-11 07:41:07	VR2W-105218	A69-9001-1248	1
2012-05-10 21:57:11	2012-05-11 07:57:11	VR2W-105217	A69-9001-1248	1
2012-05-10 22:35:25	2012-05-11 08:35:25	VR2W-105216	A69-9001-1248	1
2012-05-12 00:46:24	2012-05-12 10:46:24	VR2W-105218	A69-9001-1248	1
2012-05-13 21:02:02	2012-05-14 07:02:02	VR2W-105218	A69-9001-1248	1
2012-05-13 21:18:29	2012-05-14 07:18:29	VR2W-105219	A69-9001-1248	1
2012-05-13 22:39:00	2012-05-14 08:39:00	VR2W-105218	A69-9001-1248	1
2012-05-14 20:49:45	2012-05-15 06:49:45	VR2W-105219	A69-9001-1248	1
2012-05-17 05:30:34	2012-05-17 15:30:34	VR2W-105218	A69-9001-1248	1
2012-05-17 20:29:59	2012-05-18 06:29:59	VR2W-105221	A69-9001-1248	0
2012-05-18 20:26:11	2012-05-19 06:26:11	VR2W-105219	A69-9001-1248	0
2012-05-18 21:08:37	2012-05-19 07:08:37	VR2W-105222	A69-9001-1248	1
2012-05-18 21:15:09	2012-05-19 07:15:09	VR2W-105220	A69-9001-1248	1
2012-05-19 21:26:54	2012-05-20 07:26:54	VR2W-105222	A69-9001-1248	1
2012-05-20 04:55:17	2012-05-20 14:55:17	VR2W-105218	A69-9001-1248	1
2012-05-20 05:56:07	2012-05-20 15:56:07	VR2W-105218	A69-9001-1248	1
2012-05-20 21:31:20	2012-05-21 07:31:20	VR2W-105222	A69-9001-1248	1
2012-05-21 03:42:45	2012-05-21 13:42:45	VR2W-105218	A69-9001-1248	1
2012-05-21 03:47:28	2012-05-21 13:47:28	VR2W-105218	A69-9001-1248	1
2012-05-22 07:05:44	2012-05-22 17:05:44	VR2W-105218	A69-9001-1248	1
2012-05-22 20:49:49	2012-05-23 06:49:49	VR2W-105220	A69-9001-1248	1
2012-05-25 04:32:24	2012-05-25 14:32:24	VR2W-105218	A69-9001-1248	1
2012-05-25 05:02:06	2012-05-25 15:02:06	VR2W-105218	A69-9001-1248	1
2012-05-25 06:18:21	2012-05-25 16:18:21	VR2W-105218	A69-9001-1248	1
2012-05-25 20:56:27	2012-05-26 06:56:27	VR2W-105218	A69-9001-1248	1
2012-05-25 21:15:15	2012-05-26 07:15:15	VR2W-105218	A69-9001-1248	1
2012-05-25 21:47:51	2012-05-26 07:47:51	VR2W-105218	A69-9001-1248	1
2012-05-26 21:16:21	2012-05-27 07:16:21	VR2W-105218	A69-9001-1248	1
2012-05-26 21:29:12	2012-05-27 07:29:12	VR2W-105218	A69-9001-1248	1
2012-05-26 21:36:59	2012-05-27 07:36:59	VR2W-105218	A69-9001-1248	1
2012-05-26 21:40:15	2012-05-27 07:40:15	VR2W-105218	A69-9001-1248	1
2012-05-27 21:14:18	2012-05-28 07:14:18	VR2W-105218	A69-9001-1248	1
2012-05-27 21:25:49	2012-05-28 07:25:49	VR2W-105218	A69-9001-1248	1
2012-05-27 21:29:38	2012-05-28 07:29:38	VR2W-105218	A69-9001-1248	1
2012-05-27 21:34:02	2012-05-28 07:34:02	VR2W-105218	A69-9001-1248	1
2012-05-28 20:58:11	2012-05-29 06:58:11	VR2W-105218	A69-9001-1248	1
2012-05-28 21:02:24	2012-05-29 07:02:24	VR2W-105218	A69-9001-1248	1
2012-05-28 21:09:43	2012-05-29 07:09:43	VR2W-105218	A69-9001-1248	1
2012-05-29 20:36:15	2012-05-30 06:36:15	VR2W-105218	A69-9001-1248	1
2012-05-29 21:02:30	2012-05-30 07:02:30	VR2W-105218	A69-9001-1248	1
2012-05-29 21:09:54	2012-05-30 07:09:54	VR2W-105220	A69-9001-1248	1
2012-05-29 21:34:09	2012-05-30 07:34:09	VR2W-105222	A69-9001-1248	1
2012-05-29 21:38:38	2012-05-30 07:38:38	VR2W-105222	A69-9001-1248	1
2012-05-29 21:59:01	2012-05-30 07:59:01	VR2W-105220	A69-9001-1248	1
2012-05-30 02:41:39	2012-05-30 12:41:39	VR2W-105217	A69-9001-1248	1
2012-05-31 20:29:12	2012-06-01 06:29:12	VR2W-105218	A69-9001-1248	0
2012-06-01 21:08:48	2012-06-02 07:08:48	VR2W-105222	A69-9001-1248	1
2012-06-02 20:26:42	2012-06-03 06:26:42	VR2W-105218	A69-9001-1248	0
2012-06-02 22:00:19	2012-06-03 08:00:19	VR2W-105219	A69-9001-1248	1
2012-06-03 04:55:22	2012-06-03 14:55:22	VR2W-105216	A69-9001-1248	1
2012-06-03 05:58:04	2012-06-03 15:58:04	VR2W-105218	A69-9001-1248	1
2012-06-04 04:47:43	2012-06-04 14:47:43	VR2W-105218	A69-9001-1248	1
2012-06-04 05:53:42	2012-06-04 15:53:42	VR2W-105217	A69-9001-1248	1
2012-06-04 20:27:29	2012-06-05 06:27:29	VR2W-105218	A69-9001-1248	0
2012-06-05 03:11:37	2012-06-05 13:11:37	VR2W-105218	A69-9001-1248	1
2012-06-06 05:27:29	2012-06-06 15:27:29	VR2W-105218	A69-9001-1248	1
2012-06-06 05:39:09	2012-06-06 15:39:09	VR2W-105218	A69-9001-1248	1
2012-06-06 06:04:55	2012-06-06 16:04:55	VR2W-105218	A69-9001-1248	1
2012-06-06 06:13:51	2012-06-06 16:13:51	VR2W-105218	A69-9001-1248	1
2012-06-06 07:03:43	2012-06-06 17:03:43	VR2W-105218	A69-9001-1248	1
2012-06-06 07:07:36	2012-06-06 17:07:36	VR2W-105218	A69-9001-1248	1
2012-06-06 07:35:45	2012-06-06 17:35:45	VR2W-105218	A69-9001-1248	1
2012-06-06 07:40:34	2012-06-06 17:40:34	VR2W-105218	A69-9001-1248	1
2012-06-06 20:31:27	2012-06-07 06:31:27	VR2W-105218	A69-9001-1248	1
2012-06-06 20:39:09	2012-06-07 06:39:09	VR2W-105219	A69-9001-1248	1
2012-06-07 05:58:14	2012-06-07 15:58:14	VR2W-105218	A69-9001-1248	1
2012-06-07 20:54:13	2012-06-08 06:54:13	VR2W-105221	A69-9001-1248	1
2012-06-07 20:58:35	2012-06-08 06:58:35	VR2W-105220	A69-9001-1248	1
2012-06-08 07:20:46	2012-06-08 17:20:46	VR2W-105218	A69-9001-1248	1
2012-06-08 07:58:31	2012-06-08 17:58:31	VR2W-105217	A69-9001-1248	1
2012-06-11 21:46:23	2012-06-12 07:46:23	VR2W-105219	A69-9001-1248	1
2012-06-14 01:31:27	2012-06-14 11:31:27	VR2W-105218	A69-9001-1248	1
2012-06-14 02:08:43	2012-06-14 12:08:43	VR2W-105218	A69-9001-1248	1
2012-06-15 20:38:34	2012-06-16 06:38:34	VR2W-105220	A69-9001-1248	1
2012-06-16 04:07:08	2012-06-16 14:07:08	VR2W-105218	A69-9001-1248	1
2012-06-16 04:29:55	2012-06-16 14:29:55	VR2W-105218	A69-9001-1248	1
2012-06-16 04:38:57	2012-06-16 14:38:57	VR2W-105218	A69-9001-1248	1
2012-06-16 04:42:48	2012-06-16 14:42:48	VR2W-105218	A69-9001-1248	1
2012-06-16 05:03:26	2012-06-16 15:03:26	VR2W-105218	A69-9001-1248	1
2012-06-16 05:27:30	2012-06-16 15:27:30	VR2W-105218	A69-9001-1248	1
2012-06-16 05:30:46	2012-06-16 15:30:46	VR2W-105218	A69-9001-1248	1
2012-06-16 20:31:54	2012-06-17 06:31:54	VR2W-105218	A69-9001-1248	1
2012-06-17 02:40:56	2012-06-17 12:40:56	VR2W-105217	A69-9001-1248	1
2012-06-17 02:49:01	2012-06-17 12:49:01	VR2W-105218	A69-9001-1248	1
2012-06-17 04:05:15	2012-06-17 14:05:15	VR2W-105218	A69-9001-1248	1
2012-06-18 02:55:55	2012-06-18 12:55:55	VR2W-105217	A69-9001-1248	1
2012-06-18 06:10:15	2012-06-18 16:10:15	VR2W-105218	A69-9001-1248	1
2012-06-18 06:26:16	2012-06-18 16:26:16	VR2W-105218	A69-9001-1248	1
2012-06-18 20:39:56	2012-06-19 06:39:56	VR2W-105219	A69-9001-1248	1
2012-06-19 01:55:41	2012-06-19 11:55:41	VR2W-105218	A69-9001-1248	1
2012-06-19 03:01:07	2012-06-19 13:01:07	VR2W-105218	A69-9001-1248	1
2012-06-19 20:46:56	2012-06-20 06:46:56	VR2W-105219	A69-9001-1248	1
2012-06-19 22:14:27	2012-06-20 08:14:27	VR2W-105218	A69-9001-1248	1
2012-06-20 04:31:07	2012-06-20 14:31:07	VR2W-105218	A69-9001-1248	1
2012-06-20 07:42:18	2012-06-20 17:42:18	VR2W-105217	A69-9001-1248	1
2012-06-20 22:30:21	2012-06-21 08:30:21	VR2W-105219	A69-9001-1248	1
2012-06-21 21:20:11	2012-06-22 07:20:11	VR2W-105217	A69-9001-1248	1
2012-06-22 06:34:46	2012-06-22 16:34:46	VR2W-105217	A69-9001-1248	1
2012-06-22 07:20:10	2012-06-22 17:20:10	VR2W-105218	A69-9001-1248	1
2012-06-22 08:05:52	2012-06-22 18:05:52	VR2W-105218	A69-9001-1248	1
2012-06-23 20:47:36	2012-06-24 06:47:36	VR2W-105218	A69-9001-1248	1
2012-06-23 20:55:49	2012-06-24 06:55:49	VR2W-105218	A69-9001-1248	1
2012-06-23 21:12:51	2012-06-24 07:12:51	VR2W-105218	A69-9001-1248	1
2012-06-24 00:45:23	2012-06-24 10:45:23	VR2W-105213	A69-9001-1248	1
2012-06-24 01:42:28	2012-06-24 11:42:28	VR2W-105220	A69-9001-1248	1
2012-06-24 07:11:55	2012-06-24 17:11:55	VR2W-105218	A69-9001-1248	1
2012-06-24 07:24:07	2012-06-24 17:24:07	VR2W-105218	A69-9001-1248	1
2012-06-24 07:33:04	2012-06-24 17:33:04	VR2W-105218	A69-9001-1248	1
2012-06-24 07:36:47	2012-06-24 17:36:47	VR2W-105218	A69-9001-1248	1
2012-06-24 21:09:59	2012-06-25 07:09:59	VR2W-105218	A69-9001-1248	1
2012-06-24 21:17:48	2012-06-25 07:17:48	VR2W-105218	A69-9001-1248	1
2012-06-24 21:26:13	2012-06-25 07:26:13	VR2W-105218	A69-9001-1248	1
2012-06-24 21:51:41	2012-06-25 07:51:41	VR2W-105218	A69-9001-1248	1
2012-06-24 21:55:07	2012-06-25 07:55:07	VR2W-105218	A69-9001-1248	1
2012-06-24 22:23:34	2012-06-25 08:23:34	VR2W-105215	A69-9001-1248	1
2012-06-25 20:50:36	2012-06-26 06:50:36	VR2W-105218	A69-9001-1248	1
2012-06-29 00:00:01	2012-06-29 10:00:01	VR2W-105218	A69-9001-1248	1
2012-06-29 02:19:59	2012-06-29 12:19:59	VR2W-105218	A69-9001-1248	1
2012-06-29 02:24:37	2012-06-29 12:24:37	VR2W-105218	A69-9001-1248	1
2012-06-30 02:23:10	2012-06-30 12:23:10	VR2W-105218	A69-9001-1248	1
2012-06-30 02:27:34	2012-06-30 12:27:34	VR2W-105218	A69-9001-1248	1
2012-06-30 02:40:07	2012-06-30 12:40:07	VR2W-105218	A69-9001-1248	1
2012-06-30 02:58:11	2012-06-30 12:58:11	VR2W-105218	A69-9001-1248	1
2012-06-30 21:25:26	2012-07-01 07:25:26	VR2W-105220	A69-9001-1248	1
2012-06-30 21:55:59	2012-07-01 07:55:59	VR2W-105214	A69-9001-1248	1
2012-07-01 01:41:34	2012-07-01 11:41:34	VR2W-105216	A69-9001-1248	1
2012-07-01 03:42:22	2012-07-01 13:42:22	VR2W-105218	A69-9001-1248	1
2012-07-01 20:53:49	2012-07-02 06:53:49	VR2W-105220	A69-9001-1248	1
2012-07-01 21:41:29	2012-07-02 07:41:29	VR2W-105219	A69-9001-1248	1
2012-07-02 01:32:29	2012-07-02 11:32:29	VR2W-105213	A69-9001-1248	1
2012-07-02 05:04:49	2012-07-02 15:04:49	VR2W-105215	A69-9001-1248	1
2012-07-02 05:48:42	2012-07-02 15:48:42	VR2W-105218	A69-9001-1248	1
2012-07-02 05:56:46	2012-07-02 15:56:46	VR2W-105218	A69-9001-1248	1
2012-07-02 20:39:20	2012-07-03 06:39:20	VR2W-105218	A69-9001-1248	1
2012-07-02 21:36:01	2012-07-03 07:36:01	VR2W-105220	A69-9001-1248	1
2012-07-03 03:31:45	2012-07-03 13:31:45	VR2W-105218	A69-9001-1248	1
2012-07-03 03:36:07	2012-07-03 13:36:07	VR2W-105218	A69-9001-1248	1
2012-07-03 03:39:54	2012-07-03 13:39:54	VR2W-105218	A69-9001-1248	1
2012-07-03 03:47:55	2012-07-03 13:47:55	VR2W-105218	A69-9001-1248	1
2012-07-03 03:52:04	2012-07-03 13:52:04	VR2W-105218	A69-9001-1248	1
2012-07-03 04:07:06	2012-07-03 14:07:06	VR2W-105218	A69-9001-1248	1
2012-07-03 04:14:57	2012-07-03 14:14:57	VR2W-105218	A69-9001-1248	1
2012-07-03 07:36:34	2012-07-03 17:36:34	VR2W-105218	A69-9001-1248	1
2012-07-03 07:56:35	2012-07-03 17:56:35	VR2W-105218	A69-9001-1248	1
2012-07-03 22:00:29	2012-07-04 08:00:29	VR2W-105221	A69-9001-1248	1
2012-07-03 22:05:35	2012-07-04 08:05:35	VR2W-105219	A69-9001-1248	1
2012-07-03 22:49:58	2012-07-04 08:49:58	VR2W-105216	A69-9001-1248	1
2012-07-04 02:36:05	2012-07-04 12:36:05	VR2W-105213	A69-9001-1248	1
2012-07-04 02:49:38	2012-07-04 12:49:38	VR2W-105215	A69-9001-1248	1
2012-07-04 07:43:59	2012-07-04 17:43:59	VR2W-105218	A69-9001-1248	1
2012-07-04 07:53:49	2012-07-04 17:53:49	VR2W-105218	A69-9001-1248	1
2012-07-04 20:46:49	2012-07-05 06:46:49	VR2W-105218	A69-9001-1248	1
2012-07-04 20:50:51	2012-07-05 06:50:51	VR2W-105218	A69-9001-1248	1
2012-07-05 03:08:07	2012-07-05 13:08:07	VR2W-105215	A69-9001-1248	1
2012-07-05 03:32:25	2012-07-05 13:32:25	VR2W-105218	A69-9001-1248	1
2012-07-05 03:36:16	2012-07-05 13:36:16	VR2W-105218	A69-9001-1248	1
2012-07-05 20:52:44	2012-07-06 06:52:44	VR2W-105218	A69-9001-1248	1
2012-07-06 03:45:01	2012-07-06 13:45:01	VR2W-105215	A69-9001-1248	1
2012-07-06 04:12:31	2012-07-06 14:12:31	VR2W-105218	A69-9001-1248	1
2012-07-06 05:16:32	2012-07-06 15:16:32	VR2W-105218	A69-9001-1248	1
2012-07-06 05:20:06	2012-07-06 15:20:06	VR2W-105218	A69-9001-1248	1
2012-07-06 05:51:45	2012-07-06 15:51:45	VR2W-105218	A69-9001-1248	1
2012-07-06 05:56:07	2012-07-06 15:56:07	VR2W-105218	A69-9001-1248	1
2012-07-06 05:59:58	2012-07-06 15:59:58	VR2W-105218	A69-9001-1248	1
2012-07-06 06:20:42	2012-07-06 16:20:42	VR2W-105218	A69-9001-1248	1
2012-07-06 06:29:06	2012-07-06 16:29:06	VR2W-105218	A69-9001-1248	1
2012-07-06 06:33:13	2012-07-06 16:33:13	VR2W-105218	A69-9001-1248	1
2012-07-06 06:36:32	2012-07-06 16:36:32	VR2W-105218	A69-9001-1248	1
2012-07-06 06:39:52	2012-07-06 16:39:52	VR2W-105218	A69-9001-1248	1
2012-07-06 06:43:16	2012-07-06 16:43:16	VR2W-105218	A69-9001-1248	1
2012-07-06 22:41:01	2012-07-07 08:41:01	VR2W-105215	A69-9001-1248	1
2012-07-07 00:25:44	2012-07-07 10:25:44	VR2W-105219	A69-9001-1248	1
2012-07-07 00:28:50	2012-07-07 10:28:50	VR2W-105220	A69-9001-1248	1
2012-07-07 06:44:12	2012-07-07 16:44:12	VR2W-105218	A69-9001-1248	1
2012-07-07 07:03:32	2012-07-07 17:03:32	VR2W-105218	A69-9001-1248	1
2012-07-07 07:23:15	2012-07-07 17:23:15	VR2W-105218	A69-9001-1248	1
2012-07-07 07:31:18	2012-07-07 17:31:18	VR2W-105218	A69-9001-1248	1
2012-07-07 07:42:34	2012-07-07 17:42:34	VR2W-105218	A69-9001-1248	1
2012-07-07 07:46:34	2012-07-07 17:46:34	VR2W-105218	A69-9001-1248	1
2012-07-07 23:51:03	2012-07-08 09:51:03	VR2W-105221	A69-9001-1248	1
2012-07-10 20:47:54	2012-07-11 06:47:54	VR2W-105218	A69-9001-1248	1
2012-07-10 21:29:00	2012-07-11 07:29:00	VR2W-105219	A69-9001-1248	1
2012-07-10 22:19:22	2012-07-11 08:19:22	VR2W-105221	A69-9001-1248	1
2012-07-10 22:34:10	2012-07-11 08:34:10	VR2W-105222	A69-9001-1248	1
2012-07-11 21:26:12	2012-07-12 07:26:12	VR2W-105221	A69-9001-1248	1
2012-07-13 21:19:49	2012-07-14 07:19:49	VR2W-105220	A69-9001-1248	1
2012-07-14 01:50:05	2012-07-14 11:50:05	VR2W-105216	A69-9001-1248	1
2012-07-15 03:44:44	2012-07-15 13:44:44	VR2W-105218	A69-9001-1248	1
2012-07-15 20:38:47	2012-07-16 06:38:47	VR2W-105219	A69-9001-1248	1
2012-07-17 02:46:51	2012-07-17 12:46:51	VR2W-105218	A69-9001-1248	1
2012-07-17 03:18:38	2012-07-17 13:18:38	VR2W-105218	A69-9001-1248	1
2012-07-17 03:22:01	2012-07-17 13:22:01	VR2W-105218	A69-9001-1248	1
2012-07-17 03:37:04	2012-07-17 13:37:04	VR2W-105218	A69-9001-1248	1
2012-07-17 03:53:54	2012-07-17 13:53:54	VR2W-105218	A69-9001-1248	1
2012-07-17 04:28:17	2012-07-17 14:28:17	VR2W-105218	A69-9001-1248	1
2012-07-17 04:36:31	2012-07-17 14:36:31	VR2W-105218	A69-9001-1248	1
2012-07-17 05:18:29	2012-07-17 15:18:29	VR2W-105216	A69-9001-1248	1
2012-07-17 05:34:55	2012-07-17 15:34:55	VR2W-105218	A69-9001-1248	1
2012-07-17 20:37:41	2012-07-18 06:37:41	VR2W-105218	A69-9001-1248	1
2012-07-17 21:55:27	2012-07-18 07:55:27	VR2W-105219	A69-9001-1248	1
2012-07-20 05:27:12	2012-07-20 15:27:12	VR2W-105218	A69-9001-1248	1
2012-07-20 05:43:05	2012-07-20 15:43:05	VR2W-105218	A69-9001-1248	1
2012-07-20 06:06:44	2012-07-20 16:06:44	VR2W-105218	A69-9001-1248	1
2012-07-20 06:21:43	2012-07-20 16:21:43	VR2W-105218	A69-9001-1248	1
2012-07-20 07:31:08	2012-07-20 17:31:08	VR2W-105218	A69-9001-1248	1
2012-07-20 23:15:33	2012-07-21 09:15:33	VR2W-105220	A69-9001-1248	1
2012-07-20 23:46:50	2012-07-21 09:46:50	VR2W-105219	A69-9001-1248	1
2012-07-21 05:22:51	2012-07-21 15:22:51	VR2W-105218	A69-9001-1248	1
2012-07-21 06:30:42	2012-07-21 16:30:42	VR2W-105218	A69-9001-1248	1
2012-07-21 06:40:29	2012-07-21 16:40:29	VR2W-105218	A69-9001-1248	1
2012-07-21 20:40:32	2012-07-22 06:40:32	VR2W-105217	A69-9001-1248	1
2012-07-21 20:54:10	2012-07-22 06:54:10	VR2W-105218	A69-9001-1248	1
2012-07-21 21:19:23	2012-07-22 07:19:23	VR2W-105218	A69-9001-1248	1
2012-07-21 23:48:48	2012-07-22 09:48:48	VR2W-105213	A69-9001-1248	1
2012-07-22 07:36:16	2012-07-22 17:36:16	VR2W-105218	A69-9001-1248	1
2012-07-22 21:27:27	2012-07-23 07:27:27	VR2W-105218	A69-9001-1248	1
2012-07-23 05:42:19	2012-07-23 15:42:19	VR2W-105217	A69-9001-1248	1
2012-07-23 06:53:11	2012-07-23 16:53:11	VR2W-105218	A69-9001-1248	1
2012-07-23 07:32:18	2012-07-23 17:32:18	VR2W-105218	A69-9001-1248	1
2012-07-25 20:57:27	2012-07-26 06:57:27	VR2W-105218	A69-9001-1248	1
2012-07-25 21:04:58	2012-07-26 07:04:58	VR2W-105217	A69-9001-1248	1
2012-07-25 23:58:28	2012-07-26 09:58:28	VR2W-105221	A69-9001-1248	1
2012-07-26 00:02:55	2012-07-26 10:02:55	VR2W-105221	A69-9001-1248	1
2012-07-26 00:11:39	2012-07-26 10:11:39	VR2W-105221	A69-9001-1248	1
2012-07-28 01:02:38	2012-07-28 11:02:38	VR2W-105216	A69-9001-1248	1
2012-07-28 20:44:59	2012-07-29 06:44:59	VR2W-105218	A69-9001-1248	1
2012-07-28 20:53:33	2012-07-29 06:53:33	VR2W-105218	A69-9001-1248	1
2012-07-28 22:00:45	2012-07-29 08:00:45	VR2W-105217	A69-9001-1248	1
2012-07-29 01:04:31	2012-07-29 11:04:31	VR2W-105216	A69-9001-1248	1
2012-07-29 03:06:56	2012-07-29 13:06:56	VR2W-105217	A69-9001-1248	1
2012-07-29 03:27:33	2012-07-29 13:27:33	VR2W-105217	A69-9001-1248	1
2012-07-30 20:47:44	2012-07-31 06:47:44	VR2W-105219	A69-9001-1248	1
2012-07-31 02:32:33	2012-07-31 12:32:33	VR2W-105215	A69-9001-1248	1
2012-07-31 02:59:19	2012-07-31 12:59:19	VR2W-105218	A69-9001-1248	1
2012-07-31 03:16:31	2012-07-31 13:16:31	VR2W-105218	A69-9001-1248	1
2012-07-31 04:14:23	2012-07-31 14:14:23	VR2W-105218	A69-9001-1248	1
2012-07-31 05:08:47	2012-07-31 15:08:47	VR2W-105215	A69-9001-1248	1
2012-08-01 01:49:19	2012-08-01 11:49:19	VR2W-105213	A69-9001-1248	1
2012-08-01 02:05:45	2012-08-01 12:05:45	VR2W-105218	A69-9001-1248	1
2012-08-01 03:16:50	2012-08-01 13:16:50	VR2W-105215	A69-9001-1248	1
2012-08-01 03:33:26	2012-08-01 13:33:26	VR2W-105218	A69-9001-1248	1
2012-08-01 04:38:38	2012-08-01 14:38:38	VR2W-105218	A69-9001-1248	1
2012-08-01 05:25:22	2012-08-01 15:25:22	VR2W-105218	A69-9001-1248	1
2012-08-01 05:29:31	2012-08-01 15:29:31	VR2W-105218	A69-9001-1248	1
2012-08-01 05:39:44	2012-08-01 15:39:44	VR2W-105217	A69-9001-1248	1
2012-08-01 05:52:32	2012-08-01 15:52:32	VR2W-105217	A69-9001-1248	1
2012-08-03 07:47:53	2012-08-03 17:47:53	VR2W-105216	A69-9001-1248	1
2012-08-03 21:11:58	2012-08-04 07:11:58	VR2W-105220	A69-9001-1248	1
2012-08-03 21:28:25	2012-08-04 07:28:25	VR2W-105220	A69-9001-1248	1
2012-08-03 21:53:29	2012-08-04 07:53:29	VR2W-105221	A69-9001-1248	1
2012-08-04 20:47:11	2012-08-05 06:47:11	VR2W-105216	A69-9001-1248	1
2012-08-07 01:23:50	2012-08-07 11:23:50	VR2W-105217	A69-9001-1248	1
2012-08-11 03:45:42	2012-08-11 13:45:42	VR2W-105217	A69-9001-1248	1
2012-08-11 20:29:35	2012-08-12 06:29:35	VR2W-105219	A69-9001-1248	0
2012-08-11 21:22:59	2012-08-12 07:22:59	VR2W-105219	A69-9001-1248	1
2012-08-11 21:26:30	2012-08-12 07:26:30	VR2W-105219	A69-9001-1248	1
2012-08-11 21:30:15	2012-08-12 07:30:15	VR2W-105219	A69-9001-1248	1
2012-08-12 02:41:41	2012-08-12 12:41:41	VR2W-105213	A69-9001-1248	1
2012-08-12 20:39:11	2012-08-13 06:39:11	VR2W-105220	A69-9001-1248	1
2012-08-12 22:38:36	2012-08-13 08:38:36	VR2W-105213	A69-9001-1248	1
2012-08-13 22:00:48	2012-08-14 08:00:48	VR2W-105213	A69-9001-1248	1
2012-08-15 22:05:13	2012-08-16 08:05:13	VR2W-105218	A69-9001-1248	1
2012-08-16 04:24:24	2012-08-16 14:24:24	VR2W-105213	A69-9001-1248	1
2012-08-17 22:47:13	2012-08-18 08:47:13	VR2W-105219	A69-9001-1248	1
2012-08-19 20:34:24	2012-08-20 06:34:24	VR2W-105218	A69-9001-1248	1
2012-08-19 20:46:32	2012-08-20 06:46:32	VR2W-105218	A69-9001-1248	1
2012-08-19 20:53:24	2012-08-20 06:53:24	VR2W-105218	A69-9001-1248	1
2012-08-19 22:45:59	2012-08-20 08:45:59	VR2W-105217	A69-9001-1248	1
2012-08-19 23:26:51	2012-08-20 09:26:51	VR2W-105219	A69-9001-1248	1
2012-08-20 20:32:42	2012-08-21 06:32:42	VR2W-105217	A69-9001-1248	1
2012-08-21 20:31:48	2012-08-22 06:31:48	VR2W-105217	A69-9001-1248	1
2012-08-22 00:31:58	2012-08-22 10:31:58	VR2W-105220	A69-9001-1248	1
2012-08-23 01:31:28	2012-08-23 11:31:28	VR2W-105221	A69-9001-1248	1
2012-08-23 03:23:28	2012-08-23 13:23:28	VR2W-105219	A69-9001-1248	1
2012-08-24 03:22:51	2012-08-24 13:22:51	VR2W-105222	A69-9001-1248	1
2012-08-25 00:28:43	2012-08-25 10:28:43	VR2W-105213	A69-9001-1248	1
2012-08-26 22:28:37	2012-08-27 08:28:37	VR2W-105216	A69-9001-1248	1
2012-08-29 20:34:12	2012-08-30 06:34:12	VR2W-105220	A69-9001-1248	1
2012-08-29 21:29:56	2012-08-30 07:29:56	VR2W-105219	A69-9001-1248	1
2012-08-30 04:49:51	2012-08-30 14:49:51	VR2W-105213	A69-9001-1248	1
2012-08-31 06:22:16	2012-08-31 16:22:16	VR2W-105216	A69-9001-1248	1
2012-09-02 05:37:22	2012-09-02 15:37:22	VR2W-105213	A69-9001-1248	1
2012-09-02 06:04:39	2012-09-02 16:04:39	VR2W-105213	A69-9001-1248	1
2012-09-02 20:42:36	2012-09-03 06:42:36	VR2W-105218	A69-9001-1248	1
2012-09-02 21:05:27	2012-09-03 07:05:27	VR2W-105218	A69-9001-1248	1
2012-09-02 21:10:03	2012-09-03 07:10:03	VR2W-105218	A69-9001-1248	1
2012-09-02 21:44:23	2012-09-03 07:44:23	VR2W-105219	A69-9001-1248	1
2012-09-05 05:50:24	2012-09-05 15:50:24	VR2W-105213	A69-9001-1248	1
2012-09-06 20:40:24	2012-09-07 06:40:24	VR2W-105217	A69-9001-1248	1
2012-09-06 22:17:08	2012-09-07 08:17:08	VR2W-105213	A69-9001-1248	1
2012-09-07 20:41:50	2012-09-08 06:41:50	VR2W-105218	A69-9001-1248	1
2012-09-07 20:49:04	2012-09-08 06:49:04	VR2W-105216	A69-9001-1248	1
2012-09-08 20:43:32	2012-09-09 06:43:32	VR2W-105216	A69-9001-1248	1
2012-09-08 23:56:41	2012-09-09 09:56:41	VR2W-105213	A69-9001-1248	1
2012-09-10 01:06:39	2012-09-10 11:06:39	VR2W-105213	A69-9001-1248	1
2012-09-12 21:05:59	2012-09-13 07:05:59	VR2W-105221	A69-9001-1248	1
2012-09-13 01:49:06	2012-09-13 11:49:06	VR2W-105213	A69-9001-1248	1
2012-09-13 03:20:18	2012-09-13 13:20:18	VR2W-105213	A69-9001-1248	1
2012-09-13 21:21:28	2012-09-14 07:21:28	VR2W-105219	A69-9001-1248	1
2012-09-16 04:04:42	2012-09-16 14:04:42	VR2W-105213	A69-9001-1248	1
2012-09-16 04:09:34	2012-09-16 14:09:34	VR2W-105213	A69-9001-1248	1
2012-09-16 20:10:39	2012-09-17 06:10:39	VR2W-105217	A69-9001-1248	0
2012-09-17 04:43:51	2012-09-17 14:43:51	VR2W-105214	A69-9001-1248	1
2012-09-17 05:06:55	2012-09-17 15:06:55	VR2W-105213	A69-9001-1248	1
2012-09-17 06:08:23	2012-09-17 16:08:23	VR2W-105213	A69-9001-1248	1
2012-09-17 20:32:24	2012-09-18 06:32:24	VR2W-105218	A69-9001-1248	1
2012-09-17 20:45:58	2012-09-18 06:45:58	VR2W-105218	A69-9001-1248	1
2012-09-17 20:54:30	2012-09-18 06:54:30	VR2W-105218	A69-9001-1248	1
2012-09-18 23:16:48	2012-09-19 09:16:48	VR2W-105221	A69-9001-1248	1
2012-09-20 20:29:35	2012-09-21 06:29:35	VR2W-105218	A69-9001-1248	0
2012-09-20 21:47:53	2012-09-21 07:47:53	VR2W-105213	A69-9001-1248	1
2012-09-22 20:33:31	2012-09-23 06:33:31	VR2W-105217	A69-9001-1248	1
2012-09-22 23:05:50	2012-09-23 09:05:50	VR2W-105213	A69-9001-1248	1
2012-09-26 02:42:46	2012-09-26 12:42:46	VR2W-105216	A69-9001-1248	1
2012-09-26 21:38:26	2012-09-27 07:38:26	VR2W-105217	A69-9001-1248	1
2012-09-28 04:09:42	2012-09-28 14:09:42	VR2W-105216	A69-9001-1248	1
2012-09-28 04:13:42	2012-09-28 14:13:42	VR2W-105216	A69-9001-1248	1
2012-09-28 20:21:01	2012-09-29 06:21:01	VR2W-105220	A69-9001-1248	0
2012-09-28 21:42:35	2012-09-29 07:42:35	VR2W-105221	A69-9001-1248	1
2012-09-29 03:47:26	2012-09-29 13:47:26	VR2W-105213	A69-9001-1248	1
2012-09-29 20:34:03	2012-09-30 06:34:03	VR2W-105219	A69-9001-1248	1
2012-09-29 20:54:39	2012-09-30 06:54:39	VR2W-105221	A69-9001-1248	1
2012-09-30 22:23:42	2012-10-01 08:23:42	VR2W-105219	A69-9001-1248	1
2012-10-02 20:13:47	2012-10-03 06:13:47	VR2W-105218	A69-9001-1248	0
2012-10-02 20:18:09	2012-10-03 06:18:09	VR2W-105218	A69-9001-1248	0
2012-10-02 20:56:45	2012-10-03 06:56:45	VR2W-105217	A69-9001-1248	1
2012-10-04 00:52:02	2012-10-04 10:52:02	VR2W-105218	A69-9001-1248	1
2012-10-05 01:43:52	2012-10-05 11:43:52	VR2W-105218	A69-9001-1248	1
2012-10-06 21:09:10	2012-10-07 07:09:10	VR2W-105215	A69-9001-1248	1
2012-10-12 01:39:49	2012-10-12 11:39:49	VR2W-105216	A69-9001-1248	1
2012-10-12 02:35:18	2012-10-12 12:35:18	VR2W-105213	A69-9001-1248	1
2012-10-12 04:09:44	2012-10-12 14:09:44	VR2W-105218	A69-9001-1248	1
2012-10-13 02:37:32	2012-10-13 12:37:32	VR2W-105218	A69-9001-1248	1
2012-10-13 20:37:43	2012-10-14 06:37:43	VR2W-105220	A69-9001-1248	1
2012-10-14 03:52:23	2012-10-14 13:52:23	VR2W-105216	A69-9001-1248	1
2012-10-14 20:55:15	2012-10-15 06:55:15	VR2W-105218	A69-9001-1248	1
2012-10-15 02:02:27	2012-10-15 12:02:27	VR2W-105218	A69-9001-1248	1
2012-10-15 05:09:38	2012-10-15 15:09:38	VR2W-105218	A69-9001-1248	1
2012-10-15 05:14:15	2012-10-15 15:14:15	VR2W-105217	A69-9001-1248	1
2012-10-15 21:30:43	2012-10-16 07:30:43	VR2W-105218	A69-9001-1248	1
2012-10-15 21:58:01	2012-10-16 07:58:01	VR2W-105220	A69-9001-1248	1
2012-10-18 19:53:58	2012-10-19 05:53:58	VR2W-105218	A69-9001-1248	0
2012-10-18 20:18:46	2012-10-19 06:18:46	VR2W-105218	A69-9001-1248	0
2012-10-21 21:49:18	2012-10-22 07:49:18	VR2W-105218	A69-9001-1248	1
2012-10-21 21:52:51	2012-10-22 07:52:51	VR2W-105218	A69-9001-1248	1
2012-10-22 01:09:36	2012-10-22 11:09:36	VR2W-105218	A69-9001-1248	1
2012-10-23 01:54:31	2012-10-23 11:54:31	VR2W-105217	A69-9001-1248	1
2012-10-23 21:39:02	2012-10-24 07:39:02	VR2W-105218	A69-9001-1248	1
2012-10-23 23:06:01	2012-10-24 09:06:01	VR2W-105221	A69-9001-1248	1
2012-10-28 20:06:26	2012-10-29 06:06:26	VR2W-105218	A69-9001-1248	0
2012-10-29 21:12:42	2012-10-30 07:12:42	VR2W-105221	A69-9001-1248	1
2012-10-30 19:58:46	2012-10-31 05:58:46	VR2W-105218	A69-9001-1248	0
2012-10-31 21:48:16	2012-11-01 07:48:16	VR2W-105221	A69-9001-1248	1
2012-11-02 20:49:18	2012-11-03 06:49:18	VR2W-105213	A69-9001-1248	1
2012-11-05 07:44:50	2012-11-05 17:44:50	VR2W-105217	A69-9001-1248	1
2012-11-05 21:10:03	2012-11-06 07:10:03	VR2W-105217	A69-9001-1248	1
2012-11-05 21:32:58	2012-11-06 07:32:58	VR2W-105217	A69-9001-1248	1
2012-11-06 00:02:03	2012-11-06 10:02:03	VR2W-105218	A69-9001-1248	1
2012-11-06 21:27:56	2012-11-07 07:27:56	VR2W-105216	A69-9001-1248	1
2012-11-08 00:58:25	2012-11-08 10:58:25	VR2W-105218	A69-9001-1248	1
2012-11-08 02:48:30	2012-11-08 12:48:30	VR2W-105218	A69-9001-1248	1
2012-11-08 03:26:52	2012-11-08 13:26:52	VR2W-105217	A69-9001-1248	1
2012-11-10 02:59:04	2012-11-10 12:59:04	VR2W-105217	A69-9001-1248	1
2012-11-12 20:59:12	2012-11-13 06:59:12	VR2W-105216	A69-9001-1248	1
2012-11-13 01:48:32	2012-11-13 11:48:32	VR2W-105217	A69-9001-1248	1
2012-11-13 02:19:33	2012-11-13 12:19:33	VR2W-105218	A69-9001-1248	1
2012-11-13 02:26:55	2012-11-13 12:26:55	VR2W-105218	A69-9001-1248	1
2012-11-13 03:00:07	2012-11-13 13:00:07	VR2W-105218	A69-9001-1248	1
2012-11-13 03:39:53	2012-11-13 13:39:53	VR2W-105218	A69-9001-1248	1
2012-11-13 05:12:37	2012-11-13 15:12:37	VR2W-105217	A69-9001-1248	1
2012-11-13 20:05:38	2012-11-14 06:05:38	VR2W-105218	A69-9001-1248	0
2012-11-15 08:05:54	2012-11-15 18:05:54	VR2W-105218	A69-9001-1248	1
2012-11-15 19:47:38	2012-11-16 05:47:38	VR2W-105218	A69-9001-1248	0
2012-11-15 19:56:08	2012-11-16 05:56:08	VR2W-105218	A69-9001-1248	0
2012-11-15 20:00:24	2012-11-16 06:00:24	VR2W-105218	A69-9001-1248	0
2012-11-15 20:04:00	2012-11-16 06:04:00	VR2W-105218	A69-9001-1248	0
2012-11-15 20:20:47	2012-11-16 06:20:47	VR2W-105218	A69-9001-1248	0
2012-11-15 20:33:18	2012-11-16 06:33:18	VR2W-105218	A69-9001-1248	1
2012-11-15 20:37:05	2012-11-16 06:37:05	VR2W-105218	A69-9001-1248	1
2012-11-15 20:52:47	2012-11-16 06:52:47	VR2W-105218	A69-9001-1248	1
2012-11-16 07:56:25	2012-11-16 17:56:25	VR2W-105218	A69-9001-1248	1
2012-11-16 20:53:55	2012-11-17 06:53:55	VR2W-105217	A69-9001-1248	1
2012-11-17 19:37:13	2012-11-18 05:37:13	VR2W-105218	A69-9001-1248	0
2012-11-17 20:06:07	2012-11-18 06:06:07	VR2W-105217	A69-9001-1248	0
2012-11-17 20:13:48	2012-11-18 06:13:48	VR2W-105217	A69-9001-1248	0
2012-11-17 20:18:56	2012-11-18 06:18:56	VR2W-105218	A69-9001-1248	0
2012-11-17 20:59:00	2012-11-18 06:59:00	VR2W-105217	A69-9001-1248	1
2012-11-17 20:59:20	2012-11-18 06:59:20	VR2W-105218	A69-9001-1248	1
2012-11-17 21:40:47	2012-11-18 07:40:47	VR2W-105216	A69-9001-1248	1
2012-11-17 21:47:23	2012-11-18 07:47:23	VR2W-105217	A69-9001-1248	1
2012-11-18 20:43:59	2012-11-19 06:43:59	VR2W-105217	A69-9001-1248	1
2012-11-18 21:35:33	2012-11-19 07:35:33	VR2W-105218	A69-9001-1248	1
2012-11-19 21:04:58	2012-11-20 07:04:58	VR2W-105220	A69-9001-1248	1
2012-11-19 21:09:52	2012-11-20 07:09:52	VR2W-105220	A69-9001-1248	1
2012-11-19 21:23:20	2012-11-20 07:23:20	VR2W-105218	A69-9001-1248	1
2012-11-22 19:53:06	2012-11-23 05:53:06	VR2W-105218	A69-9001-1248	0
2012-11-22 20:11:12	2012-11-23 06:11:12	VR2W-105219	A69-9001-1248	0
2012-11-25 02:50:58	2012-11-25 12:50:58	VR2W-105217	A69-9001-1248	1
2012-11-25 20:07:23	2012-11-26 06:07:23	VR2W-105220	A69-9001-1248	0
2012-11-26 21:14:30	2012-11-27 07:14:30	VR2W-105218	A69-9001-1248	1
2012-11-28 08:34:53	2012-11-28 18:34:53	VR2W-105218	A69-9001-1248	0
2012-11-30 21:10:01	2012-12-01 07:10:01	VR2W-105216	A69-9001-1248	1
2012-12-01 21:02:19	2012-12-02 07:02:19	VR2W-105216	A69-9001-1248	1
2012-12-04 20:10:29	2012-12-05 06:10:29	VR2W-105218	A69-9001-1248	0
2012-12-04 20:14:00	2012-12-05 06:14:00	VR2W-105217	A69-9001-1248	0
2012-12-04 21:14:59	2012-12-05 07:14:59	VR2W-105216	A69-9001-1248	1
2012-12-07 21:08:52	2012-12-08 07:08:52	VR2W-105216	A69-9001-1248	1
2012-12-09 00:48:21	2012-12-09 10:48:21	VR2W-105218	A69-9001-1248	1
2012-12-09 00:52:57	2012-12-09 10:52:57	VR2W-105218	A69-9001-1248	1
2012-12-09 20:34:29	2012-12-10 06:34:29	VR2W-105221	A69-9001-1248	1
2012-12-11 02:55:31	2012-12-11 12:55:31	VR2W-105218	A69-9001-1248	1
2012-12-11 03:20:09	2012-12-11 13:20:09	VR2W-105218	A69-9001-1248	1
2012-12-11 04:09:24	2012-12-11 14:09:24	VR2W-105218	A69-9001-1248	1
2012-12-11 05:04:35	2012-12-11 15:04:35	VR2W-105218	A69-9001-1248	1
2012-12-11 20:59:45	2012-12-12 06:59:45	VR2W-105217	A69-9001-1248	1
2012-12-12 02:43:04	2012-12-12 12:43:04	VR2W-105217	A69-9001-1248	1
2012-12-12 04:37:17	2012-12-12 14:37:17	VR2W-105218	A69-9001-1248	1
2012-12-13 19:53:38	2012-12-14 05:53:38	VR2W-105218	A69-9001-1248	0
2012-12-13 20:09:00	2012-12-14 06:09:00	VR2W-105218	A69-9001-1248	0
2012-12-13 20:13:24	2012-12-14 06:13:24	VR2W-105218	A69-9001-1248	0
2012-12-13 20:21:52	2012-12-14 06:21:52	VR2W-105218	A69-9001-1248	0
2012-12-13 20:23:24	2012-12-14 06:23:24	VR2W-105219	A69-9001-1248	0
2012-12-14 05:18:52	2012-12-14 15:18:52	VR2W-105218	A69-9001-1248	1
2012-12-14 20:10:31	2012-12-15 06:10:31	VR2W-105218	A69-9001-1248	0
2012-12-14 21:12:13	2012-12-15 07:12:13	VR2W-105218	A69-9001-1248	1
2012-12-15 19:50:22	2012-12-16 05:50:22	VR2W-105218	A69-9001-1248	0
2012-12-15 20:06:36	2012-12-16 06:06:36	VR2W-105217	A69-9001-1248	0
2012-12-15 20:30:46	2012-12-16 06:30:46	VR2W-105218	A69-9001-1248	1
2012-12-16 20:24:27	2012-12-17 06:24:27	VR2W-105218	A69-9001-1248	0
2012-12-17 20:48:56	2012-12-18 06:48:56	VR2W-105217	A69-9001-1248	1
2012-12-17 20:49:20	2012-12-18 06:49:20	VR2W-105218	A69-9001-1248	1
2012-12-17 21:44:09	2012-12-18 07:44:09	VR2W-105218	A69-9001-1248	1
2012-12-17 22:28:22	2012-12-18 08:28:22	VR2W-105218	A69-9001-1248	1
2012-12-18 20:11:16	2012-12-19 06:11:16	VR2W-105218	A69-9001-1248	0
2012-12-18 20:15:01	2012-12-19 06:15:01	VR2W-105218	A69-9001-1248	0
2012-12-18 20:35:16	2012-12-19 06:35:16	VR2W-105218	A69-9001-1248	1
2012-12-18 21:52:03	2012-12-19 07:52:03	VR2W-105218	A69-9001-1248	1
2012-12-18 22:01:37	2012-12-19 08:01:37	VR2W-105218	A69-9001-1248	1
2012-12-18 22:03:11	2012-12-19 08:03:11	VR2W-105219	A69-9001-1248	1
2012-12-20 09:25:50	2012-12-20 19:25:50	VR2W-105219	A69-9001-1248	0
2012-12-20 09:39:58	2012-12-20 19:39:58	VR2W-105215	A69-9001-1248	0
2012-12-20 10:41:55	2012-12-20 20:41:55	VR2W-105215	A69-9001-1248	0
2012-12-20 11:53:42	2012-12-20 21:53:42	VR2W-105214	A69-9001-1248	0
2012-12-20 14:19:13	2012-12-21 00:19:13	VR2W-105222	A69-9001-1248	0
2012-12-20 14:45:26	2012-12-21 00:45:26	VR2W-105213	A69-9001-1248	0
2012-12-20 15:14:03	2012-12-21 01:14:03	VR2W-105218	A69-9001-1248	0
2012-12-20 15:38:46	2012-12-21 01:38:46	VR2W-105215	A69-9001-1248	0
2012-12-20 16:26:31	2012-12-21 02:26:31	VR2W-105215	A69-9001-1248	0
2012-12-20 18:57:01	2012-12-21 04:57:01	VR2W-105218	A69-9001-1248	0
2012-12-21 09:22:41	2012-12-21 19:22:41	VR2W-105218	A69-9001-1248	0
2012-12-21 10:36:10	2012-12-21 20:36:10	VR2W-105219	A69-9001-1248	0
2012-12-21 10:41:48	2012-12-21 20:41:48	VR2W-105216	A69-9001-1248	0
2012-12-21 13:31:56	2012-12-21 23:31:56	VR2W-105215	A69-9001-1248	0
2012-12-21 17:33:23	2012-12-22 03:33:23	VR2W-105218	A69-9001-1248	0
2012-12-22 09:50:51	2012-12-22 19:50:51	VR2W-105216	A69-9001-1248	0
2012-12-22 14:24:52	2012-12-23 00:24:52	VR2W-105217	A69-9001-1248	0
