# Supplementary material for: Simulated Macro-Algal Outbreak Triggers a Large-Scale Response on Coral Reefs
Source: PLoS One. 2015 Jul 14;10(7):e0132895. doi: 10.1371/journal.pone.0132895 (PMC4501832; doi:10.1371/journal.pone.0132895)
Supplement: S1 Dataset — Data has been separated into three sub-folders; video data, visual transect data and individual fishes’ acoustic detection data. (ZIP) [file pone.0132895.s001.zip › Raw Data/Spatial/Scarid/Processed/1249TS.xlsx]

## Sheet: 1249TS.csv
ï»¿Date and Time (UTC)	Local time	Receiver	Transmitter	Day/night code
	10			06:30:00
	2011-04-21			18:30:00
2012-04-07 23:32:14	2012-04-08 09:32:14	VR2W-105217	A69-9001-1249	1
2012-04-07 23:36:47	2012-04-08 09:36:47	VR2W-105218	A69-9001-1249	1
2012-04-07 23:40:42	2012-04-08 09:40:42	VR2W-105218	A69-9001-1249	1
2012-04-07 23:41:01	2012-04-08 09:41:01	VR2W-105219	A69-9001-1249	1
2012-04-07 23:53:07	2012-04-08 09:53:07	VR2W-105218	A69-9001-1249	1
2012-04-08 02:19:25	2012-04-08 12:19:25	VR2W-105217	A69-9001-1249	1
2012-04-08 02:28:37	2012-04-08 12:28:37	VR2W-105217	A69-9001-1249	1
2012-04-08 02:28:45	2012-04-08 12:28:45	VR2W-105218	A69-9001-1249	1
2012-04-08 02:37:34	2012-04-08 12:37:34	VR2W-105217	A69-9001-1249	1
2012-04-08 02:42:24	2012-04-08 12:42:24	VR2W-105217	A69-9001-1249	1
2012-04-08 02:47:08	2012-04-08 12:47:08	VR2W-105217	A69-9001-1249	1
2012-04-08 02:51:42	2012-04-08 12:51:42	VR2W-105217	A69-9001-1249	1
2012-04-08 02:59:25	2012-04-08 12:59:25	VR2W-105217	A69-9001-1249	1
2012-04-08 03:03:09	2012-04-08 13:03:09	VR2W-105217	A69-9001-1249	1
2012-04-08 03:14:38	2012-04-08 13:14:38	VR2W-105217	A69-9001-1249	1
2012-04-08 03:18:54	2012-04-08 13:18:54	VR2W-105217	A69-9001-1249	1
2012-04-08 03:22:30	2012-04-08 13:22:30	VR2W-105217	A69-9001-1249	1
2012-04-08 03:26:35	2012-04-08 13:26:35	VR2W-105218	A69-9001-1249	1
2012-04-08 03:31:05	2012-04-08 13:31:05	VR2W-105217	A69-9001-1249	1
2012-04-08 03:35:27	2012-04-08 13:35:27	VR2W-105217	A69-9001-1249	1
2012-04-08 03:43:36	2012-04-08 13:43:36	VR2W-105217	A69-9001-1249	1
2012-04-08 03:47:23	2012-04-08 13:47:23	VR2W-105217	A69-9001-1249	1
2012-04-08 04:15:12	2012-04-08 14:15:12	VR2W-105217	A69-9001-1249	1
2012-04-08 04:19:33	2012-04-08 14:19:33	VR2W-105217	A69-9001-1249	1
2012-04-08 04:31:12	2012-04-08 14:31:12	VR2W-105217	A69-9001-1249	1
2012-04-08 04:35:12	2012-04-08 14:35:12	VR2W-105217	A69-9001-1249	1
2012-04-08 04:39:55	2012-04-08 14:39:55	VR2W-105217	A69-9001-1249	1
2012-04-08 04:44:27	2012-04-08 14:44:27	VR2W-105217	A69-9001-1249	1
2012-04-08 04:59:02	2012-04-08 14:59:02	VR2W-105217	A69-9001-1249	1
2012-04-08 05:03:05	2012-04-08 15:03:05	VR2W-105217	A69-9001-1249	1
2012-04-08 05:07:55	2012-04-08 15:07:55	VR2W-105217	A69-9001-1249	1
2012-04-08 05:28:38	2012-04-08 15:28:38	VR2W-105217	A69-9001-1249	1
2012-04-08 05:32:49	2012-04-08 15:32:49	VR2W-105217	A69-9001-1249	1
2012-04-08 05:36:14	2012-04-08 15:36:14	VR2W-105217	A69-9001-1249	1
2012-04-08 05:39:50	2012-04-08 15:39:50	VR2W-105217	A69-9001-1249	1
2012-04-08 05:43:47	2012-04-08 15:43:47	VR2W-105217	A69-9001-1249	1
2012-04-08 05:48:27	2012-04-08 15:48:27	VR2W-105217	A69-9001-1249	1
2012-04-08 05:52:51	2012-04-08 15:52:51	VR2W-105217	A69-9001-1249	1
2012-04-08 05:56:42	2012-04-08 15:56:42	VR2W-105217	A69-9001-1249	1
2012-04-08 06:05:21	2012-04-08 16:05:21	VR2W-105218	A69-9001-1249	1
2012-04-08 06:10:01	2012-04-08 16:10:01	VR2W-105217	A69-9001-1249	1
2012-04-08 06:14:42	2012-04-08 16:14:42	VR2W-105217	A69-9001-1249	1
2012-04-08 06:19:07	2012-04-08 16:19:07	VR2W-105217	A69-9001-1249	1
2012-04-08 06:23:04	2012-04-08 16:23:04	VR2W-105217	A69-9001-1249	1
2012-04-08 06:32:02	2012-04-08 16:32:02	VR2W-105217	A69-9001-1249	1
2012-04-08 06:35:55	2012-04-08 16:35:55	VR2W-105218	A69-9001-1249	1
2012-04-08 06:36:14	2012-04-08 16:36:14	VR2W-105219	A69-9001-1249	1
2012-04-08 06:40:00	2012-04-08 16:40:00	VR2W-105217	A69-9001-1249	1
2012-04-08 06:47:21	2012-04-08 16:47:21	VR2W-105217	A69-9001-1249	1
2012-04-08 06:47:29	2012-04-08 16:47:29	VR2W-105218	A69-9001-1249	1
2012-04-08 06:51:43	2012-04-08 16:51:43	VR2W-105217	A69-9001-1249	1
2012-04-08 06:59:57	2012-04-08 16:59:57	VR2W-105217	A69-9001-1249	1
2012-04-08 07:03:49	2012-04-08 17:03:49	VR2W-105217	A69-9001-1249	1
2012-04-08 07:08:18	2012-04-08 17:08:18	VR2W-105217	A69-9001-1249	1
2012-04-08 07:12:21	2012-04-08 17:12:21	VR2W-105217	A69-9001-1249	1
2012-04-08 07:17:10	2012-04-08 17:17:10	VR2W-105217	A69-9001-1249	1
2012-04-08 07:21:54	2012-04-08 17:21:54	VR2W-105217	A69-9001-1249	1
2012-04-08 07:22:03	2012-04-08 17:22:03	VR2W-105218	A69-9001-1249	1
2012-04-08 07:26:26	2012-04-08 17:26:26	VR2W-105217	A69-9001-1249	1
2012-04-08 07:30:36	2012-04-08 17:30:36	VR2W-105217	A69-9001-1249	1
2012-04-08 07:33:59	2012-04-08 17:33:59	VR2W-105217	A69-9001-1249	1
2012-04-08 07:37:30	2012-04-08 17:37:30	VR2W-105217	A69-9001-1249	1
2012-04-08 07:37:41	2012-04-08 17:37:41	VR2W-105216	A69-9001-1249	1
2012-04-08 20:44:15	2012-04-09 06:44:15	VR2W-105217	A69-9001-1249	1
2012-04-08 20:47:47	2012-04-09 06:47:47	VR2W-105217	A69-9001-1249	1
2012-04-08 20:51:37	2012-04-09 06:51:37	VR2W-105217	A69-9001-1249	1
2012-04-08 20:51:45	2012-04-09 06:51:45	VR2W-105218	A69-9001-1249	1
2012-04-08 20:56:00	2012-04-09 06:56:00	VR2W-105217	A69-9001-1249	1
2012-04-08 20:56:09	2012-04-09 06:56:09	VR2W-105218	A69-9001-1249	1
2012-04-08 20:59:52	2012-04-09 06:59:52	VR2W-105217	A69-9001-1249	1
2012-04-08 21:04:20	2012-04-09 07:04:20	VR2W-105217	A69-9001-1249	1
2012-04-08 21:04:28	2012-04-09 07:04:28	VR2W-105218	A69-9001-1249	1
2012-04-08 21:08:22	2012-04-09 07:08:22	VR2W-105217	A69-9001-1249	1
2012-04-08 21:13:10	2012-04-09 07:13:10	VR2W-105217	A69-9001-1249	1
2012-04-08 21:13:19	2012-04-09 07:13:19	VR2W-105218	A69-9001-1249	1
2012-04-08 21:17:52	2012-04-09 07:17:52	VR2W-105217	A69-9001-1249	1
2012-04-08 21:18:01	2012-04-09 07:18:01	VR2W-105218	A69-9001-1249	1
2012-04-08 21:22:21	2012-04-09 07:22:21	VR2W-105217	A69-9001-1249	1
2012-04-08 21:26:23	2012-04-09 07:26:23	VR2W-105217	A69-9001-1249	1
2012-04-08 21:26:31	2012-04-09 07:26:31	VR2W-105218	A69-9001-1249	1
2012-04-08 21:31:11	2012-04-09 07:31:11	VR2W-105217	A69-9001-1249	1
2012-04-08 21:35:53	2012-04-09 07:35:53	VR2W-105217	A69-9001-1249	1
2012-04-08 21:36:01	2012-04-09 07:36:01	VR2W-105218	A69-9001-1249	1
2012-04-08 21:40:20	2012-04-09 07:40:20	VR2W-105217	A69-9001-1249	1
2012-04-08 21:44:20	2012-04-09 07:44:20	VR2W-105217	A69-9001-1249	1
2012-04-08 21:49:06	2012-04-09 07:49:06	VR2W-105217	A69-9001-1249	1
2012-04-08 21:53:41	2012-04-09 07:53:41	VR2W-105217	A69-9001-1249	1
2012-04-08 21:53:49	2012-04-09 07:53:49	VR2W-105218	A69-9001-1249	1
2012-04-08 22:01:31	2012-04-09 08:01:31	VR2W-105217	A69-9001-1249	1
2012-04-08 22:05:25	2012-04-09 08:05:25	VR2W-105217	A69-9001-1249	1
2012-04-08 22:09:57	2012-04-09 08:09:57	VR2W-105217	A69-9001-1249	1
2012-04-08 22:14:06	2012-04-09 08:14:06	VR2W-105217	A69-9001-1249	1
2012-04-08 22:14:14	2012-04-09 08:14:14	VR2W-105218	A69-9001-1249	1
2012-04-08 22:17:29	2012-04-09 08:17:29	VR2W-105217	A69-9001-1249	1
2012-04-08 22:17:37	2012-04-09 08:17:37	VR2W-105218	A69-9001-1249	1
2012-04-08 22:20:59	2012-04-09 08:20:59	VR2W-105217	A69-9001-1249	1
2012-04-08 22:21:08	2012-04-09 08:21:08	VR2W-105218	A69-9001-1249	1
2012-04-08 22:24:45	2012-04-09 08:24:45	VR2W-105217	A69-9001-1249	1
2012-04-08 22:32:35	2012-04-09 08:32:35	VR2W-105217	A69-9001-1249	1
2012-04-08 22:36:31	2012-04-09 08:36:31	VR2W-105217	A69-9001-1249	1
2012-04-08 22:41:07	2012-04-09 08:41:07	VR2W-105217	A69-9001-1249	1
2012-04-08 22:41:15	2012-04-09 08:41:15	VR2W-105218	A69-9001-1249	1
2012-04-08 22:45:25	2012-04-09 08:45:25	VR2W-105217	A69-9001-1249	1
2012-04-08 22:49:05	2012-04-09 08:49:05	VR2W-105217	A69-9001-1249	1
2012-04-08 22:49:13	2012-04-09 08:49:13	VR2W-105218	A69-9001-1249	1
2012-04-08 22:53:09	2012-04-09 08:53:09	VR2W-105217	A69-9001-1249	1
2012-04-08 22:53:17	2012-04-09 08:53:17	VR2W-105218	A69-9001-1249	1
2012-04-08 22:58:01	2012-04-09 08:58:01	VR2W-105217	A69-9001-1249	1
2012-04-08 23:07:36	2012-04-09 09:07:36	VR2W-105217	A69-9001-1249	1
2012-04-08 23:12:22	2012-04-09 09:12:22	VR2W-105216	A69-9001-1249	1
2012-04-08 23:19:52	2012-04-09 09:19:52	VR2W-105217	A69-9001-1249	1
2012-04-08 23:23:36	2012-04-09 09:23:36	VR2W-105217	A69-9001-1249	1
2012-04-08 23:27:48	2012-04-09 09:27:48	VR2W-105217	A69-9001-1249	1
2012-04-08 23:31:15	2012-04-09 09:31:15	VR2W-105217	A69-9001-1249	1
2012-04-08 23:34:56	2012-04-09 09:34:56	VR2W-105217	A69-9001-1249	1
2012-04-08 23:39:03	2012-04-09 09:39:03	VR2W-105217	A69-9001-1249	1
2012-04-08 23:39:15	2012-04-09 09:39:15	VR2W-105216	A69-9001-1249	1
2012-04-08 23:42:21	2012-04-09 09:42:21	VR2W-105217	A69-9001-1249	1
2012-04-08 23:52:42	2012-04-09 09:52:42	VR2W-105217	A69-9001-1249	1
2012-04-08 23:56:38	2012-04-09 09:56:38	VR2W-105217	A69-9001-1249	1
2012-04-09 00:01:14	2012-04-09 10:01:14	VR2W-105217	A69-9001-1249	1
2012-04-09 00:01:23	2012-04-09 10:01:23	VR2W-105218	A69-9001-1249	1
2012-04-09 00:05:31	2012-04-09 10:05:31	VR2W-105217	A69-9001-1249	1
2012-04-09 00:09:10	2012-04-09 10:09:10	VR2W-105217	A69-9001-1249	1
2012-04-09 00:13:10	2012-04-09 10:13:10	VR2W-105217	A69-9001-1249	1
2012-04-09 00:17:57	2012-04-09 10:17:57	VR2W-105217	A69-9001-1249	1
2012-04-09 00:22:34	2012-04-09 10:22:34	VR2W-105217	A69-9001-1249	1
2012-04-09 00:22:45	2012-04-09 10:22:45	VR2W-105216	A69-9001-1249	1
2012-04-09 00:26:53	2012-04-09 10:26:53	VR2W-105217	A69-9001-1249	1
2012-04-09 00:30:36	2012-04-09 10:30:36	VR2W-105217	A69-9001-1249	1
2012-04-09 00:30:45	2012-04-09 10:30:45	VR2W-105218	A69-9001-1249	1
2012-04-09 00:34:48	2012-04-09 10:34:48	VR2W-105217	A69-9001-1249	1
2012-04-09 00:38:16	2012-04-09 10:38:16	VR2W-105217	A69-9001-1249	1
2012-04-09 00:38:24	2012-04-09 10:38:24	VR2W-105218	A69-9001-1249	1
2012-04-09 00:41:56	2012-04-09 10:41:56	VR2W-105217	A69-9001-1249	1
2012-04-09 00:46:01	2012-04-09 10:46:01	VR2W-105217	A69-9001-1249	1
2012-04-09 00:50:55	2012-04-09 10:50:55	VR2W-105217	A69-9001-1249	1
2012-04-09 00:55:49	2012-04-09 10:55:49	VR2W-105217	A69-9001-1249	1
2012-04-09 00:55:57	2012-04-09 10:55:57	VR2W-105218	A69-9001-1249	1
2012-04-09 01:00:40	2012-04-09 11:00:40	VR2W-105217	A69-9001-1249	1
2012-04-09 01:10:09	2012-04-09 11:10:09	VR2W-105217	A69-9001-1249	1
2012-04-09 01:14:35	2012-04-09 11:14:35	VR2W-105217	A69-9001-1249	1
2012-04-09 01:18:32	2012-04-09 11:18:32	VR2W-105217	A69-9001-1249	1
2012-04-09 01:38:56	2012-04-09 11:38:56	VR2W-105217	A69-9001-1249	1
2012-04-09 01:46:54	2012-04-09 11:46:54	VR2W-105217	A69-9001-1249	1
2012-04-09 01:47:02	2012-04-09 11:47:02	VR2W-105218	A69-9001-1249	1
2012-04-09 01:50:25	2012-04-09 11:50:25	VR2W-105217	A69-9001-1249	1
2012-04-09 01:58:30	2012-04-09 11:58:30	VR2W-105217	A69-9001-1249	1
2012-04-09 01:58:39	2012-04-09 11:58:39	VR2W-105218	A69-9001-1249	1
2012-04-09 02:02:12	2012-04-09 12:02:12	VR2W-105217	A69-9001-1249	1
2012-04-09 02:25:35	2012-04-09 12:25:35	VR2W-105217	A69-9001-1249	1
2012-04-09 02:25:44	2012-04-09 12:25:44	VR2W-105218	A69-9001-1249	1
2012-04-09 02:38:26	2012-04-09 12:38:26	VR2W-105217	A69-9001-1249	1
2012-04-09 02:42:49	2012-04-09 12:42:49	VR2W-105217	A69-9001-1249	1
2012-04-09 02:46:40	2012-04-09 12:46:40	VR2W-105217	A69-9001-1249	1
2012-04-09 02:51:07	2012-04-09 12:51:07	VR2W-105217	A69-9001-1249	1
2012-04-09 02:59:46	2012-04-09 12:59:46	VR2W-105217	A69-9001-1249	1
2012-04-09 03:08:20	2012-04-09 13:08:20	VR2W-105218	A69-9001-1249	1
2012-04-09 03:12:53	2012-04-09 13:12:53	VR2W-105217	A69-9001-1249	1
2012-04-09 03:17:31	2012-04-09 13:17:31	VR2W-105218	A69-9001-1249	1
2012-04-09 03:21:26	2012-04-09 13:21:26	VR2W-105217	A69-9001-1249	1
2012-04-09 03:26:17	2012-04-09 13:26:17	VR2W-105217	A69-9001-1249	1
2012-04-09 03:40:04	2012-04-09 13:40:04	VR2W-105217	A69-9001-1249	1
2012-04-09 03:59:58	2012-04-09 13:59:58	VR2W-105217	A69-9001-1249	1
2012-04-09 04:09:05	2012-04-09 14:09:05	VR2W-105218	A69-9001-1249	1
2012-04-09 04:32:22	2012-04-09 14:32:22	VR2W-105217	A69-9001-1249	1
2012-04-09 04:36:04	2012-04-09 14:36:04	VR2W-105217	A69-9001-1249	1
2012-04-09 04:40:20	2012-04-09 14:40:20	VR2W-105218	A69-9001-1249	1
2012-04-09 04:50:26	2012-04-09 14:50:26	VR2W-105217	A69-9001-1249	1
2012-04-09 05:02:17	2012-04-09 15:02:17	VR2W-105217	A69-9001-1249	1
2012-04-09 05:13:53	2012-04-09 15:13:53	VR2W-105218	A69-9001-1249	1
2012-04-09 05:18:07	2012-04-09 15:18:07	VR2W-105218	A69-9001-1249	1
2012-04-09 05:21:33	2012-04-09 15:21:33	VR2W-105217	A69-9001-1249	1
2012-04-09 05:25:34	2012-04-09 15:25:34	VR2W-105218	A69-9001-1249	1
2012-04-09 05:43:47	2012-04-09 15:43:47	VR2W-105217	A69-9001-1249	1
2012-04-09 06:02:17	2012-04-09 16:02:17	VR2W-105217	A69-9001-1249	1
2012-04-09 06:10:06	2012-04-09 16:10:06	VR2W-105218	A69-9001-1249	1
2012-04-09 06:14:54	2012-04-09 16:14:54	VR2W-105218	A69-9001-1249	1
2012-04-09 06:41:12	2012-04-09 16:41:12	VR2W-105217	A69-9001-1249	1
2012-04-09 06:54:21	2012-04-09 16:54:21	VR2W-105217	A69-9001-1249	1
2012-04-09 06:57:45	2012-04-09 16:57:45	VR2W-105217	A69-9001-1249	1
2012-04-09 07:01:15	2012-04-09 17:01:15	VR2W-105217	A69-9001-1249	1
2012-04-09 07:05:00	2012-04-09 17:05:00	VR2W-105217	A69-9001-1249	1
2012-04-09 07:09:16	2012-04-09 17:09:16	VR2W-105217	A69-9001-1249	1
2012-04-09 07:09:27	2012-04-09 17:09:27	VR2W-105216	A69-9001-1249	1
2012-04-09 07:12:51	2012-04-09 17:12:51	VR2W-105217	A69-9001-1249	1
2012-04-09 07:16:46	2012-04-09 17:16:46	VR2W-105217	A69-9001-1249	1
2012-04-09 07:25:32	2012-04-09 17:25:32	VR2W-105217	A69-9001-1249	1
2012-04-09 07:29:01	2012-04-09 17:29:01	VR2W-105217	A69-9001-1249	1
2012-04-09 07:32:43	2012-04-09 17:32:43	VR2W-105217	A69-9001-1249	1
2012-04-09 07:36:53	2012-04-09 17:36:53	VR2W-105217	A69-9001-1249	1
2012-04-09 07:40:16	2012-04-09 17:40:16	VR2W-105217	A69-9001-1249	1
2012-04-09 07:40:28	2012-04-09 17:40:28	VR2W-105216	A69-9001-1249	1
2012-04-09 07:43:47	2012-04-09 17:43:47	VR2W-105217	A69-9001-1249	1
2012-04-09 07:47:34	2012-04-09 17:47:34	VR2W-105217	A69-9001-1249	1
2012-04-09 07:52:04	2012-04-09 17:52:04	VR2W-105216	A69-9001-1249	1
2012-04-09 07:55:34	2012-04-09 17:55:34	VR2W-105217	A69-9001-1249	1
2012-04-09 07:59:41	2012-04-09 17:59:41	VR2W-105217	A69-9001-1249	1
2012-04-09 08:02:59	2012-04-09 18:02:59	VR2W-105217	A69-9001-1249	1
2012-04-09 08:06:21	2012-04-09 18:06:21	VR2W-105217	A69-9001-1249	1
2012-04-09 08:13:32	2012-04-09 18:13:32	VR2W-105217	A69-9001-1249	1
2012-04-09 08:17:48	2012-04-09 18:17:48	VR2W-105218	A69-9001-1249	1
2012-04-09 20:46:00	2012-04-10 06:46:00	VR2W-105218	A69-9001-1249	1
2012-04-09 20:59:42	2012-04-10 06:59:42	VR2W-105217	A69-9001-1249	1
2012-04-09 21:18:13	2012-04-10 07:18:13	VR2W-105217	A69-9001-1249	1
2012-04-09 21:21:53	2012-04-10 07:21:53	VR2W-105217	A69-9001-1249	1
2012-04-09 21:25:57	2012-04-10 07:25:57	VR2W-105217	A69-9001-1249	1
2012-04-09 21:30:51	2012-04-10 07:30:51	VR2W-105217	A69-9001-1249	1
2012-04-09 21:40:31	2012-04-10 07:40:31	VR2W-105217	A69-9001-1249	1
2012-04-09 21:45:10	2012-04-10 07:45:10	VR2W-105217	A69-9001-1249	1
2012-04-09 21:53:34	2012-04-10 07:53:34	VR2W-105217	A69-9001-1249	1
2012-04-09 21:58:13	2012-04-10 07:58:13	VR2W-105217	A69-9001-1249	1
2012-04-09 22:02:35	2012-04-10 08:02:35	VR2W-105217	A69-9001-1249	1
2012-04-09 22:06:25	2012-04-10 08:06:25	VR2W-105217	A69-9001-1249	1
2012-04-09 22:10:49	2012-04-10 08:10:49	VR2W-105217	A69-9001-1249	1
2012-04-09 22:14:41	2012-04-10 08:14:41	VR2W-105217	A69-9001-1249	1
2012-04-09 22:19:10	2012-04-10 08:19:10	VR2W-105217	A69-9001-1249	1
2012-04-09 22:23:14	2012-04-10 08:23:14	VR2W-105217	A69-9001-1249	1
2012-04-09 22:32:52	2012-04-10 08:32:52	VR2W-105217	A69-9001-1249	1
2012-04-09 22:37:31	2012-04-10 08:37:31	VR2W-105217	A69-9001-1249	1
2012-04-09 22:41:54	2012-04-10 08:41:54	VR2W-105217	A69-9001-1249	1
2012-04-09 22:42:06	2012-04-10 08:42:06	VR2W-105216	A69-9001-1249	1
2012-04-09 23:03:16	2012-04-10 09:03:16	VR2W-105217	A69-9001-1249	1
2012-04-09 23:11:48	2012-04-10 09:11:48	VR2W-105217	A69-9001-1249	1
2012-04-09 23:11:59	2012-04-10 09:11:59	VR2W-105216	A69-9001-1249	1
2012-04-09 23:16:04	2012-04-10 09:16:04	VR2W-105217	A69-9001-1249	1
2012-04-09 23:23:42	2012-04-10 09:23:42	VR2W-105217	A69-9001-1249	1
2012-04-09 23:40:32	2012-04-10 09:40:32	VR2W-105217	A69-9001-1249	1
2012-04-09 23:44:06	2012-04-10 09:44:06	VR2W-105217	A69-9001-1249	1
2012-04-09 23:52:29	2012-04-10 09:52:29	VR2W-105217	A69-9001-1249	1
2012-04-09 23:52:38	2012-04-10 09:52:38	VR2W-105218	A69-9001-1249	1
2012-04-10 00:20:45	2012-04-10 10:20:45	VR2W-105217	A69-9001-1249	1
2012-04-10 00:38:58	2012-04-10 10:38:58	VR2W-105217	A69-9001-1249	1
2012-04-10 00:56:47	2012-04-10 10:56:47	VR2W-105217	A69-9001-1249	1
2012-04-10 01:57:38	2012-04-10 11:57:38	VR2W-105217	A69-9001-1249	1
2012-04-10 02:16:58	2012-04-10 12:16:58	VR2W-105218	A69-9001-1249	1
2012-04-10 02:21:12	2012-04-10 12:21:12	VR2W-105217	A69-9001-1249	1
2012-04-10 02:21:20	2012-04-10 12:21:20	VR2W-105218	A69-9001-1249	1
2012-04-10 02:25:03	2012-04-10 12:25:03	VR2W-105217	A69-9001-1249	1
2012-04-10 02:33:32	2012-04-10 12:33:32	VR2W-105217	A69-9001-1249	1
2012-04-10 02:42:54	2012-04-10 12:42:54	VR2W-105217	A69-9001-1249	1
2012-04-10 02:59:45	2012-04-10 12:59:45	VR2W-105217	A69-9001-1249	1
2012-04-10 03:04:30	2012-04-10 13:04:30	VR2W-105217	A69-9001-1249	1
2012-04-10 03:09:07	2012-04-10 13:09:07	VR2W-105217	A69-9001-1249	1
2012-04-10 03:17:17	2012-04-10 13:17:17	VR2W-105218	A69-9001-1249	1
2012-04-10 03:21:16	2012-04-10 13:21:16	VR2W-105217	A69-9001-1249	1
2012-04-10 03:31:50	2012-04-10 13:31:50	VR2W-105217	A69-9001-1249	1
2012-04-10 03:36:01	2012-04-10 13:36:01	VR2W-105217	A69-9001-1249	1
2012-04-10 03:39:27	2012-04-10 13:39:27	VR2W-105217	A69-9001-1249	1
2012-04-10 03:43:04	2012-04-10 13:43:04	VR2W-105217	A69-9001-1249	1
2012-04-10 03:43:12	2012-04-10 13:43:12	VR2W-105218	A69-9001-1249	1
2012-04-10 04:09:13	2012-04-10 14:09:13	VR2W-105218	A69-9001-1249	1
2012-04-10 04:12:51	2012-04-10 14:12:51	VR2W-105217	A69-9001-1249	1
2012-04-10 04:39:01	2012-04-10 14:39:01	VR2W-105218	A69-9001-1249	1
2012-04-10 04:49:48	2012-04-10 14:49:48	VR2W-105218	A69-9001-1249	1
2012-04-10 05:10:44	2012-04-10 15:10:44	VR2W-105218	A69-9001-1249	1
2012-04-10 05:15:22	2012-04-10 15:15:22	VR2W-105217	A69-9001-1249	1
2012-04-10 05:20:00	2012-04-10 15:20:00	VR2W-105217	A69-9001-1249	1
2012-04-10 05:28:17	2012-04-10 15:28:17	VR2W-105218	A69-9001-1249	1
2012-04-10 05:32:37	2012-04-10 15:32:37	VR2W-105218	A69-9001-1249	1
2012-04-10 05:40:23	2012-04-10 15:40:23	VR2W-105217	A69-9001-1249	1
2012-04-10 05:43:49	2012-04-10 15:43:49	VR2W-105217	A69-9001-1249	1
2012-04-10 05:51:26	2012-04-10 15:51:26	VR2W-105217	A69-9001-1249	1
2012-04-10 05:56:11	2012-04-10 15:56:11	VR2W-105217	A69-9001-1249	1
2012-04-10 05:56:19	2012-04-10 15:56:19	VR2W-105218	A69-9001-1249	1
2012-04-10 05:56:39	2012-04-10 15:56:39	VR2W-105219	A69-9001-1249	1
2012-04-10 06:00:44	2012-04-10 16:00:44	VR2W-105217	A69-9001-1249	1
2012-04-10 06:08:21	2012-04-10 16:08:21	VR2W-105217	A69-9001-1249	1
2012-04-10 06:12:07	2012-04-10 16:12:07	VR2W-105218	A69-9001-1249	1
2012-04-10 06:29:21	2012-04-10 16:29:21	VR2W-105217	A69-9001-1249	1
2012-04-10 06:32:41	2012-04-10 16:32:41	VR2W-105217	A69-9001-1249	1
2012-04-10 06:39:42	2012-04-10 16:39:42	VR2W-105217	A69-9001-1249	1
2012-04-10 06:43:37	2012-04-10 16:43:37	VR2W-105217	A69-9001-1249	1
2012-04-10 06:48:12	2012-04-10 16:48:12	VR2W-105217	A69-9001-1249	1
2012-04-10 06:48:20	2012-04-10 16:48:20	VR2W-105218	A69-9001-1249	1
2012-04-10 06:52:26	2012-04-10 16:52:26	VR2W-105217	A69-9001-1249	1
2012-04-10 06:55:59	2012-04-10 16:55:59	VR2W-105217	A69-9001-1249	1
2012-04-10 07:04:19	2012-04-10 17:04:19	VR2W-105217	A69-9001-1249	1
2012-04-10 07:08:19	2012-04-10 17:08:19	VR2W-105217	A69-9001-1249	1
2012-04-10 07:13:07	2012-04-10 17:13:07	VR2W-105217	A69-9001-1249	1
2012-04-10 07:17:46	2012-04-10 17:17:46	VR2W-105217	A69-9001-1249	1
2012-04-10 07:17:54	2012-04-10 17:17:54	VR2W-105218	A69-9001-1249	1
2012-04-10 07:22:09	2012-04-10 17:22:09	VR2W-105217	A69-9001-1249	1
2012-04-10 07:30:26	2012-04-10 17:30:26	VR2W-105217	A69-9001-1249	1
2012-04-10 07:34:25	2012-04-10 17:34:25	VR2W-105217	A69-9001-1249	1
2012-04-10 07:43:35	2012-04-10 17:43:35	VR2W-105217	A69-9001-1249	1
2012-04-10 07:47:36	2012-04-10 17:47:36	VR2W-105217	A69-9001-1249	1
2012-04-10 07:52:24	2012-04-10 17:52:24	VR2W-105217	A69-9001-1249	1
2012-04-10 08:05:41	2012-04-10 18:05:41	VR2W-105218	A69-9001-1249	1
2012-04-10 20:44:20	2012-04-11 06:44:20	VR2W-105217	A69-9001-1249	1
2012-04-10 20:48:58	2012-04-11 06:48:58	VR2W-105217	A69-9001-1249	1
2012-04-10 20:53:29	2012-04-11 06:53:29	VR2W-105218	A69-9001-1249	1
2012-04-10 21:01:36	2012-04-11 07:01:36	VR2W-105217	A69-9001-1249	1
2012-04-10 21:05:42	2012-04-11 07:05:42	VR2W-105218	A69-9001-1249	1
2012-04-10 21:18:27	2012-04-11 07:18:27	VR2W-105217	A69-9001-1249	1
2012-04-10 21:22:52	2012-04-11 07:22:52	VR2W-105217	A69-9001-1249	1
2012-04-10 21:39:30	2012-04-11 07:39:30	VR2W-105217	A69-9001-1249	1
2012-04-10 21:39:39	2012-04-11 07:39:39	VR2W-105218	A69-9001-1249	1
2012-04-10 21:43:42	2012-04-11 07:43:42	VR2W-105217	A69-9001-1249	1
2012-04-10 21:50:52	2012-04-11 07:50:52	VR2W-105217	A69-9001-1249	1
2012-04-10 21:55:00	2012-04-11 07:55:00	VR2W-105217	A69-9001-1249	1
2012-04-10 21:58:21	2012-04-11 07:58:21	VR2W-105217	A69-9001-1249	1
2012-04-10 22:01:46	2012-04-11 08:01:46	VR2W-105217	A69-9001-1249	1
2012-04-10 22:05:20	2012-04-11 08:05:20	VR2W-105217	A69-9001-1249	1
2012-04-10 22:09:14	2012-04-11 08:09:14	VR2W-105217	A69-9001-1249	1
2012-04-10 22:17:54	2012-04-11 08:17:54	VR2W-105217	A69-9001-1249	1
2012-04-10 22:21:14	2012-04-11 08:21:14	VR2W-105217	A69-9001-1249	1
2012-04-10 22:40:44	2012-04-11 08:40:44	VR2W-105217	A69-9001-1249	1
2012-04-10 23:12:02	2012-04-11 09:12:02	VR2W-105217	A69-9001-1249	1
2012-04-10 23:15:36	2012-04-11 09:15:36	VR2W-105217	A69-9001-1249	1
2012-04-10 23:32:57	2012-04-11 09:32:57	VR2W-105217	A69-9001-1249	1
2012-04-10 23:37:50	2012-04-11 09:37:50	VR2W-105217	A69-9001-1249	1
2012-04-10 23:42:41	2012-04-11 09:42:41	VR2W-105217	A69-9001-1249	1
2012-04-10 23:42:52	2012-04-11 09:42:52	VR2W-105216	A69-9001-1249	1
2012-04-10 23:47:26	2012-04-11 09:47:26	VR2W-105217	A69-9001-1249	1
2012-04-10 23:52:01	2012-04-11 09:52:01	VR2W-105217	A69-9001-1249	1
2012-04-10 23:56:17	2012-04-11 09:56:17	VR2W-105217	A69-9001-1249	1
2012-04-10 23:59:52	2012-04-11 09:59:52	VR2W-105217	A69-9001-1249	1
2012-04-11 00:03:48	2012-04-11 10:03:48	VR2W-105217	A69-9001-1249	1
2012-04-11 00:08:23	2012-04-11 10:08:23	VR2W-105217	A69-9001-1249	1
2012-04-11 00:12:38	2012-04-11 10:12:38	VR2W-105217	A69-9001-1249	1
2012-04-11 00:16:11	2012-04-11 10:16:11	VR2W-105217	A69-9001-1249	1
2012-04-11 00:20:05	2012-04-11 10:20:05	VR2W-105217	A69-9001-1249	1
2012-04-11 00:24:36	2012-04-11 10:24:36	VR2W-105217	A69-9001-1249	1
2012-04-11 00:28:43	2012-04-11 10:28:43	VR2W-105217	A69-9001-1249	1
2012-04-11 00:32:02	2012-04-11 10:32:02	VR2W-105217	A69-9001-1249	1
2012-04-11 00:38:52	2012-04-11 10:38:52	VR2W-105217	A69-9001-1249	1
2012-04-11 00:39:00	2012-04-11 10:39:00	VR2W-105218	A69-9001-1249	1
2012-04-11 00:42:33	2012-04-11 10:42:33	VR2W-105217	A69-9001-1249	1
2012-04-11 01:12:05	2012-04-11 11:12:05	VR2W-105217	A69-9001-1249	1
2012-04-11 02:54:18	2012-04-11 12:54:18	VR2W-105217	A69-9001-1249	1
2012-04-11 02:54:26	2012-04-11 12:54:26	VR2W-105218	A69-9001-1249	1
2012-04-11 03:01:05	2012-04-11 13:01:05	VR2W-105217	A69-9001-1249	1
2012-04-11 03:08:41	2012-04-11 13:08:41	VR2W-105217	A69-9001-1249	1
2012-04-11 03:26:53	2012-04-11 13:26:53	VR2W-105217	A69-9001-1249	1
2012-04-11 03:46:09	2012-04-11 13:46:09	VR2W-105217	A69-9001-1249	1
2012-04-11 03:50:38	2012-04-11 13:50:38	VR2W-105217	A69-9001-1249	1
2012-04-11 03:59:31	2012-04-11 13:59:31	VR2W-105217	A69-9001-1249	1
2012-04-11 04:04:14	2012-04-11 14:04:14	VR2W-105217	A69-9001-1249	1
2012-04-11 04:08:47	2012-04-11 14:08:47	VR2W-105217	A69-9001-1249	1
2012-04-11 04:16:21	2012-04-11 14:16:21	VR2W-105217	A69-9001-1249	1
2012-04-11 04:19:54	2012-04-11 14:19:54	VR2W-105217	A69-9001-1249	1
2012-04-11 04:44:08	2012-04-11 14:44:08	VR2W-105217	A69-9001-1249	1
2012-04-11 04:47:41	2012-04-11 14:47:41	VR2W-105217	A69-9001-1249	1
2012-04-11 04:59:43	2012-04-11 14:59:43	VR2W-105217	A69-9001-1249	1
2012-04-11 05:08:05	2012-04-11 15:08:05	VR2W-105217	A69-9001-1249	1
2012-04-11 05:16:57	2012-04-11 15:16:57	VR2W-105217	A69-9001-1249	1
2012-04-11 05:24:34	2012-04-11 15:24:34	VR2W-105217	A69-9001-1249	1
2012-04-11 05:29:18	2012-04-11 15:29:18	VR2W-105217	A69-9001-1249	1
2012-04-11 05:33:51	2012-04-11 15:33:51	VR2W-105217	A69-9001-1249	1
2012-04-11 05:38:00	2012-04-11 15:38:00	VR2W-105217	A69-9001-1249	1
2012-04-11 05:41:24	2012-04-11 15:41:24	VR2W-105217	A69-9001-1249	1
2012-04-11 05:44:56	2012-04-11 15:44:56	VR2W-105217	A69-9001-1249	1
2012-04-11 05:45:05	2012-04-11 15:45:05	VR2W-105218	A69-9001-1249	1
2012-04-11 05:45:25	2012-04-11 15:45:25	VR2W-105219	A69-9001-1249	1
2012-04-11 05:53:10	2012-04-11 15:53:10	VR2W-105217	A69-9001-1249	1
2012-04-11 05:57:01	2012-04-11 15:57:01	VR2W-105217	A69-9001-1249	1
2012-04-11 06:10:15	2012-04-11 16:10:15	VR2W-105217	A69-9001-1249	1
2012-04-11 06:14:51	2012-04-11 16:14:51	VR2W-105217	A69-9001-1249	1
2012-04-11 06:14:59	2012-04-11 16:14:59	VR2W-105218	A69-9001-1249	1
2012-04-11 06:22:43	2012-04-11 16:22:43	VR2W-105217	A69-9001-1249	1
2012-04-11 06:22:51	2012-04-11 16:22:51	VR2W-105218	A69-9001-1249	1
2012-04-11 06:26:40	2012-04-11 16:26:40	VR2W-105217	A69-9001-1249	1
2012-04-11 06:31:18	2012-04-11 16:31:18	VR2W-105217	A69-9001-1249	1
2012-04-11 06:35:39	2012-04-11 16:35:39	VR2W-105217	A69-9001-1249	1
2012-04-11 06:39:27	2012-04-11 16:39:27	VR2W-105217	A69-9001-1249	1
2012-04-11 06:43:46	2012-04-11 16:43:46	VR2W-105217	A69-9001-1249	1
2012-04-11 06:47:28	2012-04-11 16:47:28	VR2W-105217	A69-9001-1249	1
2012-04-11 06:54:59	2012-04-11 16:54:59	VR2W-105217	A69-9001-1249	1
2012-04-11 06:58:28	2012-04-11 16:58:28	VR2W-105217	A69-9001-1249	1
2012-04-11 07:02:12	2012-04-11 17:02:12	VR2W-105217	A69-9001-1249	1
2012-04-11 07:06:23	2012-04-11 17:06:23	VR2W-105217	A69-9001-1249	1
2012-04-11 07:09:49	2012-04-11 17:09:49	VR2W-105217	A69-9001-1249	1
2012-04-11 07:13:29	2012-04-11 17:13:29	VR2W-105217	A69-9001-1249	1
2012-04-11 07:17:32	2012-04-11 17:17:32	VR2W-105217	A69-9001-1249	1
2012-04-11 07:22:23	2012-04-11 17:22:23	VR2W-105217	A69-9001-1249	1
2012-04-11 07:22:32	2012-04-11 17:22:32	VR2W-105218	A69-9001-1249	1
2012-04-11 07:44:02	2012-04-11 17:44:02	VR2W-105217	A69-9001-1249	1
2012-04-11 07:51:17	2012-04-11 17:51:17	VR2W-105217	A69-9001-1249	1
2012-04-11 07:55:31	2012-04-11 17:55:31	VR2W-105217	A69-9001-1249	1
2012-04-11 07:59:05	2012-04-11 17:59:05	VR2W-105217	A69-9001-1249	1
2012-04-11 07:59:17	2012-04-11 17:59:17	VR2W-105216	A69-9001-1249	1
2012-04-11 08:02:58	2012-04-11 18:02:58	VR2W-105217	A69-9001-1249	1
2012-04-11 08:07:28	2012-04-11 18:07:28	VR2W-105217	A69-9001-1249	1
2012-04-11 08:07:40	2012-04-11 18:07:40	VR2W-105216	A69-9001-1249	1
2012-04-11 08:21:21	2012-04-11 18:21:21	VR2W-105218	A69-9001-1249	1
2012-04-11 20:41:27	2012-04-12 06:41:27	VR2W-105218	A69-9001-1249	1
2012-04-11 20:45:13	2012-04-12 06:45:13	VR2W-105217	A69-9001-1249	1
2012-04-11 20:57:30	2012-04-12 06:57:30	VR2W-105217	A69-9001-1249	1
2012-04-11 21:05:32	2012-04-12 07:05:32	VR2W-105217	A69-9001-1249	1
2012-04-11 21:05:41	2012-04-12 07:05:41	VR2W-105218	A69-9001-1249	1
2012-04-11 21:09:10	2012-04-12 07:09:10	VR2W-105217	A69-9001-1249	1
2012-04-11 21:13:09	2012-04-12 07:13:09	VR2W-105217	A69-9001-1249	1
2012-04-11 21:13:18	2012-04-12 07:13:18	VR2W-105218	A69-9001-1249	1
2012-04-11 21:17:52	2012-04-12 07:17:52	VR2W-105217	A69-9001-1249	1
2012-04-11 21:22:24	2012-04-12 07:22:24	VR2W-105217	A69-9001-1249	1
2012-04-11 21:29:53	2012-04-12 07:29:53	VR2W-105217	A69-9001-1249	1
2012-04-11 21:33:18	2012-04-12 07:33:18	VR2W-105217	A69-9001-1249	1
2012-04-11 21:45:22	2012-04-12 07:45:22	VR2W-105217	A69-9001-1249	1
2012-04-11 21:49:35	2012-04-12 07:49:35	VR2W-105217	A69-9001-1249	1
2012-04-11 21:53:06	2012-04-12 07:53:06	VR2W-105217	A69-9001-1249	1
2012-04-11 21:56:51	2012-04-12 07:56:51	VR2W-105217	A69-9001-1249	1
2012-04-11 22:01:06	2012-04-12 08:01:06	VR2W-105217	A69-9001-1249	1
2012-04-11 22:04:41	2012-04-12 08:04:41	VR2W-105217	A69-9001-1249	1
2012-04-11 22:08:35	2012-04-12 08:08:35	VR2W-105217	A69-9001-1249	1
2012-04-11 22:17:20	2012-04-12 08:17:20	VR2W-105217	A69-9001-1249	1
2012-04-11 22:20:47	2012-04-12 08:20:47	VR2W-105217	A69-9001-1249	1
2012-04-11 22:43:14	2012-04-12 08:43:14	VR2W-105217	A69-9001-1249	1
2012-04-11 22:48:05	2012-04-12 08:48:05	VR2W-105217	A69-9001-1249	1
2012-04-11 22:52:51	2012-04-12 08:52:51	VR2W-105217	A69-9001-1249	1
2012-04-11 23:05:36	2012-04-12 09:05:36	VR2W-105218	A69-9001-1249	1
2012-04-11 23:12:56	2012-04-12 09:12:56	VR2W-105217	A69-9001-1249	1
2012-04-11 23:16:22	2012-04-12 09:16:22	VR2W-105217	A69-9001-1249	1
2012-04-11 23:19:58	2012-04-12 09:19:58	VR2W-105217	A69-9001-1249	1
2012-04-11 23:28:32	2012-04-12 09:28:32	VR2W-105217	A69-9001-1249	1
2012-04-11 23:48:39	2012-04-12 09:48:39	VR2W-105217	A69-9001-1249	1
2012-04-11 23:53:29	2012-04-12 09:53:29	VR2W-105217	A69-9001-1249	1
2012-04-11 23:58:14	2012-04-12 09:58:14	VR2W-105217	A69-9001-1249	1
2012-04-12 00:02:49	2012-04-12 10:02:49	VR2W-105217	A69-9001-1249	1
2012-04-12 00:10:36	2012-04-12 10:10:36	VR2W-105217	A69-9001-1249	1
2012-04-12 00:14:27	2012-04-12 10:14:27	VR2W-105217	A69-9001-1249	1
2012-04-12 00:18:53	2012-04-12 10:18:53	VR2W-105217	A69-9001-1249	1
2012-04-12 00:19:02	2012-04-12 10:19:02	VR2W-105218	A69-9001-1249	1
2012-04-12 00:27:30	2012-04-12 10:27:30	VR2W-105217	A69-9001-1249	1
2012-04-12 00:31:53	2012-04-12 10:31:53	VR2W-105217	A69-9001-1249	1
2012-04-12 00:35:46	2012-04-12 10:35:46	VR2W-105217	A69-9001-1249	1
2012-04-12 00:44:21	2012-04-12 10:44:21	VR2W-105217	A69-9001-1249	1
2012-04-12 01:23:28	2012-04-12 11:23:28	VR2W-105218	A69-9001-1249	1
2012-04-12 01:27:51	2012-04-12 11:27:51	VR2W-105217	A69-9001-1249	1
2012-04-12 01:28:00	2012-04-12 11:28:00	VR2W-105218	A69-9001-1249	1
2012-04-12 01:38:53	2012-04-12 11:38:53	VR2W-105217	A69-9001-1249	1
2012-04-12 01:58:42	2012-04-12 11:58:42	VR2W-105217	A69-9001-1249	1
2012-04-12 02:02:39	2012-04-12 12:02:39	VR2W-105217	A69-9001-1249	1
2012-04-12 02:15:27	2012-04-12 12:15:27	VR2W-105217	A69-9001-1249	1
2012-04-12 02:23:34	2012-04-12 12:23:34	VR2W-105217	A69-9001-1249	1
2012-04-12 02:27:51	2012-04-12 12:27:51	VR2W-105217	A69-9001-1249	1
2012-04-12 02:31:29	2012-04-12 12:31:29	VR2W-105217	A69-9001-1249	1
2012-04-12 02:35:32	2012-04-12 12:35:32	VR2W-105217	A69-9001-1249	1
2012-04-12 02:40:20	2012-04-12 12:40:20	VR2W-105217	A69-9001-1249	1
2012-04-12 02:45:03	2012-04-12 12:45:03	VR2W-105217	A69-9001-1249	1
2012-04-12 02:53:35	2012-04-12 12:53:35	VR2W-105217	A69-9001-1249	1
2012-04-12 03:15:28	2012-04-12 13:15:28	VR2W-105217	A69-9001-1249	1
2012-04-12 03:34:53	2012-04-12 13:34:53	VR2W-105217	A69-9001-1249	1
2012-04-12 03:42:22	2012-04-12 13:42:22	VR2W-105217	A69-9001-1249	1
2012-04-12 03:46:54	2012-04-12 13:46:54	VR2W-105217	A69-9001-1249	1
2012-04-12 03:51:02	2012-04-12 13:51:02	VR2W-105217	A69-9001-1249	1
2012-04-12 03:54:25	2012-04-12 13:54:25	VR2W-105217	A69-9001-1249	1
2012-04-12 04:12:55	2012-04-12 14:12:55	VR2W-105217	A69-9001-1249	1
2012-04-12 04:26:30	2012-04-12 14:26:30	VR2W-105217	A69-9001-1249	1
2012-04-12 04:31:03	2012-04-12 14:31:03	VR2W-105217	A69-9001-1249	1
2012-04-12 04:35:14	2012-04-12 14:35:14	VR2W-105217	A69-9001-1249	1
2012-04-12 04:46:17	2012-04-12 14:46:17	VR2W-105217	A69-9001-1249	1
2012-04-12 05:13:53	2012-04-12 15:13:53	VR2W-105218	A69-9001-1249	1
2012-04-12 05:21:59	2012-04-12 15:21:59	VR2W-105217	A69-9001-1249	1
2012-04-12 05:35:15	2012-04-12 15:35:15	VR2W-105218	A69-9001-1249	1
2012-04-12 05:43:33	2012-04-12 15:43:33	VR2W-105217	A69-9001-1249	1
2012-04-12 05:48:17	2012-04-12 15:48:17	VR2W-105217	A69-9001-1249	1
2012-04-12 05:52:51	2012-04-12 15:52:51	VR2W-105217	A69-9001-1249	1
2012-04-12 06:00:31	2012-04-12 16:00:31	VR2W-105217	A69-9001-1249	1
2012-04-12 06:04:12	2012-04-12 16:04:12	VR2W-105217	A69-9001-1249	1
2012-04-12 06:08:17	2012-04-12 16:08:17	VR2W-105217	A69-9001-1249	1
2012-04-12 06:11:34	2012-04-12 16:11:34	VR2W-105217	A69-9001-1249	1
2012-04-12 06:11:42	2012-04-12 16:11:42	VR2W-105218	A69-9001-1249	1
2012-04-12 06:18:21	2012-04-12 16:18:21	VR2W-105218	A69-9001-1249	1
2012-04-12 06:29:08	2012-04-12 16:29:08	VR2W-105217	A69-9001-1249	1
2012-04-12 07:23:13	2012-04-12 17:23:13	VR2W-105218	A69-9001-1249	1
2012-04-12 07:27:41	2012-04-12 17:27:41	VR2W-105217	A69-9001-1249	1
2012-04-12 07:39:46	2012-04-12 17:39:46	VR2W-105217	A69-9001-1249	1
2012-04-12 08:03:11	2012-04-12 18:03:11	VR2W-105217	A69-9001-1249	1
2012-04-12 08:11:36	2012-04-12 18:11:36	VR2W-105217	A69-9001-1249	1
2012-04-12 08:12:05	2012-04-12 18:12:05	VR2W-105219	A69-9001-1249	1
2012-04-12 20:47:10	2012-04-13 06:47:10	VR2W-105218	A69-9001-1249	1
2012-04-12 20:55:31	2012-04-13 06:55:31	VR2W-105218	A69-9001-1249	1
2012-04-12 21:04:13	2012-04-13 07:04:13	VR2W-105217	A69-9001-1249	1
2012-04-12 21:09:05	2012-04-13 07:09:05	VR2W-105218	A69-9001-1249	1
2012-04-12 21:13:26	2012-04-13 07:13:26	VR2W-105217	A69-9001-1249	1
2012-04-12 21:22:35	2012-04-13 07:22:35	VR2W-105218	A69-9001-1249	1
2012-04-12 21:41:57	2012-04-13 07:41:57	VR2W-105218	A69-9001-1249	1
2012-04-12 21:50:48	2012-04-13 07:50:48	VR2W-105218	A69-9001-1249	1
2012-04-12 21:54:23	2012-04-13 07:54:23	VR2W-105218	A69-9001-1249	1
2012-04-12 21:58:16	2012-04-13 07:58:16	VR2W-105218	A69-9001-1249	1
2012-04-12 22:17:47	2012-04-13 08:17:47	VR2W-105218	A69-9001-1249	1
2012-04-12 22:48:30	2012-04-13 08:48:30	VR2W-105217	A69-9001-1249	1
2012-04-12 23:08:45	2012-04-13 09:08:45	VR2W-105218	A69-9001-1249	1
2012-04-12 23:35:03	2012-04-13 09:35:03	VR2W-105218	A69-9001-1249	1
2012-04-12 23:39:40	2012-04-13 09:39:40	VR2W-105217	A69-9001-1249	1
2012-04-12 23:44:27	2012-04-13 09:44:27	VR2W-105218	A69-9001-1249	1
2012-04-12 23:48:48	2012-04-13 09:48:48	VR2W-105218	A69-9001-1249	1
2012-04-12 23:56:41	2012-04-13 09:56:41	VR2W-105217	A69-9001-1249	1
2012-04-13 00:00:17	2012-04-13 10:00:17	VR2W-105217	A69-9001-1249	1
2012-04-13 00:26:29	2012-04-13 10:26:29	VR2W-105217	A69-9001-1249	1
2012-04-13 00:47:07	2012-04-13 10:47:07	VR2W-105217	A69-9001-1249	1
2012-04-13 00:50:28	2012-04-13 10:50:28	VR2W-105217	A69-9001-1249	1
2012-04-13 01:01:31	2012-04-13 11:01:31	VR2W-105217	A69-9001-1249	1
2012-04-13 01:01:40	2012-04-13 11:01:40	VR2W-105218	A69-9001-1249	1
2012-04-13 01:06:15	2012-04-13 11:06:15	VR2W-105217	A69-9001-1249	1
2012-04-13 01:18:17	2012-04-13 11:18:17	VR2W-105217	A69-9001-1249	1
2012-04-13 01:21:46	2012-04-13 11:21:46	VR2W-105217	A69-9001-1249	1
2012-04-13 01:29:32	2012-04-13 11:29:32	VR2W-105217	A69-9001-1249	1
2012-04-13 01:32:49	2012-04-13 11:32:49	VR2W-105217	A69-9001-1249	1
2012-04-13 01:36:16	2012-04-13 11:36:16	VR2W-105218	A69-9001-1249	1
2012-04-13 01:39:27	2012-04-13 11:39:27	VR2W-105217	A69-9001-1249	1
2012-04-13 01:42:53	2012-04-13 11:42:53	VR2W-105217	A69-9001-1249	1
2012-04-13 01:46:28	2012-04-13 11:46:28	VR2W-105217	A69-9001-1249	1
2012-04-13 01:59:10	2012-04-13 11:59:10	VR2W-105217	A69-9001-1249	1
2012-04-13 02:02:41	2012-04-13 12:02:41	VR2W-105217	A69-9001-1249	1
2012-04-13 02:10:49	2012-04-13 12:10:49	VR2W-105217	A69-9001-1249	1
2012-04-13 02:14:35	2012-04-13 12:14:35	VR2W-105217	A69-9001-1249	1
2012-04-13 02:26:17	2012-04-13 12:26:17	VR2W-105217	A69-9001-1249	1
2012-04-13 02:53:01	2012-04-13 12:53:01	VR2W-105217	A69-9001-1249	1
2012-04-13 03:04:03	2012-04-13 13:04:03	VR2W-105217	A69-9001-1249	1
2012-04-13 03:24:43	2012-04-13 13:24:43	VR2W-105218	A69-9001-1249	1
2012-04-13 03:33:13	2012-04-13 13:33:13	VR2W-105217	A69-9001-1249	1
2012-04-13 03:46:20	2012-04-13 13:46:20	VR2W-105218	A69-9001-1249	1
2012-04-13 03:50:30	2012-04-13 13:50:30	VR2W-105217	A69-9001-1249	1
2012-04-13 04:01:47	2012-04-13 14:01:47	VR2W-105217	A69-9001-1249	1
2012-04-13 04:13:35	2012-04-13 14:13:35	VR2W-105217	A69-9001-1249	1
2012-04-13 05:18:44	2012-04-13 15:18:44	VR2W-105218	A69-9001-1249	1
2012-04-13 05:25:50	2012-04-13 15:25:50	VR2W-105217	A69-9001-1249	1
2012-04-13 07:11:35	2012-04-13 17:11:35	VR2W-105217	A69-9001-1249	1
2012-04-13 07:15:08	2012-04-13 17:15:08	VR2W-105217	A69-9001-1249	1
2012-04-13 07:23:25	2012-04-13 17:23:25	VR2W-105217	A69-9001-1249	1
2012-04-13 07:27:21	2012-04-13 17:27:21	VR2W-105217	A69-9001-1249	1
2012-04-13 07:31:57	2012-04-13 17:31:57	VR2W-105217	A69-9001-1249	1
2012-04-13 07:44:06	2012-04-13 17:44:06	VR2W-105217	A69-9001-1249	1
2012-04-13 07:44:15	2012-04-13 17:44:15	VR2W-105218	A69-9001-1249	1
2012-04-13 08:13:21	2012-04-13 18:13:21	VR2W-105217	A69-9001-1249	1
2012-04-13 09:23:20	2012-04-13 19:23:20	VR2W-105218	A69-9001-1249	0
2012-04-13 09:54:00	2012-04-13 19:54:00	VR2W-105218	A69-9001-1249	0
2012-04-13 10:10:44	2012-04-13 20:10:44	VR2W-105218	A69-9001-1249	0
2012-04-13 11:01:37	2012-04-13 21:01:37	VR2W-105218	A69-9001-1249	0
2012-04-13 11:25:09	2012-04-13 21:25:09	VR2W-105218	A69-9001-1249	0
2012-04-13 11:36:49	2012-04-13 21:36:49	VR2W-105218	A69-9001-1249	0
2012-04-13 11:40:34	2012-04-13 21:40:34	VR2W-105218	A69-9001-1249	0
2012-04-13 11:48:24	2012-04-13 21:48:24	VR2W-105218	A69-9001-1249	0
2012-04-13 12:00:54	2012-04-13 22:00:54	VR2W-105218	A69-9001-1249	0
2012-04-13 14:56:57	2012-04-14 00:56:57	VR2W-105218	A69-9001-1249	0
2012-04-13 15:51:56	2012-04-14 01:51:56	VR2W-105218	A69-9001-1249	0
2012-04-13 16:03:44	2012-04-14 02:03:44	VR2W-105218	A69-9001-1249	0
2012-04-13 16:14:52	2012-04-14 02:14:52	VR2W-105218	A69-9001-1249	0
2012-04-13 16:27:13	2012-04-14 02:27:13	VR2W-105218	A69-9001-1249	0
2012-04-13 16:44:59	2012-04-14 02:44:59	VR2W-105218	A69-9001-1249	0
2012-04-13 16:53:37	2012-04-14 02:53:37	VR2W-105218	A69-9001-1249	0
2012-04-13 17:07:53	2012-04-14 03:07:53	VR2W-105218	A69-9001-1249	0
2012-04-13 17:33:24	2012-04-14 03:33:24	VR2W-105218	A69-9001-1249	0
2012-04-13 18:16:36	2012-04-14 04:16:36	VR2W-105218	A69-9001-1249	0
2012-04-13 18:36:18	2012-04-14 04:36:18	VR2W-105218	A69-9001-1249	0
2012-04-13 19:15:56	2012-04-14 05:15:56	VR2W-105218	A69-9001-1249	0
2012-04-13 19:26:23	2012-04-14 05:26:23	VR2W-105218	A69-9001-1249	0
2012-04-13 19:40:01	2012-04-14 05:40:01	VR2W-105218	A69-9001-1249	0
2012-04-13 20:42:46	2012-04-14 06:42:46	VR2W-105218	A69-9001-1249	1
2012-04-13 20:57:37	2012-04-14 06:57:37	VR2W-105218	A69-9001-1249	1
2012-04-13 21:05:09	2012-04-14 07:05:09	VR2W-105217	A69-9001-1249	1
2012-04-13 21:10:07	2012-04-14 07:10:07	VR2W-105218	A69-9001-1249	1
2012-04-13 21:14:39	2012-04-14 07:14:39	VR2W-105217	A69-9001-1249	1
2012-04-13 21:14:48	2012-04-14 07:14:48	VR2W-105218	A69-9001-1249	1
2012-04-13 21:19:17	2012-04-14 07:19:17	VR2W-105218	A69-9001-1249	1
2012-04-13 21:32:46	2012-04-14 07:32:46	VR2W-105217	A69-9001-1249	1
2012-04-13 21:37:21	2012-04-14 07:37:21	VR2W-105217	A69-9001-1249	1
2012-04-13 21:53:23	2012-04-14 07:53:23	VR2W-105217	A69-9001-1249	1
2012-04-13 21:57:27	2012-04-14 07:57:27	VR2W-105218	A69-9001-1249	1
2012-04-13 22:13:11	2012-04-14 08:13:11	VR2W-105217	A69-9001-1249	1
2012-04-13 22:17:17	2012-04-14 08:17:17	VR2W-105217	A69-9001-1249	1
2012-04-13 22:20:32	2012-04-14 08:20:32	VR2W-105217	A69-9001-1249	1
2012-04-13 22:23:48	2012-04-14 08:23:48	VR2W-105217	A69-9001-1249	1
2012-04-13 22:27:04	2012-04-14 08:27:04	VR2W-105217	A69-9001-1249	1
2012-04-13 22:43:33	2012-04-14 08:43:33	VR2W-105217	A69-9001-1249	1
2012-04-13 22:43:42	2012-04-14 08:43:42	VR2W-105218	A69-9001-1249	1
2012-04-13 22:58:09	2012-04-14 08:58:09	VR2W-105217	A69-9001-1249	1
2012-04-13 23:01:32	2012-04-14 09:01:32	VR2W-105217	A69-9001-1249	1
2012-04-13 23:01:41	2012-04-14 09:01:41	VR2W-105218	A69-9001-1249	1
2012-04-13 23:13:01	2012-04-14 09:13:01	VR2W-105218	A69-9001-1249	1
2012-04-14 00:35:45	2012-04-14 10:35:45	VR2W-105218	A69-9001-1249	1
2012-04-14 00:40:10	2012-04-14 10:40:10	VR2W-105218	A69-9001-1249	1
2012-04-14 00:52:32	2012-04-14 10:52:32	VR2W-105217	A69-9001-1249	1
2012-04-14 00:56:01	2012-04-14 10:56:01	VR2W-105218	A69-9001-1249	1
2012-04-14 00:59:15	2012-04-14 10:59:15	VR2W-105217	A69-9001-1249	1
2012-04-14 01:18:26	2012-04-14 11:18:26	VR2W-105218	A69-9001-1249	1
2012-04-14 01:59:55	2012-04-14 11:59:55	VR2W-105217	A69-9001-1249	1
2012-04-14 02:07:39	2012-04-14 12:07:39	VR2W-105217	A69-9001-1249	1
2012-04-14 02:40:27	2012-04-14 12:40:27	VR2W-105218	A69-9001-1249	1
2012-04-14 02:58:00	2012-04-14 12:58:00	VR2W-105217	A69-9001-1249	1
2012-04-14 03:06:41	2012-04-14 13:06:41	VR2W-105218	A69-9001-1249	1
2012-04-14 03:11:31	2012-04-14 13:11:31	VR2W-105218	A69-9001-1249	1
2012-04-14 03:56:50	2012-04-14 13:56:50	VR2W-105217	A69-9001-1249	1
2012-04-14 04:14:11	2012-04-14 14:14:11	VR2W-105218	A69-9001-1249	1
2012-04-14 04:21:35	2012-04-14 14:21:35	VR2W-105217	A69-9001-1249	1
2012-04-14 04:26:13	2012-04-14 14:26:13	VR2W-105217	A69-9001-1249	1
2012-04-14 04:30:42	2012-04-14 14:30:42	VR2W-105218	A69-9001-1249	1
2012-04-14 04:34:18	2012-04-14 14:34:18	VR2W-105217	A69-9001-1249	1
2012-04-14 04:38:42	2012-04-14 14:38:42	VR2W-105218	A69-9001-1249	1
2012-04-14 05:07:56	2012-04-14 15:07:56	VR2W-105217	A69-9001-1249	1
2012-04-14 05:08:05	2012-04-14 15:08:05	VR2W-105218	A69-9001-1249	1
2012-04-14 06:34:55	2012-04-14 16:34:55	VR2W-105217	A69-9001-1249	1
2012-04-14 07:06:21	2012-04-14 17:06:21	VR2W-105217	A69-9001-1249	1
2012-04-14 07:13:45	2012-04-14 17:13:45	VR2W-105217	A69-9001-1249	1
2012-04-14 07:13:57	2012-04-14 17:13:57	VR2W-105216	A69-9001-1249	1
2012-04-14 07:37:26	2012-04-14 17:37:26	VR2W-105217	A69-9001-1249	1
2012-04-14 07:41:35	2012-04-14 17:41:35	VR2W-105217	A69-9001-1249	1
2012-04-14 07:48:27	2012-04-14 17:48:27	VR2W-105217	A69-9001-1249	1
2012-04-14 07:52:20	2012-04-14 17:52:20	VR2W-105218	A69-9001-1249	1
2012-04-14 07:59:52	2012-04-14 17:59:52	VR2W-105217	A69-9001-1249	1
2012-04-14 20:14:18	2012-04-15 06:14:18	VR2W-105218	A69-9001-1249	0
2012-04-14 20:34:22	2012-04-15 06:34:22	VR2W-105218	A69-9001-1249	1
2012-04-14 20:50:53	2012-04-15 06:50:53	VR2W-105217	A69-9001-1249	1
2012-04-14 20:55:29	2012-04-15 06:55:29	VR2W-105217	A69-9001-1249	1
2012-04-14 21:03:23	2012-04-15 07:03:23	VR2W-105217	A69-9001-1249	1
2012-04-14 21:07:23	2012-04-15 07:07:23	VR2W-105217	A69-9001-1249	1
2012-04-14 21:12:08	2012-04-15 07:12:08	VR2W-105217	A69-9001-1249	1
2012-04-14 21:20:55	2012-04-15 07:20:55	VR2W-105217	A69-9001-1249	1
2012-04-14 21:24:27	2012-04-15 07:24:27	VR2W-105217	A69-9001-1249	1
2012-04-14 21:28:14	2012-04-15 07:28:14	VR2W-105217	A69-9001-1249	1
2012-04-14 21:32:33	2012-04-15 07:32:33	VR2W-105217	A69-9001-1249	1
2012-04-14 21:32:42	2012-04-15 07:32:42	VR2W-105218	A69-9001-1249	1
2012-04-14 21:43:47	2012-04-15 07:43:47	VR2W-105217	A69-9001-1249	1
2012-04-14 21:47:18	2012-04-15 07:47:18	VR2W-105217	A69-9001-1249	1
2012-04-14 21:51:03	2012-04-15 07:51:03	VR2W-105217	A69-9001-1249	1
2012-04-14 21:58:54	2012-04-15 07:58:54	VR2W-105217	A69-9001-1249	1
2012-04-14 22:02:50	2012-04-15 08:02:50	VR2W-105217	A69-9001-1249	1
2012-04-14 22:15:17	2012-04-15 08:15:17	VR2W-105217	A69-9001-1249	1
2012-04-14 22:23:51	2012-04-15 08:23:51	VR2W-105217	A69-9001-1249	1
2012-04-14 22:28:11	2012-04-15 08:28:11	VR2W-105217	A69-9001-1249	1
2012-04-14 22:36:13	2012-04-15 08:36:13	VR2W-105217	A69-9001-1249	1
2012-04-14 22:39:50	2012-04-15 08:39:50	VR2W-105217	A69-9001-1249	1
2012-04-14 22:43:49	2012-04-15 08:43:49	VR2W-105217	A69-9001-1249	1
2012-04-14 22:48:32	2012-04-15 08:48:32	VR2W-105217	A69-9001-1249	1
2012-04-14 23:04:11	2012-04-15 09:04:11	VR2W-105217	A69-9001-1249	1
2012-04-14 23:08:02	2012-04-15 09:08:02	VR2W-105217	A69-9001-1249	1
2012-04-14 23:16:26	2012-04-15 09:16:26	VR2W-105217	A69-9001-1249	1
2012-04-14 23:25:28	2012-04-15 09:25:28	VR2W-105217	A69-9001-1249	1
2012-04-14 23:29:20	2012-04-15 09:29:20	VR2W-105217	A69-9001-1249	1
2012-04-14 23:37:49	2012-04-15 09:37:49	VR2W-105217	A69-9001-1249	1
2012-04-14 23:42:35	2012-04-15 09:42:35	VR2W-105217	A69-9001-1249	1
2012-04-14 23:51:30	2012-04-15 09:51:30	VR2W-105217	A69-9001-1249	1
2012-04-14 23:55:13	2012-04-15 09:55:13	VR2W-105217	A69-9001-1249	1
2012-04-14 23:55:22	2012-04-15 09:55:22	VR2W-105218	A69-9001-1249	1
2012-04-14 23:59:23	2012-04-15 09:59:23	VR2W-105217	A69-9001-1249	1
2012-04-15 00:10:08	2012-04-15 10:10:08	VR2W-105217	A69-9001-1249	1
2012-04-15 00:14:34	2012-04-15 10:14:34	VR2W-105217	A69-9001-1249	1
2012-04-15 00:23:05	2012-04-15 10:23:05	VR2W-105217	A69-9001-1249	1
2012-04-15 00:43:49	2012-04-15 10:43:49	VR2W-105217	A69-9001-1249	1
2012-04-15 00:47:33	2012-04-15 10:47:33	VR2W-105217	A69-9001-1249	1
2012-04-15 00:58:58	2012-04-15 10:58:58	VR2W-105217	A69-9001-1249	1
2012-04-15 01:03:08	2012-04-15 11:03:08	VR2W-105217	A69-9001-1249	1
2012-04-15 01:03:17	2012-04-15 11:03:17	VR2W-105218	A69-9001-1249	1
2012-04-15 01:14:10	2012-04-15 11:14:10	VR2W-105218	A69-9001-1249	1
2012-04-15 01:26:11	2012-04-15 11:26:11	VR2W-105218	A69-9001-1249	1
2012-04-15 02:06:17	2012-04-15 12:06:17	VR2W-105218	A69-9001-1249	1
2012-04-15 02:06:38	2012-04-15 12:06:38	VR2W-105219	A69-9001-1249	1
2012-04-15 02:25:06	2012-04-15 12:25:06	VR2W-105218	A69-9001-1249	1
2012-04-15 02:32:20	2012-04-15 12:32:20	VR2W-105218	A69-9001-1249	1
2012-04-15 02:40:06	2012-04-15 12:40:06	VR2W-105218	A69-9001-1249	1
2012-04-15 02:48:15	2012-04-15 12:48:15	VR2W-105218	A69-9001-1249	1
2012-04-15 02:52:03	2012-04-15 12:52:03	VR2W-105218	A69-9001-1249	1
2012-04-15 02:56:23	2012-04-15 12:56:23	VR2W-105218	A69-9001-1249	1
2012-04-15 03:32:53	2012-04-15 13:32:53	VR2W-105217	A69-9001-1249	1
2012-04-15 03:33:02	2012-04-15 13:33:02	VR2W-105218	A69-9001-1249	1
2012-04-15 03:37:17	2012-04-15 13:37:17	VR2W-105217	A69-9001-1249	1
2012-04-15 03:53:01	2012-04-15 13:53:01	VR2W-105217	A69-9001-1249	1
2012-04-15 03:59:38	2012-04-15 13:59:38	VR2W-105217	A69-9001-1249	1
2012-04-15 04:18:39	2012-04-15 14:18:39	VR2W-105217	A69-9001-1249	1
2012-04-15 04:32:16	2012-04-15 14:32:16	VR2W-105218	A69-9001-1249	1
2012-04-15 04:51:01	2012-04-15 14:51:01	VR2W-105217	A69-9001-1249	1
2012-04-15 05:32:41	2012-04-15 15:32:41	VR2W-105217	A69-9001-1249	1
2012-04-15 05:32:50	2012-04-15 15:32:50	VR2W-105218	A69-9001-1249	1
2012-04-15 05:54:34	2012-04-15 15:54:34	VR2W-105217	A69-9001-1249	1
2012-04-15 06:02:31	2012-04-15 16:02:31	VR2W-105217	A69-9001-1249	1
2012-04-15 06:06:02	2012-04-15 16:06:02	VR2W-105217	A69-9001-1249	1
2012-04-15 06:09:56	2012-04-15 16:09:56	VR2W-105218	A69-9001-1249	1
2012-04-15 06:21:48	2012-04-15 16:21:48	VR2W-105218	A69-9001-1249	1
2012-04-15 06:26:19	2012-04-15 16:26:19	VR2W-105217	A69-9001-1249	1
2012-04-15 06:39:24	2012-04-15 16:39:24	VR2W-105217	A69-9001-1249	1
2012-04-15 06:39:34	2012-04-15 16:39:34	VR2W-105218	A69-9001-1249	1
2012-04-15 06:57:03	2012-04-15 16:57:03	VR2W-105217	A69-9001-1249	1
2012-04-15 07:05:58	2012-04-15 17:05:58	VR2W-105217	A69-9001-1249	1
2012-04-15 07:15:32	2012-04-15 17:15:32	VR2W-105217	A69-9001-1249	1
2012-04-15 07:15:45	2012-04-15 17:15:45	VR2W-105216	A69-9001-1249	1
2012-04-15 07:20:06	2012-04-15 17:20:06	VR2W-105217	A69-9001-1249	1
2012-04-15 07:20:15	2012-04-15 17:20:15	VR2W-105218	A69-9001-1249	1
2012-04-15 07:24:26	2012-04-15 17:24:26	VR2W-105218	A69-9001-1249	1
2012-04-15 07:27:43	2012-04-15 17:27:43	VR2W-105217	A69-9001-1249	1
2012-04-15 07:27:52	2012-04-15 17:27:52	VR2W-105218	A69-9001-1249	1
2012-04-15 07:44:36	2012-04-15 17:44:36	VR2W-105217	A69-9001-1249	1
2012-04-15 07:48:46	2012-04-15 17:48:46	VR2W-105217	A69-9001-1249	1
2012-04-15 07:55:44	2012-04-15 17:55:44	VR2W-105217	A69-9001-1249	1
2012-04-15 20:50:23	2012-04-16 06:50:23	VR2W-105217	A69-9001-1249	1
2012-04-15 20:53:47	2012-04-16 06:53:47	VR2W-105217	A69-9001-1249	1
2012-04-15 20:57:20	2012-04-16 06:57:20	VR2W-105217	A69-9001-1249	1
2012-04-15 21:01:11	2012-04-16 07:01:11	VR2W-105217	A69-9001-1249	1
2012-04-15 21:09:47	2012-04-16 07:09:47	VR2W-105218	A69-9001-1249	1
2012-04-15 21:22:53	2012-04-16 07:22:53	VR2W-105217	A69-9001-1249	1
2012-04-15 21:27:45	2012-04-16 07:27:45	VR2W-105217	A69-9001-1249	1
2012-04-15 21:27:54	2012-04-16 07:27:54	VR2W-105218	A69-9001-1249	1
2012-04-15 21:27:57	2012-04-16 07:27:57	VR2W-105216	A69-9001-1249	1
2012-04-15 21:32:34	2012-04-16 07:32:34	VR2W-105217	A69-9001-1249	1
2012-04-15 21:32:43	2012-04-16 07:32:43	VR2W-105218	A69-9001-1249	1
2012-04-15 21:41:46	2012-04-16 07:41:46	VR2W-105217	A69-9001-1249	1
2012-04-15 21:45:52	2012-04-16 07:45:52	VR2W-105217	A69-9001-1249	1
2012-04-15 21:46:01	2012-04-16 07:46:01	VR2W-105218	A69-9001-1249	1
2012-04-15 21:50:46	2012-04-16 07:50:46	VR2W-105217	A69-9001-1249	1
2012-04-15 21:50:56	2012-04-16 07:50:56	VR2W-105218	A69-9001-1249	1
2012-04-15 22:00:32	2012-04-16 08:00:32	VR2W-105217	A69-9001-1249	1
2012-04-15 22:05:23	2012-04-16 08:05:23	VR2W-105217	A69-9001-1249	1
2012-04-15 22:05:32	2012-04-16 08:05:32	VR2W-105218	A69-9001-1249	1
2012-04-15 22:14:44	2012-04-16 08:14:44	VR2W-105217	A69-9001-1249	1
2012-04-15 22:19:10	2012-04-16 08:19:10	VR2W-105218	A69-9001-1249	1
2012-04-15 22:36:01	2012-04-16 08:36:01	VR2W-105217	A69-9001-1249	1
2012-04-16 01:08:00	2012-04-16 11:08:00	VR2W-105217	A69-9001-1249	1
2012-04-16 01:27:41	2012-04-16 11:27:41	VR2W-105217	A69-9001-1249	1
2012-04-16 02:17:57	2012-04-16 12:17:57	VR2W-105217	A69-9001-1249	1
2012-04-16 02:21:44	2012-04-16 12:21:44	VR2W-105217	A69-9001-1249	1
2012-04-16 03:14:30	2012-04-16 13:14:30	VR2W-105217	A69-9001-1249	1
2012-04-16 03:19:15	2012-04-16 13:19:15	VR2W-105217	A69-9001-1249	1
2012-04-16 03:28:07	2012-04-16 13:28:07	VR2W-105217	A69-9001-1249	1
2012-04-16 03:31:43	2012-04-16 13:31:43	VR2W-105217	A69-9001-1249	1
2012-04-16 04:07:28	2012-04-16 14:07:28	VR2W-105217	A69-9001-1249	1
2012-04-16 04:11:12	2012-04-16 14:11:12	VR2W-105217	A69-9001-1249	1
2012-04-16 04:15:22	2012-04-16 14:15:22	VR2W-105217	A69-9001-1249	1
2012-04-16 04:18:49	2012-04-16 14:18:49	VR2W-105217	A69-9001-1249	1
2012-04-16 04:26:30	2012-04-16 14:26:30	VR2W-105217	A69-9001-1249	1
2012-04-16 04:48:38	2012-04-16 14:48:38	VR2W-105217	A69-9001-1249	1
2012-04-16 05:02:03	2012-04-16 15:02:03	VR2W-105217	A69-9001-1249	1
2012-04-16 05:14:20	2012-04-16 15:14:20	VR2W-105217	A69-9001-1249	1
2012-04-16 07:45:48	2012-04-16 17:45:48	VR2W-105217	A69-9001-1249	1
2012-04-16 20:49:31	2012-04-17 06:49:31	VR2W-105217	A69-9001-1249	1
2012-04-16 20:52:50	2012-04-17 06:52:50	VR2W-105217	A69-9001-1249	1
2012-04-16 20:59:41	2012-04-17 06:59:41	VR2W-105217	A69-9001-1249	1
2012-04-16 21:07:33	2012-04-17 07:07:33	VR2W-105217	A69-9001-1249	1
2012-04-16 21:10:57	2012-04-17 07:10:57	VR2W-105217	A69-9001-1249	1
2012-04-16 21:14:29	2012-04-17 07:14:29	VR2W-105217	A69-9001-1249	1
2012-04-16 21:18:18	2012-04-17 07:18:18	VR2W-105217	A69-9001-1249	1
2012-04-16 21:22:40	2012-04-17 07:22:40	VR2W-105217	A69-9001-1249	1
2012-04-16 21:34:46	2012-04-17 07:34:46	VR2W-105217	A69-9001-1249	1
2012-04-16 21:43:20	2012-04-17 07:43:20	VR2W-105217	A69-9001-1249	1
2012-04-16 21:48:13	2012-04-17 07:48:13	VR2W-105217	A69-9001-1249	1
2012-04-16 22:06:28	2012-04-17 08:06:28	VR2W-105217	A69-9001-1249	1
2012-04-16 22:09:52	2012-04-17 08:09:52	VR2W-105217	A69-9001-1249	1
2012-04-16 22:13:22	2012-04-17 08:13:22	VR2W-105217	A69-9001-1249	1
2012-04-17 00:34:21	2012-04-17 10:34:21	VR2W-105217	A69-9001-1249	1
2012-04-17 01:06:49	2012-04-17 11:06:49	VR2W-105217	A69-9001-1249	1
2012-04-17 01:22:41	2012-04-17 11:22:41	VR2W-105217	A69-9001-1249	1
2012-04-17 02:04:26	2012-04-17 12:04:26	VR2W-105218	A69-9001-1249	1
2012-04-17 02:37:46	2012-04-17 12:37:46	VR2W-105219	A69-9001-1249	1
2012-04-17 02:41:39	2012-04-17 12:41:39	VR2W-105218	A69-9001-1249	1
2012-04-17 02:58:07	2012-04-17 12:58:07	VR2W-105218	A69-9001-1249	1
2012-04-17 03:09:17	2012-04-17 13:09:17	VR2W-105218	A69-9001-1249	1
2012-04-17 03:16:23	2012-04-17 13:16:23	VR2W-105218	A69-9001-1249	1
2012-04-17 03:16:44	2012-04-17 13:16:44	VR2W-105219	A69-9001-1249	1
2012-04-17 03:25:12	2012-04-17 13:25:12	VR2W-105218	A69-9001-1249	1
2012-04-17 04:45:21	2012-04-17 14:45:21	VR2W-105217	A69-9001-1249	1
2012-04-17 04:50:13	2012-04-17 14:50:13	VR2W-105217	A69-9001-1249	1
2012-04-17 04:50:22	2012-04-17 14:50:22	VR2W-105218	A69-9001-1249	1
2012-04-17 05:08:08	2012-04-17 15:08:08	VR2W-105217	A69-9001-1249	1
2012-04-17 05:08:18	2012-04-17 15:08:18	VR2W-105218	A69-9001-1249	1
2012-04-17 06:59:37	2012-04-17 16:59:37	VR2W-105217	A69-9001-1249	1
2012-04-17 08:01:23	2012-04-17 18:01:23	VR2W-105217	A69-9001-1249	1
2012-04-17 20:45:35	2012-04-18 06:45:35	VR2W-105218	A69-9001-1249	1
2012-04-17 20:48:49	2012-04-18 06:48:49	VR2W-105217	A69-9001-1249	1
2012-04-17 20:56:07	2012-04-18 06:56:07	VR2W-105217	A69-9001-1249	1
2012-04-17 21:00:25	2012-04-18 07:00:25	VR2W-105217	A69-9001-1249	1
2012-04-17 21:14:58	2012-04-18 07:14:58	VR2W-105218	A69-9001-1249	1
2012-04-17 21:29:43	2012-04-18 07:29:43	VR2W-105218	A69-9001-1249	1
2012-04-17 21:44:58	2012-04-18 07:44:58	VR2W-105217	A69-9001-1249	1
2012-04-17 21:49:05	2012-04-18 07:49:05	VR2W-105217	A69-9001-1249	1
2012-04-17 21:55:47	2012-04-18 07:55:47	VR2W-105217	A69-9001-1249	1
2012-04-17 21:59:18	2012-04-18 07:59:18	VR2W-105217	A69-9001-1249	1
2012-04-17 22:29:09	2012-04-18 08:29:09	VR2W-105217	A69-9001-1249	1
2012-04-17 22:33:20	2012-04-18 08:33:20	VR2W-105217	A69-9001-1249	1
2012-04-17 22:36:46	2012-04-18 08:36:46	VR2W-105217	A69-9001-1249	1
2012-04-17 22:40:23	2012-04-18 08:40:23	VR2W-105217	A69-9001-1249	1
2012-04-17 22:44:21	2012-04-18 08:44:21	VR2W-105217	A69-9001-1249	1
2012-04-17 22:49:01	2012-04-18 08:49:01	VR2W-105217	A69-9001-1249	1
2012-04-17 22:53:25	2012-04-18 08:53:25	VR2W-105217	A69-9001-1249	1
2012-04-17 23:21:27	2012-04-18 09:21:27	VR2W-105217	A69-9001-1249	1
2012-04-17 23:25:44	2012-04-18 09:25:44	VR2W-105218	A69-9001-1249	1
2012-04-17 23:28:56	2012-04-18 09:28:56	VR2W-105217	A69-9001-1249	1
2012-04-17 23:32:23	2012-04-18 09:32:23	VR2W-105217	A69-9001-1249	1
2012-04-18 00:00:58	2012-04-18 10:00:58	VR2W-105217	A69-9001-1249	1
2012-04-18 00:09:17	2012-04-18 10:09:17	VR2W-105217	A69-9001-1249	1
2012-04-18 00:18:01	2012-04-18 10:18:01	VR2W-105217	A69-9001-1249	1
2012-04-18 00:33:56	2012-04-18 10:33:56	VR2W-105217	A69-9001-1249	1
2012-04-18 00:38:38	2012-04-18 10:38:38	VR2W-105217	A69-9001-1249	1
2012-04-18 00:43:07	2012-04-18 10:43:07	VR2W-105217	A69-9001-1249	1
2012-04-18 00:51:56	2012-04-18 10:51:56	VR2W-105217	A69-9001-1249	1
2012-04-18 01:16:51	2012-04-18 11:16:51	VR2W-105217	A69-9001-1249	1
2012-04-18 03:04:19	2012-04-18 13:04:19	VR2W-105218	A69-9001-1249	1
2012-04-18 03:33:47	2012-04-18 13:33:47	VR2W-105218	A69-9001-1249	1
2012-04-18 03:34:09	2012-04-18 13:34:09	VR2W-105219	A69-9001-1249	1
2012-04-18 04:00:27	2012-04-18 14:00:27	VR2W-105217	A69-9001-1249	1
2012-04-18 05:11:02	2012-04-18 15:11:02	VR2W-105217	A69-9001-1249	1
2012-04-18 05:14:39	2012-04-18 15:14:39	VR2W-105217	A69-9001-1249	1
2012-04-18 05:18:40	2012-04-18 15:18:40	VR2W-105217	A69-9001-1249	1
2012-04-18 05:32:19	2012-04-18 15:32:19	VR2W-105217	A69-9001-1249	1
2012-04-18 05:35:58	2012-04-18 15:35:58	VR2W-105217	A69-9001-1249	1
2012-04-18 05:40:02	2012-04-18 15:40:02	VR2W-105217	A69-9001-1249	1
2012-04-18 05:40:14	2012-04-18 15:40:14	VR2W-105216	A69-9001-1249	1
2012-04-18 05:58:48	2012-04-18 15:58:48	VR2W-105217	A69-9001-1249	1
2012-04-18 06:02:45	2012-04-18 16:02:45	VR2W-105217	A69-9001-1249	1
2012-04-18 06:02:58	2012-04-18 16:02:58	VR2W-105216	A69-9001-1249	1
2012-04-18 06:07:24	2012-04-18 16:07:24	VR2W-105217	A69-9001-1249	1
2012-04-18 06:15:35	2012-04-18 16:15:35	VR2W-105217	A69-9001-1249	1
2012-04-18 06:19:56	2012-04-18 16:19:56	VR2W-105217	A69-9001-1249	1
2012-04-18 07:17:25	2012-04-18 17:17:25	VR2W-105217	A69-9001-1249	1
2012-04-18 07:21:39	2012-04-18 17:21:39	VR2W-105218	A69-9001-1249	1
2012-04-18 20:35:31	2012-04-19 06:35:31	VR2W-105217	A69-9001-1249	1
2012-04-18 20:43:48	2012-04-19 06:43:48	VR2W-105217	A69-9001-1249	1
2012-04-18 20:47:54	2012-04-19 06:47:54	VR2W-105218	A69-9001-1249	1
2012-04-18 21:00:19	2012-04-19 07:00:19	VR2W-105217	A69-9001-1249	1
2012-04-18 21:17:44	2012-04-19 07:17:44	VR2W-105218	A69-9001-1249	1
2012-04-18 21:24:34	2012-04-19 07:24:34	VR2W-105217	A69-9001-1249	1
2012-04-18 21:32:59	2012-04-19 07:32:59	VR2W-105217	A69-9001-1249	1
2012-04-18 21:40:28	2012-04-19 07:40:28	VR2W-105217	A69-9001-1249	1
2012-04-18 21:40:38	2012-04-19 07:40:38	VR2W-105218	A69-9001-1249	1
2012-04-18 21:47:34	2012-04-19 07:47:34	VR2W-105217	A69-9001-1249	1
2012-04-18 21:51:36	2012-04-19 07:51:36	VR2W-105217	A69-9001-1249	1
2012-04-18 21:56:25	2012-04-19 07:56:25	VR2W-105217	A69-9001-1249	1
2012-04-19 01:02:55	2012-04-19 11:02:55	VR2W-105217	A69-9001-1249	1
2012-04-19 01:07:47	2012-04-19 11:07:47	VR2W-105217	A69-9001-1249	1
2012-04-19 01:17:17	2012-04-19 11:17:17	VR2W-105217	A69-9001-1249	1
2012-04-19 01:46:23	2012-04-19 11:46:23	VR2W-105217	A69-9001-1249	1
2012-04-19 01:57:06	2012-04-19 11:57:06	VR2W-105217	A69-9001-1249	1
2012-04-19 02:40:45	2012-04-19 12:40:45	VR2W-105217	A69-9001-1249	1
2012-04-19 03:10:46	2012-04-19 13:10:46	VR2W-105217	A69-9001-1249	1
2012-04-19 03:30:52	2012-04-19 13:30:52	VR2W-105217	A69-9001-1249	1
2012-04-19 03:34:53	2012-04-19 13:34:53	VR2W-105217	A69-9001-1249	1
2012-04-19 03:39:39	2012-04-19 13:39:39	VR2W-105217	A69-9001-1249	1
2012-04-19 04:22:53	2012-04-19 14:22:53	VR2W-105217	A69-9001-1249	1
2012-04-19 04:23:05	2012-04-19 14:23:05	VR2W-105216	A69-9001-1249	1
2012-04-19 04:54:48	2012-04-19 14:54:48	VR2W-105217	A69-9001-1249	1
2012-04-19 05:23:19	2012-04-19 15:23:19	VR2W-105217	A69-9001-1249	1
2012-04-19 05:45:47	2012-04-19 15:45:47	VR2W-105218	A69-9001-1249	1
2012-04-19 06:16:11	2012-04-19 16:16:11	VR2W-105217	A69-9001-1249	1
2012-04-19 06:47:07	2012-04-19 16:47:07	VR2W-105217	A69-9001-1249	1
2012-04-19 08:16:03	2012-04-19 18:16:03	VR2W-105217	A69-9001-1249	1
2012-04-19 21:15:56	2012-04-20 07:15:56	VR2W-105218	A69-9001-1249	1
2012-04-19 21:52:24	2012-04-20 07:52:24	VR2W-105217	A69-9001-1249	1
2012-04-19 21:55:46	2012-04-20 07:55:46	VR2W-105217	A69-9001-1249	1
2012-04-19 21:59:14	2012-04-20 07:59:14	VR2W-105217	A69-9001-1249	1
2012-04-19 22:13:36	2012-04-20 08:13:36	VR2W-105217	A69-9001-1249	1
2012-04-19 22:24:03	2012-04-20 08:24:03	VR2W-105217	A69-9001-1249	1
2012-04-19 22:32:57	2012-04-20 08:32:57	VR2W-105217	A69-9001-1249	1
2012-04-19 22:46:45	2012-04-20 08:46:45	VR2W-105217	A69-9001-1249	1
2012-04-19 22:50:45	2012-04-20 08:50:45	VR2W-105218	A69-9001-1249	1
2012-04-19 22:55:01	2012-04-20 08:55:01	VR2W-105217	A69-9001-1249	1
2012-04-19 22:58:57	2012-04-20 08:58:57	VR2W-105217	A69-9001-1249	1
2012-04-19 23:20:27	2012-04-20 09:20:27	VR2W-105217	A69-9001-1249	1
2012-04-19 23:25:16	2012-04-20 09:25:16	VR2W-105217	A69-9001-1249	1
2012-04-20 01:45:45	2012-04-20 11:45:45	VR2W-105217	A69-9001-1249	1
2012-04-20 02:07:16	2012-04-20 12:07:16	VR2W-105217	A69-9001-1249	1
2012-04-20 02:12:06	2012-04-20 12:12:06	VR2W-105217	A69-9001-1249	1
2012-04-20 02:16:54	2012-04-20 12:16:54	VR2W-105217	A69-9001-1249	1
2012-04-20 02:21:33	2012-04-20 12:21:33	VR2W-105217	A69-9001-1249	1
2012-04-20 02:25:56	2012-04-20 12:25:56	VR2W-105217	A69-9001-1249	1
2012-04-20 02:29:46	2012-04-20 12:29:46	VR2W-105217	A69-9001-1249	1
2012-04-20 02:59:21	2012-04-20 12:59:21	VR2W-105217	A69-9001-1249	1
2012-04-20 03:03:55	2012-04-20 13:03:55	VR2W-105217	A69-9001-1249	1
2012-04-20 03:15:10	2012-04-20 13:15:10	VR2W-105217	A69-9001-1249	1
2012-04-20 03:55:52	2012-04-20 13:55:52	VR2W-105217	A69-9001-1249	1
2012-04-20 04:48:10	2012-04-20 14:48:10	VR2W-105217	A69-9001-1249	1
2012-04-20 07:05:16	2012-04-20 17:05:16	VR2W-105217	A69-9001-1249	1
2012-04-20 07:21:11	2012-04-20 17:21:11	VR2W-105217	A69-9001-1249	1
2012-04-20 07:25:59	2012-04-20 17:25:59	VR2W-105217	A69-9001-1249	1
2012-04-20 20:39:41	2012-04-21 06:39:41	VR2W-105217	A69-9001-1249	1
2012-04-20 20:43:11	2012-04-21 06:43:11	VR2W-105217	A69-9001-1249	1
2012-04-20 20:54:44	2012-04-21 06:54:44	VR2W-105217	A69-9001-1249	1
2012-04-20 20:58:36	2012-04-21 06:58:36	VR2W-105217	A69-9001-1249	1
2012-04-20 21:03:14	2012-04-21 07:03:14	VR2W-105218	A69-9001-1249	1
2012-04-20 21:25:34	2012-04-21 07:25:34	VR2W-105217	A69-9001-1249	1
2012-04-20 21:29:08	2012-04-21 07:29:08	VR2W-105217	A69-9001-1249	1
2012-04-20 21:33:02	2012-04-21 07:33:02	VR2W-105217	A69-9001-1249	1
2012-04-20 21:37:35	2012-04-21 07:37:35	VR2W-105217	A69-9001-1249	1
2012-04-20 21:41:43	2012-04-21 07:41:43	VR2W-105217	A69-9001-1249	1
2012-04-20 21:41:53	2012-04-21 07:41:53	VR2W-105218	A69-9001-1249	1
2012-04-20 21:45:05	2012-04-21 07:45:05	VR2W-105217	A69-9001-1249	1
2012-04-20 21:52:17	2012-04-21 07:52:17	VR2W-105217	A69-9001-1249	1
2012-04-20 21:59:53	2012-04-21 07:59:53	VR2W-105217	A69-9001-1249	1
2012-04-20 22:12:07	2012-04-21 08:12:07	VR2W-105218	A69-9001-1249	1
2012-04-21 01:53:26	2012-04-21 11:53:26	VR2W-105216	A69-9001-1249	1
2012-04-21 02:15:22	2012-04-21 12:15:22	VR2W-105217	A69-9001-1249	1
2012-04-21 02:38:01	2012-04-21 12:38:01	VR2W-105217	A69-9001-1249	1
2012-04-21 03:27:22	2012-04-21 13:27:22	VR2W-105217	A69-9001-1249	1
2012-04-21 03:41:12	2012-04-21 13:41:12	VR2W-105217	A69-9001-1249	1
2012-04-21 03:55:04	2012-04-21 13:55:04	VR2W-105217	A69-9001-1249	1
2012-04-21 04:03:32	2012-04-21 14:03:32	VR2W-105217	A69-9001-1249	1
2012-04-21 04:28:37	2012-04-21 14:28:37	VR2W-105217	A69-9001-1249	1
2012-04-21 04:45:40	2012-04-21 14:45:40	VR2W-105217	A69-9001-1249	1
2012-04-21 05:42:46	2012-04-21 15:42:46	VR2W-105217	A69-9001-1249	1
2012-04-21 06:37:16	2012-04-21 16:37:16	VR2W-105217	A69-9001-1249	1
2012-04-21 06:41:25	2012-04-21 16:41:25	VR2W-105217	A69-9001-1249	1
2012-04-21 06:48:16	2012-04-21 16:48:16	VR2W-105217	A69-9001-1249	1
2012-04-21 06:51:58	2012-04-21 16:51:58	VR2W-105217	A69-9001-1249	1
2012-04-21 06:52:08	2012-04-21 16:52:08	VR2W-105218	A69-9001-1249	1
2012-04-21 07:02:59	2012-04-21 17:02:59	VR2W-105217	A69-9001-1249	1
2012-04-21 07:30:16	2012-04-21 17:30:16	VR2W-105217	A69-9001-1249	1
2012-04-21 08:00:24	2012-04-21 18:00:24	VR2W-105217	A69-9001-1249	1
2012-04-21 08:16:36	2012-04-21 18:16:36	VR2W-105218	A69-9001-1249	1
2012-04-21 08:24:10	2012-04-21 18:24:10	VR2W-105218	A69-9001-1249	1
2012-04-21 20:35:03	2012-04-22 06:35:03	VR2W-105218	A69-9001-1249	1
2012-04-21 20:51:30	2012-04-22 06:51:30	VR2W-105217	A69-9001-1249	1
2012-04-21 20:54:49	2012-04-22 06:54:49	VR2W-105217	A69-9001-1249	1
2012-04-21 20:58:11	2012-04-22 06:58:11	VR2W-105217	A69-9001-1249	1
2012-04-21 21:01:39	2012-04-22 07:01:39	VR2W-105217	A69-9001-1249	1
2012-04-21 21:05:21	2012-04-22 07:05:21	VR2W-105217	A69-9001-1249	1
2012-04-21 21:09:28	2012-04-22 07:09:28	VR2W-105217	A69-9001-1249	1
2012-04-21 21:23:42	2012-04-22 07:23:42	VR2W-105218	A69-9001-1249	1
2012-04-21 21:31:48	2012-04-22 07:31:48	VR2W-105217	A69-9001-1249	1
2012-04-21 21:31:58	2012-04-22 07:31:58	VR2W-105218	A69-9001-1249	1
2012-04-21 21:36:16	2012-04-22 07:36:16	VR2W-105217	A69-9001-1249	1
2012-04-21 21:45:01	2012-04-22 07:45:01	VR2W-105217	A69-9001-1249	1
2012-04-21 21:49:35	2012-04-22 07:49:35	VR2W-105217	A69-9001-1249	1
2012-04-22 00:15:04	2012-04-22 10:15:04	VR2W-105217	A69-9001-1249	1
2012-04-22 00:46:14	2012-04-22 10:46:14	VR2W-105217	A69-9001-1249	1
2012-04-22 00:58:38	2012-04-22 10:58:38	VR2W-105217	A69-9001-1249	1
2012-04-22 01:11:06	2012-04-22 11:11:06	VR2W-105217	A69-9001-1249	1
2012-04-22 01:33:22	2012-04-22 11:33:22	VR2W-105217	A69-9001-1249	1
2012-04-22 01:42:06	2012-04-22 11:42:06	VR2W-105217	A69-9001-1249	1
2012-04-22 01:42:16	2012-04-22 11:42:16	VR2W-105218	A69-9001-1249	1
2012-04-22 02:01:42	2012-04-22 12:01:42	VR2W-105217	A69-9001-1249	1
2012-04-22 02:21:34	2012-04-22 12:21:34	VR2W-105217	A69-9001-1249	1
2012-04-22 02:31:05	2012-04-22 12:31:05	VR2W-105217	A69-9001-1249	1
2012-04-22 02:57:53	2012-04-22 12:57:53	VR2W-105217	A69-9001-1249	1
2012-04-22 03:41:33	2012-04-22 13:41:33	VR2W-105217	A69-9001-1249	1
2012-04-22 03:57:59	2012-04-22 13:57:59	VR2W-105218	A69-9001-1249	1
2012-04-22 04:06:20	2012-04-22 14:06:20	VR2W-105217	A69-9001-1249	1
2012-04-22 05:00:11	2012-04-22 15:00:11	VR2W-105217	A69-9001-1249	1
2012-04-22 05:09:21	2012-04-22 15:09:21	VR2W-105217	A69-9001-1249	1
2012-04-22 05:13:22	2012-04-22 15:13:22	VR2W-105217	A69-9001-1249	1
2012-04-22 05:22:48	2012-04-22 15:22:48	VR2W-105217	A69-9001-1249	1
2012-04-22 05:35:26	2012-04-22 15:35:26	VR2W-105217	A69-9001-1249	1
2012-04-22 05:39:22	2012-04-22 15:39:22	VR2W-105217	A69-9001-1249	1
2012-04-22 05:48:11	2012-04-22 15:48:11	VR2W-105217	A69-9001-1249	1
2012-04-22 06:00:05	2012-04-22 16:00:05	VR2W-105217	A69-9001-1249	1
2012-04-22 06:21:31	2012-04-22 16:21:31	VR2W-105217	A69-9001-1249	1
2012-04-22 06:32:42	2012-04-22 16:32:42	VR2W-105217	A69-9001-1249	1
2012-04-22 07:37:48	2012-04-22 17:37:48	VR2W-105217	A69-9001-1249	1
2012-04-22 07:50:18	2012-04-22 17:50:18	VR2W-105217	A69-9001-1249	1
2012-04-22 07:54:59	2012-04-22 17:54:59	VR2W-105217	A69-9001-1249	1
2012-04-22 07:59:27	2012-04-22 17:59:27	VR2W-105217	A69-9001-1249	1
2012-04-22 08:12:41	2012-04-22 18:12:41	VR2W-105217	A69-9001-1249	1
2012-04-22 08:20:11	2012-04-22 18:20:11	VR2W-105217	A69-9001-1249	1
2012-04-22 20:42:54	2012-04-23 06:42:54	VR2W-105217	A69-9001-1249	1
2012-04-22 21:13:40	2012-04-23 07:13:40	VR2W-105217	A69-9001-1249	1
2012-04-22 21:17:11	2012-04-23 07:17:11	VR2W-105217	A69-9001-1249	1
2012-04-22 21:20:56	2012-04-23 07:20:56	VR2W-105217	A69-9001-1249	1
2012-04-22 21:25:13	2012-04-23 07:25:13	VR2W-105217	A69-9001-1249	1
2012-04-22 21:28:50	2012-04-23 07:28:50	VR2W-105217	A69-9001-1249	1
2012-04-22 21:32:50	2012-04-23 07:32:50	VR2W-105217	A69-9001-1249	1
2012-04-22 21:37:35	2012-04-23 07:37:35	VR2W-105217	A69-9001-1249	1
2012-04-22 21:49:58	2012-04-23 07:49:58	VR2W-105217	A69-9001-1249	1
2012-04-22 21:53:51	2012-04-23 07:53:51	VR2W-105217	A69-9001-1249	1
2012-04-22 21:58:21	2012-04-23 07:58:21	VR2W-105217	A69-9001-1249	1
2012-04-22 22:29:46	2012-04-23 08:29:46	VR2W-105217	A69-9001-1249	1
2012-04-22 22:34:08	2012-04-23 08:34:08	VR2W-105217	A69-9001-1249	1
2012-04-22 22:34:18	2012-04-23 08:34:18	VR2W-105218	A69-9001-1249	1
2012-04-23 02:06:45	2012-04-23 12:06:45	VR2W-105217	A69-9001-1249	1
2012-04-23 02:42:03	2012-04-23 12:42:03	VR2W-105217	A69-9001-1249	1
2012-04-23 02:42:13	2012-04-23 12:42:13	VR2W-105218	A69-9001-1249	1
2012-04-23 02:46:50	2012-04-23 12:46:50	VR2W-105217	A69-9001-1249	1
2012-04-23 03:12:55	2012-04-23 13:12:55	VR2W-105217	A69-9001-1249	1
2012-04-23 03:25:02	2012-04-23 13:25:02	VR2W-105217	A69-9001-1249	1
2012-04-23 03:32:28	2012-04-23 13:32:28	VR2W-105217	A69-9001-1249	1
2012-04-23 04:13:16	2012-04-23 14:13:16	VR2W-105217	A69-9001-1249	1
2012-04-23 04:32:29	2012-04-23 14:32:29	VR2W-105218	A69-9001-1249	1
2012-04-23 05:10:29	2012-04-23 15:10:29	VR2W-105217	A69-9001-1249	1
2012-04-23 05:47:46	2012-04-23 15:47:46	VR2W-105217	A69-9001-1249	1
2012-04-23 06:58:08	2012-04-23 16:58:08	VR2W-105218	A69-9001-1249	1
2012-04-23 07:02:00	2012-04-23 17:02:00	VR2W-105218	A69-9001-1249	1
2012-04-23 07:06:17	2012-04-23 17:06:17	VR2W-105217	A69-9001-1249	1
2012-04-23 07:10:28	2012-04-23 17:10:28	VR2W-105218	A69-9001-1249	1
2012-04-23 07:27:17	2012-04-23 17:27:17	VR2W-105217	A69-9001-1249	1
2012-04-23 07:42:08	2012-04-23 17:42:08	VR2W-105217	A69-9001-1249	1
2012-04-23 07:46:00	2012-04-23 17:46:00	VR2W-105217	A69-9001-1249	1
2012-04-23 07:50:28	2012-04-23 17:50:28	VR2W-105217	A69-9001-1249	1
2012-04-23 08:21:53	2012-04-23 18:21:53	VR2W-105217	A69-9001-1249	1
2012-04-23 20:43:56	2012-04-24 06:43:56	VR2W-105218	A69-9001-1249	1
2012-04-23 20:47:29	2012-04-24 06:47:29	VR2W-105217	A69-9001-1249	1
2012-04-23 20:58:40	2012-04-24 06:58:40	VR2W-105217	A69-9001-1249	1
2012-04-23 20:58:50	2012-04-24 06:58:50	VR2W-105218	A69-9001-1249	1
2012-04-23 21:11:30	2012-04-24 07:11:30	VR2W-105217	A69-9001-1249	1
2012-04-23 21:24:06	2012-04-24 07:24:06	VR2W-105217	A69-9001-1249	1
2012-04-23 21:28:56	2012-04-24 07:28:56	VR2W-105217	A69-9001-1249	1
2012-04-23 21:33:39	2012-04-24 07:33:39	VR2W-105217	A69-9001-1249	1
2012-04-23 21:38:11	2012-04-24 07:38:11	VR2W-105217	A69-9001-1249	1
2012-04-23 21:42:18	2012-04-24 07:42:18	VR2W-105217	A69-9001-1249	1
2012-04-23 21:52:44	2012-04-24 07:52:44	VR2W-105217	A69-9001-1249	1
2012-04-23 21:56:45	2012-04-24 07:56:45	VR2W-105217	A69-9001-1249	1
2012-04-23 22:01:32	2012-04-24 08:01:32	VR2W-105217	A69-9001-1249	1
2012-04-23 22:06:11	2012-04-24 08:06:11	VR2W-105217	A69-9001-1249	1
2012-04-24 01:08:29	2012-04-24 11:08:29	VR2W-105217	A69-9001-1249	1
2012-04-24 01:12:00	2012-04-24 11:12:00	VR2W-105217	A69-9001-1249	1
2012-04-24 01:12:10	2012-04-24 11:12:10	VR2W-105218	A69-9001-1249	1
2012-04-24 01:28:05	2012-04-24 11:28:05	VR2W-105217	A69-9001-1249	1
2012-04-24 01:31:36	2012-04-24 11:31:36	VR2W-105217	A69-9001-1249	1
2012-04-24 01:35:25	2012-04-24 11:35:25	VR2W-105217	A69-9001-1249	1
2012-04-24 02:02:13	2012-04-24 12:02:13	VR2W-105217	A69-9001-1249	1
2012-04-24 02:02:23	2012-04-24 12:02:23	VR2W-105218	A69-9001-1249	1
2012-04-24 02:40:15	2012-04-24 12:40:15	VR2W-105217	A69-9001-1249	1
2012-04-24 02:56:32	2012-04-24 12:56:32	VR2W-105217	A69-9001-1249	1
2012-04-24 03:04:37	2012-04-24 13:04:37	VR2W-105218	A69-9001-1249	1
2012-04-24 03:15:50	2012-04-24 13:15:50	VR2W-105217	A69-9001-1249	1
2012-04-24 03:31:18	2012-04-24 13:31:18	VR2W-105217	A69-9001-1249	1
2012-04-24 03:35:31	2012-04-24 13:35:31	VR2W-105217	A69-9001-1249	1
2012-04-24 03:50:25	2012-04-24 13:50:25	VR2W-105217	A69-9001-1249	1
2012-04-24 03:54:06	2012-04-24 13:54:06	VR2W-105217	A69-9001-1249	1
2012-04-24 03:58:14	2012-04-24 13:58:14	VR2W-105217	A69-9001-1249	1
2012-04-24 04:01:35	2012-04-24 14:01:35	VR2W-105217	A69-9001-1249	1
2012-04-24 04:01:46	2012-04-24 14:01:46	VR2W-105218	A69-9001-1249	1
2012-04-24 04:32:20	2012-04-24 14:32:20	VR2W-105217	A69-9001-1249	1
2012-04-24 04:37:08	2012-04-24 14:37:08	VR2W-105217	A69-9001-1249	1
2012-04-24 04:41:59	2012-04-24 14:41:59	VR2W-105218	A69-9001-1249	1
2012-04-24 04:50:14	2012-04-24 14:50:14	VR2W-105217	A69-9001-1249	1
2012-04-24 04:54:55	2012-04-24 14:54:55	VR2W-105217	A69-9001-1249	1
2012-04-24 05:21:00	2012-04-24 15:21:00	VR2W-105217	A69-9001-1249	1
2012-04-24 05:25:18	2012-04-24 15:25:18	VR2W-105217	A69-9001-1249	1
2012-04-24 05:28:59	2012-04-24 15:28:59	VR2W-105217	A69-9001-1249	1
2012-04-24 05:33:05	2012-04-24 15:33:05	VR2W-105217	A69-9001-1249	1
2012-04-24 05:36:23	2012-04-24 15:36:23	VR2W-105217	A69-9001-1249	1
2012-04-24 05:39:44	2012-04-24 15:39:44	VR2W-105217	A69-9001-1249	1
2012-04-24 05:43:10	2012-04-24 15:43:10	VR2W-105217	A69-9001-1249	1
2012-04-24 06:08:03	2012-04-24 16:08:03	VR2W-105217	A69-9001-1249	1
2012-04-24 06:20:55	2012-04-24 16:20:55	VR2W-105217	A69-9001-1249	1
2012-04-24 06:24:39	2012-04-24 16:24:39	VR2W-105217	A69-9001-1249	1
2012-04-24 06:24:49	2012-04-24 16:24:49	VR2W-105218	A69-9001-1249	1
2012-04-24 06:35:56	2012-04-24 16:35:56	VR2W-105217	A69-9001-1249	1
2012-04-24 06:49:35	2012-04-24 16:49:35	VR2W-105217	A69-9001-1249	1
2012-04-24 06:54:11	2012-04-24 16:54:11	VR2W-105217	A69-9001-1249	1
2012-04-24 06:58:29	2012-04-24 16:58:29	VR2W-105217	A69-9001-1249	1
2012-04-24 06:58:39	2012-04-24 16:58:39	VR2W-105218	A69-9001-1249	1
2012-04-24 07:02:08	2012-04-24 17:02:08	VR2W-105217	A69-9001-1249	1
2012-04-24 07:06:10	2012-04-24 17:06:10	VR2W-105217	A69-9001-1249	1
2012-04-24 07:24:22	2012-04-24 17:24:22	VR2W-105217	A69-9001-1249	1
2012-04-24 08:15:39	2012-04-24 18:15:39	VR2W-105218	A69-9001-1249	1
2012-04-24 20:28:31	2012-04-25 06:28:31	VR2W-105218	A69-9001-1249	0
2012-04-24 20:32:29	2012-04-25 06:32:29	VR2W-105218	A69-9001-1249	1
2012-04-24 20:41:24	2012-04-25 06:41:24	VR2W-105217	A69-9001-1249	1
2012-04-24 20:45:20	2012-04-25 06:45:20	VR2W-105217	A69-9001-1249	1
2012-04-24 20:49:56	2012-04-25 06:49:56	VR2W-105217	A69-9001-1249	1
2012-04-24 20:54:13	2012-04-25 06:54:13	VR2W-105217	A69-9001-1249	1
2012-04-24 20:54:23	2012-04-25 06:54:23	VR2W-105218	A69-9001-1249	1
2012-04-24 21:06:45	2012-04-25 07:06:45	VR2W-105217	A69-9001-1249	1
2012-04-24 21:11:41	2012-04-25 07:11:41	VR2W-105218	A69-9001-1249	1
2012-04-24 21:16:18	2012-04-25 07:16:18	VR2W-105218	A69-9001-1249	1
2012-04-24 21:28:10	2012-04-25 07:28:10	VR2W-105217	A69-9001-1249	1
2012-04-24 21:33:03	2012-04-25 07:33:03	VR2W-105217	A69-9001-1249	1
2012-04-24 22:07:55	2012-04-25 08:07:55	VR2W-105218	A69-9001-1249	1
2012-04-24 22:11:26	2012-04-25 08:11:26	VR2W-105218	A69-9001-1249	1
2012-04-24 22:23:09	2012-04-25 08:23:09	VR2W-105218	A69-9001-1249	1
2012-04-24 22:46:23	2012-04-25 08:46:23	VR2W-105218	A69-9001-1249	1
2012-04-24 23:27:06	2012-04-25 09:27:06	VR2W-105217	A69-9001-1249	1
2012-04-25 00:33:00	2012-04-25 10:33:00	VR2W-105217	A69-9001-1249	1
2012-04-25 01:24:06	2012-04-25 11:24:06	VR2W-105218	A69-9001-1249	1
2012-04-25 01:30:53	2012-04-25 11:30:53	VR2W-105217	A69-9001-1249	1
2012-04-25 01:47:49	2012-04-25 11:47:49	VR2W-105217	A69-9001-1249	1
2012-04-25 01:52:13	2012-04-25 11:52:13	VR2W-105217	A69-9001-1249	1
2012-04-25 01:56:09	2012-04-25 11:56:09	VR2W-105217	A69-9001-1249	1
2012-04-25 01:56:19	2012-04-25 11:56:19	VR2W-105218	A69-9001-1249	1
2012-04-25 02:38:12	2012-04-25 12:38:12	VR2W-105218	A69-9001-1249	1
2012-04-25 03:43:12	2012-04-25 13:43:12	VR2W-105218	A69-9001-1249	1
2012-04-25 03:54:25	2012-04-25 13:54:25	VR2W-105217	A69-9001-1249	1
2012-04-25 04:05:29	2012-04-25 14:05:29	VR2W-105217	A69-9001-1249	1
2012-04-25 05:05:00	2012-04-25 15:05:00	VR2W-105217	A69-9001-1249	1
2012-04-25 05:08:42	2012-04-25 15:08:42	VR2W-105217	A69-9001-1249	1
2012-04-25 05:31:36	2012-04-25 15:31:36	VR2W-105217	A69-9001-1249	1
2012-04-25 05:35:46	2012-04-25 15:35:46	VR2W-105217	A69-9001-1249	1
2012-04-25 05:46:37	2012-04-25 15:46:37	VR2W-105217	A69-9001-1249	1
2012-04-25 05:51:06	2012-04-25 15:51:06	VR2W-105217	A69-9001-1249	1
2012-04-25 06:09:34	2012-04-25 16:09:34	VR2W-105218	A69-9001-1249	1
2012-04-25 06:49:21	2012-04-25 16:49:21	VR2W-105218	A69-9001-1249	1
2012-04-25 07:07:47	2012-04-25 17:07:47	VR2W-105217	A69-9001-1249	1
2012-04-25 07:36:49	2012-04-25 17:36:49	VR2W-105217	A69-9001-1249	1
2012-04-25 07:47:12	2012-04-25 17:47:12	VR2W-105217	A69-9001-1249	1
2012-04-25 07:55:45	2012-04-25 17:55:45	VR2W-105217	A69-9001-1249	1
2012-04-25 08:00:03	2012-04-25 18:00:03	VR2W-105217	A69-9001-1249	1
2012-04-25 08:03:43	2012-04-25 18:03:43	VR2W-105217	A69-9001-1249	1
2012-04-25 08:14:32	2012-04-25 18:14:32	VR2W-105218	A69-9001-1249	1
2012-04-25 20:36:15	2012-04-26 06:36:15	VR2W-105218	A69-9001-1249	1
2012-04-25 21:18:51	2012-04-26 07:18:51	VR2W-105218	A69-9001-1249	1
2012-04-25 21:22:44	2012-04-26 07:22:44	VR2W-105217	A69-9001-1249	1
2012-04-25 21:50:16	2012-04-26 07:50:16	VR2W-105217	A69-9001-1249	1
2012-04-25 22:05:44	2012-04-26 08:05:44	VR2W-105218	A69-9001-1249	1
2012-04-25 22:12:43	2012-04-26 08:12:43	VR2W-105217	A69-9001-1249	1
2012-04-25 22:38:10	2012-04-26 08:38:10	VR2W-105217	A69-9001-1249	1
2012-04-25 22:45:23	2012-04-26 08:45:23	VR2W-105218	A69-9001-1249	1
2012-04-25 23:02:18	2012-04-26 09:02:18	VR2W-105217	A69-9001-1249	1
2012-04-25 23:07:01	2012-04-26 09:07:01	VR2W-105217	A69-9001-1249	1
2012-04-25 23:07:11	2012-04-26 09:07:11	VR2W-105218	A69-9001-1249	1
2012-04-26 00:25:45	2012-04-26 10:25:45	VR2W-105217	A69-9001-1249	1
2012-04-26 03:27:23	2012-04-26 13:27:23	VR2W-105217	A69-9001-1249	1
2012-04-26 03:36:19	2012-04-26 13:36:19	VR2W-105217	A69-9001-1249	1
2012-04-26 03:54:57	2012-04-26 13:54:57	VR2W-105217	A69-9001-1249	1
2012-04-26 03:59:20	2012-04-26 13:59:20	VR2W-105217	A69-9001-1249	1
2012-04-26 04:07:40	2012-04-26 14:07:40	VR2W-105217	A69-9001-1249	1
2012-04-26 04:07:51	2012-04-26 14:07:51	VR2W-105218	A69-9001-1249	1
2012-04-26 04:25:25	2012-04-26 14:25:25	VR2W-105217	A69-9001-1249	1
2012-04-26 04:25:36	2012-04-26 14:25:36	VR2W-105218	A69-9001-1249	1
2012-04-26 04:36:56	2012-04-26 14:36:56	VR2W-105217	A69-9001-1249	1
2012-04-26 04:45:09	2012-04-26 14:45:09	VR2W-105217	A69-9001-1249	1
2012-04-26 04:49:01	2012-04-26 14:49:01	VR2W-105217	A69-9001-1249	1
2012-04-26 04:53:30	2012-04-26 14:53:30	VR2W-105217	A69-9001-1249	1
2012-04-26 05:07:11	2012-04-26 15:07:11	VR2W-105218	A69-9001-1249	1
2012-04-26 05:11:27	2012-04-26 15:11:27	VR2W-105217	A69-9001-1249	1
2012-04-26 05:11:37	2012-04-26 15:11:37	VR2W-105218	A69-9001-1249	1
2012-04-26 05:15:34	2012-04-26 15:15:34	VR2W-105218	A69-9001-1249	1
2012-04-26 05:20:13	2012-04-26 15:20:13	VR2W-105218	A69-9001-1249	1
2012-04-26 05:24:25	2012-04-26 15:24:25	VR2W-105217	A69-9001-1249	1
2012-04-26 05:28:15	2012-04-26 15:28:15	VR2W-105217	A69-9001-1249	1
2012-04-26 05:49:46	2012-04-26 15:49:46	VR2W-105217	A69-9001-1249	1
2012-04-26 05:54:26	2012-04-26 15:54:26	VR2W-105217	A69-9001-1249	1
2012-04-26 06:14:42	2012-04-26 16:14:42	VR2W-105217	A69-9001-1249	1
2012-04-26 06:38:03	2012-04-26 16:38:03	VR2W-105217	A69-9001-1249	1
2012-04-26 06:50:30	2012-04-26 16:50:30	VR2W-105217	A69-9001-1249	1
2012-04-26 06:50:40	2012-04-26 16:50:40	VR2W-105218	A69-9001-1249	1
2012-04-26 07:00:15	2012-04-26 17:00:15	VR2W-105217	A69-9001-1249	1
2012-04-26 07:05:35	2012-04-26 17:05:35	VR2W-105219	A69-9001-1249	1
2012-04-26 07:29:52	2012-04-26 17:29:52	VR2W-105217	A69-9001-1249	1
2012-04-26 07:33:19	2012-04-26 17:33:19	VR2W-105218	A69-9001-1249	1
2012-04-26 07:36:25	2012-04-26 17:36:25	VR2W-105217	A69-9001-1249	1
2012-04-26 07:39:43	2012-04-26 17:39:43	VR2W-105217	A69-9001-1249	1
2012-04-26 07:43:04	2012-04-26 17:43:04	VR2W-105217	A69-9001-1249	1
2012-04-26 07:50:06	2012-04-26 17:50:06	VR2W-105217	A69-9001-1249	1
2012-04-26 08:07:07	2012-04-26 18:07:07	VR2W-105218	A69-9001-1249	1
2012-04-26 20:40:37	2012-04-27 06:40:37	VR2W-105217	A69-9001-1249	1
2012-04-26 21:08:39	2012-04-27 07:08:39	VR2W-105218	A69-9001-1249	1
2012-04-26 21:16:37	2012-04-27 07:16:37	VR2W-105218	A69-9001-1249	1
2012-04-26 21:20:32	2012-04-27 07:20:32	VR2W-105217	A69-9001-1249	1
2012-04-26 21:35:26	2012-04-27 07:35:26	VR2W-105218	A69-9001-1249	1
2012-04-26 21:45:10	2012-04-27 07:45:10	VR2W-105218	A69-9001-1249	1
2012-04-26 21:54:23	2012-04-27 07:54:23	VR2W-105217	A69-9001-1249	1
2012-04-26 22:02:36	2012-04-27 08:02:36	VR2W-105218	A69-9001-1249	1
2012-04-26 22:06:36	2012-04-27 08:06:36	VR2W-105217	A69-9001-1249	1
2012-04-26 22:30:14	2012-04-27 08:30:14	VR2W-105217	A69-9001-1249	1
2012-04-26 23:10:49	2012-04-27 09:10:49	VR2W-105218	A69-9001-1249	1
2012-04-26 23:14:33	2012-04-27 09:14:33	VR2W-105218	A69-9001-1249	1
2012-04-26 23:36:19	2012-04-27 09:36:19	VR2W-105217	A69-9001-1249	1
2012-04-26 23:49:53	2012-04-27 09:49:53	VR2W-105218	A69-9001-1249	1
2012-04-27 00:45:39	2012-04-27 10:45:39	VR2W-105218	A69-9001-1249	1
2012-04-27 00:49:16	2012-04-27 10:49:16	VR2W-105217	A69-9001-1249	1
2012-04-27 00:49:26	2012-04-27 10:49:26	VR2W-105218	A69-9001-1249	1
2012-04-27 00:53:46	2012-04-27 10:53:46	VR2W-105218	A69-9001-1249	1
2012-04-27 02:04:50	2012-04-27 12:04:50	VR2W-105217	A69-9001-1249	1
2012-04-27 02:05:00	2012-04-27 12:05:00	VR2W-105218	A69-9001-1249	1
2012-04-27 02:25:04	2012-04-27 12:25:04	VR2W-105217	A69-9001-1249	1
2012-04-27 02:28:50	2012-04-27 12:28:50	VR2W-105218	A69-9001-1249	1
2012-04-27 02:32:33	2012-04-27 12:32:33	VR2W-105217	A69-9001-1249	1
2012-04-27 02:41:16	2012-04-27 12:41:16	VR2W-105217	A69-9001-1249	1
2012-04-27 02:44:42	2012-04-27 12:44:42	VR2W-105217	A69-9001-1249	1
2012-04-27 03:40:20	2012-04-27 13:40:20	VR2W-105217	A69-9001-1249	1
2012-04-27 03:43:59	2012-04-27 13:43:59	VR2W-105217	A69-9001-1249	1
2012-04-27 03:48:02	2012-04-27 13:48:02	VR2W-105217	A69-9001-1249	1
2012-04-27 04:06:52	2012-04-27 14:06:52	VR2W-105217	A69-9001-1249	1
2012-04-27 04:20:11	2012-04-27 14:20:11	VR2W-105217	A69-9001-1249	1
2012-04-27 04:24:23	2012-04-27 14:24:23	VR2W-105217	A69-9001-1249	1
2012-04-27 04:27:53	2012-04-27 14:27:53	VR2W-105217	A69-9001-1249	1
2012-04-27 04:31:47	2012-04-27 14:31:47	VR2W-105218	A69-9001-1249	1
2012-04-27 04:36:00	2012-04-27 14:36:00	VR2W-105218	A69-9001-1249	1
2012-04-27 05:04:44	2012-04-27 15:04:44	VR2W-105218	A69-9001-1249	1
2012-04-27 05:09:02	2012-04-27 15:09:02	VR2W-105217	A69-9001-1249	1
2012-04-27 05:13:03	2012-04-27 15:13:03	VR2W-105217	A69-9001-1249	1
2012-04-27 05:22:28	2012-04-27 15:22:28	VR2W-105217	A69-9001-1249	1
2012-04-27 05:26:50	2012-04-27 15:26:50	VR2W-105217	A69-9001-1249	1
2012-04-27 05:27:00	2012-04-27 15:27:00	VR2W-105218	A69-9001-1249	1
2012-04-27 05:30:36	2012-04-27 15:30:36	VR2W-105217	A69-9001-1249	1
2012-04-27 05:34:54	2012-04-27 15:34:54	VR2W-105217	A69-9001-1249	1
2012-04-27 05:38:35	2012-04-27 15:38:35	VR2W-105217	A69-9001-1249	1
2012-04-27 05:42:41	2012-04-27 15:42:41	VR2W-105217	A69-9001-1249	1
2012-04-27 05:49:14	2012-04-27 15:49:14	VR2W-105217	A69-9001-1249	1
2012-04-27 05:56:05	2012-04-27 15:56:05	VR2W-105218	A69-9001-1249	1
2012-04-27 05:59:22	2012-04-27 15:59:22	VR2W-105217	A69-9001-1249	1
2012-04-27 06:07:11	2012-04-27 16:07:11	VR2W-105217	A69-9001-1249	1
2012-04-27 06:10:31	2012-04-27 16:10:31	VR2W-105217	A69-9001-1249	1
2012-04-27 06:14:06	2012-04-27 16:14:06	VR2W-105218	A69-9001-1249	1
2012-04-27 06:21:18	2012-04-27 16:21:18	VR2W-105217	A69-9001-1249	1
2012-04-27 06:25:43	2012-04-27 16:25:43	VR2W-105217	A69-9001-1249	1
2012-04-27 06:34:15	2012-04-27 16:34:15	VR2W-105217	A69-9001-1249	1
2012-04-27 06:38:32	2012-04-27 16:38:32	VR2W-105217	A69-9001-1249	1
2012-04-27 06:46:09	2012-04-27 16:46:09	VR2W-105217	A69-9001-1249	1
2012-04-27 06:50:53	2012-04-27 16:50:53	VR2W-105217	A69-9001-1249	1
2012-04-27 07:40:21	2012-04-27 17:40:21	VR2W-105217	A69-9001-1249	1
2012-04-27 07:50:51	2012-04-27 17:50:51	VR2W-105217	A69-9001-1249	1
2012-04-27 07:54:56	2012-04-27 17:54:56	VR2W-105217	A69-9001-1249	1
2012-04-27 07:59:51	2012-04-27 17:59:51	VR2W-105217	A69-9001-1249	1
2012-04-27 21:11:31	2012-04-28 07:11:31	VR2W-105217	A69-9001-1249	1
2012-04-27 21:16:17	2012-04-28 07:16:17	VR2W-105217	A69-9001-1249	1
2012-04-27 21:20:55	2012-04-28 07:20:55	VR2W-105217	A69-9001-1249	1
2012-04-27 22:08:32	2012-04-28 08:08:32	VR2W-105218	A69-9001-1249	1
2012-04-27 22:12:46	2012-04-28 08:12:46	VR2W-105217	A69-9001-1249	1
2012-04-27 22:16:41	2012-04-28 08:16:41	VR2W-105217	A69-9001-1249	1
2012-04-27 22:37:13	2012-04-28 08:37:13	VR2W-105217	A69-9001-1249	1
2012-04-27 22:41:13	2012-04-28 08:41:13	VR2W-105218	A69-9001-1249	1
2012-04-27 23:02:33	2012-04-28 09:02:33	VR2W-105217	A69-9001-1249	1
2012-04-27 23:07:12	2012-04-28 09:07:12	VR2W-105217	A69-9001-1249	1
2012-04-28 00:12:09	2012-04-28 10:12:09	VR2W-105217	A69-9001-1249	1
2012-04-28 00:20:45	2012-04-28 10:20:45	VR2W-105217	A69-9001-1249	1
2012-04-28 00:41:41	2012-04-28 10:41:41	VR2W-105218	A69-9001-1249	1
2012-04-28 00:53:45	2012-04-28 10:53:45	VR2W-105217	A69-9001-1249	1
2012-04-28 00:58:24	2012-04-28 10:58:24	VR2W-105217	A69-9001-1249	1
2012-04-28 01:06:38	2012-04-28 11:06:38	VR2W-105217	A69-9001-1249	1
2012-04-28 01:19:42	2012-04-28 11:19:42	VR2W-105217	A69-9001-1249	1
2012-04-28 01:43:40	2012-04-28 11:43:40	VR2W-105217	A69-9001-1249	1
2012-04-28 01:52:06	2012-04-28 11:52:06	VR2W-105218	A69-9001-1249	1
2012-04-28 01:55:50	2012-04-28 11:55:50	VR2W-105217	A69-9001-1249	1
2012-04-28 02:41:59	2012-04-28 12:41:59	VR2W-105217	A69-9001-1249	1
2012-04-28 02:42:12	2012-04-28 12:42:12	VR2W-105216	A69-9001-1249	1
2012-04-28 02:48:41	2012-04-28 12:48:41	VR2W-105218	A69-9001-1249	1
2012-04-28 02:51:58	2012-04-28 12:51:58	VR2W-105218	A69-9001-1249	1
2012-04-28 03:09:32	2012-04-28 13:09:32	VR2W-105217	A69-9001-1249	1
2012-04-28 03:23:05	2012-04-28 13:23:05	VR2W-105217	A69-9001-1249	1
2012-04-28 03:26:48	2012-04-28 13:26:48	VR2W-105218	A69-9001-1249	1
2012-04-28 03:46:46	2012-04-28 13:46:46	VR2W-105217	A69-9001-1249	1
2012-04-28 03:51:06	2012-04-28 13:51:06	VR2W-105217	A69-9001-1249	1
2012-04-28 04:19:06	2012-04-28 14:19:06	VR2W-105217	A69-9001-1249	1
2012-04-28 04:19:16	2012-04-28 14:19:16	VR2W-105218	A69-9001-1249	1
2012-04-28 04:32:07	2012-04-28 14:32:07	VR2W-105217	A69-9001-1249	1
2012-04-28 04:44:38	2012-04-28 14:44:38	VR2W-105217	A69-9001-1249	1
2012-04-28 04:47:56	2012-04-28 14:47:56	VR2W-105217	A69-9001-1249	1
2012-04-28 04:51:15	2012-04-28 14:51:15	VR2W-105217	A69-9001-1249	1
2012-04-28 04:54:40	2012-04-28 14:54:40	VR2W-105217	A69-9001-1249	1
2012-04-28 05:06:39	2012-04-28 15:06:39	VR2W-105217	A69-9001-1249	1
2012-04-28 05:44:21	2012-04-28 15:44:21	VR2W-105218	A69-9001-1249	1
2012-04-28 05:57:58	2012-04-28 15:57:58	VR2W-105217	A69-9001-1249	1
2012-04-28 06:07:23	2012-04-28 16:07:23	VR2W-105217	A69-9001-1249	1
2012-04-28 06:15:32	2012-04-28 16:15:32	VR2W-105217	A69-9001-1249	1
2012-04-28 06:15:43	2012-04-28 16:15:43	VR2W-105218	A69-9001-1249	1
2012-04-28 06:23:48	2012-04-28 16:23:48	VR2W-105218	A69-9001-1249	1
2012-04-28 06:53:28	2012-04-28 16:53:28	VR2W-105217	A69-9001-1249	1
2012-04-28 07:02:23	2012-04-28 17:02:23	VR2W-105217	A69-9001-1249	1
2012-04-28 07:13:31	2012-04-28 17:13:31	VR2W-105217	A69-9001-1249	1
2012-04-28 07:16:53	2012-04-28 17:16:53	VR2W-105217	A69-9001-1249	1
2012-04-28 07:31:38	2012-04-28 17:31:38	VR2W-105217	A69-9001-1249	1
2012-04-28 07:35:09	2012-04-28 17:35:09	VR2W-105217	A69-9001-1249	1
2012-04-28 07:51:15	2012-04-28 17:51:15	VR2W-105217	A69-9001-1249	1
2012-04-28 08:02:52	2012-04-28 18:02:52	VR2W-105217	A69-9001-1249	1
2012-04-28 08:06:33	2012-04-28 18:06:33	VR2W-105217	A69-9001-1249	1
2012-04-28 20:35:34	2012-04-29 06:35:34	VR2W-105217	A69-9001-1249	1
2012-04-28 20:43:45	2012-04-29 06:43:45	VR2W-105217	A69-9001-1249	1
2012-04-28 20:48:08	2012-04-29 06:48:08	VR2W-105217	A69-9001-1249	1
2012-04-28 20:56:23	2012-04-29 06:56:23	VR2W-105217	A69-9001-1249	1
2012-04-28 21:00:17	2012-04-29 07:00:17	VR2W-105217	A69-9001-1249	1
2012-04-28 21:04:51	2012-04-29 07:04:51	VR2W-105217	A69-9001-1249	1
2012-04-28 21:09:03	2012-04-29 07:09:03	VR2W-105217	A69-9001-1249	1
2012-04-28 21:12:31	2012-04-29 07:12:31	VR2W-105217	A69-9001-1249	1
2012-04-28 21:23:42	2012-04-29 07:23:42	VR2W-105217	A69-9001-1249	1
2012-04-28 21:52:56	2012-04-29 07:52:56	VR2W-105217	A69-9001-1249	1
2012-04-28 22:07:42	2012-04-29 08:07:42	VR2W-105218	A69-9001-1249	1
2012-04-28 22:12:17	2012-04-29 08:12:17	VR2W-105217	A69-9001-1249	1
2012-04-28 23:13:59	2012-04-29 09:13:59	VR2W-105218	A69-9001-1249	1
2012-04-28 23:37:59	2012-04-29 09:37:59	VR2W-105218	A69-9001-1249	1
2012-04-28 23:52:53	2012-04-29 09:52:53	VR2W-105218	A69-9001-1249	1
2012-04-29 00:09:27	2012-04-29 10:09:27	VR2W-105218	A69-9001-1249	1
2012-04-29 00:51:32	2012-04-29 10:51:32	VR2W-105218	A69-9001-1249	1
2012-04-29 01:19:09	2012-04-29 11:19:09	VR2W-105218	A69-9001-1249	1
2012-04-29 01:50:15	2012-04-29 11:50:15	VR2W-105218	A69-9001-1249	1
2012-04-29 01:59:38	2012-04-29 11:59:38	VR2W-105217	A69-9001-1249	1
2012-04-29 02:15:25	2012-04-29 12:15:25	VR2W-105218	A69-9001-1249	1
2012-04-29 02:34:58	2012-04-29 12:34:58	VR2W-105217	A69-9001-1249	1
2012-04-29 03:27:22	2012-04-29 13:27:22	VR2W-105217	A69-9001-1249	1
2012-04-29 03:51:48	2012-04-29 13:51:48	VR2W-105218	A69-9001-1249	1
2012-04-29 04:35:16	2012-04-29 14:35:16	VR2W-105217	A69-9001-1249	1
2012-04-29 05:20:53	2012-04-29 15:20:53	VR2W-105217	A69-9001-1249	1
2012-04-29 05:25:45	2012-04-29 15:25:45	VR2W-105218	A69-9001-1249	1
2012-04-29 05:38:43	2012-04-29 15:38:43	VR2W-105217	A69-9001-1249	1
2012-04-29 05:43:12	2012-04-29 15:43:12	VR2W-105217	A69-9001-1249	1
2012-04-29 05:57:05	2012-04-29 15:57:05	VR2W-105218	A69-9001-1249	1
2012-04-29 06:40:31	2012-04-29 16:40:31	VR2W-105217	A69-9001-1249	1
2012-04-29 06:59:04	2012-04-29 16:59:04	VR2W-105217	A69-9001-1249	1
2012-04-29 07:11:38	2012-04-29 17:11:38	VR2W-105217	A69-9001-1249	1
2012-04-29 07:15:42	2012-04-29 17:15:42	VR2W-105217	A69-9001-1249	1
2012-04-29 07:20:35	2012-04-29 17:20:35	VR2W-105217	A69-9001-1249	1
2012-04-29 07:51:45	2012-04-29 17:51:45	VR2W-105217	A69-9001-1249	1
2012-04-29 07:56:40	2012-04-29 17:56:40	VR2W-105217	A69-9001-1249	1
2012-04-29 09:10:47	2012-04-29 19:10:47	VR2W-105218	A69-9001-1249	0
2012-04-29 09:18:12	2012-04-29 19:18:12	VR2W-105218	A69-9001-1249	0
2012-04-29 14:16:18	2012-04-30 00:16:18	VR2W-105218	A69-9001-1249	0
2012-04-29 17:24:49	2012-04-30 03:24:49	VR2W-105218	A69-9001-1249	0
2012-04-29 17:28:44	2012-04-30 03:28:44	VR2W-105218	A69-9001-1249	0
2012-04-29 18:10:53	2012-04-30 04:10:53	VR2W-105218	A69-9001-1249	0
2012-04-29 18:42:22	2012-04-30 04:42:22	VR2W-105218	A69-9001-1249	0
2012-04-29 19:06:48	2012-04-30 05:06:48	VR2W-105218	A69-9001-1249	0
2012-04-29 19:22:12	2012-04-30 05:22:12	VR2W-105218	A69-9001-1249	0
2012-04-29 19:25:47	2012-04-30 05:25:47	VR2W-105218	A69-9001-1249	0
2012-04-29 19:38:19	2012-04-30 05:38:19	VR2W-105218	A69-9001-1249	0
2012-04-29 19:45:04	2012-04-30 05:45:04	VR2W-105218	A69-9001-1249	0
2012-04-29 19:48:38	2012-04-30 05:48:38	VR2W-105218	A69-9001-1249	0
2012-04-29 20:10:46	2012-04-30 06:10:46	VR2W-105218	A69-9001-1249	0
2012-04-29 20:15:31	2012-04-30 06:15:31	VR2W-105218	A69-9001-1249	0
2012-04-29 21:16:59	2012-04-30 07:16:59	VR2W-105217	A69-9001-1249	1
2012-04-29 21:21:02	2012-04-30 07:21:02	VR2W-105217	A69-9001-1249	1
2012-04-29 21:25:53	2012-04-30 07:25:53	VR2W-105217	A69-9001-1249	1
2012-04-29 21:35:13	2012-04-30 07:35:13	VR2W-105217	A69-9001-1249	1
2012-04-29 21:39:29	2012-04-30 07:39:29	VR2W-105217	A69-9001-1249	1
2012-04-29 21:43:04	2012-04-30 07:43:04	VR2W-105217	A69-9001-1249	1
2012-04-29 21:47:01	2012-04-30 07:47:01	VR2W-105217	A69-9001-1249	1
2012-04-29 21:51:38	2012-04-30 07:51:38	VR2W-105217	A69-9001-1249	1
2012-04-29 21:59:42	2012-04-30 07:59:42	VR2W-105217	A69-9001-1249	1
2012-04-29 22:19:15	2012-04-30 08:19:15	VR2W-105217	A69-9001-1249	1
2012-04-29 22:19:26	2012-04-30 08:19:26	VR2W-105218	A69-9001-1249	1
2012-04-29 22:23:25	2012-04-30 08:23:25	VR2W-105217	A69-9001-1249	1
2012-04-29 23:08:06	2012-04-30 09:08:06	VR2W-105217	A69-9001-1249	1
2012-04-29 23:16:42	2012-04-30 09:16:42	VR2W-105217	A69-9001-1249	1
2012-04-29 23:24:53	2012-04-30 09:24:53	VR2W-105217	A69-9001-1249	1
2012-04-29 23:37:34	2012-04-30 09:37:34	VR2W-105217	A69-9001-1249	1
2012-04-30 00:03:22	2012-04-30 10:03:22	VR2W-105217	A69-9001-1249	1
2012-04-30 00:03:33	2012-04-30 10:03:33	VR2W-105218	A69-9001-1249	1
2012-04-30 00:10:49	2012-04-30 10:10:49	VR2W-105217	A69-9001-1249	1
2012-04-30 00:15:19	2012-04-30 10:15:19	VR2W-105217	A69-9001-1249	1
2012-04-30 00:19:24	2012-04-30 10:19:24	VR2W-105217	A69-9001-1249	1
2012-04-30 00:24:18	2012-04-30 10:24:18	VR2W-105217	A69-9001-1249	1
2012-04-30 00:38:45	2012-04-30 10:38:45	VR2W-105217	A69-9001-1249	1
2012-04-30 00:38:56	2012-04-30 10:38:56	VR2W-105218	A69-9001-1249	1
2012-04-30 00:39:20	2012-04-30 10:39:20	VR2W-105219	A69-9001-1249	1
2012-04-30 01:02:13	2012-04-30 11:02:13	VR2W-105217	A69-9001-1249	1
2012-04-30 01:09:34	2012-04-30 11:09:34	VR2W-105218	A69-9001-1249	1
2012-04-30 01:13:30	2012-04-30 11:13:30	VR2W-105217	A69-9001-1249	1
2012-04-30 01:23:52	2012-04-30 11:23:52	VR2W-105217	A69-9001-1249	1
2012-04-30 01:36:40	2012-04-30 11:36:40	VR2W-105217	A69-9001-1249	1
2012-04-30 02:14:03	2012-04-30 12:14:03	VR2W-105217	A69-9001-1249	1
2012-04-30 03:35:57	2012-04-30 13:35:57	VR2W-105217	A69-9001-1249	1
2012-04-30 04:20:25	2012-04-30 14:20:25	VR2W-105218	A69-9001-1249	1
2012-04-30 04:28:06	2012-04-30 14:28:06	VR2W-105217	A69-9001-1249	1
2012-04-30 04:35:00	2012-04-30 14:35:00	VR2W-105217	A69-9001-1249	1
2012-04-30 04:35:11	2012-04-30 14:35:11	VR2W-105218	A69-9001-1249	1
2012-04-30 04:38:46	2012-04-30 14:38:46	VR2W-105217	A69-9001-1249	1
2012-04-30 04:46:54	2012-04-30 14:46:54	VR2W-105218	A69-9001-1249	1
2012-04-30 04:50:55	2012-04-30 14:50:55	VR2W-105218	A69-9001-1249	1
2012-04-30 05:04:49	2012-04-30 15:04:49	VR2W-105217	A69-9001-1249	1
2012-04-30 05:12:18	2012-04-30 15:12:18	VR2W-105217	A69-9001-1249	1
2012-04-30 05:12:29	2012-04-30 15:12:29	VR2W-105218	A69-9001-1249	1
2012-04-30 05:28:07	2012-04-30 15:28:07	VR2W-105217	A69-9001-1249	1
2012-04-30 05:40:25	2012-04-30 15:40:25	VR2W-105217	A69-9001-1249	1
2012-04-30 05:52:04	2012-04-30 15:52:04	VR2W-105217	A69-9001-1249	1
2012-04-30 06:00:43	2012-04-30 16:00:43	VR2W-105217	A69-9001-1249	1
2012-04-30 06:05:10	2012-04-30 16:05:10	VR2W-105217	A69-9001-1249	1
2012-04-30 06:13:51	2012-04-30 16:13:51	VR2W-105217	A69-9001-1249	1
2012-04-30 06:18:19	2012-04-30 16:18:19	VR2W-105217	A69-9001-1249	1
2012-04-30 06:22:21	2012-04-30 16:22:21	VR2W-105217	A69-9001-1249	1
2012-04-30 07:52:15	2012-04-30 17:52:15	VR2W-105217	A69-9001-1249	1
2012-04-30 07:56:57	2012-04-30 17:56:57	VR2W-105217	A69-9001-1249	1
2012-04-30 21:05:08	2012-05-01 07:05:08	VR2W-105217	A69-9001-1249	1
2012-04-30 21:09:19	2012-05-01 07:09:19	VR2W-105217	A69-9001-1249	1
2012-04-30 21:09:30	2012-05-01 07:09:30	VR2W-105218	A69-9001-1249	1
2012-04-30 21:12:45	2012-05-01 07:12:45	VR2W-105217	A69-9001-1249	1
2012-04-30 21:20:19	2012-05-01 07:20:19	VR2W-105217	A69-9001-1249	1
2012-04-30 21:24:58	2012-05-01 07:24:58	VR2W-105217	A69-9001-1249	1
2012-04-30 21:29:21	2012-05-01 07:29:21	VR2W-105217	A69-9001-1249	1
2012-04-30 21:29:31	2012-05-01 07:29:31	VR2W-105218	A69-9001-1249	1
2012-04-30 21:41:29	2012-05-01 07:41:29	VR2W-105217	A69-9001-1249	1
2012-04-30 21:50:08	2012-05-01 07:50:08	VR2W-105217	A69-9001-1249	1
2012-04-30 21:56:57	2012-05-01 07:56:57	VR2W-105217	A69-9001-1249	1
2012-04-30 22:00:37	2012-05-01 08:00:37	VR2W-105217	A69-9001-1249	1
2012-04-30 22:18:45	2012-05-01 08:18:45	VR2W-105217	A69-9001-1249	1
2012-04-30 22:45:44	2012-05-01 08:45:44	VR2W-105217	A69-9001-1249	1
2012-04-30 22:59:49	2012-05-01 08:59:49	VR2W-105217	A69-9001-1249	1
2012-04-30 23:20:57	2012-05-01 09:20:57	VR2W-105217	A69-9001-1249	1
2012-04-30 23:25:11	2012-05-01 09:25:11	VR2W-105217	A69-9001-1249	1
2012-04-30 23:32:38	2012-05-01 09:32:38	VR2W-105217	A69-9001-1249	1
2012-05-01 00:38:52	2012-05-01 10:38:52	VR2W-105217	A69-9001-1249	1
2012-05-01 00:59:45	2012-05-01 10:59:45	VR2W-105217	A69-9001-1249	1
2012-05-01 01:14:05	2012-05-01 11:14:05	VR2W-105217	A69-9001-1249	1
2012-05-01 02:50:36	2012-05-01 12:50:36	VR2W-105217	A69-9001-1249	1
2012-05-01 03:03:14	2012-05-01 13:03:14	VR2W-105217	A69-9001-1249	1
2012-05-01 03:03:25	2012-05-01 13:03:25	VR2W-105218	A69-9001-1249	1
2012-05-01 03:07:09	2012-05-01 13:07:09	VR2W-105217	A69-9001-1249	1
2012-05-01 03:15:54	2012-05-01 13:15:54	VR2W-105217	A69-9001-1249	1
2012-05-01 03:23:14	2012-05-01 13:23:14	VR2W-105218	A69-9001-1249	1
2012-05-01 03:37:15	2012-05-01 13:37:15	VR2W-105218	A69-9001-1249	1
2012-05-01 03:40:40	2012-05-01 13:40:40	VR2W-105218	A69-9001-1249	1
2012-05-01 04:03:43	2012-05-01 14:03:43	VR2W-105218	A69-9001-1249	1
2012-05-01 04:15:08	2012-05-01 14:15:08	VR2W-105218	A69-9001-1249	1
2012-05-01 04:29:57	2012-05-01 14:29:57	VR2W-105217	A69-9001-1249	1
2012-05-01 04:43:55	2012-05-01 14:43:55	VR2W-105218	A69-9001-1249	1
2012-05-01 05:11:54	2012-05-01 15:11:54	VR2W-105217	A69-9001-1249	1
2012-05-01 20:39:49	2012-05-02 06:39:49	VR2W-105218	A69-9001-1249	1
2012-05-01 20:48:13	2012-05-02 06:48:13	VR2W-105217	A69-9001-1249	1
2012-05-01 20:52:34	2012-05-02 06:52:34	VR2W-105217	A69-9001-1249	1
2012-05-01 21:00:39	2012-05-02 07:00:39	VR2W-105217	A69-9001-1249	1
2012-05-01 21:04:20	2012-05-02 07:04:20	VR2W-105217	A69-9001-1249	1
2012-05-01 21:15:05	2012-05-02 07:15:05	VR2W-105217	A69-9001-1249	1
2012-05-01 21:22:05	2012-05-02 07:22:05	VR2W-105217	A69-9001-1249	1
2012-05-01 21:25:58	2012-05-02 07:25:58	VR2W-105217	A69-9001-1249	1
2012-05-01 21:30:30	2012-05-02 07:30:30	VR2W-105217	A69-9001-1249	1
2012-05-01 21:34:37	2012-05-02 07:34:37	VR2W-105217	A69-9001-1249	1
2012-05-01 21:41:21	2012-05-02 07:41:21	VR2W-105217	A69-9001-1249	1
2012-05-01 21:53:10	2012-05-02 07:53:10	VR2W-105217	A69-9001-1249	1
2012-05-01 21:57:05	2012-05-02 07:57:05	VR2W-105217	A69-9001-1249	1
2012-05-01 22:05:53	2012-05-02 08:05:53	VR2W-105217	A69-9001-1249	1
2012-05-01 22:09:27	2012-05-02 08:09:27	VR2W-105217	A69-9001-1249	1
2012-05-01 22:09:38	2012-05-02 08:09:38	VR2W-105218	A69-9001-1249	1
2012-05-01 22:13:20	2012-05-02 08:13:20	VR2W-105217	A69-9001-1249	1
2012-05-01 22:17:50	2012-05-02 08:17:50	VR2W-105217	A69-9001-1249	1
2012-05-01 22:26:48	2012-05-02 08:26:48	VR2W-105217	A69-9001-1249	1
2012-05-01 22:31:40	2012-05-02 08:31:40	VR2W-105217	A69-9001-1249	1
2012-05-01 22:41:10	2012-05-02 08:41:10	VR2W-105217	A69-9001-1249	1
2012-05-01 22:54:41	2012-05-02 08:54:41	VR2W-105217	A69-9001-1249	1
2012-05-01 22:59:47	2012-05-02 08:59:47	VR2W-105218	A69-9001-1249	1
2012-05-01 23:28:58	2012-05-02 09:28:58	VR2W-105218	A69-9001-1249	1
2012-05-01 23:55:51	2012-05-02 09:55:51	VR2W-105218	A69-9001-1249	1
2012-05-02 00:33:45	2012-05-02 10:33:45	VR2W-105217	A69-9001-1249	1
2012-05-02 01:04:51	2012-05-02 11:04:51	VR2W-105218	A69-9001-1249	1
2012-05-02 01:08:40	2012-05-02 11:08:40	VR2W-105217	A69-9001-1249	1
2012-05-02 01:13:24	2012-05-02 11:13:24	VR2W-105217	A69-9001-1249	1
2012-05-02 01:25:32	2012-05-02 11:25:32	VR2W-105217	A69-9001-1249	1
2012-05-02 01:48:24	2012-05-02 11:48:24	VR2W-105217	A69-9001-1249	1
2012-05-02 02:00:31	2012-05-02 12:00:31	VR2W-105217	A69-9001-1249	1
2012-05-02 02:08:27	2012-05-02 12:08:27	VR2W-105217	A69-9001-1249	1
2012-05-02 02:22:15	2012-05-02 12:22:15	VR2W-105218	A69-9001-1249	1
2012-05-02 02:30:51	2012-05-02 12:30:51	VR2W-105217	A69-9001-1249	1
2012-05-02 02:49:42	2012-05-02 12:49:42	VR2W-105217	A69-9001-1249	1
2012-05-02 04:22:00	2012-05-02 14:22:00	VR2W-105217	A69-9001-1249	1
2012-05-02 04:52:42	2012-05-02 14:52:42	VR2W-105217	A69-9001-1249	1
2012-05-02 07:33:40	2012-05-02 17:33:40	VR2W-105217	A69-9001-1249	1
2012-05-02 08:04:09	2012-05-02 18:04:09	VR2W-105217	A69-9001-1249	1
2012-05-02 20:35:14	2012-05-03 06:35:14	VR2W-105217	A69-9001-1249	1
2012-05-02 20:35:25	2012-05-03 06:35:25	VR2W-105218	A69-9001-1249	1
2012-05-02 20:38:56	2012-05-03 06:38:56	VR2W-105217	A69-9001-1249	1
2012-05-02 20:43:05	2012-05-03 06:43:05	VR2W-105217	A69-9001-1249	1
2012-05-02 20:46:28	2012-05-03 06:46:28	VR2W-105217	A69-9001-1249	1
2012-05-02 20:53:42	2012-05-03 06:53:42	VR2W-105217	A69-9001-1249	1
2012-05-02 21:05:21	2012-05-03 07:05:21	VR2W-105217	A69-9001-1249	1
2012-05-02 21:13:47	2012-05-03 07:13:47	VR2W-105217	A69-9001-1249	1
2012-05-02 21:18:29	2012-05-03 07:18:29	VR2W-105217	A69-9001-1249	1
2012-05-02 21:18:40	2012-05-03 07:18:40	VR2W-105218	A69-9001-1249	1
2012-05-02 21:27:01	2012-05-03 07:27:01	VR2W-105217	A69-9001-1249	1
2012-05-02 21:48:49	2012-05-03 07:48:49	VR2W-105217	A69-9001-1249	1
2012-05-02 22:00:06	2012-05-03 08:00:06	VR2W-105217	A69-9001-1249	1
2012-05-02 22:00:17	2012-05-03 08:00:17	VR2W-105218	A69-9001-1249	1
2012-05-02 22:03:40	2012-05-03 08:03:40	VR2W-105217	A69-9001-1249	1
2012-05-02 22:16:00	2012-05-03 08:16:00	VR2W-105217	A69-9001-1249	1
2012-05-02 23:47:49	2012-05-03 09:47:49	VR2W-105217	A69-9001-1249	1
2012-05-03 01:00:58	2012-05-03 11:00:58	VR2W-105217	A69-9001-1249	1
2012-05-03 03:21:22	2012-05-03 13:21:22	VR2W-105217	A69-9001-1249	1
2012-05-03 03:38:03	2012-05-03 13:38:03	VR2W-105218	A69-9001-1249	1
2012-05-03 04:08:42	2012-05-03 14:08:42	VR2W-105218	A69-9001-1249	1
2012-05-03 04:37:38	2012-05-03 14:37:38	VR2W-105217	A69-9001-1249	1
2012-05-03 04:49:54	2012-05-03 14:49:54	VR2W-105217	A69-9001-1249	1
2012-05-03 05:24:12	2012-05-03 15:24:12	VR2W-105217	A69-9001-1249	1
2012-05-03 05:45:07	2012-05-03 15:45:07	VR2W-105217	A69-9001-1249	1
2012-05-03 05:49:23	2012-05-03 15:49:23	VR2W-105217	A69-9001-1249	1
2012-05-03 07:50:42	2012-05-03 17:50:42	VR2W-105217	A69-9001-1249	1
2012-05-03 07:59:02	2012-05-03 17:59:02	VR2W-105217	A69-9001-1249	1
2012-05-03 20:49:02	2012-05-04 06:49:02	VR2W-105217	A69-9001-1249	1
2012-05-03 20:52:47	2012-05-04 06:52:47	VR2W-105217	A69-9001-1249	1
2012-05-03 20:57:16	2012-05-04 06:57:16	VR2W-105218	A69-9001-1249	1
2012-05-03 21:04:46	2012-05-04 07:04:46	VR2W-105217	A69-9001-1249	1
2012-05-03 21:09:36	2012-05-04 07:09:36	VR2W-105217	A69-9001-1249	1
2012-05-03 21:14:20	2012-05-04 07:14:20	VR2W-105217	A69-9001-1249	1
2012-05-03 21:18:53	2012-05-04 07:18:53	VR2W-105217	A69-9001-1249	1
2012-05-03 21:23:03	2012-05-04 07:23:03	VR2W-105217	A69-9001-1249	1
2012-05-03 21:26:28	2012-05-04 07:26:28	VR2W-105217	A69-9001-1249	1
2012-05-03 21:30:15	2012-05-04 07:30:15	VR2W-105218	A69-9001-1249	1
2012-05-03 21:33:57	2012-05-04 07:33:57	VR2W-105217	A69-9001-1249	1
2012-05-03 21:42:44	2012-05-04 07:42:44	VR2W-105217	A69-9001-1249	1
2012-05-03 21:46:14	2012-05-04 07:46:14	VR2W-105217	A69-9001-1249	1
2012-05-03 21:50:12	2012-05-04 07:50:12	VR2W-105218	A69-9001-1249	1
2012-05-03 21:57:56	2012-05-04 07:57:56	VR2W-105217	A69-9001-1249	1
2012-05-03 22:02:08	2012-05-04 08:02:08	VR2W-105218	A69-9001-1249	1
2012-05-03 23:17:43	2012-05-04 09:17:43	VR2W-105217	A69-9001-1249	1
2012-05-03 23:30:14	2012-05-04 09:30:14	VR2W-105217	A69-9001-1249	1
2012-05-03 23:34:57	2012-05-04 09:34:57	VR2W-105217	A69-9001-1249	1
2012-05-03 23:53:36	2012-05-04 09:53:36	VR2W-105218	A69-9001-1249	1
2012-05-04 00:00:15	2012-05-04 10:00:15	VR2W-105217	A69-9001-1249	1
2012-05-04 00:08:02	2012-05-04 10:08:02	VR2W-105217	A69-9001-1249	1
2012-05-04 00:08:14	2012-05-04 10:08:14	VR2W-105218	A69-9001-1249	1
2012-05-04 00:18:13	2012-05-04 10:18:13	VR2W-105218	A69-9001-1249	1
2012-05-04 00:41:46	2012-05-04 10:41:46	VR2W-105218	A69-9001-1249	1
2012-05-04 01:06:19	2012-05-04 11:06:19	VR2W-105217	A69-9001-1249	1
2012-05-04 01:06:30	2012-05-04 11:06:30	VR2W-105218	A69-9001-1249	1
2012-05-04 01:10:54	2012-05-04 11:10:54	VR2W-105218	A69-9001-1249	1
2012-05-04 01:23:07	2012-05-04 11:23:07	VR2W-105217	A69-9001-1249	1
2012-05-04 01:37:34	2012-05-04 11:37:34	VR2W-105218	A69-9001-1249	1
2012-05-04 01:45:40	2012-05-04 11:45:40	VR2W-105218	A69-9001-1249	1
2012-05-04 02:06:19	2012-05-04 12:06:19	VR2W-105217	A69-9001-1249	1
2012-05-04 02:10:08	2012-05-04 12:10:08	VR2W-105217	A69-9001-1249	1
2012-05-04 02:18:24	2012-05-04 12:18:24	VR2W-105217	A69-9001-1249	1
2012-05-04 02:36:31	2012-05-04 12:36:31	VR2W-105217	A69-9001-1249	1
2012-05-04 03:01:01	2012-05-04 13:01:01	VR2W-105217	A69-9001-1249	1
2012-05-04 04:14:35	2012-05-04 14:14:35	VR2W-105217	A69-9001-1249	1
2012-05-04 04:36:33	2012-05-04 14:36:33	VR2W-105217	A69-9001-1249	1
2012-05-04 04:48:54	2012-05-04 14:48:54	VR2W-105217	A69-9001-1249	1
2012-05-04 04:53:27	2012-05-04 14:53:27	VR2W-105217	A69-9001-1249	1
2012-05-04 05:01:04	2012-05-04 15:01:04	VR2W-105217	A69-9001-1249	1
2012-05-04 05:13:21	2012-05-04 15:13:21	VR2W-105217	A69-9001-1249	1
2012-05-04 05:17:49	2012-05-04 15:17:49	VR2W-105217	A69-9001-1249	1
2012-05-04 05:31:04	2012-05-04 15:31:04	VR2W-105217	A69-9001-1249	1
2012-05-04 05:35:13	2012-05-04 15:35:13	VR2W-105217	A69-9001-1249	1
2012-05-04 05:42:05	2012-05-04 15:42:05	VR2W-105217	A69-9001-1249	1
2012-05-04 05:45:50	2012-05-04 15:45:50	VR2W-105217	A69-9001-1249	1
2012-05-04 05:53:37	2012-05-04 15:53:37	VR2W-105217	A69-9001-1249	1
2012-05-04 05:57:28	2012-05-04 15:57:28	VR2W-105217	A69-9001-1249	1
2012-05-04 06:01:53	2012-05-04 16:01:53	VR2W-105217	A69-9001-1249	1
2012-05-04 06:14:40	2012-05-04 16:14:40	VR2W-105217	A69-9001-1249	1
2012-05-04 06:18:16	2012-05-04 16:18:16	VR2W-105217	A69-9001-1249	1
2012-05-04 06:35:09	2012-05-04 16:35:09	VR2W-105217	A69-9001-1249	1
2012-05-04 06:39:37	2012-05-04 16:39:37	VR2W-105217	A69-9001-1249	1
2012-05-04 06:53:07	2012-05-04 16:53:07	VR2W-105217	A69-9001-1249	1
2012-05-04 07:55:26	2012-05-04 17:55:26	VR2W-105217	A69-9001-1249	1
2012-05-04 20:51:42	2012-05-05 06:51:42	VR2W-105218	A69-9001-1249	1
2012-05-04 20:55:22	2012-05-05 06:55:22	VR2W-105217	A69-9001-1249	1
2012-05-04 21:03:52	2012-05-05 07:03:52	VR2W-105217	A69-9001-1249	1
2012-05-04 21:08:38	2012-05-05 07:08:38	VR2W-105217	A69-9001-1249	1
2012-05-04 21:17:37	2012-05-05 07:17:37	VR2W-105217	A69-9001-1249	1
2012-05-04 21:21:24	2012-05-05 07:21:24	VR2W-105217	A69-9001-1249	1
2012-05-04 21:25:42	2012-05-05 07:25:42	VR2W-105217	A69-9001-1249	1
2012-05-04 21:29:24	2012-05-05 07:29:24	VR2W-105217	A69-9001-1249	1
2012-05-04 21:36:52	2012-05-05 07:36:52	VR2W-105217	A69-9001-1249	1
2012-05-04 21:40:18	2012-05-05 07:40:18	VR2W-105217	A69-9001-1249	1
2012-05-04 21:47:49	2012-05-05 07:47:49	VR2W-105217	A69-9001-1249	1
2012-05-04 21:56:58	2012-05-05 07:56:58	VR2W-105216	A69-9001-1249	1
2012-05-04 22:04:27	2012-05-05 08:04:27	VR2W-105217	A69-9001-1249	1
2012-05-04 22:09:19	2012-05-05 08:09:19	VR2W-105217	A69-9001-1249	1
2012-05-04 22:14:09	2012-05-05 08:14:09	VR2W-105217	A69-9001-1249	1
2012-05-04 22:18:53	2012-05-05 08:18:53	VR2W-105217	A69-9001-1249	1
2012-05-04 22:23:27	2012-05-05 08:23:27	VR2W-105217	A69-9001-1249	1
2012-05-04 22:27:38	2012-05-05 08:27:38	VR2W-105217	A69-9001-1249	1
2012-05-04 22:31:06	2012-05-05 08:31:06	VR2W-105217	A69-9001-1249	1
2012-05-04 23:52:54	2012-05-05 09:52:54	VR2W-105217	A69-9001-1249	1
2012-05-05 00:51:47	2012-05-05 10:51:47	VR2W-105217	A69-9001-1249	1
2012-05-05 01:09:01	2012-05-05 11:09:01	VR2W-105218	A69-9001-1249	1
2012-05-05 01:21:23	2012-05-05 11:21:23	VR2W-105218	A69-9001-1249	1
2012-05-05 01:33:21	2012-05-05 11:33:21	VR2W-105217	A69-9001-1249	1
2012-05-05 01:45:25	2012-05-05 11:45:25	VR2W-105217	A69-9001-1249	1
2012-05-05 02:19:46	2012-05-05 12:19:46	VR2W-105217	A69-9001-1249	1
2012-05-05 02:26:34	2012-05-05 12:26:34	VR2W-105217	A69-9001-1249	1
2012-05-05 02:34:14	2012-05-05 12:34:14	VR2W-105217	A69-9001-1249	1
2012-05-05 03:57:25	2012-05-05 13:57:25	VR2W-105217	A69-9001-1249	1
2012-05-05 04:28:57	2012-05-05 14:28:57	VR2W-105217	A69-9001-1249	1
2012-05-05 04:57:24	2012-05-05 14:57:24	VR2W-105217	A69-9001-1249	1
2012-05-05 05:17:55	2012-05-05 15:17:55	VR2W-105217	A69-9001-1249	1
2012-05-05 06:03:53	2012-05-05 16:03:53	VR2W-105217	A69-9001-1249	1
2012-05-05 06:18:35	2012-05-05 16:18:35	VR2W-105217	A69-9001-1249	1
2012-05-05 06:23:27	2012-05-05 16:23:27	VR2W-105217	A69-9001-1249	1
2012-05-05 06:57:17	2012-05-05 16:57:17	VR2W-105217	A69-9001-1249	1
2012-05-05 07:05:04	2012-05-05 17:05:04	VR2W-105217	A69-9001-1249	1
2012-05-05 07:21:41	2012-05-05 17:21:41	VR2W-105217	A69-9001-1249	1
2012-05-05 07:43:15	2012-05-05 17:43:15	VR2W-105217	A69-9001-1249	1
2012-05-05 08:05:37	2012-05-05 18:05:37	VR2W-105217	A69-9001-1249	1
2012-05-05 20:41:45	2012-05-06 06:41:45	VR2W-105218	A69-9001-1249	1
2012-05-05 20:55:04	2012-05-06 06:55:04	VR2W-105217	A69-9001-1249	1
2012-05-05 20:59:59	2012-05-06 06:59:59	VR2W-105217	A69-9001-1249	1
2012-05-05 21:00:10	2012-05-06 07:00:10	VR2W-105218	A69-9001-1249	1
2012-05-05 21:05:05	2012-05-06 07:05:05	VR2W-105218	A69-9001-1249	1
2012-05-05 21:14:37	2012-05-06 07:14:37	VR2W-105217	A69-9001-1249	1
2012-05-05 21:14:48	2012-05-06 07:14:48	VR2W-105218	A69-9001-1249	1
2012-05-05 21:19:24	2012-05-06 07:19:24	VR2W-105217	A69-9001-1249	1
2012-05-05 21:28:26	2012-05-06 07:28:26	VR2W-105217	A69-9001-1249	1
2012-05-05 21:32:28	2012-05-06 07:32:28	VR2W-105218	A69-9001-1249	1
2012-05-05 21:36:41	2012-05-06 07:36:41	VR2W-105217	A69-9001-1249	1
2012-05-05 21:36:53	2012-05-06 07:36:53	VR2W-105218	A69-9001-1249	1
2012-05-05 21:40:36	2012-05-06 07:40:36	VR2W-105217	A69-9001-1249	1
2012-05-06 01:10:26	2012-05-06 11:10:26	VR2W-105217	A69-9001-1249	1
2012-05-06 01:13:47	2012-05-06 11:13:47	VR2W-105217	A69-9001-1249	1
2012-05-06 01:20:52	2012-05-06 11:20:52	VR2W-105217	A69-9001-1249	1
2012-05-06 01:42:27	2012-05-06 11:42:27	VR2W-105217	A69-9001-1249	1
2012-05-06 01:54:47	2012-05-06 11:54:47	VR2W-105217	A69-9001-1249	1
2012-05-06 02:02:15	2012-05-06 12:02:15	VR2W-105217	A69-9001-1249	1
2012-05-06 02:06:57	2012-05-06 12:06:57	VR2W-105218	A69-9001-1249	1
2012-05-06 02:20:47	2012-05-06 12:20:47	VR2W-105217	A69-9001-1249	1
2012-05-06 02:40:48	2012-05-06 12:40:48	VR2W-105217	A69-9001-1249	1
2012-05-06 04:04:06	2012-05-06 14:04:06	VR2W-105218	A69-9001-1249	1
2012-05-06 04:07:42	2012-05-06 14:07:42	VR2W-105218	A69-9001-1249	1
2012-05-06 04:08:07	2012-05-06 14:08:07	VR2W-105219	A69-9001-1249	1
2012-05-06 05:37:11	2012-05-06 15:37:11	VR2W-105217	A69-9001-1249	1
2012-05-06 06:07:42	2012-05-06 16:07:42	VR2W-105218	A69-9001-1249	1
2012-05-06 06:12:02	2012-05-06 16:12:02	VR2W-105217	A69-9001-1249	1
2012-05-06 06:16:22	2012-05-06 16:16:22	VR2W-105218	A69-9001-1249	1
2012-05-06 06:43:29	2012-05-06 16:43:29	VR2W-105217	A69-9001-1249	1
2012-05-06 07:07:53	2012-05-06 17:07:53	VR2W-105217	A69-9001-1249	1
2012-05-06 07:12:19	2012-05-06 17:12:19	VR2W-105217	A69-9001-1249	1
2012-05-06 07:20:52	2012-05-06 17:20:52	VR2W-105217	A69-9001-1249	1
2012-05-06 20:41:24	2012-05-07 06:41:24	VR2W-105217	A69-9001-1249	1
2012-05-06 20:44:51	2012-05-07 06:44:51	VR2W-105217	A69-9001-1249	1
2012-05-06 20:48:29	2012-05-07 06:48:29	VR2W-105217	A69-9001-1249	1
2012-05-06 20:57:18	2012-05-07 06:57:18	VR2W-105217	A69-9001-1249	1
2012-05-06 21:06:23	2012-05-07 07:06:23	VR2W-105221	A69-9001-1249	1
2012-05-06 22:01:14	2012-05-07 08:01:14	VR2W-105218	A69-9001-1249	1
2012-05-06 22:27:06	2012-05-07 08:27:06	VR2W-105217	A69-9001-1249	1
2012-05-06 22:31:45	2012-05-07 08:31:45	VR2W-105218	A69-9001-1249	1
2012-05-06 22:35:34	2012-05-07 08:35:34	VR2W-105217	A69-9001-1249	1
2012-05-06 22:40:20	2012-05-07 08:40:20	VR2W-105217	A69-9001-1249	1
2012-05-06 22:44:56	2012-05-07 08:44:56	VR2W-105217	A69-9001-1249	1
2012-05-06 22:49:13	2012-05-07 08:49:13	VR2W-105217	A69-9001-1249	1
2012-05-06 22:52:50	2012-05-07 08:52:50	VR2W-105217	A69-9001-1249	1
2012-05-06 23:01:38	2012-05-07 09:01:38	VR2W-105217	A69-9001-1249	1
2012-05-06 23:06:17	2012-05-07 09:06:17	VR2W-105217	A69-9001-1249	1
2012-05-06 23:10:38	2012-05-07 09:10:38	VR2W-105217	A69-9001-1249	1
2012-05-06 23:10:49	2012-05-07 09:10:49	VR2W-105218	A69-9001-1249	1
2012-05-06 23:14:37	2012-05-07 09:14:37	VR2W-105218	A69-9001-1249	1
2012-05-06 23:18:44	2012-05-07 09:18:44	VR2W-105217	A69-9001-1249	1
2012-05-06 23:22:26	2012-05-07 09:22:26	VR2W-105217	A69-9001-1249	1
2012-05-06 23:29:57	2012-05-07 09:29:57	VR2W-105217	A69-9001-1249	1
2012-05-06 23:33:25	2012-05-07 09:33:25	VR2W-105217	A69-9001-1249	1
2012-05-06 23:37:05	2012-05-07 09:37:05	VR2W-105217	A69-9001-1249	1
2012-05-06 23:37:17	2012-05-07 09:37:17	VR2W-105218	A69-9001-1249	1
2012-05-06 23:41:11	2012-05-07 09:41:11	VR2W-105217	A69-9001-1249	1
2012-05-06 23:44:27	2012-05-07 09:44:27	VR2W-105217	A69-9001-1249	1
2012-05-06 23:47:44	2012-05-07 09:47:44	VR2W-105217	A69-9001-1249	1
2012-05-06 23:54:31	2012-05-07 09:54:31	VR2W-105217	A69-9001-1249	1
2012-05-06 23:58:07	2012-05-07 09:58:07	VR2W-105217	A69-9001-1249	1
2012-05-07 00:02:03	2012-05-07 10:02:03	VR2W-105217	A69-9001-1249	1
2012-05-07 00:06:41	2012-05-07 10:06:41	VR2W-105217	A69-9001-1249	1
2012-05-07 00:14:48	2012-05-07 10:14:48	VR2W-105217	A69-9001-1249	1
2012-05-07 00:19:06	2012-05-07 10:19:06	VR2W-105217	A69-9001-1249	1
2012-05-07 00:31:46	2012-05-07 10:31:46	VR2W-105217	A69-9001-1249	1
2012-05-07 00:36:40	2012-05-07 10:36:40	VR2W-105217	A69-9001-1249	1
2012-05-07 00:46:33	2012-05-07 10:46:33	VR2W-105218	A69-9001-1249	1
2012-05-07 00:51:05	2012-05-07 10:51:05	VR2W-105217	A69-9001-1249	1
2012-05-07 00:59:44	2012-05-07 10:59:44	VR2W-105217	A69-9001-1249	1
2012-05-07 01:06:31	2012-05-07 11:06:31	VR2W-105217	A69-9001-1249	1
2012-05-07 01:18:45	2012-05-07 11:18:45	VR2W-105217	A69-9001-1249	1
2012-05-07 01:47:23	2012-05-07 11:47:23	VR2W-105217	A69-9001-1249	1
2012-05-07 01:55:06	2012-05-07 11:55:06	VR2W-105218	A69-9001-1249	1
2012-05-07 02:03:52	2012-05-07 12:03:52	VR2W-105217	A69-9001-1249	1
2012-05-07 02:29:10	2012-05-07 12:29:10	VR2W-105217	A69-9001-1249	1
2012-05-07 02:33:42	2012-05-07 12:33:42	VR2W-105217	A69-9001-1249	1
2012-05-07 02:41:12	2012-05-07 12:41:12	VR2W-105217	A69-9001-1249	1
2012-05-07 02:48:18	2012-05-07 12:48:18	VR2W-105217	A69-9001-1249	1
2012-05-07 03:06:40	2012-05-07 13:06:40	VR2W-105217	A69-9001-1249	1
2012-05-07 03:23:34	2012-05-07 13:23:34	VR2W-105218	A69-9001-1249	1
2012-05-07 03:24:00	2012-05-07 13:24:00	VR2W-105219	A69-9001-1249	1
2012-05-07 04:10:10	2012-05-07 14:10:10	VR2W-105217	A69-9001-1249	1
2012-05-07 04:45:10	2012-05-07 14:45:10	VR2W-105217	A69-9001-1249	1
2012-05-07 04:50:00	2012-05-07 14:50:00	VR2W-105217	A69-9001-1249	1
2012-05-07 05:49:30	2012-05-07 15:49:30	VR2W-105217	A69-9001-1249	1
2012-05-07 06:04:44	2012-05-07 16:04:44	VR2W-105217	A69-9001-1249	1
2012-05-07 06:09:01	2012-05-07 16:09:01	VR2W-105217	A69-9001-1249	1
2012-05-07 06:12:39	2012-05-07 16:12:39	VR2W-105217	A69-9001-1249	1
2012-05-07 06:48:03	2012-05-07 16:48:03	VR2W-105217	A69-9001-1249	1
2012-05-07 06:51:27	2012-05-07 16:51:27	VR2W-105217	A69-9001-1249	1
2012-05-07 07:06:46	2012-05-07 17:06:46	VR2W-105217	A69-9001-1249	1
2012-05-07 07:14:21	2012-05-07 17:14:21	VR2W-105217	A69-9001-1249	1
2012-05-07 07:17:57	2012-05-07 17:17:57	VR2W-105217	A69-9001-1249	1
2012-05-07 07:21:53	2012-05-07 17:21:53	VR2W-105217	A69-9001-1249	1
2012-05-07 07:30:47	2012-05-07 17:30:47	VR2W-105217	A69-9001-1249	1
2012-05-07 07:34:27	2012-05-07 17:34:27	VR2W-105217	A69-9001-1249	1
2012-05-07 07:48:18	2012-05-07 17:48:18	VR2W-105217	A69-9001-1249	1
2012-05-07 08:02:21	2012-05-07 18:02:21	VR2W-105217	A69-9001-1249	1
2012-05-07 20:57:00	2012-05-08 06:57:00	VR2W-105217	A69-9001-1249	1
2012-05-07 22:15:29	2012-05-08 08:15:29	VR2W-105218	A69-9001-1249	1
2012-05-07 22:37:25	2012-05-08 08:37:25	VR2W-105217	A69-9001-1249	1
2012-05-08 02:32:19	2012-05-08 12:32:19	VR2W-105217	A69-9001-1249	1
2012-05-08 02:47:27	2012-05-08 12:47:27	VR2W-105217	A69-9001-1249	1
2012-05-08 03:04:11	2012-05-08 13:04:11	VR2W-105217	A69-9001-1249	1
2012-05-08 03:16:22	2012-05-08 13:16:22	VR2W-105217	A69-9001-1249	1
2012-05-08 04:16:32	2012-05-08 14:16:32	VR2W-105217	A69-9001-1249	1
2012-05-08 04:55:03	2012-05-08 14:55:03	VR2W-105217	A69-9001-1249	1
2012-05-08 05:28:23	2012-05-08 15:28:23	VR2W-105217	A69-9001-1249	1
2012-05-08 05:40:54	2012-05-08 15:40:54	VR2W-105218	A69-9001-1249	1
2012-05-08 05:52:36	2012-05-08 15:52:36	VR2W-105217	A69-9001-1249	1
2012-05-08 05:52:48	2012-05-08 15:52:48	VR2W-105218	A69-9001-1249	1
2012-05-08 06:18:12	2012-05-08 16:18:12	VR2W-105217	A69-9001-1249	1
2012-05-08 06:21:55	2012-05-08 16:21:55	VR2W-105217	A69-9001-1249	1
2012-05-08 06:52:36	2012-05-08 16:52:36	VR2W-105218	A69-9001-1249	1
2012-05-08 07:00:08	2012-05-08 17:00:08	VR2W-105218	A69-9001-1249	1
2012-05-08 07:12:49	2012-05-08 17:12:49	VR2W-105218	A69-9001-1249	1
2012-05-08 07:20:21	2012-05-08 17:20:21	VR2W-105217	A69-9001-1249	1
2012-05-08 08:01:44	2012-05-08 18:01:44	VR2W-105217	A69-9001-1249	1
2012-05-08 20:48:42	2012-05-09 06:48:42	VR2W-105217	A69-9001-1249	1
2012-05-08 21:00:53	2012-05-09 07:00:53	VR2W-105217	A69-9001-1249	1
2012-05-08 21:04:17	2012-05-09 07:04:17	VR2W-105217	A69-9001-1249	1
2012-05-08 21:04:29	2012-05-09 07:04:29	VR2W-105218	A69-9001-1249	1
2012-05-08 21:07:49	2012-05-09 07:07:49	VR2W-105217	A69-9001-1249	1
2012-05-08 21:27:57	2012-05-09 07:27:57	VR2W-105217	A69-9001-1249	1
2012-05-08 21:32:30	2012-05-09 07:32:30	VR2W-105218	A69-9001-1249	1
2012-05-08 22:17:41	2012-05-09 08:17:41	VR2W-105218	A69-9001-1249	1
2012-05-09 00:52:38	2012-05-09 10:52:38	VR2W-105217	A69-9001-1249	1
2012-05-09 00:57:11	2012-05-09 10:57:11	VR2W-105217	A69-9001-1249	1
2012-05-09 01:04:51	2012-05-09 11:04:51	VR2W-105217	A69-9001-1249	1
2012-05-09 01:16:07	2012-05-09 11:16:07	VR2W-105217	A69-9001-1249	1
2012-05-09 02:43:51	2012-05-09 12:43:51	VR2W-105218	A69-9001-1249	1
2012-05-09 02:52:08	2012-05-09 12:52:08	VR2W-105217	A69-9001-1249	1
2012-05-09 03:01:27	2012-05-09 13:01:27	VR2W-105217	A69-9001-1249	1
2012-05-09 03:01:39	2012-05-09 13:01:39	VR2W-105218	A69-9001-1249	1
2012-05-09 03:09:28	2012-05-09 13:09:28	VR2W-105218	A69-9001-1249	1
2012-05-09 03:17:54	2012-05-09 13:17:54	VR2W-105218	A69-9001-1249	1
2012-05-09 03:37:10	2012-05-09 13:37:10	VR2W-105217	A69-9001-1249	1
2012-05-09 04:08:51	2012-05-09 14:08:51	VR2W-105217	A69-9001-1249	1
2012-05-09 04:17:47	2012-05-09 14:17:47	VR2W-105217	A69-9001-1249	1
2012-05-09 04:40:15	2012-05-09 14:40:15	VR2W-105217	A69-9001-1249	1
2012-05-09 04:50:08	2012-05-09 14:50:08	VR2W-105217	A69-9001-1249	1
2012-05-09 04:57:06	2012-05-09 14:57:06	VR2W-105217	A69-9001-1249	1
2012-05-09 05:05:23	2012-05-09 15:05:23	VR2W-105217	A69-9001-1249	1
2012-05-09 05:09:20	2012-05-09 15:09:20	VR2W-105217	A69-9001-1249	1
2012-05-09 05:13:59	2012-05-09 15:13:59	VR2W-105217	A69-9001-1249	1
2012-05-09 05:52:07	2012-05-09 15:52:07	VR2W-105218	A69-9001-1249	1
2012-05-09 05:56:35	2012-05-09 15:56:35	VR2W-105217	A69-9001-1249	1
2012-05-09 05:56:47	2012-05-09 15:56:47	VR2W-105218	A69-9001-1249	1
2012-05-09 06:29:57	2012-05-09 16:29:57	VR2W-105217	A69-9001-1249	1
2012-05-09 06:36:57	2012-05-09 16:36:57	VR2W-105217	A69-9001-1249	1
2012-05-09 06:45:36	2012-05-09 16:45:36	VR2W-105218	A69-9001-1249	1
2012-05-09 06:56:55	2012-05-09 16:56:55	VR2W-105218	A69-9001-1249	1
2012-05-09 07:10:28	2012-05-09 17:10:28	VR2W-105217	A69-9001-1249	1
2012-05-09 07:15:12	2012-05-09 17:15:12	VR2W-105217	A69-9001-1249	1
2012-05-09 07:24:03	2012-05-09 17:24:03	VR2W-105218	A69-9001-1249	1
2012-05-09 07:30:38	2012-05-09 17:30:38	VR2W-105217	A69-9001-1249	1
2012-05-09 07:38:10	2012-05-09 17:38:10	VR2W-105217	A69-9001-1249	1
2012-05-09 08:01:47	2012-05-09 18:01:47	VR2W-105218	A69-9001-1249	1
2012-05-09 08:05:06	2012-05-09 18:05:06	VR2W-105217	A69-9001-1249	1
2012-05-09 20:47:17	2012-05-10 06:47:17	VR2W-105217	A69-9001-1249	1
2012-05-09 20:56:13	2012-05-10 06:56:13	VR2W-105217	A69-9001-1249	1
2012-05-09 21:01:03	2012-05-10 07:01:03	VR2W-105217	A69-9001-1249	1
2012-05-09 21:10:22	2012-05-10 07:10:22	VR2W-105217	A69-9001-1249	1
2012-05-09 21:14:34	2012-05-10 07:14:34	VR2W-105217	A69-9001-1249	1
2012-05-09 21:14:46	2012-05-10 07:14:46	VR2W-105218	A69-9001-1249	1
2012-05-09 21:18:15	2012-05-10 07:18:15	VR2W-105218	A69-9001-1249	1
2012-05-09 21:21:47	2012-05-10 07:21:47	VR2W-105217	A69-9001-1249	1
2012-05-09 21:29:24	2012-05-10 07:29:24	VR2W-105217	A69-9001-1249	1
2012-05-09 21:33:02	2012-05-10 07:33:02	VR2W-105217	A69-9001-1249	1
2012-05-09 21:54:39	2012-05-10 07:54:39	VR2W-105218	A69-9001-1249	1
2012-05-09 21:58:47	2012-05-10 07:58:47	VR2W-105218	A69-9001-1249	1
2012-05-09 22:09:13	2012-05-10 08:09:13	VR2W-105217	A69-9001-1249	1
2012-05-09 22:09:25	2012-05-10 08:09:25	VR2W-105218	A69-9001-1249	1
2012-05-09 22:46:15	2012-05-10 08:46:15	VR2W-105218	A69-9001-1249	1
2012-05-09 22:57:05	2012-05-10 08:57:05	VR2W-105217	A69-9001-1249	1
2012-05-09 23:01:58	2012-05-10 09:01:58	VR2W-105218	A69-9001-1249	1
2012-05-09 23:19:59	2012-05-10 09:19:59	VR2W-105218	A69-9001-1249	1
2012-05-09 23:28:15	2012-05-10 09:28:15	VR2W-105217	A69-9001-1249	1
2012-05-10 00:02:08	2012-05-10 10:02:08	VR2W-105217	A69-9001-1249	1
2012-05-10 00:10:04	2012-05-10 10:10:04	VR2W-105217	A69-9001-1249	1
2012-05-10 00:50:12	2012-05-10 10:50:12	VR2W-105217	A69-9001-1249	1
2012-05-10 01:00:11	2012-05-10 11:00:11	VR2W-105218	A69-9001-1249	1
2012-05-10 01:27:16	2012-05-10 11:27:16	VR2W-105217	A69-9001-1249	1
2012-05-10 01:31:33	2012-05-10 11:31:33	VR2W-105217	A69-9001-1249	1
2012-05-10 02:39:20	2012-05-10 12:39:20	VR2W-105217	A69-9001-1249	1
2012-05-10 02:59:23	2012-05-10 12:59:23	VR2W-105217	A69-9001-1249	1
2012-05-10 04:08:30	2012-05-10 14:08:30	VR2W-105217	A69-9001-1249	1
2012-05-10 04:20:29	2012-05-10 14:20:29	VR2W-105218	A69-9001-1249	1
2012-05-10 04:44:48	2012-05-10 14:44:48	VR2W-105217	A69-9001-1249	1
2012-05-10 05:13:46	2012-05-10 15:13:46	VR2W-105217	A69-9001-1249	1
2012-05-10 05:25:19	2012-05-10 15:25:19	VR2W-105218	A69-9001-1249	1
2012-05-10 07:22:51	2012-05-10 17:22:51	VR2W-105217	A69-9001-1249	1
2012-05-10 07:26:19	2012-05-10 17:26:19	VR2W-105217	A69-9001-1249	1
2012-05-10 07:29:59	2012-05-10 17:29:59	VR2W-105217	A69-9001-1249	1
2012-05-10 20:35:09	2012-05-11 06:35:09	VR2W-105217	A69-9001-1249	1
2012-05-10 20:39:22	2012-05-11 06:39:22	VR2W-105217	A69-9001-1249	1
2012-05-10 20:42:55	2012-05-11 06:42:55	VR2W-105217	A69-9001-1249	1
2012-05-10 20:51:19	2012-05-11 06:51:19	VR2W-105218	A69-9001-1249	1
2012-05-10 20:54:58	2012-05-11 06:54:58	VR2W-105217	A69-9001-1249	1
2012-05-10 20:59:37	2012-05-11 06:59:37	VR2W-105218	A69-9001-1249	1
2012-05-10 21:08:03	2012-05-11 07:08:03	VR2W-105217	A69-9001-1249	1
2012-05-10 21:12:28	2012-05-11 07:12:28	VR2W-105217	A69-9001-1249	1
2012-05-10 21:16:24	2012-05-11 07:16:24	VR2W-105217	A69-9001-1249	1
2012-05-10 21:25:14	2012-05-11 07:25:14	VR2W-105217	A69-9001-1249	1
2012-05-10 21:59:30	2012-05-11 07:59:30	VR2W-105217	A69-9001-1249	1
2012-05-10 22:11:26	2012-05-11 08:11:26	VR2W-105218	A69-9001-1249	1
2012-05-10 22:28:15	2012-05-11 08:28:15	VR2W-105218	A69-9001-1249	1
2012-05-10 22:36:00	2012-05-11 08:36:00	VR2W-105217	A69-9001-1249	1
2012-05-10 22:49:50	2012-05-11 08:49:50	VR2W-105217	A69-9001-1249	1
2012-05-10 22:59:18	2012-05-11 08:59:18	VR2W-105217	A69-9001-1249	1
2012-05-10 22:59:29	2012-05-11 08:59:29	VR2W-105218	A69-9001-1249	1
2012-05-10 23:03:43	2012-05-11 09:03:43	VR2W-105217	A69-9001-1249	1
2012-05-10 23:07:37	2012-05-11 09:07:37	VR2W-105217	A69-9001-1249	1
2012-05-10 23:12:11	2012-05-11 09:12:11	VR2W-105217	A69-9001-1249	1
2012-05-10 23:16:23	2012-05-11 09:16:23	VR2W-105217	A69-9001-1249	1
2012-05-10 23:23:32	2012-05-11 09:23:32	VR2W-105217	A69-9001-1249	1
2012-05-10 23:23:44	2012-05-11 09:23:44	VR2W-105218	A69-9001-1249	1
2012-05-10 23:34:16	2012-05-11 09:34:16	VR2W-105217	A69-9001-1249	1
2012-05-10 23:45:17	2012-05-11 09:45:17	VR2W-105217	A69-9001-1249	1
2012-05-10 23:49:57	2012-05-11 09:49:57	VR2W-105217	A69-9001-1249	1
2012-05-11 00:02:55	2012-05-11 10:02:55	VR2W-105217	A69-9001-1249	1
2012-05-11 00:03:07	2012-05-11 10:03:07	VR2W-105218	A69-9001-1249	1
2012-05-11 00:15:09	2012-05-11 10:15:09	VR2W-105218	A69-9001-1249	1
2012-05-11 00:19:51	2012-05-11 10:19:51	VR2W-105217	A69-9001-1249	1
2012-05-11 00:49:28	2012-05-11 10:49:28	VR2W-105217	A69-9001-1249	1
2012-05-11 00:52:51	2012-05-11 10:52:51	VR2W-105217	A69-9001-1249	1
2012-05-11 01:26:28	2012-05-11 11:26:28	VR2W-105217	A69-9001-1249	1
2012-05-11 01:39:22	2012-05-11 11:39:22	VR2W-105217	A69-9001-1249	1
2012-05-11 01:43:35	2012-05-11 11:43:35	VR2W-105217	A69-9001-1249	1
2012-05-11 02:12:04	2012-05-11 12:12:04	VR2W-105217	A69-9001-1249	1
2012-05-11 02:23:33	2012-05-11 12:23:33	VR2W-105217	A69-9001-1249	1
2012-05-11 02:35:16	2012-05-11 12:35:16	VR2W-105217	A69-9001-1249	1
2012-05-11 02:35:28	2012-05-11 12:35:28	VR2W-105218	A69-9001-1249	1
2012-05-11 02:39:49	2012-05-11 12:39:49	VR2W-105217	A69-9001-1249	1
2012-05-11 07:45:47	2012-05-11 17:45:47	VR2W-105217	A69-9001-1249	1
2012-05-11 20:50:50	2012-05-12 06:50:50	VR2W-105218	A69-9001-1249	1
2012-05-11 20:54:44	2012-05-12 06:54:44	VR2W-105218	A69-9001-1249	1
2012-05-11 20:59:04	2012-05-12 06:59:04	VR2W-105217	A69-9001-1249	1
2012-05-11 21:10:03	2012-05-12 07:10:03	VR2W-105217	A69-9001-1249	1
2012-05-11 21:28:25	2012-05-12 07:28:25	VR2W-105217	A69-9001-1249	1
2012-05-11 21:39:08	2012-05-12 07:39:08	VR2W-105217	A69-9001-1249	1
2012-05-11 21:39:20	2012-05-12 07:39:20	VR2W-105218	A69-9001-1249	1
2012-05-11 21:46:07	2012-05-12 07:46:07	VR2W-105217	A69-9001-1249	1
2012-05-11 21:49:59	2012-05-12 07:49:59	VR2W-105217	A69-9001-1249	1
2012-05-11 21:58:31	2012-05-12 07:58:31	VR2W-105217	A69-9001-1249	1
2012-05-11 22:03:21	2012-05-12 08:03:21	VR2W-105217	A69-9001-1249	1
2012-05-11 22:17:06	2012-05-12 08:17:06	VR2W-105218	A69-9001-1249	1
2012-05-11 22:20:26	2012-05-12 08:20:26	VR2W-105217	A69-9001-1249	1
2012-05-11 22:32:31	2012-05-12 08:32:31	VR2W-105217	A69-9001-1249	1
2012-05-11 22:36:59	2012-05-12 08:36:59	VR2W-105217	A69-9001-1249	1
2012-05-11 22:50:28	2012-05-12 08:50:28	VR2W-105217	A69-9001-1249	1
2012-05-11 22:58:49	2012-05-12 08:58:49	VR2W-105217	A69-9001-1249	1
2012-05-11 23:03:24	2012-05-12 09:03:24	VR2W-105217	A69-9001-1249	1
2012-05-11 23:03:36	2012-05-12 09:03:36	VR2W-105218	A69-9001-1249	1
2012-05-11 23:11:14	2012-05-12 09:11:14	VR2W-105217	A69-9001-1249	1
2012-05-11 23:15:08	2012-05-12 09:15:08	VR2W-105217	A69-9001-1249	1
2012-05-11 23:38:26	2012-05-12 09:38:26	VR2W-105217	A69-9001-1249	1
2012-05-11 23:45:02	2012-05-12 09:45:02	VR2W-105217	A69-9001-1249	1
2012-05-11 23:59:51	2012-05-12 09:59:51	VR2W-105217	A69-9001-1249	1
2012-05-12 00:03:20	2012-05-12 10:03:20	VR2W-105217	A69-9001-1249	1
2012-05-12 00:11:17	2012-05-12 10:11:17	VR2W-105217	A69-9001-1249	1
2012-05-12 00:11:29	2012-05-12 10:11:29	VR2W-105218	A69-9001-1249	1
2012-05-12 00:29:51	2012-05-12 10:29:51	VR2W-105217	A69-9001-1249	1
2012-05-12 00:37:15	2012-05-12 10:37:15	VR2W-105217	A69-9001-1249	1
2012-05-12 00:47:28	2012-05-12 10:47:28	VR2W-105217	A69-9001-1249	1
2012-05-12 00:59:07	2012-05-12 10:59:07	VR2W-105217	A69-9001-1249	1
2012-05-12 01:51:11	2012-05-12 11:51:11	VR2W-105217	A69-9001-1249	1
2012-05-12 01:58:56	2012-05-12 11:58:56	VR2W-105217	A69-9001-1249	1
2012-05-12 02:13:35	2012-05-12 12:13:35	VR2W-105217	A69-9001-1249	1
2012-05-12 02:18:22	2012-05-12 12:18:22	VR2W-105217	A69-9001-1249	1
2012-05-12 02:49:24	2012-05-12 12:49:24	VR2W-105217	A69-9001-1249	1
2012-05-12 03:14:11	2012-05-12 13:14:11	VR2W-105217	A69-9001-1249	1
2012-05-12 07:52:32	2012-05-12 17:52:32	VR2W-105217	A69-9001-1249	1
2012-05-12 07:52:44	2012-05-12 17:52:44	VR2W-105218	A69-9001-1249	1
2012-05-12 20:43:15	2012-05-13 06:43:15	VR2W-105218	A69-9001-1249	1
2012-05-12 20:46:45	2012-05-13 06:46:45	VR2W-105218	A69-9001-1249	1
2012-05-12 20:50:32	2012-05-13 06:50:32	VR2W-105218	A69-9001-1249	1
2012-05-12 20:54:49	2012-05-13 06:54:49	VR2W-105218	A69-9001-1249	1
2012-05-12 21:02:21	2012-05-13 07:02:21	VR2W-105217	A69-9001-1249	1
2012-05-12 21:02:33	2012-05-13 07:02:33	VR2W-105218	A69-9001-1249	1
2012-05-12 21:21:22	2012-05-13 07:21:22	VR2W-105217	A69-9001-1249	1
2012-05-12 21:25:34	2012-05-13 07:25:34	VR2W-105217	A69-9001-1249	1
2012-05-12 21:29:04	2012-05-13 07:29:04	VR2W-105217	A69-9001-1249	1
2012-05-12 21:32:47	2012-05-13 07:32:47	VR2W-105217	A69-9001-1249	1
2012-05-12 21:32:59	2012-05-13 07:32:59	VR2W-105218	A69-9001-1249	1
2012-05-12 21:37:09	2012-05-13 07:37:09	VR2W-105218	A69-9001-1249	1
2012-05-12 21:47:58	2012-05-13 07:47:58	VR2W-105217	A69-9001-1249	1
2012-05-12 21:52:39	2012-05-13 07:52:39	VR2W-105217	A69-9001-1249	1
2012-05-12 21:57:06	2012-05-13 07:57:06	VR2W-105217	A69-9001-1249	1
2012-05-12 22:56:49	2012-05-13 08:56:49	VR2W-105217	A69-9001-1249	1
2012-05-12 23:01:38	2012-05-13 09:01:38	VR2W-105217	A69-9001-1249	1
2012-05-12 23:06:20	2012-05-13 09:06:20	VR2W-105217	A69-9001-1249	1
2012-05-12 23:10:49	2012-05-13 09:10:49	VR2W-105217	A69-9001-1249	1
2012-05-12 23:29:02	2012-05-13 09:29:02	VR2W-105217	A69-9001-1249	1
2012-05-12 23:33:17	2012-05-13 09:33:17	VR2W-105217	A69-9001-1249	1
2012-05-12 23:36:52	2012-05-13 09:36:52	VR2W-105217	A69-9001-1249	1
2012-05-12 23:53:05	2012-05-13 09:53:05	VR2W-105217	A69-9001-1249	1
2012-05-13 00:01:06	2012-05-13 10:01:06	VR2W-105217	A69-9001-1249	1
2012-05-13 00:04:56	2012-05-13 10:04:56	VR2W-105218	A69-9001-1249	1
2012-05-13 00:08:54	2012-05-13 10:08:54	VR2W-105218	A69-9001-1249	1
2012-05-13 00:46:08	2012-05-13 10:46:08	VR2W-105218	A69-9001-1249	1
2012-05-13 00:50:24	2012-05-13 10:50:24	VR2W-105218	A69-9001-1249	1
2012-05-13 00:50:52	2012-05-13 10:50:52	VR2W-105219	A69-9001-1249	1
2012-05-13 01:34:24	2012-05-13 11:34:24	VR2W-105218	A69-9001-1249	1
2012-05-13 01:50:05	2012-05-13 11:50:05	VR2W-105218	A69-9001-1249	1
2012-05-13 01:54:29	2012-05-13 11:54:29	VR2W-105218	A69-9001-1249	1
2012-05-13 02:50:32	2012-05-13 12:50:32	VR2W-105217	A69-9001-1249	1
2012-05-13 02:55:09	2012-05-13 12:55:09	VR2W-105217	A69-9001-1249	1
2012-05-13 03:03:09	2012-05-13 13:03:09	VR2W-105217	A69-9001-1249	1
2012-05-13 03:03:21	2012-05-13 13:03:21	VR2W-105218	A69-9001-1249	1
2012-05-13 03:39:36	2012-05-13 13:39:36	VR2W-105217	A69-9001-1249	1
2012-05-13 03:44:14	2012-05-13 13:44:14	VR2W-105217	A69-9001-1249	1
2012-05-13 04:15:31	2012-05-13 14:15:31	VR2W-105217	A69-9001-1249	1
2012-05-13 04:20:05	2012-05-13 14:20:05	VR2W-105217	A69-9001-1249	1
2012-05-13 04:31:33	2012-05-13 14:31:33	VR2W-105217	A69-9001-1249	1
2012-05-13 05:04:49	2012-05-13 15:04:49	VR2W-105217	A69-9001-1249	1
2012-05-13 05:05:02	2012-05-13 15:05:02	VR2W-105218	A69-9001-1249	1
2012-05-13 05:09:37	2012-05-13 15:09:37	VR2W-105217	A69-9001-1249	1
2012-05-13 05:09:50	2012-05-13 15:09:50	VR2W-105218	A69-9001-1249	1
2012-05-13 07:58:41	2012-05-13 17:58:41	VR2W-105217	A69-9001-1249	1
2012-05-13 21:00:12	2012-05-14 07:00:12	VR2W-105218	A69-9001-1249	1
2012-05-13 21:13:31	2012-05-14 07:13:31	VR2W-105217	A69-9001-1249	1
2012-05-13 21:17:01	2012-05-14 07:17:01	VR2W-105217	A69-9001-1249	1
2012-05-13 21:41:29	2012-05-14 07:41:29	VR2W-105217	A69-9001-1249	1
2012-05-13 21:45:10	2012-05-14 07:45:10	VR2W-105217	A69-9001-1249	1
2012-05-13 21:49:15	2012-05-14 07:49:15	VR2W-105217	A69-9001-1249	1
2012-05-13 21:55:47	2012-05-14 07:55:47	VR2W-105217	A69-9001-1249	1
2012-05-13 22:05:41	2012-05-14 08:05:41	VR2W-105217	A69-9001-1249	1
2012-05-13 22:12:37	2012-05-14 08:12:37	VR2W-105217	A69-9001-1249	1
2012-05-13 22:16:27	2012-05-14 08:16:27	VR2W-105217	A69-9001-1249	1
2012-05-13 22:21:05	2012-05-14 08:21:05	VR2W-105218	A69-9001-1249	1
2012-05-13 22:29:26	2012-05-14 08:29:26	VR2W-105217	A69-9001-1249	1
2012-05-13 22:33:44	2012-05-14 08:33:44	VR2W-105217	A69-9001-1249	1
2012-05-13 22:41:35	2012-05-14 08:41:35	VR2W-105217	A69-9001-1249	1
2012-05-13 22:52:05	2012-05-14 08:52:05	VR2W-105217	A69-9001-1249	1
2012-05-13 23:02:56	2012-05-14 09:02:56	VR2W-105218	A69-9001-1249	1
2012-05-13 23:20:32	2012-05-14 09:20:32	VR2W-105217	A69-9001-1249	1
2012-05-13 23:30:07	2012-05-14 09:30:07	VR2W-105217	A69-9001-1249	1
2012-05-13 23:30:20	2012-05-14 09:30:20	VR2W-105218	A69-9001-1249	1
2012-05-13 23:39:07	2012-05-14 09:39:07	VR2W-105218	A69-9001-1249	1
2012-05-13 23:42:27	2012-05-14 09:42:27	VR2W-105217	A69-9001-1249	1
2012-05-13 23:46:15	2012-05-14 09:46:15	VR2W-105217	A69-9001-1249	1
2012-05-14 00:10:57	2012-05-14 10:10:57	VR2W-105217	A69-9001-1249	1
2012-05-14 00:26:30	2012-05-14 10:26:30	VR2W-105217	A69-9001-1249	1
2012-05-14 00:30:12	2012-05-14 10:30:12	VR2W-105217	A69-9001-1249	1
2012-05-14 00:45:24	2012-05-14 10:45:24	VR2W-105217	A69-9001-1249	1
2012-05-14 02:35:42	2012-05-14 12:35:42	VR2W-105217	A69-9001-1249	1
2012-05-14 02:53:48	2012-05-14 12:53:48	VR2W-105217	A69-9001-1249	1
2012-05-14 02:57:39	2012-05-14 12:57:39	VR2W-105217	A69-9001-1249	1
2012-05-14 03:38:40	2012-05-14 13:38:40	VR2W-105217	A69-9001-1249	1
2012-05-14 03:47:43	2012-05-14 13:47:43	VR2W-105218	A69-9001-1249	1
2012-05-14 04:39:45	2012-05-14 14:39:45	VR2W-105218	A69-9001-1249	1
2012-05-14 04:49:46	2012-05-14 14:49:46	VR2W-105217	A69-9001-1249	1
2012-05-14 05:01:33	2012-05-14 15:01:33	VR2W-105218	A69-9001-1249	1
2012-05-14 05:20:41	2012-05-14 15:20:41	VR2W-105218	A69-9001-1249	1
2012-05-14 06:06:33	2012-05-14 16:06:33	VR2W-105217	A69-9001-1249	1
2012-05-14 06:18:18	2012-05-14 16:18:18	VR2W-105218	A69-9001-1249	1
2012-05-14 07:13:34	2012-05-14 17:13:34	VR2W-105217	A69-9001-1249	1
2012-05-14 20:38:39	2012-05-15 06:38:39	VR2W-105217	A69-9001-1249	1
2012-05-14 20:56:21	2012-05-15 06:56:21	VR2W-105217	A69-9001-1249	1
2012-05-14 21:00:02	2012-05-15 07:00:02	VR2W-105217	A69-9001-1249	1
2012-05-14 21:04:07	2012-05-15 07:04:07	VR2W-105217	A69-9001-1249	1
2012-05-14 21:10:45	2012-05-15 07:10:45	VR2W-105217	A69-9001-1249	1
2012-05-14 21:14:08	2012-05-15 07:14:08	VR2W-105217	A69-9001-1249	1
2012-05-14 21:25:52	2012-05-15 07:25:52	VR2W-105217	A69-9001-1249	1
2012-05-14 21:34:04	2012-05-15 07:34:04	VR2W-105217	A69-9001-1249	1
2012-05-14 21:37:55	2012-05-15 07:37:55	VR2W-105217	A69-9001-1249	1
2012-05-14 21:42:21	2012-05-15 07:42:21	VR2W-105217	A69-9001-1249	1
2012-05-14 21:46:18	2012-05-15 07:46:18	VR2W-105217	A69-9001-1249	1
2012-05-14 22:22:30	2012-05-15 08:22:30	VR2W-105218	A69-9001-1249	1
2012-05-14 22:57:40	2012-05-15 08:57:40	VR2W-105218	A69-9001-1249	1
2012-05-14 23:05:57	2012-05-15 09:05:57	VR2W-105218	A69-9001-1249	1
2012-05-14 23:33:43	2012-05-15 09:33:43	VR2W-105218	A69-9001-1249	1
2012-05-14 23:42:12	2012-05-15 09:42:12	VR2W-105218	A69-9001-1249	1
2012-05-15 00:05:43	2012-05-15 10:05:43	VR2W-105217	A69-9001-1249	1
2012-05-15 01:14:29	2012-05-15 11:14:29	VR2W-105218	A69-9001-1249	1
2012-05-15 02:32:43	2012-05-15 12:32:43	VR2W-105217	A69-9001-1249	1
2012-05-15 02:42:55	2012-05-15 12:42:55	VR2W-105217	A69-9001-1249	1
2012-05-15 03:54:00	2012-05-15 13:54:00	VR2W-105218	A69-9001-1249	1
2012-05-15 04:01:52	2012-05-15 14:01:52	VR2W-105217	A69-9001-1249	1
2012-05-15 04:06:17	2012-05-15 14:06:17	VR2W-105218	A69-9001-1249	1
2012-05-15 04:09:35	2012-05-15 14:09:35	VR2W-105217	A69-9001-1249	1
2012-05-15 04:13:22	2012-05-15 14:13:22	VR2W-105217	A69-9001-1249	1
2012-05-15 04:30:03	2012-05-15 14:30:03	VR2W-105217	A69-9001-1249	1
2012-05-15 04:34:52	2012-05-15 14:34:52	VR2W-105218	A69-9001-1249	1
2012-05-15 04:56:59	2012-05-15 14:56:59	VR2W-105217	A69-9001-1249	1
2012-05-15 05:05:02	2012-05-15 15:05:02	VR2W-105217	A69-9001-1249	1
2012-05-15 05:08:40	2012-05-15 15:08:40	VR2W-105217	A69-9001-1249	1
2012-05-15 05:12:41	2012-05-15 15:12:41	VR2W-105217	A69-9001-1249	1
2012-05-15 05:22:05	2012-05-15 15:22:05	VR2W-105217	A69-9001-1249	1
2012-05-15 07:52:50	2012-05-15 17:52:50	VR2W-105217	A69-9001-1249	1
2012-05-15 20:43:20	2012-05-16 06:43:20	VR2W-105218	A69-9001-1249	1
2012-05-15 20:46:38	2012-05-16 06:46:38	VR2W-105218	A69-9001-1249	1
2012-05-15 21:08:46	2012-05-16 07:08:46	VR2W-105217	A69-9001-1249	1
2012-05-15 21:13:16	2012-05-16 07:13:16	VR2W-105217	A69-9001-1249	1
2012-05-15 21:13:29	2012-05-16 07:13:29	VR2W-105218	A69-9001-1249	1
2012-05-15 21:22:13	2012-05-16 07:22:13	VR2W-105217	A69-9001-1249	1
2012-05-15 21:22:25	2012-05-16 07:22:25	VR2W-105218	A69-9001-1249	1
2012-05-15 21:27:03	2012-05-16 07:27:03	VR2W-105217	A69-9001-1249	1
2012-05-15 21:31:49	2012-05-16 07:31:49	VR2W-105217	A69-9001-1249	1
2012-05-15 21:36:25	2012-05-16 07:36:25	VR2W-105217	A69-9001-1249	1
2012-05-15 21:40:42	2012-05-16 07:40:42	VR2W-105217	A69-9001-1249	1
2012-05-15 21:44:20	2012-05-16 07:44:20	VR2W-105217	A69-9001-1249	1
2012-05-15 21:48:22	2012-05-16 07:48:22	VR2W-105217	A69-9001-1249	1
2012-05-15 21:53:08	2012-05-16 07:53:08	VR2W-105217	A69-9001-1249	1
2012-05-15 22:18:37	2012-05-16 08:18:37	VR2W-105217	A69-9001-1249	1
2012-05-15 23:37:27	2012-05-16 09:37:27	VR2W-105217	A69-9001-1249	1
2012-05-15 23:41:47	2012-05-16 09:41:47	VR2W-105217	A69-9001-1249	1
2012-05-15 23:57:16	2012-05-16 09:57:16	VR2W-105217	A69-9001-1249	1
2012-05-16 00:13:02	2012-05-16 10:13:02	VR2W-105217	A69-9001-1249	1
2012-05-16 00:21:48	2012-05-16 10:21:48	VR2W-105218	A69-9001-1249	1
2012-05-16 00:29:39	2012-05-16 10:29:39	VR2W-105217	A69-9001-1249	1
2012-05-16 00:41:18	2012-05-16 10:41:18	VR2W-105218	A69-9001-1249	1
2012-05-16 01:21:34	2012-05-16 11:21:34	VR2W-105217	A69-9001-1249	1
2012-05-16 01:25:21	2012-05-16 11:25:21	VR2W-105217	A69-9001-1249	1
2012-05-16 01:29:53	2012-05-16 11:29:53	VR2W-105218	A69-9001-1249	1
2012-05-16 01:48:43	2012-05-16 11:48:43	VR2W-105218	A69-9001-1249	1
2012-05-16 03:19:52	2012-05-16 13:19:52	VR2W-105217	A69-9001-1249	1
2012-05-16 04:58:02	2012-05-16 14:58:02	VR2W-105217	A69-9001-1249	1
2012-05-16 05:02:31	2012-05-16 15:02:31	VR2W-105217	A69-9001-1249	1
2012-05-16 05:06:34	2012-05-16 15:06:34	VR2W-105217	A69-9001-1249	1
2012-05-16 05:25:02	2012-05-16 15:25:02	VR2W-105217	A69-9001-1249	1
2012-05-16 05:37:30	2012-05-16 15:37:30	VR2W-105217	A69-9001-1249	1
2012-05-16 05:50:37	2012-05-16 15:50:37	VR2W-105217	A69-9001-1249	1
2012-05-16 06:03:55	2012-05-16 16:03:55	VR2W-105217	A69-9001-1249	1
2012-05-16 07:56:28	2012-05-16 17:56:28	VR2W-105218	A69-9001-1249	1
2012-05-16 20:30:27	2012-05-17 06:30:27	VR2W-105218	A69-9001-1249	1
2012-05-16 20:49:58	2012-05-17 06:49:58	VR2W-105217	A69-9001-1249	1
2012-05-16 20:54:24	2012-05-17 06:54:24	VR2W-105217	A69-9001-1249	1
2012-05-16 20:58:19	2012-05-17 06:58:19	VR2W-105217	A69-9001-1249	1
2012-05-16 21:07:18	2012-05-17 07:07:18	VR2W-105217	A69-9001-1249	1
2012-05-16 21:07:31	2012-05-17 07:07:31	VR2W-105218	A69-9001-1249	1
2012-05-16 21:11:05	2012-05-17 07:11:05	VR2W-105217	A69-9001-1249	1
2012-05-16 21:32:57	2012-05-17 07:32:57	VR2W-105218	A69-9001-1249	1
2012-05-16 21:42:05	2012-05-17 07:42:05	VR2W-105218	A69-9001-1249	1
2012-05-16 22:05:56	2012-05-17 08:05:56	VR2W-105217	A69-9001-1249	1
2012-05-16 22:09:27	2012-05-17 08:09:27	VR2W-105217	A69-9001-1249	1
2012-05-16 22:13:14	2012-05-17 08:13:14	VR2W-105217	A69-9001-1249	1
2012-05-16 22:21:13	2012-05-17 08:21:13	VR2W-105217	A69-9001-1249	1
2012-05-16 22:21:29	2012-05-17 08:21:29	VR2W-105216	A69-9001-1249	1
2012-05-16 22:25:31	2012-05-17 08:25:31	VR2W-105218	A69-9001-1249	1
2012-05-17 00:00:08	2012-05-17 10:00:08	VR2W-105217	A69-9001-1249	1
2012-05-17 00:35:24	2012-05-17 10:35:24	VR2W-105218	A69-9001-1249	1
2012-05-17 01:01:38	2012-05-17 11:01:38	VR2W-105218	A69-9001-1249	1
2012-05-17 01:35:40	2012-05-17 11:35:40	VR2W-105218	A69-9001-1249	1
2012-05-17 02:15:11	2012-05-17 12:15:11	VR2W-105218	A69-9001-1249	1
2012-05-17 02:38:12	2012-05-17 12:38:12	VR2W-105217	A69-9001-1249	1
2012-05-17 02:47:00	2012-05-17 12:47:00	VR2W-105217	A69-9001-1249	1
2012-05-17 02:47:13	2012-05-17 12:47:13	VR2W-105218	A69-9001-1249	1
2012-05-17 02:50:44	2012-05-17 12:50:44	VR2W-105218	A69-9001-1249	1
2012-05-17 03:02:35	2012-05-17 13:02:35	VR2W-105217	A69-9001-1249	1
2012-05-17 03:31:57	2012-05-17 13:31:57	VR2W-105217	A69-9001-1249	1
2012-05-17 03:36:32	2012-05-17 13:36:32	VR2W-105218	A69-9001-1249	1
2012-05-17 04:48:10	2012-05-17 14:48:10	VR2W-105217	A69-9001-1249	1
2012-05-17 05:27:53	2012-05-17 15:27:53	VR2W-105217	A69-9001-1249	1
2012-05-17 05:39:56	2012-05-17 15:39:56	VR2W-105217	A69-9001-1249	1
2012-05-17 05:44:50	2012-05-17 15:44:50	VR2W-105217	A69-9001-1249	1
2012-05-17 06:31:22	2012-05-17 16:31:22	VR2W-105217	A69-9001-1249	1
2012-05-17 07:44:56	2012-05-17 17:44:56	VR2W-105217	A69-9001-1249	1
2012-05-17 20:40:47	2012-05-18 06:40:47	VR2W-105218	A69-9001-1249	1
[truncated: 5,122 more rows]
