# Supplementary material for: Simulated Macro-Algal Outbreak Triggers a Large-Scale Response on Coral Reefs
Source: PLoS One. 2015 Jul 14;10(7):e0132895. doi: 10.1371/journal.pone.0132895 (PMC4501832; doi:10.1371/journal.pone.0132895)
Supplement: S1 Dataset — Data has been separated into three sub-folders; video data, visual transect data and individual fishes’ acoustic detection data. (ZIP) [file pone.0132895.s001.zip › Raw Data/Spatial/Scarid/Processed/1250TS.xlsx]

## Sheet: 1250TS.csv
ï»¿Date and Time (UTC)	Local time	Receiver	Transmitter	Day/night code
	10			06:30:00
	2011-04-21			18:30:00
2012-04-08 00:29:39	2012-04-08 10:29:39	VR2W-105214	A69-9001-1250	1
2012-04-08 00:34:02	2012-04-08 10:34:02	VR2W-105214	A69-9001-1250	1
2012-04-08 00:37:54	2012-04-08 10:37:54	VR2W-105214	A69-9001-1250	1
2012-04-08 00:42:22	2012-04-08 10:42:22	VR2W-105214	A69-9001-1250	1
2012-04-08 00:51:07	2012-04-08 10:51:07	VR2W-105214	A69-9001-1250	1
2012-04-08 01:15:29	2012-04-08 11:15:29	VR2W-105214	A69-9001-1250	1
2012-04-08 01:19:53	2012-04-08 11:19:53	VR2W-105214	A69-9001-1250	1
2012-04-08 01:28:14	2012-04-08 11:28:14	VR2W-105214	A69-9001-1250	1
2012-04-08 01:50:17	2012-04-08 11:50:17	VR2W-105214	A69-9001-1250	1
2012-04-08 01:55:05	2012-04-08 11:55:05	VR2W-105214	A69-9001-1250	1
2012-04-08 01:59:45	2012-04-08 11:59:45	VR2W-105214	A69-9001-1250	1
2012-04-08 02:04:10	2012-04-08 12:04:10	VR2W-105214	A69-9001-1250	1
2012-04-08 02:08:04	2012-04-08 12:08:04	VR2W-105214	A69-9001-1250	1
2012-04-08 02:16:44	2012-04-08 12:16:44	VR2W-105214	A69-9001-1250	1
2012-04-08 02:20:06	2012-04-08 12:20:06	VR2W-105214	A69-9001-1250	1
2012-04-08 02:23:35	2012-04-08 12:23:35	VR2W-105214	A69-9001-1250	1
2012-04-08 02:31:21	2012-04-08 12:31:21	VR2W-105214	A69-9001-1250	1
2012-04-08 02:34:37	2012-04-08 12:34:37	VR2W-105214	A69-9001-1250	1
2012-04-08 02:37:54	2012-04-08 12:37:54	VR2W-105214	A69-9001-1250	1
2012-04-08 02:41:12	2012-04-08 12:41:12	VR2W-105214	A69-9001-1250	1
2012-04-08 02:44:31	2012-04-08 12:44:31	VR2W-105214	A69-9001-1250	1
2012-04-08 02:47:55	2012-04-08 12:47:55	VR2W-105214	A69-9001-1250	1
2012-04-08 03:39:55	2012-04-08 13:39:55	VR2W-105214	A69-9001-1250	1
2012-04-08 03:44:43	2012-04-08 13:44:43	VR2W-105214	A69-9001-1250	1
2012-04-08 03:49:25	2012-04-08 13:49:25	VR2W-105214	A69-9001-1250	1
2012-04-08 03:53:50	2012-04-08 13:53:50	VR2W-105214	A69-9001-1250	1
2012-04-08 03:57:48	2012-04-08 13:57:48	VR2W-105214	A69-9001-1250	1
2012-04-08 04:02:28	2012-04-08 14:02:28	VR2W-105214	A69-9001-1250	1
2012-04-08 04:15:17	2012-04-08 14:15:17	VR2W-105214	A69-9001-1250	1
2012-04-08 04:19:26	2012-04-08 14:19:26	VR2W-105214	A69-9001-1250	1
2012-04-08 04:22:47	2012-04-08 14:22:47	VR2W-105214	A69-9001-1250	1
2012-04-08 04:43:12	2012-04-08 14:43:12	VR2W-105214	A69-9001-1250	1
2012-04-08 04:47:26	2012-04-08 14:47:26	VR2W-105214	A69-9001-1250	1
2012-04-08 04:50:57	2012-04-08 14:50:57	VR2W-105214	A69-9001-1250	1
2012-04-08 04:59:02	2012-04-08 14:59:02	VR2W-105214	A69-9001-1250	1
2012-04-08 05:02:42	2012-04-08 15:02:42	VR2W-105214	A69-9001-1250	1
2012-04-08 05:06:49	2012-04-08 15:06:49	VR2W-105214	A69-9001-1250	1
2012-04-08 05:10:07	2012-04-08 15:10:07	VR2W-105214	A69-9001-1250	1
2012-04-08 05:12:52	2012-04-08 15:12:52	VR2W-105215	A69-9001-1250	1
2012-04-08 05:13:28	2012-04-08 15:13:28	VR2W-105214	A69-9001-1250	1
2012-04-08 05:16:54	2012-04-08 15:16:54	VR2W-105214	A69-9001-1250	1
2012-04-08 05:24:25	2012-04-08 15:24:25	VR2W-105214	A69-9001-1250	1
2012-04-08 05:33:15	2012-04-08 15:33:15	VR2W-105214	A69-9001-1250	1
2012-04-08 05:36:50	2012-04-08 15:36:50	VR2W-105214	A69-9001-1250	1
2012-04-08 05:45:15	2012-04-08 15:45:15	VR2W-105214	A69-9001-1250	1
2012-04-08 05:49:22	2012-04-08 15:49:22	VR2W-105214	A69-9001-1250	1
2012-04-08 05:56:05	2012-04-08 15:56:05	VR2W-105214	A69-9001-1250	1
2012-04-08 06:03:19	2012-04-08 16:03:19	VR2W-105214	A69-9001-1250	1
2012-04-08 06:07:33	2012-04-08 16:07:33	VR2W-105214	A69-9001-1250	1
2012-04-08 06:11:06	2012-04-08 16:11:06	VR2W-105214	A69-9001-1250	1
2012-04-08 06:14:55	2012-04-08 16:14:55	VR2W-105214	A69-9001-1250	1
2012-04-08 06:19:18	2012-04-08 16:19:18	VR2W-105214	A69-9001-1250	1
2012-04-08 06:23:08	2012-04-08 16:23:08	VR2W-105214	A69-9001-1250	1
2012-04-08 06:27:33	2012-04-08 16:27:33	VR2W-105214	A69-9001-1250	1
2012-04-08 06:31:28	2012-04-08 16:31:28	VR2W-105214	A69-9001-1250	1
2012-04-08 06:36:00	2012-04-08 16:36:00	VR2W-105214	A69-9001-1250	1
2012-04-08 06:47:14	2012-04-08 16:47:14	VR2W-105214	A69-9001-1250	1
2012-04-08 06:51:13	2012-04-08 16:51:13	VR2W-105214	A69-9001-1250	1
2012-04-08 06:55:54	2012-04-08 16:55:54	VR2W-105214	A69-9001-1250	1
2012-04-08 07:00:22	2012-04-08 17:00:22	VR2W-105214	A69-9001-1250	1
2012-04-08 07:03:47	2012-04-08 17:03:47	VR2W-105215	A69-9001-1250	1
2012-04-08 07:34:54	2012-04-08 17:34:54	VR2W-105214	A69-9001-1250	1
2012-04-08 07:53:20	2012-04-08 17:53:20	VR2W-105214	A69-9001-1250	1
2012-04-08 08:18:57	2012-04-08 18:18:57	VR2W-105214	A69-9001-1250	1
2012-04-08 20:24:25	2012-04-09 06:24:25	VR2W-105214	A69-9001-1250	0
2012-04-08 20:28:57	2012-04-09 06:28:57	VR2W-105214	A69-9001-1250	0
2012-04-08 20:33:05	2012-04-09 06:33:05	VR2W-105214	A69-9001-1250	1
2012-04-08 20:43:35	2012-04-09 06:43:35	VR2W-105214	A69-9001-1250	1
2012-04-08 21:10:58	2012-04-09 07:10:58	VR2W-105213	A69-9001-1250	1
2012-04-08 21:32:17	2012-04-09 07:32:17	VR2W-105214	A69-9001-1250	1
2012-04-08 22:26:19	2012-04-09 08:26:19	VR2W-105214	A69-9001-1250	1
2012-04-08 22:33:22	2012-04-09 08:33:22	VR2W-105213	A69-9001-1250	1
2012-04-08 23:17:49	2012-04-09 09:17:49	VR2W-105214	A69-9001-1250	1
2012-04-09 01:38:46	2012-04-09 11:38:46	VR2W-105214	A69-9001-1250	1
2012-04-09 02:31:29	2012-04-09 12:31:29	VR2W-105214	A69-9001-1250	1
2012-04-09 02:34:50	2012-04-09 12:34:50	VR2W-105214	A69-9001-1250	1
2012-04-09 02:50:08	2012-04-09 12:50:08	VR2W-105214	A69-9001-1250	1
2012-04-09 02:54:08	2012-04-09 12:54:08	VR2W-105214	A69-9001-1250	1
2012-04-09 03:11:15	2012-04-09 13:11:15	VR2W-105214	A69-9001-1250	1
2012-04-09 03:15:05	2012-04-09 13:15:05	VR2W-105214	A69-9001-1250	1
2012-04-09 03:50:11	2012-04-09 13:50:11	VR2W-105214	A69-9001-1250	1
2012-04-09 04:20:23	2012-04-09 14:20:23	VR2W-105214	A69-9001-1250	1
2012-04-09 04:32:24	2012-04-09 14:32:24	VR2W-105214	A69-9001-1250	1
2012-04-09 05:46:47	2012-04-09 15:46:47	VR2W-105216	A69-9001-1250	1
2012-04-09 05:47:07	2012-04-09 15:47:07	VR2W-105214	A69-9001-1250	1
2012-04-09 06:30:17	2012-04-09 16:30:17	VR2W-105214	A69-9001-1250	1
2012-04-09 06:35:05	2012-04-09 16:35:05	VR2W-105214	A69-9001-1250	1
2012-04-09 07:50:28	2012-04-09 17:50:28	VR2W-105214	A69-9001-1250	1
2012-04-09 08:12:51	2012-04-09 18:12:51	VR2W-105214	A69-9001-1250	1
2012-04-09 20:33:19	2012-04-10 06:33:19	VR2W-105214	A69-9001-1250	1
2012-04-09 20:47:44	2012-04-10 06:47:44	VR2W-105214	A69-9001-1250	1
2012-04-09 20:52:15	2012-04-10 06:52:15	VR2W-105214	A69-9001-1250	1
2012-04-09 21:02:58	2012-04-10 07:02:58	VR2W-105214	A69-9001-1250	1
2012-04-09 21:06:20	2012-04-10 07:06:20	VR2W-105214	A69-9001-1250	1
2012-04-09 21:09:50	2012-04-10 07:09:50	VR2W-105214	A69-9001-1250	1
2012-04-09 21:17:45	2012-04-10 07:17:45	VR2W-105214	A69-9001-1250	1
2012-04-09 21:21:13	2012-04-10 07:21:13	VR2W-105214	A69-9001-1250	1
2012-04-09 21:24:52	2012-04-10 07:24:52	VR2W-105214	A69-9001-1250	1
2012-04-09 21:33:52	2012-04-10 07:33:52	VR2W-105214	A69-9001-1250	1
2012-04-09 21:38:45	2012-04-10 07:38:45	VR2W-105214	A69-9001-1250	1
2012-04-09 21:43:37	2012-04-10 07:43:37	VR2W-105214	A69-9001-1250	1
2012-04-09 21:48:25	2012-04-10 07:48:25	VR2W-105214	A69-9001-1250	1
2012-04-09 21:53:05	2012-04-10 07:53:05	VR2W-105214	A69-9001-1250	1
2012-04-09 22:16:50	2012-04-10 08:16:50	VR2W-105214	A69-9001-1250	1
2012-04-09 23:14:17	2012-04-10 09:14:17	VR2W-105214	A69-9001-1250	1
2012-04-10 01:12:14	2012-04-10 11:12:14	VR2W-105214	A69-9001-1250	1
2012-04-10 01:42:38	2012-04-10 11:42:38	VR2W-105214	A69-9001-1250	1
2012-04-10 01:56:52	2012-04-10 11:56:52	VR2W-105214	A69-9001-1250	1
2012-04-10 03:00:52	2012-04-10 13:00:52	VR2W-105214	A69-9001-1250	1
2012-04-10 03:21:01	2012-04-10 13:21:01	VR2W-105214	A69-9001-1250	1
2012-04-10 03:28:03	2012-04-10 13:28:03	VR2W-105214	A69-9001-1250	1
2012-04-10 03:32:01	2012-04-10 13:32:01	VR2W-105214	A69-9001-1250	1
2012-04-10 03:49:45	2012-04-10 13:49:45	VR2W-105214	A69-9001-1250	1
2012-04-10 04:19:11	2012-04-10 14:19:11	VR2W-105214	A69-9001-1250	1
2012-04-10 05:36:44	2012-04-10 15:36:44	VR2W-105214	A69-9001-1250	1
2012-04-10 07:41:26	2012-04-10 17:41:26	VR2W-105214	A69-9001-1250	1
2012-04-10 20:28:55	2012-04-11 06:28:55	VR2W-105214	A69-9001-1250	0
2012-04-10 20:33:00	2012-04-11 06:33:00	VR2W-105214	A69-9001-1250	1
2012-04-10 20:42:49	2012-04-11 06:42:49	VR2W-105214	A69-9001-1250	1
2012-04-10 20:47:42	2012-04-11 06:47:42	VR2W-105214	A69-9001-1250	1
2012-04-10 20:52:32	2012-04-11 06:52:32	VR2W-105214	A69-9001-1250	1
2012-04-10 21:01:50	2012-04-11 07:01:50	VR2W-105214	A69-9001-1250	1
2012-04-10 21:06:02	2012-04-11 07:06:02	VR2W-105214	A69-9001-1250	1
2012-04-10 21:09:31	2012-04-11 07:09:31	VR2W-105214	A69-9001-1250	1
2012-04-10 21:20:35	2012-04-11 07:20:35	VR2W-105214	A69-9001-1250	1
2012-04-10 21:27:15	2012-04-11 07:27:15	VR2W-105214	A69-9001-1250	1
2012-04-10 21:30:43	2012-04-11 07:30:43	VR2W-105214	A69-9001-1250	1
2012-04-10 21:34:23	2012-04-11 07:34:23	VR2W-105214	A69-9001-1250	1
2012-04-10 21:53:13	2012-04-11 07:53:13	VR2W-105214	A69-9001-1250	1
2012-04-10 22:07:42	2012-04-11 08:07:42	VR2W-105214	A69-9001-1250	1
2012-04-10 22:36:09	2012-04-11 08:36:09	VR2W-105213	A69-9001-1250	1
2012-04-11 01:11:47	2012-04-11 11:11:47	VR2W-105214	A69-9001-1250	1
2012-04-11 01:31:23	2012-04-11 11:31:23	VR2W-105214	A69-9001-1250	1
2012-04-11 02:17:05	2012-04-11 12:17:05	VR2W-105214	A69-9001-1250	1
2012-04-11 03:52:40	2012-04-11 13:52:40	VR2W-105214	A69-9001-1250	1
2012-04-11 04:09:21	2012-04-11 14:09:21	VR2W-105214	A69-9001-1250	1
2012-04-11 04:13:55	2012-04-11 14:13:55	VR2W-105214	A69-9001-1250	1
2012-04-11 04:18:09	2012-04-11 14:18:09	VR2W-105214	A69-9001-1250	1
2012-04-11 04:21:40	2012-04-11 14:21:40	VR2W-105214	A69-9001-1250	1
2012-04-11 04:44:19	2012-04-11 14:44:19	VR2W-105214	A69-9001-1250	1
2012-04-11 04:47:51	2012-04-11 14:47:51	VR2W-105214	A69-9001-1250	1
2012-04-11 04:51:40	2012-04-11 14:51:40	VR2W-105214	A69-9001-1250	1
2012-04-11 05:16:17	2012-04-11 15:16:17	VR2W-105214	A69-9001-1250	1
2012-04-11 05:24:41	2012-04-11 15:24:41	VR2W-105214	A69-9001-1250	1
2012-04-11 05:29:22	2012-04-11 15:29:22	VR2W-105214	A69-9001-1250	1
2012-04-11 05:33:47	2012-04-11 15:33:47	VR2W-105214	A69-9001-1250	1
2012-04-11 05:42:16	2012-04-11 15:42:16	VR2W-105214	A69-9001-1250	1
2012-04-11 05:46:29	2012-04-11 15:46:29	VR2W-105214	A69-9001-1250	1
2012-04-11 05:50:00	2012-04-11 15:50:00	VR2W-105214	A69-9001-1250	1
2012-04-11 05:53:46	2012-04-11 15:53:46	VR2W-105214	A69-9001-1250	1
2012-04-11 05:58:03	2012-04-11 15:58:03	VR2W-105214	A69-9001-1250	1
2012-04-11 06:01:42	2012-04-11 16:01:42	VR2W-105214	A69-9001-1250	1
2012-04-11 06:05:43	2012-04-11 16:05:43	VR2W-105214	A69-9001-1250	1
2012-04-11 06:10:29	2012-04-11 16:10:29	VR2W-105214	A69-9001-1250	1
2012-04-11 06:15:06	2012-04-11 16:15:06	VR2W-105214	A69-9001-1250	1
2012-04-11 06:19:24	2012-04-11 16:19:24	VR2W-105214	A69-9001-1250	1
2012-04-11 06:23:05	2012-04-11 16:23:05	VR2W-105214	A69-9001-1250	1
2012-04-11 06:30:27	2012-04-11 16:30:27	VR2W-105214	A69-9001-1250	1
2012-04-11 06:37:01	2012-04-11 16:37:01	VR2W-105214	A69-9001-1250	1
2012-04-11 06:54:38	2012-04-11 16:54:38	VR2W-105213	A69-9001-1250	1
2012-04-11 07:24:04	2012-04-11 17:24:04	VR2W-105213	A69-9001-1250	1
2012-04-11 07:44:20	2012-04-11 17:44:20	VR2W-105214	A69-9001-1250	1
2012-04-11 07:47:55	2012-04-11 17:47:55	VR2W-105214	A69-9001-1250	1
2012-04-11 20:38:08	2012-04-12 06:38:08	VR2W-105214	A69-9001-1250	1
2012-04-11 20:49:35	2012-04-12 06:49:35	VR2W-105214	A69-9001-1250	1
2012-04-11 20:53:06	2012-04-12 06:53:06	VR2W-105214	A69-9001-1250	1
2012-04-11 20:56:53	2012-04-12 06:56:53	VR2W-105214	A69-9001-1250	1
2012-04-11 21:01:10	2012-04-12 07:01:10	VR2W-105214	A69-9001-1250	1
2012-04-11 21:04:50	2012-04-12 07:04:50	VR2W-105214	A69-9001-1250	1
2012-04-11 21:08:52	2012-04-12 07:08:52	VR2W-105214	A69-9001-1250	1
2012-04-11 21:13:42	2012-04-12 07:13:42	VR2W-105214	A69-9001-1250	1
2012-04-11 21:18:26	2012-04-12 07:18:26	VR2W-105214	A69-9001-1250	1
2012-04-11 21:34:05	2012-04-12 07:34:05	VR2W-105214	A69-9001-1250	1
2012-04-11 21:37:54	2012-04-12 07:37:54	VR2W-105214	A69-9001-1250	1
2012-04-11 21:42:19	2012-04-12 07:42:19	VR2W-105214	A69-9001-1250	1
2012-04-11 21:54:45	2012-04-12 07:54:45	VR2W-105214	A69-9001-1250	1
2012-04-11 21:59:39	2012-04-12 07:59:39	VR2W-105214	A69-9001-1250	1
2012-04-11 22:04:30	2012-04-12 08:04:30	VR2W-105214	A69-9001-1250	1
2012-04-11 22:18:26	2012-04-12 08:18:26	VR2W-105214	A69-9001-1250	1
2012-04-11 22:27:08	2012-04-12 08:27:08	VR2W-105214	A69-9001-1250	1
2012-04-11 22:40:38	2012-04-12 08:40:38	VR2W-105214	A69-9001-1250	1
2012-04-11 23:11:26	2012-04-12 09:11:26	VR2W-105213	A69-9001-1250	1
2012-04-11 23:19:22	2012-04-12 09:19:22	VR2W-105213	A69-9001-1250	1
2012-04-11 23:27:24	2012-04-12 09:27:24	VR2W-105214	A69-9001-1250	1
2012-04-11 23:31:32	2012-04-12 09:31:32	VR2W-105214	A69-9001-1250	1
2012-04-12 00:18:44	2012-04-12 10:18:44	VR2W-105214	A69-9001-1250	1
2012-04-12 01:47:30	2012-04-12 11:47:30	VR2W-105214	A69-9001-1250	1
2012-04-12 02:23:58	2012-04-12 12:23:58	VR2W-105214	A69-9001-1250	1
2012-04-12 03:03:27	2012-04-12 13:03:27	VR2W-105214	A69-9001-1250	1
2012-04-12 03:38:42	2012-04-12 13:38:42	VR2W-105214	A69-9001-1250	1
2012-04-12 05:07:52	2012-04-12 15:07:52	VR2W-105214	A69-9001-1250	1
2012-04-12 05:35:48	2012-04-12 15:35:48	VR2W-105214	A69-9001-1250	1
2012-04-12 05:44:13	2012-04-12 15:44:13	VR2W-105214	A69-9001-1250	1
2012-04-12 05:48:53	2012-04-12 15:48:53	VR2W-105214	A69-9001-1250	1
2012-04-12 05:53:18	2012-04-12 15:53:18	VR2W-105214	A69-9001-1250	1
2012-04-12 06:09:13	2012-04-12 16:09:13	VR2W-105214	A69-9001-1250	1
2012-04-12 06:19:32	2012-04-12 16:19:32	VR2W-105213	A69-9001-1250	1
2012-04-12 20:15:41	2012-04-13 06:15:41	VR2W-105214	A69-9001-1250	0
2012-04-12 20:58:36	2012-04-13 06:58:36	VR2W-105213	A69-9001-1250	1
2012-04-12 21:02:51	2012-04-13 07:02:51	VR2W-105214	A69-9001-1250	1
2012-04-12 21:10:04	2012-04-13 07:10:04	VR2W-105214	A69-9001-1250	1
2012-04-12 21:14:17	2012-04-13 07:14:17	VR2W-105214	A69-9001-1250	1
2012-04-12 21:21:34	2012-04-13 07:21:34	VR2W-105214	A69-9001-1250	1
2012-04-12 21:25:49	2012-04-13 07:25:49	VR2W-105214	A69-9001-1250	1
2012-04-12 21:29:24	2012-04-13 07:29:24	VR2W-105214	A69-9001-1250	1
2012-04-12 21:32:40	2012-04-13 07:32:40	VR2W-105215	A69-9001-1250	1
2012-04-12 21:44:46	2012-04-13 07:44:46	VR2W-105215	A69-9001-1250	1
2012-04-12 21:48:54	2012-04-13 07:48:54	VR2W-105214	A69-9001-1250	1
2012-04-12 21:52:41	2012-04-13 07:52:41	VR2W-105214	A69-9001-1250	1
2012-04-12 21:57:01	2012-04-13 07:57:01	VR2W-105214	A69-9001-1250	1
2012-04-12 22:15:54	2012-04-13 08:15:54	VR2W-105214	A69-9001-1250	1
2012-04-12 22:49:30	2012-04-13 08:49:30	VR2W-105214	A69-9001-1250	1
2012-04-12 23:22:21	2012-04-13 09:22:21	VR2W-105214	A69-9001-1250	1
2012-04-13 00:20:54	2012-04-13 10:20:54	VR2W-105214	A69-9001-1250	1
2012-04-13 00:24:29	2012-04-13 10:24:29	VR2W-105214	A69-9001-1250	1
2012-04-13 01:04:22	2012-04-13 11:04:22	VR2W-105214	A69-9001-1250	1
2012-04-13 01:08:53	2012-04-13 11:08:53	VR2W-105214	A69-9001-1250	1
2012-04-13 01:34:12	2012-04-13 11:34:12	VR2W-105214	A69-9001-1250	1
2012-04-13 01:36:36	2012-04-13 11:36:36	VR2W-105213	A69-9001-1250	1
2012-04-13 02:13:31	2012-04-13 12:13:31	VR2W-105214	A69-9001-1250	1
2012-04-13 02:20:22	2012-04-13 12:20:22	VR2W-105214	A69-9001-1250	1
2012-04-13 02:43:24	2012-04-13 12:43:24	VR2W-105214	A69-9001-1250	1
2012-04-13 03:43:05	2012-04-13 13:43:05	VR2W-105214	A69-9001-1250	1
2012-04-13 04:04:35	2012-04-13 14:04:35	VR2W-105214	A69-9001-1250	1
2012-04-13 04:36:27	2012-04-13 14:36:27	VR2W-105214	A69-9001-1250	1
2012-04-13 04:40:24	2012-04-13 14:40:24	VR2W-105214	A69-9001-1250	1
2012-04-13 21:01:14	2012-04-14 07:01:14	VR2W-105214	A69-9001-1250	1
2012-04-13 21:04:05	2012-04-14 07:04:05	VR2W-105215	A69-9001-1250	1
2012-04-13 21:12:18	2012-04-14 07:12:18	VR2W-105218	A69-9001-1250	1
2012-04-13 21:19:53	2012-04-14 07:19:53	VR2W-105220	A69-9001-1250	1
2012-04-13 21:25:35	2012-04-14 07:25:35	VR2W-105222	A69-9001-1250	1
2012-04-13 21:47:12	2012-04-14 07:47:12	VR2W-105222	A69-9001-1250	1
2012-04-13 21:54:32	2012-04-14 07:54:32	VR2W-105220	A69-9001-1250	1
2012-04-13 22:03:24	2012-04-14 08:03:24	VR2W-105216	A69-9001-1250	1
2012-04-13 22:07:33	2012-04-14 08:07:33	VR2W-105214	A69-9001-1250	1
2012-04-13 22:11:57	2012-04-14 08:11:57	VR2W-105214	A69-9001-1250	1
2012-04-13 22:15:49	2012-04-14 08:15:49	VR2W-105214	A69-9001-1250	1
2012-04-13 22:29:00	2012-04-14 08:29:00	VR2W-105214	A69-9001-1250	1
2012-04-13 22:33:31	2012-04-14 08:33:31	VR2W-105214	A69-9001-1250	1
2012-04-13 22:48:18	2012-04-14 08:48:18	VR2W-105214	A69-9001-1250	1
2012-04-13 23:11:34	2012-04-14 09:11:34	VR2W-105214	A69-9001-1250	1
2012-04-13 23:28:12	2012-04-14 09:28:12	VR2W-105214	A69-9001-1250	1
2012-04-13 23:42:45	2012-04-14 09:42:45	VR2W-105214	A69-9001-1250	1
2012-04-13 23:55:43	2012-04-14 09:55:43	VR2W-105214	A69-9001-1250	1
2012-04-14 00:00:14	2012-04-14 10:00:14	VR2W-105214	A69-9001-1250	1
2012-04-14 00:10:53	2012-04-14 10:10:53	VR2W-105214	A69-9001-1250	1
2012-04-14 01:22:37	2012-04-14 11:22:37	VR2W-105214	A69-9001-1250	1
2012-04-14 01:57:56	2012-04-14 11:57:56	VR2W-105214	A69-9001-1250	1
2012-04-14 02:10:43	2012-04-14 12:10:43	VR2W-105214	A69-9001-1250	1
2012-04-14 03:02:06	2012-04-14 13:02:06	VR2W-105214	A69-9001-1250	1
2012-04-14 03:31:57	2012-04-14 13:31:57	VR2W-105214	A69-9001-1250	1
2012-04-14 04:26:52	2012-04-14 14:26:52	VR2W-105214	A69-9001-1250	1
2012-04-14 04:40:02	2012-04-14 14:40:02	VR2W-105214	A69-9001-1250	1
2012-04-14 05:19:16	2012-04-14 15:19:16	VR2W-105214	A69-9001-1250	1
2012-04-14 05:23:13	2012-04-14 15:23:13	VR2W-105214	A69-9001-1250	1
2012-04-14 05:27:52	2012-04-14 15:27:52	VR2W-105214	A69-9001-1250	1
2012-04-14 05:48:48	2012-04-14 15:48:48	VR2W-105214	A69-9001-1250	1
2012-04-14 06:15:42	2012-04-14 16:15:42	VR2W-105214	A69-9001-1250	1
2012-04-14 06:52:38	2012-04-14 16:52:38	VR2W-105214	A69-9001-1250	1
2012-04-14 07:14:14	2012-04-14 17:14:14	VR2W-105214	A69-9001-1250	1
2012-04-14 07:22:19	2012-04-14 17:22:19	VR2W-105214	A69-9001-1250	1
2012-04-14 20:24:18	2012-04-15 06:24:18	VR2W-105214	A69-9001-1250	0
2012-04-14 20:28:15	2012-04-15 06:28:15	VR2W-105214	A69-9001-1250	0
2012-04-14 21:15:15	2012-04-15 07:15:15	VR2W-105214	A69-9001-1250	1
2012-04-14 21:19:23	2012-04-15 07:19:23	VR2W-105214	A69-9001-1250	1
2012-04-14 21:42:15	2012-04-15 07:42:15	VR2W-105213	A69-9001-1250	1
2012-04-14 21:54:36	2012-04-15 07:54:36	VR2W-105214	A69-9001-1250	1
2012-04-14 21:58:51	2012-04-15 07:58:51	VR2W-105214	A69-9001-1250	1
2012-04-14 22:02:25	2012-04-15 08:02:25	VR2W-105214	A69-9001-1250	1
2012-04-14 22:10:47	2012-04-15 08:10:47	VR2W-105214	A69-9001-1250	1
2012-04-14 22:33:41	2012-04-15 08:33:41	VR2W-105214	A69-9001-1250	1
2012-04-14 23:53:27	2012-04-15 09:53:27	VR2W-105214	A69-9001-1250	1
2012-04-15 01:33:11	2012-04-15 11:33:11	VR2W-105214	A69-9001-1250	1
2012-04-15 01:40:12	2012-04-15 11:40:12	VR2W-105214	A69-9001-1250	1
2012-04-15 02:37:33	2012-04-15 12:37:33	VR2W-105214	A69-9001-1250	1
2012-04-15 02:55:36	2012-04-15 12:55:36	VR2W-105214	A69-9001-1250	1
2012-04-15 04:34:36	2012-04-15 14:34:36	VR2W-105214	A69-9001-1250	1
2012-04-15 06:43:43	2012-04-15 16:43:43	VR2W-105214	A69-9001-1250	1
2012-04-15 07:48:08	2012-04-15 17:48:08	VR2W-105214	A69-9001-1250	1
2012-04-15 07:51:38	2012-04-15 17:51:38	VR2W-105214	A69-9001-1250	1
2012-04-15 08:03:05	2012-04-15 18:03:05	VR2W-105214	A69-9001-1250	1
2012-04-15 21:07:06	2012-04-16 07:07:06	VR2W-105222	A69-9001-1250	1
2012-04-15 21:21:52	2012-04-16 07:21:52	VR2W-105222	A69-9001-1250	1
2012-04-15 22:32:53	2012-04-16 08:32:53	VR2W-105218	A69-9001-1250	1
2012-04-15 22:48:10	2012-04-16 08:48:10	VR2W-105217	A69-9001-1250	1
2012-04-15 22:52:21	2012-04-16 08:52:21	VR2W-105217	A69-9001-1250	1
2012-04-15 22:55:47	2012-04-16 08:55:47	VR2W-105217	A69-9001-1250	1
2012-04-15 22:59:24	2012-04-16 08:59:24	VR2W-105217	A69-9001-1250	1
2012-04-16 00:05:46	2012-04-16 10:05:46	VR2W-105214	A69-9001-1250	1
2012-04-16 03:04:07	2012-04-16 13:04:07	VR2W-105214	A69-9001-1250	1
2012-04-16 03:11:52	2012-04-16 13:11:52	VR2W-105214	A69-9001-1250	1
2012-04-16 03:20:01	2012-04-16 13:20:01	VR2W-105214	A69-9001-1250	1
2012-04-16 04:01:55	2012-04-16 14:01:55	VR2W-105214	A69-9001-1250	1
2012-04-16 04:54:59	2012-04-16 14:54:59	VR2W-105214	A69-9001-1250	1
2012-04-16 05:11:53	2012-04-16 15:11:53	VR2W-105214	A69-9001-1250	1
2012-04-16 05:24:34	2012-04-16 15:24:34	VR2W-105214	A69-9001-1250	1
2012-04-16 05:58:35	2012-04-16 15:58:35	VR2W-105214	A69-9001-1250	1
2012-04-16 07:27:06	2012-04-16 17:27:06	VR2W-105214	A69-9001-1250	1
2012-04-16 20:26:30	2012-04-17 06:26:30	VR2W-105217	A69-9001-1250	0
2012-04-16 20:30:24	2012-04-17 06:30:24	VR2W-105219	A69-9001-1250	1
2012-04-16 21:18:06	2012-04-17 07:18:06	VR2W-105222	A69-9001-1250	1
2012-04-16 21:29:58	2012-04-17 07:29:58	VR2W-105221	A69-9001-1250	1
2012-04-16 21:55:37	2012-04-17 07:55:37	VR2W-105213	A69-9001-1250	1
2012-04-16 22:14:49	2012-04-17 08:14:49	VR2W-105214	A69-9001-1250	1
2012-04-16 22:31:50	2012-04-17 08:31:50	VR2W-105214	A69-9001-1250	1
2012-04-16 22:35:35	2012-04-17 08:35:35	VR2W-105214	A69-9001-1250	1
2012-04-16 22:39:49	2012-04-17 08:39:49	VR2W-105214	A69-9001-1250	1
2012-04-16 23:11:16	2012-04-17 09:11:16	VR2W-105214	A69-9001-1250	1
2012-04-16 23:31:08	2012-04-17 09:31:08	VR2W-105214	A69-9001-1250	1
2012-04-16 23:35:19	2012-04-17 09:35:19	VR2W-105214	A69-9001-1250	1
2012-04-16 23:38:44	2012-04-17 09:38:44	VR2W-105214	A69-9001-1250	1
2012-04-16 23:50:57	2012-04-17 09:50:57	VR2W-105214	A69-9001-1250	1
2012-04-17 01:37:13	2012-04-17 11:37:13	VR2W-105214	A69-9001-1250	1
2012-04-17 02:05:44	2012-04-17 12:05:44	VR2W-105214	A69-9001-1250	1
2012-04-17 02:09:03	2012-04-17 12:09:03	VR2W-105214	A69-9001-1250	1
2012-04-17 02:12:25	2012-04-17 12:12:25	VR2W-105214	A69-9001-1250	1
2012-04-17 03:01:46	2012-04-17 13:01:46	VR2W-105214	A69-9001-1250	1
2012-04-17 03:05:38	2012-04-17 13:05:38	VR2W-105214	A69-9001-1250	1
2012-04-17 03:14:05	2012-04-17 13:14:05	VR2W-105214	A69-9001-1250	1
2012-04-17 04:09:59	2012-04-17 14:09:59	VR2W-105214	A69-9001-1250	1
2012-04-17 04:38:26	2012-04-17 14:38:26	VR2W-105214	A69-9001-1250	1
2012-04-17 05:26:10	2012-04-17 15:26:10	VR2W-105214	A69-9001-1250	1
2012-04-17 06:56:43	2012-04-17 16:56:43	VR2W-105214	A69-9001-1250	1
2012-04-17 07:01:35	2012-04-17 17:01:35	VR2W-105214	A69-9001-1250	1
2012-04-17 08:19:57	2012-04-17 18:19:57	VR2W-105214	A69-9001-1250	1
2012-04-17 22:01:59	2012-04-18 08:01:59	VR2W-105220	A69-9001-1250	1
2012-04-17 22:05:49	2012-04-18 08:05:49	VR2W-105219	A69-9001-1250	1
2012-04-17 22:09:37	2012-04-18 08:09:37	VR2W-105218	A69-9001-1250	1
2012-04-18 00:15:09	2012-04-18 10:15:09	VR2W-105214	A69-9001-1250	1
2012-04-18 01:32:49	2012-04-18 11:32:49	VR2W-105214	A69-9001-1250	1
2012-04-18 01:56:33	2012-04-18 11:56:33	VR2W-105214	A69-9001-1250	1
2012-04-18 03:29:32	2012-04-18 13:29:32	VR2W-105214	A69-9001-1250	1
2012-04-18 03:59:04	2012-04-18 13:59:04	VR2W-105214	A69-9001-1250	1
2012-04-18 05:01:12	2012-04-18 15:01:12	VR2W-105214	A69-9001-1250	1
2012-04-18 05:09:23	2012-04-18 15:09:23	VR2W-105214	A69-9001-1250	1
2012-04-18 22:00:55	2012-04-19 08:00:55	VR2W-105221	A69-9001-1250	1
2012-04-18 22:07:44	2012-04-19 08:07:44	VR2W-105218	A69-9001-1250	1
2012-04-18 22:14:58	2012-04-19 08:14:58	VR2W-105216	A69-9001-1250	1
2012-04-19 02:19:20	2012-04-19 12:19:20	VR2W-105214	A69-9001-1250	1
2012-04-19 02:53:34	2012-04-19 12:53:34	VR2W-105214	A69-9001-1250	1
2012-04-19 03:36:30	2012-04-19 13:36:30	VR2W-105214	A69-9001-1250	1
2012-04-19 04:03:06	2012-04-19 14:03:06	VR2W-105214	A69-9001-1250	1
2012-04-19 04:40:38	2012-04-19 14:40:38	VR2W-105214	A69-9001-1250	1
2012-04-19 05:34:16	2012-04-19 15:34:16	VR2W-105215	A69-9001-1250	1
2012-04-19 07:09:14	2012-04-19 17:09:14	VR2W-105214	A69-9001-1250	1
2012-04-19 20:23:38	2012-04-20 06:23:38	VR2W-105217	A69-9001-1250	0
2012-04-19 21:59:15	2012-04-20 07:59:15	VR2W-105222	A69-9001-1250	1
2012-04-19 22:07:39	2012-04-20 08:07:39	VR2W-105222	A69-9001-1250	1
2012-04-19 22:15:03	2012-04-20 08:15:03	VR2W-105222	A69-9001-1250	1
2012-04-19 22:24:24	2012-04-20 08:24:24	VR2W-105219	A69-9001-1250	1
2012-04-20 00:06:31	2012-04-20 10:06:31	VR2W-105214	A69-9001-1250	1
2012-04-20 00:46:06	2012-04-20 10:46:06	VR2W-105214	A69-9001-1250	1
2012-04-20 01:15:17	2012-04-20 11:15:17	VR2W-105214	A69-9001-1250	1
2012-04-20 02:05:04	2012-04-20 12:05:04	VR2W-105214	A69-9001-1250	1
2012-04-20 02:45:53	2012-04-20 12:45:53	VR2W-105214	A69-9001-1250	1
2012-04-20 04:13:13	2012-04-20 14:13:13	VR2W-105214	A69-9001-1250	1
2012-04-20 05:18:27	2012-04-20 15:18:27	VR2W-105214	A69-9001-1250	1
2012-04-20 05:21:54	2012-04-20 15:21:54	VR2W-105214	A69-9001-1250	1
2012-04-20 05:47:12	2012-04-20 15:47:12	VR2W-105214	A69-9001-1250	1
2012-04-20 20:18:22	2012-04-21 06:18:22	VR2W-105214	A69-9001-1250	0
2012-04-20 20:40:47	2012-04-21 06:40:47	VR2W-105220	A69-9001-1250	1
2012-04-20 22:47:23	2012-04-21 08:47:23	VR2W-105222	A69-9001-1250	1
2012-04-20 22:55:10	2012-04-21 08:55:10	VR2W-105222	A69-9001-1250	1
2012-04-21 00:15:46	2012-04-21 10:15:46	VR2W-105214	A69-9001-1250	1
2012-04-21 00:48:11	2012-04-21 10:48:11	VR2W-105214	A69-9001-1250	1
2012-04-21 01:18:02	2012-04-21 11:18:02	VR2W-105214	A69-9001-1250	1
2012-04-21 04:36:55	2012-04-21 14:36:55	VR2W-105214	A69-9001-1250	1
2012-04-21 07:27:53	2012-04-21 17:27:53	VR2W-105214	A69-9001-1250	1
2012-04-21 20:30:40	2012-04-22 06:30:40	VR2W-105215	A69-9001-1250	1
2012-04-21 20:39:22	2012-04-22 06:39:22	VR2W-105219	A69-9001-1250	1
2012-04-21 22:51:14	2012-04-22 08:51:14	VR2W-105222	A69-9001-1250	1
2012-04-21 23:05:30	2012-04-22 09:05:30	VR2W-105217	A69-9001-1250	1
2012-04-22 02:04:53	2012-04-22 12:04:53	VR2W-105214	A69-9001-1250	1
2012-04-22 03:57:08	2012-04-22 13:57:08	VR2W-105214	A69-9001-1250	1
2012-04-22 05:40:25	2012-04-22 15:40:25	VR2W-105214	A69-9001-1250	1
2012-04-22 23:33:54	2012-04-23 09:33:54	VR2W-105221	A69-9001-1250	1
2012-04-22 23:42:00	2012-04-23 09:42:00	VR2W-105219	A69-9001-1250	1
2012-04-22 23:45:02	2012-04-23 09:45:02	VR2W-105217	A69-9001-1250	1
2012-04-22 23:48:49	2012-04-23 09:48:49	VR2W-105215	A69-9001-1250	1
2012-04-23 02:46:00	2012-04-23 12:46:00	VR2W-105214	A69-9001-1250	1
2012-04-23 03:54:11	2012-04-23 13:54:11	VR2W-105214	A69-9001-1250	1
2012-04-23 20:38:32	2012-04-24 06:38:32	VR2W-105214	A69-9001-1250	1
2012-04-23 21:47:15	2012-04-24 07:47:15	VR2W-105218	A69-9001-1250	1
2012-04-24 21:16:23	2012-04-25 07:16:23	VR2W-105214	A69-9001-1250	1
2012-04-24 21:21:08	2012-04-25 07:21:08	VR2W-105214	A69-9001-1250	1
2012-04-25 02:13:17	2012-04-25 12:13:17	VR2W-105214	A69-9001-1250	1
2012-04-25 03:52:32	2012-04-25 13:52:32	VR2W-105214	A69-9001-1250	1
2012-04-25 04:02:22	2012-04-25 14:02:22	VR2W-105214	A69-9001-1250	1
2012-04-25 04:17:00	2012-04-25 14:17:00	VR2W-105214	A69-9001-1250	1
2012-04-25 04:49:37	2012-04-25 14:49:37	VR2W-105214	A69-9001-1250	1
2012-04-25 20:56:45	2012-04-26 06:56:45	VR2W-105215	A69-9001-1250	1
2012-04-25 21:29:42	2012-04-26 07:29:42	VR2W-105214	A69-9001-1250	1
2012-04-25 21:39:24	2012-04-26 07:39:24	VR2W-105214	A69-9001-1250	1
2012-04-25 21:48:44	2012-04-26 07:48:44	VR2W-105214	A69-9001-1250	1
2012-04-26 20:57:04	2012-04-27 06:57:04	VR2W-105214	A69-9001-1250	1
2012-04-26 22:18:53	2012-04-27 08:18:53	VR2W-105219	A69-9001-1250	1
2012-04-27 05:37:02	2012-04-27 15:37:02	VR2W-105214	A69-9001-1250	1
2012-04-27 06:38:18	2012-04-27 16:38:18	VR2W-105214	A69-9001-1250	1
2012-04-27 20:52:01	2012-04-28 06:52:01	VR2W-105214	A69-9001-1250	1
2012-04-27 21:14:56	2012-04-28 07:14:56	VR2W-105214	A69-9001-1250	1
2012-04-28 01:47:42	2012-04-28 11:47:42	VR2W-105214	A69-9001-1250	1
2012-04-28 20:40:37	2012-04-29 06:40:37	VR2W-105214	A69-9001-1250	1
2012-04-28 21:45:32	2012-04-29 07:45:32	VR2W-105217	A69-9001-1250	1
2012-04-29 03:29:02	2012-04-29 13:29:02	VR2W-105214	A69-9001-1250	1
2012-04-29 21:33:11	2012-04-30 07:33:11	VR2W-105214	A69-9001-1250	1
2012-04-30 00:13:43	2012-04-30 10:13:43	VR2W-105214	A69-9001-1250	1
2012-04-30 03:52:44	2012-04-30 13:52:44	VR2W-105214	A69-9001-1250	1
2012-04-30 20:29:43	2012-05-01 06:29:43	VR2W-105215	A69-9001-1250	0
2012-04-30 21:49:25	2012-05-01 07:49:25	VR2W-105221	A69-9001-1250	1
2012-05-02 01:19:19	2012-05-02 11:19:19	VR2W-105214	A69-9001-1250	1
2012-05-02 02:13:07	2012-05-02 12:13:07	VR2W-105214	A69-9001-1250	1
2012-05-03 02:13:46	2012-05-03 12:13:46	VR2W-105214	A69-9001-1250	1
2012-05-04 01:39:22	2012-05-04 11:39:22	VR2W-105214	A69-9001-1250	1
2012-05-04 22:16:58	2012-05-05 08:16:58	VR2W-105217	A69-9001-1250	1
2012-05-05 02:47:11	2012-05-05 12:47:11	VR2W-105214	A69-9001-1250	1
2012-05-05 03:07:48	2012-05-05 13:07:48	VR2W-105214	A69-9001-1250	1
2012-05-05 03:45:56	2012-05-05 13:45:56	VR2W-105214	A69-9001-1250	1
2012-05-06 05:58:30	2012-05-06 15:58:30	VR2W-105214	A69-9001-1250	1
2012-05-06 22:48:24	2012-05-07 08:48:24	VR2W-105218	A69-9001-1250	1
2012-05-07 20:28:32	2012-05-08 06:28:32	VR2W-105216	A69-9001-1250	0
2012-05-08 23:25:03	2012-05-09 09:25:03	VR2W-105214	A69-9001-1250	1
2012-05-09 04:14:11	2012-05-09 14:14:11	VR2W-105214	A69-9001-1250	1
2012-05-09 06:37:18	2012-05-09 16:37:18	VR2W-105214	A69-9001-1250	1
2012-05-09 21:26:01	2012-05-10 07:26:01	VR2W-105214	A69-9001-1250	1
2012-05-10 02:53:42	2012-05-10 12:53:42	VR2W-105214	A69-9001-1250	1
2012-05-10 03:28:58	2012-05-10 13:28:58	VR2W-105214	A69-9001-1250	1
2012-05-10 04:58:43	2012-05-10 14:58:43	VR2W-105214	A69-9001-1250	1
2012-05-11 05:12:20	2012-05-11 15:12:20	VR2W-105214	A69-9001-1250	1
2012-05-12 22:21:12	2012-05-13 08:21:12	VR2W-105214	A69-9001-1250	1
2012-05-12 23:06:29	2012-05-13 09:06:29	VR2W-105214	A69-9001-1250	1
2012-05-13 00:04:21	2012-05-13 10:04:21	VR2W-105214	A69-9001-1250	1
2012-05-13 01:03:55	2012-05-13 11:03:55	VR2W-105214	A69-9001-1250	1
2012-05-13 01:11:45	2012-05-13 11:11:45	VR2W-105214	A69-9001-1250	1
2012-05-13 23:57:22	2012-05-14 09:57:22	VR2W-105214	A69-9001-1250	1
2012-05-14 00:10:21	2012-05-14 10:10:21	VR2W-105214	A69-9001-1250	1
2012-05-14 02:24:23	2012-05-14 12:24:23	VR2W-105214	A69-9001-1250	1
2012-05-14 02:41:16	2012-05-14 12:41:16	VR2W-105214	A69-9001-1250	1
2012-05-14 03:05:21	2012-05-14 13:05:21	VR2W-105214	A69-9001-1250	1
2012-05-14 04:27:35	2012-05-14 14:27:35	VR2W-105214	A69-9001-1250	1
2012-05-15 01:12:11	2012-05-15 11:12:11	VR2W-105214	A69-9001-1250	1
2012-05-15 02:32:49	2012-05-15 12:32:49	VR2W-105214	A69-9001-1250	1
2012-05-15 03:00:55	2012-05-15 13:00:55	VR2W-105214	A69-9001-1250	1
2012-05-15 07:45:27	2012-05-15 17:45:27	VR2W-105214	A69-9001-1250	1
2012-05-16 02:03:42	2012-05-16 12:03:42	VR2W-105214	A69-9001-1250	1
2012-05-16 06:00:33	2012-05-16 16:00:33	VR2W-105214	A69-9001-1250	1
2012-05-16 06:25:36	2012-05-16 16:25:36	VR2W-105214	A69-9001-1250	1
2012-05-17 02:44:55	2012-05-17 12:44:55	VR2W-105214	A69-9001-1250	1
2012-05-17 06:07:22	2012-05-17 16:07:22	VR2W-105214	A69-9001-1250	1
2012-05-18 03:10:41	2012-05-18 13:10:41	VR2W-105214	A69-9001-1250	1
2012-05-18 20:29:23	2012-05-19 06:29:23	VR2W-105217	A69-9001-1250	0
2012-05-19 02:00:47	2012-05-19 12:00:47	VR2W-105214	A69-9001-1250	1
2012-05-19 02:05:28	2012-05-19 12:05:28	VR2W-105214	A69-9001-1250	1
2012-05-19 04:27:34	2012-05-19 14:27:34	VR2W-105214	A69-9001-1250	1
2012-05-19 05:42:54	2012-05-19 15:42:54	VR2W-105214	A69-9001-1250	1
2012-05-19 06:17:51	2012-05-19 16:17:51	VR2W-105214	A69-9001-1250	1
2012-05-20 04:51:52	2012-05-20 14:51:52	VR2W-105214	A69-9001-1250	1
2012-05-20 05:36:46	2012-05-20 15:36:46	VR2W-105214	A69-9001-1250	1
2012-05-21 01:14:58	2012-05-21 11:14:58	VR2W-105214	A69-9001-1250	1
2012-05-21 02:36:47	2012-05-21 12:36:47	VR2W-105214	A69-9001-1250	1
2012-05-22 01:36:17	2012-05-22 11:36:17	VR2W-105214	A69-9001-1250	1
2012-05-22 04:20:29	2012-05-22 14:20:29	VR2W-105214	A69-9001-1250	1
2012-05-23 01:59:22	2012-05-23 11:59:22	VR2W-105214	A69-9001-1250	1
2012-05-23 02:02:56	2012-05-23 12:02:56	VR2W-105214	A69-9001-1250	1
2012-05-23 04:52:44	2012-05-23 14:52:44	VR2W-105214	A69-9001-1250	1
2012-05-23 21:09:06	2012-05-24 07:09:06	VR2W-105218	A69-9001-1250	1
2012-05-24 08:03:36	2012-05-24 18:03:36	VR2W-105214	A69-9001-1250	1
2012-05-24 21:16:30	2012-05-25 07:16:30	VR2W-105214	A69-9001-1250	1
2012-05-24 22:31:49	2012-05-25 08:31:49	VR2W-105214	A69-9001-1250	1
2012-05-25 01:01:47	2012-05-25 11:01:47	VR2W-105214	A69-9001-1250	1
2012-05-26 04:24:31	2012-05-26 14:24:31	VR2W-105214	A69-9001-1250	1
2012-05-27 21:55:18	2012-05-28 07:55:18	VR2W-105218	A69-9001-1250	1
2012-05-27 21:59:18	2012-05-28 07:59:18	VR2W-105218	A69-9001-1250	1
2012-05-28 02:02:44	2012-05-28 12:02:44	VR2W-105214	A69-9001-1250	1
2012-05-28 21:14:25	2012-05-29 07:14:25	VR2W-105218	A69-9001-1250	1
2012-05-28 22:17:56	2012-05-29 08:17:56	VR2W-105222	A69-9001-1250	1
2012-05-28 22:33:40	2012-05-29 08:33:40	VR2W-105218	A69-9001-1250	1
2012-05-30 00:21:06	2012-05-30 10:21:06	VR2W-105214	A69-9001-1250	1
2012-05-30 04:03:28	2012-05-30 14:03:28	VR2W-105214	A69-9001-1250	1
2012-05-30 07:37:53	2012-05-30 17:37:53	VR2W-105214	A69-9001-1250	1
2012-05-30 21:57:15	2012-05-31 07:57:15	VR2W-105222	A69-9001-1250	1
2012-05-30 22:19:00	2012-05-31 08:19:00	VR2W-105219	A69-9001-1250	1
2012-05-30 22:36:32	2012-05-31 08:36:32	VR2W-105214	A69-9001-1250	1
2012-05-30 23:51:37	2012-05-31 09:51:37	VR2W-105214	A69-9001-1250	1
2012-05-31 22:25:08	2012-06-01 08:25:08	VR2W-105218	A69-9001-1250	1
2012-06-01 00:07:33	2012-06-01 10:07:33	VR2W-105214	A69-9001-1250	1
2012-06-01 02:33:25	2012-06-01 12:33:25	VR2W-105214	A69-9001-1250	1
2012-06-01 02:42:04	2012-06-01 12:42:04	VR2W-105214	A69-9001-1250	1
2012-06-01 20:30:24	2012-06-02 06:30:24	VR2W-105219	A69-9001-1250	1
2012-06-01 23:13:45	2012-06-02 09:13:45	VR2W-105214	A69-9001-1250	1
2012-06-01 23:18:05	2012-06-02 09:18:05	VR2W-105214	A69-9001-1250	1
2012-06-02 00:03:44	2012-06-02 10:03:44	VR2W-105214	A69-9001-1250	1
2012-06-02 01:18:52	2012-06-02 11:18:52	VR2W-105214	A69-9001-1250	1
2012-06-02 01:46:39	2012-06-02 11:46:39	VR2W-105214	A69-9001-1250	1
2012-06-02 03:10:29	2012-06-02 13:10:29	VR2W-105214	A69-9001-1250	1
2012-06-02 04:01:21	2012-06-02 14:01:21	VR2W-105214	A69-9001-1250	1
2012-06-02 04:05:19	2012-06-02 14:05:19	VR2W-105214	A69-9001-1250	1
2012-06-02 04:27:07	2012-06-02 14:27:07	VR2W-105214	A69-9001-1250	1
2012-06-02 04:42:15	2012-06-02 14:42:15	VR2W-105214	A69-9001-1250	1
2012-06-02 05:15:42	2012-06-02 15:15:42	VR2W-105214	A69-9001-1250	1
2012-06-02 06:17:48	2012-06-02 16:17:48	VR2W-105214	A69-9001-1250	1
2012-06-02 07:54:30	2012-06-02 17:54:30	VR2W-105214	A69-9001-1250	1
2012-06-04 03:46:42	2012-06-04 13:46:42	VR2W-105214	A69-9001-1250	1
2012-06-04 04:28:14	2012-06-04 14:28:14	VR2W-105214	A69-9001-1250	1
2012-06-04 05:06:00	2012-06-04 15:06:00	VR2W-105214	A69-9001-1250	1
2012-06-04 05:31:26	2012-06-04 15:31:26	VR2W-105214	A69-9001-1250	1
2012-06-05 03:37:40	2012-06-05 13:37:40	VR2W-105214	A69-9001-1250	1
2012-06-05 05:25:10	2012-06-05 15:25:10	VR2W-105214	A69-9001-1250	1
2012-06-05 07:58:58	2012-06-05 17:58:58	VR2W-105214	A69-9001-1250	1
2012-06-05 20:41:08	2012-06-06 06:41:08	VR2W-105218	A69-9001-1250	1
2012-06-06 05:39:30	2012-06-06 15:39:30	VR2W-105214	A69-9001-1250	1
2012-06-06 06:08:33	2012-06-06 16:08:33	VR2W-105214	A69-9001-1250	1
2012-06-06 07:09:51	2012-06-06 17:09:51	VR2W-105214	A69-9001-1250	1
2012-06-06 20:30:31	2012-06-07 06:30:31	VR2W-105214	A69-9001-1250	1
2012-06-06 20:37:10	2012-06-07 06:37:10	VR2W-105217	A69-9001-1250	1
2012-06-06 20:42:22	2012-06-07 06:42:22	VR2W-105220	A69-9001-1250	1
2012-06-06 23:54:01	2012-06-07 09:54:01	VR2W-105219	A69-9001-1250	1
2012-06-07 02:12:47	2012-06-07 12:12:47	VR2W-105214	A69-9001-1250	1
2012-06-07 05:40:01	2012-06-07 15:40:01	VR2W-105214	A69-9001-1250	1
2012-06-08 07:48:54	2012-06-08 17:48:54	VR2W-105214	A69-9001-1250	1
2012-06-08 21:14:11	2012-06-09 07:14:11	VR2W-105220	A69-9001-1250	1
2012-06-09 04:33:47	2012-06-09 14:33:47	VR2W-105214	A69-9001-1250	1
2012-06-09 04:54:21	2012-06-09 14:54:21	VR2W-105214	A69-9001-1250	1
2012-06-09 21:54:15	2012-06-10 07:54:15	VR2W-105214	A69-9001-1250	1
2012-06-10 04:43:11	2012-06-10 14:43:11	VR2W-105214	A69-9001-1250	1
2012-06-10 05:06:11	2012-06-10 15:06:11	VR2W-105214	A69-9001-1250	1
2012-06-10 05:10:50	2012-06-10 15:10:50	VR2W-105214	A69-9001-1250	1
2012-06-10 05:35:46	2012-06-10 15:35:46	VR2W-105214	A69-9001-1250	1
2012-06-10 05:40:31	2012-06-10 15:40:31	VR2W-105214	A69-9001-1250	1
2012-06-10 06:30:36	2012-06-10 16:30:36	VR2W-105214	A69-9001-1250	1
2012-06-10 07:50:40	2012-06-10 17:50:40	VR2W-105214	A69-9001-1250	1
2012-06-10 21:00:04	2012-06-11 07:00:04	VR2W-105218	A69-9001-1250	1
2012-06-10 21:04:00	2012-06-11 07:04:00	VR2W-105219	A69-9001-1250	1
2012-06-11 00:48:03	2012-06-11 10:48:03	VR2W-105214	A69-9001-1250	1
2012-06-12 00:02:23	2012-06-12 10:02:23	VR2W-105214	A69-9001-1250	1
2012-06-13 01:47:59	2012-06-13 11:47:59	VR2W-105214	A69-9001-1250	1
2012-06-13 04:38:17	2012-06-13 14:38:17	VR2W-105214	A69-9001-1250	1
2012-06-13 20:25:42	2012-06-14 06:25:42	VR2W-105214	A69-9001-1250	0
2012-06-13 22:43:15	2012-06-14 08:43:15	VR2W-105221	A69-9001-1250	1
2012-06-14 01:52:42	2012-06-14 11:52:42	VR2W-105214	A69-9001-1250	1
2012-06-14 05:35:10	2012-06-14 15:35:10	VR2W-105214	A69-9001-1250	1
2012-06-14 05:51:39	2012-06-14 15:51:39	VR2W-105214	A69-9001-1250	1
2012-06-14 23:45:05	2012-06-15 09:45:05	VR2W-105214	A69-9001-1250	1
2012-06-15 03:08:27	2012-06-15 13:08:27	VR2W-105214	A69-9001-1250	1
2012-06-15 05:20:01	2012-06-15 15:20:01	VR2W-105214	A69-9001-1250	1
2012-06-16 00:32:44	2012-06-16 10:32:44	VR2W-105214	A69-9001-1250	1
2012-06-16 02:25:57	2012-06-16 12:25:57	VR2W-105214	A69-9001-1250	1
2012-06-16 02:53:35	2012-06-16 12:53:35	VR2W-105214	A69-9001-1250	1
2012-06-16 04:03:42	2012-06-16 14:03:42	VR2W-105214	A69-9001-1250	1
2012-06-16 04:39:11	2012-06-16 14:39:11	VR2W-105214	A69-9001-1250	1
2012-06-16 04:51:09	2012-06-16 14:51:09	VR2W-105214	A69-9001-1250	1
2012-06-16 07:58:05	2012-06-16 17:58:05	VR2W-105214	A69-9001-1250	1
2012-06-16 23:29:38	2012-06-17 09:29:38	VR2W-105219	A69-9001-1250	1
2012-06-17 02:43:51	2012-06-17 12:43:51	VR2W-105214	A69-9001-1250	1
2012-06-17 02:55:58	2012-06-17 12:55:58	VR2W-105214	A69-9001-1250	1
2012-06-17 03:07:57	2012-06-17 13:07:57	VR2W-105214	A69-9001-1250	1
2012-06-17 04:35:11	2012-06-17 14:35:11	VR2W-105214	A69-9001-1250	1
2012-06-17 20:35:55	2012-06-18 06:35:55	VR2W-105220	A69-9001-1250	1
2012-06-18 04:26:24	2012-06-18 14:26:24	VR2W-105214	A69-9001-1250	1
2012-06-18 05:15:53	2012-06-18 15:15:53	VR2W-105214	A69-9001-1250	1
2012-06-18 20:30:39	2012-06-19 06:30:39	VR2W-105214	A69-9001-1250	1
2012-06-18 22:42:44	2012-06-19 08:42:44	VR2W-105222	A69-9001-1250	1
2012-06-19 02:48:54	2012-06-19 12:48:54	VR2W-105214	A69-9001-1250	1
2012-06-19 03:34:46	2012-06-19 13:34:46	VR2W-105214	A69-9001-1250	1
2012-06-19 03:38:08	2012-06-19 13:38:08	VR2W-105214	A69-9001-1250	1
2012-06-19 05:32:13	2012-06-19 15:32:13	VR2W-105214	A69-9001-1250	1
2012-06-19 20:43:36	2012-06-20 06:43:36	VR2W-105218	A69-9001-1250	1
2012-06-20 01:37:19	2012-06-20 11:37:19	VR2W-105214	A69-9001-1250	1
2012-06-20 03:37:16	2012-06-20 13:37:16	VR2W-105214	A69-9001-1250	1
2012-06-20 04:28:10	2012-06-20 14:28:10	VR2W-105214	A69-9001-1250	1
2012-06-20 06:18:00	2012-06-20 16:18:00	VR2W-105214	A69-9001-1250	1
2012-06-20 06:38:25	2012-06-20 16:38:25	VR2W-105214	A69-9001-1250	1
2012-06-20 23:41:58	2012-06-21 09:41:58	VR2W-105217	A69-9001-1250	1
2012-06-21 08:02:55	2012-06-21 18:02:55	VR2W-105214	A69-9001-1250	1
2012-06-21 20:45:09	2012-06-22 06:45:09	VR2W-105218	A69-9001-1250	1
2012-06-21 23:43:15	2012-06-22 09:43:15	VR2W-105222	A69-9001-1250	1
2012-06-23 04:09:31	2012-06-23 14:09:31	VR2W-105214	A69-9001-1250	1
2012-06-23 07:53:53	2012-06-23 17:53:53	VR2W-105214	A69-9001-1250	1
2012-06-23 21:21:25	2012-06-24 07:21:25	VR2W-105214	A69-9001-1250	1
2012-06-23 21:25:38	2012-06-24 07:25:38	VR2W-105214	A69-9001-1250	1
2012-06-23 21:44:27	2012-06-24 07:44:27	VR2W-105214	A69-9001-1250	1
2012-06-24 04:55:30	2012-06-24 14:55:30	VR2W-105214	A69-9001-1250	1
2012-06-24 06:09:43	2012-06-24 16:09:43	VR2W-105214	A69-9001-1250	1
2012-06-24 23:23:41	2012-06-25 09:23:41	VR2W-105214	A69-9001-1250	1
2012-06-24 23:34:35	2012-06-25 09:34:35	VR2W-105214	A69-9001-1250	1
2012-06-24 23:42:35	2012-06-25 09:42:35	VR2W-105218	A69-9001-1250	1
2012-06-25 02:21:18	2012-06-25 12:21:18	VR2W-105214	A69-9001-1250	1
2012-06-25 03:00:57	2012-06-25 13:00:57	VR2W-105214	A69-9001-1250	1
2012-06-25 03:21:55	2012-06-25 13:21:55	VR2W-105214	A69-9001-1250	1
2012-06-25 03:38:58	2012-06-25 13:38:58	VR2W-105214	A69-9001-1250	1
2012-06-25 03:54:42	2012-06-25 13:54:42	VR2W-105214	A69-9001-1250	1
2012-06-25 03:59:11	2012-06-25 13:59:11	VR2W-105214	A69-9001-1250	1
2012-06-25 04:08:02	2012-06-25 14:08:02	VR2W-105214	A69-9001-1250	1
2012-06-25 04:26:10	2012-06-25 14:26:10	VR2W-105214	A69-9001-1250	1
2012-06-25 06:42:19	2012-06-25 16:42:19	VR2W-105214	A69-9001-1250	1
2012-06-25 23:13:33	2012-06-26 09:13:33	VR2W-105214	A69-9001-1250	1
2012-06-26 00:44:06	2012-06-26 10:44:06	VR2W-105222	A69-9001-1250	1
2012-06-26 02:32:48	2012-06-26 12:32:48	VR2W-105214	A69-9001-1250	1
2012-06-26 21:14:59	2012-06-27 07:14:59	VR2W-105217	A69-9001-1250	1
2012-06-26 21:26:33	2012-06-27 07:26:33	VR2W-105221	A69-9001-1250	1
2012-06-27 03:40:31	2012-06-27 13:40:31	VR2W-105214	A69-9001-1250	1
2012-06-27 04:35:23	2012-06-27 14:35:23	VR2W-105214	A69-9001-1250	1
2012-06-28 05:48:48	2012-06-28 15:48:48	VR2W-105214	A69-9001-1250	1
2012-06-28 07:45:00	2012-06-28 17:45:00	VR2W-105214	A69-9001-1250	1
2012-06-28 07:49:42	2012-06-28 17:49:42	VR2W-105214	A69-9001-1250	1
2012-06-28 20:37:53	2012-06-29 06:37:53	VR2W-105218	A69-9001-1250	1
2012-06-29 07:56:00	2012-06-29 17:56:00	VR2W-105214	A69-9001-1250	1
2012-06-30 00:27:35	2012-06-30 10:27:35	VR2W-105214	A69-9001-1250	1
2012-06-30 01:25:25	2012-06-30 11:25:25	VR2W-105214	A69-9001-1250	1
2012-06-30 01:40:46	2012-06-30 11:40:46	VR2W-105214	A69-9001-1250	1
2012-06-30 01:56:11	2012-06-30 11:56:11	VR2W-105214	A69-9001-1250	1
2012-06-30 04:37:49	2012-06-30 14:37:49	VR2W-105214	A69-9001-1250	1
2012-06-30 05:39:53	2012-06-30 15:39:53	VR2W-105214	A69-9001-1250	1
2012-06-30 23:03:30	2012-07-01 09:03:30	VR2W-105214	A69-9001-1250	1
2012-07-01 01:31:38	2012-07-01 11:31:38	VR2W-105214	A69-9001-1250	1
2012-07-01 03:44:38	2012-07-01 13:44:38	VR2W-105214	A69-9001-1250	1
2012-07-01 05:00:40	2012-07-01 15:00:40	VR2W-105214	A69-9001-1250	1
2012-07-01 05:04:47	2012-07-01 15:04:47	VR2W-105214	A69-9001-1250	1
2012-07-01 20:37:17	2012-07-02 06:37:17	VR2W-105219	A69-9001-1250	1
2012-07-01 22:43:57	2012-07-02 08:43:57	VR2W-105222	A69-9001-1250	1
2012-07-01 23:04:18	2012-07-02 09:04:18	VR2W-105220	A69-9001-1250	1
2012-07-02 02:00:42	2012-07-02 12:00:42	VR2W-105214	A69-9001-1250	1
2012-07-02 02:13:49	2012-07-02 12:13:49	VR2W-105214	A69-9001-1250	1
2012-07-02 02:27:22	2012-07-02 12:27:22	VR2W-105214	A69-9001-1250	1
2012-07-02 03:32:21	2012-07-02 13:32:21	VR2W-105214	A69-9001-1250	1
2012-07-02 05:11:13	2012-07-02 15:11:13	VR2W-105214	A69-9001-1250	1
2012-07-02 20:35:46	2012-07-03 06:35:46	VR2W-105214	A69-9001-1250	1
2012-07-03 02:37:36	2012-07-03 12:37:36	VR2W-105214	A69-9001-1250	1
2012-07-03 03:10:43	2012-07-03 13:10:43	VR2W-105214	A69-9001-1250	1
2012-07-03 03:21:30	2012-07-03 13:21:30	VR2W-105214	A69-9001-1250	1
2012-07-03 03:43:04	2012-07-03 13:43:04	VR2W-105214	A69-9001-1250	1
2012-07-03 03:56:04	2012-07-03 13:56:04	VR2W-105214	A69-9001-1250	1
2012-07-03 04:04:50	2012-07-03 14:04:50	VR2W-105214	A69-9001-1250	1
2012-07-03 04:35:55	2012-07-03 14:35:55	VR2W-105214	A69-9001-1250	1
2012-07-03 04:39:27	2012-07-03 14:39:27	VR2W-105214	A69-9001-1250	1
2012-07-03 05:41:41	2012-07-03 15:41:41	VR2W-105214	A69-9001-1250	1
2012-07-04 03:22:31	2012-07-04 13:22:31	VR2W-105214	A69-9001-1250	1
2012-07-04 05:52:16	2012-07-04 15:52:16	VR2W-105214	A69-9001-1250	1
2012-07-05 02:24:59	2012-07-05 12:24:59	VR2W-105214	A69-9001-1250	1
2012-07-05 02:57:22	2012-07-05 12:57:22	VR2W-105214	A69-9001-1250	1
2012-07-05 03:06:52	2012-07-05 13:06:52	VR2W-105214	A69-9001-1250	1
2012-07-05 03:32:50	2012-07-05 13:32:50	VR2W-105214	A69-9001-1250	1
2012-07-05 03:44:16	2012-07-05 13:44:16	VR2W-105214	A69-9001-1250	1
2012-07-05 03:55:45	2012-07-05 13:55:45	VR2W-105214	A69-9001-1250	1
2012-07-05 04:00:01	2012-07-05 14:00:01	VR2W-105214	A69-9001-1250	1
2012-07-05 21:35:12	2012-07-06 07:35:12	VR2W-105221	A69-9001-1250	1
2012-07-05 23:53:38	2012-07-06 09:53:38	VR2W-105214	A69-9001-1250	1
2012-07-06 04:02:25	2012-07-06 14:02:25	VR2W-105214	A69-9001-1250	1
2012-07-06 05:20:09	2012-07-06 15:20:09	VR2W-105214	A69-9001-1250	1
2012-07-07 00:37:32	2012-07-07 10:37:32	VR2W-105214	A69-9001-1250	1
2012-07-07 00:53:37	2012-07-07 10:53:37	VR2W-105214	A69-9001-1250	1
2012-07-07 04:47:25	2012-07-07 14:47:25	VR2W-105214	A69-9001-1250	1
2012-07-07 04:56:33	2012-07-07 14:56:33	VR2W-105214	A69-9001-1250	1
2012-07-07 22:22:00	2012-07-08 08:22:00	VR2W-105214	A69-9001-1250	1
2012-07-08 01:21:03	2012-07-08 11:21:03	VR2W-105214	A69-9001-1250	1
2012-07-08 04:23:13	2012-07-08 14:23:13	VR2W-105214	A69-9001-1250	1
2012-07-08 04:41:34	2012-07-08 14:41:34	VR2W-105214	A69-9001-1250	1
2012-07-08 23:07:49	2012-07-09 09:07:49	VR2W-105214	A69-9001-1250	1
2012-07-09 00:00:57	2012-07-09 10:00:57	VR2W-105222	A69-9001-1250	1
2012-07-09 01:41:15	2012-07-09 11:41:15	VR2W-105214	A69-9001-1250	1
2012-07-09 03:03:25	2012-07-09 13:03:25	VR2W-105214	A69-9001-1250	1
2012-07-09 03:06:49	2012-07-09 13:06:49	VR2W-105214	A69-9001-1250	1
2012-07-09 04:28:35	2012-07-09 14:28:35	VR2W-105214	A69-9001-1250	1
2012-07-10 01:14:43	2012-07-10 11:14:43	VR2W-105214	A69-9001-1250	1
2012-07-10 05:23:39	2012-07-10 15:23:39	VR2W-105214	A69-9001-1250	1
2012-07-10 06:01:36	2012-07-10 16:01:36	VR2W-105214	A69-9001-1250	1
2012-07-11 00:25:42	2012-07-11 10:25:42	VR2W-105214	A69-9001-1250	1
2012-07-11 04:15:44	2012-07-11 14:15:44	VR2W-105214	A69-9001-1250	1
2012-07-11 04:41:23	2012-07-11 14:41:23	VR2W-105214	A69-9001-1250	1
2012-07-11 22:33:07	2012-07-12 08:33:07	VR2W-105222	A69-9001-1250	1
2012-07-11 23:09:36	2012-07-12 09:09:36	VR2W-105214	A69-9001-1250	1
2012-07-12 00:03:43	2012-07-12 10:03:43	VR2W-105214	A69-9001-1250	1
2012-07-12 02:19:01	2012-07-12 12:19:01	VR2W-105214	A69-9001-1250	1
2012-07-12 03:50:59	2012-07-12 13:50:59	VR2W-105214	A69-9001-1250	1
2012-07-12 04:31:41	2012-07-12 14:31:41	VR2W-105214	A69-9001-1250	1
2012-07-12 04:45:18	2012-07-12 14:45:18	VR2W-105214	A69-9001-1250	1
2012-07-12 06:18:03	2012-07-12 16:18:03	VR2W-105214	A69-9001-1250	1
2012-07-12 06:27:25	2012-07-12 16:27:25	VR2W-105214	A69-9001-1250	1
2012-07-12 20:33:11	2012-07-13 06:33:11	VR2W-105214	A69-9001-1250	1
2012-07-12 22:19:34	2012-07-13 08:19:34	VR2W-105222	A69-9001-1250	1
2012-07-13 02:28:39	2012-07-13 12:28:39	VR2W-105214	A69-9001-1250	1
2012-07-13 02:45:07	2012-07-13 12:45:07	VR2W-105214	A69-9001-1250	1
2012-07-13 04:50:28	2012-07-13 14:50:28	VR2W-105214	A69-9001-1250	1
2012-07-13 05:13:34	2012-07-13 15:13:34	VR2W-105214	A69-9001-1250	1
2012-07-13 06:22:12	2012-07-13 16:22:12	VR2W-105214	A69-9001-1250	1
2012-07-13 20:34:23	2012-07-14 06:34:23	VR2W-105218	A69-9001-1250	1
2012-07-14 00:41:26	2012-07-14 10:41:26	VR2W-105214	A69-9001-1250	1
2012-07-14 01:51:04	2012-07-14 11:51:04	VR2W-105214	A69-9001-1250	1
2012-07-14 03:56:22	2012-07-14 13:56:22	VR2W-105214	A69-9001-1250	1
2012-07-14 04:13:00	2012-07-14 14:13:00	VR2W-105214	A69-9001-1250	1
2012-07-15 23:33:07	2012-07-16 09:33:07	VR2W-105214	A69-9001-1250	1
2012-07-15 23:51:58	2012-07-16 09:51:58	VR2W-105214	A69-9001-1250	1
2012-07-16 01:26:21	2012-07-16 11:26:21	VR2W-105214	A69-9001-1250	1
2012-07-16 02:12:08	2012-07-16 12:12:08	VR2W-105214	A69-9001-1250	1
2012-07-16 03:39:55	2012-07-16 13:39:55	VR2W-105214	A69-9001-1250	1
2012-07-16 03:43:14	2012-07-16 13:43:14	VR2W-105214	A69-9001-1250	1
2012-07-17 01:43:10	2012-07-17 11:43:10	VR2W-105214	A69-9001-1250	1
2012-07-17 02:03:08	2012-07-17 12:03:08	VR2W-105214	A69-9001-1250	1
2012-07-17 02:39:42	2012-07-17 12:39:42	VR2W-105214	A69-9001-1250	1
2012-07-17 02:56:11	2012-07-17 12:56:11	VR2W-105214	A69-9001-1250	1
2012-07-17 03:14:42	2012-07-17 13:14:42	VR2W-105214	A69-9001-1250	1
2012-07-17 03:47:01	2012-07-17 13:47:01	VR2W-105214	A69-9001-1250	1
2012-07-17 03:55:15	2012-07-17 13:55:15	VR2W-105214	A69-9001-1250	1
2012-07-17 04:03:43	2012-07-17 14:03:43	VR2W-105214	A69-9001-1250	1
2012-07-17 04:15:01	2012-07-17 14:15:01	VR2W-105214	A69-9001-1250	1
2012-07-17 04:37:31	2012-07-17 14:37:31	VR2W-105214	A69-9001-1250	1
2012-07-17 05:55:10	2012-07-17 15:55:10	VR2W-105214	A69-9001-1250	1
2012-07-17 06:03:07	2012-07-17 16:03:07	VR2W-105214	A69-9001-1250	1
2012-07-17 07:38:15	2012-07-17 17:38:15	VR2W-105214	A69-9001-1250	1
2012-07-17 07:42:31	2012-07-17 17:42:31	VR2W-105214	A69-9001-1250	1
2012-07-17 07:46:07	2012-07-17 17:46:07	VR2W-105214	A69-9001-1250	1
2012-07-17 20:39:51	2012-07-18 06:39:51	VR2W-105218	A69-9001-1250	1
2012-07-20 00:22:46	2012-07-20 10:22:46	VR2W-105214	A69-9001-1250	1
2012-07-20 03:15:56	2012-07-20 13:15:56	VR2W-105214	A69-9001-1250	1
2012-07-20 03:20:21	2012-07-20 13:20:21	VR2W-105214	A69-9001-1250	1
2012-07-20 03:33:11	2012-07-20 13:33:11	VR2W-105214	A69-9001-1250	1
2012-07-20 06:38:08	2012-07-20 16:38:08	VR2W-105214	A69-9001-1250	1
2012-07-20 21:22:14	2012-07-21 07:22:14	VR2W-105214	A69-9001-1250	1
2012-07-21 03:05:57	2012-07-21 13:05:57	VR2W-105214	A69-9001-1250	1
2012-07-21 04:44:36	2012-07-21 14:44:36	VR2W-105214	A69-9001-1250	1
2012-07-21 04:52:47	2012-07-21 14:52:47	VR2W-105214	A69-9001-1250	1
2012-07-21 05:08:55	2012-07-21 15:08:55	VR2W-105214	A69-9001-1250	1
2012-07-21 06:22:30	2012-07-21 16:22:30	VR2W-105214	A69-9001-1250	1
2012-07-21 22:04:38	2012-07-22 08:04:38	VR2W-105214	A69-9001-1250	1
2012-07-22 03:44:58	2012-07-22 13:44:58	VR2W-105214	A69-9001-1250	1
2012-07-22 05:17:28	2012-07-22 15:17:28	VR2W-105214	A69-9001-1250	1
2012-07-22 06:44:01	2012-07-22 16:44:01	VR2W-105214	A69-9001-1250	1
2012-07-22 22:18:56	2012-07-23 08:18:56	VR2W-105214	A69-9001-1250	1
2012-07-22 23:06:42	2012-07-23 09:06:42	VR2W-105221	A69-9001-1250	1
2012-07-23 02:04:23	2012-07-23 12:04:23	VR2W-105214	A69-9001-1250	1
2012-07-23 02:36:57	2012-07-23 12:36:57	VR2W-105214	A69-9001-1250	1
2012-07-23 04:59:18	2012-07-23 14:59:18	VR2W-105214	A69-9001-1250	1
2012-07-23 06:25:20	2012-07-23 16:25:20	VR2W-105214	A69-9001-1250	1
2012-07-23 06:35:26	2012-07-23 16:35:26	VR2W-105214	A69-9001-1250	1
2012-07-23 21:32:36	2012-07-24 07:32:36	VR2W-105214	A69-9001-1250	1
2012-07-23 22:07:25	2012-07-24 08:07:25	VR2W-105214	A69-9001-1250	1
2012-07-24 02:08:07	2012-07-24 12:08:07	VR2W-105214	A69-9001-1250	1
2012-07-24 02:38:03	2012-07-24 12:38:03	VR2W-105214	A69-9001-1250	1
2012-07-24 04:02:07	2012-07-24 14:02:07	VR2W-105214	A69-9001-1250	1
2012-07-24 04:10:11	2012-07-24 14:10:11	VR2W-105214	A69-9001-1250	1
2012-07-26 01:30:25	2012-07-26 11:30:25	VR2W-105213	A69-9001-1250	1
2012-07-26 02:16:35	2012-07-26 12:16:35	VR2W-105214	A69-9001-1250	1
2012-07-26 04:54:48	2012-07-26 14:54:48	VR2W-105214	A69-9001-1250	1
2012-07-26 05:12:56	2012-07-26 15:12:56	VR2W-105214	A69-9001-1250	1
2012-07-26 05:44:09	2012-07-26 15:44:09	VR2W-105214	A69-9001-1250	1
2012-07-26 21:34:19	2012-07-27 07:34:19	VR2W-105219	A69-9001-1250	1
2012-07-26 21:38:14	2012-07-27 07:38:14	VR2W-105218	A69-9001-1250	1
2012-07-26 22:24:37	2012-07-27 08:24:37	VR2W-105214	A69-9001-1250	1
2012-07-27 02:59:10	2012-07-27 12:59:10	VR2W-105214	A69-9001-1250	1
2012-07-28 00:19:31	2012-07-28 10:19:31	VR2W-105214	A69-9001-1250	1
2012-07-28 01:47:29	2012-07-28 11:47:29	VR2W-105214	A69-9001-1250	1
2012-07-28 02:16:18	2012-07-28 12:16:18	VR2W-105214	A69-9001-1250	1
2012-07-28 03:53:48	2012-07-28 13:53:48	VR2W-105214	A69-9001-1250	1
2012-07-28 04:05:59	2012-07-28 14:05:59	VR2W-105214	A69-9001-1250	1
2012-07-28 04:46:38	2012-07-28 14:46:38	VR2W-105214	A69-9001-1250	1
2012-07-28 06:50:22	2012-07-28 16:50:22	VR2W-105214	A69-9001-1250	1
2012-07-28 20:38:57	2012-07-29 06:38:57	VR2W-105216	A69-9001-1250	1
2012-07-28 23:05:09	2012-07-29 09:05:09	VR2W-105214	A69-9001-1250	1
2012-07-29 01:40:14	2012-07-29 11:40:14	VR2W-105214	A69-9001-1250	1
2012-07-29 02:20:09	2012-07-29 12:20:09	VR2W-105214	A69-9001-1250	1
2012-07-29 02:46:19	2012-07-29 12:46:19	VR2W-105214	A69-9001-1250	1
2012-07-29 05:13:37	2012-07-29 15:13:37	VR2W-105214	A69-9001-1250	1
2012-07-30 00:26:46	2012-07-30 10:26:46	VR2W-105214	A69-9001-1250	1
2012-07-30 00:30:21	2012-07-30 10:30:21	VR2W-105214	A69-9001-1250	1
2012-07-30 01:46:47	2012-07-30 11:46:47	VR2W-105214	A69-9001-1250	1
2012-07-30 01:53:51	2012-07-30 11:53:51	VR2W-105214	A69-9001-1250	1
2012-07-30 01:57:50	2012-07-30 11:57:50	VR2W-105214	A69-9001-1250	1
2012-07-30 02:20:20	2012-07-30 12:20:20	VR2W-105214	A69-9001-1250	1
2012-07-30 02:32:09	2012-07-30 12:32:09	VR2W-105214	A69-9001-1250	1
2012-07-30 03:45:48	2012-07-30 13:45:48	VR2W-105214	A69-9001-1250	1
2012-07-30 07:44:05	2012-07-30 17:44:05	VR2W-105214	A69-9001-1250	1
2012-07-31 01:13:18	2012-07-31 11:13:18	VR2W-105214	A69-9001-1250	1
2012-07-31 02:02:16	2012-07-31 12:02:16	VR2W-105214	A69-9001-1250	1
2012-07-31 02:14:36	2012-07-31 12:14:36	VR2W-105214	A69-9001-1250	1
2012-07-31 02:35:49	2012-07-31 12:35:49	VR2W-105214	A69-9001-1250	1
2012-07-31 03:01:43	2012-07-31 13:01:43	VR2W-105214	A69-9001-1250	1
2012-07-31 03:09:52	2012-07-31 13:09:52	VR2W-105214	A69-9001-1250	1
2012-07-31 03:14:14	2012-07-31 13:14:14	VR2W-105214	A69-9001-1250	1
2012-07-31 03:30:18	2012-07-31 13:30:18	VR2W-105214	A69-9001-1250	1
2012-07-31 03:49:05	2012-07-31 13:49:05	VR2W-105214	A69-9001-1250	1
2012-07-31 05:41:21	2012-07-31 15:41:21	VR2W-105214	A69-9001-1250	1
2012-07-31 05:58:23	2012-07-31 15:58:23	VR2W-105214	A69-9001-1250	1
2012-08-01 00:21:50	2012-08-01 10:21:50	VR2W-105214	A69-9001-1250	1
2012-08-01 04:50:32	2012-08-01 14:50:32	VR2W-105214	A69-9001-1250	1
2012-08-01 06:02:48	2012-08-01 16:02:48	VR2W-105214	A69-9001-1250	1
2012-08-01 06:19:23	2012-08-01 16:19:23	VR2W-105214	A69-9001-1250	1
2012-08-01 20:47:42	2012-08-02 06:47:42	VR2W-105220	A69-9001-1250	1
2012-08-01 23:55:27	2012-08-02 09:55:27	VR2W-105214	A69-9001-1250	1
2012-08-02 01:54:27	2012-08-02 11:54:27	VR2W-105214	A69-9001-1250	1
2012-08-02 04:43:59	2012-08-02 14:43:59	VR2W-105214	A69-9001-1250	1
2012-08-02 04:53:28	2012-08-02 14:53:28	VR2W-105214	A69-9001-1250	1
2012-08-02 05:56:51	2012-08-02 15:56:51	VR2W-105214	A69-9001-1250	1
2012-08-02 07:14:46	2012-08-02 17:14:46	VR2W-105214	A69-9001-1250	1
2012-08-03 03:02:37	2012-08-03 13:02:37	VR2W-105214	A69-9001-1250	1
2012-08-03 03:32:16	2012-08-03 13:32:16	VR2W-105214	A69-9001-1250	1
2012-08-03 05:00:09	2012-08-03 15:00:09	VR2W-105214	A69-9001-1250	1
2012-08-03 06:29:07	2012-08-03 16:29:07	VR2W-105214	A69-9001-1250	1
2012-08-03 20:54:10	2012-08-04 06:54:10	VR2W-105214	A69-9001-1250	1
2012-08-04 20:57:15	2012-08-05 06:57:15	VR2W-105214	A69-9001-1250	1
2012-08-04 21:14:25	2012-08-05 07:14:25	VR2W-105214	A69-9001-1250	1
2012-08-04 21:35:39	2012-08-05 07:35:39	VR2W-105214	A69-9001-1250	1
2012-08-04 21:48:26	2012-08-05 07:48:26	VR2W-105214	A69-9001-1250	1
2012-08-04 22:02:18	2012-08-05 08:02:18	VR2W-105214	A69-9001-1250	1
2012-08-05 07:46:04	2012-08-05 17:46:04	VR2W-105214	A69-9001-1250	1
2012-08-05 21:38:00	2012-08-06 07:38:00	VR2W-105214	A69-9001-1250	1
2012-08-06 22:02:38	2012-08-07 08:02:38	VR2W-105214	A69-9001-1250	1
2012-08-06 22:12:08	2012-08-07 08:12:08	VR2W-105214	A69-9001-1250	1
2012-08-07 03:08:47	2012-08-07 13:08:47	VR2W-105214	A69-9001-1250	1
2012-08-07 04:25:05	2012-08-07 14:25:05	VR2W-105214	A69-9001-1250	1
2012-08-07 05:23:36	2012-08-07 15:23:36	VR2W-105214	A69-9001-1250	1
2012-08-07 05:54:14	2012-08-07 15:54:14	VR2W-105214	A69-9001-1250	1
2012-08-07 20:46:51	2012-08-08 06:46:51	VR2W-105214	A69-9001-1250	1
2012-08-07 21:02:34	2012-08-08 07:02:34	VR2W-105214	A69-9001-1250	1
2012-08-07 22:13:10	2012-08-08 08:13:10	VR2W-105214	A69-9001-1250	1
2012-08-07 22:24:36	2012-08-08 08:24:36	VR2W-105215	A69-9001-1250	1
2012-08-07 23:10:20	2012-08-08 09:10:20	VR2W-105214	A69-9001-1250	1
2012-08-08 05:19:41	2012-08-08 15:19:41	VR2W-105214	A69-9001-1250	1
2012-08-08 21:12:06	2012-08-09 07:12:06	VR2W-105214	A69-9001-1250	1
2012-08-09 00:36:04	2012-08-09 10:36:04	VR2W-105214	A69-9001-1250	1
2012-08-09 01:22:10	2012-08-09 11:22:10	VR2W-105214	A69-9001-1250	1
2012-08-09 04:10:08	2012-08-09 14:10:08	VR2W-105214	A69-9001-1250	1
2012-08-09 04:58:30	2012-08-09 14:58:30	VR2W-105214	A69-9001-1250	1
2012-08-10 03:52:15	2012-08-10 13:52:15	VR2W-105214	A69-9001-1250	1
2012-08-11 03:03:59	2012-08-11 13:03:59	VR2W-105214	A69-9001-1250	1
2012-08-11 03:13:48	2012-08-11 13:13:48	VR2W-105214	A69-9001-1250	1
2012-08-11 03:37:35	2012-08-11 13:37:35	VR2W-105214	A69-9001-1250	1
2012-08-11 05:33:59	2012-08-11 15:33:59	VR2W-105214	A69-9001-1250	1
2012-08-11 20:20:45	2012-08-12 06:20:45	VR2W-105214	A69-9001-1250	0
2012-08-11 23:27:11	2012-08-12 09:27:11	VR2W-105214	A69-9001-1250	1
2012-08-12 00:14:42	2012-08-12 10:14:42	VR2W-105214	A69-9001-1250	1
2012-08-12 01:39:16	2012-08-12 11:39:16	VR2W-105214	A69-9001-1250	1
2012-08-12 01:57:29	2012-08-12 11:57:29	VR2W-105214	A69-9001-1250	1
2012-08-12 03:59:52	2012-08-12 13:59:52	VR2W-105214	A69-9001-1250	1
2012-08-12 04:18:49	2012-08-12 14:18:49	VR2W-105214	A69-9001-1250	1
2012-08-12 07:30:19	2012-08-12 17:30:19	VR2W-105214	A69-9001-1250	1
2012-08-12 20:29:41	2012-08-13 06:29:41	VR2W-105216	A69-9001-1250	0
2012-08-13 01:33:02	2012-08-13 11:33:02	VR2W-105214	A69-9001-1250	1
2012-08-13 02:00:38	2012-08-13 12:00:38	VR2W-105214	A69-9001-1250	1
2012-08-13 02:30:58	2012-08-13 12:30:58	VR2W-105214	A69-9001-1250	1
2012-08-13 03:19:55	2012-08-13 13:19:55	VR2W-105214	A69-9001-1250	1
2012-08-13 23:56:01	2012-08-14 09:56:01	VR2W-105214	A69-9001-1250	1
2012-08-14 01:17:26	2012-08-14 11:17:26	VR2W-105214	A69-9001-1250	1
2012-08-14 01:25:20	2012-08-14 11:25:20	VR2W-105214	A69-9001-1250	1
2012-08-14 01:42:31	2012-08-14 11:42:31	VR2W-105214	A69-9001-1250	1
2012-08-14 01:56:20	2012-08-14 11:56:20	VR2W-105214	A69-9001-1250	1
2012-08-14 02:00:10	2012-08-14 12:00:10	VR2W-105214	A69-9001-1250	1
2012-08-14 02:21:49	2012-08-14 12:21:49	VR2W-105214	A69-9001-1250	1
2012-08-14 23:52:11	2012-08-15 09:52:11	VR2W-105214	A69-9001-1250	1
2012-08-15 00:26:09	2012-08-15 10:26:09	VR2W-105214	A69-9001-1250	1
2012-08-15 01:10:44	2012-08-15 11:10:44	VR2W-105214	A69-9001-1250	1
2012-08-15 01:34:22	2012-08-15 11:34:22	VR2W-105214	A69-9001-1250	1
2012-08-15 02:37:37	2012-08-15 12:37:37	VR2W-105214	A69-9001-1250	1
2012-08-15 03:13:13	2012-08-15 13:13:13	VR2W-105214	A69-9001-1250	1
2012-08-15 03:57:40	2012-08-15 13:57:40	VR2W-105214	A69-9001-1250	1
2012-08-15 04:15:53	2012-08-15 14:15:53	VR2W-105214	A69-9001-1250	1
2012-08-15 04:34:17	2012-08-15 14:34:17	VR2W-105214	A69-9001-1250	1
2012-08-15 05:02:55	2012-08-15 15:02:55	VR2W-105214	A69-9001-1250	1
2012-08-15 05:15:10	2012-08-15 15:15:10	VR2W-105214	A69-9001-1250	1
2012-08-15 05:33:10	2012-08-15 15:33:10	VR2W-105214	A69-9001-1250	1
2012-08-15 22:53:27	2012-08-16 08:53:27	VR2W-105222	A69-9001-1250	1
2012-08-16 02:21:38	2012-08-16 12:21:38	VR2W-105214	A69-9001-1250	1
2012-08-16 03:17:24	2012-08-16 13:17:24	VR2W-105214	A69-9001-1250	1
2012-08-16 03:45:16	2012-08-16 13:45:16	VR2W-105214	A69-9001-1250	1
2012-08-16 04:51:47	2012-08-16 14:51:47	VR2W-105214	A69-9001-1250	1
2012-08-16 05:53:45	2012-08-16 15:53:45	VR2W-105214	A69-9001-1250	1
2012-08-16 06:43:22	2012-08-16 16:43:22	VR2W-105214	A69-9001-1250	1
2012-08-16 07:17:49	2012-08-16 17:17:49	VR2W-105214	A69-9001-1250	1
2012-08-16 20:48:22	2012-08-17 06:48:22	VR2W-105218	A69-9001-1250	1
2012-08-17 04:58:53	2012-08-17 14:58:53	VR2W-105214	A69-9001-1250	1
2012-08-17 05:57:36	2012-08-17 15:57:36	VR2W-105214	A69-9001-1250	1
2012-08-18 01:43:44	2012-08-18 11:43:44	VR2W-105214	A69-9001-1250	1
2012-08-18 03:23:46	2012-08-18 13:23:46	VR2W-105214	A69-9001-1250	1
2012-08-18 03:32:20	2012-08-18 13:32:20	VR2W-105214	A69-9001-1250	1
2012-08-18 05:03:30	2012-08-18 15:03:30	VR2W-105214	A69-9001-1250	1
2012-08-18 05:23:35	2012-08-18 15:23:35	VR2W-105214	A69-9001-1250	1
2012-08-18 05:32:30	2012-08-18 15:32:30	VR2W-105214	A69-9001-1250	1
2012-08-18 06:57:50	2012-08-18 16:57:50	VR2W-105214	A69-9001-1250	1
2012-08-19 01:59:04	2012-08-19 11:59:04	VR2W-105214	A69-9001-1250	1
2012-08-19 06:27:49	2012-08-19 16:27:49	VR2W-105214	A69-9001-1250	1
2012-08-19 06:41:31	2012-08-19 16:41:31	VR2W-105214	A69-9001-1250	1
2012-08-20 03:35:48	2012-08-20 13:35:48	VR2W-105214	A69-9001-1250	1
2012-08-22 06:45:50	2012-08-22 16:45:50	VR2W-105214	A69-9001-1250	1
2012-08-22 21:21:20	2012-08-23 07:21:20	VR2W-105214	A69-9001-1250	1
2012-08-23 05:56:06	2012-08-23 15:56:06	VR2W-105214	A69-9001-1250	1
2012-08-23 21:25:14	2012-08-24 07:25:14	VR2W-105214	A69-9001-1250	1
2012-08-24 04:25:11	2012-08-24 14:25:11	VR2W-105214	A69-9001-1250	1
2012-08-25 00:18:15	2012-08-25 10:18:15	VR2W-105214	A69-9001-1250	1
2012-08-25 04:50:19	2012-08-25 14:50:19	VR2W-105214	A69-9001-1250	1
2012-08-25 23:30:45	2012-08-26 09:30:45	VR2W-105214	A69-9001-1250	1
2012-08-26 03:09:33	2012-08-26 13:09:33	VR2W-105214	A69-9001-1250	1
2012-08-28 03:00:44	2012-08-28 13:00:44	VR2W-105214	A69-9001-1250	1
2012-08-28 07:23:33	2012-08-28 17:23:33	VR2W-105214	A69-9001-1250	1
2012-08-29 02:23:08	2012-08-29 12:23:08	VR2W-105214	A69-9001-1250	1
2012-08-29 03:27:16	2012-08-29 13:27:16	VR2W-105214	A69-9001-1250	1
2012-08-29 07:43:09	2012-08-29 17:43:09	VR2W-105214	A69-9001-1250	1
2012-08-30 03:21:27	2012-08-30 13:21:27	VR2W-105214	A69-9001-1250	1
2012-08-31 03:36:03	2012-08-31 13:36:03	VR2W-105214	A69-9001-1250	1
2012-08-31 04:38:54	2012-08-31 14:38:54	VR2W-105214	A69-9001-1250	1
2012-08-31 05:24:30	2012-08-31 15:24:30	VR2W-105214	A69-9001-1250	1
2012-08-31 05:44:14	2012-08-31 15:44:14	VR2W-105214	A69-9001-1250	1
2012-08-31 23:29:36	2012-09-01 09:29:36	VR2W-105214	A69-9001-1250	1
2012-08-31 23:47:54	2012-09-01 09:47:54	VR2W-105214	A69-9001-1250	1
2012-08-31 23:51:20	2012-09-01 09:51:20	VR2W-105214	A69-9001-1250	1
2012-08-31 23:54:55	2012-09-01 09:54:55	VR2W-105214	A69-9001-1250	1
2012-09-01 04:38:36	2012-09-01 14:38:36	VR2W-105214	A69-9001-1250	1
2012-09-01 05:12:52	2012-09-01 15:12:52	VR2W-105214	A69-9001-1250	1
2012-09-02 20:49:21	2012-09-03 06:49:21	VR2W-105217	A69-9001-1250	1
2012-09-03 04:05:33	2012-09-03 14:05:33	VR2W-105214	A69-9001-1250	1
2012-09-03 20:56:54	2012-09-04 06:56:54	VR2W-105214	A69-9001-1250	1
2012-09-03 21:00:37	2012-09-04 07:00:37	VR2W-105214	A69-9001-1250	1
2012-09-04 04:21:28	2012-09-04 14:21:28	VR2W-105214	A69-9001-1250	1
2012-09-04 04:47:35	2012-09-04 14:47:35	VR2W-105214	A69-9001-1250	1
2012-09-04 21:25:06	2012-09-05 07:25:06	VR2W-105214	A69-9001-1250	1
2012-09-04 23:27:09	2012-09-05 09:27:09	VR2W-105220	A69-9001-1250	1
2012-09-05 06:30:09	2012-09-05 16:30:09	VR2W-105214	A69-9001-1250	1
2012-09-05 20:32:56	2012-09-06 06:32:56	VR2W-105214	A69-9001-1250	1
2012-09-05 21:34:52	2012-09-06 07:34:52	VR2W-105214	A69-9001-1250	1
2012-09-06 05:42:38	2012-09-06 15:42:38	VR2W-105214	A69-9001-1250	1
2012-09-07 04:35:26	2012-09-07 14:35:26	VR2W-105214	A69-9001-1250	1
2012-09-07 06:48:06	2012-09-07 16:48:06	VR2W-105214	A69-9001-1250	1
2012-09-07 21:49:57	2012-09-08 07:49:57	VR2W-105214	A69-9001-1250	1
2012-09-08 21:24:29	2012-09-09 07:24:29	VR2W-105214	A69-9001-1250	1
2012-09-09 06:11:54	2012-09-09 16:11:54	VR2W-105214	A69-9001-1250	1
2012-09-10 01:01:27	2012-09-10 11:01:27	VR2W-105214	A69-9001-1250	1
2012-09-11 05:31:28	2012-09-11 15:31:28	VR2W-105214	A69-9001-1250	1
2012-09-12 03:17:26	2012-09-12 13:17:26	VR2W-105214	A69-9001-1250	1
2012-09-13 01:52:26	2012-09-13 11:52:26	VR2W-105214	A69-9001-1250	1
2012-09-15 03:32:23	2012-09-15 13:32:23	VR2W-105214	A69-9001-1250	1
2012-09-15 03:50:09	2012-09-15 13:50:09	VR2W-105214	A69-9001-1250	1
2012-09-15 06:54:14	2012-09-15 16:54:14	VR2W-105214	A69-9001-1250	1
2012-09-16 04:39:43	2012-09-16 14:39:43	VR2W-105214	A69-9001-1250	1
2012-09-16 20:54:44	2012-09-17 06:54:44	VR2W-105217	A69-9001-1250	1
2012-09-17 02:49:05	2012-09-17 12:49:05	VR2W-105214	A69-9001-1250	1
2012-09-17 07:59:01	2012-09-17 17:59:01	VR2W-105214	A69-9001-1250	1
2012-09-17 21:20:07	2012-09-18 07:20:07	VR2W-105214	A69-9001-1250	1
2012-09-18 01:22:25	2012-09-18 11:22:25	VR2W-105214	A69-9001-1250	1
2012-09-18 04:57:34	2012-09-18 14:57:34	VR2W-105214	A69-9001-1250	1
2012-09-18 05:33:03	2012-09-18 15:33:03	VR2W-105214	A69-9001-1250	1
2012-09-18 07:41:39	2012-09-18 17:41:39	VR2W-105214	A69-9001-1250	1
2012-09-18 20:29:40	2012-09-19 06:29:40	VR2W-105214	A69-9001-1250	0
2012-09-18 21:39:22	2012-09-19 07:39:22	VR2W-105214	A69-9001-1250	1
2012-09-18 22:50:43	2012-09-19 08:50:43	VR2W-105221	A69-9001-1250	1
2012-09-19 00:00:45	2012-09-19 10:00:45	VR2W-105217	A69-9001-1250	1
2012-09-19 21:08:47	2012-09-20 07:08:47	VR2W-105214	A69-9001-1250	1
2012-09-19 21:35:06	2012-09-20 07:35:06	VR2W-105214	A69-9001-1250	1
2012-09-20 02:13:07	2012-09-20 12:13:07	VR2W-105214	A69-9001-1250	1
2012-09-20 02:49:29	2012-09-20 12:49:29	VR2W-105214	A69-9001-1250	1
2012-09-20 04:05:41	2012-09-20 14:05:41	VR2W-105214	A69-9001-1250	1
2012-09-20 05:24:47	2012-09-20 15:24:47	VR2W-105214	A69-9001-1250	1
2012-09-20 21:55:39	2012-09-21 07:55:39	VR2W-105216	A69-9001-1250	1
2012-09-21 04:08:46	2012-09-21 14:08:46	VR2W-105216	A69-9001-1250	1
2012-09-21 04:17:42	2012-09-21 14:17:42	VR2W-105216	A69-9001-1250	1
2012-09-22 00:06:59	2012-09-22 10:06:59	VR2W-105214	A69-9001-1250	1
2012-09-22 03:03:47	2012-09-22 13:03:47	VR2W-105214	A69-9001-1250	1
2012-09-22 03:12:00	2012-09-22 13:12:00	VR2W-105214	A69-9001-1250	1
2012-09-22 06:58:24	2012-09-22 16:58:24	VR2W-105214	A69-9001-1250	1
2012-09-22 21:39:53	2012-09-23 07:39:53	VR2W-105214	A69-9001-1250	1
2012-09-22 22:38:36	2012-09-23 08:38:36	VR2W-105214	A69-9001-1250	1
2012-09-23 21:54:53	2012-09-24 07:54:53	VR2W-105214	A69-9001-1250	1
2012-09-24 02:52:32	2012-09-24 12:52:32	VR2W-105214	A69-9001-1250	1
2012-09-24 21:15:53	2012-09-25 07:15:53	VR2W-105214	A69-9001-1250	1
2012-09-24 21:44:12	2012-09-25 07:44:12	VR2W-105214	A69-9001-1250	1
2012-09-24 22:02:25	2012-09-25 08:02:25	VR2W-105214	A69-9001-1250	1
2012-09-24 22:40:41	2012-09-25 08:40:41	VR2W-105215	A69-9001-1250	1
2012-09-25 01:23:35	2012-09-25 11:23:35	VR2W-105214	A69-9001-1250	1
2012-09-26 22:04:03	2012-09-27 08:04:03	VR2W-105214	A69-9001-1250	1
2012-09-27 02:22:00	2012-09-27 12:22:00	VR2W-105214	A69-9001-1250	1
2012-09-27 03:38:37	2012-09-27 13:38:37	VR2W-105214	A69-9001-1250	1
2012-09-27 05:23:53	2012-09-27 15:23:53	VR2W-105214	A69-9001-1250	1
2012-09-29 03:40:04	2012-09-29 13:40:04	VR2W-105214	A69-9001-1250	1
2012-09-29 04:56:22	2012-09-29 14:56:22	VR2W-105214	A69-9001-1250	1
2012-09-29 20:36:54	2012-09-30 06:36:54	VR2W-105214	A69-9001-1250	1
2012-09-29 20:43:27	2012-09-30 06:43:27	VR2W-105214	A69-9001-1250	1
2012-09-30 21:28:43	2012-10-01 07:28:43	VR2W-105215	A69-9001-1250	1
2012-09-30 21:33:28	2012-10-01 07:33:28	VR2W-105217	A69-9001-1250	1
2012-09-30 21:38:07	2012-10-01 07:38:07	VR2W-105220	A69-9001-1250	1
2012-09-30 22:21:54	2012-10-01 08:21:54	VR2W-105214	A69-9001-1250	1
2012-10-01 21:11:11	2012-10-02 07:11:11	VR2W-105214	A69-9001-1250	1
2012-10-02 03:06:53	2012-10-02 13:06:53	VR2W-105214	A69-9001-1250	1
2012-10-02 03:53:33	2012-10-02 13:53:33	VR2W-105214	A69-9001-1250	1
2012-10-02 20:22:33	2012-10-03 06:22:33	VR2W-105214	A69-9001-1250	0
2012-10-03 21:42:21	2012-10-04 07:42:21	VR2W-105214	A69-9001-1250	1
2012-10-04 04:45:21	2012-10-04 14:45:21	VR2W-105214	A69-9001-1250	1
2012-10-04 20:54:38	2012-10-05 06:54:38	VR2W-105214	A69-9001-1250	1
2012-10-04 22:42:18	2012-10-05 08:42:18	VR2W-105214	A69-9001-1250	1
2012-10-05 02:31:26	2012-10-05 12:31:26	VR2W-105214	A69-9001-1250	1
2012-10-07 01:16:53	2012-10-07 11:16:53	VR2W-105214	A69-9001-1250	1
2012-10-07 02:30:10	2012-10-07 12:30:10	VR2W-105214	A69-9001-1250	1
2012-10-08 04:12:50	2012-10-08 14:12:50	VR2W-105214	A69-9001-1250	1
2012-10-09 20:06:06	2012-10-10 06:06:06	VR2W-105221	A69-9001-1250	0
2012-10-11 02:14:05	2012-10-11 12:14:05	VR2W-105214	A69-9001-1250	1
2012-10-11 03:10:37	2012-10-11 13:10:37	VR2W-105214	A69-9001-1250	1
2012-10-12 20:10:13	2012-10-13 06:10:13	VR2W-105219	A69-9001-1250	0
2012-10-14 05:23:07	2012-10-14 15:23:07	VR2W-105214	A69-9001-1250	1
2012-10-14 20:15:37	2012-10-15 06:15:37	VR2W-105221	A69-9001-1250	0
2012-10-15 04:12:53	2012-10-15 14:12:53	VR2W-105214	A69-9001-1250	1
2012-10-15 05:22:54	2012-10-15 15:22:54	VR2W-105214	A69-9001-1250	1
2012-10-15 06:37:07	2012-10-15 16:37:07	VR2W-105214	A69-9001-1250	1
2012-10-16 03:24:59	2012-10-16 13:24:59	VR2W-105214	A69-9001-1250	1
2012-10-16 04:29:43	2012-10-16 14:29:43	VR2W-105214	A69-9001-1250	1
2012-10-16 20:24:36	2012-10-17 06:24:36	VR2W-105216	A69-9001-1250	0
2012-10-16 20:32:54	2012-10-17 06:32:54	VR2W-105218	A69-9001-1250	1
2012-10-18 05:37:46	2012-10-18 15:37:46	VR2W-105214	A69-9001-1250	1
2012-10-19 20:59:30	2012-10-20 06:59:30	VR2W-105214	A69-9001-1250	1
2012-10-21 03:04:22	2012-10-21 13:04:22	VR2W-105214	A69-9001-1250	1
2012-10-23 03:29:31	2012-10-23 13:29:31	VR2W-105214	A69-9001-1250	1
2012-10-25 00:53:38	2012-10-25 10:53:38	VR2W-105214	A69-9001-1250	1
2012-10-26 03:15:58	2012-10-26 13:15:58	VR2W-105214	A69-9001-1250	1
2012-10-27 21:07:08	2012-10-28 07:07:08	VR2W-105221	A69-9001-1250	1
2012-10-29 02:51:07	2012-10-29 12:51:07	VR2W-105214	A69-9001-1250	1
2012-10-29 03:53:21	2012-10-29 13:53:21	VR2W-105214	A69-9001-1250	1
2012-10-30 20:13:09	2012-10-31 06:13:09	VR2W-105219	A69-9001-1250	0
2012-11-01 21:09:26	2012-11-02 07:09:26	VR2W-105214	A69-9001-1250	1
2012-11-02 20:31:20	2012-11-03 06:31:20	VR2W-105214	A69-9001-1250	1
2012-11-04 07:47:21	2012-11-04 17:47:21	VR2W-105214	A69-9001-1250	1
2012-11-05 22:08:04	2012-11-06 08:08:04	VR2W-105214	A69-9001-1250	1
2012-11-06 04:26:17	2012-11-06 14:26:17	VR2W-105214	A69-9001-1250	1
2012-11-06 04:53:21	2012-11-06 14:53:21	VR2W-105214	A69-9001-1250	1
2012-11-07 03:23:37	2012-11-07 13:23:37	VR2W-105214	A69-9001-1250	1
2012-11-07 04:01:54	2012-11-07 14:01:54	VR2W-105214	A69-9001-1250	1
2012-11-08 01:32:19	2012-11-08 11:32:19	VR2W-105214	A69-9001-1250	1
2012-11-08 04:11:32	2012-11-08 14:11:32	VR2W-105214	A69-9001-1250	1
2012-11-09 19:59:08	2012-11-10 05:59:08	VR2W-105218	A69-9001-1250	0
2012-11-10 00:50:42	2012-11-10 10:50:42	VR2W-105214	A69-9001-1250	1
2012-11-10 04:44:00	2012-11-10 14:44:00	VR2W-105214	A69-9001-1250	1
2012-11-10 19:57:30	2012-11-11 05:57:30	VR2W-105221	A69-9001-1250	0
2012-11-10 23:41:01	2012-11-11 09:41:01	VR2W-105214	A69-9001-1250	1
2012-11-11 00:17:48	2012-11-11 10:17:48	VR2W-105214	A69-9001-1250	1
2012-11-11 04:04:27	2012-11-11 14:04:27	VR2W-105214	A69-9001-1250	1
2012-11-13 05:53:40	2012-11-13 15:53:40	VR2W-105214	A69-9001-1250	1
2012-11-13 19:48:41	2012-11-14 05:48:41	VR2W-105214	A69-9001-1250	0
2012-11-15 04:54:09	2012-11-15 14:54:09	VR2W-105214	A69-9001-1250	1
2012-11-15 06:33:29	2012-11-15 16:33:29	VR2W-105214	A69-9001-1250	1
2012-11-15 19:40:38	2012-11-16 05:40:38	VR2W-105214	A69-9001-1250	0
2012-11-17 19:55:06	2012-11-18 05:55:06	VR2W-105214	A69-9001-1250	0
2012-11-17 19:58:59	2012-11-18 05:58:59	VR2W-105214	A69-9001-1250	0
2012-11-17 20:46:11	2012-11-18 06:46:11	VR2W-105214	A69-9001-1250	1
2012-11-20 06:04:46	2012-11-20 16:04:46	VR2W-105214	A69-9001-1250	1
2012-11-20 22:10:26	2012-11-21 08:10:26	VR2W-105214	A69-9001-1250	1
2012-11-22 00:16:55	2012-11-22 10:16:55	VR2W-105214	A69-9001-1250	1
2012-11-23 01:14:05	2012-11-23 11:14:05	VR2W-105214	A69-9001-1250	1
2012-11-24 02:31:04	2012-11-24 12:31:04	VR2W-105214	A69-9001-1250	1
2012-12-01 04:08:43	2012-12-01 14:08:43	VR2W-105214	A69-9001-1250	1
2012-12-01 20:50:59	2012-12-02 06:50:59	VR2W-105214	A69-9001-1250	1
2012-12-02 05:52:03	2012-12-02 15:52:03	VR2W-105214	A69-9001-1250	1
2012-12-05 20:23:39	2012-12-06 06:23:39	VR2W-105214	A69-9001-1250	0
2012-12-08 19:57:15	2012-12-09 05:57:15	VR2W-105218	A69-9001-1250	0
2012-12-08 20:06:06	2012-12-09 06:06:06	VR2W-105220	A69-9001-1250	0
2012-12-09 21:07:16	2012-12-10 07:07:16	VR2W-105221	A69-9001-1250	1
2012-12-12 05:11:07	2012-12-12 15:11:07	VR2W-105214	A69-9001-1250	1
2012-12-12 20:13:10	2012-12-13 06:13:10	VR2W-105219	A69-9001-1250	0
2012-12-21 20:06:09	2012-12-22 06:06:09	VR2W-105215	A69-9001-1250	0
2012-12-21 20:29:03	2012-12-22 06:29:03	VR2W-105219	A69-9001-1250	0
2012-12-27 19:57:58	2012-12-28 05:57:58	VR2W-105214	A69-9001-1250	0
2012-12-28 01:49:32	2012-12-28 11:49:32	VR2W-105214	A69-9001-1250	1
2012-12-28 07:39:39	2012-12-28 17:39:39	VR2W-105214	A69-9001-1250	1
2012-12-29 20:28:15	2012-12-30 06:28:15	VR2W-105214	A69-9001-1250	0
2012-12-29 20:32:59	2012-12-30 06:32:59	VR2W-105214	A69-9001-1250	1
2012-12-30 20:41:07	2012-12-31 06:41:07	VR2W-105216	A69-9001-1250	1
2013-01-01 20:31:25	2013-01-02 06:31:25	VR2W-105214	A69-9001-1250	1
2013-01-08 02:27:51	2013-01-08 12:27:51	VR2W-105214	A69-9001-1250	1
2013-01-10 20:31:11	2013-01-11 06:31:11	VR2W-105219	A69-9001-1250	1
2013-01-10 20:54:15	2013-01-11 06:54:15	VR2W-105221	A69-9001-1250	1
2013-01-15 07:18:12	2013-01-15 17:18:12	VR2W-105214	A69-9001-1250	1
2013-01-16 00:25:12	2013-01-16 10:25:12	VR2W-105214	A69-9001-1250	1
2013-01-17 06:17:26	2013-01-17 16:17:26	VR2W-105214	A69-9001-1250	1
2013-01-18 19:58:55	2013-01-19 05:58:55	VR2W-105214	A69-9001-1250	0
2013-01-23 23:01:42	2013-01-24 09:01:42	VR2W-105215	A69-9001-1250	1
2013-02-01 02:35:57	2013-02-01 12:35:57	VR2W-105214	A69-9001-1250	1
2013-02-01 06:50:03	2013-02-01 16:50:03	VR2W-105214	A69-9001-1250	1
2013-02-01 07:53:28	2013-02-01 17:53:28	VR2W-105214	A69-9001-1250	1
2013-02-03 01:23:19	2013-02-03 11:23:19	VR2W-105214	A69-9001-1250	1
2013-02-03 01:26:50	2013-02-03 11:26:50	VR2W-105214	A69-9001-1250	1
2013-02-05 02:18:02	2013-02-05 12:18:02	VR2W-105214	A69-9001-1250	1
2013-02-06 08:26:28	2013-02-06 18:26:28	VR2W-105214	A69-9001-1250	1
2013-02-06 23:23:52	2013-02-07 09:23:52	VR2W-105214	A69-9001-1250	1
2013-02-07 07:57:16	2013-02-07 17:57:16	VR2W-105214	A69-9001-1250	1
2013-02-08 00:54:58	2013-02-08 10:54:58	VR2W-105214	A69-9001-1250	1
2013-02-08 21:40:22	2013-02-09 07:40:22	VR2W-105217	A69-9001-1250	1
2013-02-09 07:36:47	2013-02-09 17:36:47	VR2W-105214	A69-9001-1250	1
2013-02-09 21:17:28	2013-02-10 07:17:28	VR2W-105219	A69-9001-1250	1
