# Supplementary material for: Simulated Macro-Algal Outbreak Triggers a Large-Scale Response on Coral Reefs
Source: PLoS One. 2015 Jul 14;10(7):e0132895. doi: 10.1371/journal.pone.0132895 (PMC4501832; doi:10.1371/journal.pone.0132895)
Supplement: S1 Dataset — Data has been separated into three sub-folders; video data, visual transect data and individual fishes’ acoustic detection data. (ZIP) [file pone.0132895.s001.zip › Raw Data/Spatial/Scarid/Processed/1251TS.xlsx]

## Sheet: 1251TS.csv
ï»¿Date and Time (UTC)	Local time	Receiver	Transmitter	Day/night code
	10			06:30:00
	2011-04-21			18:30:00
2012-04-08 00:07:52	2012-04-08 10:07:52	VR2W-105215	A69-9001-1251	1
2012-04-08 05:23:46	2012-04-08 15:23:46	VR2W-105215	A69-9001-1251	1
2012-04-08 06:16:58	2012-04-08 16:16:58	VR2W-105214	A69-9001-1251	1
2012-04-08 06:21:46	2012-04-08 16:21:46	VR2W-105214	A69-9001-1251	1
2012-04-08 07:23:30	2012-04-08 17:23:30	VR2W-105215	A69-9001-1251	1
2012-04-08 07:37:52	2012-04-08 17:37:52	VR2W-105216	A69-9001-1251	1
2012-04-08 20:14:57	2012-04-09 06:14:57	VR2W-105215	A69-9001-1251	0
2012-04-08 21:08:17	2012-04-09 07:08:17	VR2W-105214	A69-9001-1251	1
2012-04-08 21:16:38	2012-04-09 07:16:38	VR2W-105214	A69-9001-1251	1
2012-04-08 21:24:52	2012-04-09 07:24:52	VR2W-105215	A69-9001-1251	1
2012-04-08 21:38:03	2012-04-09 07:38:03	VR2W-105215	A69-9001-1251	1
2012-04-08 21:47:34	2012-04-09 07:47:34	VR2W-105215	A69-9001-1251	1
2012-04-08 22:00:47	2012-04-09 08:00:47	VR2W-105215	A69-9001-1251	1
2012-04-08 22:05:23	2012-04-09 08:05:23	VR2W-105215	A69-9001-1251	1
2012-04-08 22:32:42	2012-04-09 08:32:42	VR2W-105215	A69-9001-1251	1
2012-04-08 22:36:28	2012-04-09 08:36:28	VR2W-105215	A69-9001-1251	1
2012-04-08 22:40:43	2012-04-09 08:40:43	VR2W-105215	A69-9001-1251	1
2012-04-08 22:44:19	2012-04-09 08:44:19	VR2W-105215	A69-9001-1251	1
2012-04-08 22:48:15	2012-04-09 08:48:15	VR2W-105215	A69-9001-1251	1
2012-04-08 23:00:50	2012-04-09 09:00:50	VR2W-105215	A69-9001-1251	1
2012-04-08 23:04:54	2012-04-09 09:04:54	VR2W-105215	A69-9001-1251	1
2012-04-08 23:05:30	2012-04-09 09:05:30	VR2W-105214	A69-9001-1251	1
2012-04-08 23:09:47	2012-04-09 09:09:47	VR2W-105215	A69-9001-1251	1
2012-04-08 23:46:44	2012-04-09 09:46:44	VR2W-105215	A69-9001-1251	1
2012-04-08 23:50:51	2012-04-09 09:50:51	VR2W-105215	A69-9001-1251	1
2012-04-09 00:34:57	2012-04-09 10:34:57	VR2W-105214	A69-9001-1251	1
2012-04-09 00:43:00	2012-04-09 10:43:00	VR2W-105214	A69-9001-1251	1
2012-04-09 02:22:06	2012-04-09 12:22:06	VR2W-105214	A69-9001-1251	1
2012-04-09 02:33:14	2012-04-09 12:33:14	VR2W-105214	A69-9001-1251	1
2012-04-09 04:20:48	2012-04-09 14:20:48	VR2W-105215	A69-9001-1251	1
2012-04-09 05:02:55	2012-04-09 15:02:55	VR2W-105214	A69-9001-1251	1
2012-04-09 20:48:59	2012-04-10 06:48:59	VR2W-105215	A69-9001-1251	1
2012-04-09 20:58:12	2012-04-10 06:58:12	VR2W-105215	A69-9001-1251	1
2012-04-09 21:57:35	2012-04-10 07:57:35	VR2W-105215	A69-9001-1251	1
2012-04-09 22:19:27	2012-04-10 08:19:27	VR2W-105214	A69-9001-1251	1
2012-04-09 22:23:50	2012-04-10 08:23:50	VR2W-105214	A69-9001-1251	1
2012-04-10 00:05:36	2012-04-10 10:05:36	VR2W-105214	A69-9001-1251	1
2012-04-10 04:26:04	2012-04-10 14:26:04	VR2W-105214	A69-9001-1251	1
2012-04-10 04:34:00	2012-04-10 14:34:00	VR2W-105214	A69-9001-1251	1
2012-04-10 05:06:22	2012-04-10 15:06:22	VR2W-105214	A69-9001-1251	1
2012-04-10 06:09:26	2012-04-10 16:09:26	VR2W-105214	A69-9001-1251	1
2012-04-10 20:24:14	2012-04-11 06:24:14	VR2W-105215	A69-9001-1251	0
2012-04-10 20:58:29	2012-04-11 06:58:29	VR2W-105214	A69-9001-1251	1
2012-04-10 21:03:09	2012-04-11 07:03:09	VR2W-105214	A69-9001-1251	1
2012-04-10 22:23:31	2012-04-11 08:23:31	VR2W-105214	A69-9001-1251	1
2012-04-10 22:42:30	2012-04-11 08:42:30	VR2W-105214	A69-9001-1251	1
2012-04-10 22:46:23	2012-04-11 08:46:23	VR2W-105214	A69-9001-1251	1
2012-04-10 23:47:18	2012-04-11 09:47:18	VR2W-105214	A69-9001-1251	1
2012-04-11 00:22:44	2012-04-11 10:22:44	VR2W-105214	A69-9001-1251	1
2012-04-11 00:26:59	2012-04-11 10:26:59	VR2W-105214	A69-9001-1251	1
2012-04-11 00:49:48	2012-04-11 10:49:48	VR2W-105214	A69-9001-1251	1
2012-04-11 01:04:25	2012-04-11 11:04:25	VR2W-105214	A69-9001-1251	1
2012-04-11 01:11:18	2012-04-11 11:11:18	VR2W-105214	A69-9001-1251	1
2012-04-11 01:15:01	2012-04-11 11:15:01	VR2W-105214	A69-9001-1251	1
2012-04-11 01:19:15	2012-04-11 11:19:15	VR2W-105214	A69-9001-1251	1
2012-04-11 02:02:57	2012-04-11 12:02:57	VR2W-105214	A69-9001-1251	1
2012-04-11 02:58:04	2012-04-11 12:58:04	VR2W-105214	A69-9001-1251	1
2012-04-11 05:10:25	2012-04-11 15:10:25	VR2W-105214	A69-9001-1251	1
2012-04-11 05:27:13	2012-04-11 15:27:13	VR2W-105214	A69-9001-1251	1
2012-04-11 05:35:07	2012-04-11 15:35:07	VR2W-105214	A69-9001-1251	1
2012-04-11 07:24:28	2012-04-11 17:24:28	VR2W-105214	A69-9001-1251	1
2012-04-11 20:34:16	2012-04-12 06:34:16	VR2W-105215	A69-9001-1251	1
2012-04-11 22:24:01	2012-04-12 08:24:01	VR2W-105214	A69-9001-1251	1
2012-04-11 23:31:50	2012-04-12 09:31:50	VR2W-105214	A69-9001-1251	1
2012-04-12 03:26:54	2012-04-12 13:26:54	VR2W-105215	A69-9001-1251	1
2012-04-12 03:39:10	2012-04-12 13:39:10	VR2W-105214	A69-9001-1251	1
2012-04-12 03:54:04	2012-04-12 13:54:04	VR2W-105214	A69-9001-1251	1
2012-04-12 04:50:53	2012-04-12 14:50:53	VR2W-105214	A69-9001-1251	1
2012-04-12 06:40:58	2012-04-12 16:40:58	VR2W-105214	A69-9001-1251	1
2012-04-12 21:06:41	2012-04-13 07:06:41	VR2W-105215	A69-9001-1251	1
2012-04-12 21:11:10	2012-04-13 07:11:10	VR2W-105215	A69-9001-1251	1
2012-04-12 21:20:01	2012-04-13 07:20:01	VR2W-105215	A69-9001-1251	1
2012-04-12 22:38:33	2012-04-13 08:38:33	VR2W-105214	A69-9001-1251	1
2012-04-12 23:56:08	2012-04-13 09:56:08	VR2W-105214	A69-9001-1251	1
2012-04-13 00:05:06	2012-04-13 10:05:06	VR2W-105214	A69-9001-1251	1
2012-04-13 00:56:13	2012-04-13 10:56:13	VR2W-105214	A69-9001-1251	1
2012-04-13 01:14:03	2012-04-13 11:14:03	VR2W-105214	A69-9001-1251	1
2012-04-13 01:56:00	2012-04-13 11:56:00	VR2W-105214	A69-9001-1251	1
2012-04-13 02:27:25	2012-04-13 12:27:25	VR2W-105214	A69-9001-1251	1
2012-04-13 04:15:03	2012-04-13 14:15:03	VR2W-105214	A69-9001-1251	1
2012-04-13 04:51:35	2012-04-13 14:51:35	VR2W-105214	A69-9001-1251	1
2012-04-13 05:24:29	2012-04-13 15:24:29	VR2W-105214	A69-9001-1251	1
2012-04-13 07:24:55	2012-04-13 17:24:55	VR2W-105214	A69-9001-1251	1
2012-04-13 22:06:25	2012-04-14 08:06:25	VR2W-105214	A69-9001-1251	1
2012-04-13 22:10:50	2012-04-14 08:10:50	VR2W-105214	A69-9001-1251	1
2012-04-13 22:30:40	2012-04-14 08:30:40	VR2W-105214	A69-9001-1251	1
2012-04-13 22:38:01	2012-04-14 08:38:01	VR2W-105214	A69-9001-1251	1
2012-04-13 23:04:31	2012-04-14 09:04:31	VR2W-105214	A69-9001-1251	1
2012-04-13 23:08:13	2012-04-14 09:08:13	VR2W-105214	A69-9001-1251	1
2012-04-13 23:48:18	2012-04-14 09:48:18	VR2W-105214	A69-9001-1251	1
2012-04-13 23:55:05	2012-04-14 09:55:05	VR2W-105214	A69-9001-1251	1
2012-04-14 00:45:43	2012-04-14 10:45:43	VR2W-105214	A69-9001-1251	1
2012-04-14 00:53:06	2012-04-14 10:53:06	VR2W-105214	A69-9001-1251	1
2012-04-14 00:57:30	2012-04-14 10:57:30	VR2W-105214	A69-9001-1251	1
2012-04-14 01:31:53	2012-04-14 11:31:53	VR2W-105214	A69-9001-1251	1
2012-04-14 01:52:21	2012-04-14 11:52:21	VR2W-105214	A69-9001-1251	1
2012-04-14 02:25:14	2012-04-14 12:25:14	VR2W-105214	A69-9001-1251	1
2012-04-14 02:57:55	2012-04-14 12:57:55	VR2W-105214	A69-9001-1251	1
2012-04-14 03:33:46	2012-04-14 13:33:46	VR2W-105214	A69-9001-1251	1
2012-04-14 03:57:22	2012-04-14 13:57:22	VR2W-105214	A69-9001-1251	1
2012-04-14 04:09:51	2012-04-14 14:09:51	VR2W-105214	A69-9001-1251	1
2012-04-14 05:08:34	2012-04-14 15:08:34	VR2W-105214	A69-9001-1251	1
2012-04-14 05:16:55	2012-04-14 15:16:55	VR2W-105214	A69-9001-1251	1
2012-04-14 05:29:18	2012-04-14 15:29:18	VR2W-105214	A69-9001-1251	1
2012-04-14 07:28:19	2012-04-14 17:28:19	VR2W-105214	A69-9001-1251	1
2012-04-14 20:32:11	2012-04-15 06:32:11	VR2W-105215	A69-9001-1251	1
2012-04-14 20:52:16	2012-04-15 06:52:16	VR2W-105215	A69-9001-1251	1
2012-04-14 21:08:58	2012-04-15 07:08:58	VR2W-105215	A69-9001-1251	1
2012-04-14 22:09:49	2012-04-15 08:09:49	VR2W-105214	A69-9001-1251	1
2012-04-14 22:46:59	2012-04-15 08:46:59	VR2W-105214	A69-9001-1251	1
2012-04-14 23:19:29	2012-04-15 09:19:29	VR2W-105214	A69-9001-1251	1
2012-04-14 23:31:20	2012-04-15 09:31:20	VR2W-105214	A69-9001-1251	1
2012-04-14 23:52:41	2012-04-15 09:52:41	VR2W-105214	A69-9001-1251	1
2012-04-14 23:56:43	2012-04-15 09:56:43	VR2W-105214	A69-9001-1251	1
2012-04-15 00:24:34	2012-04-15 10:24:34	VR2W-105215	A69-9001-1251	1
2012-04-15 00:29:03	2012-04-15 10:29:03	VR2W-105214	A69-9001-1251	1
2012-04-15 00:53:49	2012-04-15 10:53:49	VR2W-105214	A69-9001-1251	1
2012-04-15 06:33:12	2012-04-15 16:33:12	VR2W-105214	A69-9001-1251	1
2012-04-15 06:36:49	2012-04-15 16:36:49	VR2W-105214	A69-9001-1251	1
2012-04-15 07:53:55	2012-04-15 17:53:55	VR2W-105215	A69-9001-1251	1
2012-04-15 08:07:21	2012-04-15 18:07:21	VR2W-105215	A69-9001-1251	1
2012-04-15 22:39:01	2012-04-16 08:39:01	VR2W-105214	A69-9001-1251	1
2012-04-16 01:01:08	2012-04-16 11:01:08	VR2W-105214	A69-9001-1251	1
2012-04-16 02:04:22	2012-04-16 12:04:22	VR2W-105214	A69-9001-1251	1
2012-04-16 02:41:58	2012-04-16 12:41:58	VR2W-105214	A69-9001-1251	1
2012-04-16 03:13:50	2012-04-16 13:13:50	VR2W-105214	A69-9001-1251	1
2012-04-16 03:25:02	2012-04-16 13:25:02	VR2W-105214	A69-9001-1251	1
2012-04-16 04:00:33	2012-04-16 14:00:33	VR2W-105214	A69-9001-1251	1
2012-04-16 04:16:19	2012-04-16 14:16:19	VR2W-105214	A69-9001-1251	1
2012-04-16 04:31:29	2012-04-16 14:31:29	VR2W-105214	A69-9001-1251	1
2012-04-16 04:56:25	2012-04-16 14:56:25	VR2W-105214	A69-9001-1251	1
2012-04-16 05:30:24	2012-04-16 15:30:24	VR2W-105214	A69-9001-1251	1
2012-04-16 06:13:09	2012-04-16 16:13:09	VR2W-105214	A69-9001-1251	1
2012-04-16 08:00:47	2012-04-16 18:00:47	VR2W-105215	A69-9001-1251	1
2012-04-16 20:26:25	2012-04-17 06:26:25	VR2W-105218	A69-9001-1251	0
2012-04-16 21:47:06	2012-04-17 07:47:06	VR2W-105218	A69-9001-1251	1
2012-04-16 21:55:46	2012-04-17 07:55:46	VR2W-105214	A69-9001-1251	1
2012-04-16 22:09:12	2012-04-17 08:09:12	VR2W-105214	A69-9001-1251	1
2012-04-16 22:23:17	2012-04-17 08:23:17	VR2W-105214	A69-9001-1251	1
2012-04-16 22:27:27	2012-04-17 08:27:27	VR2W-105214	A69-9001-1251	1
2012-04-16 23:14:24	2012-04-17 09:14:24	VR2W-105214	A69-9001-1251	1
2012-04-17 00:18:31	2012-04-17 10:18:31	VR2W-105214	A69-9001-1251	1
2012-04-17 00:23:20	2012-04-17 10:23:20	VR2W-105214	A69-9001-1251	1
2012-04-17 00:46:16	2012-04-17 10:46:16	VR2W-105214	A69-9001-1251	1
2012-04-17 02:00:54	2012-04-17 12:00:54	VR2W-105214	A69-9001-1251	1
2012-04-17 02:09:38	2012-04-17 12:09:38	VR2W-105214	A69-9001-1251	1
2012-04-17 02:29:37	2012-04-17 12:29:37	VR2W-105214	A69-9001-1251	1
2012-04-17 03:10:17	2012-04-17 13:10:17	VR2W-105214	A69-9001-1251	1
2012-04-17 03:14:54	2012-04-17 13:14:54	VR2W-105214	A69-9001-1251	1
2012-04-17 03:46:20	2012-04-17 13:46:20	VR2W-105214	A69-9001-1251	1
2012-04-17 04:12:04	2012-04-17 14:12:04	VR2W-105214	A69-9001-1251	1
2012-04-17 04:23:30	2012-04-17 14:23:30	VR2W-105214	A69-9001-1251	1
2012-04-17 04:34:51	2012-04-17 14:34:51	VR2W-105214	A69-9001-1251	1
2012-04-17 05:06:38	2012-04-17 15:06:38	VR2W-105214	A69-9001-1251	1
2012-04-17 05:25:24	2012-04-17 15:25:24	VR2W-105214	A69-9001-1251	1
2012-04-17 06:09:18	2012-04-17 16:09:18	VR2W-105214	A69-9001-1251	1
2012-04-17 06:12:56	2012-04-17 16:12:56	VR2W-105214	A69-9001-1251	1
2012-04-17 07:00:39	2012-04-17 17:00:39	VR2W-105214	A69-9001-1251	1
2012-04-17 07:41:48	2012-04-17 17:41:48	VR2W-105214	A69-9001-1251	1
2012-04-17 08:10:18	2012-04-17 18:10:18	VR2W-105215	A69-9001-1251	1
2012-04-17 20:22:42	2012-04-18 06:22:42	VR2W-105216	A69-9001-1251	0
2012-04-17 20:27:31	2012-04-18 06:27:31	VR2W-105218	A69-9001-1251	0
2012-04-17 21:23:25	2012-04-18 07:23:25	VR2W-105222	A69-9001-1251	1
2012-04-17 21:30:03	2012-04-18 07:30:03	VR2W-105220	A69-9001-1251	1
2012-04-17 21:36:29	2012-04-18 07:36:29	VR2W-105216	A69-9001-1251	1
2012-04-17 21:43:43	2012-04-18 07:43:43	VR2W-105214	A69-9001-1251	1
2012-04-17 21:51:37	2012-04-18 07:51:37	VR2W-105214	A69-9001-1251	1
2012-04-17 21:55:02	2012-04-18 07:55:02	VR2W-105214	A69-9001-1251	1
2012-04-17 22:17:52	2012-04-18 08:17:52	VR2W-105214	A69-9001-1251	1
2012-04-17 22:25:09	2012-04-18 08:25:09	VR2W-105214	A69-9001-1251	1
2012-04-18 00:06:56	2012-04-18 10:06:56	VR2W-105214	A69-9001-1251	1
2012-04-18 00:27:31	2012-04-18 10:27:31	VR2W-105214	A69-9001-1251	1
2012-04-18 02:25:51	2012-04-18 12:25:51	VR2W-105214	A69-9001-1251	1
2012-04-18 02:53:59	2012-04-18 12:53:59	VR2W-105214	A69-9001-1251	1
2012-04-18 02:58:43	2012-04-18 12:58:43	VR2W-105214	A69-9001-1251	1
2012-04-18 03:14:10	2012-04-18 13:14:10	VR2W-105214	A69-9001-1251	1
2012-04-18 03:26:27	2012-04-18 13:26:27	VR2W-105214	A69-9001-1251	1
2012-04-18 03:39:29	2012-04-18 13:39:29	VR2W-105214	A69-9001-1251	1
2012-04-18 04:14:05	2012-04-18 14:14:05	VR2W-105214	A69-9001-1251	1
2012-04-18 04:34:03	2012-04-18 14:34:03	VR2W-105214	A69-9001-1251	1
2012-04-18 04:53:20	2012-04-18 14:53:20	VR2W-105214	A69-9001-1251	1
2012-04-18 04:57:51	2012-04-18 14:57:51	VR2W-105214	A69-9001-1251	1
2012-04-18 05:11:43	2012-04-18 15:11:43	VR2W-105214	A69-9001-1251	1
2012-04-18 05:16:33	2012-04-18 15:16:33	VR2W-105214	A69-9001-1251	1
2012-04-18 05:45:53	2012-04-18 15:45:53	VR2W-105214	A69-9001-1251	1
2012-04-18 06:21:18	2012-04-18 16:21:18	VR2W-105214	A69-9001-1251	1
2012-04-18 06:42:25	2012-04-18 16:42:25	VR2W-105214	A69-9001-1251	1
2012-04-18 07:11:55	2012-04-18 17:11:55	VR2W-105214	A69-9001-1251	1
2012-04-18 07:20:10	2012-04-18 17:20:10	VR2W-105214	A69-9001-1251	1
2012-04-18 21:40:15	2012-04-19 07:40:15	VR2W-105221	A69-9001-1251	1
2012-04-18 21:51:19	2012-04-19 07:51:19	VR2W-105216	A69-9001-1251	1
2012-04-18 22:00:22	2012-04-19 08:00:22	VR2W-105214	A69-9001-1251	1
2012-04-18 22:32:55	2012-04-19 08:32:55	VR2W-105214	A69-9001-1251	1
2012-04-18 22:54:47	2012-04-19 08:54:47	VR2W-105214	A69-9001-1251	1
2012-04-19 01:40:43	2012-04-19 11:40:43	VR2W-105214	A69-9001-1251	1
2012-04-19 01:49:11	2012-04-19 11:49:11	VR2W-105214	A69-9001-1251	1
2012-04-19 02:27:32	2012-04-19 12:27:32	VR2W-105214	A69-9001-1251	1
2012-04-19 02:39:32	2012-04-19 12:39:32	VR2W-105214	A69-9001-1251	1
2012-04-19 02:43:55	2012-04-19 12:43:55	VR2W-105214	A69-9001-1251	1
2012-04-19 02:55:58	2012-04-19 12:55:58	VR2W-105214	A69-9001-1251	1
2012-04-19 03:00:23	2012-04-19 13:00:23	VR2W-105214	A69-9001-1251	1
2012-04-19 03:27:38	2012-04-19 13:27:38	VR2W-105214	A69-9001-1251	1
2012-04-19 03:30:58	2012-04-19 13:30:58	VR2W-105214	A69-9001-1251	1
2012-04-19 03:41:44	2012-04-19 13:41:44	VR2W-105214	A69-9001-1251	1
2012-04-19 04:30:59	2012-04-19 14:30:59	VR2W-105214	A69-9001-1251	1
2012-04-19 05:18:25	2012-04-19 15:18:25	VR2W-105214	A69-9001-1251	1
2012-04-19 05:46:58	2012-04-19 15:46:58	VR2W-105214	A69-9001-1251	1
2012-04-19 06:04:29	2012-04-19 16:04:29	VR2W-105214	A69-9001-1251	1
2012-04-19 06:09:17	2012-04-19 16:09:17	VR2W-105214	A69-9001-1251	1
2012-04-19 06:31:52	2012-04-19 16:31:52	VR2W-105214	A69-9001-1251	1
2012-04-19 07:01:40	2012-04-19 17:01:40	VR2W-105214	A69-9001-1251	1
2012-04-19 07:34:53	2012-04-19 17:34:53	VR2W-105214	A69-9001-1251	1
2012-04-19 20:37:24	2012-04-20 06:37:24	VR2W-105218	A69-9001-1251	1
2012-04-19 20:53:51	2012-04-20 06:53:51	VR2W-105222	A69-9001-1251	1
2012-04-19 22:00:51	2012-04-20 08:00:51	VR2W-105216	A69-9001-1251	1
2012-04-19 22:20:02	2012-04-20 08:20:02	VR2W-105214	A69-9001-1251	1
2012-04-20 00:07:06	2012-04-20 10:07:06	VR2W-105214	A69-9001-1251	1
2012-04-20 00:11:16	2012-04-20 10:11:16	VR2W-105214	A69-9001-1251	1
2012-04-20 00:26:42	2012-04-20 10:26:42	VR2W-105214	A69-9001-1251	1
2012-04-20 02:31:44	2012-04-20 12:31:44	VR2W-105214	A69-9001-1251	1
2012-04-20 02:36:35	2012-04-20 12:36:35	VR2W-105214	A69-9001-1251	1
2012-04-20 04:28:41	2012-04-20 14:28:41	VR2W-105214	A69-9001-1251	1
2012-04-20 04:53:02	2012-04-20 14:53:02	VR2W-105214	A69-9001-1251	1
2012-04-20 05:39:18	2012-04-20 15:39:18	VR2W-105214	A69-9001-1251	1
2012-04-20 05:43:31	2012-04-20 15:43:31	VR2W-105214	A69-9001-1251	1
2012-04-20 06:14:51	2012-04-20 16:14:51	VR2W-105214	A69-9001-1251	1
2012-04-20 20:31:55	2012-04-21 06:31:55	VR2W-105215	A69-9001-1251	1
2012-04-20 21:46:30	2012-04-21 07:46:30	VR2W-105214	A69-9001-1251	1
2012-04-20 21:54:20	2012-04-21 07:54:20	VR2W-105214	A69-9001-1251	1
2012-04-20 22:10:18	2012-04-21 08:10:18	VR2W-105214	A69-9001-1251	1
2012-04-20 22:56:54	2012-04-21 08:56:54	VR2W-105214	A69-9001-1251	1
2012-04-20 23:08:53	2012-04-21 09:08:53	VR2W-105214	A69-9001-1251	1
2012-04-20 23:22:59	2012-04-21 09:22:59	VR2W-105214	A69-9001-1251	1
2012-04-20 23:45:06	2012-04-21 09:45:06	VR2W-105214	A69-9001-1251	1
2012-04-21 00:32:34	2012-04-21 10:32:34	VR2W-105214	A69-9001-1251	1
2012-04-21 00:35:59	2012-04-21 10:35:59	VR2W-105214	A69-9001-1251	1
2012-04-21 00:39:33	2012-04-21 10:39:33	VR2W-105214	A69-9001-1251	1
2012-04-21 00:47:59	2012-04-21 10:47:59	VR2W-105214	A69-9001-1251	1
2012-04-21 01:06:36	2012-04-21 11:06:36	VR2W-105214	A69-9001-1251	1
2012-04-21 03:07:15	2012-04-21 13:07:15	VR2W-105214	A69-9001-1251	1
2012-04-21 03:36:59	2012-04-21 13:36:59	VR2W-105214	A69-9001-1251	1
2012-04-21 03:41:32	2012-04-21 13:41:32	VR2W-105214	A69-9001-1251	1
2012-04-21 04:44:27	2012-04-21 14:44:27	VR2W-105214	A69-9001-1251	1
2012-04-21 04:49:20	2012-04-21 14:49:20	VR2W-105214	A69-9001-1251	1
2012-04-21 06:29:34	2012-04-21 16:29:34	VR2W-105214	A69-9001-1251	1
2012-04-21 06:33:07	2012-04-21 16:33:07	VR2W-105214	A69-9001-1251	1
2012-04-21 07:32:22	2012-04-21 17:32:22	VR2W-105214	A69-9001-1251	1
2012-04-21 22:20:19	2012-04-22 08:20:19	VR2W-105214	A69-9001-1251	1
2012-04-21 23:41:57	2012-04-22 09:41:57	VR2W-105214	A69-9001-1251	1
2012-04-22 00:14:56	2012-04-22 10:14:56	VR2W-105214	A69-9001-1251	1
2012-04-22 00:18:31	2012-04-22 10:18:31	VR2W-105214	A69-9001-1251	1
2012-04-22 01:46:58	2012-04-22 11:46:58	VR2W-105214	A69-9001-1251	1
2012-04-22 02:28:29	2012-04-22 12:28:29	VR2W-105214	A69-9001-1251	1
2012-04-22 05:15:16	2012-04-22 15:15:16	VR2W-105214	A69-9001-1251	1
2012-04-22 06:52:39	2012-04-22 16:52:39	VR2W-105214	A69-9001-1251	1
2012-04-22 07:03:35	2012-04-22 17:03:35	VR2W-105214	A69-9001-1251	1
2012-04-22 20:29:30	2012-04-23 06:29:30	VR2W-105215	A69-9001-1251	0
2012-04-22 20:33:55	2012-04-23 06:33:55	VR2W-105215	A69-9001-1251	1
2012-04-22 21:30:30	2012-04-23 07:30:30	VR2W-105214	A69-9001-1251	1
2012-04-22 21:34:37	2012-04-23 07:34:37	VR2W-105214	A69-9001-1251	1
2012-04-22 22:44:38	2012-04-23 08:44:38	VR2W-105214	A69-9001-1251	1
2012-04-23 00:32:28	2012-04-23 10:32:28	VR2W-105214	A69-9001-1251	1
2012-04-23 02:05:39	2012-04-23 12:05:39	VR2W-105214	A69-9001-1251	1
2012-04-23 05:58:32	2012-04-23 15:58:32	VR2W-105214	A69-9001-1251	1
2012-04-23 21:02:49	2012-04-24 07:02:49	VR2W-105215	A69-9001-1251	1
2012-04-23 22:06:56	2012-04-24 08:06:56	VR2W-105214	A69-9001-1251	1
2012-04-24 01:26:29	2012-04-24 11:26:29	VR2W-105214	A69-9001-1251	1
2012-04-24 03:36:57	2012-04-24 13:36:57	VR2W-105214	A69-9001-1251	1
2012-04-24 03:40:39	2012-04-24 13:40:39	VR2W-105214	A69-9001-1251	1
2012-04-24 03:51:51	2012-04-24 13:51:51	VR2W-105214	A69-9001-1251	1
2012-04-24 05:32:27	2012-04-24 15:32:27	VR2W-105214	A69-9001-1251	1
2012-04-24 07:09:06	2012-04-24 17:09:06	VR2W-105214	A69-9001-1251	1
2012-04-24 21:45:54	2012-04-25 07:45:54	VR2W-105214	A69-9001-1251	1
2012-04-24 22:12:29	2012-04-25 08:12:29	VR2W-105214	A69-9001-1251	1
2012-04-25 00:22:21	2012-04-25 10:22:21	VR2W-105214	A69-9001-1251	1
2012-04-25 04:13:09	2012-04-25 14:13:09	VR2W-105214	A69-9001-1251	1
2012-04-25 06:47:48	2012-04-25 16:47:48	VR2W-105214	A69-9001-1251	1
2012-04-25 21:10:26	2012-04-26 07:10:26	VR2W-105215	A69-9001-1251	1
2012-04-25 21:15:11	2012-04-26 07:15:11	VR2W-105215	A69-9001-1251	1
2012-04-26 00:16:39	2012-04-26 10:16:39	VR2W-105214	A69-9001-1251	1
2012-04-26 00:52:59	2012-04-26 10:52:59	VR2W-105214	A69-9001-1251	1
2012-04-26 02:01:23	2012-04-26 12:01:23	VR2W-105214	A69-9001-1251	1
2012-04-26 02:31:37	2012-04-26 12:31:37	VR2W-105214	A69-9001-1251	1
2012-04-26 02:36:02	2012-04-26 12:36:02	VR2W-105214	A69-9001-1251	1
2012-04-26 02:52:22	2012-04-26 12:52:22	VR2W-105214	A69-9001-1251	1
2012-04-26 03:09:41	2012-04-26 13:09:41	VR2W-105214	A69-9001-1251	1
2012-04-26 03:14:32	2012-04-26 13:14:32	VR2W-105214	A69-9001-1251	1
2012-04-26 03:40:42	2012-04-26 13:40:42	VR2W-105214	A69-9001-1251	1
2012-04-26 04:52:23	2012-04-26 14:52:23	VR2W-105214	A69-9001-1251	1
2012-04-26 21:36:01	2012-04-27 07:36:01	VR2W-105214	A69-9001-1251	1
2012-04-26 22:02:32	2012-04-27 08:02:32	VR2W-105214	A69-9001-1251	1
2012-04-26 23:38:33	2012-04-27 09:38:33	VR2W-105214	A69-9001-1251	1
2012-04-27 01:25:54	2012-04-27 11:25:54	VR2W-105214	A69-9001-1251	1
2012-04-27 01:45:15	2012-04-27 11:45:15	VR2W-105214	A69-9001-1251	1
2012-04-27 01:48:43	2012-04-27 11:48:43	VR2W-105214	A69-9001-1251	1
2012-04-27 03:04:58	2012-04-27 13:04:58	VR2W-105214	A69-9001-1251	1
2012-04-27 03:24:41	2012-04-27 13:24:41	VR2W-105214	A69-9001-1251	1
2012-04-27 03:53:26	2012-04-27 13:53:26	VR2W-105214	A69-9001-1251	1
2012-04-27 04:52:41	2012-04-27 14:52:41	VR2W-105214	A69-9001-1251	1
2012-04-27 05:15:39	2012-04-27 15:15:39	VR2W-105214	A69-9001-1251	1
2012-04-27 05:55:02	2012-04-27 15:55:02	VR2W-105214	A69-9001-1251	1
2012-04-27 06:18:32	2012-04-27 16:18:32	VR2W-105214	A69-9001-1251	1
2012-04-27 07:35:41	2012-04-27 17:35:41	VR2W-105214	A69-9001-1251	1
2012-04-27 21:27:25	2012-04-28 07:27:25	VR2W-105214	A69-9001-1251	1
2012-04-28 03:25:15	2012-04-28 13:25:15	VR2W-105214	A69-9001-1251	1
2012-04-28 03:56:33	2012-04-28 13:56:33	VR2W-105214	A69-9001-1251	1
2012-04-28 06:53:32	2012-04-28 16:53:32	VR2W-105214	A69-9001-1251	1
2012-04-28 07:08:57	2012-04-28 17:08:57	VR2W-105214	A69-9001-1251	1
2012-04-28 07:13:26	2012-04-28 17:13:26	VR2W-105214	A69-9001-1251	1
2012-04-28 20:44:53	2012-04-29 06:44:53	VR2W-105219	A69-9001-1251	1
2012-04-28 21:57:46	2012-04-29 07:57:46	VR2W-105218	A69-9001-1251	1
2012-04-28 23:44:49	2012-04-29 09:44:49	VR2W-105214	A69-9001-1251	1
2012-04-29 00:47:44	2012-04-29 10:47:44	VR2W-105214	A69-9001-1251	1
2012-04-29 01:00:25	2012-04-29 11:00:25	VR2W-105214	A69-9001-1251	1
2012-04-29 04:15:27	2012-04-29 14:15:27	VR2W-105214	A69-9001-1251	1
2012-04-29 05:06:06	2012-04-29 15:06:06	VR2W-105214	A69-9001-1251	1
2012-04-29 05:55:49	2012-04-29 15:55:49	VR2W-105214	A69-9001-1251	1
2012-04-29 06:00:30	2012-04-29 16:00:30	VR2W-105214	A69-9001-1251	1
2012-04-29 21:14:35	2012-04-30 07:14:35	VR2W-105215	A69-9001-1251	1
2012-04-29 23:52:23	2012-04-30 09:52:23	VR2W-105214	A69-9001-1251	1
2012-04-30 08:08:51	2012-04-30 18:08:51	VR2W-105215	A69-9001-1251	1
2012-04-30 15:30:22	2012-05-01 01:30:22	VR2W-105215	A69-9001-1251	0
2012-04-30 21:18:39	2012-05-01 07:18:39	VR2W-105215	A69-9001-1251	1
2012-04-30 21:33:40	2012-05-01 07:33:40	VR2W-105214	A69-9001-1251	1
2012-04-30 21:38:00	2012-05-01 07:38:00	VR2W-105214	A69-9001-1251	1
2012-05-01 08:20:41	2012-05-01 18:20:41	VR2W-105215	A69-9001-1251	1
2012-05-01 09:07:39	2012-05-01 19:07:39	VR2W-105215	A69-9001-1251	0
2012-05-01 13:11:26	2012-05-01 23:11:26	VR2W-105215	A69-9001-1251	0
2012-05-01 14:54:33	2012-05-02 00:54:33	VR2W-105215	A69-9001-1251	0
2012-05-01 14:57:53	2012-05-02 00:57:53	VR2W-105215	A69-9001-1251	0
2012-05-01 15:42:19	2012-05-02 01:42:19	VR2W-105215	A69-9001-1251	0
2012-05-01 16:30:24	2012-05-02 02:30:24	VR2W-105215	A69-9001-1251	0
2012-05-01 16:43:21	2012-05-02 02:43:21	VR2W-105215	A69-9001-1251	0
2012-05-01 18:00:07	2012-05-02 04:00:07	VR2W-105215	A69-9001-1251	0
2012-05-01 21:27:29	2012-05-02 07:27:29	VR2W-105222	A69-9001-1251	1
2012-05-01 21:33:46	2012-05-02 07:33:46	VR2W-105220	A69-9001-1251	1
2012-05-01 21:37:49	2012-05-02 07:37:49	VR2W-105218	A69-9001-1251	1
2012-05-02 03:08:49	2012-05-02 13:08:49	VR2W-105214	A69-9001-1251	1
2012-05-02 05:35:25	2012-05-02 15:35:25	VR2W-105214	A69-9001-1251	1
2012-05-02 08:22:30	2012-05-02 18:22:30	VR2W-105215	A69-9001-1251	1
2012-05-02 08:26:13	2012-05-02 18:26:13	VR2W-105215	A69-9001-1251	1
2012-05-02 08:30:25	2012-05-02 18:30:25	VR2W-105215	A69-9001-1251	0
2012-05-02 08:33:52	2012-05-02 18:33:52	VR2W-105215	A69-9001-1251	0
2012-05-02 08:37:31	2012-05-02 18:37:31	VR2W-105215	A69-9001-1251	0
2012-05-02 08:41:34	2012-05-02 18:41:34	VR2W-105215	A69-9001-1251	0
2012-05-02 08:46:24	2012-05-02 18:46:24	VR2W-105215	A69-9001-1251	0
2012-05-02 08:51:07	2012-05-02 18:51:07	VR2W-105215	A69-9001-1251	0
2012-05-02 08:55:40	2012-05-02 18:55:40	VR2W-105215	A69-9001-1251	0
2012-05-02 08:59:51	2012-05-02 18:59:51	VR2W-105215	A69-9001-1251	0
2012-05-02 09:03:16	2012-05-02 19:03:16	VR2W-105215	A69-9001-1251	0
2012-05-02 09:06:50	2012-05-02 19:06:50	VR2W-105215	A69-9001-1251	0
2012-05-02 09:10:43	2012-05-02 19:10:43	VR2W-105215	A69-9001-1251	0
2012-05-02 09:15:15	2012-05-02 19:15:15	VR2W-105215	A69-9001-1251	0
2012-05-02 09:19:23	2012-05-02 19:19:23	VR2W-105215	A69-9001-1251	0
2012-05-02 09:22:44	2012-05-02 19:22:44	VR2W-105215	A69-9001-1251	0
2012-05-02 09:26:10	2012-05-02 19:26:10	VR2W-105215	A69-9001-1251	0
2012-05-02 09:29:48	2012-05-02 19:29:48	VR2W-105215	A69-9001-1251	0
2012-05-02 09:33:47	2012-05-02 19:33:47	VR2W-105215	A69-9001-1251	0
2012-05-02 09:38:29	2012-05-02 19:38:29	VR2W-105215	A69-9001-1251	0
2012-05-02 09:42:59	2012-05-02 19:42:59	VR2W-105215	A69-9001-1251	0
2012-05-02 09:47:01	2012-05-02 19:47:01	VR2W-105215	A69-9001-1251	0
2012-05-02 09:51:51	2012-05-02 19:51:51	VR2W-105215	A69-9001-1251	0
2012-05-02 09:56:35	2012-05-02 19:56:35	VR2W-105215	A69-9001-1251	0
2012-05-02 10:01:08	2012-05-02 20:01:08	VR2W-105215	A69-9001-1251	0
2012-05-02 10:05:19	2012-05-02 20:05:19	VR2W-105215	A69-9001-1251	0
2012-05-02 10:08:45	2012-05-02 20:08:45	VR2W-105215	A69-9001-1251	0
2012-05-02 10:12:21	2012-05-02 20:12:21	VR2W-105215	A69-9001-1251	0
2012-05-02 10:16:18	2012-05-02 20:16:18	VR2W-105215	A69-9001-1251	0
2012-05-02 10:20:56	2012-05-02 20:20:56	VR2W-105215	A69-9001-1251	0
2012-05-02 10:25:16	2012-05-02 20:25:16	VR2W-105215	A69-9001-1251	0
2012-05-02 10:29:02	2012-05-02 20:29:02	VR2W-105215	A69-9001-1251	0
2012-05-02 10:33:18	2012-05-02 20:33:18	VR2W-105215	A69-9001-1251	0
2012-05-02 10:40:54	2012-05-02 20:40:54	VR2W-105215	A69-9001-1251	0
2012-05-02 10:45:37	2012-05-02 20:45:37	VR2W-105215	A69-9001-1251	0
2012-05-02 10:50:06	2012-05-02 20:50:06	VR2W-105215	A69-9001-1251	0
2012-05-02 10:54:09	2012-05-02 20:54:09	VR2W-105215	A69-9001-1251	0
2012-05-02 10:58:58	2012-05-02 20:58:58	VR2W-105215	A69-9001-1251	0
2012-05-02 11:03:42	2012-05-02 21:03:42	VR2W-105215	A69-9001-1251	0
2012-05-02 11:08:14	2012-05-02 21:08:14	VR2W-105215	A69-9001-1251	0
2012-05-02 11:12:21	2012-05-02 21:12:21	VR2W-105215	A69-9001-1251	0
2012-05-02 11:15:42	2012-05-02 21:15:42	VR2W-105215	A69-9001-1251	0
2012-05-02 11:19:08	2012-05-02 21:19:08	VR2W-105215	A69-9001-1251	0
2012-05-02 11:22:44	2012-05-02 21:22:44	VR2W-105215	A69-9001-1251	0
2012-05-02 11:26:41	2012-05-02 21:26:41	VR2W-105215	A69-9001-1251	0
2012-05-02 11:31:18	2012-05-02 21:31:18	VR2W-105215	A69-9001-1251	0
2012-05-02 11:35:38	2012-05-02 21:35:38	VR2W-105215	A69-9001-1251	0
2012-05-02 11:39:21	2012-05-02 21:39:21	VR2W-105215	A69-9001-1251	0
2012-05-02 11:43:32	2012-05-02 21:43:32	VR2W-105215	A69-9001-1251	0
2012-05-02 11:46:57	2012-05-02 21:46:57	VR2W-105215	A69-9001-1251	0
2012-05-02 11:50:31	2012-05-02 21:50:31	VR2W-105215	A69-9001-1251	0
2012-05-02 11:54:26	2012-05-02 21:54:26	VR2W-105215	A69-9001-1251	0
2012-05-02 11:58:59	2012-05-02 21:58:59	VR2W-105215	A69-9001-1251	0
2012-05-02 12:03:11	2012-05-02 22:03:11	VR2W-105215	A69-9001-1251	0
2012-05-02 12:06:39	2012-05-02 22:06:39	VR2W-105215	A69-9001-1251	0
2012-05-02 12:10:17	2012-05-02 22:10:17	VR2W-105215	A69-9001-1251	0
2012-05-02 12:14:20	2012-05-02 22:14:20	VR2W-105215	A69-9001-1251	0
2012-05-02 12:19:09	2012-05-02 22:19:09	VR2W-105215	A69-9001-1251	0
2012-05-02 12:23:53	2012-05-02 22:23:53	VR2W-105215	A69-9001-1251	0
2012-05-02 12:28:25	2012-05-02 22:28:25	VR2W-105215	A69-9001-1251	0
2012-05-02 12:32:33	2012-05-02 22:32:33	VR2W-105215	A69-9001-1251	0
2012-05-02 12:35:55	2012-05-02 22:35:55	VR2W-105215	A69-9001-1251	0
2012-05-02 12:39:22	2012-05-02 22:39:22	VR2W-105215	A69-9001-1251	0
2012-05-02 12:43:00	2012-05-02 22:43:00	VR2W-105215	A69-9001-1251	0
2012-05-02 12:46:58	2012-05-02 22:46:58	VR2W-105215	A69-9001-1251	0
2012-05-02 12:51:41	2012-05-02 22:51:41	VR2W-105215	A69-9001-1251	0
2012-05-02 12:56:13	2012-05-02 22:56:13	VR2W-105215	A69-9001-1251	0
2012-05-02 13:00:19	2012-05-02 23:00:19	VR2W-105215	A69-9001-1251	0
2012-05-02 13:03:37	2012-05-02 23:03:37	VR2W-105215	A69-9001-1251	0
2012-05-02 13:06:56	2012-05-02 23:06:56	VR2W-105215	A69-9001-1251	0
2012-05-02 13:10:20	2012-05-02 23:10:20	VR2W-105215	A69-9001-1251	0
2012-05-02 13:13:51	2012-05-02 23:13:51	VR2W-105215	A69-9001-1251	0
2012-05-02 13:17:37	2012-05-02 23:17:37	VR2W-105215	A69-9001-1251	0
2012-05-02 13:21:54	2012-05-02 23:21:54	VR2W-105215	A69-9001-1251	0
2012-05-02 13:25:34	2012-05-02 23:25:34	VR2W-105215	A69-9001-1251	0
2012-05-02 13:29:40	2012-05-02 23:29:40	VR2W-105215	A69-9001-1251	0
2012-05-02 13:34:35	2012-05-02 23:34:35	VR2W-105215	A69-9001-1251	0
2012-05-02 13:44:23	2012-05-02 23:44:23	VR2W-105215	A69-9001-1251	0
2012-05-02 13:49:14	2012-05-02 23:49:14	VR2W-105215	A69-9001-1251	0
2012-05-02 13:54:02	2012-05-02 23:54:02	VR2W-105215	A69-9001-1251	0
2012-05-02 14:03:07	2012-05-03 00:03:07	VR2W-105215	A69-9001-1251	0
2012-05-02 14:07:02	2012-05-03 00:07:02	VR2W-105215	A69-9001-1251	0
2012-05-02 14:11:35	2012-05-03 00:11:35	VR2W-105215	A69-9001-1251	0
2012-05-02 14:15:46	2012-05-03 00:15:46	VR2W-105215	A69-9001-1251	0
2012-05-02 14:19:12	2012-05-03 00:19:12	VR2W-105215	A69-9001-1251	0
2012-05-02 14:22:48	2012-05-03 00:22:48	VR2W-105215	A69-9001-1251	0
2012-05-02 14:26:45	2012-05-03 00:26:45	VR2W-105215	A69-9001-1251	0
2012-05-02 14:31:23	2012-05-03 00:31:23	VR2W-105215	A69-9001-1251	0
2012-05-02 14:35:44	2012-05-03 00:35:44	VR2W-105215	A69-9001-1251	0
2012-05-02 14:39:30	2012-05-03 00:39:30	VR2W-105215	A69-9001-1251	0
2012-05-02 14:43:46	2012-05-03 00:43:46	VR2W-105215	A69-9001-1251	0
2012-05-02 14:47:25	2012-05-03 00:47:25	VR2W-105215	A69-9001-1251	0
2012-05-02 14:51:25	2012-05-03 00:51:25	VR2W-105215	A69-9001-1251	0
2012-05-02 14:56:09	2012-05-03 00:56:09	VR2W-105215	A69-9001-1251	0
2012-05-02 15:00:44	2012-05-03 01:00:44	VR2W-105215	A69-9001-1251	0
2012-05-02 15:04:58	2012-05-03 01:04:58	VR2W-105215	A69-9001-1251	0
2012-05-02 15:08:31	2012-05-03 01:08:31	VR2W-105215	A69-9001-1251	0
2012-05-02 15:12:21	2012-05-03 01:12:21	VR2W-105215	A69-9001-1251	0
2012-05-02 15:16:47	2012-05-03 01:16:47	VR2W-105215	A69-9001-1251	0
2012-05-02 15:20:44	2012-05-03 01:20:44	VR2W-105215	A69-9001-1251	0
2012-05-02 15:25:21	2012-05-03 01:25:21	VR2W-105215	A69-9001-1251	0
2012-05-02 15:29:39	2012-05-03 01:29:39	VR2W-105215	A69-9001-1251	0
2012-05-02 15:33:20	2012-05-03 01:33:20	VR2W-105215	A69-9001-1251	0
2012-05-02 15:37:26	2012-05-03 01:37:26	VR2W-105215	A69-9001-1251	0
2012-05-02 15:40:42	2012-05-03 01:40:42	VR2W-105215	A69-9001-1251	0
2012-05-02 15:43:58	2012-05-03 01:43:58	VR2W-105215	A69-9001-1251	0
2012-05-02 15:47:14	2012-05-03 01:47:14	VR2W-105215	A69-9001-1251	0
2012-05-02 15:50:30	2012-05-03 01:50:30	VR2W-105215	A69-9001-1251	0
2012-05-02 15:53:46	2012-05-03 01:53:46	VR2W-105215	A69-9001-1251	0
2012-05-02 15:57:03	2012-05-03 01:57:03	VR2W-105215	A69-9001-1251	0
2012-05-02 16:00:22	2012-05-03 02:00:22	VR2W-105215	A69-9001-1251	0
2012-05-02 16:03:44	2012-05-03 02:03:44	VR2W-105215	A69-9001-1251	0
2012-05-02 16:07:12	2012-05-03 02:07:12	VR2W-105215	A69-9001-1251	0
2012-05-02 16:10:51	2012-05-03 02:10:51	VR2W-105215	A69-9001-1251	0
2012-05-02 16:14:55	2012-05-03 02:14:55	VR2W-105215	A69-9001-1251	0
2012-05-02 16:19:47	2012-05-03 02:19:47	VR2W-105215	A69-9001-1251	0
2012-05-02 16:24:36	2012-05-03 02:24:36	VR2W-105215	A69-9001-1251	0
2012-05-02 16:29:17	2012-05-03 02:29:17	VR2W-105215	A69-9001-1251	0
2012-05-02 16:33:46	2012-05-03 02:33:46	VR2W-105215	A69-9001-1251	0
2012-05-02 16:37:48	2012-05-03 02:37:48	VR2W-105215	A69-9001-1251	0
2012-05-02 16:42:36	2012-05-03 02:42:36	VR2W-105215	A69-9001-1251	0
2012-05-02 16:47:18	2012-05-03 02:47:18	VR2W-105215	A69-9001-1251	0
2012-05-02 16:51:46	2012-05-03 02:51:46	VR2W-105215	A69-9001-1251	0
2012-05-02 16:55:46	2012-05-03 02:55:46	VR2W-105215	A69-9001-1251	0
2012-05-02 17:00:31	2012-05-03 03:00:31	VR2W-105215	A69-9001-1251	0
2012-05-02 17:05:04	2012-05-03 03:05:04	VR2W-105215	A69-9001-1251	0
2012-05-02 17:09:14	2012-05-03 03:09:14	VR2W-105215	A69-9001-1251	0
2012-05-02 17:12:40	2012-05-03 03:12:40	VR2W-105215	A69-9001-1251	0
2012-05-02 17:16:18	2012-05-03 03:16:18	VR2W-105215	A69-9001-1251	0
2012-05-02 17:20:16	2012-05-03 03:20:16	VR2W-105215	A69-9001-1251	0
2012-05-02 17:24:58	2012-05-03 03:24:58	VR2W-105215	A69-9001-1251	0
2012-05-02 17:29:26	2012-05-03 03:29:26	VR2W-105215	A69-9001-1251	0
2012-05-02 17:33:27	2012-05-03 03:33:27	VR2W-105215	A69-9001-1251	0
2012-05-02 17:38:12	2012-05-03 03:38:12	VR2W-105215	A69-9001-1251	0
2012-05-02 17:42:47	2012-05-03 03:42:47	VR2W-105215	A69-9001-1251	0
2012-05-02 17:47:01	2012-05-03 03:47:01	VR2W-105215	A69-9001-1251	0
2012-05-02 17:50:36	2012-05-03 03:50:36	VR2W-105215	A69-9001-1251	0
2012-05-02 17:54:30	2012-05-03 03:54:30	VR2W-105215	A69-9001-1251	0
2012-05-02 17:59:02	2012-05-03 03:59:02	VR2W-105215	A69-9001-1251	0
2012-05-02 18:03:09	2012-05-03 04:03:09	VR2W-105215	A69-9001-1251	0
2012-05-02 18:06:31	2012-05-03 04:06:31	VR2W-105215	A69-9001-1251	0
2012-05-02 18:09:57	2012-05-03 04:09:57	VR2W-105215	A69-9001-1251	0
2012-05-02 18:13:36	2012-05-03 04:13:36	VR2W-105215	A69-9001-1251	0
2012-05-02 18:17:38	2012-05-03 04:17:38	VR2W-105215	A69-9001-1251	0
2012-05-02 18:22:27	2012-05-03 04:22:27	VR2W-105215	A69-9001-1251	0
2012-05-02 18:27:09	2012-05-03 04:27:09	VR2W-105215	A69-9001-1251	0
2012-05-02 18:31:36	2012-05-03 04:31:36	VR2W-105215	A69-9001-1251	0
2012-05-02 18:35:36	2012-05-03 04:35:36	VR2W-105215	A69-9001-1251	0
2012-05-02 18:40:19	2012-05-03 04:40:19	VR2W-105215	A69-9001-1251	0
2012-05-02 18:44:51	2012-05-03 04:44:51	VR2W-105215	A69-9001-1251	0
2012-05-02 18:49:02	2012-05-03 04:49:02	VR2W-105215	A69-9001-1251	0
2012-05-02 18:52:28	2012-05-03 04:52:28	VR2W-105215	A69-9001-1251	0
2012-05-02 18:56:04	2012-05-03 04:56:04	VR2W-105215	A69-9001-1251	0
2012-05-02 19:00:01	2012-05-03 05:00:01	VR2W-105215	A69-9001-1251	0
2012-05-02 19:04:40	2012-05-03 05:04:40	VR2W-105215	A69-9001-1251	0
2012-05-02 19:09:01	2012-05-03 05:09:01	VR2W-105215	A69-9001-1251	0
2012-05-02 19:12:49	2012-05-03 05:12:49	VR2W-105215	A69-9001-1251	0
2012-05-02 19:17:08	2012-05-03 05:17:08	VR2W-105215	A69-9001-1251	0
2012-05-02 19:20:51	2012-05-03 05:20:51	VR2W-105215	A69-9001-1251	0
2012-05-02 19:25:00	2012-05-03 05:25:00	VR2W-105215	A69-9001-1251	0
2012-05-02 19:28:23	2012-05-03 05:28:23	VR2W-105215	A69-9001-1251	0
2012-05-02 19:31:53	2012-05-03 05:31:53	VR2W-105215	A69-9001-1251	0
2012-05-02 19:35:38	2012-05-03 05:35:38	VR2W-105215	A69-9001-1251	0
2012-05-02 19:39:53	2012-05-03 05:39:53	VR2W-105215	A69-9001-1251	0
2012-05-02 19:43:25	2012-05-03 05:43:25	VR2W-105215	A69-9001-1251	0
2012-05-02 19:47:17	2012-05-03 05:47:17	VR2W-105215	A69-9001-1251	0
2012-05-02 19:51:44	2012-05-03 05:51:44	VR2W-105215	A69-9001-1251	0
2012-05-02 19:55:42	2012-05-03 05:55:42	VR2W-105215	A69-9001-1251	0
2012-05-02 20:00:22	2012-05-03 06:00:22	VR2W-105215	A69-9001-1251	0
2012-05-02 20:04:48	2012-05-03 06:04:48	VR2W-105215	A69-9001-1251	0
2012-05-02 20:08:45	2012-05-03 06:08:45	VR2W-105215	A69-9001-1251	0
2012-05-02 20:32:20	2012-05-03 06:32:20	VR2W-105216	A69-9001-1251	1
2012-05-02 22:05:49	2012-05-03 08:05:49	VR2W-105219	A69-9001-1251	1
2012-05-03 00:00:37	2012-05-03 10:00:37	VR2W-105214	A69-9001-1251	1
2012-05-03 00:04:00	2012-05-03 10:04:00	VR2W-105214	A69-9001-1251	1
2012-05-03 05:05:11	2012-05-03 15:05:11	VR2W-105214	A69-9001-1251	1
2012-05-03 05:54:47	2012-05-03 15:54:47	VR2W-105214	A69-9001-1251	1
2012-05-03 08:15:46	2012-05-03 18:15:46	VR2W-105215	A69-9001-1251	1
2012-05-03 08:33:15	2012-05-03 18:33:15	VR2W-105215	A69-9001-1251	0
2012-05-03 08:37:44	2012-05-03 18:37:44	VR2W-105215	A69-9001-1251	0
2012-05-03 08:41:47	2012-05-03 18:41:47	VR2W-105215	A69-9001-1251	0
2012-05-03 08:46:39	2012-05-03 18:46:39	VR2W-105215	A69-9001-1251	0
2012-05-03 08:51:26	2012-05-03 18:51:26	VR2W-105215	A69-9001-1251	0
2012-05-03 08:56:06	2012-05-03 18:56:06	VR2W-105215	A69-9001-1251	0
2012-05-03 09:00:30	2012-05-03 19:00:30	VR2W-105215	A69-9001-1251	0
2012-05-03 09:04:22	2012-05-03 19:04:22	VR2W-105215	A69-9001-1251	0
2012-05-03 09:08:50	2012-05-03 19:08:50	VR2W-105215	A69-9001-1251	0
2012-05-03 09:12:50	2012-05-03 19:12:50	VR2W-105215	A69-9001-1251	0
2012-05-03 09:17:36	2012-05-03 19:17:36	VR2W-105215	A69-9001-1251	0
2012-05-03 09:22:12	2012-05-03 19:22:12	VR2W-105215	A69-9001-1251	0
2012-05-03 09:26:27	2012-05-03 19:26:27	VR2W-105215	A69-9001-1251	0
2012-05-03 09:30:02	2012-05-03 19:30:02	VR2W-105215	A69-9001-1251	0
2012-05-03 09:38:30	2012-05-03 19:38:30	VR2W-105215	A69-9001-1251	0
2012-05-03 09:46:08	2012-05-03 19:46:08	VR2W-105215	A69-9001-1251	0
2012-05-03 09:53:50	2012-05-03 19:53:50	VR2W-105215	A69-9001-1251	0
2012-05-03 10:03:20	2012-05-03 20:03:20	VR2W-105215	A69-9001-1251	0
2012-05-03 10:07:48	2012-05-03 20:07:48	VR2W-105215	A69-9001-1251	0
2012-05-03 10:11:50	2012-05-03 20:11:50	VR2W-105215	A69-9001-1251	0
2012-05-03 10:16:36	2012-05-03 20:16:36	VR2W-105215	A69-9001-1251	0
2012-05-03 10:21:13	2012-05-03 20:21:13	VR2W-105215	A69-9001-1251	0
2012-05-03 10:29:14	2012-05-03 20:29:14	VR2W-105215	A69-9001-1251	0
2012-05-03 10:33:22	2012-05-03 20:33:22	VR2W-105215	A69-9001-1251	0
2012-05-03 10:36:43	2012-05-03 20:36:43	VR2W-105215	A69-9001-1251	0
2012-05-03 10:40:08	2012-05-03 20:40:08	VR2W-105215	A69-9001-1251	0
2012-05-03 10:43:43	2012-05-03 20:43:43	VR2W-105215	A69-9001-1251	0
2012-05-03 10:47:36	2012-05-03 20:47:36	VR2W-105215	A69-9001-1251	0
2012-05-03 10:52:09	2012-05-03 20:52:09	VR2W-105215	A69-9001-1251	0
2012-05-03 10:59:41	2012-05-03 20:59:41	VR2W-105215	A69-9001-1251	0
2012-05-03 11:03:11	2012-05-03 21:03:11	VR2W-105215	A69-9001-1251	0
2012-05-03 11:06:55	2012-05-03 21:06:55	VR2W-105215	A69-9001-1251	0
2012-05-03 11:11:10	2012-05-03 21:11:10	VR2W-105215	A69-9001-1251	0
2012-05-03 11:14:45	2012-05-03 21:14:45	VR2W-105215	A69-9001-1251	0
2012-05-03 11:18:37	2012-05-03 21:18:37	VR2W-105215	A69-9001-1251	0
2012-05-03 11:23:06	2012-05-03 21:23:06	VR2W-105215	A69-9001-1251	0
2012-05-03 11:27:10	2012-05-03 21:27:10	VR2W-105215	A69-9001-1251	0
2012-05-03 11:32:00	2012-05-03 21:32:00	VR2W-105215	A69-9001-1251	0
2012-05-03 11:36:45	2012-05-03 21:36:45	VR2W-105215	A69-9001-1251	0
2012-05-03 11:41:20	2012-05-03 21:41:20	VR2W-105215	A69-9001-1251	0
2012-05-03 11:45:33	2012-05-03 21:45:33	VR2W-105215	A69-9001-1251	0
2012-05-03 11:57:12	2012-05-03 21:57:12	VR2W-105215	A69-9001-1251	0
2012-05-03 12:00:54	2012-05-03 22:00:54	VR2W-105215	A69-9001-1251	0
2012-05-03 12:05:03	2012-05-03 22:05:03	VR2W-105215	A69-9001-1251	0
2012-05-03 12:08:25	2012-05-03 22:08:25	VR2W-105215	A69-9001-1251	0
2012-05-03 12:11:54	2012-05-03 22:11:54	VR2W-105215	A69-9001-1251	0
2012-05-03 12:15:34	2012-05-03 22:15:34	VR2W-105215	A69-9001-1251	0
2012-05-03 12:19:40	2012-05-03 22:19:40	VR2W-105215	A69-9001-1251	0
2012-05-03 12:22:56	2012-05-03 22:22:56	VR2W-105215	A69-9001-1251	0
2012-05-03 12:26:11	2012-05-03 22:26:11	VR2W-105215	A69-9001-1251	0
2012-05-03 12:32:44	2012-05-03 22:32:44	VR2W-105215	A69-9001-1251	0
2012-05-03 12:36:03	2012-05-03 22:36:03	VR2W-105215	A69-9001-1251	0
2012-05-03 12:42:53	2012-05-03 22:42:53	VR2W-105215	A69-9001-1251	0
2012-05-03 12:46:33	2012-05-03 22:46:33	VR2W-105215	A69-9001-1251	0
2012-05-03 12:50:37	2012-05-03 22:50:37	VR2W-105215	A69-9001-1251	0
2012-05-03 12:55:30	2012-05-03 22:55:30	VR2W-105215	A69-9001-1251	0
2012-05-03 13:00:21	2012-05-03 23:00:21	VR2W-105215	A69-9001-1251	0
2012-05-03 13:05:06	2012-05-03 23:05:06	VR2W-105215	A69-9001-1251	0
2012-05-03 13:09:42	2012-05-03 23:09:42	VR2W-105215	A69-9001-1251	0
2012-05-03 13:13:58	2012-05-03 23:13:58	VR2W-105215	A69-9001-1251	0
2012-05-03 13:17:33	2012-05-03 23:17:33	VR2W-105215	A69-9001-1251	0
2012-05-03 13:21:29	2012-05-03 23:21:29	VR2W-105215	A69-9001-1251	0
2012-05-03 13:26:05	2012-05-03 23:26:05	VR2W-105215	A69-9001-1251	0
2012-05-03 13:30:23	2012-05-03 23:30:23	VR2W-105215	A69-9001-1251	0
2012-05-03 13:34:02	2012-05-03 23:34:02	VR2W-105215	A69-9001-1251	0
2012-05-03 13:38:06	2012-05-03 23:38:06	VR2W-105215	A69-9001-1251	0
2012-05-03 13:43:00	2012-05-03 23:43:00	VR2W-105215	A69-9001-1251	0
2012-05-03 13:47:49	2012-05-03 23:47:49	VR2W-105215	A69-9001-1251	0
2012-05-03 13:52:35	2012-05-03 23:52:35	VR2W-105215	A69-9001-1251	0
2012-05-03 13:57:10	2012-05-03 23:57:10	VR2W-105215	A69-9001-1251	0
2012-05-03 14:01:26	2012-05-04 00:01:26	VR2W-105215	A69-9001-1251	0
2012-05-03 14:05:02	2012-05-04 00:05:02	VR2W-105215	A69-9001-1251	0
2012-05-03 14:09:00	2012-05-04 00:09:00	VR2W-105215	A69-9001-1251	0
2012-05-03 14:13:38	2012-05-04 00:13:38	VR2W-105215	A69-9001-1251	0
2012-05-03 14:18:00	2012-05-04 00:18:00	VR2W-105215	A69-9001-1251	0
2012-05-03 14:21:47	2012-05-04 00:21:47	VR2W-105215	A69-9001-1251	0
2012-05-03 14:26:06	2012-05-04 00:26:06	VR2W-105215	A69-9001-1251	0
2012-05-03 14:29:47	2012-05-04 00:29:47	VR2W-105215	A69-9001-1251	0
2012-05-03 14:33:55	2012-05-04 00:33:55	VR2W-105215	A69-9001-1251	0
2012-05-03 14:37:14	2012-05-04 00:37:14	VR2W-105215	A69-9001-1251	0
2012-05-03 14:40:36	2012-05-04 00:40:36	VR2W-105215	A69-9001-1251	0
2012-05-03 14:44:05	2012-05-04 00:44:05	VR2W-105215	A69-9001-1251	0
2012-05-03 14:47:47	2012-05-04 00:47:47	VR2W-105215	A69-9001-1251	0
2012-05-03 14:51:56	2012-05-04 00:51:56	VR2W-105215	A69-9001-1251	0
2012-05-03 14:55:17	2012-05-04 00:55:17	VR2W-105215	A69-9001-1251	0
2012-05-03 14:58:44	2012-05-04 00:58:44	VR2W-105215	A69-9001-1251	0
2012-05-03 15:02:22	2012-05-04 01:02:22	VR2W-105215	A69-9001-1251	0
2012-05-03 15:06:21	2012-05-04 01:06:21	VR2W-105215	A69-9001-1251	0
2012-05-03 15:11:05	2012-05-04 01:11:05	VR2W-105215	A69-9001-1251	0
2012-05-03 15:15:36	2012-05-04 01:15:36	VR2W-105215	A69-9001-1251	0
2012-05-03 15:19:42	2012-05-04 01:19:42	VR2W-105215	A69-9001-1251	0
2012-05-03 15:23:00	2012-05-04 01:23:00	VR2W-105215	A69-9001-1251	0
2012-05-03 15:26:20	2012-05-04 01:26:20	VR2W-105215	A69-9001-1251	0
2012-05-03 15:29:44	2012-05-04 01:29:44	VR2W-105215	A69-9001-1251	0
2012-05-03 15:33:19	2012-05-04 01:33:19	VR2W-105215	A69-9001-1251	0
2012-05-03 15:37:11	2012-05-04 01:37:11	VR2W-105215	A69-9001-1251	0
2012-05-03 15:41:41	2012-05-04 01:41:41	VR2W-105215	A69-9001-1251	0
2012-05-03 15:45:45	2012-05-04 01:45:45	VR2W-105215	A69-9001-1251	0
2012-05-03 15:50:37	2012-05-04 01:50:37	VR2W-105215	A69-9001-1251	0
2012-05-03 16:00:09	2012-05-04 02:00:09	VR2W-105215	A69-9001-1251	0
2012-05-03 16:04:40	2012-05-04 02:04:40	VR2W-105215	A69-9001-1251	0
2012-05-03 16:08:45	2012-05-04 02:08:45	VR2W-105215	A69-9001-1251	0
2012-05-03 16:13:39	2012-05-04 02:13:39	VR2W-105215	A69-9001-1251	0
2012-05-03 16:18:32	2012-05-04 02:18:32	VR2W-105215	A69-9001-1251	0
2012-05-03 16:23:25	2012-05-04 02:23:25	VR2W-105215	A69-9001-1251	0
2012-05-03 16:28:13	2012-05-04 02:28:13	VR2W-105215	A69-9001-1251	0
2012-05-03 16:32:55	2012-05-04 02:32:55	VR2W-105215	A69-9001-1251	0
2012-05-03 16:37:23	2012-05-04 02:37:23	VR2W-105215	A69-9001-1251	0
2012-05-03 16:41:24	2012-05-04 02:41:24	VR2W-105215	A69-9001-1251	0
2012-05-03 16:46:08	2012-05-04 02:46:08	VR2W-105215	A69-9001-1251	0
2012-05-03 16:50:41	2012-05-04 02:50:41	VR2W-105215	A69-9001-1251	0
2012-05-03 16:54:53	2012-05-04 02:54:53	VR2W-105215	A69-9001-1251	0
2012-05-03 16:58:22	2012-05-04 02:58:22	VR2W-105215	A69-9001-1251	0
2012-05-03 17:02:04	2012-05-04 03:02:04	VR2W-105215	A69-9001-1251	0
2012-05-03 17:06:13	2012-05-04 03:06:13	VR2W-105215	A69-9001-1251	0
2012-05-03 17:09:33	2012-05-04 03:09:33	VR2W-105215	A69-9001-1251	0
2012-05-03 17:13:00	2012-05-04 03:13:00	VR2W-105215	A69-9001-1251	0
2012-05-03 17:16:37	2012-05-04 03:16:37	VR2W-105215	A69-9001-1251	0
2012-05-03 17:20:36	2012-05-04 03:20:36	VR2W-105215	A69-9001-1251	0
2012-05-03 17:25:18	2012-05-04 03:25:18	VR2W-105215	A69-9001-1251	0
2012-05-03 17:29:47	2012-05-04 03:29:47	VR2W-105215	A69-9001-1251	0
2012-05-03 17:33:50	2012-05-04 03:33:50	VR2W-105215	A69-9001-1251	0
2012-05-03 17:38:39	2012-05-04 03:38:39	VR2W-105215	A69-9001-1251	0
2012-05-03 17:43:21	2012-05-04 03:43:21	VR2W-105215	A69-9001-1251	0
2012-05-03 17:47:51	2012-05-04 03:47:51	VR2W-105215	A69-9001-1251	0
2012-05-03 17:51:54	2012-05-04 03:51:54	VR2W-105215	A69-9001-1251	0
2012-05-03 17:56:46	2012-05-04 03:56:46	VR2W-105215	A69-9001-1251	0
2012-05-03 18:06:10	2012-05-04 04:06:10	VR2W-105215	A69-9001-1251	0
2012-05-03 20:13:46	2012-05-04 06:13:46	VR2W-105215	A69-9001-1251	0
2012-05-04 01:42:13	2012-05-04 11:42:13	VR2W-105214	A69-9001-1251	1
2012-05-04 20:31:51	2012-05-05 06:31:51	VR2W-105217	A69-9001-1251	1
2012-05-04 21:40:59	2012-05-05 07:40:59	VR2W-105217	A69-9001-1251	1
2012-05-04 23:49:04	2012-05-05 09:49:04	VR2W-105214	A69-9001-1251	1
2012-05-05 21:47:45	2012-05-06 07:47:45	VR2W-105219	A69-9001-1251	1
2012-05-05 23:44:03	2012-05-06 09:44:03	VR2W-105214	A69-9001-1251	1
2012-05-06 00:17:39	2012-05-06 10:17:39	VR2W-105214	A69-9001-1251	1
2012-05-06 01:53:39	2012-05-06 11:53:39	VR2W-105214	A69-9001-1251	1
2012-05-06 05:55:06	2012-05-06 15:55:06	VR2W-105214	A69-9001-1251	1
2012-05-06 21:41:20	2012-05-07 07:41:20	VR2W-105214	A69-9001-1251	1
2012-05-06 23:06:31	2012-05-07 09:06:31	VR2W-105214	A69-9001-1251	1
2012-05-07 00:38:39	2012-05-07 10:38:39	VR2W-105214	A69-9001-1251	1
2012-05-07 01:35:16	2012-05-07 11:35:16	VR2W-105214	A69-9001-1251	1
2012-05-07 03:41:32	2012-05-07 13:41:32	VR2W-105214	A69-9001-1251	1
2012-05-07 22:43:11	2012-05-08 08:43:11	VR2W-105219	A69-9001-1251	1
2012-05-08 00:07:17	2012-05-08 10:07:17	VR2W-105214	A69-9001-1251	1
2012-05-08 02:31:43	2012-05-08 12:31:43	VR2W-105214	A69-9001-1251	1
2012-05-08 03:57:57	2012-05-08 13:57:57	VR2W-105214	A69-9001-1251	1
2012-05-08 04:02:08	2012-05-08 14:02:08	VR2W-105214	A69-9001-1251	1
2012-05-08 05:07:05	2012-05-08 15:07:05	VR2W-105214	A69-9001-1251	1
2012-05-08 05:27:46	2012-05-08 15:27:46	VR2W-105214	A69-9001-1251	1
2012-05-08 05:36:25	2012-05-08 15:36:25	VR2W-105214	A69-9001-1251	1
2012-05-08 21:31:33	2012-05-09 07:31:33	VR2W-105220	A69-9001-1251	1
2012-05-08 21:35:03	2012-05-09 07:35:03	VR2W-105218	A69-9001-1251	1
2012-05-09 00:54:54	2012-05-09 10:54:54	VR2W-105214	A69-9001-1251	1
2012-05-09 01:16:15	2012-05-09 11:16:15	VR2W-105214	A69-9001-1251	1
2012-05-09 01:55:39	2012-05-09 11:55:39	VR2W-105214	A69-9001-1251	1
2012-05-09 03:09:29	2012-05-09 13:09:29	VR2W-105214	A69-9001-1251	1
2012-05-09 03:26:09	2012-05-09 13:26:09	VR2W-105214	A69-9001-1251	1
2012-05-09 03:48:40	2012-05-09 13:48:40	VR2W-105214	A69-9001-1251	1
2012-05-09 05:12:57	2012-05-09 15:12:57	VR2W-105214	A69-9001-1251	1
2012-05-09 20:48:04	2012-05-10 06:48:04	VR2W-105215	A69-9001-1251	1
2012-05-09 21:10:20	2012-05-10 07:10:20	VR2W-105214	A69-9001-1251	1
2012-05-09 21:21:22	2012-05-10 07:21:22	VR2W-105215	A69-9001-1251	1
2012-05-09 21:58:30	2012-05-10 07:58:30	VR2W-105214	A69-9001-1251	1
2012-05-09 23:41:22	2012-05-10 09:41:22	VR2W-105214	A69-9001-1251	1
2012-05-10 00:50:28	2012-05-10 10:50:28	VR2W-105214	A69-9001-1251	1
2012-05-10 01:16:22	2012-05-10 11:16:22	VR2W-105214	A69-9001-1251	1
2012-05-10 03:18:20	2012-05-10 13:18:20	VR2W-105214	A69-9001-1251	1
2012-05-10 09:11:47	2012-05-10 19:11:47	VR2W-105215	A69-9001-1251	0
2012-05-10 09:50:39	2012-05-10 19:50:39	VR2W-105215	A69-9001-1251	0
2012-05-10 10:48:14	2012-05-10 20:48:14	VR2W-105215	A69-9001-1251	0
2012-05-10 20:13:32	2012-05-11 06:13:32	VR2W-105215	A69-9001-1251	0
2012-05-10 21:03:18	2012-05-11 07:03:18	VR2W-105219	A69-9001-1251	1
2012-05-11 04:14:13	2012-05-11 14:14:13	VR2W-105214	A69-9001-1251	1
2012-05-11 04:36:12	2012-05-11 14:36:12	VR2W-105214	A69-9001-1251	1
2012-05-11 05:18:35	2012-05-11 15:18:35	VR2W-105214	A69-9001-1251	1
2012-05-11 20:48:13	2012-05-12 06:48:13	VR2W-105215	A69-9001-1251	1
2012-05-11 21:01:52	2012-05-12 07:01:52	VR2W-105215	A69-9001-1251	1
2012-05-11 22:49:21	2012-05-12 08:49:21	VR2W-105214	A69-9001-1251	1
2012-05-11 23:23:23	2012-05-12 09:23:23	VR2W-105214	A69-9001-1251	1
2012-05-12 00:35:57	2012-05-12 10:35:57	VR2W-105214	A69-9001-1251	1
2012-05-12 21:59:08	2012-05-13 07:59:08	VR2W-105214	A69-9001-1251	1
2012-05-12 22:08:43	2012-05-13 08:08:43	VR2W-105214	A69-9001-1251	1
2012-05-13 05:35:22	2012-05-13 15:35:22	VR2W-105214	A69-9001-1251	1
2012-05-13 05:39:45	2012-05-13 15:39:45	VR2W-105214	A69-9001-1251	1
2012-05-13 20:50:07	2012-05-14 06:50:07	VR2W-105219	A69-9001-1251	1
2012-05-14 03:37:05	2012-05-14 13:37:05	VR2W-105214	A69-9001-1251	1
2012-05-15 04:19:11	2012-05-15 14:19:11	VR2W-105214	A69-9001-1251	1
2012-05-15 20:30:13	2012-05-16 06:30:13	VR2W-105217	A69-9001-1251	1
2012-05-16 20:28:27	2012-05-17 06:28:27	VR2W-105218	A69-9001-1251	0
2012-05-17 01:22:14	2012-05-17 11:22:14	VR2W-105214	A69-9001-1251	1
2012-05-17 03:48:19	2012-05-17 13:48:19	VR2W-105214	A69-9001-1251	1
2012-05-17 22:25:26	2012-05-18 08:25:26	VR2W-105218	A69-9001-1251	1
2012-05-18 00:51:33	2012-05-18 10:51:33	VR2W-105214	A69-9001-1251	1
2012-05-18 20:25:47	2012-05-19 06:25:47	VR2W-105217	A69-9001-1251	0
2012-05-18 20:31:11	2012-05-19 06:31:11	VR2W-105220	A69-9001-1251	1
2012-05-19 06:28:23	2012-05-19 16:28:23	VR2W-105214	A69-9001-1251	1
2012-05-19 22:18:21	2012-05-20 08:18:21	VR2W-105220	A69-9001-1251	1
2012-05-20 05:40:27	2012-05-20 15:40:27	VR2W-105214	A69-9001-1251	1
2012-05-20 20:26:46	2012-05-21 06:26:46	VR2W-105217	A69-9001-1251	0
2012-05-20 22:06:56	2012-05-21 08:06:56	VR2W-105220	A69-9001-1251	1
2012-05-21 02:43:48	2012-05-21 12:43:48	VR2W-105214	A69-9001-1251	1
2012-05-21 05:31:01	2012-05-21 15:31:01	VR2W-105214	A69-9001-1251	1
2012-05-21 07:28:34	2012-05-21 17:28:34	VR2W-105214	A69-9001-1251	1
2012-05-21 21:50:55	2012-05-22 07:50:55	VR2W-105219	A69-9001-1251	1
2012-05-22 01:16:40	2012-05-22 11:16:40	VR2W-105214	A69-9001-1251	1
2012-05-22 02:13:29	2012-05-22 12:13:29	VR2W-105214	A69-9001-1251	1
2012-05-22 03:13:01	2012-05-22 13:13:01	VR2W-105214	A69-9001-1251	1
2012-05-22 05:34:11	2012-05-22 15:34:11	VR2W-105214	A69-9001-1251	1
2012-05-22 06:03:01	2012-05-22 16:03:01	VR2W-105214	A69-9001-1251	1
2012-05-22 21:37:44	2012-05-23 07:37:44	VR2W-105218	A69-9001-1251	1
2012-05-23 03:16:15	2012-05-23 13:16:15	VR2W-105214	A69-9001-1251	1
2012-05-23 20:36:44	2012-05-24 06:36:44	VR2W-105216	A69-9001-1251	1
2012-05-23 20:51:32	2012-05-24 06:51:32	VR2W-105215	A69-9001-1251	1
2012-05-23 23:19:09	2012-05-24 09:19:09	VR2W-105214	A69-9001-1251	1
2012-05-25 00:10:47	2012-05-25 10:10:47	VR2W-105214	A69-9001-1251	1
2012-05-26 05:49:12	2012-05-26 15:49:12	VR2W-105214	A69-9001-1251	1
2012-05-27 03:01:02	2012-05-27 13:01:02	VR2W-105214	A69-9001-1251	1
2012-05-27 04:22:01	2012-05-27 14:22:01	VR2W-105214	A69-9001-1251	1
2012-05-27 06:01:28	2012-05-27 16:01:28	VR2W-105214	A69-9001-1251	1
2012-05-27 21:16:32	2012-05-28 07:16:32	VR2W-105218	A69-9001-1251	1
2012-05-27 21:29:00	2012-05-28 07:29:00	VR2W-105218	A69-9001-1251	1
2012-05-27 21:37:35	2012-05-28 07:37:35	VR2W-105218	A69-9001-1251	1
2012-05-27 21:41:55	2012-05-28 07:41:55	VR2W-105218	A69-9001-1251	1
2012-05-27 22:13:43	2012-05-28 08:13:43	VR2W-105214	A69-9001-1251	1
2012-05-28 00:20:03	2012-05-28 10:20:03	VR2W-105214	A69-9001-1251	1
2012-05-28 20:36:43	2012-05-29 06:36:43	VR2W-105217	A69-9001-1251	1
2012-05-28 21:57:11	2012-05-29 07:57:11	VR2W-105218	A69-9001-1251	1
2012-05-29 00:57:41	2012-05-29 10:57:41	VR2W-105214	A69-9001-1251	1
2012-05-29 21:08:49	2012-05-30 07:08:49	VR2W-105216	A69-9001-1251	1
2012-05-29 23:23:07	2012-05-30 09:23:07	VR2W-105214	A69-9001-1251	1
2012-05-29 23:37:47	2012-05-30 09:37:47	VR2W-105214	A69-9001-1251	1
2012-05-30 22:40:15	2012-05-31 08:40:15	VR2W-105214	A69-9001-1251	1
2012-05-30 23:03:42	2012-05-31 09:03:42	VR2W-105214	A69-9001-1251	1
2012-05-30 23:13:24	2012-05-31 09:13:24	VR2W-105214	A69-9001-1251	1
2012-05-31 04:28:52	2012-05-31 14:28:52	VR2W-105214	A69-9001-1251	1
2012-05-31 04:56:10	2012-05-31 14:56:10	VR2W-105214	A69-9001-1251	1
2012-06-01 05:35:29	2012-06-01 15:35:29	VR2W-105214	A69-9001-1251	1
2012-06-01 05:55:02	2012-06-01 15:55:02	VR2W-105214	A69-9001-1251	1
2012-06-01 22:28:32	2012-06-02 08:28:32	VR2W-105215	A69-9001-1251	1
2012-06-01 23:04:21	2012-06-02 09:04:21	VR2W-105214	A69-9001-1251	1
2012-06-02 01:19:24	2012-06-02 11:19:24	VR2W-105214	A69-9001-1251	1
2012-06-02 04:48:17	2012-06-02 14:48:17	VR2W-105214	A69-9001-1251	1
2012-06-02 05:29:20	2012-06-02 15:29:20	VR2W-105214	A69-9001-1251	1
2012-06-02 06:23:03	2012-06-02 16:23:03	VR2W-105214	A69-9001-1251	1
2012-06-03 05:33:07	2012-06-03 15:33:07	VR2W-105214	A69-9001-1251	1
2012-06-03 05:45:49	2012-06-03 15:45:49	VR2W-105214	A69-9001-1251	1
2012-06-03 06:20:40	2012-06-03 16:20:40	VR2W-105214	A69-9001-1251	1
2012-06-04 00:49:41	2012-06-04 10:49:41	VR2W-105214	A69-9001-1251	1
2012-06-04 00:58:41	2012-06-04 10:58:41	VR2W-105214	A69-9001-1251	1
2012-06-04 01:08:24	2012-06-04 11:08:24	VR2W-105214	A69-9001-1251	1
2012-06-04 06:29:37	2012-06-04 16:29:37	VR2W-105214	A69-9001-1251	1
2012-06-04 20:27:10	2012-06-05 06:27:10	VR2W-105217	A69-9001-1251	0
2012-06-04 20:31:43	2012-06-05 06:31:43	VR2W-105220	A69-9001-1251	1
2012-06-04 23:00:42	2012-06-05 09:00:42	VR2W-105219	A69-9001-1251	1
2012-06-05 04:31:20	2012-06-05 14:31:20	VR2W-105214	A69-9001-1251	1
2012-06-05 23:02:41	2012-06-06 09:02:41	VR2W-105221	A69-9001-1251	1
2012-06-06 01:17:56	2012-06-06 11:17:56	VR2W-105214	A69-9001-1251	1
2012-06-06 01:21:39	2012-06-06 11:21:39	VR2W-105214	A69-9001-1251	1
2012-06-06 04:50:14	2012-06-06 14:50:14	VR2W-105214	A69-9001-1251	1
2012-06-06 20:30:54	2012-06-07 06:30:54	VR2W-105216	A69-9001-1251	1
2012-06-06 20:34:11	2012-06-07 06:34:11	VR2W-105218	A69-9001-1251	1
2012-06-06 23:00:49	2012-06-07 09:00:49	VR2W-105220	A69-9001-1251	1
2012-06-07 01:08:24	2012-06-07 11:08:24	VR2W-105214	A69-9001-1251	1
2012-06-07 02:09:40	2012-06-07 12:09:40	VR2W-105214	A69-9001-1251	1
2012-06-07 03:31:34	2012-06-07 13:31:34	VR2W-105214	A69-9001-1251	1
2012-06-07 03:57:02	2012-06-07 13:57:02	VR2W-105214	A69-9001-1251	1
2012-06-07 05:56:08	2012-06-07 15:56:08	VR2W-105214	A69-9001-1251	1
2012-06-07 06:43:01	2012-06-07 16:43:01	VR2W-105214	A69-9001-1251	1
2012-06-08 00:04:38	2012-06-08 10:04:38	VR2W-105214	A69-9001-1251	1
2012-06-08 05:31:49	2012-06-08 15:31:49	VR2W-105214	A69-9001-1251	1
2012-06-08 06:35:52	2012-06-08 16:35:52	VR2W-105214	A69-9001-1251	1
2012-06-08 22:24:39	2012-06-09 08:24:39	VR2W-105222	A69-9001-1251	1
2012-06-09 05:38:37	2012-06-09 15:38:37	VR2W-105214	A69-9001-1251	1
2012-06-09 06:36:03	2012-06-09 16:36:03	VR2W-105214	A69-9001-1251	1
2012-06-10 02:52:23	2012-06-10 12:52:23	VR2W-105214	A69-9001-1251	1
2012-06-10 05:48:56	2012-06-10 15:48:56	VR2W-105214	A69-9001-1251	1
2012-06-10 07:37:45	2012-06-10 17:37:45	VR2W-105214	A69-9001-1251	1
2012-06-10 23:13:44	2012-06-11 09:13:44	VR2W-105214	A69-9001-1251	1
2012-06-11 00:22:27	2012-06-11 10:22:27	VR2W-105214	A69-9001-1251	1
2012-06-11 20:31:26	2012-06-12 06:31:26	VR2W-105216	A69-9001-1251	1
2012-06-11 22:57:23	2012-06-12 08:57:23	VR2W-105217	A69-9001-1251	1
2012-06-11 23:32:24	2012-06-12 09:32:24	VR2W-105214	A69-9001-1251	1
2012-06-12 06:15:11	2012-06-12 16:15:11	VR2W-105214	A69-9001-1251	1
2012-06-12 23:18:59	2012-06-13 09:18:59	VR2W-105214	A69-9001-1251	1
2012-06-13 00:50:19	2012-06-13 10:50:19	VR2W-105214	A69-9001-1251	1
2012-06-13 03:06:11	2012-06-13 13:06:11	VR2W-105214	A69-9001-1251	1
2012-06-14 00:54:45	2012-06-14 10:54:45	VR2W-105214	A69-9001-1251	1
2012-06-14 05:02:15	2012-06-14 15:02:15	VR2W-105214	A69-9001-1251	1
2012-06-14 05:37:24	2012-06-14 15:37:24	VR2W-105214	A69-9001-1251	1
2012-06-14 06:11:30	2012-06-14 16:11:30	VR2W-105214	A69-9001-1251	1
2012-06-14 07:08:51	2012-06-14 17:08:51	VR2W-105214	A69-9001-1251	1
2012-06-14 23:28:46	2012-06-15 09:28:46	VR2W-105214	A69-9001-1251	1
2012-06-15 03:16:39	2012-06-15 13:16:39	VR2W-105214	A69-9001-1251	1
2012-06-16 00:15:38	2012-06-16 10:15:38	VR2W-105214	A69-9001-1251	1
2012-06-16 02:01:47	2012-06-16 12:01:47	VR2W-105214	A69-9001-1251	1
2012-06-16 02:47:54	2012-06-16 12:47:54	VR2W-105214	A69-9001-1251	1
2012-06-16 03:15:53	2012-06-16 13:15:53	VR2W-105214	A69-9001-1251	1
2012-06-16 04:02:38	2012-06-16 14:02:38	VR2W-105214	A69-9001-1251	1
2012-06-16 04:09:35	2012-06-16 14:09:35	VR2W-105214	A69-9001-1251	1
2012-06-16 22:48:58	2012-06-17 08:48:58	VR2W-105218	A69-9001-1251	1
2012-06-16 23:22:00	2012-06-17 09:22:00	VR2W-105214	A69-9001-1251	1
2012-06-17 00:47:52	2012-06-17 10:47:52	VR2W-105214	A69-9001-1251	1
2012-06-17 06:03:46	2012-06-17 16:03:46	VR2W-105214	A69-9001-1251	1
2012-06-17 23:04:15	2012-06-18 09:04:15	VR2W-105217	A69-9001-1251	1
2012-06-18 07:52:37	2012-06-18 17:52:37	VR2W-105215	A69-9001-1251	1
2012-06-18 22:57:39	2012-06-19 08:57:39	VR2W-105220	A69-9001-1251	1
2012-06-18 23:01:11	2012-06-19 09:01:11	VR2W-105218	A69-9001-1251	1
2012-06-19 20:36:45	2012-06-20 06:36:45	VR2W-105217	A69-9001-1251	1
2012-06-19 23:04:22	2012-06-20 09:04:22	VR2W-105219	A69-9001-1251	1
2012-06-20 01:46:32	2012-06-20 11:46:32	VR2W-105214	A69-9001-1251	1
2012-06-20 04:56:34	2012-06-20 14:56:34	VR2W-105215	A69-9001-1251	1
2012-06-21 04:19:58	2012-06-21 14:19:58	VR2W-105214	A69-9001-1251	1
2012-06-21 04:58:11	2012-06-21 14:58:11	VR2W-105214	A69-9001-1251	1
2012-06-21 23:31:51	2012-06-22 09:31:51	VR2W-105222	A69-9001-1251	1
2012-06-21 23:41:06	2012-06-22 09:41:06	VR2W-105217	A69-9001-1251	1
2012-06-22 01:11:33	2012-06-22 11:11:33	VR2W-105214	A69-9001-1251	1
2012-06-22 07:21:55	2012-06-22 17:21:55	VR2W-105214	A69-9001-1251	1
2012-06-22 23:04:11	2012-06-23 09:04:11	VR2W-105214	A69-9001-1251	1
2012-06-23 01:55:29	2012-06-23 11:55:29	VR2W-105214	A69-9001-1251	1
2012-06-23 02:00:15	2012-06-23 12:00:15	VR2W-105214	A69-9001-1251	1
2012-06-23 04:50:26	2012-06-23 14:50:26	VR2W-105214	A69-9001-1251	1
2012-06-23 05:15:47	2012-06-23 15:15:47	VR2W-105214	A69-9001-1251	1
2012-06-23 21:39:46	2012-06-24 07:39:46	VR2W-105214	A69-9001-1251	1
2012-06-23 22:33:25	2012-06-24 08:33:25	VR2W-105214	A69-9001-1251	1
2012-06-23 23:28:32	2012-06-24 09:28:32	VR2W-105214	A69-9001-1251	1
2012-06-24 02:20:34	2012-06-24 12:20:34	VR2W-105214	A69-9001-1251	1
2012-06-25 23:59:33	2012-06-26 09:59:33	VR2W-105214	A69-9001-1251	1
2012-06-26 03:13:39	2012-06-26 13:13:39	VR2W-105214	A69-9001-1251	1
2012-06-26 03:46:12	2012-06-26 13:46:12	VR2W-105214	A69-9001-1251	1
2012-06-26 08:05:37	2012-06-26 18:05:37	VR2W-105215	A69-9001-1251	1
2012-06-27 00:32:57	2012-06-27 10:32:57	VR2W-105214	A69-9001-1251	1
2012-06-27 02:31:42	2012-06-27 12:31:42	VR2W-105214	A69-9001-1251	1
2012-06-27 08:01:50	2012-06-27 18:01:50	VR2W-105215	A69-9001-1251	1
2012-06-27 22:22:41	2012-06-28 08:22:41	VR2W-105214	A69-9001-1251	1
2012-06-28 01:31:42	2012-06-28 11:31:42	VR2W-105214	A69-9001-1251	1
2012-06-28 02:20:05	2012-06-28 12:20:05	VR2W-105214	A69-9001-1251	1
2012-06-28 05:49:23	2012-06-28 15:49:23	VR2W-105214	A69-9001-1251	1
2012-06-28 05:53:36	2012-06-28 15:53:36	VR2W-105214	A69-9001-1251	1
2012-06-28 20:30:20	2012-06-29 06:30:20	VR2W-105215	A69-9001-1251	1
2012-06-28 20:35:05	2012-06-29 06:35:05	VR2W-105216	A69-9001-1251	1
2012-06-28 22:09:37	2012-06-29 08:09:37	VR2W-105219	A69-9001-1251	1
2012-06-28 23:08:15	2012-06-29 09:08:15	VR2W-105214	A69-9001-1251	1
2012-06-29 00:24:31	2012-06-29 10:24:31	VR2W-105214	A69-9001-1251	1
2012-06-29 00:37:45	2012-06-29 10:37:45	VR2W-105214	A69-9001-1251	1
2012-06-29 01:55:35	2012-06-29 11:55:35	VR2W-105214	A69-9001-1251	1
2012-06-29 20:31:32	2012-06-30 06:31:32	VR2W-105218	A69-9001-1251	1
2012-06-29 23:20:47	2012-06-30 09:20:47	VR2W-105214	A69-9001-1251	1
2012-06-30 00:20:59	2012-06-30 10:20:59	VR2W-105214	A69-9001-1251	1
2012-06-30 01:26:16	2012-06-30 11:26:16	VR2W-105214	A69-9001-1251	1
2012-06-30 03:43:52	2012-06-30 13:43:52	VR2W-105214	A69-9001-1251	1
2012-06-30 04:45:46	2012-06-30 14:45:46	VR2W-105214	A69-9001-1251	1
2012-06-30 04:50:29	2012-06-30 14:50:29	VR2W-105214	A69-9001-1251	1
2012-06-30 22:56:05	2012-07-01 08:56:05	VR2W-105214	A69-9001-1251	1
2012-07-01 00:18:23	2012-07-01 10:18:23	VR2W-105214	A69-9001-1251	1
2012-07-01 02:36:46	2012-07-01 12:36:46	VR2W-105215	A69-9001-1251	1
2012-07-01 03:27:45	2012-07-01 13:27:45	VR2W-105215	A69-9001-1251	1
2012-07-01 12:26:00	2012-07-01 22:26:00	VR2W-105215	A69-9001-1251	0
2012-07-01 20:29:32	2012-07-02 06:29:32	VR2W-105215	A69-9001-1251	0
2012-07-01 23:15:50	2012-07-02 09:15:50	VR2W-105214	A69-9001-1251	1
2012-07-01 23:57:40	2012-07-02 09:57:40	VR2W-105214	A69-9001-1251	1
2012-07-02 00:32:41	2012-07-02 10:32:41	VR2W-105214	A69-9001-1251	1
2012-07-02 03:17:46	2012-07-02 13:17:46	VR2W-105214	A69-9001-1251	1
2012-07-02 04:03:33	2012-07-02 14:03:33	VR2W-105215	A69-9001-1251	1
2012-07-02 23:58:57	2012-07-03 09:58:57	VR2W-105214	A69-9001-1251	1
2012-07-03 23:08:33	2012-07-04 09:08:33	VR2W-105222	A69-9001-1251	1
2012-07-04 01:08:40	2012-07-04 11:08:40	VR2W-105214	A69-9001-1251	1
2012-07-04 01:47:56	2012-07-04 11:47:56	VR2W-105214	A69-9001-1251	1
2012-07-04 07:52:13	2012-07-04 17:52:13	VR2W-105215	A69-9001-1251	1
2012-07-04 20:48:44	2012-07-05 06:48:44	VR2W-105216	A69-9001-1251	1
2012-07-05 00:21:42	2012-07-05 10:21:42	VR2W-105220	A69-9001-1251	1
2012-07-05 00:24:30	2012-07-05 10:24:30	VR2W-105217	A69-9001-1251	1
2012-07-05 00:37:07	2012-07-05 10:37:07	VR2W-105214	A69-9001-1251	1
2012-07-05 20:52:45	2012-07-06 06:52:45	VR2W-105216	A69-9001-1251	1
2012-07-05 20:57:29	2012-07-06 06:57:29	VR2W-105219	A69-9001-1251	1
2012-07-06 01:46:35	2012-07-06 11:46:35	VR2W-105214	A69-9001-1251	1
2012-07-06 03:31:11	2012-07-06 13:31:11	VR2W-105214	A69-9001-1251	1
2012-07-06 06:26:58	2012-07-06 16:26:58	VR2W-105215	A69-9001-1251	1
2012-07-06 06:31:27	2012-07-06 16:31:27	VR2W-105215	A69-9001-1251	1
2012-07-06 06:45:17	2012-07-06 16:45:17	VR2W-105215	A69-9001-1251	1
2012-07-07 00:07:23	2012-07-07 10:07:23	VR2W-105214	A69-9001-1251	1
2012-07-07 00:25:44	2012-07-07 10:25:44	VR2W-105214	A69-9001-1251	1
2012-07-07 03:06:05	2012-07-07 13:06:05	VR2W-105214	A69-9001-1251	1
2012-07-07 03:15:01	2012-07-07 13:15:01	VR2W-105214	A69-9001-1251	1
2012-07-07 03:37:37	2012-07-07 13:37:37	VR2W-105214	A69-9001-1251	1
2012-07-07 04:35:59	2012-07-07 14:35:59	VR2W-105214	A69-9001-1251	1
2012-07-07 23:05:43	2012-07-08 09:05:43	VR2W-105214	A69-9001-1251	1
2012-07-07 23:57:38	2012-07-08 09:57:38	VR2W-105219	A69-9001-1251	1
2012-07-08 01:46:53	2012-07-08 11:46:53	VR2W-105214	A69-9001-1251	1
2012-07-08 01:50:16	2012-07-08 11:50:16	VR2W-105214	A69-9001-1251	1
2012-07-08 07:05:13	2012-07-08 17:05:13	VR2W-105214	A69-9001-1251	1
2012-07-08 22:01:26	2012-07-09 08:01:26	VR2W-105219	A69-9001-1251	1
2012-07-09 20:51:54	2012-07-10 06:51:54	VR2W-105215	A69-9001-1251	1
2012-07-09 22:05:23	2012-07-10 08:05:23	VR2W-105219	A69-9001-1251	1
2012-07-09 22:44:16	2012-07-10 08:44:16	VR2W-105214	A69-9001-1251	1
2012-07-09 22:59:14	2012-07-10 08:59:14	VR2W-105214	A69-9001-1251	1
2012-07-10 03:54:21	2012-07-10 13:54:21	VR2W-105214	A69-9001-1251	1
2012-07-10 05:59:02	2012-07-10 15:59:02	VR2W-105214	A69-9001-1251	1
2012-07-10 06:07:29	2012-07-10 16:07:29	VR2W-105214	A69-9001-1251	1
2012-07-11 01:48:37	2012-07-11 11:48:37	VR2W-105214	A69-9001-1251	1
2012-07-11 04:44:43	2012-07-11 14:44:43	VR2W-105215	A69-9001-1251	1
2012-07-11 05:36:51	2012-07-11 15:36:51	VR2W-105214	A69-9001-1251	1
2012-07-11 22:52:00	2012-07-12 08:52:00	VR2W-105221	A69-9001-1251	1
2012-07-11 23:01:49	2012-07-12 09:01:49	VR2W-105221	A69-9001-1251	1
2012-07-11 23:39:22	2012-07-12 09:39:22	VR2W-105214	A69-9001-1251	1
2012-07-12 00:28:37	2012-07-12 10:28:37	VR2W-105214	A69-9001-1251	1
2012-07-12 01:34:22	2012-07-12 11:34:22	VR2W-105214	A69-9001-1251	1
2012-07-12 02:55:57	2012-07-12 12:55:57	VR2W-105214	A69-9001-1251	1
2012-07-12 03:07:31	2012-07-12 13:07:31	VR2W-105214	A69-9001-1251	1
2012-07-12 04:28:23	2012-07-12 14:28:23	VR2W-105214	A69-9001-1251	1
2012-07-12 04:37:11	2012-07-12 14:37:11	VR2W-105214	A69-9001-1251	1
2012-07-12 04:52:26	2012-07-12 14:52:26	VR2W-105214	A69-9001-1251	1
2012-07-12 20:39:49	2012-07-13 06:39:49	VR2W-105220	A69-9001-1251	1
2012-07-12 22:58:30	2012-07-13 08:58:30	VR2W-105218	A69-9001-1251	1
2012-07-13 00:21:57	2012-07-13 10:21:57	VR2W-105214	A69-9001-1251	1
2012-07-13 04:19:57	2012-07-13 14:19:57	VR2W-105214	A69-9001-1251	1
2012-07-13 04:56:40	2012-07-13 14:56:40	VR2W-105214	A69-9001-1251	1
2012-07-13 05:11:51	2012-07-13 15:11:51	VR2W-105214	A69-9001-1251	1
2012-07-13 20:38:42	2012-07-14 06:38:42	VR2W-105220	A69-9001-1251	1
2012-07-13 22:35:43	2012-07-14 08:35:43	VR2W-105221	A69-9001-1251	1
2012-07-13 23:01:47	2012-07-14 09:01:47	VR2W-105221	A69-9001-1251	1
2012-07-14 04:16:07	2012-07-14 14:16:07	VR2W-105214	A69-9001-1251	1
2012-07-14 22:56:40	2012-07-15 08:56:40	VR2W-105219	A69-9001-1251	1
2012-07-14 23:49:13	2012-07-15 09:49:13	VR2W-105214	A69-9001-1251	1
2012-07-15 01:27:42	2012-07-15 11:27:42	VR2W-105214	A69-9001-1251	1
2012-07-15 04:11:54	2012-07-15 14:11:54	VR2W-105214	A69-9001-1251	1
2012-07-15 22:53:50	2012-07-16 08:53:50	VR2W-105220	A69-9001-1251	1
2012-07-15 23:54:40	2012-07-16 09:54:40	VR2W-105215	A69-9001-1251	1
2012-07-16 00:01:53	2012-07-16 10:01:53	VR2W-105215	A69-9001-1251	1
2012-07-16 00:40:18	2012-07-16 10:40:18	VR2W-105215	A69-9001-1251	1
2012-07-16 00:50:26	2012-07-16 10:50:26	VR2W-105215	A69-9001-1251	1
2012-07-16 01:07:41	2012-07-16 11:07:41	VR2W-105215	A69-9001-1251	1
2012-07-16 01:23:01	2012-07-16 11:23:01	VR2W-105215	A69-9001-1251	1
2012-07-16 01:26:31	2012-07-16 11:26:31	VR2W-105215	A69-9001-1251	1
2012-07-16 01:37:53	2012-07-16 11:37:53	VR2W-105215	A69-9001-1251	1
2012-07-16 01:45:31	2012-07-16 11:45:31	VR2W-105215	A69-9001-1251	1
2012-07-16 02:02:48	2012-07-16 12:02:48	VR2W-105215	A69-9001-1251	1
2012-07-16 02:11:33	2012-07-16 12:11:33	VR2W-105215	A69-9001-1251	1
2012-07-16 02:16:08	2012-07-16 12:16:08	VR2W-105215	A69-9001-1251	1
2012-07-16 02:48:36	2012-07-16 12:48:36	VR2W-105215	A69-9001-1251	1
2012-07-16 03:28:32	2012-07-16 13:28:32	VR2W-105215	A69-9001-1251	1
2012-07-16 04:04:04	2012-07-16 14:04:04	VR2W-105215	A69-9001-1251	1
2012-07-16 06:08:09	2012-07-16 16:08:09	VR2W-105214	A69-9001-1251	1
2012-07-16 21:00:20	2012-07-17 07:00:20	VR2W-105217	A69-9001-1251	1
2012-07-17 01:14:27	2012-07-17 11:14:27	VR2W-105215	A69-9001-1251	1
2012-07-17 01:18:38	2012-07-17 11:18:38	VR2W-105215	A69-9001-1251	1
2012-07-17 01:22:04	2012-07-17 11:22:04	VR2W-105215	A69-9001-1251	1
2012-07-20 03:45:38	2012-07-20 13:45:38	VR2W-105214	A69-9001-1251	1
2012-07-20 05:46:18	2012-07-20 15:46:18	VR2W-105215	A69-9001-1251	1
2012-07-20 07:29:51	2012-07-20 17:29:51	VR2W-105215	A69-9001-1251	1
2012-07-21 00:28:36	2012-07-21 10:28:36	VR2W-105219	A69-9001-1251	1
2012-07-21 01:00:45	2012-07-21 11:00:45	VR2W-105214	A69-9001-1251	1
2012-07-21 02:12:34	2012-07-21 12:12:34	VR2W-105214	A69-9001-1251	1
2012-07-21 04:20:22	2012-07-21 14:20:22	VR2W-105214	A69-9001-1251	1
2012-07-21 22:07:01	2012-07-22 08:07:01	VR2W-105215	A69-9001-1251	1
2012-07-22 01:10:37	2012-07-22 11:10:37	VR2W-105214	A69-9001-1251	1
2012-07-22 01:23:03	2012-07-22 11:23:03	VR2W-105214	A69-9001-1251	1
2012-07-22 05:18:39	2012-07-22 15:18:39	VR2W-105214	A69-9001-1251	1
2012-07-22 05:26:35	2012-07-22 15:26:35	VR2W-105214	A69-9001-1251	1
2012-07-22 06:36:55	2012-07-22 16:36:55	VR2W-105214	A69-9001-1251	1
2012-07-22 23:08:35	2012-07-23 09:08:35	VR2W-105214	A69-9001-1251	1
2012-07-22 23:37:38	2012-07-23 09:37:38	VR2W-105214	A69-9001-1251	1
2012-07-23 21:22:02	2012-07-24 07:22:02	VR2W-105218	A69-9001-1251	1
2012-07-23 21:51:03	2012-07-24 07:51:03	VR2W-105219	A69-9001-1251	1
2012-07-24 02:01:27	2012-07-24 12:01:27	VR2W-105214	A69-9001-1251	1
2012-07-24 04:21:53	2012-07-24 14:21:53	VR2W-105214	A69-9001-1251	1
2012-07-24 05:11:33	2012-07-24 15:11:33	VR2W-105214	A69-9001-1251	1
2012-07-24 05:47:15	2012-07-24 15:47:15	VR2W-105214	A69-9001-1251	1
2012-07-24 05:50:43	2012-07-24 15:50:43	VR2W-105214	A69-9001-1251	1
2012-07-24 05:54:22	2012-07-24 15:54:22	VR2W-105214	A69-9001-1251	1
2012-07-24 06:03:18	2012-07-24 16:03:18	VR2W-105214	A69-9001-1251	1
2012-07-24 21:58:50	2012-07-25 07:58:50	VR2W-105220	A69-9001-1251	1
2012-07-25 00:30:24	2012-07-25 10:30:24	VR2W-105214	A69-9001-1251	1
2012-07-25 02:29:43	2012-07-25 12:29:43	VR2W-105214	A69-9001-1251	1
2012-07-25 03:51:03	2012-07-25 13:51:03	VR2W-105214	A69-9001-1251	1
2012-07-25 05:23:12	2012-07-25 15:23:12	VR2W-105214	A69-9001-1251	1
2012-07-25 20:47:40	2012-07-26 06:47:40	VR2W-105217	A69-9001-1251	1
2012-07-25 21:39:01	2012-07-26 07:39:01	VR2W-105219	A69-9001-1251	1
2012-07-26 04:20:56	2012-07-26 14:20:56	VR2W-105214	A69-9001-1251	1
2012-07-26 04:34:26	2012-07-26 14:34:26	VR2W-105214	A69-9001-1251	1
2012-07-26 04:44:09	2012-07-26 14:44:09	VR2W-105214	A69-9001-1251	1
2012-07-26 21:04:23	2012-07-27 07:04:23	VR2W-105219	A69-9001-1251	1
2012-07-26 21:33:11	2012-07-27 07:33:11	VR2W-105219	A69-9001-1251	1
2012-07-27 06:45:37	2012-07-27 16:45:37	VR2W-105214	A69-9001-1251	1
2012-07-27 08:03:35	2012-07-27 18:03:35	VR2W-105215	A69-9001-1251	1
2012-07-27 08:29:03	2012-07-27 18:29:03	VR2W-105215	A69-9001-1251	1
2012-07-27 23:37:11	2012-07-28 09:37:11	VR2W-105214	A69-9001-1251	1
2012-07-27 23:58:22	2012-07-28 09:58:22	VR2W-105214	A69-9001-1251	1
2012-07-28 04:18:26	2012-07-28 14:18:26	VR2W-105214	A69-9001-1251	1
2012-07-28 22:24:24	2012-07-29 08:24:24	VR2W-105217	A69-9001-1251	1
2012-07-28 23:34:30	2012-07-29 09:34:30	VR2W-105214	A69-9001-1251	1
2012-07-28 23:52:16	2012-07-29 09:52:16	VR2W-105214	A69-9001-1251	1
2012-07-29 01:37:27	2012-07-29 11:37:27	VR2W-105214	A69-9001-1251	1
2012-07-29 04:21:38	2012-07-29 14:21:38	VR2W-105214	A69-9001-1251	1
2012-07-29 04:55:55	2012-07-29 14:55:55	VR2W-105214	A69-9001-1251	1
2012-07-29 07:56:52	2012-07-29 17:56:52	VR2W-105215	A69-9001-1251	1
2012-07-29 23:30:12	2012-07-30 09:30:12	VR2W-105214	A69-9001-1251	1
2012-07-30 00:17:25	2012-07-30 10:17:25	VR2W-105214	A69-9001-1251	1
2012-07-30 00:29:43	2012-07-30 10:29:43	VR2W-105214	A69-9001-1251	1
2012-07-30 00:52:44	2012-07-30 10:52:44	VR2W-105214	A69-9001-1251	1
2012-07-30 01:05:04	2012-07-30 11:05:04	VR2W-105214	A69-9001-1251	1
2012-07-30 01:09:35	2012-07-30 11:09:35	VR2W-105214	A69-9001-1251	1
2012-07-30 01:46:11	2012-07-30 11:46:11	VR2W-105214	A69-9001-1251	1
2012-07-30 01:50:59	2012-07-30 11:50:59	VR2W-105214	A69-9001-1251	1
2012-07-30 02:12:53	2012-07-30 12:12:53	VR2W-105214	A69-9001-1251	1
2012-07-30 03:31:02	2012-07-30 13:31:02	VR2W-105214	A69-9001-1251	1
2012-07-30 03:45:41	2012-07-30 13:45:41	VR2W-105214	A69-9001-1251	1
2012-07-30 22:42:00	2012-07-31 08:42:00	VR2W-105218	A69-9001-1251	1
2012-07-31 02:19:58	2012-07-31 12:19:58	VR2W-105215	A69-9001-1251	1
2012-07-31 04:06:05	2012-07-31 14:06:05	VR2W-105215	A69-9001-1251	1
2012-07-31 04:12:51	2012-07-31 14:12:51	VR2W-105215	A69-9001-1251	1
2012-07-31 05:29:58	2012-07-31 15:29:58	VR2W-105214	A69-9001-1251	1
2012-07-31 05:55:31	2012-07-31 15:55:31	VR2W-105214	A69-9001-1251	1
2012-07-31 22:49:14	2012-08-01 08:49:14	VR2W-105218	A69-9001-1251	1
2012-08-01 00:14:36	2012-08-01 10:14:36	VR2W-105214	A69-9001-1251	1
2012-08-02 03:17:08	2012-08-02 13:17:08	VR2W-105214	A69-9001-1251	1
2012-08-02 03:36:36	2012-08-02 13:36:36	VR2W-105214	A69-9001-1251	1
2012-08-02 03:53:15	2012-08-02 13:53:15	VR2W-105214	A69-9001-1251	1
2012-08-02 04:14:42	2012-08-02 14:14:42	VR2W-105214	A69-9001-1251	1
2012-08-02 05:02:09	2012-08-02 15:02:09	VR2W-105214	A69-9001-1251	1
2012-08-02 05:19:53	2012-08-02 15:19:53	VR2W-105214	A69-9001-1251	1
2012-08-02 05:24:23	2012-08-02 15:24:23	VR2W-105214	A69-9001-1251	1
2012-08-02 05:43:14	2012-08-02 15:43:14	VR2W-105214	A69-9001-1251	1
2012-08-02 07:23:00	2012-08-02 17:23:00	VR2W-105214	A69-9001-1251	1
2012-08-02 20:37:05	2012-08-03 06:37:05	VR2W-105217	A69-9001-1251	1
2012-08-02 23:27:12	2012-08-03 09:27:12	VR2W-105220	A69-9001-1251	1
2012-08-02 23:30:05	2012-08-03 09:30:05	VR2W-105218	A69-9001-1251	1
2012-08-03 03:33:19	2012-08-03 13:33:19	VR2W-105215	A69-9001-1251	1
2012-08-03 04:06:31	2012-08-03 14:06:31	VR2W-105215	A69-9001-1251	1
2012-08-03 05:22:13	2012-08-03 15:22:13	VR2W-105214	A69-9001-1251	1
2012-08-04 00:12:00	2012-08-04 10:12:00	VR2W-105218	A69-9001-1251	1
2012-08-04 06:18:38	2012-08-04 16:18:38	VR2W-105214	A69-9001-1251	1
2012-08-04 06:59:25	2012-08-04 16:59:25	VR2W-105214	A69-9001-1251	1
2012-08-04 21:42:40	2012-08-05 07:42:40	VR2W-105214	A69-9001-1251	1
2012-08-05 00:43:19	2012-08-05 10:43:19	VR2W-105222	A69-9001-1251	1
2012-08-05 01:25:24	2012-08-05 11:25:24	VR2W-105214	A69-9001-1251	1
2012-08-05 05:12:05	2012-08-05 15:12:05	VR2W-105214	A69-9001-1251	1
2012-08-05 21:25:40	2012-08-06 07:25:40	VR2W-105214	A69-9001-1251	1
2012-08-05 21:59:26	2012-08-06 07:59:26	VR2W-105214	A69-9001-1251	1
2012-08-05 22:38:56	2012-08-06 08:38:56	VR2W-105214	A69-9001-1251	1
2012-08-06 06:18:21	2012-08-06 16:18:21	VR2W-105214	A69-9001-1251	1
2012-08-06 21:08:33	2012-08-07 07:08:33	VR2W-105214	A69-9001-1251	1
2012-08-06 21:22:00	2012-08-07 07:22:00	VR2W-105214	A69-9001-1251	1
2012-08-07 00:06:30	2012-08-07 10:06:30	VR2W-105218	A69-9001-1251	1
2012-08-07 02:12:25	2012-08-07 12:12:25	VR2W-105221	A69-9001-1251	1
2012-08-07 04:50:05	2012-08-07 14:50:05	VR2W-105214	A69-9001-1251	1
2012-08-07 21:52:22	2012-08-08 07:52:22	VR2W-105215	A69-9001-1251	1
2012-08-07 22:03:56	2012-08-08 08:03:56	VR2W-105215	A69-9001-1251	1
2012-08-07 22:07:34	2012-08-08 08:07:34	VR2W-105215	A69-9001-1251	1
2012-08-08 03:05:32	2012-08-08 13:05:32	VR2W-105214	A69-9001-1251	1
2012-08-08 06:09:11	2012-08-08 16:09:11	VR2W-105215	A69-9001-1251	1
2012-08-08 22:57:54	2012-08-09 08:57:54	VR2W-105214	A69-9001-1251	1
2012-08-08 23:39:56	2012-08-09 09:39:56	VR2W-105214	A69-9001-1251	1
2012-08-09 00:18:28	2012-08-09 10:18:28	VR2W-105214	A69-9001-1251	1
2012-08-09 00:26:27	2012-08-09 10:26:27	VR2W-105214	A69-9001-1251	1
2012-08-09 00:51:47	2012-08-09 10:51:47	VR2W-105214	A69-9001-1251	1
2012-08-09 04:37:27	2012-08-09 14:37:27	VR2W-105215	A69-9001-1251	1
2012-08-09 05:16:14	2012-08-09 15:16:14	VR2W-105215	A69-9001-1251	1
2012-08-09 05:25:03	2012-08-09 15:25:03	VR2W-105215	A69-9001-1251	1
2012-08-09 21:43:38	2012-08-10 07:43:38	VR2W-105219	A69-9001-1251	1
2012-08-10 01:21:12	2012-08-10 11:21:12	VR2W-105214	A69-9001-1251	1
2012-08-10 02:39:15	2012-08-10 12:39:15	VR2W-105214	A69-9001-1251	1
2012-08-10 04:56:07	2012-08-10 14:56:07	VR2W-105214	A69-9001-1251	1
2012-08-10 05:44:08	2012-08-10 15:44:08	VR2W-105214	A69-9001-1251	1
2012-08-10 06:01:20	2012-08-10 16:01:20	VR2W-105214	A69-9001-1251	1
2012-08-10 08:20:09	2012-08-10 18:20:09	VR2W-105215	A69-9001-1251	1
2012-08-10 22:14:04	2012-08-11 08:14:04	VR2W-105220	A69-9001-1251	1
2012-08-10 22:33:01	2012-08-11 08:33:01	VR2W-105215	A69-9001-1251	1
2012-08-10 23:11:01	2012-08-11 09:11:01	VR2W-105214	A69-9001-1251	1
2012-08-11 00:36:36	2012-08-11 10:36:36	VR2W-105215	A69-9001-1251	1
2012-08-11 03:51:33	2012-08-11 13:51:33	VR2W-105214	A69-9001-1251	1
2012-08-11 04:21:55	2012-08-11 14:21:55	VR2W-105214	A69-9001-1251	1
2012-08-11 04:26:27	2012-08-11 14:26:27	VR2W-105214	A69-9001-1251	1
2012-08-11 04:33:51	2012-08-11 14:33:51	VR2W-105214	A69-9001-1251	1
2012-08-11 22:22:56	2012-08-12 08:22:56	VR2W-105220	A69-9001-1251	1
2012-08-12 00:54:13	2012-08-12 10:54:13	VR2W-105214	A69-9001-1251	1
2012-08-12 02:07:26	2012-08-12 12:07:26	VR2W-105214	A69-9001-1251	1
2012-08-12 04:02:53	2012-08-12 14:02:53	VR2W-105214	A69-9001-1251	1
2012-08-12 04:35:29	2012-08-12 14:35:29	VR2W-105214	A69-9001-1251	1
2012-08-12 06:29:26	2012-08-12 16:29:26	VR2W-105214	A69-9001-1251	1
2012-08-12 23:02:48	2012-08-13 09:02:48	VR2W-105214	A69-9001-1251	1
2012-08-13 01:26:30	2012-08-13 11:26:30	VR2W-105214	A69-9001-1251	1
2012-08-13 01:34:52	2012-08-13 11:34:52	VR2W-105214	A69-9001-1251	1
2012-08-13 01:53:16	2012-08-13 11:53:16	VR2W-105214	A69-9001-1251	1
2012-08-13 02:01:36	2012-08-13 12:01:36	VR2W-105214	A69-9001-1251	1
2012-08-13 04:35:25	2012-08-13 14:35:25	VR2W-105215	A69-9001-1251	1
2012-08-13 04:40:11	2012-08-13 14:40:11	VR2W-105215	A69-9001-1251	1
2012-08-13 20:34:14	2012-08-14 06:34:14	VR2W-105221	A69-9001-1251	1
2012-08-14 01:20:55	2012-08-14 11:20:55	VR2W-105214	A69-9001-1251	1
2012-08-14 05:12:26	2012-08-14 15:12:26	VR2W-105214	A69-9001-1251	1
2012-08-14 23:06:44	2012-08-15 09:06:44	VR2W-105219	A69-9001-1251	1
2012-08-15 01:56:51	2012-08-15 11:56:51	VR2W-105215	A69-9001-1251	1
2012-08-15 04:29:21	2012-08-15 14:29:21	VR2W-105214	A69-9001-1251	1
2012-08-15 21:43:32	2012-08-16 07:43:32	VR2W-105219	A69-9001-1251	1
2012-08-15 23:09:19	2012-08-16 09:09:19	VR2W-105220	A69-9001-1251	1
2012-08-15 23:13:04	2012-08-16 09:13:04	VR2W-105219	A69-9001-1251	1
2012-08-16 01:56:40	2012-08-16 11:56:40	VR2W-105214	A69-9001-1251	1
2012-08-17 00:19:23	2012-08-17 10:19:23	VR2W-105214	A69-9001-1251	1
2012-08-17 01:11:43	2012-08-17 11:11:43	VR2W-105214	A69-9001-1251	1
2012-08-17 03:36:28	2012-08-17 13:36:28	VR2W-105214	A69-9001-1251	1
2012-08-17 03:41:03	2012-08-17 13:41:03	VR2W-105214	A69-9001-1251	1
2012-08-17 06:10:37	2012-08-17 16:10:37	VR2W-105214	A69-9001-1251	1
2012-08-17 07:13:38	2012-08-17 17:13:38	VR2W-105215	A69-9001-1251	1
2012-08-18 02:01:36	2012-08-18 12:01:36	VR2W-105215	A69-9001-1251	1
2012-08-18 02:19:06	2012-08-18 12:19:06	VR2W-105215	A69-9001-1251	1
2012-08-18 03:12:11	2012-08-18 13:12:11	VR2W-105214	A69-9001-1251	1
2012-08-18 05:04:06	2012-08-18 15:04:06	VR2W-105214	A69-9001-1251	1
2012-08-18 08:05:46	2012-08-18 18:05:46	VR2W-105215	A69-9001-1251	1
2012-08-18 21:13:03	2012-08-19 07:13:03	VR2W-105218	A69-9001-1251	1
2012-08-19 00:20:20	2012-08-19 10:20:20	VR2W-105214	A69-9001-1251	1
2012-08-19 03:20:12	2012-08-19 13:20:12	VR2W-105214	A69-9001-1251	1
2012-08-19 05:35:20	2012-08-19 15:35:20	VR2W-105214	A69-9001-1251	1
2012-08-19 21:41:25	2012-08-20 07:41:25	VR2W-105217	A69-9001-1251	1
2012-08-20 02:06:34	2012-08-20 12:06:34	VR2W-105215	A69-9001-1251	1
2012-08-20 03:42:51	2012-08-20 13:42:51	VR2W-105214	A69-9001-1251	1
2012-08-20 06:28:16	2012-08-20 16:28:16	VR2W-105214	A69-9001-1251	1
2012-08-20 21:08:27	2012-08-21 07:08:27	VR2W-105215	A69-9001-1251	1
2012-08-21 07:17:16	2012-08-21 17:17:16	VR2W-105214	A69-9001-1251	1
2012-08-21 22:02:24	2012-08-22 08:02:24	VR2W-105214	A69-9001-1251	1
2012-08-21 23:12:31	2012-08-22 09:12:31	VR2W-105221	A69-9001-1251	1
2012-08-22 00:52:54	2012-08-22 10:52:54	VR2W-105219	A69-9001-1251	1
2012-08-22 20:39:07	2012-08-23 06:39:07	VR2W-105215	A69-9001-1251	1
2012-08-22 22:35:07	2012-08-23 08:35:07	VR2W-105214	A69-9001-1251	1
2012-08-22 23:51:42	2012-08-23 09:51:42	VR2W-105220	A69-9001-1251	1
2012-08-23 04:02:16	2012-08-23 14:02:16	VR2W-105214	A69-9001-1251	1
2012-08-23 05:28:36	2012-08-23 15:28:36	VR2W-105214	A69-9001-1251	1
2012-08-23 05:39:52	2012-08-23 15:39:52	VR2W-105214	A69-9001-1251	1
2012-08-23 05:43:12	2012-08-23 15:43:12	VR2W-105214	A69-9001-1251	1
2012-08-23 06:22:04	2012-08-23 16:22:04	VR2W-105214	A69-9001-1251	1
2012-08-23 21:55:12	2012-08-24 07:55:12	VR2W-105214	A69-9001-1251	1
2012-08-23 22:24:37	2012-08-24 08:24:37	VR2W-105214	A69-9001-1251	1
2012-08-24 00:04:38	2012-08-24 10:04:38	VR2W-105221	A69-9001-1251	1
2012-08-24 04:04:38	2012-08-24 14:04:38	VR2W-105214	A69-9001-1251	1
2012-08-24 07:33:17	2012-08-24 17:33:17	VR2W-105214	A69-9001-1251	1
2012-08-24 07:48:19	2012-08-24 17:48:19	VR2W-105214	A69-9001-1251	1
2012-08-25 00:23:50	2012-08-25 10:23:50	VR2W-105214	A69-9001-1251	1
2012-08-25 02:58:05	2012-08-25 12:58:05	VR2W-105214	A69-9001-1251	1
2012-08-25 06:16:33	2012-08-25 16:16:33	VR2W-105214	A69-9001-1251	1
2012-08-25 22:58:00	2012-08-26 08:58:00	VR2W-105214	A69-9001-1251	1
2012-08-25 23:26:49	2012-08-26 09:26:49	VR2W-105214	A69-9001-1251	1
2012-08-26 01:18:23	2012-08-26 11:18:23	VR2W-105214	A69-9001-1251	1
2012-08-26 01:31:50	2012-08-26 11:31:50	VR2W-105214	A69-9001-1251	1
2012-08-26 01:56:33	2012-08-26 11:56:33	VR2W-105214	A69-9001-1251	1
2012-08-26 02:39:27	2012-08-26 12:39:27	VR2W-105214	A69-9001-1251	1
2012-08-27 02:29:48	2012-08-27 12:29:48	VR2W-105214	A69-9001-1251	1
2012-08-27 03:03:22	2012-08-27 13:03:22	VR2W-105214	A69-9001-1251	1
2012-08-27 03:07:46	2012-08-27 13:07:46	VR2W-105214	A69-9001-1251	1
2012-08-27 03:11:39	2012-08-27 13:11:39	VR2W-105214	A69-9001-1251	1
2012-08-27 03:20:15	2012-08-27 13:20:15	VR2W-105214	A69-9001-1251	1
2012-08-27 03:50:25	2012-08-27 13:50:25	VR2W-105215	A69-9001-1251	1
2012-08-27 06:43:19	2012-08-27 16:43:19	VR2W-105214	A69-9001-1251	1
2012-08-27 07:07:12	2012-08-27 17:07:12	VR2W-105214	A69-9001-1251	1
2012-08-27 22:18:32	2012-08-28 08:18:32	VR2W-105220	A69-9001-1251	1
2012-08-27 22:32:09	2012-08-28 08:32:09	VR2W-105214	A69-9001-1251	1
2012-08-29 20:16:14	2012-08-30 06:16:14	VR2W-105215	A69-9001-1251	0
2012-08-30 01:01:13	2012-08-30 11:01:13	VR2W-105214	A69-9001-1251	1
2012-08-30 04:15:44	2012-08-30 14:15:44	VR2W-105214	A69-9001-1251	1
2012-08-30 06:43:25	2012-08-30 16:43:25	VR2W-105214	A69-9001-1251	1
2012-08-30 22:22:53	2012-08-31 08:22:53	VR2W-105218	A69-9001-1251	1
2012-08-30 23:09:20	2012-08-31 09:09:20	VR2W-105214	A69-9001-1251	1
2012-08-31 00:07:07	2012-08-31 10:07:07	VR2W-105214	A69-9001-1251	1
2012-08-31 00:45:56	2012-08-31 10:45:56	VR2W-105214	A69-9001-1251	1
2012-08-31 01:18:56	2012-08-31 11:18:56	VR2W-105214	A69-9001-1251	1
2012-08-31 05:33:39	2012-08-31 15:33:39	VR2W-105214	A69-9001-1251	1
2012-08-31 06:25:08	2012-08-31 16:25:08	VR2W-105214	A69-9001-1251	1
2012-08-31 20:21:45	2012-09-01 06:21:45	VR2W-105215	A69-9001-1251	0
2012-08-31 20:33:11	2012-09-01 06:33:11	VR2W-105221	A69-9001-1251	1
2012-08-31 23:35:04	2012-09-01 09:35:04	VR2W-105214	A69-9001-1251	1
2012-09-01 04:23:52	2012-09-01 14:23:52	VR2W-105214	A69-9001-1251	1
2012-09-02 02:49:13	2012-09-02 12:49:13	VR2W-105214	A69-9001-1251	1
2012-09-02 05:47:40	2012-09-02 15:47:40	VR2W-105214	A69-9001-1251	1
2012-09-02 05:52:25	2012-09-02 15:52:25	VR2W-105214	A69-9001-1251	1
2012-09-02 06:50:39	2012-09-02 16:50:39	VR2W-105214	A69-9001-1251	1
2012-09-02 20:59:48	2012-09-03 06:59:48	VR2W-105219	A69-9001-1251	1
2012-09-02 23:39:41	2012-09-03 09:39:41	VR2W-105218	A69-9001-1251	1
2012-09-03 02:46:23	2012-09-03 12:46:23	VR2W-105214	A69-9001-1251	1
2012-09-04 06:10:14	2012-09-04 16:10:14	VR2W-105214	A69-9001-1251	1
2012-09-04 22:01:20	2012-09-05 08:01:20	VR2W-105214	A69-9001-1251	1
2012-09-05 04:02:42	2012-09-05 14:02:42	VR2W-105214	A69-9001-1251	1
2012-09-05 05:33:31	2012-09-05 15:33:31	VR2W-105214	A69-9001-1251	1
2012-09-05 06:18:08	2012-09-05 16:18:08	VR2W-105214	A69-9001-1251	1
2012-09-05 20:48:12	2012-09-06 06:48:12	VR2W-105214	A69-9001-1251	1
2012-09-05 21:47:57	2012-09-06 07:47:57	VR2W-105214	A69-9001-1251	1
2012-09-06 03:15:22	2012-09-06 13:15:22	VR2W-105214	A69-9001-1251	1
2012-09-06 05:44:30	2012-09-06 15:44:30	VR2W-105214	A69-9001-1251	1
2012-09-06 20:36:20	2012-09-07 06:36:20	VR2W-105215	A69-9001-1251	1
2012-09-06 21:26:24	2012-09-07 07:26:24	VR2W-105214	A69-9001-1251	1
2012-09-06 23:15:35	2012-09-07 09:15:35	VR2W-105214	A69-9001-1251	1
2012-09-07 00:42:50	2012-09-07 10:42:50	VR2W-105214	A69-9001-1251	1
2012-09-07 01:54:12	2012-09-07 11:54:12	VR2W-105214	A69-9001-1251	1
2012-09-07 02:03:57	2012-09-07 12:03:57	VR2W-105214	A69-9001-1251	1
2012-09-07 03:57:22	2012-09-07 13:57:22	VR2W-105214	A69-9001-1251	1
2012-09-07 21:17:38	2012-09-08 07:17:38	VR2W-105215	A69-9001-1251	1
2012-09-07 21:34:25	2012-09-08 07:34:25	VR2W-105214	A69-9001-1251	1
2012-09-07 21:51:17	2012-09-08 07:51:17	VR2W-105214	A69-9001-1251	1
2012-09-08 04:01:30	2012-09-08 14:01:30	VR2W-105214	A69-9001-1251	1
2012-09-08 04:19:58	2012-09-08 14:19:58	VR2W-105214	A69-9001-1251	1
2012-09-08 04:38:21	2012-09-08 14:38:21	VR2W-105214	A69-9001-1251	1
2012-09-08 05:33:39	2012-09-08 15:33:39	VR2W-105214	A69-9001-1251	1
2012-09-08 06:25:39	2012-09-08 16:25:39	VR2W-105214	A69-9001-1251	1
2012-09-08 21:38:56	2012-09-09 07:38:56	VR2W-105214	A69-9001-1251	1
2012-09-08 22:07:10	2012-09-09 08:07:10	VR2W-105214	A69-9001-1251	1
2012-09-09 04:53:02	2012-09-09 14:53:02	VR2W-105214	A69-9001-1251	1
2012-09-10 01:52:07	2012-09-10 11:52:07	VR2W-105214	A69-9001-1251	1
2012-09-10 22:02:40	2012-09-11 08:02:40	VR2W-105219	A69-9001-1251	1
2012-09-11 02:14:30	2012-09-11 12:14:30	VR2W-105214	A69-9001-1251	1
2012-09-11 03:43:57	2012-09-11 13:43:57	VR2W-105214	A69-9001-1251	1
2012-09-11 20:15:16	2012-09-12 06:15:16	VR2W-105221	A69-9001-1251	0
2012-09-11 21:56:28	2012-09-12 07:56:28	VR2W-105220	A69-9001-1251	1
2012-09-12 00:03:10	2012-09-12 10:03:10	VR2W-105214	A69-9001-1251	1
2012-09-12 00:18:51	2012-09-12 10:18:51	VR2W-105214	A69-9001-1251	1
2012-09-12 00:42:41	2012-09-12 10:42:41	VR2W-105214	A69-9001-1251	1
2012-09-12 04:50:32	2012-09-12 14:50:32	VR2W-105214	A69-9001-1251	1
2012-09-12 07:04:42	2012-09-12 17:04:42	VR2W-105214	A69-9001-1251	1
2012-09-13 02:10:16	2012-09-13 12:10:16	VR2W-105214	A69-9001-1251	1
2012-09-13 05:00:37	2012-09-13 15:00:37	VR2W-105214	A69-9001-1251	1
2012-09-13 22:13:53	2012-09-14 08:13:53	VR2W-105221	A69-9001-1251	1
2012-09-13 22:20:14	2012-09-14 08:20:14	VR2W-105219	A69-9001-1251	1
2012-09-13 23:46:41	2012-09-14 09:46:41	VR2W-105214	A69-9001-1251	1
2012-09-14 00:22:42	2012-09-14 10:22:42	VR2W-105214	A69-9001-1251	1
2012-09-14 03:09:31	2012-09-14 13:09:31	VR2W-105214	A69-9001-1251	1
2012-09-14 04:27:57	2012-09-14 14:27:57	VR2W-105214	A69-9001-1251	1
2012-09-14 06:16:03	2012-09-14 16:16:03	VR2W-105214	A69-9001-1251	1
2012-09-15 03:17:25	2012-09-15 13:17:25	VR2W-105214	A69-9001-1251	1
2012-09-15 03:42:21	2012-09-15 13:42:21	VR2W-105214	A69-9001-1251	1
2012-09-15 04:38:26	2012-09-15 14:38:26	VR2W-105214	A69-9001-1251	1
2012-09-15 06:24:02	2012-09-15 16:24:02	VR2W-105214	A69-9001-1251	1
2012-09-15 22:51:59	2012-09-16 08:51:59	VR2W-105220	A69-9001-1251	1
2012-09-16 02:17:05	2012-09-16 12:17:05	VR2W-105214	A69-9001-1251	1
2012-09-16 03:34:59	2012-09-16 13:34:59	VR2W-105214	A69-9001-1251	1
2012-09-16 03:47:27	2012-09-16 13:47:27	VR2W-105214	A69-9001-1251	1
2012-09-16 05:21:22	2012-09-16 15:21:22	VR2W-105214	A69-9001-1251	1
2012-09-16 05:44:31	2012-09-16 15:44:31	VR2W-105214	A69-9001-1251	1
2012-09-16 23:42:14	2012-09-17 09:42:14	VR2W-105214	A69-9001-1251	1
2012-09-17 00:29:12	2012-09-17 10:29:12	VR2W-105214	A69-9001-1251	1
2012-09-17 02:47:45	2012-09-17 12:47:45	VR2W-105214	A69-9001-1251	1
2012-09-17 03:55:30	2012-09-17 13:55:30	VR2W-105214	A69-9001-1251	1
2012-09-17 04:03:33	2012-09-17 14:03:33	VR2W-105214	A69-9001-1251	1
2012-09-17 05:06:43	2012-09-17 15:06:43	VR2W-105214	A69-9001-1251	1
2012-09-17 06:03:11	2012-09-17 16:03:11	VR2W-105214	A69-9001-1251	1
2012-09-17 07:44:51	2012-09-17 17:44:51	VR2W-105214	A69-9001-1251	1
2012-09-17 23:22:49	2012-09-18 09:22:49	VR2W-105214	A69-9001-1251	1
2012-09-18 02:17:00	2012-09-18 12:17:00	VR2W-105214	A69-9001-1251	1
2012-09-18 02:45:26	2012-09-18 12:45:26	VR2W-105214	A69-9001-1251	1
2012-09-18 03:24:14	2012-09-18 13:24:14	VR2W-105214	A69-9001-1251	1
2012-09-18 07:47:23	2012-09-18 17:47:23	VR2W-105214	A69-9001-1251	1
2012-09-18 22:05:08	2012-09-19 08:05:08	VR2W-105218	A69-9001-1251	1
2012-09-18 23:06:20	2012-09-19 09:06:20	VR2W-105219	A69-9001-1251	1
2012-09-19 00:02:29	2012-09-19 10:02:29	VR2W-105214	A69-9001-1251	1
2012-09-19 01:34:18	2012-09-19 11:34:18	VR2W-105214	A69-9001-1251	1
2012-09-19 02:31:41	2012-09-19 12:31:41	VR2W-105214	A69-9001-1251	1
2012-09-19 19:57:27	2012-09-20 05:57:27	VR2W-105214	A69-9001-1251	0
2012-09-19 20:00:54	2012-09-20 06:00:54	VR2W-105214	A69-9001-1251	0
2012-09-19 20:04:30	2012-09-20 06:04:30	VR2W-105214	A69-9001-1251	0
2012-09-20 04:33:26	2012-09-20 14:33:26	VR2W-105214	A69-9001-1251	1
2012-09-20 04:37:19	2012-09-20 14:37:19	VR2W-105214	A69-9001-1251	1
2012-09-20 07:22:32	2012-09-20 17:22:32	VR2W-105214	A69-9001-1251	1
2012-09-20 21:09:22	2012-09-21 07:09:22	VR2W-105214	A69-9001-1251	1
2012-09-20 22:14:38	2012-09-21 08:14:38	VR2W-105214	A69-9001-1251	1
2012-09-20 22:55:00	2012-09-21 08:55:00	VR2W-105214	A69-9001-1251	1
2012-09-21 00:17:22	2012-09-21 10:17:22	VR2W-105215	A69-9001-1251	1
2012-09-21 00:56:35	2012-09-21 10:56:35	VR2W-105214	A69-9001-1251	1
2012-09-21 03:58:54	2012-09-21 13:58:54	VR2W-105214	A69-9001-1251	1
2012-09-21 04:26:28	2012-09-21 14:26:28	VR2W-105214	A69-9001-1251	1
2012-09-21 04:35:51	2012-09-21 14:35:51	VR2W-105214	A69-9001-1251	1
2012-09-21 22:54:28	2012-09-22 08:54:28	VR2W-105214	A69-9001-1251	1
2012-09-22 00:36:40	2012-09-22 10:36:40	VR2W-105214	A69-9001-1251	1
2012-09-22 00:56:01	2012-09-22 10:56:01	VR2W-105214	A69-9001-1251	1
2012-09-22 03:07:35	2012-09-22 13:07:35	VR2W-105214	A69-9001-1251	1
2012-09-22 03:15:10	2012-09-22 13:15:10	VR2W-105214	A69-9001-1251	1
2012-09-22 06:16:54	2012-09-22 16:16:54	VR2W-105214	A69-9001-1251	1
2012-09-22 06:29:12	2012-09-22 16:29:12	VR2W-105214	A69-9001-1251	1
2012-09-22 20:08:37	2012-09-23 06:08:37	VR2W-105214	A69-9001-1251	0
2012-09-22 20:12:21	2012-09-23 06:12:21	VR2W-105214	A69-9001-1251	0
2012-09-22 20:31:29	2012-09-23 06:31:29	VR2W-105214	A69-9001-1251	1
2012-09-22 20:46:16	2012-09-23 06:46:16	VR2W-105214	A69-9001-1251	1
2012-09-22 21:23:18	2012-09-23 07:23:18	VR2W-105214	A69-9001-1251	1
2012-09-22 21:54:25	2012-09-23 07:54:25	VR2W-105214	A69-9001-1251	1
2012-09-22 22:23:26	2012-09-23 08:23:26	VR2W-105214	A69-9001-1251	1
2012-09-22 22:43:42	2012-09-23 08:43:42	VR2W-105214	A69-9001-1251	1
2012-09-23 04:36:10	2012-09-23 14:36:10	VR2W-105214	A69-9001-1251	1
2012-09-23 22:21:28	2012-09-24 08:21:28	VR2W-105214	A69-9001-1251	1
2012-09-23 22:25:21	2012-09-24 08:25:21	VR2W-105214	A69-9001-1251	1
2012-09-24 00:58:50	2012-09-24 10:58:50	VR2W-105214	A69-9001-1251	1
2012-09-24 02:21:43	2012-09-24 12:21:43	VR2W-105214	A69-9001-1251	1
2012-09-24 03:25:09	2012-09-24 13:25:09	VR2W-105214	A69-9001-1251	1
2012-09-24 03:29:57	2012-09-24 13:29:57	VR2W-105214	A69-9001-1251	1
2012-09-24 06:16:05	2012-09-24 16:16:05	VR2W-105214	A69-9001-1251	1
2012-09-25 01:18:51	2012-09-25 11:18:51	VR2W-105214	A69-9001-1251	1
2012-09-25 01:33:36	2012-09-25 11:33:36	VR2W-105214	A69-9001-1251	1
2012-09-25 02:31:30	2012-09-25 12:31:30	VR2W-105214	A69-9001-1251	1
2012-09-25 03:03:56	2012-09-25 13:03:56	VR2W-105214	A69-9001-1251	1
2012-09-25 03:42:35	2012-09-25 13:42:35	VR2W-105214	A69-9001-1251	1
2012-09-25 03:56:10	2012-09-25 13:56:10	VR2W-105214	A69-9001-1251	1
2012-09-25 05:49:41	2012-09-25 15:49:41	VR2W-105214	A69-9001-1251	1
2012-09-25 19:59:14	2012-09-26 05:59:14	VR2W-105215	A69-9001-1251	0
2012-09-25 21:50:23	2012-09-26 07:50:23	VR2W-105218	A69-9001-1251	1
2012-09-26 01:03:59	2012-09-26 11:03:59	VR2W-105214	A69-9001-1251	1
2012-09-26 01:59:53	2012-09-26 11:59:53	VR2W-105214	A69-9001-1251	1
2012-09-26 03:06:29	2012-09-26 13:06:29	VR2W-105214	A69-9001-1251	1
2012-09-26 03:14:55	2012-09-26 13:14:55	VR2W-105214	A69-9001-1251	1
2012-09-26 03:56:14	2012-09-26 13:56:14	VR2W-105214	A69-9001-1251	1
2012-09-26 06:32:59	2012-09-26 16:32:59	VR2W-105214	A69-9001-1251	1
2012-09-26 23:45:44	2012-09-27 09:45:44	VR2W-105214	A69-9001-1251	1
2012-09-27 00:43:42	2012-09-27 10:43:42	VR2W-105214	A69-9001-1251	1
2012-09-27 00:50:20	2012-09-27 10:50:20	VR2W-105214	A69-9001-1251	1
2012-09-27 00:57:18	2012-09-27 10:57:18	VR2W-105214	A69-9001-1251	1
2012-09-27 01:57:40	2012-09-27 11:57:40	VR2W-105214	A69-9001-1251	1
2012-09-27 02:10:08	2012-09-27 12:10:08	VR2W-105214	A69-9001-1251	1
2012-09-27 03:35:54	2012-09-27 13:35:54	VR2W-105214	A69-9001-1251	1
2012-09-27 22:46:09	2012-09-28 08:46:09	VR2W-105214	A69-9001-1251	1
2012-09-28 00:11:18	2012-09-28 10:11:18	VR2W-105214	A69-9001-1251	1
2012-09-28 00:28:53	2012-09-28 10:28:53	VR2W-105214	A69-9001-1251	1
2012-09-28 01:23:49	2012-09-28 11:23:49	VR2W-105214	A69-9001-1251	1
2012-09-28 04:08:06	2012-09-28 14:08:06	VR2W-105214	A69-9001-1251	1
2012-09-28 04:12:23	2012-09-28 14:12:23	VR2W-105214	A69-9001-1251	1
2012-09-28 07:20:07	2012-09-28 17:20:07	VR2W-105214	A69-9001-1251	1
2012-09-29 03:04:31	2012-09-29 13:04:31	VR2W-105214	A69-9001-1251	1
2012-09-29 04:24:17	2012-09-29 14:24:17	VR2W-105214	A69-9001-1251	1
2012-09-29 04:27:38	2012-09-29 14:27:38	VR2W-105214	A69-9001-1251	1
2012-09-29 04:34:36	2012-09-29 14:34:36	VR2W-105214	A69-9001-1251	1
2012-09-29 23:12:36	2012-09-30 09:12:36	VR2W-105214	A69-9001-1251	1
2012-09-30 04:20:43	2012-09-30 14:20:43	VR2W-105214	A69-9001-1251	1
2012-09-30 04:29:34	2012-09-30 14:29:34	VR2W-105214	A69-9001-1251	1
2012-09-30 20:37:24	2012-10-01 06:37:24	VR2W-105214	A69-9001-1251	1
2012-09-30 20:58:42	2012-10-01 06:58:42	VR2W-105215	A69-9001-1251	1
2012-09-30 21:09:20	2012-10-01 07:09:20	VR2W-105214	A69-9001-1251	1
2012-09-30 21:33:47	2012-10-01 07:33:47	VR2W-105219	A69-9001-1251	1
2012-09-30 22:53:33	2012-10-01 08:53:33	VR2W-105214	A69-9001-1251	1
2012-09-30 22:57:22	2012-10-01 08:57:22	VR2W-105214	A69-9001-1251	1
2012-09-30 23:05:37	2012-10-01 09:05:37	VR2W-105214	A69-9001-1251	1
2012-09-30 23:14:01	2012-10-01 09:14:01	VR2W-105214	A69-9001-1251	1
2012-09-30 23:35:14	2012-10-01 09:35:14	VR2W-105214	A69-9001-1251	1
2012-10-01 00:58:31	2012-10-01 10:58:31	VR2W-105214	A69-9001-1251	1
2012-10-01 03:41:46	2012-10-01 13:41:46	VR2W-105214	A69-9001-1251	1
2012-10-01 03:45:46	2012-10-01 13:45:46	VR2W-105214	A69-9001-1251	1
2012-10-01 03:54:58	2012-10-01 13:54:58	VR2W-105214	A69-9001-1251	1
2012-10-01 04:33:06	2012-10-01 14:33:06	VR2W-105214	A69-9001-1251	1
2012-10-01 06:02:07	2012-10-01 16:02:07	VR2W-105214	A69-9001-1251	1
2012-10-01 06:09:32	2012-10-01 16:09:32	VR2W-105214	A69-9001-1251	1
2012-10-01 07:37:40	2012-10-01 17:37:40	VR2W-105214	A69-9001-1251	1
2012-10-01 21:12:54	2012-10-02 07:12:54	VR2W-105214	A69-9001-1251	1
2012-10-01 21:21:45	2012-10-02 07:21:45	VR2W-105214	A69-9001-1251	1
2012-10-01 22:32:38	2012-10-02 08:32:38	VR2W-105214	A69-9001-1251	1
2012-10-02 00:33:22	2012-10-02 10:33:22	VR2W-105214	A69-9001-1251	1
2012-10-02 01:31:25	2012-10-02 11:31:25	VR2W-105214	A69-9001-1251	1
2012-10-02 01:39:44	2012-10-02 11:39:44	VR2W-105214	A69-9001-1251	1
2012-10-02 06:31:22	2012-10-02 16:31:22	VR2W-105214	A69-9001-1251	1
2012-10-02 19:42:44	2012-10-03 05:42:44	VR2W-105214	A69-9001-1251	0
2012-10-02 19:52:06	2012-10-03 05:52:06	VR2W-105214	A69-9001-1251	0
2012-10-02 21:28:43	2012-10-03 07:28:43	VR2W-105214	A69-9001-1251	1
2012-10-02 21:40:21	2012-10-03 07:40:21	VR2W-105214	A69-9001-1251	1
2012-10-02 22:04:22	2012-10-03 08:04:22	VR2W-105214	A69-9001-1251	1
2012-10-03 05:02:49	2012-10-03 15:02:49	VR2W-105215	A69-9001-1251	1
2012-10-03 05:57:49	2012-10-03 15:57:49	VR2W-105214	A69-9001-1251	1
2012-10-03 23:04:35	2012-10-04 09:04:35	VR2W-105214	A69-9001-1251	1
2012-10-04 00:21:28	2012-10-04 10:21:28	VR2W-105214	A69-9001-1251	1
2012-10-04 02:22:14	2012-10-04 12:22:14	VR2W-105214	A69-9001-1251	1
2012-10-04 22:27:13	2012-10-05 08:27:13	VR2W-105214	A69-9001-1251	1
2012-10-04 22:31:39	2012-10-05 08:31:39	VR2W-105214	A69-9001-1251	1
2012-10-04 23:13:12	2012-10-05 09:13:12	VR2W-105214	A69-9001-1251	1
2012-10-05 00:59:41	2012-10-05 10:59:41	VR2W-105214	A69-9001-1251	1
2012-10-05 01:30:51	2012-10-05 11:30:51	VR2W-105214	A69-9001-1251	1
2012-10-05 02:36:28	2012-10-05 12:36:28	VR2W-105214	A69-9001-1251	1
2012-10-05 05:43:55	2012-10-05 15:43:55	VR2W-105214	A69-9001-1251	1
2012-10-05 06:00:56	2012-10-05 16:00:56	VR2W-105214	A69-9001-1251	1
2012-10-05 07:46:13	2012-10-05 17:46:13	VR2W-105215	A69-9001-1251	1
2012-10-05 23:59:01	2012-10-06 09:59:01	VR2W-105214	A69-9001-1251	1
2012-10-06 02:24:54	2012-10-06 12:24:54	VR2W-105214	A69-9001-1251	1
2012-10-06 03:07:57	2012-10-06 13:07:57	VR2W-105214	A69-9001-1251	1
2012-10-06 04:53:57	2012-10-06 14:53:57	VR2W-105214	A69-9001-1251	1
2012-10-06 23:07:58	2012-10-07 09:07:58	VR2W-105214	A69-9001-1251	1
2012-10-07 01:45:47	2012-10-07 11:45:47	VR2W-105214	A69-9001-1251	1
2012-10-07 03:59:33	2012-10-07 13:59:33	VR2W-105214	A69-9001-1251	1
2012-10-07 06:15:09	2012-10-07 16:15:09	VR2W-105215	A69-9001-1251	1
2012-10-07 06:18:17	2012-10-07 16:18:17	VR2W-105214	A69-9001-1251	1
2012-10-07 06:23:11	2012-10-07 16:23:11	VR2W-105214	A69-9001-1251	1
2012-10-07 22:54:51	2012-10-08 08:54:51	VR2W-105214	A69-9001-1251	1
2012-10-07 23:54:01	2012-10-08 09:54:01	VR2W-105215	A69-9001-1251	1
2012-10-08 02:14:26	2012-10-08 12:14:26	VR2W-105214	A69-9001-1251	1
2012-10-08 02:50:03	2012-10-08 12:50:03	VR2W-105214	A69-9001-1251	1
2012-10-08 02:54:07	2012-10-08 12:54:07	VR2W-105214	A69-9001-1251	1
2012-10-08 03:29:36	2012-10-08 13:29:36	VR2W-105214	A69-9001-1251	1
2012-10-08 03:41:39	2012-10-08 13:41:39	VR2W-105214	A69-9001-1251	1
2012-10-08 04:48:36	2012-10-08 14:48:36	VR2W-105214	A69-9001-1251	1
2012-10-08 05:05:28	2012-10-08 15:05:28	VR2W-105214	A69-9001-1251	1
2012-10-08 05:26:31	2012-10-08 15:26:31	VR2W-105214	A69-9001-1251	1
2012-10-08 05:53:44	2012-10-08 15:53:44	VR2W-105214	A69-9001-1251	1
2012-10-08 21:23:38	2012-10-09 07:23:38	VR2W-105215	A69-9001-1251	1
2012-10-08 22:51:48	2012-10-09 08:51:48	VR2W-105214	A69-9001-1251	1
2012-10-09 00:02:37	2012-10-09 10:02:37	VR2W-105214	A69-9001-1251	1
2012-10-09 03:20:39	2012-10-09 13:20:39	VR2W-105214	A69-9001-1251	1
2012-10-09 04:44:40	2012-10-09 14:44:40	VR2W-105214	A69-9001-1251	1
2012-10-09 06:06:06	2012-10-09 16:06:06	VR2W-105214	A69-9001-1251	1
2012-10-09 23:28:47	2012-10-10 09:28:47	VR2W-105214	A69-9001-1251	1
2012-10-10 01:47:16	2012-10-10 11:47:16	VR2W-105214	A69-9001-1251	1
2012-10-10 02:57:43	2012-10-10 12:57:43	VR2W-105214	A69-9001-1251	1
2012-10-10 03:10:52	2012-10-10 13:10:52	VR2W-105214	A69-9001-1251	1
2012-10-10 04:25:11	2012-10-10 14:25:11	VR2W-105214	A69-9001-1251	1
2012-10-10 04:29:55	2012-10-10 14:29:55	VR2W-105214	A69-9001-1251	1
2012-10-10 04:34:29	2012-10-10 14:34:29	VR2W-105214	A69-9001-1251	1
2012-10-10 05:57:42	2012-10-10 15:57:42	VR2W-105214	A69-9001-1251	1
2012-10-10 23:40:27	2012-10-11 09:40:27	VR2W-105214	A69-9001-1251	1
2012-10-11 01:37:22	2012-10-11 11:37:22	VR2W-105214	A69-9001-1251	1
2012-10-11 01:44:55	2012-10-11 11:44:55	VR2W-105214	A69-9001-1251	1
2012-10-11 01:49:32	2012-10-11 11:49:32	VR2W-105214	A69-9001-1251	1
2012-10-11 02:01:37	2012-10-11 12:01:37	VR2W-105214	A69-9001-1251	1
2012-10-11 03:40:56	2012-10-11 13:40:56	VR2W-105214	A69-9001-1251	1
2012-10-11 03:45:22	2012-10-11 13:45:22	VR2W-105214	A69-9001-1251	1
2012-10-11 03:49:19	2012-10-11 13:49:19	VR2W-105214	A69-9001-1251	1
2012-10-11 05:15:42	2012-10-11 15:15:42	VR2W-105214	A69-9001-1251	1
2012-10-11 21:50:18	2012-10-12 07:50:18	VR2W-105214	A69-9001-1251	1
2012-10-11 22:52:06	2012-10-12 08:52:06	VR2W-105214	A69-9001-1251	1
2012-10-11 23:39:30	2012-10-12 09:39:30	VR2W-105214	A69-9001-1251	1
2012-10-12 00:04:16	2012-10-12 10:04:16	VR2W-105214	A69-9001-1251	1
2012-10-12 00:33:14	2012-10-12 10:33:14	VR2W-105214	A69-9001-1251	1
2012-10-12 00:41:45	2012-10-12 10:41:45	VR2W-105214	A69-9001-1251	1
2012-10-12 00:49:43	2012-10-12 10:49:43	VR2W-105214	A69-9001-1251	1
2012-10-12 02:06:15	2012-10-12 12:06:15	VR2W-105215	A69-9001-1251	1
2012-10-12 03:08:20	2012-10-12 13:08:20	VR2W-105214	A69-9001-1251	1
2012-10-12 03:11:54	2012-10-12 13:11:54	VR2W-105214	A69-9001-1251	1
2012-10-12 03:24:13	2012-10-12 13:24:13	VR2W-105214	A69-9001-1251	1
2012-10-12 03:53:25	2012-10-12 13:53:25	VR2W-105214	A69-9001-1251	1
2012-10-12 04:11:26	2012-10-12 14:11:26	VR2W-105214	A69-9001-1251	1
2012-10-12 04:19:58	2012-10-12 14:19:58	VR2W-105214	A69-9001-1251	1
2012-10-12 05:18:21	2012-10-12 15:18:21	VR2W-105214	A69-9001-1251	1
2012-10-12 05:46:45	2012-10-12 15:46:45	VR2W-105214	A69-9001-1251	1
2012-10-12 20:09:46	2012-10-13 06:09:46	VR2W-105215	A69-9001-1251	0
2012-10-12 21:37:26	2012-10-13 07:37:26	VR2W-105220	A69-9001-1251	1
2012-10-12 21:45:55	2012-10-13 07:45:55	VR2W-105214	A69-9001-1251	1
2012-10-12 22:25:11	2012-10-13 08:25:11	VR2W-105214	A69-9001-1251	1
2012-10-12 23:20:00	2012-10-13 09:20:00	VR2W-105214	A69-9001-1251	1
2012-10-13 00:41:29	2012-10-13 10:41:29	VR2W-105214	A69-9001-1251	1
2012-10-13 03:03:16	2012-10-13 13:03:16	VR2W-105214	A69-9001-1251	1
2012-10-13 03:12:29	2012-10-13 13:12:29	VR2W-105214	A69-9001-1251	1
2012-10-13 05:27:28	2012-10-13 15:27:28	VR2W-105214	A69-9001-1251	1
2012-10-13 05:32:07	2012-10-13 15:32:07	VR2W-105214	A69-9001-1251	1
2012-10-13 06:38:47	2012-10-13 16:38:47	VR2W-105214	A69-9001-1251	1
2012-10-13 22:03:38	2012-10-14 08:03:38	VR2W-105218	A69-9001-1251	1
2012-10-14 00:57:10	2012-10-14 10:57:10	VR2W-105214	A69-9001-1251	1
2012-10-14 01:36:07	2012-10-14 11:36:07	VR2W-105214	A69-9001-1251	1
2012-10-14 01:45:46	2012-10-14 11:45:46	VR2W-105214	A69-9001-1251	1
2012-10-14 01:50:25	2012-10-14 11:50:25	VR2W-105214	A69-9001-1251	1
2012-10-14 02:35:57	2012-10-14 12:35:57	VR2W-105214	A69-9001-1251	1
2012-10-14 02:40:00	2012-10-14 12:40:00	VR2W-105214	A69-9001-1251	1
2012-10-14 03:49:25	2012-10-14 13:49:25	VR2W-105214	A69-9001-1251	1
2012-10-14 03:53:16	2012-10-14 13:53:16	VR2W-105214	A69-9001-1251	1
2012-10-14 03:57:43	2012-10-14 13:57:43	VR2W-105214	A69-9001-1251	1
2012-10-14 06:53:19	2012-10-14 16:53:19	VR2W-105215	A69-9001-1251	1
2012-10-14 06:56:55	2012-10-14 16:56:55	VR2W-105215	A69-9001-1251	1
2012-10-14 20:20:29	2012-10-15 06:20:29	VR2W-105217	A69-9001-1251	0
2012-10-15 01:02:35	2012-10-15 11:02:35	VR2W-105215	A69-9001-1251	1
2012-10-15 01:10:29	2012-10-15 11:10:29	VR2W-105215	A69-9001-1251	1
2012-10-15 03:16:45	2012-10-15 13:16:45	VR2W-105214	A69-9001-1251	1
2012-10-15 03:23:36	2012-10-15 13:23:36	VR2W-105214	A69-9001-1251	1
2012-10-15 04:10:24	2012-10-15 14:10:24	VR2W-105214	A69-9001-1251	1
2012-10-15 04:38:04	2012-10-15 14:38:04	VR2W-105214	A69-9001-1251	1
2012-10-15 04:51:15	2012-10-15 14:51:15	VR2W-105215	A69-9001-1251	1
2012-10-15 05:01:56	2012-10-15 15:01:56	VR2W-105214	A69-9001-1251	1
2012-10-15 05:05:51	2012-10-15 15:05:51	VR2W-105214	A69-9001-1251	1
2012-10-15 20:03:08	2012-10-16 06:03:08	VR2W-105215	A69-9001-1251	0
2012-10-15 20:57:14	2012-10-16 06:57:14	VR2W-105219	A69-9001-1251	1
2012-10-16 00:49:31	2012-10-16 10:49:31	VR2W-105214	A69-9001-1251	1
2012-10-16 01:56:43	2012-10-16 11:56:43	VR2W-105214	A69-9001-1251	1
2012-10-16 03:23:20	2012-10-16 13:23:20	VR2W-105214	A69-9001-1251	1
2012-10-16 04:56:49	2012-10-16 14:56:49	VR2W-105214	A69-9001-1251	1
2012-10-16 05:21:40	2012-10-16 15:21:40	VR2W-105215	A69-9001-1251	1
2012-10-16 21:01:59	2012-10-17 07:01:59	VR2W-105215	A69-9001-1251	1
2012-10-16 21:20:50	2012-10-17 07:20:50	VR2W-105218	A69-9001-1251	1
2012-10-16 21:25:09	2012-10-17 07:25:09	VR2W-105220	A69-9001-1251	1
2012-10-16 22:20:40	2012-10-17 08:20:40	VR2W-105218	A69-9001-1251	1
2012-10-17 04:09:46	2012-10-17 14:09:46	VR2W-105214	A69-9001-1251	1
2012-10-17 04:32:33	2012-10-17 14:32:33	VR2W-105214	A69-9001-1251	1
2012-10-17 06:54:11	2012-10-17 16:54:11	VR2W-105214	A69-9001-1251	1
2012-10-17 22:35:32	2012-10-18 08:35:32	VR2W-105214	A69-9001-1251	1
2012-10-18 00:56:03	2012-10-18 10:56:03	VR2W-105214	A69-9001-1251	1
2012-10-18 02:18:41	2012-10-18 12:18:41	VR2W-105214	A69-9001-1251	1
2012-10-18 02:31:55	2012-10-18 12:31:55	VR2W-105214	A69-9001-1251	1
2012-10-18 03:31:41	2012-10-18 13:31:41	VR2W-105214	A69-9001-1251	1
2012-10-18 04:04:39	2012-10-18 14:04:39	VR2W-105214	A69-9001-1251	1
2012-10-18 04:37:30	2012-10-18 14:37:30	VR2W-105214	A69-9001-1251	1
2012-10-18 04:56:35	2012-10-18 14:56:35	VR2W-105214	A69-9001-1251	1
2012-10-18 05:04:06	2012-10-18 15:04:06	VR2W-105214	A69-9001-1251	1
2012-10-18 05:33:16	2012-10-18 15:33:16	VR2W-105214	A69-9001-1251	1
2012-10-19 06:21:29	2012-10-19 16:21:29	VR2W-105214	A69-9001-1251	1
2012-10-19 21:26:10	2012-10-20 07:26:10	VR2W-105214	A69-9001-1251	1
2012-10-20 03:49:26	2012-10-20 13:49:26	VR2W-105214	A69-9001-1251	1
2012-10-20 05:58:20	2012-10-20 15:58:20	VR2W-105215	A69-9001-1251	1
2012-10-20 07:16:27	2012-10-20 17:16:27	VR2W-105215	A69-9001-1251	1
2012-10-20 21:42:34	2012-10-21 07:42:34	VR2W-105214	A69-9001-1251	1
2012-10-20 23:58:45	2012-10-21 09:58:45	VR2W-105214	A69-9001-1251	1
2012-10-21 02:27:35	2012-10-21 12:27:35	VR2W-105214	A69-9001-1251	1
2012-10-21 03:06:25	2012-10-21 13:06:25	VR2W-105214	A69-9001-1251	1
2012-10-21 03:37:39	2012-10-21 13:37:39	VR2W-105214	A69-9001-1251	1
2012-10-21 03:50:49	2012-10-21 13:50:49	VR2W-105214	A69-9001-1251	1
2012-10-21 06:59:05	2012-10-21 16:59:05	VR2W-105214	A69-9001-1251	1
2012-10-21 20:19:34	2012-10-22 06:19:34	VR2W-105219	A69-9001-1251	0
2012-10-21 20:23:18	2012-10-22 06:23:18	VR2W-105219	A69-9001-1251	0
2012-10-21 22:09:55	2012-10-22 08:09:55	VR2W-105214	A69-9001-1251	1
2012-10-22 00:47:08	2012-10-22 10:47:08	VR2W-105215	A69-9001-1251	1
2012-10-22 00:54:30	2012-10-22 10:54:30	VR2W-105215	A69-9001-1251	1
2012-10-22 01:02:42	2012-10-22 11:02:42	VR2W-105215	A69-9001-1251	1
2012-10-22 01:07:06	2012-10-22 11:07:06	VR2W-105215	A69-9001-1251	1
2012-10-22 01:15:25	2012-10-22 11:15:25	VR2W-105215	A69-9001-1251	1
2012-10-22 03:50:15	2012-10-22 13:50:15	VR2W-105214	A69-9001-1251	1
2012-10-22 20:11:00	2012-10-23 06:11:00	VR2W-105218	A69-9001-1251	0
2012-10-22 21:26:57	2012-10-23 07:26:57	VR2W-105214	A69-9001-1251	1
2012-10-22 23:50:16	2012-10-23 09:50:16	VR2W-105214	A69-9001-1251	1
2012-10-23 00:38:27	2012-10-23 10:38:27	VR2W-105214	A69-9001-1251	1
2012-10-23 00:42:03	2012-10-23 10:42:03	VR2W-105214	A69-9001-1251	1
2012-10-23 00:46:02	2012-10-23 10:46:02	VR2W-105214	A69-9001-1251	1
2012-10-23 03:11:49	2012-10-23 13:11:49	VR2W-105214	A69-9001-1251	1
2012-10-23 04:16:05	2012-10-23 14:16:05	VR2W-105214	A69-9001-1251	1
2012-10-23 20:58:02	2012-10-24 06:58:02	VR2W-105218	A69-9001-1251	1
2012-10-23 22:01:46	2012-10-24 08:01:46	VR2W-105214	A69-9001-1251	1
2012-10-23 22:58:23	2012-10-24 08:58:23	VR2W-105214	A69-9001-1251	1
2012-10-23 23:22:31	2012-10-24 09:22:31	VR2W-105214	A69-9001-1251	1
2012-10-24 02:27:43	2012-10-24 12:27:43	VR2W-105214	A69-9001-1251	1
2012-10-24 04:21:04	2012-10-24 14:21:04	VR2W-105214	A69-9001-1251	1
2012-10-24 05:57:37	2012-10-24 15:57:37	VR2W-105214	A69-9001-1251	1
2012-10-24 19:54:43	2012-10-25 05:54:43	VR2W-105219	A69-9001-1251	0
2012-10-24 21:17:40	2012-10-25 07:17:40	VR2W-105214	A69-9001-1251	1
2012-10-24 22:03:06	2012-10-25 08:03:06	VR2W-105214	A69-9001-1251	1
2012-10-25 00:39:58	2012-10-25 10:39:58	VR2W-105214	A69-9001-1251	1
2012-10-25 00:44:22	2012-10-25 10:44:22	VR2W-105214	A69-9001-1251	1
2012-10-25 01:14:42	2012-10-25 11:14:42	VR2W-105214	A69-9001-1251	1
2012-10-25 01:28:03	2012-10-25 11:28:03	VR2W-105214	A69-9001-1251	1
2012-10-25 01:41:31	2012-10-25 11:41:31	VR2W-105214	A69-9001-1251	1
2012-10-25 01:52:49	2012-10-25 11:52:49	VR2W-105214	A69-9001-1251	1
2012-10-25 02:30:42	2012-10-25 12:30:42	VR2W-105214	A69-9001-1251	1
2012-10-25 02:42:56	2012-10-25 12:42:56	VR2W-105214	A69-9001-1251	1
2012-10-25 04:55:25	2012-10-25 14:55:25	VR2W-105214	A69-9001-1251	1
2012-10-25 05:30:45	2012-10-25 15:30:45	VR2W-105214	A69-9001-1251	1
2012-10-25 19:46:35	2012-10-26 05:46:35	VR2W-105215	A69-9001-1251	0
2012-10-25 23:13:18	2012-10-26 09:13:18	VR2W-105214	A69-9001-1251	1
2012-10-26 02:12:38	2012-10-26 12:12:38	VR2W-105214	A69-9001-1251	1
2012-10-26 02:23:40	2012-10-26 12:23:40	VR2W-105214	A69-9001-1251	1
2012-10-26 04:06:28	2012-10-26 14:06:28	VR2W-105214	A69-9001-1251	1
2012-10-26 04:36:51	2012-10-26 14:36:51	VR2W-105214	A69-9001-1251	1
2012-10-26 07:41:36	2012-10-26 17:41:36	VR2W-105214	A69-9001-1251	1
2012-10-26 16:58:21	2012-10-27 02:58:21	VR2W-105214	A69-9001-1251	0
2012-10-26 17:19:44	2012-10-27 03:19:44	VR2W-105214	A69-9001-1251	0
2012-10-26 17:57:40	2012-10-27 03:57:40	VR2W-105214	A69-9001-1251	0
2012-10-26 23:20:08	2012-10-27 09:20:08	VR2W-105214	A69-9001-1251	1
2012-10-26 23:23:49	2012-10-27 09:23:49	VR2W-105214	A69-9001-1251	1
2012-10-26 23:27:56	2012-10-27 09:27:56	VR2W-105214	A69-9001-1251	1
2012-10-27 01:11:08	2012-10-27 11:11:08	VR2W-105214	A69-9001-1251	1
2012-10-27 02:33:04	2012-10-27 12:33:04	VR2W-105214	A69-9001-1251	1
2012-10-27 02:36:39	2012-10-27 12:36:39	VR2W-105214	A69-9001-1251	1
2012-10-27 04:55:18	2012-10-27 14:55:18	VR2W-105214	A69-9001-1251	1
2012-10-27 05:02:07	2012-10-27 15:02:07	VR2W-105214	A69-9001-1251	1
2012-10-27 05:27:27	2012-10-27 15:27:27	VR2W-105214	A69-9001-1251	1
2012-10-27 21:15:26	2012-10-28 07:15:26	VR2W-105218	A69-9001-1251	1
2012-10-27 21:35:04	2012-10-28 07:35:04	VR2W-105215	A69-9001-1251	1
2012-10-28 00:21:56	2012-10-28 10:21:56	VR2W-105214	A69-9001-1251	1
2012-10-28 00:30:43	2012-10-28 10:30:43	VR2W-105214	A69-9001-1251	1
2012-10-28 00:48:56	2012-10-28 10:48:56	VR2W-105214	A69-9001-1251	1
2012-10-28 01:49:44	2012-10-28 11:49:44	VR2W-105214	A69-9001-1251	1
2012-10-28 02:35:27	2012-10-28 12:35:27	VR2W-105214	A69-9001-1251	1
2012-10-28 02:39:21	2012-10-28 12:39:21	VR2W-105214	A69-9001-1251	1
2012-10-28 03:55:40	2012-10-28 13:55:40	VR2W-105214	A69-9001-1251	1
2012-10-28 06:13:13	2012-10-28 16:13:13	VR2W-105214	A69-9001-1251	1
2012-10-28 06:25:50	2012-10-28 16:25:50	VR2W-105214	A69-9001-1251	1
2012-10-28 22:51:43	2012-10-29 08:51:43	VR2W-105214	A69-9001-1251	1
2012-10-29 02:52:07	2012-10-29 12:52:07	VR2W-105215	A69-9001-1251	1
2012-10-29 07:59:16	2012-10-29 17:59:16	VR2W-105214	A69-9001-1251	1
2012-10-29 21:51:18	2012-10-30 07:51:18	VR2W-105218	A69-9001-1251	1
2012-10-29 23:11:30	2012-10-30 09:11:30	VR2W-105214	A69-9001-1251	1
2012-10-29 23:51:23	2012-10-30 09:51:23	VR2W-105214	A69-9001-1251	1
2012-10-30 01:21:04	2012-10-30 11:21:04	VR2W-105214	A69-9001-1251	1
2012-10-30 02:29:30	2012-10-30 12:29:30	VR2W-105214	A69-9001-1251	1
2012-10-30 02:56:25	2012-10-30 12:56:25	VR2W-105214	A69-9001-1251	1
2012-10-30 03:14:28	2012-10-30 13:14:28	VR2W-105214	A69-9001-1251	1
2012-10-30 03:26:02	2012-10-30 13:26:02	VR2W-105214	A69-9001-1251	1
2012-10-30 03:43:21	2012-10-30 13:43:21	VR2W-105214	A69-9001-1251	1
2012-10-30 04:13:16	2012-10-30 14:13:16	VR2W-105214	A69-9001-1251	1
2012-10-30 05:39:10	2012-10-30 15:39:10	VR2W-105214	A69-9001-1251	1
2012-10-30 20:52:13	2012-10-31 06:52:13	VR2W-105217	A69-9001-1251	1
2012-10-30 20:57:52	2012-10-31 06:57:52	VR2W-105220	A69-9001-1251	1
2012-10-30 20:59:44	2012-10-31 06:59:44	VR2W-105221	A69-9001-1251	1
2012-10-30 22:46:27	2012-10-31 08:46:27	VR2W-105215	A69-9001-1251	1
2012-10-30 23:08:34	2012-10-31 09:08:34	VR2W-105215	A69-9001-1251	1
2012-10-30 23:16:52	2012-10-31 09:16:52	VR2W-105215	A69-9001-1251	1
2012-10-31 04:58:30	2012-10-31 14:58:30	VR2W-105214	A69-9001-1251	1
2012-10-31 05:02:36	2012-10-31 15:02:36	VR2W-105214	A69-9001-1251	1
2012-10-31 05:39:30	2012-10-31 15:39:30	VR2W-105214	A69-9001-1251	1
2012-10-31 05:55:27	2012-10-31 15:55:27	VR2W-105214	A69-9001-1251	1
2012-10-31 05:59:17	2012-10-31 15:59:17	VR2W-105214	A69-9001-1251	1
2012-10-31 07:35:09	2012-10-31 17:35:09	VR2W-105215	A69-9001-1251	1
2012-10-31 21:06:14	2012-11-01 07:06:14	VR2W-105214	A69-9001-1251	1
2012-10-31 21:17:28	2012-11-01 07:17:28	VR2W-105214	A69-9001-1251	1
2012-10-31 22:23:37	2012-11-01 08:23:37	VR2W-105214	A69-9001-1251	1
2012-11-01 20:17:58	2012-11-02 06:17:58	VR2W-105214	A69-9001-1251	0
2012-11-01 20:29:38	2012-11-02 06:29:38	VR2W-105214	A69-9001-1251	0
2012-11-01 21:52:13	2012-11-02 07:52:13	VR2W-105214	A69-9001-1251	1
2012-11-02 02:58:24	2012-11-02 12:58:24	VR2W-105214	A69-9001-1251	1
2012-11-02 05:03:28	2012-11-02 15:03:28	VR2W-105214	A69-9001-1251	1
2012-11-02 05:39:40	2012-11-02 15:39:40	VR2W-105214	A69-9001-1251	1
2012-11-02 06:41:34	2012-11-02 16:41:34	VR2W-105214	A69-9001-1251	1
2012-11-02 06:49:47	2012-11-02 16:49:47	VR2W-105214	A69-9001-1251	1
2012-11-02 07:15:04	2012-11-02 17:15:04	VR2W-105214	A69-9001-1251	1
2012-11-02 20:30:09	2012-11-03 06:30:09	VR2W-105214	A69-9001-1251	1
2012-11-03 00:53:32	2012-11-03 10:53:32	VR2W-105214	A69-9001-1251	1
2012-11-03 01:38:42	2012-11-03 11:38:42	VR2W-105214	A69-9001-1251	1
2012-11-03 03:14:23	2012-11-03 13:14:23	VR2W-105214	A69-9001-1251	1
2012-11-03 04:55:01	2012-11-03 14:55:01	VR2W-105214	A69-9001-1251	1
2012-11-03 05:03:19	2012-11-03 15:03:19	VR2W-105214	A69-9001-1251	1
2012-11-03 05:26:31	2012-11-03 15:26:31	VR2W-105214	A69-9001-1251	1
2012-11-03 05:40:37	2012-11-03 15:40:37	VR2W-105214	A69-9001-1251	1
2012-11-03 07:27:16	2012-11-03 17:27:16	VR2W-105214	A69-9001-1251	1
2012-11-03 07:56:35	2012-11-03 17:56:35	VR2W-105214	A69-9001-1251	1
2012-11-03 20:16:36	2012-11-04 06:16:36	VR2W-105214	A69-9001-1251	0
2012-11-03 21:28:44	2012-11-04 07:28:44	VR2W-105214	A69-9001-1251	1
2012-11-03 21:51:03	2012-11-04 07:51:03	VR2W-105214	A69-9001-1251	1
2012-11-04 03:54:26	2012-11-04 13:54:26	VR2W-105214	A69-9001-1251	1
2012-11-04 06:17:51	2012-11-04 16:17:51	VR2W-105214	A69-9001-1251	1
2012-11-04 07:07:54	2012-11-04 17:07:54	VR2W-105214	A69-9001-1251	1
2012-11-04 20:11:52	2012-11-05 06:11:52	VR2W-105214	A69-9001-1251	0
2012-11-04 22:16:00	2012-11-05 08:16:00	VR2W-105214	A69-9001-1251	1
2012-11-04 22:50:04	2012-11-05 08:50:04	VR2W-105214	A69-9001-1251	1
2012-11-04 23:01:14	2012-11-05 09:01:14	VR2W-105214	A69-9001-1251	1
2012-11-04 23:06:06	2012-11-05 09:06:06	VR2W-105214	A69-9001-1251	1
2012-11-05 00:11:18	2012-11-05 10:11:18	VR2W-105214	A69-9001-1251	1
2012-11-05 00:15:46	2012-11-05 10:15:46	VR2W-105214	A69-9001-1251	1
2012-11-05 01:38:55	2012-11-05 11:38:55	VR2W-105214	A69-9001-1251	1
2012-11-05 01:59:16	2012-11-05 11:59:16	VR2W-105214	A69-9001-1251	1
2012-11-05 02:11:26	2012-11-05 12:11:26	VR2W-105214	A69-9001-1251	1
2012-11-05 02:14:49	2012-11-05 12:14:49	VR2W-105214	A69-9001-1251	1
2012-11-05 04:56:22	2012-11-05 14:56:22	VR2W-105214	A69-9001-1251	1
2012-11-05 05:40:35	2012-11-05 15:40:35	VR2W-105214	A69-9001-1251	1
2012-11-05 20:59:57	2012-11-06 06:59:57	VR2W-105214	A69-9001-1251	1
2012-11-05 21:16:47	2012-11-06 07:16:47	VR2W-105215	A69-9001-1251	1
2012-11-05 21:42:54	2012-11-06 07:42:54	VR2W-105216	A69-9001-1251	1
2012-11-05 22:05:59	2012-11-06 08:05:59	VR2W-105214	A69-9001-1251	1
2012-11-05 22:12:37	2012-11-06 08:12:37	VR2W-105214	A69-9001-1251	1
2012-11-05 22:16:02	2012-11-06 08:16:02	VR2W-105214	A69-9001-1251	1
2012-11-05 22:23:28	2012-11-06 08:23:28	VR2W-105214	A69-9001-1251	1
2012-11-05 22:27:58	2012-11-06 08:27:58	VR2W-105214	A69-9001-1251	1
2012-11-05 22:32:02	2012-11-06 08:32:02	VR2W-105214	A69-9001-1251	1
2012-11-05 22:36:53	2012-11-06 08:36:53	VR2W-105214	A69-9001-1251	1
2012-11-05 22:41:42	2012-11-06 08:41:42	VR2W-105214	A69-9001-1251	1
2012-11-05 22:46:25	2012-11-06 08:46:25	VR2W-105214	A69-9001-1251	1
2012-11-05 22:50:56	2012-11-06 08:50:56	VR2W-105214	A69-9001-1251	1
2012-11-05 23:23:40	2012-11-06 09:23:40	VR2W-105214	A69-9001-1251	1
2012-11-05 23:27:41	2012-11-06 09:27:41	VR2W-105214	A69-9001-1251	1
2012-11-05 23:32:25	2012-11-06 09:32:25	VR2W-105214	A69-9001-1251	1
2012-11-05 23:52:30	2012-11-06 09:52:30	VR2W-105214	A69-9001-1251	1
2012-11-05 23:55:51	2012-11-06 09:55:51	VR2W-105214	A69-9001-1251	1
2012-11-06 00:06:53	2012-11-06 10:06:53	VR2W-105214	A69-9001-1251	1
2012-11-06 00:11:35	2012-11-06 10:11:35	VR2W-105214	A69-9001-1251	1
2012-11-06 00:52:27	2012-11-06 10:52:27	VR2W-105214	A69-9001-1251	1
2012-11-06 01:39:14	2012-11-06 11:39:14	VR2W-105214	A69-9001-1251	1
2012-11-06 02:01:35	2012-11-06 12:01:35	VR2W-105214	A69-9001-1251	1
2012-11-06 02:25:15	2012-11-06 12:25:15	VR2W-105214	A69-9001-1251	1
2012-11-06 02:33:29	2012-11-06 12:33:29	VR2W-105214	A69-9001-1251	1
2012-11-06 03:16:48	2012-11-06 13:16:48	VR2W-105214	A69-9001-1251	1
2012-11-06 03:25:53	2012-11-06 13:25:53	VR2W-105214	A69-9001-1251	1
2012-11-06 03:54:11	2012-11-06 13:54:11	VR2W-105214	A69-9001-1251	1
2012-11-06 04:18:35	2012-11-06 14:18:35	VR2W-105214	A69-9001-1251	1
2012-11-06 04:26:32	2012-11-06 14:26:32	VR2W-105214	A69-9001-1251	1
2012-11-06 04:30:34	2012-11-06 14:30:34	VR2W-105214	A69-9001-1251	1
2012-11-06 10:27:09	2012-11-06 20:27:09	VR2W-105214	A69-9001-1251	0
2012-11-06 10:31:42	2012-11-06 20:31:42	VR2W-105214	A69-9001-1251	0
2012-11-06 10:35:51	2012-11-06 20:35:51	VR2W-105214	A69-9001-1251	0
2012-11-06 10:39:14	2012-11-06 20:39:14	VR2W-105214	A69-9001-1251	0
2012-11-06 10:42:45	2012-11-06 20:42:45	VR2W-105214	A69-9001-1251	0
2012-11-06 10:46:31	2012-11-06 20:46:31	VR2W-105214	A69-9001-1251	0
2012-11-06 10:50:46	2012-11-06 20:50:46	VR2W-105214	A69-9001-1251	0
2012-11-06 10:54:22	2012-11-06 20:54:22	VR2W-105214	A69-9001-1251	0
2012-11-06 10:58:18	2012-11-06 20:58:18	VR2W-105214	A69-9001-1251	0
2012-11-06 11:02:54	2012-11-06 21:02:54	VR2W-105214	A69-9001-1251	0
2012-11-06 11:07:10	2012-11-06 21:07:10	VR2W-105214	A69-9001-1251	0
2012-11-06 11:10:47	2012-11-06 21:10:47	VR2W-105214	A69-9001-1251	0
2012-11-06 11:14:46	2012-11-06 21:14:46	VR2W-105214	A69-9001-1251	0
2012-11-06 11:19:27	2012-11-06 21:19:27	VR2W-105214	A69-9001-1251	0
2012-11-06 11:23:54	2012-11-06 21:23:54	VR2W-105214	A69-9001-1251	0
2012-11-06 11:27:52	2012-11-06 21:27:52	VR2W-105214	A69-9001-1251	0
2012-11-06 11:32:32	2012-11-06 21:32:32	VR2W-105214	A69-9001-1251	0
2012-11-06 22:02:04	2012-11-07 08:02:04	VR2W-105214	A69-9001-1251	1
2012-11-06 22:09:54	2012-11-07 08:09:54	VR2W-105214	A69-9001-1251	1
2012-11-07 20:04:31	2012-11-08 06:04:31	VR2W-105222	A69-9001-1251	0
2012-11-07 20:56:23	2012-11-08 06:56:23	VR2W-105216	A69-9001-1251	1
2012-11-08 00:50:43	2012-11-08 10:50:43	VR2W-105214	A69-9001-1251	1
2012-11-08 04:14:32	2012-11-08 14:14:32	VR2W-105214	A69-9001-1251	1
2012-11-09 00:06:16	2012-11-09 10:06:16	VR2W-105214	A69-9001-1251	1
2012-11-09 00:33:45	2012-11-09 10:33:45	VR2W-105214	A69-9001-1251	1
2012-11-09 00:50:54	2012-11-09 10:50:54	VR2W-105214	A69-9001-1251	1
2012-11-09 02:47:07	2012-11-09 12:47:07	VR2W-105214	A69-9001-1251	1
2012-11-09 06:56:20	2012-11-09 16:56:20	VR2W-105214	A69-9001-1251	1
2012-11-09 19:54:26	2012-11-10 05:54:26	VR2W-105217	A69-9001-1251	0
2012-11-09 21:15:21	2012-11-10 07:15:21	VR2W-105221	A69-9001-1251	1
2012-11-09 21:21:43	2012-11-10 07:21:43	VR2W-105219	A69-9001-1251	1
2012-11-09 21:24:30	2012-11-10 07:24:30	VR2W-105216	A69-9001-1251	1
2012-11-10 00:58:19	2012-11-10 10:58:19	VR2W-105214	A69-9001-1251	1
2012-11-10 19:49:37	2012-11-11 05:49:37	VR2W-105215	A69-9001-1251	0
2012-11-11 02:18:37	2012-11-11 12:18:37	VR2W-105214	A69-9001-1251	1
2012-11-11 02:26:09	2012-11-11 12:26:09	VR2W-105214	A69-9001-1251	1
2012-11-11 05:41:27	2012-11-11 15:41:27	VR2W-105214	A69-9001-1251	1
2012-11-12 00:04:04	2012-11-12 10:04:04	VR2W-105215	A69-9001-1251	1
2012-11-12 00:44:05	2012-11-12 10:44:05	VR2W-105215	A69-9001-1251	1
2012-11-12 00:51:23	2012-11-12 10:51:23	VR2W-105215	A69-9001-1251	1
2012-11-12 19:49:44	2012-11-13 05:49:44	VR2W-105218	A69-9001-1251	0
2012-11-12 20:11:47	2012-11-13 06:11:47	VR2W-105219	A69-9001-1251	0
2012-11-12 20:14:38	2012-11-13 06:14:38	VR2W-105220	A69-9001-1251	0
2012-11-13 00:33:25	2012-11-13 10:33:25	VR2W-105214	A69-9001-1251	1
2012-11-13 02:44:53	2012-11-13 12:44:53	VR2W-105215	A69-9001-1251	1
2012-11-13 02:52:47	2012-11-13 12:52:47	VR2W-105215	A69-9001-1251	1
2012-11-14 01:28:57	2012-11-14 11:28:57	VR2W-105215	A69-9001-1251	1
2012-11-14 02:01:11	2012-11-14 12:01:11	VR2W-105214	A69-9001-1251	1
2012-11-15 05:48:44	2012-11-15 15:48:44	VR2W-105214	A69-9001-1251	1
2012-11-15 05:57:32	2012-11-15 15:57:32	VR2W-105214	A69-9001-1251	1
2012-11-15 22:49:55	2012-11-16 08:49:55	VR2W-105215	A69-9001-1251	1
2012-11-15 23:18:45	2012-11-16 09:18:45	VR2W-105215	A69-9001-1251	1
2012-11-15 23:22:21	2012-11-16 09:22:21	VR2W-105215	A69-9001-1251	1
2012-11-15 23:30:57	2012-11-16 09:30:57	VR2W-105215	A69-9001-1251	1
2012-11-15 23:51:02	2012-11-16 09:51:02	VR2W-105214	A69-9001-1251	1
2012-11-16 05:00:56	2012-11-16 15:00:56	VR2W-105214	A69-9001-1251	1
2012-11-16 07:55:54	2012-11-16 17:55:54	VR2W-105214	A69-9001-1251	1
2012-11-17 00:20:07	2012-11-17 10:20:07	VR2W-105214	A69-9001-1251	1
2012-11-17 00:28:57	2012-11-17 10:28:57	VR2W-105214	A69-9001-1251	1
2012-11-17 03:56:03	2012-11-17 13:56:03	VR2W-105215	A69-9001-1251	1
2012-11-17 07:58:41	2012-11-17 17:58:41	VR2W-105214	A69-9001-1251	1
2012-11-17 08:03:31	2012-11-17 18:03:31	VR2W-105214	A69-9001-1251	1
2012-11-17 20:05:26	2012-11-18 06:05:26	VR2W-105215	A69-9001-1251	0
2012-11-17 20:09:37	2012-11-18 06:09:37	VR2W-105215	A69-9001-1251	0
2012-11-17 20:21:34	2012-11-18 06:21:34	VR2W-105216	A69-9001-1251	0
2012-11-18 01:56:55	2012-11-18 11:56:55	VR2W-105214	A69-9001-1251	1
2012-11-18 03:31:38	2012-11-18 13:31:38	VR2W-105215	A69-9001-1251	1
2012-11-18 20:01:52	2012-11-19 06:01:52	VR2W-105215	A69-9001-1251	0
2012-11-18 21:27:48	2012-11-19 07:27:48	VR2W-105215	A69-9001-1251	1
2012-11-19 02:10:50	2012-11-19 12:10:50	VR2W-105214	A69-9001-1251	1
2012-11-19 02:25:19	2012-11-19 12:25:19	VR2W-105214	A69-9001-1251	1
2012-11-19 03:21:19	2012-11-19 13:21:19	VR2W-105214	A69-9001-1251	1
2012-11-19 19:48:54	2012-11-20 05:48:54	VR2W-105215	A69-9001-1251	0
2012-11-19 21:03:16	2012-11-20 07:03:16	VR2W-105215	A69-9001-1251	1
2012-11-20 22:38:20	2012-11-21 08:38:20	VR2W-105214	A69-9001-1251	1
2012-11-20 22:42:31	2012-11-21 08:42:31	VR2W-105214	A69-9001-1251	1
2012-11-21 01:13:06	2012-11-21 11:13:06	VR2W-105215	A69-9001-1251	1
2012-11-21 06:58:43	2012-11-21 16:58:43	VR2W-105215	A69-9001-1251	1
2012-11-21 07:59:25	2012-11-21 17:59:25	VR2W-105215	A69-9001-1251	1
2012-11-22 01:47:55	2012-11-22 11:47:55	VR2W-105215	A69-9001-1251	1
2012-11-22 02:38:05	2012-11-22 12:38:05	VR2W-105214	A69-9001-1251	1
2012-11-23 03:03:36	2012-11-23 13:03:36	VR2W-105215	A69-9001-1251	1
2012-11-23 06:53:33	2012-11-23 16:53:33	VR2W-105215	A69-9001-1251	1
2012-11-24 01:49:21	2012-11-24 11:49:21	VR2W-105214	A69-9001-1251	1
2012-11-24 03:23:28	2012-11-24 13:23:28	VR2W-105215	A69-9001-1251	1
2012-11-24 21:06:54	2012-11-25 07:06:54	VR2W-105219	A69-9001-1251	1
2012-11-24 22:33:28	2012-11-25 08:33:28	VR2W-105214	A69-9001-1251	1
2012-11-24 23:36:06	2012-11-25 09:36:06	VR2W-105214	A69-9001-1251	1
2012-11-25 00:02:58	2012-11-25 10:02:58	VR2W-105214	A69-9001-1251	1
2012-11-25 00:22:32	2012-11-25 10:22:32	VR2W-105214	A69-9001-1251	1
2012-11-25 01:06:59	2012-11-25 11:06:59	VR2W-105214	A69-9001-1251	1
2012-11-25 05:02:44	2012-11-25 15:02:44	VR2W-105215	A69-9001-1251	1
2012-11-25 19:41:44	2012-11-26 05:41:44	VR2W-105215	A69-9001-1251	0
2012-11-25 19:50:39	2012-11-26 05:50:39	VR2W-105215	A69-9001-1251	0
2012-11-25 20:57:58	2012-11-26 06:57:58	VR2W-105215	A69-9001-1251	1
2012-11-26 03:00:34	2012-11-26 13:00:34	VR2W-105214	A69-9001-1251	1
2012-11-26 07:20:29	2012-11-26 17:20:29	VR2W-105215	A69-9001-1251	1
2012-11-26 21:33:38	2012-11-27 07:33:38	VR2W-105215	A69-9001-1251	1
2012-11-26 22:30:42	2012-11-27 08:30:42	VR2W-105215	A69-9001-1251	1
2012-11-28 02:54:22	2012-11-28 12:54:22	VR2W-105214	A69-9001-1251	1
2012-11-28 03:39:16	2012-11-28 13:39:16	VR2W-105214	A69-9001-1251	1
2012-11-28 19:39:49	2012-11-29 05:39:49	VR2W-105215	A69-9001-1251	0
2012-11-28 20:38:04	2012-11-29 06:38:04	VR2W-105215	A69-9001-1251	1
2012-11-28 22:24:29	2012-11-29 08:24:29	VR2W-105215	A69-9001-1251	1
2012-11-28 22:54:42	2012-11-29 08:54:42	VR2W-105215	A69-9001-1251	1
2012-11-29 01:41:50	2012-11-29 11:41:50	VR2W-105214	A69-9001-1251	1
2012-11-29 02:26:07	2012-11-29 12:26:07	VR2W-105214	A69-9001-1251	1
2012-11-29 04:29:08	2012-11-29 14:29:08	VR2W-105215	A69-9001-1251	1
2012-11-29 05:04:32	2012-11-29 15:04:32	VR2W-105214	A69-9001-1251	1
2012-11-29 07:34:41	2012-11-29 17:34:41	VR2W-105215	A69-9001-1251	1
2012-11-29 07:42:59	2012-11-29 17:42:59	VR2W-105214	A69-9001-1251	1
2012-11-29 22:47:19	2012-11-30 08:47:19	VR2W-105215	A69-9001-1251	1
2012-11-30 03:34:50	2012-11-30 13:34:50	VR2W-105215	A69-9001-1251	1
2012-11-30 05:54:40	2012-11-30 15:54:40	VR2W-105215	A69-9001-1251	1
2012-12-01 19:58:09	2012-12-02 05:58:09	VR2W-105215	A69-9001-1251	0
2012-12-01 20:29:36	2012-12-02 06:29:36	VR2W-105215	A69-9001-1251	0
2012-12-02 19:50:33	2012-12-03 05:50:33	VR2W-105215	A69-9001-1251	0
2012-12-02 21:06:38	2012-12-03 07:06:38	VR2W-105215	A69-9001-1251	1
2012-12-02 22:23:36	2012-12-03 08:23:36	VR2W-105214	A69-9001-1251	1
2012-12-02 23:38:14	2012-12-03 09:38:14	VR2W-105214	A69-9001-1251	1
2012-12-03 00:13:58	2012-12-03 10:13:58	VR2W-105215	A69-9001-1251	1
2012-12-03 01:35:06	2012-12-03 11:35:06	VR2W-105215	A69-9001-1251	1
2012-12-03 02:54:00	2012-12-03 12:54:00	VR2W-105215	A69-9001-1251	1
2012-12-03 20:42:52	2012-12-04 06:42:52	VR2W-105215	A69-9001-1251	1
2012-12-03 21:01:42	2012-12-04 07:01:42	VR2W-105215	A69-9001-1251	1
2012-12-03 21:54:14	2012-12-04 07:54:14	VR2W-105215	A69-9001-1251	1
2012-12-03 22:53:06	2012-12-04 08:53:06	VR2W-105214	A69-9001-1251	1
2012-12-03 23:01:23	2012-12-04 09:01:23	VR2W-105215	A69-9001-1251	1
2012-12-04 00:32:54	2012-12-04 10:32:54	VR2W-105214	A69-9001-1251	1
2012-12-04 00:37:08	2012-12-04 10:37:08	VR2W-105214	A69-9001-1251	1
2012-12-04 06:03:46	2012-12-04 16:03:46	VR2W-105214	A69-9001-1251	1
2012-12-04 06:15:46	2012-12-04 16:15:46	VR2W-105214	A69-9001-1251	1
2012-12-04 06:48:36	2012-12-04 16:48:36	VR2W-105215	A69-9001-1251	1
2012-12-04 07:06:18	2012-12-04 17:06:18	VR2W-105214	A69-9001-1251	1
2012-12-04 20:29:14	2012-12-05 06:29:14	VR2W-105214	A69-9001-1251	0
2012-12-04 21:01:43	2012-12-05 07:01:43	VR2W-105215	A69-9001-1251	1
2012-12-05 01:10:24	2012-12-05 11:10:24	VR2W-105215	A69-9001-1251	1
2012-12-05 20:02:29	2012-12-06 06:02:29	VR2W-105215	A69-9001-1251	0
2012-12-05 20:06:31	2012-12-06 06:06:31	VR2W-105215	A69-9001-1251	0
2012-12-06 04:36:24	2012-12-06 14:36:24	VR2W-105214	A69-9001-1251	1
2012-12-06 04:53:52	2012-12-06 14:53:52	VR2W-105214	A69-9001-1251	1
2012-12-06 08:20:21	2012-12-06 18:20:21	VR2W-105215	A69-9001-1251	1
2012-12-06 20:55:33	2012-12-07 06:55:33	VR2W-105215	A69-9001-1251	1
2012-12-06 22:06:40	2012-12-07 08:06:40	VR2W-105215	A69-9001-1251	1
2012-12-07 04:33:56	2012-12-07 14:33:56	VR2W-105215	A69-9001-1251	1
2012-12-07 05:15:54	2012-12-07 15:15:54	VR2W-105215	A69-9001-1251	1
2012-12-07 06:42:43	2012-12-07 16:42:43	VR2W-105215	A69-9001-1251	1
2012-12-07 07:29:58	2012-12-07 17:29:58	VR2W-105214	A69-9001-1251	1
2012-12-07 21:10:37	2012-12-08 07:10:37	VR2W-105215	A69-9001-1251	1
2012-12-07 21:43:26	2012-12-08 07:43:26	VR2W-105215	A69-9001-1251	1
2012-12-08 02:55:31	2012-12-08 12:55:31	VR2W-105215	A69-9001-1251	1
2012-12-08 19:46:08	2012-12-09 05:46:08	VR2W-105215	A69-9001-1251	0
2012-12-08 20:03:58	2012-12-09 06:03:58	VR2W-105215	A69-9001-1251	0
2012-12-08 21:00:52	2012-12-09 07:00:52	VR2W-105215	A69-9001-1251	1
2012-12-09 02:41:57	2012-12-09 12:41:57	VR2W-105215	A69-9001-1251	1
2012-12-09 07:05:38	2012-12-09 17:05:38	VR2W-105214	A69-9001-1251	1
2012-12-09 08:07:14	2012-12-09 18:07:14	VR2W-105215	A69-9001-1251	1
2012-12-09 19:58:19	2012-12-10 05:58:19	VR2W-105220	A69-9001-1251	0
2012-12-09 21:14:23	2012-12-10 07:14:23	VR2W-105219	A69-9001-1251	1
2012-12-09 22:27:57	2012-12-10 08:27:57	VR2W-105214	A69-9001-1251	1
2012-12-10 00:41:02	2012-12-10 10:41:02	VR2W-105214	A69-9001-1251	1
2012-12-10 00:54:25	2012-12-10 10:54:25	VR2W-105214	A69-9001-1251	1
2012-12-10 03:52:44	2012-12-10 13:52:44	VR2W-105215	A69-9001-1251	1
2012-12-10 21:28:33	2012-12-11 07:28:33	VR2W-105215	A69-9001-1251	1
2012-12-11 00:29:15	2012-12-11 10:29:15	VR2W-105215	A69-9001-1251	1
2012-12-11 04:24:34	2012-12-11 14:24:34	VR2W-105214	A69-9001-1251	1
2012-12-11 04:28:57	2012-12-11 14:28:57	VR2W-105214	A69-9001-1251	1
2012-12-11 20:07:31	2012-12-12 06:07:31	VR2W-105218	A69-9001-1251	0
2012-12-11 20:23:43	2012-12-12 06:23:43	VR2W-105215	A69-9001-1251	0
2012-12-12 02:59:40	2012-12-12 12:59:40	VR2W-105215	A69-9001-1251	1
2012-12-12 04:23:18	2012-12-12 14:23:18	VR2W-105215	A69-9001-1251	1
2012-12-12 20:05:35	2012-12-13 06:05:35	VR2W-105217	A69-9001-1251	0
2012-12-12 20:11:43	2012-12-13 06:11:43	VR2W-105219	A69-9001-1251	0
2012-12-12 21:44:27	2012-12-13 07:44:27	VR2W-105214	A69-9001-1251	1
2012-12-12 22:38:46	2012-12-13 08:38:46	VR2W-105214	A69-9001-1251	1
2012-12-12 23:26:10	2012-12-13 09:26:10	VR2W-105214	A69-9001-1251	1
2012-12-12 23:59:57	2012-12-13 09:59:57	VR2W-105215	A69-9001-1251	1
2012-12-13 00:50:30	2012-12-13 10:50:30	VR2W-105214	A69-9001-1251	1
2012-12-13 19:40:39	2012-12-14 05:40:39	VR2W-105215	A69-9001-1251	0
2012-12-13 19:58:16	2012-12-14 05:58:16	VR2W-105215	A69-9001-1251	0
2012-12-13 20:14:47	2012-12-14 06:14:47	VR2W-105215	A69-9001-1251	0
2012-12-13 20:18:30	2012-12-14 06:18:30	VR2W-105215	A69-9001-1251	0
2012-12-13 20:30:00	2012-12-14 06:30:00	VR2W-105215	A69-9001-1251	0
2012-12-13 20:41:46	2012-12-14 06:41:46	VR2W-105215	A69-9001-1251	1
2012-12-13 20:54:09	2012-12-14 06:54:09	VR2W-105215	A69-9001-1251	1
2012-12-14 01:31:57	2012-12-14 11:31:57	VR2W-105214	A69-9001-1251	1
2012-12-14 02:24:13	2012-12-14 12:24:13	VR2W-105215	A69-9001-1251	1
2012-12-14 03:09:39	2012-12-14 13:09:39	VR2W-105214	A69-9001-1251	1
2012-12-14 07:02:03	2012-12-14 17:02:03	VR2W-105214	A69-9001-1251	1
2012-12-14 22:58:12	2012-12-15 08:58:12	VR2W-105214	A69-9001-1251	1
2012-12-14 23:35:09	2012-12-15 09:35:09	VR2W-105215	A69-9001-1251	1
2012-12-15 01:09:26	2012-12-15 11:09:26	VR2W-105215	A69-9001-1251	1
2012-12-15 01:23:55	2012-12-15 11:23:55	VR2W-105215	A69-9001-1251	1
2012-12-15 02:08:03	2012-12-15 12:08:03	VR2W-105214	A69-9001-1251	1
2012-12-15 07:29:04	2012-12-15 17:29:04	VR2W-105214	A69-9001-1251	1
2012-12-15 08:50:13	2012-12-15 18:50:13	VR2W-105215	A69-9001-1251	0
2012-12-16 01:54:25	2012-12-16 11:54:25	VR2W-105214	A69-9001-1251	1
2012-12-16 03:06:22	2012-12-16 13:06:22	VR2W-105214	A69-9001-1251	1
2012-12-16 04:50:54	2012-12-16 14:50:54	VR2W-105214	A69-9001-1251	1
2012-12-16 06:41:30	2012-12-16 16:41:30	VR2W-105214	A69-9001-1251	1
2012-12-16 07:32:00	2012-12-16 17:32:00	VR2W-105214	A69-9001-1251	1
2012-12-16 19:40:40	2012-12-17 05:40:40	VR2W-105215	A69-9001-1251	0
2012-12-16 19:49:31	2012-12-17 05:49:31	VR2W-105215	A69-9001-1251	0
2012-12-16 19:54:15	2012-12-17 05:54:15	VR2W-105215	A69-9001-1251	0
2012-12-16 19:58:47	2012-12-17 05:58:47	VR2W-105215	A69-9001-1251	0
2012-12-16 20:26:29	2012-12-17 06:26:29	VR2W-105215	A69-9001-1251	0
2012-12-17 00:46:36	2012-12-17 10:46:36	VR2W-105215	A69-9001-1251	1
2012-12-17 02:50:26	2012-12-17 12:50:26	VR2W-105214	A69-9001-1251	1
2012-12-17 03:02:29	2012-12-17 13:02:29	VR2W-105215	A69-9001-1251	1
2012-12-17 03:49:20	2012-12-17 13:49:20	VR2W-105215	A69-9001-1251	1
2012-12-17 20:02:56	2012-12-18 06:02:56	VR2W-105215	A69-9001-1251	0
2012-12-17 20:07:44	2012-12-18 06:07:44	VR2W-105215	A69-9001-1251	0
2012-12-17 20:20:42	2012-12-18 06:20:42	VR2W-105215	A69-9001-1251	0
2012-12-17 20:29:23	2012-12-18 06:29:23	VR2W-105215	A69-9001-1251	0
2012-12-17 22:36:00	2012-12-18 08:36:00	VR2W-105214	A69-9001-1251	1
2012-12-17 23:14:07	2012-12-18 09:14:07	VR2W-105215	A69-9001-1251	1
2012-12-18 02:04:05	2012-12-18 12:04:05	VR2W-105214	A69-9001-1251	1
2012-12-18 04:50:24	2012-12-18 14:50:24	VR2W-105214	A69-9001-1251	1
2012-12-18 05:20:26	2012-12-18 15:20:26	VR2W-105215	A69-9001-1251	1
2012-12-18 07:14:01	2012-12-18 17:14:01	VR2W-105215	A69-9001-1251	1
2012-12-18 20:13:42	2012-12-19 06:13:42	VR2W-105215	A69-9001-1251	0
2012-12-19 04:11:35	2012-12-19 14:11:35	VR2W-105214	A69-9001-1251	1
2012-12-19 05:03:08	2012-12-19 15:03:08	VR2W-105214	A69-9001-1251	1
2012-12-19 05:20:23	2012-12-19 15:20:23	VR2W-105214	A69-9001-1251	1
2012-12-19 05:41:41	2012-12-19 15:41:41	VR2W-105214	A69-9001-1251	1
2012-12-20 01:04:49	2012-12-20 11:04:49	VR2W-105215	A69-9001-1251	1
2012-12-20 06:25:14	2012-12-20 16:25:14	VR2W-105214	A69-9001-1251	1
2012-12-20 19:49:55	2012-12-21 05:49:55	VR2W-105215	A69-9001-1251	0
2012-12-20 19:53:13	2012-12-21 05:53:13	VR2W-105215	A69-9001-1251	0
2012-12-20 19:56:31	2012-12-21 05:56:31	VR2W-105215	A69-9001-1251	0
2012-12-20 20:05:56	2012-12-21 06:05:56	VR2W-105219	A69-9001-1251	0
2012-12-20 21:30:33	2012-12-21 07:30:33	VR2W-105215	A69-9001-1251	1
2012-12-20 21:47:17	2012-12-21 07:47:17	VR2W-105215	A69-9001-1251	1
2012-12-21 03:21:29	2012-12-21 13:21:29	VR2W-105215	A69-9001-1251	1
2012-12-21 04:12:59	2012-12-21 14:12:59	VR2W-105214	A69-9001-1251	1
2012-12-21 05:48:32	2012-12-21 15:48:32	VR2W-105214	A69-9001-1251	1
2012-12-21 06:06:25	2012-12-21 16:06:25	VR2W-105214	A69-9001-1251	1
2012-12-21 20:08:04	2012-12-22 06:08:04	VR2W-105219	A69-9001-1251	0
2012-12-21 21:54:12	2012-12-22 07:54:12	VR2W-105215	A69-9001-1251	1
2012-12-22 03:38:31	2012-12-22 13:38:31	VR2W-105214	A69-9001-1251	1
2012-12-22 03:42:24	2012-12-22 13:42:24	VR2W-105214	A69-9001-1251	1
2012-12-22 04:05:47	2012-12-22 14:05:47	VR2W-105215	A69-9001-1251	1
2012-12-22 19:52:23	2012-12-23 05:52:23	VR2W-105221	A69-9001-1251	0
2012-12-22 20:34:41	2012-12-23 06:34:41	VR2W-105218	A69-9001-1251	1
2012-12-22 20:38:03	2012-12-23 06:38:03	VR2W-105217	A69-9001-1251	1
2012-12-22 20:53:46	2012-12-23 06:53:46	VR2W-105215	A69-9001-1251	1
2012-12-22 21:05:27	2012-12-23 07:05:27	VR2W-105215	A69-9001-1251	1
2012-12-22 21:37:18	2012-12-23 07:37:18	VR2W-105215	A69-9001-1251	1
2012-12-23 00:18:08	2012-12-23 10:18:08	VR2W-105214	A69-9001-1251	1
2012-12-23 02:21:35	2012-12-23 12:21:35	VR2W-105214	A69-9001-1251	1
2012-12-23 21:24:56	2012-12-24 07:24:56	VR2W-105214	A69-9001-1251	1
2012-12-24 00:31:35	2012-12-24 10:31:35	VR2W-105214	A69-9001-1251	1
2012-12-24 00:35:34	2012-12-24 10:35:34	VR2W-105214	A69-9001-1251	1
2012-12-24 05:42:55	2012-12-24 15:42:55	VR2W-105214	A69-9001-1251	1
2012-12-24 05:47:10	2012-12-24 15:47:10	VR2W-105214	A69-9001-1251	1
2012-12-24 08:30:04	2012-12-24 18:30:04	VR2W-105214	A69-9001-1251	0
2012-12-24 23:26:58	2012-12-25 09:26:58	VR2W-105214	A69-9001-1251	1
2012-12-25 03:21:18	2012-12-25 13:21:18	VR2W-105214	A69-9001-1251	1
2012-12-25 05:13:14	2012-12-25 15:13:14	VR2W-105214	A69-9001-1251	1
2012-12-25 08:02:07	2012-12-25 18:02:07	VR2W-105214	A69-9001-1251	1
2012-12-25 20:26:02	2012-12-26 06:26:02	VR2W-105215	A69-9001-1251	0
2012-12-26 00:49:25	2012-12-26 10:49:25	VR2W-105214	A69-9001-1251	1
2012-12-26 21:05:28	2012-12-27 07:05:28	VR2W-105214	A69-9001-1251	1
2012-12-26 21:17:10	2012-12-27 07:17:10	VR2W-105215	A69-9001-1251	1
2012-12-26 21:32:09	2012-12-27 07:32:09	VR2W-105215	A69-9001-1251	1
2012-12-27 00:10:34	2012-12-27 10:10:34	VR2W-105214	A69-9001-1251	1
2012-12-27 01:27:24	2012-12-27 11:27:24	VR2W-105214	A69-9001-1251	1
2012-12-27 04:59:23	2012-12-27 14:59:23	VR2W-105214	A69-9001-1251	1
2012-12-27 19:39:21	2012-12-28 05:39:21	VR2W-105215	A69-9001-1251	0
2012-12-27 20:52:14	2012-12-28 06:52:14	VR2W-105215	A69-9001-1251	1
2012-12-27 22:43:23	2012-12-28 08:43:23	VR2W-105214	A69-9001-1251	1
2012-12-27 22:53:27	2012-12-28 08:53:27	VR2W-105214	A69-9001-1251	1
2012-12-28 02:20:48	2012-12-28 12:20:48	VR2W-105214	A69-9001-1251	1
2012-12-28 02:49:54	2012-12-28 12:49:54	VR2W-105214	A69-9001-1251	1
2012-12-28 03:06:15	2012-12-28 13:06:15	VR2W-105214	A69-9001-1251	1
2012-12-28 06:16:16	2012-12-28 16:16:16	VR2W-105214	A69-9001-1251	1
2012-12-28 06:20:51	2012-12-28 16:20:51	VR2W-105214	A69-9001-1251	1
2012-12-28 06:57:40	2012-12-28 16:57:40	VR2W-105214	A69-9001-1251	1
2012-12-28 07:08:15	2012-12-28 17:08:15	VR2W-105214	A69-9001-1251	1
2012-12-28 07:41:36	2012-12-28 17:41:36	VR2W-105214	A69-9001-1251	1
2012-12-28 08:20:55	2012-12-28 18:20:55	VR2W-105214	A69-9001-1251	1
2012-12-28 08:25:46	2012-12-28 18:25:46	VR2W-105214	A69-9001-1251	1
2012-12-28 08:30:30	2012-12-28 18:30:30	VR2W-105214	A69-9001-1251	0
2012-12-28 20:50:47	2012-12-29 06:50:47	VR2W-105214	A69-9001-1251	1
2012-12-28 20:54:30	2012-12-29 06:54:30	VR2W-105215	A69-9001-1251	1
2012-12-29 04:26:49	2012-12-29 14:26:49	VR2W-105214	A69-9001-1251	1
2012-12-29 04:42:41	2012-12-29 14:42:41	VR2W-105215	A69-9001-1251	1
2012-12-29 20:02:03	2012-12-30 06:02:03	VR2W-105215	A69-9001-1251	0
2012-12-29 20:25:10	2012-12-30 06:25:10	VR2W-105215	A69-9001-1251	0
2012-12-29 20:44:44	2012-12-30 06:44:44	VR2W-105215	A69-9001-1251	1
2012-12-31 04:31:57	2012-12-31 14:31:57	VR2W-105214	A69-9001-1251	1
2012-12-31 05:42:52	2012-12-31 15:42:52	VR2W-105214	A69-9001-1251	1
2012-12-31 23:14:51	2013-01-01 09:14:51	VR2W-105214	A69-9001-1251	1
2013-01-01 05:20:42	2013-01-01 15:20:42	VR2W-105214	A69-9001-1251	1
2013-01-01 06:19:17	2013-01-01 16:19:17	VR2W-105214	A69-9001-1251	1
2013-01-01 06:23:17	2013-01-01 16:23:17	VR2W-105214	A69-9001-1251	1
2013-01-01 07:20:35	2013-01-01 17:20:35	VR2W-105215	A69-9001-1251	1
2013-01-01 20:38:03	2013-01-02 06:38:03	VR2W-105214	A69-9001-1251	1
2013-01-02 19:59:17	2013-01-03 05:59:17	VR2W-105215	A69-9001-1251	0
2013-01-02 20:12:12	2013-01-03 06:12:12	VR2W-105215	A69-9001-1251	0
2013-01-02 20:34:26	2013-01-03 06:34:26	VR2W-105215	A69-9001-1251	1
2013-01-02 20:45:53	2013-01-03 06:45:53	VR2W-105215	A69-9001-1251	1
2013-01-02 20:57:24	2013-01-03 06:57:24	VR2W-105215	A69-9001-1251	1
2013-01-03 01:26:35	2013-01-03 11:26:35	VR2W-105214	A69-9001-1251	1
2013-01-03 06:24:14	2013-01-03 16:24:14	VR2W-105214	A69-9001-1251	1
2013-01-04 00:46:13	2013-01-04 10:46:13	VR2W-105214	A69-9001-1251	1
2013-01-04 01:37:33	2013-01-04 11:37:33	VR2W-105214	A69-9001-1251	1
2013-01-04 21:01:54	2013-01-05 07:01:54	VR2W-105219	A69-9001-1251	1
2013-01-05 20:47:42	2013-01-06 06:47:42	VR2W-105215	A69-9001-1251	1
2013-01-05 21:36:59	2013-01-06 07:36:59	VR2W-105214	A69-9001-1251	1
2013-01-06 06:37:24	2013-01-06 16:37:24	VR2W-105215	A69-9001-1251	1
2013-01-06 07:17:58	2013-01-06 17:17:58	VR2W-105215	A69-9001-1251	1
2013-01-06 20:02:30	2013-01-07 06:02:30	VR2W-105216	A69-9001-1251	0
2013-01-07 00:10:39	2013-01-07 10:10:39	VR2W-105214	A69-9001-1251	1
2013-01-07 00:32:33	2013-01-07 10:32:33	VR2W-105214	A69-9001-1251	1
2013-01-07 19:57:04	2013-01-08 05:57:04	VR2W-105217	A69-9001-1251	0
2013-01-07 20:12:16	2013-01-08 06:12:16	VR2W-105219	A69-9001-1251	0
2013-01-07 20:15:05	2013-01-08 06:15:05	VR2W-105220	A69-9001-1251	0
2013-01-07 20:19:52	2013-01-08 06:19:52	VR2W-105221	A69-9001-1251	0
[truncated: 218 more rows]
