# Supplementary material for: Simulated Macro-Algal Outbreak Triggers a Large-Scale Response on Coral Reefs
Source: PLoS One. 2015 Jul 14;10(7):e0132895. doi: 10.1371/journal.pone.0132895 (PMC4501832; doi:10.1371/journal.pone.0132895)
Supplement: S1 Dataset — Data has been separated into three sub-folders; video data, visual transect data and individual fishes’ acoustic detection data. (ZIP) [file pone.0132895.s001.zip › Raw Data/Spatial/Scarid/Processed/1252TS.xlsx]

## Sheet: 1252TS.csv
ï»¿Date and Time (UTC)	Local time	Receiver	Transmitter	Day/night code
	10			06:30:00
	2011-04-21			18:30:00
2012-04-07 23:32:52	2012-04-08 09:32:52	VR2W-105214	A69-9001-1252	1
2012-04-08 00:39:08	2012-04-08 10:39:08	VR2W-105214	A69-9001-1252	1
2012-04-08 00:43:38	2012-04-08 10:43:38	VR2W-105214	A69-9001-1252	1
2012-04-08 00:47:43	2012-04-08 10:47:43	VR2W-105214	A69-9001-1252	1
2012-04-08 01:15:56	2012-04-08 11:15:56	VR2W-105214	A69-9001-1252	1
2012-04-08 01:23:24	2012-04-08 11:23:24	VR2W-105214	A69-9001-1252	1
2012-04-08 01:27:56	2012-04-08 11:27:56	VR2W-105214	A69-9001-1252	1
2012-04-08 01:32:05	2012-04-08 11:32:05	VR2W-105214	A69-9001-1252	1
2012-04-08 01:35:28	2012-04-08 11:35:28	VR2W-105214	A69-9001-1252	1
2012-04-08 01:38:58	2012-04-08 11:38:58	VR2W-105214	A69-9001-1252	1
2012-04-08 01:46:56	2012-04-08 11:46:56	VR2W-105214	A69-9001-1252	1
2012-04-08 01:50:29	2012-04-08 11:50:29	VR2W-105214	A69-9001-1252	1
2012-04-08 01:54:17	2012-04-08 11:54:17	VR2W-105214	A69-9001-1252	1
2012-04-08 02:02:27	2012-04-08 12:02:27	VR2W-105214	A69-9001-1252	1
2012-04-08 02:14:51	2012-04-08 12:14:51	VR2W-105214	A69-9001-1252	1
2012-04-08 02:18:31	2012-04-08 12:18:31	VR2W-105214	A69-9001-1252	1
2012-04-08 02:22:36	2012-04-08 12:22:36	VR2W-105214	A69-9001-1252	1
2012-04-08 02:37:11	2012-04-08 12:37:11	VR2W-105214	A69-9001-1252	1
2012-04-08 02:50:27	2012-04-08 12:50:27	VR2W-105214	A69-9001-1252	1
2012-04-08 03:04:54	2012-04-08 13:04:54	VR2W-105214	A69-9001-1252	1
2012-04-08 03:13:40	2012-04-08 13:13:40	VR2W-105214	A69-9001-1252	1
2012-04-08 03:17:10	2012-04-08 13:17:10	VR2W-105214	A69-9001-1252	1
2012-04-08 03:20:55	2012-04-08 13:20:55	VR2W-105214	A69-9001-1252	1
2012-04-08 03:25:07	2012-04-08 13:25:07	VR2W-105214	A69-9001-1252	1
2012-04-08 03:28:37	2012-04-08 13:28:37	VR2W-105214	A69-9001-1252	1
2012-04-08 03:32:22	2012-04-08 13:32:22	VR2W-105214	A69-9001-1252	1
2012-04-08 03:44:11	2012-04-08 13:44:11	VR2W-105214	A69-9001-1252	1
2012-04-08 03:53:12	2012-04-08 13:53:12	VR2W-105214	A69-9001-1252	1
2012-04-08 03:57:00	2012-04-08 13:57:00	VR2W-105214	A69-9001-1252	1
2012-04-08 04:01:22	2012-04-08 14:01:22	VR2W-105214	A69-9001-1252	1
2012-04-08 04:05:09	2012-04-08 14:05:09	VR2W-105214	A69-9001-1252	1
2012-04-08 04:09:27	2012-04-08 14:09:27	VR2W-105214	A69-9001-1252	1
2012-04-08 04:13:11	2012-04-08 14:13:11	VR2W-105214	A69-9001-1252	1
2012-04-08 04:17:21	2012-04-08 14:17:21	VR2W-105214	A69-9001-1252	1
2012-04-08 04:20:47	2012-04-08 14:20:47	VR2W-105214	A69-9001-1252	1
2012-04-08 04:41:04	2012-04-08 14:41:04	VR2W-105214	A69-9001-1252	1
2012-04-08 04:45:19	2012-04-08 14:45:19	VR2W-105214	A69-9001-1252	1
2012-04-08 04:48:57	2012-04-08 14:48:57	VR2W-105214	A69-9001-1252	1
2012-04-08 04:52:56	2012-04-08 14:52:56	VR2W-105214	A69-9001-1252	1
2012-04-08 04:57:40	2012-04-08 14:57:40	VR2W-105214	A69-9001-1252	1
2012-04-08 05:02:12	2012-04-08 15:02:12	VR2W-105214	A69-9001-1252	1
2012-04-08 05:13:08	2012-04-08 15:13:08	VR2W-105214	A69-9001-1252	1
2012-04-08 05:20:51	2012-04-08 15:20:51	VR2W-105214	A69-9001-1252	1
2012-04-08 05:25:41	2012-04-08 15:25:41	VR2W-105214	A69-9001-1252	1
2012-04-08 05:30:26	2012-04-08 15:30:26	VR2W-105214	A69-9001-1252	1
2012-04-08 05:39:12	2012-04-08 15:39:12	VR2W-105214	A69-9001-1252	1
2012-04-08 05:42:41	2012-04-08 15:42:41	VR2W-105214	A69-9001-1252	1
2012-04-08 05:50:35	2012-04-08 15:50:35	VR2W-105214	A69-9001-1252	1
2012-04-08 05:57:37	2012-04-08 15:57:37	VR2W-105214	A69-9001-1252	1
2012-04-08 06:06:14	2012-04-08 16:06:14	VR2W-105214	A69-9001-1252	1
2012-04-08 06:10:37	2012-04-08 16:10:37	VR2W-105214	A69-9001-1252	1
2012-04-08 06:32:29	2012-04-08 16:32:29	VR2W-105214	A69-9001-1252	1
2012-04-08 06:36:55	2012-04-08 16:36:55	VR2W-105214	A69-9001-1252	1
2012-04-08 06:45:30	2012-04-08 16:45:30	VR2W-105214	A69-9001-1252	1
2012-04-08 07:01:21	2012-04-08 17:01:21	VR2W-105214	A69-9001-1252	1
2012-04-08 20:28:32	2012-04-09 06:28:32	VR2W-105214	A69-9001-1252	0
2012-04-08 20:36:21	2012-04-09 06:36:21	VR2W-105214	A69-9001-1252	1
2012-04-08 20:40:12	2012-04-09 06:40:12	VR2W-105214	A69-9001-1252	1
2012-04-08 20:48:40	2012-04-09 06:48:40	VR2W-105214	A69-9001-1252	1
2012-04-08 20:53:25	2012-04-09 06:53:25	VR2W-105214	A69-9001-1252	1
2012-04-08 20:57:59	2012-04-09 06:57:59	VR2W-105214	A69-9001-1252	1
2012-04-08 21:05:45	2012-04-09 07:05:45	VR2W-105214	A69-9001-1252	1
2012-04-08 21:09:35	2012-04-09 07:09:35	VR2W-105214	A69-9001-1252	1
2012-04-08 21:13:58	2012-04-09 07:13:58	VR2W-105214	A69-9001-1252	1
2012-04-08 21:22:19	2012-04-09 07:22:19	VR2W-105214	A69-9001-1252	1
2012-04-08 21:26:21	2012-04-09 07:26:21	VR2W-105214	A69-9001-1252	1
2012-04-08 21:31:10	2012-04-09 07:31:10	VR2W-105214	A69-9001-1252	1
2012-04-08 21:40:21	2012-04-09 07:40:21	VR2W-105214	A69-9001-1252	1
2012-04-08 21:53:53	2012-04-09 07:53:53	VR2W-105214	A69-9001-1252	1
2012-04-09 00:31:09	2012-04-09 10:31:09	VR2W-105214	A69-9001-1252	1
2012-04-09 00:56:14	2012-04-09 10:56:14	VR2W-105214	A69-9001-1252	1
2012-04-09 01:32:34	2012-04-09 11:32:34	VR2W-105214	A69-9001-1252	1
2012-04-09 01:36:30	2012-04-09 11:36:30	VR2W-105214	A69-9001-1252	1
2012-04-09 01:41:08	2012-04-09 11:41:08	VR2W-105214	A69-9001-1252	1
2012-04-09 02:12:10	2012-04-09 12:12:10	VR2W-105214	A69-9001-1252	1
2012-04-09 02:31:06	2012-04-09 12:31:06	VR2W-105214	A69-9001-1252	1
2012-04-09 02:34:44	2012-04-09 12:34:44	VR2W-105214	A69-9001-1252	1
2012-04-09 02:43:33	2012-04-09 12:43:33	VR2W-105214	A69-9001-1252	1
2012-04-09 02:48:12	2012-04-09 12:48:12	VR2W-105214	A69-9001-1252	1
2012-04-09 03:00:47	2012-04-09 13:00:47	VR2W-105214	A69-9001-1252	1
2012-04-09 03:09:05	2012-04-09 13:09:05	VR2W-105214	A69-9001-1252	1
2012-04-09 03:26:10	2012-04-09 13:26:10	VR2W-105214	A69-9001-1252	1
2012-04-09 04:09:59	2012-04-09 14:09:59	VR2W-105214	A69-9001-1252	1
2012-04-09 04:50:21	2012-04-09 14:50:21	VR2W-105214	A69-9001-1252	1
2012-04-09 05:24:29	2012-04-09 15:24:29	VR2W-105214	A69-9001-1252	1
2012-04-09 05:27:59	2012-04-09 15:27:59	VR2W-105214	A69-9001-1252	1
2012-04-09 05:31:44	2012-04-09 15:31:44	VR2W-105214	A69-9001-1252	1
2012-04-09 06:06:37	2012-04-09 16:06:37	VR2W-105214	A69-9001-1252	1
2012-04-09 06:11:23	2012-04-09 16:11:23	VR2W-105214	A69-9001-1252	1
2012-04-09 08:21:00	2012-04-09 18:21:00	VR2W-105214	A69-9001-1252	1
2012-04-09 08:24:22	2012-04-09 18:24:22	VR2W-105214	A69-9001-1252	1
2012-04-09 20:27:02	2012-04-10 06:27:02	VR2W-105214	A69-9001-1252	0
2012-04-09 20:31:45	2012-04-10 06:31:45	VR2W-105214	A69-9001-1252	1
2012-04-09 20:36:14	2012-04-10 06:36:14	VR2W-105214	A69-9001-1252	1
2012-04-09 21:04:07	2012-04-10 07:04:07	VR2W-105214	A69-9001-1252	1
2012-04-09 21:08:12	2012-04-10 07:08:12	VR2W-105214	A69-9001-1252	1
2012-04-09 21:13:06	2012-04-10 07:13:06	VR2W-105214	A69-9001-1252	1
2012-04-09 21:17:59	2012-04-10 07:17:59	VR2W-105214	A69-9001-1252	1
2012-04-09 21:22:50	2012-04-10 07:22:50	VR2W-105214	A69-9001-1252	1
2012-04-09 21:27:35	2012-04-10 07:27:35	VR2W-105214	A69-9001-1252	1
2012-04-09 21:32:12	2012-04-10 07:32:12	VR2W-105214	A69-9001-1252	1
2012-04-09 21:36:30	2012-04-10 07:36:30	VR2W-105214	A69-9001-1252	1
2012-04-09 21:44:14	2012-04-10 07:44:14	VR2W-105214	A69-9001-1252	1
2012-04-09 21:49:08	2012-04-10 07:49:08	VR2W-105214	A69-9001-1252	1
2012-04-09 21:54:00	2012-04-10 07:54:00	VR2W-105214	A69-9001-1252	1
2012-04-10 00:29:29	2012-04-10 10:29:29	VR2W-105214	A69-9001-1252	1
2012-04-10 00:38:59	2012-04-10 10:38:59	VR2W-105214	A69-9001-1252	1
2012-04-10 01:37:11	2012-04-10 11:37:11	VR2W-105214	A69-9001-1252	1
2012-04-10 01:45:14	2012-04-10 11:45:14	VR2W-105214	A69-9001-1252	1
2012-04-10 03:57:43	2012-04-10 13:57:43	VR2W-105214	A69-9001-1252	1
2012-04-10 04:31:07	2012-04-10 14:31:07	VR2W-105214	A69-9001-1252	1
2012-04-10 04:43:06	2012-04-10 14:43:06	VR2W-105214	A69-9001-1252	1
2012-04-10 04:57:09	2012-04-10 14:57:09	VR2W-105214	A69-9001-1252	1
2012-04-10 05:01:16	2012-04-10 15:01:16	VR2W-105214	A69-9001-1252	1
2012-04-10 05:28:52	2012-04-10 15:28:52	VR2W-105214	A69-9001-1252	1
2012-04-10 05:33:39	2012-04-10 15:33:39	VR2W-105214	A69-9001-1252	1
2012-04-10 05:46:25	2012-04-10 15:46:25	VR2W-105214	A69-9001-1252	1
2012-04-10 06:02:05	2012-04-10 16:02:05	VR2W-105214	A69-9001-1252	1
2012-04-10 08:33:06	2012-04-10 18:33:06	VR2W-105214	A69-9001-1252	0
2012-04-10 20:12:22	2012-04-11 06:12:22	VR2W-105214	A69-9001-1252	0
2012-04-10 20:17:00	2012-04-11 06:17:00	VR2W-105214	A69-9001-1252	0
2012-04-10 20:21:21	2012-04-11 06:21:21	VR2W-105214	A69-9001-1252	0
2012-04-10 20:25:09	2012-04-11 06:25:09	VR2W-105214	A69-9001-1252	0
2012-04-10 20:29:27	2012-04-11 06:29:27	VR2W-105214	A69-9001-1252	0
2012-04-10 20:33:09	2012-04-11 06:33:09	VR2W-105214	A69-9001-1252	1
2012-04-10 20:40:39	2012-04-11 06:40:39	VR2W-105214	A69-9001-1252	1
2012-04-10 20:44:09	2012-04-11 06:44:09	VR2W-105214	A69-9001-1252	1
2012-04-10 20:55:28	2012-04-11 06:55:28	VR2W-105214	A69-9001-1252	1
2012-04-10 20:59:04	2012-04-11 06:59:04	VR2W-105214	A69-9001-1252	1
2012-04-10 21:12:03	2012-04-11 07:12:03	VR2W-105214	A69-9001-1252	1
2012-04-10 21:20:21	2012-04-11 07:20:21	VR2W-105214	A69-9001-1252	1
2012-04-10 21:41:37	2012-04-11 07:41:37	VR2W-105214	A69-9001-1252	1
2012-04-10 21:50:10	2012-04-11 07:50:10	VR2W-105214	A69-9001-1252	1
2012-04-10 22:02:25	2012-04-11 08:02:25	VR2W-105214	A69-9001-1252	1
2012-04-10 22:05:52	2012-04-11 08:05:52	VR2W-105214	A69-9001-1252	1
2012-04-10 22:09:34	2012-04-11 08:09:34	VR2W-105214	A69-9001-1252	1
2012-04-10 22:43:21	2012-04-11 08:43:21	VR2W-105214	A69-9001-1252	1
2012-04-10 22:50:48	2012-04-11 08:50:48	VR2W-105214	A69-9001-1252	1
2012-04-10 22:55:18	2012-04-11 08:55:18	VR2W-105214	A69-9001-1252	1
2012-04-11 01:56:13	2012-04-11 11:56:13	VR2W-105214	A69-9001-1252	1
2012-04-11 02:03:15	2012-04-11 12:03:15	VR2W-105214	A69-9001-1252	1
2012-04-11 02:30:16	2012-04-11 12:30:16	VR2W-105214	A69-9001-1252	1
2012-04-11 03:36:40	2012-04-11 13:36:40	VR2W-105214	A69-9001-1252	1
2012-04-11 04:04:56	2012-04-11 14:04:56	VR2W-105214	A69-9001-1252	1
2012-04-11 04:38:39	2012-04-11 14:38:39	VR2W-105214	A69-9001-1252	1
2012-04-11 04:46:54	2012-04-11 14:46:54	VR2W-105214	A69-9001-1252	1
2012-04-11 05:02:53	2012-04-11 15:02:53	VR2W-105214	A69-9001-1252	1
2012-04-11 05:10:14	2012-04-11 15:10:14	VR2W-105214	A69-9001-1252	1
2012-04-11 05:35:40	2012-04-11 15:35:40	VR2W-105214	A69-9001-1252	1
2012-04-11 05:39:18	2012-04-11 15:39:18	VR2W-105214	A69-9001-1252	1
2012-04-11 06:24:14	2012-04-11 16:24:14	VR2W-105214	A69-9001-1252	1
2012-04-11 06:28:58	2012-04-11 16:28:58	VR2W-105214	A69-9001-1252	1
2012-04-11 06:33:34	2012-04-11 16:33:34	VR2W-105214	A69-9001-1252	1
2012-04-11 07:45:53	2012-04-11 17:45:53	VR2W-105214	A69-9001-1252	1
2012-04-11 08:26:12	2012-04-11 18:26:12	VR2W-105214	A69-9001-1252	1
2012-04-11 20:18:14	2012-04-12 06:18:14	VR2W-105214	A69-9001-1252	0
2012-04-11 20:26:32	2012-04-12 06:26:32	VR2W-105214	A69-9001-1252	0
2012-04-11 20:31:04	2012-04-12 06:31:04	VR2W-105214	A69-9001-1252	1
2012-04-11 20:49:05	2012-04-12 06:49:05	VR2W-105214	A69-9001-1252	1
2012-04-11 21:04:11	2012-04-12 07:04:11	VR2W-105214	A69-9001-1252	1
2012-04-11 21:08:45	2012-04-12 07:08:45	VR2W-105214	A69-9001-1252	1
2012-04-11 21:28:09	2012-04-12 07:28:09	VR2W-105214	A69-9001-1252	1
2012-04-11 21:36:52	2012-04-12 07:36:52	VR2W-105214	A69-9001-1252	1
2012-04-11 22:04:20	2012-04-12 08:04:20	VR2W-105214	A69-9001-1252	1
2012-04-11 23:11:51	2012-04-12 09:11:51	VR2W-105214	A69-9001-1252	1
2012-04-11 23:16:28	2012-04-12 09:16:28	VR2W-105214	A69-9001-1252	1
2012-04-11 23:20:46	2012-04-12 09:20:46	VR2W-105214	A69-9001-1252	1
2012-04-11 23:28:36	2012-04-12 09:28:36	VR2W-105214	A69-9001-1252	1
2012-04-11 23:38:59	2012-04-12 09:38:59	VR2W-105214	A69-9001-1252	1
2012-04-12 00:29:39	2012-04-12 10:29:39	VR2W-105214	A69-9001-1252	1
2012-04-12 01:03:24	2012-04-12 11:03:24	VR2W-105214	A69-9001-1252	1
2012-04-12 02:30:44	2012-04-12 12:30:44	VR2W-105214	A69-9001-1252	1
2012-04-12 02:42:39	2012-04-12 12:42:39	VR2W-105214	A69-9001-1252	1
2012-04-12 03:12:40	2012-04-12 13:12:40	VR2W-105214	A69-9001-1252	1
2012-04-12 03:38:21	2012-04-12 13:38:21	VR2W-105214	A69-9001-1252	1
2012-04-12 03:50:34	2012-04-12 13:50:34	VR2W-105214	A69-9001-1252	1
2012-04-12 04:54:21	2012-04-12 14:54:21	VR2W-105214	A69-9001-1252	1
2012-04-12 05:10:09	2012-04-12 15:10:09	VR2W-105214	A69-9001-1252	1
2012-04-12 05:54:13	2012-04-12 15:54:13	VR2W-105214	A69-9001-1252	1
2012-04-12 07:16:27	2012-04-12 17:16:27	VR2W-105214	A69-9001-1252	1
2012-04-12 20:15:16	2012-04-13 06:15:16	VR2W-105214	A69-9001-1252	0
2012-04-12 20:18:40	2012-04-13 06:18:40	VR2W-105214	A69-9001-1252	0
2012-04-12 20:26:06	2012-04-13 06:26:06	VR2W-105214	A69-9001-1252	0
2012-04-12 20:30:35	2012-04-13 06:30:35	VR2W-105214	A69-9001-1252	1
2012-04-12 20:52:37	2012-04-13 06:52:37	VR2W-105214	A69-9001-1252	1
2012-04-12 21:18:49	2012-04-13 07:18:49	VR2W-105214	A69-9001-1252	1
2012-04-12 21:23:38	2012-04-13 07:23:38	VR2W-105214	A69-9001-1252	1
2012-04-12 21:28:20	2012-04-13 07:28:20	VR2W-105214	A69-9001-1252	1
2012-04-12 21:32:51	2012-04-13 07:32:51	VR2W-105214	A69-9001-1252	1
2012-04-12 21:36:55	2012-04-13 07:36:55	VR2W-105214	A69-9001-1252	1
2012-04-12 21:41:50	2012-04-13 07:41:50	VR2W-105214	A69-9001-1252	1
2012-04-12 21:46:44	2012-04-13 07:46:44	VR2W-105214	A69-9001-1252	1
2012-04-12 21:51:37	2012-04-13 07:51:37	VR2W-105214	A69-9001-1252	1
2012-04-12 21:56:27	2012-04-13 07:56:27	VR2W-105214	A69-9001-1252	1
2012-04-12 22:09:10	2012-04-13 08:09:10	VR2W-105213	A69-9001-1252	1
2012-04-12 22:21:11	2012-04-13 08:21:11	VR2W-105213	A69-9001-1252	1
2012-04-12 22:29:37	2012-04-13 08:29:37	VR2W-105214	A69-9001-1252	1
2012-04-12 22:45:28	2012-04-13 08:45:28	VR2W-105214	A69-9001-1252	1
2012-04-13 00:03:43	2012-04-13 10:03:43	VR2W-105214	A69-9001-1252	1
2012-04-13 00:08:04	2012-04-13 10:08:04	VR2W-105214	A69-9001-1252	1
2012-04-13 00:16:06	2012-04-13 10:16:06	VR2W-105214	A69-9001-1252	1
2012-04-13 00:19:43	2012-04-13 10:19:43	VR2W-105214	A69-9001-1252	1
2012-04-13 00:23:41	2012-04-13 10:23:41	VR2W-105214	A69-9001-1252	1
2012-04-13 00:36:46	2012-04-13 10:36:46	VR2W-105214	A69-9001-1252	1
2012-04-13 01:09:54	2012-04-13 11:09:54	VR2W-105214	A69-9001-1252	1
2012-04-13 01:34:21	2012-04-13 11:34:21	VR2W-105214	A69-9001-1252	1
2012-04-13 02:09:49	2012-04-13 12:09:49	VR2W-105214	A69-9001-1252	1
2012-04-13 02:18:37	2012-04-13 12:18:37	VR2W-105214	A69-9001-1252	1
2012-04-13 02:57:42	2012-04-13 12:57:42	VR2W-105214	A69-9001-1252	1
2012-04-13 03:44:01	2012-04-13 13:44:01	VR2W-105214	A69-9001-1252	1
2012-04-13 03:47:59	2012-04-13 13:47:59	VR2W-105214	A69-9001-1252	1
2012-04-13 03:57:06	2012-04-13 13:57:06	VR2W-105214	A69-9001-1252	1
2012-04-13 04:09:59	2012-04-13 14:09:59	VR2W-105214	A69-9001-1252	1
2012-04-13 04:24:48	2012-04-13 14:24:48	VR2W-105214	A69-9001-1252	1
2012-04-13 04:33:06	2012-04-13 14:33:06	VR2W-105214	A69-9001-1252	1
2012-04-13 04:37:03	2012-04-13 14:37:03	VR2W-105214	A69-9001-1252	1
2012-04-13 04:58:20	2012-04-13 14:58:20	VR2W-105214	A69-9001-1252	1
2012-04-13 05:18:53	2012-04-13 15:18:53	VR2W-105214	A69-9001-1252	1
2012-04-13 05:22:47	2012-04-13 15:22:47	VR2W-105214	A69-9001-1252	1
2012-04-13 05:38:08	2012-04-13 15:38:08	VR2W-105214	A69-9001-1252	1
2012-04-13 08:14:08	2012-04-13 18:14:08	VR2W-105214	A69-9001-1252	1
2012-04-13 08:28:03	2012-04-13 18:28:03	VR2W-105214	A69-9001-1252	1
2012-04-13 20:24:23	2012-04-14 06:24:23	VR2W-105214	A69-9001-1252	0
2012-04-13 20:43:25	2012-04-14 06:43:25	VR2W-105214	A69-9001-1252	1
2012-04-13 20:51:06	2012-04-14 06:51:06	VR2W-105214	A69-9001-1252	1
2012-04-13 21:02:20	2012-04-14 07:02:20	VR2W-105214	A69-9001-1252	1
2012-04-13 21:17:07	2012-04-14 07:17:07	VR2W-105219	A69-9001-1252	1
2012-04-13 21:20:25	2012-04-14 07:20:25	VR2W-105218	A69-9001-1252	1
2012-04-13 21:29:07	2012-04-14 07:29:07	VR2W-105217	A69-9001-1252	1
2012-04-13 21:34:02	2012-04-14 07:34:02	VR2W-105216	A69-9001-1252	1
2012-04-13 21:47:45	2012-04-14 07:47:45	VR2W-105214	A69-9001-1252	1
2012-04-13 22:01:19	2012-04-14 08:01:19	VR2W-105214	A69-9001-1252	1
2012-04-13 22:13:06	2012-04-14 08:13:06	VR2W-105214	A69-9001-1252	1
2012-04-13 22:17:01	2012-04-14 08:17:01	VR2W-105214	A69-9001-1252	1
2012-04-13 22:21:35	2012-04-14 08:21:35	VR2W-105214	A69-9001-1252	1
2012-04-13 23:24:45	2012-04-14 09:24:45	VR2W-105214	A69-9001-1252	1
2012-04-13 23:50:31	2012-04-14 09:50:31	VR2W-105214	A69-9001-1252	1
2012-04-14 00:00:55	2012-04-14 10:00:55	VR2W-105214	A69-9001-1252	1
2012-04-14 00:30:50	2012-04-14 10:30:50	VR2W-105214	A69-9001-1252	1
2012-04-14 00:43:44	2012-04-14 10:43:44	VR2W-105214	A69-9001-1252	1
2012-04-14 00:59:46	2012-04-14 10:59:46	VR2W-105214	A69-9001-1252	1
2012-04-14 01:22:31	2012-04-14 11:22:31	VR2W-105214	A69-9001-1252	1
2012-04-14 01:26:16	2012-04-14 11:26:16	VR2W-105214	A69-9001-1252	1
2012-04-14 01:30:31	2012-04-14 11:30:31	VR2W-105214	A69-9001-1252	1
2012-04-14 01:46:54	2012-04-14 11:46:54	VR2W-105214	A69-9001-1252	1
2012-04-14 02:03:51	2012-04-14 12:03:51	VR2W-105214	A69-9001-1252	1
2012-04-14 02:08:04	2012-04-14 12:08:04	VR2W-105214	A69-9001-1252	1
2012-04-14 02:15:22	2012-04-14 12:15:22	VR2W-105214	A69-9001-1252	1
2012-04-14 02:19:40	2012-04-14 12:19:40	VR2W-105214	A69-9001-1252	1
2012-04-14 03:09:31	2012-04-14 13:09:31	VR2W-105214	A69-9001-1252	1
2012-04-14 03:13:55	2012-04-14 13:13:55	VR2W-105214	A69-9001-1252	1
2012-04-14 03:31:10	2012-04-14 13:31:10	VR2W-105214	A69-9001-1252	1
2012-04-14 03:48:11	2012-04-14 13:48:11	VR2W-105214	A69-9001-1252	1
2012-04-14 04:16:39	2012-04-14 14:16:39	VR2W-105214	A69-9001-1252	1
2012-04-14 04:29:36	2012-04-14 14:29:36	VR2W-105214	A69-9001-1252	1
2012-04-14 05:15:06	2012-04-14 15:15:06	VR2W-105214	A69-9001-1252	1
2012-04-14 05:19:02	2012-04-14 15:19:02	VR2W-105214	A69-9001-1252	1
2012-04-14 05:23:37	2012-04-14 15:23:37	VR2W-105214	A69-9001-1252	1
2012-04-14 05:48:21	2012-04-14 15:48:21	VR2W-105214	A69-9001-1252	1
2012-04-14 07:52:49	2012-04-14 17:52:49	VR2W-105214	A69-9001-1252	1
2012-04-14 08:19:46	2012-04-14 18:19:46	VR2W-105214	A69-9001-1252	1
2012-04-14 21:20:10	2012-04-15 07:20:10	VR2W-105214	A69-9001-1252	1
2012-04-14 21:37:08	2012-04-15 07:37:08	VR2W-105214	A69-9001-1252	1
2012-04-14 21:41:22	2012-04-15 07:41:22	VR2W-105214	A69-9001-1252	1
2012-04-14 21:48:02	2012-04-15 07:48:02	VR2W-105215	A69-9001-1252	1
2012-04-14 21:53:00	2012-04-15 07:53:00	VR2W-105214	A69-9001-1252	1
2012-04-14 22:00:51	2012-04-15 08:00:51	VR2W-105214	A69-9001-1252	1
2012-04-14 22:04:14	2012-04-15 08:04:14	VR2W-105214	A69-9001-1252	1
2012-04-14 22:07:45	2012-04-15 08:07:45	VR2W-105214	A69-9001-1252	1
2012-04-14 23:17:46	2012-04-15 09:17:46	VR2W-105214	A69-9001-1252	1
2012-04-14 23:21:10	2012-04-15 09:21:10	VR2W-105214	A69-9001-1252	1
2012-04-15 00:51:32	2012-04-15 10:51:32	VR2W-105214	A69-9001-1252	1
2012-04-15 01:39:04	2012-04-15 11:39:04	VR2W-105214	A69-9001-1252	1
2012-04-15 01:49:59	2012-04-15 11:49:59	VR2W-105214	A69-9001-1252	1
2012-04-15 02:15:08	2012-04-15 12:15:08	VR2W-105214	A69-9001-1252	1
2012-04-15 03:08:38	2012-04-15 13:08:38	VR2W-105214	A69-9001-1252	1
2012-04-15 03:43:57	2012-04-15 13:43:57	VR2W-105214	A69-9001-1252	1
2012-04-15 04:47:50	2012-04-15 14:47:50	VR2W-105214	A69-9001-1252	1
2012-04-15 06:38:19	2012-04-15 16:38:19	VR2W-105214	A69-9001-1252	1
2012-04-15 06:55:24	2012-04-15 16:55:24	VR2W-105214	A69-9001-1252	1
2012-04-15 07:52:03	2012-04-15 17:52:03	VR2W-105214	A69-9001-1252	1
2012-04-15 07:56:03	2012-04-15 17:56:03	VR2W-105214	A69-9001-1252	1
2012-04-15 08:09:29	2012-04-15 18:09:29	VR2W-105214	A69-9001-1252	1
2012-04-15 08:16:28	2012-04-15 18:16:28	VR2W-105214	A69-9001-1252	1
2012-04-15 09:15:03	2012-04-15 19:15:03	VR2W-105214	A69-9001-1252	0
2012-04-15 09:18:38	2012-04-15 19:18:38	VR2W-105214	A69-9001-1252	0
2012-04-15 10:26:23	2012-04-15 20:26:23	VR2W-105214	A69-9001-1252	0
2012-04-15 10:39:17	2012-04-15 20:39:17	VR2W-105214	A69-9001-1252	0
2012-04-15 10:56:46	2012-04-15 20:56:46	VR2W-105214	A69-9001-1252	0
2012-04-15 11:13:04	2012-04-15 21:13:04	VR2W-105214	A69-9001-1252	0
2012-04-15 11:57:16	2012-04-15 21:57:16	VR2W-105214	A69-9001-1252	0
2012-04-15 12:01:05	2012-04-15 22:01:05	VR2W-105214	A69-9001-1252	0
2012-04-15 12:09:17	2012-04-15 22:09:17	VR2W-105214	A69-9001-1252	0
2012-04-15 12:13:40	2012-04-15 22:13:40	VR2W-105214	A69-9001-1252	0
2012-04-15 12:25:51	2012-04-15 22:25:51	VR2W-105214	A69-9001-1252	0
2012-04-15 15:29:23	2012-04-16 01:29:23	VR2W-105214	A69-9001-1252	0
2012-04-15 16:28:33	2012-04-16 02:28:33	VR2W-105214	A69-9001-1252	0
2012-04-15 20:38:10	2012-04-16 06:38:10	VR2W-105214	A69-9001-1252	1
2012-04-15 20:42:29	2012-04-16 06:42:29	VR2W-105214	A69-9001-1252	1
2012-04-15 21:26:29	2012-04-16 07:26:29	VR2W-105216	A69-9001-1252	1
2012-04-15 21:30:28	2012-04-16 07:30:28	VR2W-105216	A69-9001-1252	1
2012-04-15 21:35:11	2012-04-16 07:35:11	VR2W-105216	A69-9001-1252	1
2012-04-15 21:39:40	2012-04-16 07:39:40	VR2W-105216	A69-9001-1252	1
2012-04-15 21:43:44	2012-04-16 07:43:44	VR2W-105216	A69-9001-1252	1
2012-04-15 21:48:36	2012-04-16 07:48:36	VR2W-105216	A69-9001-1252	1
2012-04-15 22:06:44	2012-04-16 08:06:44	VR2W-105216	A69-9001-1252	1
2012-04-16 01:33:26	2012-04-16 11:33:26	VR2W-105214	A69-9001-1252	1
2012-04-16 01:44:23	2012-04-16 11:44:23	VR2W-105214	A69-9001-1252	1
2012-04-16 02:18:01	2012-04-16 12:18:01	VR2W-105214	A69-9001-1252	1
2012-04-16 03:02:39	2012-04-16 13:02:39	VR2W-105214	A69-9001-1252	1
2012-04-16 03:10:42	2012-04-16 13:10:42	VR2W-105214	A69-9001-1252	1
2012-04-16 03:49:25	2012-04-16 13:49:25	VR2W-105214	A69-9001-1252	1
2012-04-16 04:13:51	2012-04-16 14:13:51	VR2W-105214	A69-9001-1252	1
2012-04-16 04:32:29	2012-04-16 14:32:29	VR2W-105214	A69-9001-1252	1
2012-04-16 05:06:19	2012-04-16 15:06:19	VR2W-105214	A69-9001-1252	1
2012-04-16 05:09:57	2012-04-16 15:09:57	VR2W-105214	A69-9001-1252	1
2012-04-16 05:47:10	2012-04-16 15:47:10	VR2W-105214	A69-9001-1252	1
2012-04-16 06:33:50	2012-04-16 16:33:50	VR2W-105213	A69-9001-1252	1
2012-04-16 07:25:11	2012-04-16 17:25:11	VR2W-105214	A69-9001-1252	1
2012-04-16 08:16:25	2012-04-16 18:16:25	VR2W-105214	A69-9001-1252	1
2012-04-16 08:25:21	2012-04-16 18:25:21	VR2W-105214	A69-9001-1252	1
2012-04-16 22:04:55	2012-04-17 08:04:55	VR2W-105219	A69-9001-1252	1
2012-04-16 22:31:30	2012-04-17 08:31:30	VR2W-105214	A69-9001-1252	1
2012-04-16 22:38:49	2012-04-17 08:38:49	VR2W-105214	A69-9001-1252	1
2012-04-16 23:15:01	2012-04-17 09:15:01	VR2W-105214	A69-9001-1252	1
2012-04-17 00:42:04	2012-04-17 10:42:04	VR2W-105214	A69-9001-1252	1
2012-04-17 00:51:35	2012-04-17 10:51:35	VR2W-105214	A69-9001-1252	1
2012-04-17 01:00:10	2012-04-17 11:00:10	VR2W-105214	A69-9001-1252	1
2012-04-17 02:39:54	2012-04-17 12:39:54	VR2W-105214	A69-9001-1252	1
2012-04-17 03:10:45	2012-04-17 13:10:45	VR2W-105214	A69-9001-1252	1
2012-04-17 03:15:22	2012-04-17 13:15:22	VR2W-105214	A69-9001-1252	1
2012-04-17 03:19:40	2012-04-17 13:19:40	VR2W-105214	A69-9001-1252	1
2012-04-17 03:37:57	2012-04-17 13:37:57	VR2W-105214	A69-9001-1252	1
2012-04-17 03:59:51	2012-04-17 13:59:51	VR2W-105214	A69-9001-1252	1
2012-04-17 04:08:47	2012-04-17 14:08:47	VR2W-105214	A69-9001-1252	1
2012-04-17 05:07:07	2012-04-17 15:07:07	VR2W-105214	A69-9001-1252	1
2012-04-17 05:43:10	2012-04-17 15:43:10	VR2W-105214	A69-9001-1252	1
2012-04-17 05:48:00	2012-04-17 15:48:00	VR2W-105214	A69-9001-1252	1
2012-04-17 06:13:25	2012-04-17 16:13:25	VR2W-105214	A69-9001-1252	1
2012-04-17 06:57:21	2012-04-17 16:57:21	VR2W-105214	A69-9001-1252	1
2012-04-17 20:32:26	2012-04-18 06:32:26	VR2W-105220	A69-9001-1252	1
2012-04-18 00:15:32	2012-04-18 10:15:32	VR2W-105214	A69-9001-1252	1
2012-04-18 01:22:58	2012-04-18 11:22:58	VR2W-105214	A69-9001-1252	1
2012-04-18 02:49:43	2012-04-18 12:49:43	VR2W-105214	A69-9001-1252	1
2012-04-18 03:55:38	2012-04-18 13:55:38	VR2W-105214	A69-9001-1252	1
2012-04-18 04:00:06	2012-04-18 14:00:06	VR2W-105214	A69-9001-1252	1
2012-04-18 04:08:58	2012-04-18 14:08:58	VR2W-105214	A69-9001-1252	1
2012-04-18 05:33:04	2012-04-18 15:33:04	VR2W-105214	A69-9001-1252	1
2012-04-18 08:21:08	2012-04-18 18:21:08	VR2W-105214	A69-9001-1252	1
2012-04-18 20:21:05	2012-04-19 06:21:05	VR2W-105214	A69-9001-1252	0
2012-04-18 20:25:35	2012-04-19 06:25:35	VR2W-105216	A69-9001-1252	0
2012-04-18 21:37:08	2012-04-19 07:37:08	VR2W-105222	A69-9001-1252	1
2012-04-18 22:02:05	2012-04-19 08:02:05	VR2W-105215	A69-9001-1252	1
2012-04-18 22:27:54	2012-04-19 08:27:54	VR2W-105214	A69-9001-1252	1
2012-04-18 23:26:11	2012-04-19 09:26:11	VR2W-105214	A69-9001-1252	1
2012-04-19 00:38:27	2012-04-19 10:38:27	VR2W-105214	A69-9001-1252	1
2012-04-19 01:08:40	2012-04-19 11:08:40	VR2W-105214	A69-9001-1252	1
2012-04-19 01:34:56	2012-04-19 11:34:56	VR2W-105214	A69-9001-1252	1
2012-04-19 02:08:44	2012-04-19 12:08:44	VR2W-105214	A69-9001-1252	1
2012-04-19 02:19:28	2012-04-19 12:19:28	VR2W-105214	A69-9001-1252	1
2012-04-19 02:34:35	2012-04-19 12:34:35	VR2W-105214	A69-9001-1252	1
2012-04-19 02:38:24	2012-04-19 12:38:24	VR2W-105214	A69-9001-1252	1
2012-04-19 03:11:54	2012-04-19 13:11:54	VR2W-105214	A69-9001-1252	1
2012-04-19 03:23:10	2012-04-19 13:23:10	VR2W-105214	A69-9001-1252	1
2012-04-19 03:36:44	2012-04-19 13:36:44	VR2W-105214	A69-9001-1252	1
2012-04-19 04:06:42	2012-04-19 14:06:42	VR2W-105214	A69-9001-1252	1
2012-04-19 04:29:48	2012-04-19 14:29:48	VR2W-105214	A69-9001-1252	1
2012-04-19 04:45:19	2012-04-19 14:45:19	VR2W-105214	A69-9001-1252	1
2012-04-19 05:21:50	2012-04-19 15:21:50	VR2W-105214	A69-9001-1252	1
2012-04-19 05:53:31	2012-04-19 15:53:31	VR2W-105214	A69-9001-1252	1
2012-04-19 08:14:53	2012-04-19 18:14:53	VR2W-105214	A69-9001-1252	1
2012-04-19 08:18:46	2012-04-19 18:18:46	VR2W-105214	A69-9001-1252	1
2012-04-19 20:19:19	2012-04-20 06:19:19	VR2W-105214	A69-9001-1252	0
2012-04-19 20:31:45	2012-04-20 06:31:45	VR2W-105214	A69-9001-1252	1
2012-04-19 21:10:12	2012-04-20 07:10:12	VR2W-105221	A69-9001-1252	1
2012-04-19 21:26:47	2012-04-20 07:26:47	VR2W-105220	A69-9001-1252	1
2012-04-19 21:34:20	2012-04-20 07:34:20	VR2W-105218	A69-9001-1252	1
2012-04-19 21:42:23	2012-04-20 07:42:23	VR2W-105217	A69-9001-1252	1
2012-04-19 23:38:23	2012-04-20 09:38:23	VR2W-105214	A69-9001-1252	1
2012-04-20 00:53:48	2012-04-20 10:53:48	VR2W-105214	A69-9001-1252	1
2012-04-20 01:08:21	2012-04-20 11:08:21	VR2W-105214	A69-9001-1252	1
2012-04-20 01:18:03	2012-04-20 11:18:03	VR2W-105214	A69-9001-1252	1
2012-04-20 01:27:19	2012-04-20 11:27:19	VR2W-105214	A69-9001-1252	1
2012-04-20 01:50:06	2012-04-20 11:50:06	VR2W-105214	A69-9001-1252	1
2012-04-20 02:13:15	2012-04-20 12:13:15	VR2W-105214	A69-9001-1252	1
2012-04-20 02:30:10	2012-04-20 12:30:10	VR2W-105214	A69-9001-1252	1
2012-04-20 02:52:41	2012-04-20 12:52:41	VR2W-105214	A69-9001-1252	1
2012-04-20 03:17:32	2012-04-20 13:17:32	VR2W-105214	A69-9001-1252	1
2012-04-20 03:31:00	2012-04-20 13:31:00	VR2W-105214	A69-9001-1252	1
2012-04-20 04:03:59	2012-04-20 14:03:59	VR2W-105214	A69-9001-1252	1
2012-04-20 05:14:54	2012-04-20 15:14:54	VR2W-105214	A69-9001-1252	1
2012-04-20 08:19:42	2012-04-20 18:19:42	VR2W-105214	A69-9001-1252	1
2012-04-20 20:19:24	2012-04-21 06:19:24	VR2W-105214	A69-9001-1252	0
2012-04-20 20:23:36	2012-04-21 06:23:36	VR2W-105214	A69-9001-1252	0
2012-04-20 20:27:03	2012-04-21 06:27:03	VR2W-105214	A69-9001-1252	0
2012-04-20 23:11:42	2012-04-21 09:11:42	VR2W-105214	A69-9001-1252	1
2012-04-20 23:46:28	2012-04-21 09:46:28	VR2W-105214	A69-9001-1252	1
2012-04-21 00:45:59	2012-04-21 10:45:59	VR2W-105214	A69-9001-1252	1
2012-04-21 00:50:07	2012-04-21 10:50:07	VR2W-105214	A69-9001-1252	1
2012-04-21 00:56:55	2012-04-21 10:56:55	VR2W-105214	A69-9001-1252	1
2012-04-21 01:45:47	2012-04-21 11:45:47	VR2W-105214	A69-9001-1252	1
2012-04-21 02:01:15	2012-04-21 12:01:15	VR2W-105214	A69-9001-1252	1
2012-04-21 02:52:26	2012-04-21 12:52:26	VR2W-105214	A69-9001-1252	1
2012-04-21 03:01:25	2012-04-21 13:01:25	VR2W-105214	A69-9001-1252	1
2012-04-21 03:05:10	2012-04-21 13:05:10	VR2W-105214	A69-9001-1252	1
2012-04-21 03:13:06	2012-04-21 13:13:06	VR2W-105214	A69-9001-1252	1
2012-04-21 03:34:53	2012-04-21 13:34:53	VR2W-105214	A69-9001-1252	1
2012-04-21 03:43:38	2012-04-21 13:43:38	VR2W-105214	A69-9001-1252	1
2012-04-21 04:31:05	2012-04-21 14:31:05	VR2W-105214	A69-9001-1252	1
2012-04-21 05:29:38	2012-04-21 15:29:38	VR2W-105214	A69-9001-1252	1
2012-04-21 05:38:59	2012-04-21 15:38:59	VR2W-105214	A69-9001-1252	1
2012-04-21 20:58:26	2012-04-22 06:58:26	VR2W-105219	A69-9001-1252	1
2012-04-21 21:03:08	2012-04-22 07:03:08	VR2W-105219	A69-9001-1252	1
2012-04-21 22:01:09	2012-04-22 08:01:09	VR2W-105222	A69-9001-1252	1
2012-04-21 22:17:00	2012-04-22 08:17:00	VR2W-105218	A69-9001-1252	1
2012-04-22 01:34:48	2012-04-22 11:34:48	VR2W-105214	A69-9001-1252	1
2012-04-22 02:34:10	2012-04-22 12:34:10	VR2W-105214	A69-9001-1252	1
2012-04-22 03:47:31	2012-04-22 13:47:31	VR2W-105214	A69-9001-1252	1
2012-04-22 04:05:19	2012-04-22 14:05:19	VR2W-105214	A69-9001-1252	1
2012-04-22 04:34:57	2012-04-22 14:34:57	VR2W-105214	A69-9001-1252	1
2012-04-22 04:52:00	2012-04-22 14:52:00	VR2W-105214	A69-9001-1252	1
2012-04-22 05:03:37	2012-04-22 15:03:37	VR2W-105214	A69-9001-1252	1
2012-04-22 05:16:24	2012-04-22 15:16:24	VR2W-105214	A69-9001-1252	1
2012-04-22 05:24:00	2012-04-22 15:24:00	VR2W-105214	A69-9001-1252	1
2012-04-22 05:51:02	2012-04-22 15:51:02	VR2W-105214	A69-9001-1252	1
2012-04-22 05:54:52	2012-04-22 15:54:52	VR2W-105214	A69-9001-1252	1
2012-04-22 06:19:26	2012-04-22 16:19:26	VR2W-105214	A69-9001-1252	1
2012-04-22 06:49:31	2012-04-22 16:49:31	VR2W-105214	A69-9001-1252	1
2012-04-22 07:00:28	2012-04-22 17:00:28	VR2W-105214	A69-9001-1252	1
2012-04-22 07:54:03	2012-04-22 17:54:03	VR2W-105214	A69-9001-1252	1
2012-04-22 21:06:52	2012-04-23 07:06:52	VR2W-105214	A69-9001-1252	1
2012-04-22 21:30:54	2012-04-23 07:30:54	VR2W-105214	A69-9001-1252	1
2012-04-22 21:34:13	2012-04-23 07:34:13	VR2W-105214	A69-9001-1252	1
2012-04-22 21:37:36	2012-04-23 07:37:36	VR2W-105214	A69-9001-1252	1
2012-04-22 21:52:46	2012-04-23 07:52:46	VR2W-105214	A69-9001-1252	1
2012-04-23 01:10:20	2012-04-23 11:10:20	VR2W-105214	A69-9001-1252	1
2012-04-23 01:58:02	2012-04-23 11:58:02	VR2W-105214	A69-9001-1252	1
2012-04-23 02:30:48	2012-04-23 12:30:48	VR2W-105214	A69-9001-1252	1
2012-04-23 02:34:39	2012-04-23 12:34:39	VR2W-105214	A69-9001-1252	1
2012-04-23 05:04:30	2012-04-23 15:04:30	VR2W-105214	A69-9001-1252	1
2012-04-23 05:47:04	2012-04-23 15:47:04	VR2W-105214	A69-9001-1252	1
2012-04-23 07:30:32	2012-04-23 17:30:32	VR2W-105214	A69-9001-1252	1
2012-04-23 20:36:20	2012-04-24 06:36:20	VR2W-105214	A69-9001-1252	1
2012-04-23 20:44:55	2012-04-24 06:44:55	VR2W-105214	A69-9001-1252	1
2012-04-23 21:48:43	2012-04-24 07:48:43	VR2W-105214	A69-9001-1252	1
2012-04-24 02:08:16	2012-04-24 12:08:16	VR2W-105214	A69-9001-1252	1
2012-04-24 02:26:56	2012-04-24 12:26:56	VR2W-105214	A69-9001-1252	1
2012-04-24 03:13:08	2012-04-24 13:13:08	VR2W-105214	A69-9001-1252	1
2012-04-24 03:16:56	2012-04-24 13:16:56	VR2W-105214	A69-9001-1252	1
2012-04-24 04:11:41	2012-04-24 14:11:41	VR2W-105214	A69-9001-1252	1
2012-04-24 04:15:09	2012-04-24 14:15:09	VR2W-105214	A69-9001-1252	1
2012-04-24 04:18:51	2012-04-24 14:18:51	VR2W-105214	A69-9001-1252	1
2012-04-24 04:22:59	2012-04-24 14:22:59	VR2W-105214	A69-9001-1252	1
2012-04-24 04:26:20	2012-04-24 14:26:20	VR2W-105214	A69-9001-1252	1
2012-04-24 05:41:11	2012-04-24 15:41:11	VR2W-105214	A69-9001-1252	1
2012-04-24 06:15:31	2012-04-24 16:15:31	VR2W-105214	A69-9001-1252	1
2012-04-24 06:28:24	2012-04-24 16:28:24	VR2W-105214	A69-9001-1252	1
2012-04-24 21:06:24	2012-04-25 07:06:24	VR2W-105214	A69-9001-1252	1
2012-04-24 21:22:52	2012-04-25 07:22:52	VR2W-105214	A69-9001-1252	1
2012-04-25 01:31:43	2012-04-25 11:31:43	VR2W-105214	A69-9001-1252	1
2012-04-25 01:45:00	2012-04-25 11:45:00	VR2W-105214	A69-9001-1252	1
2012-04-25 01:56:06	2012-04-25 11:56:06	VR2W-105214	A69-9001-1252	1
2012-04-25 02:46:50	2012-04-25 12:46:50	VR2W-105214	A69-9001-1252	1
2012-04-25 02:58:52	2012-04-25 12:58:52	VR2W-105214	A69-9001-1252	1
2012-04-25 03:22:51	2012-04-25 13:22:51	VR2W-105214	A69-9001-1252	1
2012-04-25 03:44:12	2012-04-25 13:44:12	VR2W-105214	A69-9001-1252	1
2012-04-25 03:52:41	2012-04-25 13:52:41	VR2W-105214	A69-9001-1252	1
2012-04-25 04:04:07	2012-04-25 14:04:07	VR2W-105214	A69-9001-1252	1
2012-04-25 05:05:13	2012-04-25 15:05:13	VR2W-105214	A69-9001-1252	1
2012-04-25 08:16:30	2012-04-25 18:16:30	VR2W-105214	A69-9001-1252	1
2012-04-26 00:07:39	2012-04-26 10:07:39	VR2W-105214	A69-9001-1252	1
2012-04-26 01:04:27	2012-04-26 11:04:27	VR2W-105214	A69-9001-1252	1
2012-04-26 01:17:12	2012-04-26 11:17:12	VR2W-105214	A69-9001-1252	1
2012-04-26 02:34:28	2012-04-26 12:34:28	VR2W-105214	A69-9001-1252	1
2012-04-26 02:39:03	2012-04-26 12:39:03	VR2W-105214	A69-9001-1252	1
2012-04-26 04:42:12	2012-04-26 14:42:12	VR2W-105214	A69-9001-1252	1
2012-04-26 04:54:55	2012-04-26 14:54:55	VR2W-105214	A69-9001-1252	1
2012-04-26 05:10:53	2012-04-26 15:10:53	VR2W-105214	A69-9001-1252	1
2012-04-26 06:06:44	2012-04-26 16:06:44	VR2W-105214	A69-9001-1252	1
2012-04-26 06:10:44	2012-04-26 16:10:44	VR2W-105214	A69-9001-1252	1
2012-04-26 06:43:52	2012-04-26 16:43:52	VR2W-105214	A69-9001-1252	1
2012-04-26 20:19:59	2012-04-27 06:19:59	VR2W-105214	A69-9001-1252	0
2012-04-26 20:23:29	2012-04-27 06:23:29	VR2W-105214	A69-9001-1252	0
2012-04-26 20:31:29	2012-04-27 06:31:29	VR2W-105214	A69-9001-1252	1
2012-04-26 22:39:33	2012-04-27 08:39:33	VR2W-105214	A69-9001-1252	1
2012-04-26 23:55:49	2012-04-27 09:55:49	VR2W-105214	A69-9001-1252	1
2012-04-27 00:33:16	2012-04-27 10:33:16	VR2W-105214	A69-9001-1252	1
2012-04-27 00:38:07	2012-04-27 10:38:07	VR2W-105214	A69-9001-1252	1
2012-04-27 01:42:25	2012-04-27 11:42:25	VR2W-105214	A69-9001-1252	1
2012-04-27 02:13:01	2012-04-27 12:13:01	VR2W-105214	A69-9001-1252	1
2012-04-27 05:05:27	2012-04-27 15:05:27	VR2W-105214	A69-9001-1252	1
2012-04-27 06:36:42	2012-04-27 16:36:42	VR2W-105214	A69-9001-1252	1
2012-04-27 06:43:40	2012-04-27 16:43:40	VR2W-105214	A69-9001-1252	1
2012-04-27 21:08:47	2012-04-28 07:08:47	VR2W-105214	A69-9001-1252	1
2012-04-27 21:16:10	2012-04-28 07:16:10	VR2W-105214	A69-9001-1252	1
2012-04-27 21:24:26	2012-04-28 07:24:26	VR2W-105214	A69-9001-1252	1
2012-04-27 21:42:37	2012-04-28 07:42:37	VR2W-105214	A69-9001-1252	1
2012-04-27 22:06:39	2012-04-28 08:06:39	VR2W-105214	A69-9001-1252	1
2012-04-27 22:10:45	2012-04-28 08:10:45	VR2W-105214	A69-9001-1252	1
2012-04-28 00:15:05	2012-04-28 10:15:05	VR2W-105214	A69-9001-1252	1
2012-04-28 01:07:56	2012-04-28 11:07:56	VR2W-105214	A69-9001-1252	1
2012-04-28 01:33:04	2012-04-28 11:33:04	VR2W-105214	A69-9001-1252	1
2012-04-28 02:38:21	2012-04-28 12:38:21	VR2W-105214	A69-9001-1252	1
2012-04-28 03:04:19	2012-04-28 13:04:19	VR2W-105214	A69-9001-1252	1
2012-04-28 03:14:57	2012-04-28 13:14:57	VR2W-105214	A69-9001-1252	1
2012-04-28 03:53:03	2012-04-28 13:53:03	VR2W-105214	A69-9001-1252	1
2012-04-28 04:13:11	2012-04-28 14:13:11	VR2W-105214	A69-9001-1252	1
2012-04-28 04:17:32	2012-04-28 14:17:32	VR2W-105214	A69-9001-1252	1
2012-04-28 04:37:40	2012-04-28 14:37:40	VR2W-105214	A69-9001-1252	1
2012-04-28 04:49:30	2012-04-28 14:49:30	VR2W-105214	A69-9001-1252	1
2012-04-28 05:21:07	2012-04-28 15:21:07	VR2W-105214	A69-9001-1252	1
2012-04-28 05:24:42	2012-04-28 15:24:42	VR2W-105214	A69-9001-1252	1
2012-04-28 05:55:33	2012-04-28 15:55:33	VR2W-105214	A69-9001-1252	1
2012-04-28 06:33:48	2012-04-28 16:33:48	VR2W-105214	A69-9001-1252	1
2012-04-28 07:50:27	2012-04-28 17:50:27	VR2W-105214	A69-9001-1252	1
2012-04-28 21:42:28	2012-04-29 07:42:28	VR2W-105218	A69-9001-1252	1
2012-04-28 22:55:14	2012-04-29 08:55:14	VR2W-105214	A69-9001-1252	1
2012-04-28 23:12:24	2012-04-29 09:12:24	VR2W-105214	A69-9001-1252	1
2012-04-29 00:07:58	2012-04-29 10:07:58	VR2W-105214	A69-9001-1252	1
2012-04-29 00:52:35	2012-04-29 10:52:35	VR2W-105214	A69-9001-1252	1
2012-04-29 01:14:02	2012-04-29 11:14:02	VR2W-105214	A69-9001-1252	1
2012-04-29 01:32:32	2012-04-29 11:32:32	VR2W-105214	A69-9001-1252	1
2012-04-29 02:12:50	2012-04-29 12:12:50	VR2W-105214	A69-9001-1252	1
2012-04-29 02:45:49	2012-04-29 12:45:49	VR2W-105214	A69-9001-1252	1
2012-04-29 02:50:10	2012-04-29 12:50:10	VR2W-105214	A69-9001-1252	1
2012-04-29 03:05:38	2012-04-29 13:05:38	VR2W-105214	A69-9001-1252	1
2012-04-29 03:21:17	2012-04-29 13:21:17	VR2W-105214	A69-9001-1252	1
2012-04-29 03:54:09	2012-04-29 13:54:09	VR2W-105214	A69-9001-1252	1
2012-04-29 04:26:16	2012-04-29 14:26:16	VR2W-105214	A69-9001-1252	1
2012-04-29 04:29:41	2012-04-29 14:29:41	VR2W-105214	A69-9001-1252	1
2012-04-29 06:58:08	2012-04-29 16:58:08	VR2W-105214	A69-9001-1252	1
2012-04-29 20:32:52	2012-04-30 06:32:52	VR2W-105214	A69-9001-1252	1
2012-04-29 20:37:42	2012-04-30 06:37:42	VR2W-105214	A69-9001-1252	1
2012-04-29 21:20:07	2012-04-30 07:20:07	VR2W-105214	A69-9001-1252	1
2012-04-29 22:18:44	2012-04-30 08:18:44	VR2W-105214	A69-9001-1252	1
2012-04-30 00:42:30	2012-04-30 10:42:30	VR2W-105214	A69-9001-1252	1
2012-04-30 01:36:34	2012-04-30 11:36:34	VR2W-105214	A69-9001-1252	1
2012-04-30 01:59:36	2012-04-30 11:59:36	VR2W-105214	A69-9001-1252	1
2012-04-30 03:11:55	2012-04-30 13:11:55	VR2W-105214	A69-9001-1252	1
2012-04-30 04:18:57	2012-04-30 14:18:57	VR2W-105214	A69-9001-1252	1
2012-04-30 05:06:08	2012-04-30 15:06:08	VR2W-105214	A69-9001-1252	1
2012-04-30 05:22:56	2012-04-30 15:22:56	VR2W-105214	A69-9001-1252	1
2012-04-30 06:19:27	2012-04-30 16:19:27	VR2W-105214	A69-9001-1252	1
2012-04-30 20:20:11	2012-05-01 06:20:11	VR2W-105214	A69-9001-1252	0
2012-04-30 20:23:51	2012-05-01 06:23:51	VR2W-105214	A69-9001-1252	0
2012-04-30 20:37:36	2012-05-01 06:37:36	VR2W-105214	A69-9001-1252	1
2012-04-30 21:28:32	2012-05-01 07:28:32	VR2W-105218	A69-9001-1252	1
2012-04-30 21:32:15	2012-05-01 07:32:15	VR2W-105218	A69-9001-1252	1
2012-04-30 23:40:04	2012-05-01 09:40:04	VR2W-105214	A69-9001-1252	1
2012-04-30 23:48:34	2012-05-01 09:48:34	VR2W-105214	A69-9001-1252	1
2012-05-01 01:32:15	2012-05-01 11:32:15	VR2W-105214	A69-9001-1252	1
2012-05-01 01:41:44	2012-05-01 11:41:44	VR2W-105214	A69-9001-1252	1
2012-05-01 02:26:19	2012-05-01 12:26:19	VR2W-105214	A69-9001-1252	1
2012-05-01 03:34:53	2012-05-01 13:34:53	VR2W-105214	A69-9001-1252	1
2012-05-01 03:43:38	2012-05-01 13:43:38	VR2W-105214	A69-9001-1252	1
2012-05-01 03:50:46	2012-05-01 13:50:46	VR2W-105214	A69-9001-1252	1
2012-05-01 04:04:46	2012-05-01 14:04:46	VR2W-105214	A69-9001-1252	1
2012-05-01 08:08:37	2012-05-01 18:08:37	VR2W-105214	A69-9001-1252	1
2012-05-01 22:16:34	2012-05-02 08:16:34	VR2W-105216	A69-9001-1252	1
2012-05-02 00:05:48	2012-05-02 10:05:48	VR2W-105214	A69-9001-1252	1
2012-05-02 00:23:55	2012-05-02 10:23:55	VR2W-105214	A69-9001-1252	1
2012-05-02 00:41:13	2012-05-02 10:41:13	VR2W-105214	A69-9001-1252	1
2012-05-02 02:09:59	2012-05-02 12:09:59	VR2W-105214	A69-9001-1252	1
2012-05-02 02:28:52	2012-05-02 12:28:52	VR2W-105214	A69-9001-1252	1
2012-05-02 02:36:48	2012-05-02 12:36:48	VR2W-105214	A69-9001-1252	1
2012-05-02 02:55:00	2012-05-02 12:55:00	VR2W-105214	A69-9001-1252	1
2012-05-02 02:59:13	2012-05-02 12:59:13	VR2W-105214	A69-9001-1252	1
2012-05-02 03:54:35	2012-05-02 13:54:35	VR2W-105214	A69-9001-1252	1
2012-05-02 04:04:16	2012-05-02 14:04:16	VR2W-105214	A69-9001-1252	1
2012-05-02 04:50:27	2012-05-02 14:50:27	VR2W-105214	A69-9001-1252	1
2012-05-02 05:08:54	2012-05-02 15:08:54	VR2W-105214	A69-9001-1252	1
2012-05-02 05:17:12	2012-05-02 15:17:12	VR2W-105214	A69-9001-1252	1
2012-05-02 05:33:56	2012-05-02 15:33:56	VR2W-105214	A69-9001-1252	1
2012-05-02 08:10:04	2012-05-02 18:10:04	VR2W-105214	A69-9001-1252	1
2012-05-02 08:13:33	2012-05-02 18:13:33	VR2W-105214	A69-9001-1252	1
2012-05-02 20:22:47	2012-05-03 06:22:47	VR2W-105214	A69-9001-1252	0
2012-05-02 20:26:04	2012-05-03 06:26:04	VR2W-105214	A69-9001-1252	0
2012-05-02 21:11:14	2012-05-03 07:11:14	VR2W-105221	A69-9001-1252	1
2012-05-02 23:47:08	2012-05-03 09:47:08	VR2W-105214	A69-9001-1252	1
2012-05-03 01:20:08	2012-05-03 11:20:08	VR2W-105214	A69-9001-1252	1
2012-05-03 02:08:42	2012-05-03 12:08:42	VR2W-105214	A69-9001-1252	1
2012-05-03 03:36:47	2012-05-03 13:36:47	VR2W-105214	A69-9001-1252	1
2012-05-03 04:32:54	2012-05-03 14:32:54	VR2W-105214	A69-9001-1252	1
2012-05-03 04:44:47	2012-05-03 14:44:47	VR2W-105214	A69-9001-1252	1
2012-05-03 04:48:05	2012-05-03 14:48:05	VR2W-105214	A69-9001-1252	1
2012-05-03 06:18:24	2012-05-03 16:18:24	VR2W-105214	A69-9001-1252	1
2012-05-03 06:22:02	2012-05-03 16:22:02	VR2W-105214	A69-9001-1252	1
2012-05-04 00:08:55	2012-05-04 10:08:55	VR2W-105214	A69-9001-1252	1
2012-05-04 00:22:53	2012-05-04 10:22:53	VR2W-105214	A69-9001-1252	1
2012-05-04 01:02:37	2012-05-04 11:02:37	VR2W-105214	A69-9001-1252	1
2012-05-04 01:26:23	2012-05-04 11:26:23	VR2W-105214	A69-9001-1252	1
2012-05-04 01:44:07	2012-05-04 11:44:07	VR2W-105214	A69-9001-1252	1
2012-05-04 01:52:40	2012-05-04 11:52:40	VR2W-105214	A69-9001-1252	1
2012-05-04 02:02:16	2012-05-04 12:02:16	VR2W-105214	A69-9001-1252	1
2012-05-04 02:11:15	2012-05-04 12:11:15	VR2W-105214	A69-9001-1252	1
2012-05-04 02:39:41	2012-05-04 12:39:41	VR2W-105214	A69-9001-1252	1
2012-05-04 03:22:15	2012-05-04 13:22:15	VR2W-105214	A69-9001-1252	1
2012-05-04 03:30:33	2012-05-04 13:30:33	VR2W-105214	A69-9001-1252	1
2012-05-04 06:23:12	2012-05-04 16:23:12	VR2W-105214	A69-9001-1252	1
2012-05-04 06:27:03	2012-05-04 16:27:03	VR2W-105214	A69-9001-1252	1
2012-05-04 22:26:39	2012-05-05 08:26:39	VR2W-105214	A69-9001-1252	1
2012-05-04 22:34:23	2012-05-05 08:34:23	VR2W-105214	A69-9001-1252	1
2012-05-05 00:26:36	2012-05-05 10:26:36	VR2W-105214	A69-9001-1252	1
2012-05-05 00:48:56	2012-05-05 10:48:56	VR2W-105214	A69-9001-1252	1
2012-05-05 00:52:23	2012-05-05 10:52:23	VR2W-105214	A69-9001-1252	1
2012-05-05 02:15:27	2012-05-05 12:15:27	VR2W-105214	A69-9001-1252	1
2012-05-05 02:18:44	2012-05-05 12:18:44	VR2W-105214	A69-9001-1252	1
2012-05-05 02:25:22	2012-05-05 12:25:22	VR2W-105214	A69-9001-1252	1
2012-05-05 02:49:49	2012-05-05 12:49:49	VR2W-105214	A69-9001-1252	1
2012-05-05 02:56:38	2012-05-05 12:56:38	VR2W-105214	A69-9001-1252	1
2012-05-05 03:31:21	2012-05-05 13:31:21	VR2W-105214	A69-9001-1252	1
2012-05-05 03:35:22	2012-05-05 13:35:22	VR2W-105214	A69-9001-1252	1
2012-05-05 03:40:07	2012-05-05 13:40:07	VR2W-105214	A69-9001-1252	1
2012-05-05 03:44:40	2012-05-05 13:44:40	VR2W-105214	A69-9001-1252	1
2012-05-05 03:52:27	2012-05-05 13:52:27	VR2W-105214	A69-9001-1252	1
2012-05-05 06:04:43	2012-05-05 16:04:43	VR2W-105214	A69-9001-1252	1
2012-05-05 06:11:41	2012-05-05 16:11:41	VR2W-105214	A69-9001-1252	1
2012-05-05 06:15:34	2012-05-05 16:15:34	VR2W-105214	A69-9001-1252	1
2012-05-05 06:20:04	2012-05-05 16:20:04	VR2W-105214	A69-9001-1252	1
2012-05-05 07:43:26	2012-05-05 17:43:26	VR2W-105214	A69-9001-1252	1
2012-05-05 20:44:00	2012-05-06 06:44:00	VR2W-105221	A69-9001-1252	1
2012-05-05 22:00:10	2012-05-06 08:00:10	VR2W-105222	A69-9001-1252	1
2012-05-05 22:07:14	2012-05-06 08:07:14	VR2W-105219	A69-9001-1252	1
2012-05-06 00:55:00	2012-05-06 10:55:00	VR2W-105214	A69-9001-1252	1
2012-05-06 01:30:29	2012-05-06 11:30:29	VR2W-105214	A69-9001-1252	1
2012-05-06 01:44:32	2012-05-06 11:44:32	VR2W-105214	A69-9001-1252	1
2012-05-06 03:11:37	2012-05-06 13:11:37	VR2W-105214	A69-9001-1252	1
2012-05-06 04:23:15	2012-05-06 14:23:15	VR2W-105214	A69-9001-1252	1
2012-05-06 04:26:46	2012-05-06 14:26:46	VR2W-105214	A69-9001-1252	1
2012-05-06 04:34:47	2012-05-06 14:34:47	VR2W-105214	A69-9001-1252	1
2012-05-06 04:51:03	2012-05-06 14:51:03	VR2W-105214	A69-9001-1252	1
2012-05-06 05:25:30	2012-05-06 15:25:30	VR2W-105214	A69-9001-1252	1
2012-05-06 05:47:05	2012-05-06 15:47:05	VR2W-105214	A69-9001-1252	1
2012-05-06 05:51:01	2012-05-06 15:51:01	VR2W-105214	A69-9001-1252	1
2012-05-06 07:59:51	2012-05-06 17:59:51	VR2W-105214	A69-9001-1252	1
2012-05-06 08:03:58	2012-05-06 18:03:58	VR2W-105214	A69-9001-1252	1
2012-05-06 08:14:05	2012-05-06 18:14:05	VR2W-105214	A69-9001-1252	1
2012-05-06 22:48:09	2012-05-07 08:48:09	VR2W-105215	A69-9001-1252	1
2012-05-07 01:08:05	2012-05-07 11:08:05	VR2W-105214	A69-9001-1252	1
2012-05-07 01:17:47	2012-05-07 11:17:47	VR2W-105214	A69-9001-1252	1
2012-05-07 02:07:32	2012-05-07 12:07:32	VR2W-105214	A69-9001-1252	1
2012-05-07 02:15:26	2012-05-07 12:15:26	VR2W-105214	A69-9001-1252	1
2012-05-07 03:00:42	2012-05-07 13:00:42	VR2W-105214	A69-9001-1252	1
2012-05-07 03:33:31	2012-05-07 13:33:31	VR2W-105214	A69-9001-1252	1
2012-05-07 04:08:27	2012-05-07 14:08:27	VR2W-105214	A69-9001-1252	1
2012-05-07 04:52:43	2012-05-07 14:52:43	VR2W-105214	A69-9001-1252	1
2012-05-07 05:00:38	2012-05-07 15:00:38	VR2W-105214	A69-9001-1252	1
2012-05-07 05:11:51	2012-05-07 15:11:51	VR2W-105214	A69-9001-1252	1
2012-05-07 05:35:20	2012-05-07 15:35:20	VR2W-105214	A69-9001-1252	1
2012-05-07 06:09:30	2012-05-07 16:09:30	VR2W-105214	A69-9001-1252	1
2012-05-07 06:32:35	2012-05-07 16:32:35	VR2W-105214	A69-9001-1252	1
2012-05-07 06:44:17	2012-05-07 16:44:17	VR2W-105214	A69-9001-1252	1
2012-05-07 20:48:42	2012-05-08 06:48:42	VR2W-105221	A69-9001-1252	1
2012-05-08 03:40:40	2012-05-08 13:40:40	VR2W-105214	A69-9001-1252	1
2012-05-08 04:08:41	2012-05-08 14:08:41	VR2W-105214	A69-9001-1252	1
2012-05-08 06:46:04	2012-05-08 16:46:04	VR2W-105214	A69-9001-1252	1
2012-05-08 07:52:35	2012-05-08 17:52:35	VR2W-105214	A69-9001-1252	1
2012-05-09 01:48:55	2012-05-09 11:48:55	VR2W-105214	A69-9001-1252	1
2012-05-09 01:52:26	2012-05-09 11:52:26	VR2W-105214	A69-9001-1252	1
2012-05-09 03:24:59	2012-05-09 13:24:59	VR2W-105214	A69-9001-1252	1
2012-05-09 03:46:04	2012-05-09 13:46:04	VR2W-105214	A69-9001-1252	1
2012-05-09 04:32:13	2012-05-09 14:32:13	VR2W-105214	A69-9001-1252	1
2012-05-09 04:37:04	2012-05-09 14:37:04	VR2W-105214	A69-9001-1252	1
2012-05-09 05:13:13	2012-05-09 15:13:13	VR2W-105214	A69-9001-1252	1
2012-05-09 05:33:56	2012-05-09 15:33:56	VR2W-105214	A69-9001-1252	1
2012-05-09 05:38:21	2012-05-09 15:38:21	VR2W-105214	A69-9001-1252	1
2012-05-09 05:42:19	2012-05-09 15:42:19	VR2W-105214	A69-9001-1252	1
2012-05-09 06:03:32	2012-05-09 16:03:32	VR2W-105214	A69-9001-1252	1
2012-05-09 06:37:59	2012-05-09 16:37:59	VR2W-105214	A69-9001-1252	1
2012-05-09 07:22:37	2012-05-09 17:22:37	VR2W-105214	A69-9001-1252	1
2012-05-09 08:07:16	2012-05-09 18:07:16	VR2W-105214	A69-9001-1252	1
2012-05-09 20:27:40	2012-05-10 06:27:40	VR2W-105214	A69-9001-1252	0
2012-05-09 22:06:29	2012-05-10 08:06:29	VR2W-105214	A69-9001-1252	1
2012-05-09 22:19:54	2012-05-10 08:19:54	VR2W-105214	A69-9001-1252	1
2012-05-10 02:42:13	2012-05-10 12:42:13	VR2W-105214	A69-9001-1252	1
2012-05-10 04:14:57	2012-05-10 14:14:57	VR2W-105214	A69-9001-1252	1
2012-05-10 04:30:01	2012-05-10 14:30:01	VR2W-105214	A69-9001-1252	1
2012-05-10 05:02:27	2012-05-10 15:02:27	VR2W-105214	A69-9001-1252	1
2012-05-10 05:06:41	2012-05-10 15:06:41	VR2W-105214	A69-9001-1252	1
2012-05-10 05:40:45	2012-05-10 15:40:45	VR2W-105214	A69-9001-1252	1
2012-05-10 05:44:03	2012-05-10 15:44:03	VR2W-105214	A69-9001-1252	1
2012-05-10 05:58:47	2012-05-10 15:58:47	VR2W-105214	A69-9001-1252	1
2012-05-10 06:17:31	2012-05-10 16:17:31	VR2W-105214	A69-9001-1252	1
2012-05-10 06:21:39	2012-05-10 16:21:39	VR2W-105214	A69-9001-1252	1
2012-05-10 06:28:33	2012-05-10 16:28:33	VR2W-105214	A69-9001-1252	1
2012-05-10 07:07:03	2012-05-10 17:07:03	VR2W-105214	A69-9001-1252	1
2012-05-10 20:26:30	2012-05-11 06:26:30	VR2W-105214	A69-9001-1252	0
2012-05-10 21:20:53	2012-05-11 07:20:53	VR2W-105214	A69-9001-1252	1
2012-05-10 21:33:34	2012-05-11 07:33:34	VR2W-105214	A69-9001-1252	1
2012-05-10 21:42:12	2012-05-11 07:42:12	VR2W-105214	A69-9001-1252	1
2012-05-11 00:49:10	2012-05-11 10:49:10	VR2W-105214	A69-9001-1252	1
2012-05-11 02:37:02	2012-05-11 12:37:02	VR2W-105214	A69-9001-1252	1
2012-05-11 03:14:08	2012-05-11 13:14:08	VR2W-105214	A69-9001-1252	1
2012-05-11 04:35:50	2012-05-11 14:35:50	VR2W-105214	A69-9001-1252	1
2012-05-11 04:44:47	2012-05-11 14:44:47	VR2W-105214	A69-9001-1252	1
2012-05-11 04:49:37	2012-05-11 14:49:37	VR2W-105214	A69-9001-1252	1
2012-05-11 05:35:42	2012-05-11 15:35:42	VR2W-105214	A69-9001-1252	1
2012-05-11 06:12:05	2012-05-11 16:12:05	VR2W-105214	A69-9001-1252	1
2012-05-11 06:20:20	2012-05-11 16:20:20	VR2W-105214	A69-9001-1252	1
2012-05-11 08:03:58	2012-05-11 18:03:58	VR2W-105214	A69-9001-1252	1
2012-05-11 21:11:11	2012-05-12 07:11:11	VR2W-105216	A69-9001-1252	1
2012-05-11 21:33:57	2012-05-12 07:33:57	VR2W-105214	A69-9001-1252	1
2012-05-11 21:38:06	2012-05-12 07:38:06	VR2W-105214	A69-9001-1252	1
2012-05-12 00:16:41	2012-05-12 10:16:41	VR2W-105214	A69-9001-1252	1
2012-05-12 00:49:45	2012-05-12 10:49:45	VR2W-105214	A69-9001-1252	1
2012-05-12 01:34:07	2012-05-12 11:34:07	VR2W-105214	A69-9001-1252	1
2012-05-12 03:06:19	2012-05-12 13:06:19	VR2W-105214	A69-9001-1252	1
2012-05-12 04:31:52	2012-05-12 14:31:52	VR2W-105214	A69-9001-1252	1
2012-05-12 04:36:47	2012-05-12 14:36:47	VR2W-105214	A69-9001-1252	1
2012-05-12 05:05:14	2012-05-12 15:05:14	VR2W-105214	A69-9001-1252	1
2012-05-12 05:54:25	2012-05-12 15:54:25	VR2W-105214	A69-9001-1252	1
2012-05-12 07:54:45	2012-05-12 17:54:45	VR2W-105214	A69-9001-1252	1
2012-05-12 21:05:49	2012-05-13 07:05:49	VR2W-105214	A69-9001-1252	1
2012-05-12 21:33:46	2012-05-13 07:33:46	VR2W-105214	A69-9001-1252	1
2012-05-12 23:59:58	2012-05-13 09:59:58	VR2W-105214	A69-9001-1252	1
2012-05-13 00:36:37	2012-05-13 10:36:37	VR2W-105214	A69-9001-1252	1
2012-05-13 00:44:13	2012-05-13 10:44:13	VR2W-105214	A69-9001-1252	1
2012-05-13 00:53:22	2012-05-13 10:53:22	VR2W-105214	A69-9001-1252	1
2012-05-13 01:17:40	2012-05-13 11:17:40	VR2W-105214	A69-9001-1252	1
2012-05-13 02:38:14	2012-05-13 12:38:14	VR2W-105214	A69-9001-1252	1
2012-05-13 02:42:23	2012-05-13 12:42:23	VR2W-105214	A69-9001-1252	1
2012-05-13 04:43:36	2012-05-13 14:43:36	VR2W-105214	A69-9001-1252	1
2012-05-13 05:26:57	2012-05-13 15:26:57	VR2W-105214	A69-9001-1252	1
2012-05-13 07:59:05	2012-05-13 17:59:05	VR2W-105214	A69-9001-1252	1
2012-05-13 08:03:25	2012-05-13 18:03:25	VR2W-105214	A69-9001-1252	1
2012-05-13 08:11:26	2012-05-13 18:11:26	VR2W-105214	A69-9001-1252	1
2012-05-13 20:49:45	2012-05-14 06:49:45	VR2W-105214	A69-9001-1252	1
2012-05-13 21:44:06	2012-05-14 07:44:06	VR2W-105213	A69-9001-1252	1
2012-05-13 22:35:05	2012-05-14 08:35:05	VR2W-105214	A69-9001-1252	1
2012-05-13 22:56:56	2012-05-14 08:56:56	VR2W-105214	A69-9001-1252	1
2012-05-13 23:21:01	2012-05-14 09:21:01	VR2W-105214	A69-9001-1252	1
2012-05-13 23:32:16	2012-05-14 09:32:16	VR2W-105214	A69-9001-1252	1
2012-05-13 23:35:32	2012-05-14 09:35:32	VR2W-105214	A69-9001-1252	1
2012-05-13 23:38:49	2012-05-14 09:38:49	VR2W-105214	A69-9001-1252	1
2012-05-13 23:42:07	2012-05-14 09:42:07	VR2W-105214	A69-9001-1252	1
2012-05-14 00:22:23	2012-05-14 10:22:23	VR2W-105214	A69-9001-1252	1
2012-05-14 00:30:34	2012-05-14 10:30:34	VR2W-105214	A69-9001-1252	1
2012-05-14 00:55:46	2012-05-14 10:55:46	VR2W-105214	A69-9001-1252	1
2012-05-14 01:02:38	2012-05-14 11:02:38	VR2W-105214	A69-9001-1252	1
2012-05-14 01:17:36	2012-05-14 11:17:36	VR2W-105214	A69-9001-1252	1
2012-05-14 01:26:17	2012-05-14 11:26:17	VR2W-105214	A69-9001-1252	1
2012-05-14 01:58:08	2012-05-14 11:58:08	VR2W-105214	A69-9001-1252	1
2012-05-14 02:34:50	2012-05-14 12:34:50	VR2W-105214	A69-9001-1252	1
2012-05-14 02:51:11	2012-05-14 12:51:11	VR2W-105214	A69-9001-1252	1
2012-05-14 02:59:02	2012-05-14 12:59:02	VR2W-105214	A69-9001-1252	1
2012-05-14 03:26:28	2012-05-14 13:26:28	VR2W-105214	A69-9001-1252	1
2012-05-14 03:33:52	2012-05-14 13:33:52	VR2W-105214	A69-9001-1252	1
2012-05-14 03:51:34	2012-05-14 13:51:34	VR2W-105214	A69-9001-1252	1
2012-05-14 03:59:04	2012-05-14 13:59:04	VR2W-105214	A69-9001-1252	1
2012-05-14 04:10:10	2012-05-14 14:10:10	VR2W-105214	A69-9001-1252	1
2012-05-14 04:43:47	2012-05-14 14:43:47	VR2W-105214	A69-9001-1252	1
2012-05-14 04:52:31	2012-05-14 14:52:31	VR2W-105214	A69-9001-1252	1
2012-05-14 04:57:03	2012-05-14 14:57:03	VR2W-105214	A69-9001-1252	1
2012-05-14 05:22:33	2012-05-14 15:22:33	VR2W-105214	A69-9001-1252	1
2012-05-14 05:53:28	2012-05-14 15:53:28	VR2W-105214	A69-9001-1252	1
2012-05-14 06:36:02	2012-05-14 16:36:02	VR2W-105214	A69-9001-1252	1
2012-05-14 06:39:25	2012-05-14 16:39:25	VR2W-105214	A69-9001-1252	1
2012-05-14 06:46:40	2012-05-14 16:46:40	VR2W-105214	A69-9001-1252	1
2012-05-14 07:49:59	2012-05-14 17:49:59	VR2W-105214	A69-9001-1252	1
2012-05-14 20:24:40	2012-05-15 06:24:40	VR2W-105214	A69-9001-1252	0
2012-05-14 20:45:34	2012-05-15 06:45:34	VR2W-105217	A69-9001-1252	1
2012-05-14 23:08:18	2012-05-15 09:08:18	VR2W-105214	A69-9001-1252	1
2012-05-15 00:49:40	2012-05-15 10:49:40	VR2W-105214	A69-9001-1252	1
2012-05-15 00:53:43	2012-05-15 10:53:43	VR2W-105214	A69-9001-1252	1
2012-05-15 01:19:58	2012-05-15 11:19:58	VR2W-105214	A69-9001-1252	1
2012-05-15 01:24:51	2012-05-15 11:24:51	VR2W-105214	A69-9001-1252	1
2012-05-15 01:43:23	2012-05-15 11:43:23	VR2W-105214	A69-9001-1252	1
2012-05-15 01:47:04	2012-05-15 11:47:04	VR2W-105214	A69-9001-1252	1
2012-05-15 01:57:43	2012-05-15 11:57:43	VR2W-105214	A69-9001-1252	1
2012-05-15 02:37:46	2012-05-15 12:37:46	VR2W-105214	A69-9001-1252	1
2012-05-15 02:45:16	2012-05-15 12:45:16	VR2W-105214	A69-9001-1252	1
2012-05-15 03:16:18	2012-05-15 13:16:18	VR2W-105214	A69-9001-1252	1
2012-05-15 03:23:32	2012-05-15 13:23:32	VR2W-105214	A69-9001-1252	1
2012-05-15 03:31:14	2012-05-15 13:31:14	VR2W-105214	A69-9001-1252	1
2012-05-15 04:26:55	2012-05-15 14:26:55	VR2W-105214	A69-9001-1252	1
2012-05-15 04:30:42	2012-05-15 14:30:42	VR2W-105214	A69-9001-1252	1
2012-05-15 04:35:02	2012-05-15 14:35:02	VR2W-105214	A69-9001-1252	1
2012-05-15 04:43:00	2012-05-15 14:43:00	VR2W-105214	A69-9001-1252	1
2012-05-15 04:58:12	2012-05-15 14:58:12	VR2W-105214	A69-9001-1252	1
2012-05-15 05:02:13	2012-05-15 15:02:13	VR2W-105214	A69-9001-1252	1
2012-05-15 05:11:36	2012-05-15 15:11:36	VR2W-105214	A69-9001-1252	1
2012-05-15 05:15:55	2012-05-15 15:15:55	VR2W-105214	A69-9001-1252	1
2012-05-15 05:19:37	2012-05-15 15:19:37	VR2W-105214	A69-9001-1252	1
2012-05-15 05:45:38	2012-05-15 15:45:38	VR2W-105214	A69-9001-1252	1
2012-05-15 06:39:53	2012-05-15 16:39:53	VR2W-105214	A69-9001-1252	1
2012-05-15 20:20:57	2012-05-16 06:20:57	VR2W-105214	A69-9001-1252	0
2012-05-15 20:28:42	2012-05-16 06:28:42	VR2W-105214	A69-9001-1252	0
2012-05-15 20:44:23	2012-05-16 06:44:23	VR2W-105219	A69-9001-1252	1
2012-05-15 21:58:55	2012-05-16 07:58:55	VR2W-105217	A69-9001-1252	1
2012-05-16 01:11:20	2012-05-16 11:11:20	VR2W-105214	A69-9001-1252	1
2012-05-16 01:46:07	2012-05-16 11:46:07	VR2W-105214	A69-9001-1252	1
2012-05-16 01:50:04	2012-05-16 11:50:04	VR2W-105214	A69-9001-1252	1
2012-05-16 01:59:03	2012-05-16 11:59:03	VR2W-105214	A69-9001-1252	1
2012-05-16 02:02:50	2012-05-16 12:02:50	VR2W-105214	A69-9001-1252	1
2012-05-16 02:22:03	2012-05-16 12:22:03	VR2W-105214	A69-9001-1252	1
2012-05-16 02:42:36	2012-05-16 12:42:36	VR2W-105214	A69-9001-1252	1
2012-05-16 03:50:04	2012-05-16 13:50:04	VR2W-105214	A69-9001-1252	1
2012-05-16 03:57:25	2012-05-16 13:57:25	VR2W-105214	A69-9001-1252	1
2012-05-16 05:26:53	2012-05-16 15:26:53	VR2W-105214	A69-9001-1252	1
2012-05-16 06:15:05	2012-05-16 16:15:05	VR2W-105214	A69-9001-1252	1
2012-05-16 07:40:49	2012-05-16 17:40:49	VR2W-105214	A69-9001-1252	1
2012-05-17 01:39:34	2012-05-17 11:39:34	VR2W-105214	A69-9001-1252	1
2012-05-17 02:04:30	2012-05-17 12:04:30	VR2W-105214	A69-9001-1252	1
2012-05-17 02:26:16	2012-05-17 12:26:16	VR2W-105214	A69-9001-1252	1
2012-05-17 03:04:35	2012-05-17 13:04:35	VR2W-105214	A69-9001-1252	1
2012-05-17 03:12:26	2012-05-17 13:12:26	VR2W-105214	A69-9001-1252	1
2012-05-17 03:16:21	2012-05-17 13:16:21	VR2W-105214	A69-9001-1252	1
2012-05-17 03:36:56	2012-05-17 13:36:56	VR2W-105214	A69-9001-1252	1
2012-05-17 03:40:46	2012-05-17 13:40:46	VR2W-105214	A69-9001-1252	1
2012-05-17 04:18:21	2012-05-17 14:18:21	VR2W-105214	A69-9001-1252	1
2012-05-17 04:35:06	2012-05-17 14:35:06	VR2W-105214	A69-9001-1252	1
2012-05-17 04:49:05	2012-05-17 14:49:05	VR2W-105214	A69-9001-1252	1
2012-05-17 04:53:06	2012-05-17 14:53:06	VR2W-105214	A69-9001-1252	1
2012-05-17 05:06:59	2012-05-17 15:06:59	VR2W-105214	A69-9001-1252	1
2012-05-17 05:19:34	2012-05-17 15:19:34	VR2W-105214	A69-9001-1252	1
2012-05-17 05:26:24	2012-05-17 15:26:24	VR2W-105214	A69-9001-1252	1
2012-05-17 05:34:09	2012-05-17 15:34:09	VR2W-105214	A69-9001-1252	1
2012-05-17 06:23:04	2012-05-17 16:23:04	VR2W-105214	A69-9001-1252	1
2012-05-17 07:36:34	2012-05-17 17:36:34	VR2W-105214	A69-9001-1252	1
2012-05-18 01:05:30	2012-05-18 11:05:30	VR2W-105214	A69-9001-1252	1
2012-05-18 01:28:35	2012-05-18 11:28:35	VR2W-105214	A69-9001-1252	1
2012-05-18 04:10:46	2012-05-18 14:10:46	VR2W-105214	A69-9001-1252	1
2012-05-18 04:40:56	2012-05-18 14:40:56	VR2W-105214	A69-9001-1252	1
2012-05-18 04:54:03	2012-05-18 14:54:03	VR2W-105214	A69-9001-1252	1
2012-05-18 05:03:15	2012-05-18 15:03:15	VR2W-105214	A69-9001-1252	1
2012-05-18 05:16:54	2012-05-18 15:16:54	VR2W-105214	A69-9001-1252	1
2012-05-18 08:08:40	2012-05-18 18:08:40	VR2W-105214	A69-9001-1252	1
2012-05-19 01:49:18	2012-05-19 11:49:18	VR2W-105214	A69-9001-1252	1
2012-05-19 02:32:54	2012-05-19 12:32:54	VR2W-105214	A69-9001-1252	1
2012-05-19 03:00:52	2012-05-19 13:00:52	VR2W-105214	A69-9001-1252	1
2012-05-19 03:25:47	2012-05-19 13:25:47	VR2W-105214	A69-9001-1252	1
2012-05-19 03:39:10	2012-05-19 13:39:10	VR2W-105214	A69-9001-1252	1
2012-05-19 03:42:49	2012-05-19 13:42:49	VR2W-105214	A69-9001-1252	1
2012-05-19 04:26:39	2012-05-19 14:26:39	VR2W-105214	A69-9001-1252	1
2012-05-19 05:13:45	2012-05-19 15:13:45	VR2W-105214	A69-9001-1252	1
2012-05-19 05:20:23	2012-05-19 15:20:23	VR2W-105214	A69-9001-1252	1
2012-05-19 05:27:20	2012-05-19 15:27:20	VR2W-105214	A69-9001-1252	1
2012-05-19 05:58:30	2012-05-19 15:58:30	VR2W-105214	A69-9001-1252	1
2012-05-19 07:59:29	2012-05-19 17:59:29	VR2W-105214	A69-9001-1252	1
2012-05-19 08:11:22	2012-05-19 18:11:22	VR2W-105214	A69-9001-1252	1
2012-05-19 20:34:03	2012-05-20 06:34:03	VR2W-105216	A69-9001-1252	1
2012-05-19 21:56:36	2012-05-20 07:56:36	VR2W-105214	A69-9001-1252	1
2012-05-19 22:07:47	2012-05-20 08:07:47	VR2W-105214	A69-9001-1252	1
2012-05-19 22:11:15	2012-05-20 08:11:15	VR2W-105214	A69-9001-1252	1
2012-05-20 00:21:49	2012-05-20 10:21:49	VR2W-105214	A69-9001-1252	1
2012-05-20 01:42:39	2012-05-20 11:42:39	VR2W-105214	A69-9001-1252	1
2012-05-20 02:03:22	2012-05-20 12:03:22	VR2W-105214	A69-9001-1252	1
2012-05-20 03:59:20	2012-05-20 13:59:20	VR2W-105214	A69-9001-1252	1
2012-05-20 04:16:38	2012-05-20 14:16:38	VR2W-105214	A69-9001-1252	1
2012-05-20 04:28:55	2012-05-20 14:28:55	VR2W-105214	A69-9001-1252	1
2012-05-20 05:38:40	2012-05-20 15:38:40	VR2W-105214	A69-9001-1252	1
2012-05-20 05:54:47	2012-05-20 15:54:47	VR2W-105214	A69-9001-1252	1
2012-05-20 06:49:51	2012-05-20 16:49:51	VR2W-105214	A69-9001-1252	1
2012-05-20 08:00:44	2012-05-20 18:00:44	VR2W-105214	A69-9001-1252	1
2012-05-20 08:05:06	2012-05-20 18:05:06	VR2W-105214	A69-9001-1252	1
2012-05-20 20:35:13	2012-05-21 06:35:13	VR2W-105217	A69-9001-1252	1
2012-05-21 01:09:46	2012-05-21 11:09:46	VR2W-105214	A69-9001-1252	1
2012-05-21 01:41:07	2012-05-21 11:41:07	VR2W-105214	A69-9001-1252	1
2012-05-21 02:05:02	2012-05-21 12:05:02	VR2W-105214	A69-9001-1252	1
2012-05-21 02:09:15	2012-05-21 12:09:15	VR2W-105214	A69-9001-1252	1
2012-05-21 02:42:26	2012-05-21 12:42:26	VR2W-105214	A69-9001-1252	1
2012-05-21 03:09:29	2012-05-21 13:09:29	VR2W-105214	A69-9001-1252	1
2012-05-21 03:48:21	2012-05-21 13:48:21	VR2W-105214	A69-9001-1252	1
2012-05-21 04:55:16	2012-05-21 14:55:16	VR2W-105214	A69-9001-1252	1
2012-05-21 05:03:27	2012-05-21 15:03:27	VR2W-105214	A69-9001-1252	1
2012-05-21 05:07:49	2012-05-21 15:07:49	VR2W-105214	A69-9001-1252	1
2012-05-21 05:50:32	2012-05-21 15:50:32	VR2W-105214	A69-9001-1252	1
2012-05-21 06:46:15	2012-05-21 16:46:15	VR2W-105214	A69-9001-1252	1
2012-05-21 22:49:43	2012-05-22 08:49:43	VR2W-105214	A69-9001-1252	1
2012-05-22 01:57:54	2012-05-22 11:57:54	VR2W-105214	A69-9001-1252	1
2012-05-22 02:31:09	2012-05-22 12:31:09	VR2W-105214	A69-9001-1252	1
2012-05-22 02:49:08	2012-05-22 12:49:08	VR2W-105214	A69-9001-1252	1
2012-05-22 03:28:30	2012-05-22 13:28:30	VR2W-105214	A69-9001-1252	1
2012-05-22 05:20:23	2012-05-22 15:20:23	VR2W-105214	A69-9001-1252	1
2012-05-22 05:47:15	2012-05-22 15:47:15	VR2W-105214	A69-9001-1252	1
2012-05-22 07:19:05	2012-05-22 17:19:05	VR2W-105214	A69-9001-1252	1
2012-05-22 07:31:59	2012-05-22 17:31:59	VR2W-105214	A69-9001-1252	1
2012-05-22 20:27:44	2012-05-23 06:27:44	VR2W-105214	A69-9001-1252	0
2012-05-23 00:08:19	2012-05-23 10:08:19	VR2W-105214	A69-9001-1252	1
2012-05-23 00:49:45	2012-05-23 10:49:45	VR2W-105214	A69-9001-1252	1
2012-05-23 01:11:46	2012-05-23 11:11:46	VR2W-105214	A69-9001-1252	1
2012-05-23 01:40:53	2012-05-23 11:40:53	VR2W-105214	A69-9001-1252	1
2012-05-23 01:48:07	2012-05-23 11:48:07	VR2W-105214	A69-9001-1252	1
2012-05-23 03:00:04	2012-05-23 13:00:04	VR2W-105214	A69-9001-1252	1
2012-05-23 03:24:55	2012-05-23 13:24:55	VR2W-105214	A69-9001-1252	1
2012-05-23 04:27:05	2012-05-23 14:27:05	VR2W-105214	A69-9001-1252	1
2012-05-23 04:35:31	2012-05-23 14:35:31	VR2W-105214	A69-9001-1252	1
2012-05-23 04:44:39	2012-05-23 14:44:39	VR2W-105214	A69-9001-1252	1
2012-05-23 05:06:13	2012-05-23 15:06:13	VR2W-105214	A69-9001-1252	1
2012-05-23 05:35:51	2012-05-23 15:35:51	VR2W-105214	A69-9001-1252	1
2012-05-23 05:40:18	2012-05-23 15:40:18	VR2W-105214	A69-9001-1252	1
2012-05-23 05:44:16	2012-05-23 15:44:16	VR2W-105214	A69-9001-1252	1
2012-05-23 05:53:20	2012-05-23 15:53:20	VR2W-105214	A69-9001-1252	1
2012-05-23 06:01:50	2012-05-23 16:01:50	VR2W-105214	A69-9001-1252	1
2012-05-23 06:06:05	2012-05-23 16:06:05	VR2W-105214	A69-9001-1252	1
2012-05-23 06:40:37	2012-05-23 16:40:37	VR2W-105214	A69-9001-1252	1
2012-05-23 06:48:22	2012-05-23 16:48:22	VR2W-105214	A69-9001-1252	1
2012-05-23 06:54:53	2012-05-23 16:54:53	VR2W-105214	A69-9001-1252	1
2012-05-23 06:58:09	2012-05-23 16:58:09	VR2W-105214	A69-9001-1252	1
2012-05-23 20:27:32	2012-05-24 06:27:32	VR2W-105214	A69-9001-1252	0
2012-05-23 20:35:23	2012-05-24 06:35:23	VR2W-105214	A69-9001-1252	1
2012-05-23 20:48:12	2012-05-24 06:48:12	VR2W-105214	A69-9001-1252	1
2012-05-24 00:58:26	2012-05-24 10:58:26	VR2W-105214	A69-9001-1252	1
2012-05-24 02:29:44	2012-05-24 12:29:44	VR2W-105214	A69-9001-1252	1
2012-05-24 02:34:37	2012-05-24 12:34:37	VR2W-105214	A69-9001-1252	1
2012-05-24 02:56:28	2012-05-24 12:56:28	VR2W-105214	A69-9001-1252	1
2012-05-24 03:20:36	2012-05-24 13:20:36	VR2W-105214	A69-9001-1252	1
2012-05-24 04:11:53	2012-05-24 14:11:53	VR2W-105214	A69-9001-1252	1
2012-05-24 04:39:40	2012-05-24 14:39:40	VR2W-105214	A69-9001-1252	1
2012-05-24 04:48:11	2012-05-24 14:48:11	VR2W-105214	A69-9001-1252	1
2012-05-24 04:55:58	2012-05-24 14:55:58	VR2W-105214	A69-9001-1252	1
2012-05-24 04:59:49	2012-05-24 14:59:49	VR2W-105214	A69-9001-1252	1
2012-05-24 05:45:52	2012-05-24 15:45:52	VR2W-105214	A69-9001-1252	1
2012-05-24 06:08:39	2012-05-24 16:08:39	VR2W-105214	A69-9001-1252	1
2012-05-24 08:01:41	2012-05-24 18:01:41	VR2W-105214	A69-9001-1252	1
2012-05-24 15:12:49	2012-05-25 01:12:49	VR2W-105214	A69-9001-1252	0
2012-05-24 21:03:18	2012-05-25 07:03:18	VR2W-105214	A69-9001-1252	1
2012-05-24 21:36:51	2012-05-25 07:36:51	VR2W-105214	A69-9001-1252	1
2012-05-24 22:32:52	2012-05-25 08:32:52	VR2W-105214	A69-9001-1252	1
2012-05-24 22:50:15	2012-05-25 08:50:15	VR2W-105214	A69-9001-1252	1
2012-05-24 23:14:21	2012-05-25 09:14:21	VR2W-105214	A69-9001-1252	1
2012-05-25 00:34:44	2012-05-25 10:34:44	VR2W-105214	A69-9001-1252	1
2012-05-25 01:06:53	2012-05-25 11:06:53	VR2W-105214	A69-9001-1252	1
2012-05-25 01:20:28	2012-05-25 11:20:28	VR2W-105214	A69-9001-1252	1
2012-05-25 01:29:07	2012-05-25 11:29:07	VR2W-105214	A69-9001-1252	1
2012-05-25 03:21:53	2012-05-25 13:21:53	VR2W-105214	A69-9001-1252	1
2012-05-25 04:27:57	2012-05-25 14:27:57	VR2W-105214	A69-9001-1252	1
2012-05-25 05:27:22	2012-05-25 15:27:22	VR2W-105214	A69-9001-1252	1
2012-05-25 06:52:36	2012-05-25 16:52:36	VR2W-105214	A69-9001-1252	1
2012-05-25 21:27:17	2012-05-26 07:27:17	VR2W-105214	A69-9001-1252	1
2012-05-25 22:17:59	2012-05-26 08:17:59	VR2W-105215	A69-9001-1252	1
2012-05-25 22:45:06	2012-05-26 08:45:06	VR2W-105214	A69-9001-1252	1
2012-05-25 23:21:38	2012-05-26 09:21:38	VR2W-105214	A69-9001-1252	1
2012-05-26 00:33:53	2012-05-26 10:33:53	VR2W-105214	A69-9001-1252	1
2012-05-26 02:18:24	2012-05-26 12:18:24	VR2W-105214	A69-9001-1252	1
2012-05-26 03:02:17	2012-05-26 13:02:17	VR2W-105214	A69-9001-1252	1
2012-05-26 04:06:47	2012-05-26 14:06:47	VR2W-105214	A69-9001-1252	1
2012-05-26 04:28:35	2012-05-26 14:28:35	VR2W-105214	A69-9001-1252	1
2012-05-26 06:21:33	2012-05-26 16:21:33	VR2W-105216	A69-9001-1252	1
2012-05-26 06:49:16	2012-05-26 16:49:16	VR2W-105216	A69-9001-1252	1
2012-05-27 01:38:38	2012-05-27 11:38:38	VR2W-105214	A69-9001-1252	1
2012-05-27 01:42:52	2012-05-27 11:42:52	VR2W-105214	A69-9001-1252	1
2012-05-27 02:07:47	2012-05-27 12:07:47	VR2W-105214	A69-9001-1252	1
2012-05-27 02:24:18	2012-05-27 12:24:18	VR2W-105214	A69-9001-1252	1
2012-05-27 02:52:51	2012-05-27 12:52:51	VR2W-105214	A69-9001-1252	1
2012-05-27 03:49:46	2012-05-27 13:49:46	VR2W-105214	A69-9001-1252	1
2012-05-27 07:26:41	2012-05-27 17:26:41	VR2W-105214	A69-9001-1252	1
2012-05-27 20:44:51	2012-05-28 06:44:51	VR2W-105214	A69-9001-1252	1
2012-05-27 20:48:47	2012-05-28 06:48:47	VR2W-105214	A69-9001-1252	1
2012-05-27 20:53:23	2012-05-28 06:53:23	VR2W-105214	A69-9001-1252	1
2012-05-27 21:14:09	2012-05-28 07:14:09	VR2W-105214	A69-9001-1252	1
2012-05-27 21:37:07	2012-05-28 07:37:07	VR2W-105214	A69-9001-1252	1
2012-05-27 21:45:20	2012-05-28 07:45:20	VR2W-105214	A69-9001-1252	1
2012-05-27 22:02:09	2012-05-28 08:02:09	VR2W-105214	A69-9001-1252	1
2012-05-27 22:55:48	2012-05-28 08:55:48	VR2W-105214	A69-9001-1252	1
2012-05-27 23:04:40	2012-05-28 09:04:40	VR2W-105214	A69-9001-1252	1
2012-05-27 23:09:24	2012-05-28 09:09:24	VR2W-105214	A69-9001-1252	1
2012-05-27 23:13:57	2012-05-28 09:13:57	VR2W-105214	A69-9001-1252	1
2012-05-27 23:40:09	2012-05-28 09:40:09	VR2W-105214	A69-9001-1252	1
2012-05-28 00:08:07	2012-05-28 10:08:07	VR2W-105214	A69-9001-1252	1
2012-05-28 02:04:09	2012-05-28 12:04:09	VR2W-105214	A69-9001-1252	1
2012-05-28 02:22:54	2012-05-28 12:22:54	VR2W-105214	A69-9001-1252	1
2012-05-28 03:06:32	2012-05-28 13:06:32	VR2W-105214	A69-9001-1252	1
2012-05-28 03:15:20	2012-05-28 13:15:20	VR2W-105214	A69-9001-1252	1
2012-05-28 04:07:38	2012-05-28 14:07:38	VR2W-105214	A69-9001-1252	1
2012-05-28 04:14:47	2012-05-28 14:14:47	VR2W-105214	A69-9001-1252	1
2012-05-28 04:29:19	2012-05-28 14:29:19	VR2W-105214	A69-9001-1252	1
2012-05-28 05:09:47	2012-05-28 15:09:47	VR2W-105214	A69-9001-1252	1
2012-05-28 05:30:18	2012-05-28 15:30:18	VR2W-105214	A69-9001-1252	1
2012-05-28 06:08:11	2012-05-28 16:08:11	VR2W-105214	A69-9001-1252	1
2012-05-28 21:35:31	2012-05-29 07:35:31	VR2W-105218	A69-9001-1252	1
2012-05-28 21:39:01	2012-05-29 07:39:01	VR2W-105218	A69-9001-1252	1
2012-05-28 22:58:28	2012-05-29 08:58:28	VR2W-105214	A69-9001-1252	1
2012-05-28 23:12:19	2012-05-29 09:12:19	VR2W-105214	A69-9001-1252	1
2012-05-29 00:15:47	2012-05-29 10:15:47	VR2W-105214	A69-9001-1252	1
2012-05-29 00:20:09	2012-05-29 10:20:09	VR2W-105214	A69-9001-1252	1
2012-05-29 00:36:44	2012-05-29 10:36:44	VR2W-105214	A69-9001-1252	1
2012-05-29 00:55:05	2012-05-29 10:55:05	VR2W-105214	A69-9001-1252	1
2012-05-29 01:33:14	2012-05-29 11:33:14	VR2W-105214	A69-9001-1252	1
2012-05-29 01:43:15	2012-05-29 11:43:15	VR2W-105214	A69-9001-1252	1
2012-05-29 01:58:36	2012-05-29 11:58:36	VR2W-105214	A69-9001-1252	1
2012-05-29 02:26:32	2012-05-29 12:26:32	VR2W-105214	A69-9001-1252	1
2012-05-29 02:38:46	2012-05-29 12:38:46	VR2W-105214	A69-9001-1252	1
2012-05-29 02:45:52	2012-05-29 12:45:52	VR2W-105214	A69-9001-1252	1
2012-05-29 03:18:22	2012-05-29 13:18:22	VR2W-105214	A69-9001-1252	1
2012-05-29 03:26:39	2012-05-29 13:26:39	VR2W-105214	A69-9001-1252	1
2012-05-29 03:43:32	2012-05-29 13:43:32	VR2W-105214	A69-9001-1252	1
2012-05-29 03:56:45	2012-05-29 13:56:45	VR2W-105214	A69-9001-1252	1
2012-05-29 04:47:48	2012-05-29 14:47:48	VR2W-105214	A69-9001-1252	1
2012-05-29 05:16:32	2012-05-29 15:16:32	VR2W-105214	A69-9001-1252	1
2012-05-29 07:21:41	2012-05-29 17:21:41	VR2W-105214	A69-9001-1252	1
2012-05-29 22:44:47	2012-05-30 08:44:47	VR2W-105214	A69-9001-1252	1
2012-05-29 23:00:43	2012-05-30 09:00:43	VR2W-105214	A69-9001-1252	1
2012-05-30 00:28:29	2012-05-30 10:28:29	VR2W-105214	A69-9001-1252	1
2012-05-30 00:32:53	2012-05-30 10:32:53	VR2W-105214	A69-9001-1252	1
2012-05-30 01:54:42	2012-05-30 11:54:42	VR2W-105214	A69-9001-1252	1
2012-05-30 02:07:04	2012-05-30 12:07:04	VR2W-105214	A69-9001-1252	1
2012-05-30 02:16:36	2012-05-30 12:16:36	VR2W-105214	A69-9001-1252	1
2012-05-30 02:39:38	2012-05-30 12:39:38	VR2W-105214	A69-9001-1252	1
2012-05-30 02:48:28	2012-05-30 12:48:28	VR2W-105214	A69-9001-1252	1
2012-05-30 02:56:00	2012-05-30 12:56:00	VR2W-105214	A69-9001-1252	1
2012-05-30 03:17:19	2012-05-30 13:17:19	VR2W-105214	A69-9001-1252	1
2012-05-30 03:49:26	2012-05-30 13:49:26	VR2W-105214	A69-9001-1252	1
2012-05-30 03:53:27	2012-05-30 13:53:27	VR2W-105214	A69-9001-1252	1
2012-05-30 05:24:02	2012-05-30 15:24:02	VR2W-105214	A69-9001-1252	1
2012-05-30 21:10:37	2012-05-31 07:10:37	VR2W-105219	A69-9001-1252	1
2012-05-30 21:36:32	2012-05-31 07:36:32	VR2W-105219	A69-9001-1252	1
2012-05-30 22:47:10	2012-05-31 08:47:10	VR2W-105214	A69-9001-1252	1
2012-05-30 23:05:55	2012-05-31 09:05:55	VR2W-105214	A69-9001-1252	1
2012-05-30 23:47:04	2012-05-31 09:47:04	VR2W-105214	A69-9001-1252	1
2012-05-30 23:59:34	2012-05-31 09:59:34	VR2W-105214	A69-9001-1252	1
2012-05-31 00:06:12	2012-05-31 10:06:12	VR2W-105214	A69-9001-1252	1
2012-05-31 00:17:01	2012-05-31 10:17:01	VR2W-105214	A69-9001-1252	1
2012-05-31 00:21:27	2012-05-31 10:21:27	VR2W-105214	A69-9001-1252	1
2012-05-31 00:42:26	2012-05-31 10:42:26	VR2W-105214	A69-9001-1252	1
2012-05-31 00:46:03	2012-05-31 10:46:03	VR2W-105214	A69-9001-1252	1
2012-05-31 03:17:35	2012-05-31 13:17:35	VR2W-105214	A69-9001-1252	1
2012-05-31 04:24:57	2012-05-31 14:24:57	VR2W-105214	A69-9001-1252	1
2012-05-31 06:00:17	2012-05-31 16:00:17	VR2W-105214	A69-9001-1252	1
2012-05-31 21:50:43	2012-06-01 07:50:43	VR2W-105219	A69-9001-1252	1
2012-06-01 00:55:41	2012-06-01 10:55:41	VR2W-105214	A69-9001-1252	1
2012-06-01 01:20:57	2012-06-01 11:20:57	VR2W-105214	A69-9001-1252	1
2012-06-01 02:08:16	2012-06-01 12:08:16	VR2W-105214	A69-9001-1252	1
2012-06-01 02:38:08	2012-06-01 12:38:08	VR2W-105214	A69-9001-1252	1
2012-06-01 03:04:37	2012-06-01 13:04:37	VR2W-105214	A69-9001-1252	1
2012-06-01 03:21:16	2012-06-01 13:21:16	VR2W-105214	A69-9001-1252	1
2012-06-01 03:37:27	2012-06-01 13:37:27	VR2W-105214	A69-9001-1252	1
2012-06-01 03:46:22	2012-06-01 13:46:22	VR2W-105214	A69-9001-1252	1
2012-06-01 04:35:18	2012-06-01 14:35:18	VR2W-105214	A69-9001-1252	1
2012-06-01 07:33:11	2012-06-01 17:33:11	VR2W-105214	A69-9001-1252	1
2012-06-01 08:01:35	2012-06-01 18:01:35	VR2W-105214	A69-9001-1252	1
2012-06-02 00:22:16	2012-06-02 10:22:16	VR2W-105214	A69-9001-1252	1
2012-06-02 00:26:13	2012-06-02 10:26:13	VR2W-105214	A69-9001-1252	1
2012-06-02 00:30:51	2012-06-02 10:30:51	VR2W-105214	A69-9001-1252	1
2012-06-02 00:38:58	2012-06-02 10:38:58	VR2W-105214	A69-9001-1252	1
2012-06-02 01:07:40	2012-06-02 11:07:40	VR2W-105214	A69-9001-1252	1
2012-06-02 01:14:55	2012-06-02 11:14:55	VR2W-105214	A69-9001-1252	1
2012-06-02 01:22:44	2012-06-02 11:22:44	VR2W-105214	A69-9001-1252	1
2012-06-02 01:44:40	2012-06-02 11:44:40	VR2W-105214	A69-9001-1252	1
2012-06-02 01:56:33	2012-06-02 11:56:33	VR2W-105214	A69-9001-1252	1
2012-06-02 01:59:49	2012-06-02 11:59:49	VR2W-105214	A69-9001-1252	1
2012-06-02 02:24:48	2012-06-02 12:24:48	VR2W-105214	A69-9001-1252	1
2012-06-02 02:28:37	2012-06-02 12:28:37	VR2W-105214	A69-9001-1252	1
2012-06-02 02:33:01	2012-06-02 12:33:01	VR2W-105214	A69-9001-1252	1
2012-06-02 03:16:13	2012-06-02 13:16:13	VR2W-105214	A69-9001-1252	1
2012-06-02 03:34:39	2012-06-02 13:34:39	VR2W-105214	A69-9001-1252	1
2012-06-02 04:20:29	2012-06-02 14:20:29	VR2W-105214	A69-9001-1252	1
2012-06-02 04:56:37	2012-06-02 14:56:37	VR2W-105214	A69-9001-1252	1
2012-06-02 06:03:26	2012-06-02 16:03:26	VR2W-105214	A69-9001-1252	1
2012-06-02 06:26:22	2012-06-02 16:26:22	VR2W-105214	A69-9001-1252	1
2012-06-02 07:49:30	2012-06-02 17:49:30	VR2W-105214	A69-9001-1252	1
2012-06-02 22:02:54	2012-06-03 08:02:54	VR2W-105215	A69-9001-1252	1
2012-06-03 03:14:20	2012-06-03 13:14:20	VR2W-105214	A69-9001-1252	1
2012-06-03 03:38:52	2012-06-03 13:38:52	VR2W-105214	A69-9001-1252	1
2012-06-03 03:58:20	2012-06-03 13:58:20	VR2W-105214	A69-9001-1252	1
2012-06-03 04:12:15	2012-06-03 14:12:15	VR2W-105214	A69-9001-1252	1
2012-06-03 04:26:56	2012-06-03 14:26:56	VR2W-105214	A69-9001-1252	1
2012-06-03 05:04:09	2012-06-03 15:04:09	VR2W-105214	A69-9001-1252	1
2012-06-03 05:08:30	2012-06-03 15:08:30	VR2W-105214	A69-9001-1252	1
2012-06-03 05:56:18	2012-06-03 15:56:18	VR2W-105214	A69-9001-1252	1
2012-06-03 07:25:44	2012-06-03 17:25:44	VR2W-105214	A69-9001-1252	1
2012-06-03 07:57:31	2012-06-03 17:57:31	VR2W-105214	A69-9001-1252	1
2012-06-03 08:08:55	2012-06-03 18:08:55	VR2W-105214	A69-9001-1252	1
2012-06-03 21:49:32	2012-06-04 07:49:32	VR2W-105214	A69-9001-1252	1
2012-06-04 02:47:20	2012-06-04 12:47:20	VR2W-105214	A69-9001-1252	1
2012-06-04 03:31:33	2012-06-04 13:31:33	VR2W-105214	A69-9001-1252	1
2012-06-04 03:47:12	2012-06-04 13:47:12	VR2W-105214	A69-9001-1252	1
2012-06-04 03:51:43	2012-06-04 13:51:43	VR2W-105214	A69-9001-1252	1
2012-06-04 04:16:21	2012-06-04 14:16:21	VR2W-105214	A69-9001-1252	1
2012-06-04 04:20:36	2012-06-04 14:20:36	VR2W-105214	A69-9001-1252	1
2012-06-04 04:52:17	2012-06-04 14:52:17	VR2W-105214	A69-9001-1252	1
2012-06-04 05:25:32	2012-06-04 15:25:32	VR2W-105214	A69-9001-1252	1
2012-06-04 08:09:31	2012-06-04 18:09:31	VR2W-105214	A69-9001-1252	1
2012-06-04 10:05:06	2012-06-04 20:05:06	VR2W-105214	A69-9001-1252	0
2012-06-04 20:27:02	2012-06-05 06:27:02	VR2W-105214	A69-9001-1252	0
2012-06-04 20:35:39	2012-06-05 06:35:39	VR2W-105218	A69-9001-1252	1
2012-06-05 02:59:22	2012-06-05 12:59:22	VR2W-105214	A69-9001-1252	1
2012-06-05 03:20:30	2012-06-05 13:20:30	VR2W-105214	A69-9001-1252	1
2012-06-05 04:01:05	2012-06-05 14:01:05	VR2W-105214	A69-9001-1252	1
2012-06-05 04:26:22	2012-06-05 14:26:22	VR2W-105214	A69-9001-1252	1
2012-06-05 04:30:55	2012-06-05 14:30:55	VR2W-105214	A69-9001-1252	1
2012-06-05 04:55:09	2012-06-05 14:55:09	VR2W-105214	A69-9001-1252	1
2012-06-05 05:07:31	2012-06-05 15:07:31	VR2W-105214	A69-9001-1252	1
2012-06-05 05:12:20	2012-06-05 15:12:20	VR2W-105214	A69-9001-1252	1
2012-06-05 05:17:02	2012-06-05 15:17:02	VR2W-105214	A69-9001-1252	1
2012-06-05 05:35:06	2012-06-05 15:35:06	VR2W-105214	A69-9001-1252	1
2012-06-05 08:02:54	2012-06-05 18:02:54	VR2W-105214	A69-9001-1252	1
2012-06-05 08:06:22	2012-06-05 18:06:22	VR2W-105214	A69-9001-1252	1
2012-06-05 08:10:03	2012-06-05 18:10:03	VR2W-105214	A69-9001-1252	1
2012-06-05 20:40:53	2012-06-06 06:40:53	VR2W-105218	A69-9001-1252	1
2012-06-06 03:17:46	2012-06-06 13:17:46	VR2W-105214	A69-9001-1252	1
2012-06-06 04:37:21	2012-06-06 14:37:21	VR2W-105214	A69-9001-1252	1
2012-06-06 07:49:11	2012-06-06 17:49:11	VR2W-105214	A69-9001-1252	1
2012-06-06 09:26:15	2012-06-06 19:26:15	VR2W-105214	A69-9001-1252	0
2012-06-06 09:38:06	2012-06-06 19:38:06	VR2W-105214	A69-9001-1252	0
2012-06-06 11:01:26	2012-06-06 21:01:26	VR2W-105214	A69-9001-1252	0
2012-06-06 14:48:32	2012-06-07 00:48:32	VR2W-105214	A69-9001-1252	0
2012-06-06 15:25:38	2012-06-07 01:25:38	VR2W-105214	A69-9001-1252	0
2012-06-06 15:38:36	2012-06-07 01:38:36	VR2W-105214	A69-9001-1252	0
2012-06-06 20:39:25	2012-06-07 06:39:25	VR2W-105218	A69-9001-1252	1
2012-06-07 02:04:56	2012-06-07 12:04:56	VR2W-105214	A69-9001-1252	1
2012-06-07 03:03:09	2012-06-07 13:03:09	VR2W-105214	A69-9001-1252	1
2012-06-07 05:11:00	2012-06-07 15:11:00	VR2W-105214	A69-9001-1252	1
2012-06-07 20:58:10	2012-06-08 06:58:10	VR2W-105216	A69-9001-1252	1
2012-06-08 02:00:28	2012-06-08 12:00:28	VR2W-105214	A69-9001-1252	1
2012-06-08 02:16:17	2012-06-08 12:16:17	VR2W-105214	A69-9001-1252	1
2012-06-08 03:30:27	2012-06-08 13:30:27	VR2W-105214	A69-9001-1252	1
2012-06-08 07:02:11	2012-06-08 17:02:11	VR2W-105214	A69-9001-1252	1
2012-06-08 07:29:21	2012-06-08 17:29:21	VR2W-105214	A69-9001-1252	1
2012-06-08 07:47:21	2012-06-08 17:47:21	VR2W-105214	A69-9001-1252	1
2012-06-08 07:58:21	2012-06-08 17:58:21	VR2W-105214	A69-9001-1252	1
2012-06-08 20:32:21	2012-06-09 06:32:21	VR2W-105214	A69-9001-1252	1
2012-06-08 21:07:35	2012-06-09 07:07:35	VR2W-105214	A69-9001-1252	1
2012-06-09 00:40:01	2012-06-09 10:40:01	VR2W-105214	A69-9001-1252	1
2012-06-09 02:47:00	2012-06-09 12:47:00	VR2W-105214	A69-9001-1252	1
2012-06-09 03:47:33	2012-06-09 13:47:33	VR2W-105214	A69-9001-1252	1
2012-06-09 04:57:15	2012-06-09 14:57:15	VR2W-105214	A69-9001-1252	1
2012-06-09 08:09:24	2012-06-09 18:09:24	VR2W-105214	A69-9001-1252	1
2012-06-09 20:34:26	2012-06-10 06:34:26	VR2W-105214	A69-9001-1252	1
2012-06-09 21:05:31	2012-06-10 07:05:31	VR2W-105214	A69-9001-1252	1
2012-06-09 21:12:58	2012-06-10 07:12:58	VR2W-105214	A69-9001-1252	1
2012-06-09 21:21:33	2012-06-10 07:21:33	VR2W-105214	A69-9001-1252	1
2012-06-09 21:31:20	2012-06-10 07:31:20	VR2W-105214	A69-9001-1252	1
2012-06-10 00:57:41	2012-06-10 10:57:41	VR2W-105214	A69-9001-1252	1
2012-06-10 01:05:00	2012-06-10 11:05:00	VR2W-105214	A69-9001-1252	1
2012-06-10 01:33:54	2012-06-10 11:33:54	VR2W-105214	A69-9001-1252	1
2012-06-10 02:48:23	2012-06-10 12:48:23	VR2W-105214	A69-9001-1252	1
2012-06-10 02:53:05	2012-06-10 12:53:05	VR2W-105214	A69-9001-1252	1
2012-06-10 05:05:53	2012-06-10 15:05:53	VR2W-105214	A69-9001-1252	1
2012-06-10 05:39:45	2012-06-10 15:39:45	VR2W-105214	A69-9001-1252	1
2012-06-10 05:53:59	2012-06-10 15:53:59	VR2W-105214	A69-9001-1252	1
2012-06-10 06:01:43	2012-06-10 16:01:43	VR2W-105214	A69-9001-1252	1
2012-06-10 06:06:37	2012-06-10 16:06:37	VR2W-105214	A69-9001-1252	1
2012-06-10 06:11:30	2012-06-10 16:11:30	VR2W-105214	A69-9001-1252	1
2012-06-10 07:11:03	2012-06-10 17:11:03	VR2W-105214	A69-9001-1252	1
2012-06-10 07:47:09	2012-06-10 17:47:09	VR2W-105214	A69-9001-1252	1
2012-06-10 07:55:41	2012-06-10 17:55:41	VR2W-105214	A69-9001-1252	1
2012-06-10 10:29:29	2012-06-10 20:29:29	VR2W-105214	A69-9001-1252	0
2012-06-10 10:45:05	2012-06-10 20:45:05	VR2W-105214	A69-9001-1252	0
2012-06-10 12:57:47	2012-06-10 22:57:47	VR2W-105214	A69-9001-1252	0
2012-06-10 13:17:53	2012-06-10 23:17:53	VR2W-105214	A69-9001-1252	0
2012-06-10 16:45:23	2012-06-11 02:45:23	VR2W-105214	A69-9001-1252	0
2012-06-10 20:33:34	2012-06-11 06:33:34	VR2W-105214	A69-9001-1252	1
2012-06-10 20:56:22	2012-06-11 06:56:22	VR2W-105216	A69-9001-1252	1
2012-06-10 21:04:14	2012-06-11 07:04:14	VR2W-105218	A69-9001-1252	1
2012-06-10 21:35:30	2012-06-11 07:35:30	VR2W-105214	A69-9001-1252	1
2012-06-10 22:30:33	2012-06-11 08:30:33	VR2W-105214	A69-9001-1252	1
2012-06-10 23:02:14	2012-06-11 09:02:14	VR2W-105214	A69-9001-1252	1
2012-06-11 01:31:10	2012-06-11 11:31:10	VR2W-105214	A69-9001-1252	1
2012-06-11 02:03:35	2012-06-11 12:03:35	VR2W-105214	A69-9001-1252	1
2012-06-11 02:44:58	2012-06-11 12:44:58	VR2W-105214	A69-9001-1252	1
2012-06-11 03:29:05	2012-06-11 13:29:05	VR2W-105214	A69-9001-1252	1
2012-06-11 20:48:05	2012-06-12 06:48:05	VR2W-105218	A69-9001-1252	1
2012-06-11 23:38:00	2012-06-12 09:38:00	VR2W-105214	A69-9001-1252	1
2012-06-12 00:18:44	2012-06-12 10:18:44	VR2W-105214	A69-9001-1252	1
2012-06-12 00:58:01	2012-06-12 10:58:01	VR2W-105214	A69-9001-1252	1
2012-06-12 01:24:37	2012-06-12 11:24:37	VR2W-105214	A69-9001-1252	1
2012-06-12 01:39:05	2012-06-12 11:39:05	VR2W-105214	A69-9001-1252	1
2012-06-12 02:14:21	2012-06-12 12:14:21	VR2W-105214	A69-9001-1252	1
2012-06-12 02:31:09	2012-06-12 12:31:09	VR2W-105214	A69-9001-1252	1
2012-06-12 02:39:00	2012-06-12 12:39:00	VR2W-105214	A69-9001-1252	1
2012-06-12 03:22:48	2012-06-12 13:22:48	VR2W-105214	A69-9001-1252	1
2012-06-12 04:02:50	2012-06-12 14:02:50	VR2W-105214	A69-9001-1252	1
2012-06-12 04:54:19	2012-06-12 14:54:19	VR2W-105214	A69-9001-1252	1
2012-06-12 05:48:03	2012-06-12 15:48:03	VR2W-105214	A69-9001-1252	1
2012-06-12 09:09:18	2012-06-12 19:09:18	VR2W-105214	A69-9001-1252	0
2012-06-12 10:35:50	2012-06-12 20:35:50	VR2W-105214	A69-9001-1252	0
2012-06-12 12:07:18	2012-06-12 22:07:18	VR2W-105214	A69-9001-1252	0
2012-06-12 12:34:27	2012-06-12 22:34:27	VR2W-105214	A69-9001-1252	0
2012-06-12 13:21:00	2012-06-12 23:21:00	VR2W-105214	A69-9001-1252	0
2012-06-12 22:50:53	2012-06-13 08:50:53	VR2W-105214	A69-9001-1252	1
2012-06-13 00:01:47	2012-06-13 10:01:47	VR2W-105214	A69-9001-1252	1
2012-06-13 00:13:46	2012-06-13 10:13:46	VR2W-105214	A69-9001-1252	1
2012-06-13 00:47:56	2012-06-13 10:47:56	VR2W-105214	A69-9001-1252	1
2012-06-13 02:42:42	2012-06-13 12:42:42	VR2W-105214	A69-9001-1252	1
2012-06-13 03:46:51	2012-06-13 13:46:51	VR2W-105214	A69-9001-1252	1
2012-06-13 03:57:54	2012-06-13 13:57:54	VR2W-105214	A69-9001-1252	1
2012-06-13 04:25:27	2012-06-13 14:25:27	VR2W-105214	A69-9001-1252	1
2012-06-13 05:25:30	2012-06-13 15:25:30	VR2W-105214	A69-9001-1252	1
2012-06-13 13:25:00	2012-06-13 23:25:00	VR2W-105214	A69-9001-1252	0
2012-06-13 18:34:07	2012-06-14 04:34:07	VR2W-105214	A69-9001-1252	0
2012-06-13 19:19:37	2012-06-14 05:19:37	VR2W-105214	A69-9001-1252	0
2012-06-13 19:23:24	2012-06-14 05:23:24	VR2W-105214	A69-9001-1252	0
2012-06-14 00:53:07	2012-06-14 10:53:07	VR2W-105214	A69-9001-1252	1
2012-06-14 01:04:16	2012-06-14 11:04:16	VR2W-105214	A69-9001-1252	1
2012-06-14 02:16:46	2012-06-14 12:16:46	VR2W-105214	A69-9001-1252	1
2012-06-14 03:10:30	2012-06-14 13:10:30	VR2W-105214	A69-9001-1252	1
2012-06-14 03:13:50	2012-06-14 13:13:50	VR2W-105214	A69-9001-1252	1
2012-06-14 03:24:38	2012-06-14 13:24:38	VR2W-105214	A69-9001-1252	1
2012-06-14 03:44:59	2012-06-14 13:44:59	VR2W-105214	A69-9001-1252	1
2012-06-14 04:24:08	2012-06-14 14:24:08	VR2W-105214	A69-9001-1252	1
2012-06-14 04:39:43	2012-06-14 14:39:43	VR2W-105214	A69-9001-1252	1
2012-06-14 04:44:05	2012-06-14 14:44:05	VR2W-105214	A69-9001-1252	1
2012-06-14 08:02:21	2012-06-14 18:02:21	VR2W-105214	A69-9001-1252	1
2012-06-14 10:15:02	2012-06-14 20:15:02	VR2W-105214	A69-9001-1252	0
2012-06-14 13:08:02	2012-06-14 23:08:02	VR2W-105214	A69-9001-1252	0
2012-06-14 18:19:23	2012-06-15 04:19:23	VR2W-105214	A69-9001-1252	0
2012-06-14 20:36:51	2012-06-15 06:36:51	VR2W-105220	A69-9001-1252	1
2012-06-14 22:46:48	2012-06-15 08:46:48	VR2W-105214	A69-9001-1252	1
2012-06-14 23:46:27	2012-06-15 09:46:27	VR2W-105214	A69-9001-1252	1
2012-06-14 23:57:33	2012-06-15 09:57:33	VR2W-105214	A69-9001-1252	1
2012-06-15 00:05:44	2012-06-15 10:05:44	VR2W-105214	A69-9001-1252	1
2012-06-15 00:33:18	2012-06-15 10:33:18	VR2W-105214	A69-9001-1252	1
2012-06-15 00:36:51	2012-06-15 10:36:51	VR2W-105214	A69-9001-1252	1
2012-06-15 01:06:13	2012-06-15 11:06:13	VR2W-105214	A69-9001-1252	1
2012-06-15 01:09:57	2012-06-15 11:09:57	VR2W-105214	A69-9001-1252	1
2012-06-15 01:39:39	2012-06-15 11:39:39	VR2W-105214	A69-9001-1252	1
2012-06-15 01:52:57	2012-06-15 11:52:57	VR2W-105214	A69-9001-1252	1
2012-06-15 02:02:03	2012-06-15 12:02:03	VR2W-105214	A69-9001-1252	1
2012-06-15 02:10:34	2012-06-15 12:10:34	VR2W-105214	A69-9001-1252	1
2012-06-15 02:14:49	2012-06-15 12:14:49	VR2W-105214	A69-9001-1252	1
2012-06-15 02:18:24	2012-06-15 12:18:24	VR2W-105214	A69-9001-1252	1
2012-06-15 03:16:26	2012-06-15 13:16:26	VR2W-105214	A69-9001-1252	1
2012-06-15 04:12:12	2012-06-15 14:12:12	VR2W-105213	A69-9001-1252	1
2012-06-15 04:25:58	2012-06-15 14:25:58	VR2W-105213	A69-9001-1252	1
2012-06-15 04:34:04	2012-06-15 14:34:04	VR2W-105213	A69-9001-1252	1
2012-06-15 04:41:51	2012-06-15 14:41:51	VR2W-105213	A69-9001-1252	1
2012-06-15 04:45:09	2012-06-15 14:45:09	VR2W-105213	A69-9001-1252	1
2012-06-15 04:51:52	2012-06-15 14:51:52	VR2W-105213	A69-9001-1252	1
2012-06-15 04:59:13	2012-06-15 14:59:13	VR2W-105213	A69-9001-1252	1
2012-06-15 09:42:05	2012-06-15 19:42:05	VR2W-105214	A69-9001-1252	0
2012-06-15 22:28:54	2012-06-16 08:28:54	VR2W-105215	A69-9001-1252	1
2012-06-15 22:34:58	2012-06-16 08:34:58	VR2W-105214	A69-9001-1252	1
2012-06-16 00:52:17	2012-06-16 10:52:17	VR2W-105214	A69-9001-1252	1
2012-06-16 01:06:34	2012-06-16 11:06:34	VR2W-105214	A69-9001-1252	1
2012-06-16 01:41:42	2012-06-16 11:41:42	VR2W-105214	A69-9001-1252	1
2012-06-16 01:57:10	2012-06-16 11:57:10	VR2W-105214	A69-9001-1252	1
2012-06-16 02:28:31	2012-06-16 12:28:31	VR2W-105214	A69-9001-1252	1
2012-06-16 03:48:37	2012-06-16 13:48:37	VR2W-105214	A69-9001-1252	1
2012-06-16 03:53:04	2012-06-16 13:53:04	VR2W-105214	A69-9001-1252	1
2012-06-16 04:01:46	2012-06-16 14:01:46	VR2W-105214	A69-9001-1252	1
2012-06-16 04:15:11	2012-06-16 14:15:11	VR2W-105214	A69-9001-1252	1
2012-06-16 04:20:00	2012-06-16 14:20:00	VR2W-105214	A69-9001-1252	1
2012-06-16 04:24:42	2012-06-16 14:24:42	VR2W-105214	A69-9001-1252	1
2012-06-16 04:29:10	2012-06-16 14:29:10	VR2W-105214	A69-9001-1252	1
2012-06-16 04:42:36	2012-06-16 14:42:36	VR2W-105214	A69-9001-1252	1
2012-06-16 05:15:11	2012-06-16 15:15:11	VR2W-105214	A69-9001-1252	1
2012-06-16 06:06:39	2012-06-16 16:06:39	VR2W-105214	A69-9001-1252	1
2012-06-16 06:44:24	2012-06-16 16:44:24	VR2W-105214	A69-9001-1252	1
2012-06-16 08:03:29	2012-06-16 18:03:29	VR2W-105214	A69-9001-1252	1
2012-06-17 00:21:40	2012-06-17 10:21:40	VR2W-105214	A69-9001-1252	1
2012-06-17 00:38:19	2012-06-17 10:38:19	VR2W-105214	A69-9001-1252	1
2012-06-17 01:59:18	2012-06-17 11:59:18	VR2W-105214	A69-9001-1252	1
2012-06-17 02:41:56	2012-06-17 12:41:56	VR2W-105214	A69-9001-1252	1
2012-06-17 03:09:35	2012-06-17 13:09:35	VR2W-105214	A69-9001-1252	1
2012-06-17 03:52:30	2012-06-17 13:52:30	VR2W-105214	A69-9001-1252	1
2012-06-17 04:00:33	2012-06-17 14:00:33	VR2W-105214	A69-9001-1252	1
2012-06-17 04:04:13	2012-06-17 14:04:13	VR2W-105214	A69-9001-1252	1
2012-06-17 05:11:22	2012-06-17 15:11:22	VR2W-105214	A69-9001-1252	1
2012-06-17 05:15:25	2012-06-17 15:15:25	VR2W-105214	A69-9001-1252	1
2012-06-17 05:24:59	2012-06-17 15:24:59	VR2W-105214	A69-9001-1252	1
2012-06-17 05:33:43	2012-06-17 15:33:43	VR2W-105214	A69-9001-1252	1
2012-06-17 06:02:28	2012-06-17 16:02:28	VR2W-105214	A69-9001-1252	1
2012-06-17 07:07:02	2012-06-17 17:07:02	VR2W-105214	A69-9001-1252	1
2012-06-17 07:57:33	2012-06-17 17:57:33	VR2W-105214	A69-9001-1252	1
2012-06-17 08:00:53	2012-06-17 18:00:53	VR2W-105214	A69-9001-1252	1
2012-06-17 23:24:36	2012-06-18 09:24:36	VR2W-105214	A69-9001-1252	1
2012-06-18 03:00:52	2012-06-18 13:00:52	VR2W-105214	A69-9001-1252	1
2012-06-18 03:46:16	2012-06-18 13:46:16	VR2W-105214	A69-9001-1252	1
2012-06-18 03:50:49	2012-06-18 13:50:49	VR2W-105214	A69-9001-1252	1
2012-06-18 04:01:56	2012-06-18 14:01:56	VR2W-105214	A69-9001-1252	1
2012-06-18 04:10:14	2012-06-18 14:10:14	VR2W-105214	A69-9001-1252	1
2012-06-18 04:18:54	2012-06-18 14:18:54	VR2W-105214	A69-9001-1252	1
2012-06-18 04:32:19	2012-06-18 14:32:19	VR2W-105214	A69-9001-1252	1
2012-06-18 20:39:50	2012-06-19 06:39:50	VR2W-105219	A69-9001-1252	1
2012-06-18 22:29:11	2012-06-19 08:29:11	VR2W-105219	A69-9001-1252	1
2012-06-19 00:57:34	2012-06-19 10:57:34	VR2W-105214	A69-9001-1252	1
2012-06-19 01:05:51	2012-06-19 11:05:51	VR2W-105214	A69-9001-1252	1
2012-06-19 01:51:46	2012-06-19 11:51:46	VR2W-105214	A69-9001-1252	1
2012-06-19 02:48:09	2012-06-19 12:48:09	VR2W-105214	A69-9001-1252	1
2012-06-19 02:51:47	2012-06-19 12:51:47	VR2W-105214	A69-9001-1252	1
2012-06-19 03:05:05	2012-06-19 13:05:05	VR2W-105214	A69-9001-1252	1
2012-06-19 03:20:35	2012-06-19 13:20:35	VR2W-105214	A69-9001-1252	1
2012-06-19 03:44:47	2012-06-19 13:44:47	VR2W-105214	A69-9001-1252	1
2012-06-19 04:02:45	2012-06-19 14:02:45	VR2W-105214	A69-9001-1252	1
2012-06-19 04:07:22	2012-06-19 14:07:22	VR2W-105214	A69-9001-1252	1
2012-06-19 04:29:43	2012-06-19 14:29:43	VR2W-105214	A69-9001-1252	1
2012-06-19 04:56:31	2012-06-19 14:56:31	VR2W-105214	A69-9001-1252	1
2012-06-19 05:17:55	2012-06-19 15:17:55	VR2W-105214	A69-9001-1252	1
2012-06-19 05:59:06	2012-06-19 15:59:06	VR2W-105214	A69-9001-1252	1
2012-06-19 06:04:00	2012-06-19 16:04:00	VR2W-105214	A69-9001-1252	1
2012-06-19 06:31:39	2012-06-19 16:31:39	VR2W-105214	A69-9001-1252	1
2012-06-19 06:40:39	2012-06-19 16:40:39	VR2W-105214	A69-9001-1252	1
2012-06-19 07:03:18	2012-06-19 17:03:18	VR2W-105214	A69-9001-1252	1
2012-06-19 07:06:50	2012-06-19 17:06:50	VR2W-105214	A69-9001-1252	1
2012-06-19 07:57:34	2012-06-19 17:57:34	VR2W-105214	A69-9001-1252	1
2012-06-19 08:01:21	2012-06-19 18:01:21	VR2W-105214	A69-9001-1252	1
2012-06-19 20:40:56	2012-06-20 06:40:56	VR2W-105217	A69-9001-1252	1
2012-06-19 22:49:39	2012-06-20 08:49:39	VR2W-105218	A69-9001-1252	1
2012-06-19 23:14:33	2012-06-20 09:14:33	VR2W-105214	A69-9001-1252	1
2012-06-20 01:50:58	2012-06-20 11:50:58	VR2W-105214	A69-9001-1252	1
2012-06-20 01:54:51	2012-06-20 11:54:51	VR2W-105214	A69-9001-1252	1
2012-06-20 02:55:48	2012-06-20 12:55:48	VR2W-105214	A69-9001-1252	1
2012-06-20 03:02:24	2012-06-20 13:02:24	VR2W-105214	A69-9001-1252	1
2012-06-20 03:09:15	2012-06-20 13:09:15	VR2W-105214	A69-9001-1252	1
2012-06-20 03:20:30	2012-06-20 13:20:30	VR2W-105214	A69-9001-1252	1
2012-06-20 04:07:37	2012-06-20 14:07:37	VR2W-105214	A69-9001-1252	1
2012-06-20 04:31:34	2012-06-20 14:31:34	VR2W-105214	A69-9001-1252	1
2012-06-20 04:43:07	2012-06-20 14:43:07	VR2W-105214	A69-9001-1252	1
2012-06-20 05:10:25	2012-06-20 15:10:25	VR2W-105214	A69-9001-1252	1
2012-06-20 05:22:25	2012-06-20 15:22:25	VR2W-105214	A69-9001-1252	1
2012-06-20 05:30:34	2012-06-20 15:30:34	VR2W-105214	A69-9001-1252	1
2012-06-20 05:34:55	2012-06-20 15:34:55	VR2W-105214	A69-9001-1252	1
2012-06-20 05:38:40	2012-06-20 15:38:40	VR2W-105214	A69-9001-1252	1
2012-06-20 05:42:56	2012-06-20 15:42:56	VR2W-105214	A69-9001-1252	1
2012-06-20 05:46:33	2012-06-20 15:46:33	VR2W-105214	A69-9001-1252	1
2012-06-20 07:29:56	2012-06-20 17:29:56	VR2W-105214	A69-9001-1252	1
2012-06-20 07:34:12	2012-06-20 17:34:12	VR2W-105214	A69-9001-1252	1
2012-06-20 07:37:49	2012-06-20 17:37:49	VR2W-105214	A69-9001-1252	1
2012-06-20 07:46:27	2012-06-20 17:46:27	VR2W-105214	A69-9001-1252	1
2012-06-20 21:00:00	2012-06-21 07:00:00	VR2W-105217	A69-9001-1252	1
2012-06-20 21:04:32	2012-06-21 07:04:32	VR2W-105219	A69-9001-1252	1
2012-06-21 02:43:46	2012-06-21 12:43:46	VR2W-105214	A69-9001-1252	1
2012-06-21 02:48:23	2012-06-21 12:48:23	VR2W-105214	A69-9001-1252	1
2012-06-21 03:13:55	2012-06-21 13:13:55	VR2W-105214	A69-9001-1252	1
2012-06-21 03:52:12	2012-06-21 13:52:12	VR2W-105214	A69-9001-1252	1
2012-06-21 04:35:43	2012-06-21 14:35:43	VR2W-105214	A69-9001-1252	1
2012-06-21 04:58:25	2012-06-21 14:58:25	VR2W-105214	A69-9001-1252	1
2012-06-21 05:01:50	2012-06-21 15:01:50	VR2W-105214	A69-9001-1252	1
2012-06-21 05:05:23	2012-06-21 15:05:23	VR2W-105214	A69-9001-1252	1
2012-06-21 21:18:41	2012-06-22 07:18:41	VR2W-105221	A69-9001-1252	1
2012-06-22 01:29:10	2012-06-22 11:29:10	VR2W-105214	A69-9001-1252	1
2012-06-22 04:01:14	2012-06-22 14:01:14	VR2W-105214	A69-9001-1252	1
2012-06-22 04:46:33	2012-06-22 14:46:33	VR2W-105214	A69-9001-1252	1
2012-06-22 04:49:52	2012-06-22 14:49:52	VR2W-105214	A69-9001-1252	1
2012-06-22 04:53:15	2012-06-22 14:53:15	VR2W-105214	A69-9001-1252	1
2012-06-22 04:56:45	2012-06-22 14:56:45	VR2W-105214	A69-9001-1252	1
2012-06-22 05:24:53	2012-06-22 15:24:53	VR2W-105214	A69-9001-1252	1
2012-06-22 05:53:03	2012-06-22 15:53:03	VR2W-105214	A69-9001-1252	1
2012-06-22 05:57:25	2012-06-22 15:57:25	VR2W-105214	A69-9001-1252	1
2012-06-22 06:13:59	2012-06-22 16:13:59	VR2W-105214	A69-9001-1252	1
2012-06-22 06:57:20	2012-06-22 16:57:20	VR2W-105214	A69-9001-1252	1
2012-06-22 21:38:12	2012-06-23 07:38:12	VR2W-105214	A69-9001-1252	1
2012-06-22 21:55:47	2012-06-23 07:55:47	VR2W-105214	A69-9001-1252	1
2012-06-22 22:17:24	2012-06-23 08:17:24	VR2W-105214	A69-9001-1252	1
2012-06-22 22:21:04	2012-06-23 08:21:04	VR2W-105214	A69-9001-1252	1
2012-06-22 22:39:04	2012-06-23 08:39:04	VR2W-105214	A69-9001-1252	1
2012-06-22 23:34:30	2012-06-23 09:34:30	VR2W-105214	A69-9001-1252	1
2012-06-23 01:03:46	2012-06-23 11:03:46	VR2W-105214	A69-9001-1252	1
2012-06-23 01:51:42	2012-06-23 11:51:42	VR2W-105214	A69-9001-1252	1
2012-06-23 02:04:23	2012-06-23 12:04:23	VR2W-105214	A69-9001-1252	1
2012-06-23 02:14:11	2012-06-23 12:14:11	VR2W-105214	A69-9001-1252	1
2012-06-23 02:28:32	2012-06-23 12:28:32	VR2W-105214	A69-9001-1252	1
2012-06-23 02:49:51	2012-06-23 12:49:51	VR2W-105214	A69-9001-1252	1
2012-06-23 04:44:40	2012-06-23 14:44:40	VR2W-105214	A69-9001-1252	1
2012-06-23 04:58:19	2012-06-23 14:58:19	VR2W-105214	A69-9001-1252	1
2012-06-23 05:01:58	2012-06-23 15:01:58	VR2W-105214	A69-9001-1252	1
2012-06-23 05:36:32	2012-06-23 15:36:32	VR2W-105214	A69-9001-1252	1
2012-06-23 05:44:22	2012-06-23 15:44:22	VR2W-105214	A69-9001-1252	1
2012-06-23 05:48:15	2012-06-23 15:48:15	VR2W-105214	A69-9001-1252	1
2012-06-23 06:36:41	2012-06-23 16:36:41	VR2W-105214	A69-9001-1252	1
2012-06-23 21:21:12	2012-06-24 07:21:12	VR2W-105214	A69-9001-1252	1
2012-06-23 22:52:47	2012-06-24 08:52:47	VR2W-105214	A69-9001-1252	1
2012-06-24 00:16:05	2012-06-24 10:16:05	VR2W-105214	A69-9001-1252	1
2012-06-24 01:15:04	2012-06-24 11:15:04	VR2W-105214	A69-9001-1252	1
2012-06-24 01:21:43	2012-06-24 11:21:43	VR2W-105214	A69-9001-1252	1
2012-06-24 01:37:37	2012-06-24 11:37:37	VR2W-105214	A69-9001-1252	1
2012-06-24 01:46:39	2012-06-24 11:46:39	VR2W-105214	A69-9001-1252	1
2012-06-24 02:07:31	2012-06-24 12:07:31	VR2W-105214	A69-9001-1252	1
2012-06-24 02:31:31	2012-06-24 12:31:31	VR2W-105214	A69-9001-1252	1
2012-06-24 02:40:13	2012-06-24 12:40:13	VR2W-105214	A69-9001-1252	1
2012-06-24 03:03:17	2012-06-24 13:03:17	VR2W-105214	A69-9001-1252	1
2012-06-24 03:36:11	2012-06-24 13:36:11	VR2W-105214	A69-9001-1252	1
2012-06-24 03:56:04	2012-06-24 13:56:04	VR2W-105214	A69-9001-1252	1
2012-06-24 04:00:08	2012-06-24 14:00:08	VR2W-105214	A69-9001-1252	1
2012-06-24 04:14:44	2012-06-24 14:14:44	VR2W-105214	A69-9001-1252	1
2012-06-24 05:07:46	2012-06-24 15:07:46	VR2W-105214	A69-9001-1252	1
2012-06-24 05:11:34	2012-06-24 15:11:34	VR2W-105214	A69-9001-1252	1
2012-06-24 05:19:36	2012-06-24 15:19:36	VR2W-105214	A69-9001-1252	1
2012-06-24 05:27:16	2012-06-24 15:27:16	VR2W-105214	A69-9001-1252	1
2012-06-24 06:09:20	2012-06-24 16:09:20	VR2W-105214	A69-9001-1252	1
2012-06-24 06:14:10	2012-06-24 16:14:10	VR2W-105214	A69-9001-1252	1
2012-06-24 06:31:04	2012-06-24 16:31:04	VR2W-105214	A69-9001-1252	1
2012-06-24 07:12:32	2012-06-24 17:12:32	VR2W-105214	A69-9001-1252	1
2012-06-24 07:16:46	2012-06-24 17:16:46	VR2W-105214	A69-9001-1252	1
2012-06-24 07:20:20	2012-06-24 17:20:20	VR2W-105214	A69-9001-1252	1
2012-06-24 07:24:10	2012-06-24 17:24:10	VR2W-105214	A69-9001-1252	1
2012-06-24 07:41:29	2012-06-24 17:41:29	VR2W-105214	A69-9001-1252	1
2012-06-24 07:52:49	2012-06-24 17:52:49	VR2W-105214	A69-9001-1252	1
2012-06-24 20:52:42	2012-06-25 06:52:42	VR2W-105214	A69-9001-1252	1
2012-06-24 21:11:02	2012-06-25 07:11:02	VR2W-105214	A69-9001-1252	1
2012-06-24 21:18:18	2012-06-25 07:18:18	VR2W-105214	A69-9001-1252	1
2012-06-24 21:22:33	2012-06-25 07:22:33	VR2W-105214	A69-9001-1252	1
2012-06-24 21:30:01	2012-06-25 07:30:01	VR2W-105214	A69-9001-1252	1
2012-06-24 21:52:07	2012-06-25 07:52:07	VR2W-105214	A69-9001-1252	1
2012-06-24 23:01:43	2012-06-25 09:01:43	VR2W-105214	A69-9001-1252	1
2012-06-25 00:07:17	2012-06-25 10:07:17	VR2W-105214	A69-9001-1252	1
2012-06-25 02:29:37	2012-06-25 12:29:37	VR2W-105214	A69-9001-1252	1
2012-06-25 03:01:42	2012-06-25 13:01:42	VR2W-105214	A69-9001-1252	1
2012-06-25 03:20:38	2012-06-25 13:20:38	VR2W-105214	A69-9001-1252	1
2012-06-25 03:31:54	2012-06-25 13:31:54	VR2W-105214	A69-9001-1252	1
2012-06-25 03:38:31	2012-06-25 13:38:31	VR2W-105214	A69-9001-1252	1
2012-06-25 03:45:29	2012-06-25 13:45:29	VR2W-105214	A69-9001-1252	1
2012-06-25 04:06:19	2012-06-25 14:06:19	VR2W-105214	A69-9001-1252	1
2012-06-25 04:13:17	2012-06-25 14:13:17	VR2W-105214	A69-9001-1252	1
2012-06-25 04:17:09	2012-06-25 14:17:09	VR2W-105214	A69-9001-1252	1
2012-06-25 05:09:08	2012-06-25 15:09:08	VR2W-105214	A69-9001-1252	1
2012-06-25 05:17:58	2012-06-25 15:17:58	VR2W-105214	A69-9001-1252	1
2012-06-25 05:51:06	2012-06-25 15:51:06	VR2W-105214	A69-9001-1252	1
2012-06-25 07:11:57	2012-06-25 17:11:57	VR2W-105214	A69-9001-1252	1
2012-06-25 07:16:03	2012-06-25 17:16:03	VR2W-105214	A69-9001-1252	1
2012-06-25 07:19:19	2012-06-25 17:19:19	VR2W-105214	A69-9001-1252	1
2012-06-25 07:29:19	2012-06-25 17:29:19	VR2W-105214	A69-9001-1252	1
2012-06-25 07:36:32	2012-06-25 17:36:32	VR2W-105214	A69-9001-1252	1
2012-06-25 20:51:08	2012-06-26 06:51:08	VR2W-105214	A69-9001-1252	1
2012-06-25 21:32:43	2012-06-26 07:32:43	VR2W-105214	A69-9001-1252	1
2012-06-25 23:06:48	2012-06-26 09:06:48	VR2W-105214	A69-9001-1252	1
2012-06-26 00:51:17	2012-06-26 10:51:17	VR2W-105214	A69-9001-1252	1
2012-06-26 03:13:48	2012-06-26 13:13:48	VR2W-105214	A69-9001-1252	1
2012-06-26 03:28:50	2012-06-26 13:28:50	VR2W-105214	A69-9001-1252	1
2012-06-26 03:36:44	2012-06-26 13:36:44	VR2W-105214	A69-9001-1252	1
2012-06-26 22:14:45	2012-06-27 08:14:45	VR2W-105214	A69-9001-1252	1
2012-06-27 01:15:34	2012-06-27 11:15:34	VR2W-105214	A69-9001-1252	1
2012-06-27 01:37:36	2012-06-27 11:37:36	VR2W-105214	A69-9001-1252	1
2012-06-27 01:48:56	2012-06-27 11:48:56	VR2W-105214	A69-9001-1252	1
2012-06-27 01:53:01	2012-06-27 11:53:01	VR2W-105214	A69-9001-1252	1
2012-06-27 03:34:49	2012-06-27 13:34:49	VR2W-105214	A69-9001-1252	1
2012-06-27 04:37:45	2012-06-27 14:37:45	VR2W-105214	A69-9001-1252	1
2012-06-27 04:42:12	2012-06-27 14:42:12	VR2W-105214	A69-9001-1252	1
2012-06-27 04:46:09	2012-06-27 14:46:09	VR2W-105214	A69-9001-1252	1
2012-06-27 05:37:25	2012-06-27 15:37:25	VR2W-105214	A69-9001-1252	1
2012-06-27 07:45:18	2012-06-27 17:45:18	VR2W-105214	A69-9001-1252	1
2012-06-27 07:49:09	2012-06-27 17:49:09	VR2W-105214	A69-9001-1252	1
2012-06-27 21:02:55	2012-06-28 07:02:55	VR2W-105219	A69-9001-1252	1
2012-06-27 21:12:15	2012-06-28 07:12:15	VR2W-105219	A69-9001-1252	1
2012-06-27 21:19:27	2012-06-28 07:19:27	VR2W-105216	A69-9001-1252	1
2012-06-27 21:28:21	2012-06-28 07:28:21	VR2W-105214	A69-9001-1252	1
2012-06-27 21:54:12	2012-06-28 07:54:12	VR2W-105214	A69-9001-1252	1
2012-06-28 00:53:45	2012-06-28 10:53:45	VR2W-105214	A69-9001-1252	1
2012-06-28 01:11:44	2012-06-28 11:11:44	VR2W-105214	A69-9001-1252	1
2012-06-28 01:21:13	2012-06-28 11:21:13	VR2W-105214	A69-9001-1252	1
2012-06-28 02:38:58	2012-06-28 12:38:58	VR2W-105214	A69-9001-1252	1
2012-06-28 03:04:22	2012-06-28 13:04:22	VR2W-105214	A69-9001-1252	1
2012-06-28 03:53:12	2012-06-28 13:53:12	VR2W-105214	A69-9001-1252	1
2012-06-28 03:57:20	2012-06-28 13:57:20	VR2W-105214	A69-9001-1252	1
2012-06-28 05:50:12	2012-06-28 15:50:12	VR2W-105214	A69-9001-1252	1
2012-06-28 23:15:24	2012-06-29 09:15:24	VR2W-105214	A69-9001-1252	1
2012-06-28 23:56:14	2012-06-29 09:56:14	VR2W-105214	A69-9001-1252	1
2012-06-29 00:24:01	2012-06-29 10:24:01	VR2W-105214	A69-9001-1252	1
2012-06-29 00:56:04	2012-06-29 10:56:04	VR2W-105214	A69-9001-1252	1
2012-06-29 02:41:13	2012-06-29 12:41:13	VR2W-105214	A69-9001-1252	1
2012-06-29 03:45:43	2012-06-29 13:45:43	VR2W-105214	A69-9001-1252	1
2012-06-29 04:03:18	2012-06-29 14:03:18	VR2W-105214	A69-9001-1252	1
2012-06-29 04:12:10	2012-06-29 14:12:10	VR2W-105214	A69-9001-1252	1
2012-06-29 07:53:16	2012-06-29 17:53:16	VR2W-105214	A69-9001-1252	1
2012-06-29 23:24:55	2012-06-30 09:24:55	VR2W-105214	A69-9001-1252	1
2012-06-29 23:41:07	2012-06-30 09:41:07	VR2W-105214	A69-9001-1252	1
2012-06-30 00:04:42	2012-06-30 10:04:42	VR2W-105214	A69-9001-1252	1
2012-06-30 00:37:45	2012-06-30 10:37:45	VR2W-105214	A69-9001-1252	1
2012-06-30 00:58:47	2012-06-30 10:58:47	VR2W-105214	A69-9001-1252	1
2012-06-30 02:18:49	2012-06-30 12:18:49	VR2W-105214	A69-9001-1252	1
2012-06-30 03:17:48	2012-06-30 13:17:48	VR2W-105214	A69-9001-1252	1
2012-06-30 03:40:02	2012-06-30 13:40:02	VR2W-105214	A69-9001-1252	1
2012-06-30 04:05:24	2012-06-30 14:05:24	VR2W-105213	A69-9001-1252	1
2012-06-30 04:08:41	2012-06-30 14:08:41	VR2W-105213	A69-9001-1252	1
2012-06-30 08:09:50	2012-06-30 18:09:50	VR2W-105214	A69-9001-1252	1
2012-06-30 08:18:35	2012-06-30 18:18:35	VR2W-105214	A69-9001-1252	1
2012-07-01 01:21:12	2012-07-01 11:21:12	VR2W-105214	A69-9001-1252	1
2012-07-01 02:11:31	2012-07-01 12:11:31	VR2W-105214	A69-9001-1252	1
2012-07-01 02:27:39	2012-07-01 12:27:39	VR2W-105214	A69-9001-1252	1
2012-07-01 03:38:33	2012-07-01 13:38:33	VR2W-105214	A69-9001-1252	1
2012-07-01 03:50:43	2012-07-01 13:50:43	VR2W-105214	A69-9001-1252	1
2012-07-01 04:02:57	2012-07-01 14:02:57	VR2W-105214	A69-9001-1252	1
2012-07-01 04:11:16	2012-07-01 14:11:16	VR2W-105214	A69-9001-1252	1
2012-07-01 04:19:58	2012-07-01 14:19:58	VR2W-105214	A69-9001-1252	1
2012-07-01 23:23:51	2012-07-02 09:23:51	VR2W-105214	A69-9001-1252	1
2012-07-01 23:30:54	2012-07-02 09:30:54	VR2W-105214	A69-9001-1252	1
2012-07-02 02:02:19	2012-07-02 12:02:19	VR2W-105214	A69-9001-1252	1
2012-07-02 02:20:01	2012-07-02 12:20:01	VR2W-105214	A69-9001-1252	1
2012-07-02 02:33:26	2012-07-02 12:33:26	VR2W-105214	A69-9001-1252	1
2012-07-02 02:38:13	2012-07-02 12:38:13	VR2W-105214	A69-9001-1252	1
2012-07-02 02:47:14	2012-07-02 12:47:14	VR2W-105214	A69-9001-1252	1
2012-07-02 03:23:35	2012-07-02 13:23:35	VR2W-105214	A69-9001-1252	1
2012-07-02 03:38:51	2012-07-02 13:38:51	VR2W-105214	A69-9001-1252	1
2012-07-02 03:52:22	2012-07-02 13:52:22	VR2W-105214	A69-9001-1252	1
2012-07-02 03:55:54	2012-07-02 13:55:54	VR2W-105214	A69-9001-1252	1
2012-07-02 04:04:03	2012-07-02 14:04:03	VR2W-105214	A69-9001-1252	1
2012-07-02 04:07:50	2012-07-02 14:07:50	VR2W-105214	A69-9001-1252	1
2012-07-02 04:12:07	2012-07-02 14:12:07	VR2W-105214	A69-9001-1252	1
2012-07-02 04:15:47	2012-07-02 14:15:47	VR2W-105214	A69-9001-1252	1
2012-07-02 04:38:42	2012-07-02 14:38:42	VR2W-105214	A69-9001-1252	1
2012-07-02 05:25:46	2012-07-02 15:25:46	VR2W-105214	A69-9001-1252	1
2012-07-02 06:05:04	2012-07-02 16:05:04	VR2W-105214	A69-9001-1252	1
2012-07-02 07:54:15	2012-07-02 17:54:15	VR2W-105214	A69-9001-1252	1
2012-07-02 20:38:31	2012-07-03 06:38:31	VR2W-105214	A69-9001-1252	1
2012-07-02 20:46:41	2012-07-03 06:46:41	VR2W-105217	A69-9001-1252	1
2012-07-02 20:54:07	2012-07-03 06:54:07	VR2W-105221	A69-9001-1252	1
2012-07-02 23:52:06	2012-07-03 09:52:06	VR2W-105214	A69-9001-1252	1
2012-07-03 01:01:50	2012-07-03 11:01:50	VR2W-105214	A69-9001-1252	1
2012-07-03 01:52:17	2012-07-03 11:52:17	VR2W-105214	A69-9001-1252	1
2012-07-03 02:16:58	2012-07-03 12:16:58	VR2W-105214	A69-9001-1252	1
2012-07-03 02:39:37	2012-07-03 12:39:37	VR2W-105214	A69-9001-1252	1
2012-07-03 03:11:28	2012-07-03 13:11:28	VR2W-105214	A69-9001-1252	1
2012-07-03 03:14:45	2012-07-03 13:14:45	VR2W-105214	A69-9001-1252	1
2012-07-03 04:15:38	2012-07-03 14:15:38	VR2W-105214	A69-9001-1252	1
2012-07-03 04:23:30	2012-07-03 14:23:30	VR2W-105214	A69-9001-1252	1
2012-07-03 04:26:54	2012-07-03 14:26:54	VR2W-105214	A69-9001-1252	1
2012-07-03 04:38:33	2012-07-03 14:38:33	VR2W-105214	A69-9001-1252	1
2012-07-03 05:39:13	2012-07-03 15:39:13	VR2W-105214	A69-9001-1252	1
2012-07-03 23:18:37	2012-07-04 09:18:37	VR2W-105214	A69-9001-1252	1
2012-07-04 00:31:37	2012-07-04 10:31:37	VR2W-105214	A69-9001-1252	1
2012-07-04 01:53:11	2012-07-04 11:53:11	VR2W-105214	A69-9001-1252	1
2012-07-04 02:30:29	2012-07-04 12:30:29	VR2W-105214	A69-9001-1252	1
2012-07-04 02:33:52	2012-07-04 12:33:52	VR2W-105214	A69-9001-1252	1
2012-07-04 02:45:44	2012-07-04 12:45:44	VR2W-105214	A69-9001-1252	1
2012-07-04 03:02:41	2012-07-04 13:02:41	VR2W-105214	A69-9001-1252	1
2012-07-04 03:07:14	2012-07-04 13:07:14	VR2W-105214	A69-9001-1252	1
2012-07-04 04:05:09	2012-07-04 14:05:09	VR2W-105214	A69-9001-1252	1
2012-07-04 04:19:34	2012-07-04 14:19:34	VR2W-105214	A69-9001-1252	1
2012-07-04 04:24:04	2012-07-04 14:24:04	VR2W-105214	A69-9001-1252	1
2012-07-04 04:31:25	2012-07-04 14:31:25	VR2W-105214	A69-9001-1252	1
2012-07-04 04:37:58	2012-07-04 14:37:58	VR2W-105214	A69-9001-1252	1
2012-07-04 04:41:17	2012-07-04 14:41:17	VR2W-105214	A69-9001-1252	1
2012-07-04 06:28:47	2012-07-04 16:28:47	VR2W-105214	A69-9001-1252	1
2012-07-04 06:41:16	2012-07-04 16:41:16	VR2W-105214	A69-9001-1252	1
2012-07-04 06:45:17	2012-07-04 16:45:17	VR2W-105214	A69-9001-1252	1
2012-07-04 06:54:42	2012-07-04 16:54:42	VR2W-105214	A69-9001-1252	1
2012-07-04 07:02:47	2012-07-04 17:02:47	VR2W-105214	A69-9001-1252	1
2012-07-04 07:10:33	2012-07-04 17:10:33	VR2W-105214	A69-9001-1252	1
2012-07-04 07:18:42	2012-07-04 17:18:42	VR2W-105214	A69-9001-1252	1
2012-07-04 07:26:56	2012-07-04 17:26:56	VR2W-105214	A69-9001-1252	1
2012-07-04 20:42:14	2012-07-05 06:42:14	VR2W-105214	A69-9001-1252	1
2012-07-04 21:30:32	2012-07-05 07:30:32	VR2W-105221	A69-9001-1252	1
2012-07-05 00:35:32	2012-07-05 10:35:32	VR2W-105214	A69-9001-1252	1
2012-07-05 02:18:22	2012-07-05 12:18:22	VR2W-105214	A69-9001-1252	1
2012-07-05 02:22:56	2012-07-05 12:22:56	VR2W-105214	A69-9001-1252	1
2012-07-05 02:38:23	2012-07-05 12:38:23	VR2W-105214	A69-9001-1252	1
2012-07-05 03:08:29	2012-07-05 13:08:29	VR2W-105214	A69-9001-1252	1
2012-07-05 03:37:28	2012-07-05 13:37:28	VR2W-105214	A69-9001-1252	1
2012-07-05 04:06:26	2012-07-05 14:06:26	VR2W-105214	A69-9001-1252	1
2012-07-05 04:15:41	2012-07-05 14:15:41	VR2W-105214	A69-9001-1252	1
2012-07-05 06:00:46	2012-07-05 16:00:46	VR2W-105214	A69-9001-1252	1
2012-07-05 06:05:20	2012-07-05 16:05:20	VR2W-105214	A69-9001-1252	1
2012-07-05 06:09:32	2012-07-05 16:09:32	VR2W-105214	A69-9001-1252	1
2012-07-05 06:13:02	2012-07-05 16:13:02	VR2W-105214	A69-9001-1252	1
2012-07-05 06:16:45	2012-07-05 16:16:45	VR2W-105214	A69-9001-1252	1
2012-07-05 06:24:23	2012-07-05 16:24:23	VR2W-105214	A69-9001-1252	1
2012-07-05 06:28:00	2012-07-05 16:28:00	VR2W-105214	A69-9001-1252	1
2012-07-05 06:52:01	2012-07-05 16:52:01	VR2W-105214	A69-9001-1252	1
2012-07-05 06:55:30	2012-07-05 16:55:30	VR2W-105214	A69-9001-1252	1
2012-07-05 07:40:09	2012-07-05 17:40:09	VR2W-105214	A69-9001-1252	1
2012-07-05 07:47:47	2012-07-05 17:47:47	VR2W-105214	A69-9001-1252	1
2012-07-05 20:37:19	2012-07-06 06:37:19	VR2W-105214	A69-9001-1252	1
2012-07-05 20:41:39	2012-07-06 06:41:39	VR2W-105214	A69-9001-1252	1
2012-07-05 20:56:08	2012-07-06 06:56:08	VR2W-105216	A69-9001-1252	1
2012-07-06 01:39:51	2012-07-06 11:39:51	VR2W-105214	A69-9001-1252	1
2012-07-06 03:02:38	2012-07-06 13:02:38	VR2W-105214	A69-9001-1252	1
2012-07-06 03:34:45	2012-07-06 13:34:45	VR2W-105214	A69-9001-1252	1
2012-07-06 03:43:25	2012-07-06 13:43:25	VR2W-105214	A69-9001-1252	1
2012-07-06 03:53:55	2012-07-06 13:53:55	VR2W-105214	A69-9001-1252	1
2012-07-06 03:58:01	2012-07-06 13:58:01	VR2W-105214	A69-9001-1252	1
2012-07-06 04:14:20	2012-07-06 14:14:20	VR2W-105214	A69-9001-1252	1
2012-07-06 04:39:54	2012-07-06 14:39:54	VR2W-105214	A69-9001-1252	1
2012-07-06 04:56:16	2012-07-06 14:56:16	VR2W-105214	A69-9001-1252	1
2012-07-06 05:04:26	2012-07-06 15:04:26	VR2W-105214	A69-9001-1252	1
2012-07-06 05:24:55	2012-07-06 15:24:55	VR2W-105214	A69-9001-1252	1
2012-07-06 05:32:22	2012-07-06 15:32:22	VR2W-105214	A69-9001-1252	1
2012-07-06 05:36:51	2012-07-06 15:36:51	VR2W-105214	A69-9001-1252	1
2012-07-06 05:55:28	2012-07-06 15:55:28	VR2W-105214	A69-9001-1252	1
2012-07-06 06:55:15	2012-07-06 16:55:15	VR2W-105214	A69-9001-1252	1
2012-07-06 07:03:42	2012-07-06 17:03:42	VR2W-105214	A69-9001-1252	1
2012-07-06 07:07:52	2012-07-06 17:07:52	VR2W-105214	A69-9001-1252	1
2012-07-06 07:23:12	2012-07-06 17:23:12	VR2W-105214	A69-9001-1252	1
2012-07-06 07:32:11	2012-07-06 17:32:11	VR2W-105214	A69-9001-1252	1
2012-07-06 07:41:53	2012-07-06 17:41:53	VR2W-105214	A69-9001-1252	1
2012-07-06 07:55:22	2012-07-06 17:55:22	VR2W-105214	A69-9001-1252	1
2012-07-06 07:58:49	2012-07-06 17:58:49	VR2W-105214	A69-9001-1252	1
2012-07-06 20:30:06	2012-07-07 06:30:06	VR2W-105214	A69-9001-1252	1
2012-07-06 20:39:07	2012-07-07 06:39:07	VR2W-105214	A69-9001-1252	1
2012-07-06 20:48:57	2012-07-07 06:48:57	VR2W-105214	A69-9001-1252	1
2012-07-06 21:27:15	2012-07-07 07:27:15	VR2W-105216	A69-9001-1252	1
2012-07-06 21:49:52	2012-07-07 07:49:52	VR2W-105222	A69-9001-1252	1
2012-07-06 22:15:49	2012-07-07 08:15:49	VR2W-105221	A69-9001-1252	1
2012-07-07 00:36:46	2012-07-07 10:36:46	VR2W-105214	A69-9001-1252	1
2012-07-07 01:10:46	2012-07-07 11:10:46	VR2W-105214	A69-9001-1252	1
2012-07-07 01:43:31	2012-07-07 11:43:31	VR2W-105214	A69-9001-1252	1
2012-07-07 01:48:17	2012-07-07 11:48:17	VR2W-105214	A69-9001-1252	1
2012-07-07 02:36:56	2012-07-07 12:36:56	VR2W-105214	A69-9001-1252	1
2012-07-07 02:41:05	2012-07-07 12:41:05	VR2W-105214	A69-9001-1252	1
2012-07-07 02:51:51	2012-07-07 12:51:51	VR2W-105214	A69-9001-1252	1
2012-07-07 02:56:13	2012-07-07 12:56:13	VR2W-105214	A69-9001-1252	1
2012-07-07 03:00:04	2012-07-07 13:00:04	VR2W-105214	A69-9001-1252	1
2012-07-07 03:51:33	2012-07-07 13:51:33	VR2W-105214	A69-9001-1252	1
2012-07-07 03:55:06	2012-07-07 13:55:06	VR2W-105214	A69-9001-1252	1
2012-07-07 04:24:40	2012-07-07 14:24:40	VR2W-105214	A69-9001-1252	1
2012-07-07 04:41:45	2012-07-07 14:41:45	VR2W-105214	A69-9001-1252	1
2012-07-07 04:50:53	2012-07-07 14:50:53	VR2W-105214	A69-9001-1252	1
2012-07-07 05:08:12	2012-07-07 15:08:12	VR2W-105214	A69-9001-1252	1
2012-07-07 05:11:29	2012-07-07 15:11:29	VR2W-105214	A69-9001-1252	1
2012-07-07 05:14:48	2012-07-07 15:14:48	VR2W-105214	A69-9001-1252	1
2012-07-07 05:21:34	2012-07-07 15:21:34	VR2W-105214	A69-9001-1252	1
2012-07-07 05:54:24	2012-07-07 15:54:24	VR2W-105214	A69-9001-1252	1
2012-07-07 07:39:33	2012-07-07 17:39:33	VR2W-105214	A69-9001-1252	1
2012-07-07 07:43:44	2012-07-07 17:43:44	VR2W-105214	A69-9001-1252	1
2012-07-07 07:50:47	2012-07-07 17:50:47	VR2W-105214	A69-9001-1252	1
2012-07-07 07:54:47	2012-07-07 17:54:47	VR2W-105214	A69-9001-1252	1
2012-07-07 20:59:38	2012-07-08 06:59:38	VR2W-105214	A69-9001-1252	1
2012-07-07 23:24:57	2012-07-08 09:24:57	VR2W-105221	A69-9001-1252	1
2012-07-07 23:43:01	2012-07-08 09:43:01	VR2W-105215	A69-9001-1252	1
2012-07-07 23:55:50	2012-07-08 09:55:50	VR2W-105214	A69-9001-1252	1
2012-07-08 00:33:43	2012-07-08 10:33:43	VR2W-105214	A69-9001-1252	1
2012-07-08 01:20:17	2012-07-08 11:20:17	VR2W-105214	A69-9001-1252	1
2012-07-08 02:28:36	2012-07-08 12:28:36	VR2W-105214	A69-9001-1252	1
2012-07-08 02:32:49	2012-07-08 12:32:49	VR2W-105214	A69-9001-1252	1
2012-07-08 02:40:07	2012-07-08 12:40:07	VR2W-105214	A69-9001-1252	1
2012-07-08 03:41:33	2012-07-08 13:41:33	VR2W-105214	A69-9001-1252	1
2012-07-08 03:56:45	2012-07-08 13:56:45	VR2W-105214	A69-9001-1252	1
2012-07-08 04:10:00	2012-07-08 14:10:00	VR2W-105214	A69-9001-1252	1
2012-07-08 04:28:53	2012-07-08 14:28:53	VR2W-105214	A69-9001-1252	1
2012-07-08 20:47:22	2012-07-09 06:47:22	VR2W-105214	A69-9001-1252	1
2012-07-08 20:59:27	2012-07-09 06:59:27	VR2W-105214	A69-9001-1252	1
2012-07-08 21:56:19	2012-07-09 07:56:19	VR2W-105214	A69-9001-1252	1
2012-07-08 22:16:56	2012-07-09 08:16:56	VR2W-105214	A69-9001-1252	1
2012-07-09 01:16:43	2012-07-09 11:16:43	VR2W-105214	A69-9001-1252	1
2012-07-09 02:27:52	2012-07-09 12:27:52	VR2W-105214	A69-9001-1252	1
2012-07-09 02:40:40	2012-07-09 12:40:40	VR2W-105214	A69-9001-1252	1
2012-07-09 02:48:16	2012-07-09 12:48:16	VR2W-105214	A69-9001-1252	1
2012-07-09 02:57:28	2012-07-09 12:57:28	VR2W-105214	A69-9001-1252	1
2012-07-09 03:01:31	2012-07-09 13:01:31	VR2W-105214	A69-9001-1252	1
2012-07-09 10:55:53	2012-07-09 20:55:53	VR2W-105214	A69-9001-1252	0
2012-07-09 11:05:24	2012-07-09 21:05:24	VR2W-105214	A69-9001-1252	0
2012-07-09 11:09:50	2012-07-09 21:09:50	VR2W-105214	A69-9001-1252	0
2012-07-09 11:13:50	2012-07-09 21:13:50	VR2W-105214	A69-9001-1252	0
2012-07-09 11:18:34	2012-07-09 21:18:34	VR2W-105214	A69-9001-1252	0
2012-07-09 11:23:07	2012-07-09 21:23:07	VR2W-105214	A69-9001-1252	0
2012-07-09 11:27:18	2012-07-09 21:27:18	VR2W-105214	A69-9001-1252	0
2012-07-09 11:30:43	2012-07-09 21:30:43	VR2W-105214	A69-9001-1252	0
2012-07-09 11:34:18	2012-07-09 21:34:18	VR2W-105214	A69-9001-1252	0
2012-07-09 11:47:00	2012-07-09 21:47:00	VR2W-105214	A69-9001-1252	0
2012-07-09 11:50:30	2012-07-09 21:50:30	VR2W-105214	A69-9001-1252	0
2012-07-09 11:54:15	2012-07-09 21:54:15	VR2W-105214	A69-9001-1252	0
2012-07-09 12:02:06	2012-07-09 22:02:06	VR2W-105214	A69-9001-1252	0
2012-07-09 12:26:39	2012-07-09 22:26:39	VR2W-105214	A69-9001-1252	0
2012-07-09 20:37:13	2012-07-10 06:37:13	VR2W-105214	A69-9001-1252	1
2012-07-09 20:45:37	2012-07-10 06:45:37	VR2W-105214	A69-9001-1252	1
2012-07-10 01:09:41	2012-07-10 11:09:41	VR2W-105214	A69-9001-1252	1
2012-07-10 01:34:06	2012-07-10 11:34:06	VR2W-105214	A69-9001-1252	1
2012-07-10 01:47:23	2012-07-10 11:47:23	VR2W-105214	A69-9001-1252	1
2012-07-10 02:21:53	2012-07-10 12:21:53	VR2W-105213	A69-9001-1252	1
2012-07-10 02:33:25	2012-07-10 12:33:25	VR2W-105213	A69-9001-1252	1
2012-07-10 02:53:33	2012-07-10 12:53:33	VR2W-105213	A69-9001-1252	1
2012-07-10 03:09:52	2012-07-10 13:09:52	VR2W-105214	A69-9001-1252	1
2012-07-10 03:13:45	2012-07-10 13:13:45	VR2W-105214	A69-9001-1252	1
2012-07-10 04:17:36	2012-07-10 14:17:36	VR2W-105214	A69-9001-1252	1
2012-07-10 05:04:29	2012-07-10 15:04:29	VR2W-105214	A69-9001-1252	1
2012-07-10 05:32:06	2012-07-10 15:32:06	VR2W-105214	A69-9001-1252	1
2012-07-10 05:40:13	2012-07-10 15:40:13	VR2W-105214	A69-9001-1252	1
2012-07-10 05:54:56	2012-07-10 15:54:56	VR2W-105214	A69-9001-1252	1
2012-07-10 05:58:39	2012-07-10 15:58:39	VR2W-105214	A69-9001-1252	1
2012-07-10 08:11:23	2012-07-10 18:11:23	VR2W-105214	A69-9001-1252	1
2012-07-10 20:42:00	2012-07-11 06:42:00	VR2W-105214	A69-9001-1252	1
2012-07-10 21:31:32	2012-07-11 07:31:32	VR2W-105214	A69-9001-1252	1
2012-07-10 22:14:06	2012-07-11 08:14:06	VR2W-105214	A69-9001-1252	1
2012-07-10 22:18:33	2012-07-11 08:18:33	VR2W-105214	A69-9001-1252	1
2012-07-10 23:05:11	2012-07-11 09:05:11	VR2W-105214	A69-9001-1252	1
2012-07-10 23:27:56	2012-07-11 09:27:56	VR2W-105214	A69-9001-1252	1
2012-07-10 23:44:50	2012-07-11 09:44:50	VR2W-105214	A69-9001-1252	1
2012-07-11 00:19:25	2012-07-11 10:19:25	VR2W-105214	A69-9001-1252	1
2012-07-11 01:08:40	2012-07-11 11:08:40	VR2W-105214	A69-9001-1252	1
2012-07-11 02:12:30	2012-07-11 12:12:30	VR2W-105214	A69-9001-1252	1
2012-07-11 02:21:25	2012-07-11 12:21:25	VR2W-105214	A69-9001-1252	1
2012-07-11 02:30:49	2012-07-11 12:30:49	VR2W-105214	A69-9001-1252	1
2012-07-11 02:43:08	2012-07-11 12:43:08	VR2W-105214	A69-9001-1252	1
2012-07-11 03:03:34	2012-07-11 13:03:34	VR2W-105214	A69-9001-1252	1
2012-07-11 04:16:09	2012-07-11 14:16:09	VR2W-105214	A69-9001-1252	1
2012-07-11 04:33:07	2012-07-11 14:33:07	VR2W-105214	A69-9001-1252	1
2012-07-11 05:31:13	2012-07-11 15:31:13	VR2W-105214	A69-9001-1252	1
2012-07-11 08:04:07	2012-07-11 18:04:07	VR2W-105214	A69-9001-1252	1
2012-07-11 22:02:46	2012-07-12 08:02:46	VR2W-105214	A69-9001-1252	1
2012-07-11 22:07:39	2012-07-12 08:07:39	VR2W-105214	A69-9001-1252	1
2012-07-11 22:12:28	2012-07-12 08:12:28	VR2W-105214	A69-9001-1252	1
2012-07-12 00:25:43	2012-07-12 10:25:43	VR2W-105214	A69-9001-1252	1
2012-07-12 00:58:13	2012-07-12 10:58:13	VR2W-105214	A69-9001-1252	1
2012-07-12 01:15:31	2012-07-12 11:15:31	VR2W-105214	A69-9001-1252	1
2012-07-12 01:24:22	2012-07-12 11:24:22	VR2W-105214	A69-9001-1252	1
2012-07-12 01:44:06	2012-07-12 11:44:06	VR2W-105214	A69-9001-1252	1
2012-07-12 02:11:01	2012-07-12 12:11:01	VR2W-105214	A69-9001-1252	1
2012-07-12 02:22:54	2012-07-12 12:22:54	VR2W-105214	A69-9001-1252	1
2012-07-12 02:26:10	2012-07-12 12:26:10	VR2W-105214	A69-9001-1252	1
2012-07-12 02:51:25	2012-07-12 12:51:25	VR2W-105214	A69-9001-1252	1
2012-07-12 03:00:24	2012-07-12 13:00:24	VR2W-105214	A69-9001-1252	1
2012-07-12 03:26:07	2012-07-12 13:26:07	VR2W-105213	A69-9001-1252	1
2012-07-12 03:30:41	2012-07-12 13:30:41	VR2W-105213	A69-9001-1252	1
2012-07-12 03:34:55	2012-07-12 13:34:55	VR2W-105213	A69-9001-1252	1
2012-07-12 03:38:26	2012-07-12 13:38:26	VR2W-105213	A69-9001-1252	1
2012-07-12 04:01:00	2012-07-12 14:01:00	VR2W-105214	A69-9001-1252	1
2012-07-12 04:05:52	2012-07-12 14:05:52	VR2W-105214	A69-9001-1252	1
2012-07-12 04:10:41	2012-07-12 14:10:41	VR2W-105214	A69-9001-1252	1
2012-07-12 04:23:52	2012-07-12 14:23:52	VR2W-105214	A69-9001-1252	1
2012-07-12 06:41:02	2012-07-12 16:41:02	VR2W-105214	A69-9001-1252	1
2012-07-12 07:32:20	2012-07-12 17:32:20	VR2W-105214	A69-9001-1252	1
2012-07-12 21:56:57	2012-07-13 07:56:57	VR2W-105215	A69-9001-1252	1
2012-07-12 22:51:58	2012-07-13 08:51:58	VR2W-105214	A69-9001-1252	1
2012-07-12 23:52:01	2012-07-13 09:52:01	VR2W-105214	A69-9001-1252	1
2012-07-13 00:23:23	2012-07-13 10:23:23	VR2W-105214	A69-9001-1252	1
2012-07-13 00:30:13	2012-07-13 10:30:13	VR2W-105214	A69-9001-1252	1
2012-07-13 02:25:22	2012-07-13 12:25:22	VR2W-105214	A69-9001-1252	1
2012-07-13 02:33:37	2012-07-13 12:33:37	VR2W-105214	A69-9001-1252	1
2012-07-13 02:38:05	2012-07-13 12:38:05	VR2W-105214	A69-9001-1252	1
2012-07-13 03:18:48	2012-07-13 13:18:48	VR2W-105214	A69-9001-1252	1
2012-07-13 03:38:59	2012-07-13 13:38:59	VR2W-105214	A69-9001-1252	1
2012-07-13 04:32:44	2012-07-13 14:32:44	VR2W-105214	A69-9001-1252	1
2012-07-13 04:47:57	2012-07-13 14:47:57	VR2W-105214	A69-9001-1252	1
2012-07-13 04:57:06	2012-07-13 14:57:06	VR2W-105214	A69-9001-1252	1
2012-07-13 05:32:02	2012-07-13 15:32:02	VR2W-105214	A69-9001-1252	1
2012-07-13 05:38:48	2012-07-13 15:38:48	VR2W-105213	A69-9001-1252	1
2012-07-13 05:54:34	2012-07-13 15:54:34	VR2W-105214	A69-9001-1252	1
2012-07-13 06:17:28	2012-07-13 16:17:28	VR2W-105214	A69-9001-1252	1
2012-07-13 06:21:38	2012-07-13 16:21:38	VR2W-105214	A69-9001-1252	1
2012-07-13 06:32:39	2012-07-13 16:32:39	VR2W-105214	A69-9001-1252	1
2012-07-13 07:57:03	2012-07-13 17:57:03	VR2W-105214	A69-9001-1252	1
2012-07-13 08:00:58	2012-07-13 18:00:58	VR2W-105214	A69-9001-1252	1
2012-07-13 08:22:02	2012-07-13 18:22:02	VR2W-105214	A69-9001-1252	1
2012-07-13 16:24:12	2012-07-14 02:24:12	VR2W-105214	A69-9001-1252	0
2012-07-13 16:36:58	2012-07-14 02:36:58	VR2W-105214	A69-9001-1252	0
2012-07-13 18:20:47	2012-07-14 04:20:47	VR2W-105214	A69-9001-1252	0
2012-07-13 18:28:50	2012-07-14 04:28:50	VR2W-105214	A69-9001-1252	0
2012-07-13 18:33:02	2012-07-14 04:33:02	VR2W-105214	A69-9001-1252	0
2012-07-13 18:36:31	2012-07-14 04:36:31	VR2W-105214	A69-9001-1252	0
2012-07-13 18:40:13	2012-07-14 04:40:13	VR2W-105214	A69-9001-1252	0
2012-07-13 18:54:46	2012-07-14 04:54:46	VR2W-105214	A69-9001-1252	0
2012-07-13 19:18:48	2012-07-14 05:18:48	VR2W-105214	A69-9001-1252	0
2012-07-13 19:33:44	2012-07-14 05:33:44	VR2W-105214	A69-9001-1252	0
2012-07-13 19:41:40	2012-07-14 05:41:40	VR2W-105214	A69-9001-1252	0
2012-07-13 22:37:33	2012-07-14 08:37:33	VR2W-105214	A69-9001-1252	1
2012-07-14 02:09:54	2012-07-14 12:09:54	VR2W-105214	A69-9001-1252	1
2012-07-14 02:44:30	2012-07-14 12:44:30	VR2W-105214	A69-9001-1252	1
2012-07-14 02:52:23	2012-07-14 12:52:23	VR2W-105214	A69-9001-1252	1
2012-07-14 03:40:07	2012-07-14 13:40:07	VR2W-105214	A69-9001-1252	1
2012-07-14 03:51:47	2012-07-14 13:51:47	VR2W-105214	A69-9001-1252	1
2012-07-14 04:05:07	2012-07-14 14:05:07	VR2W-105214	A69-9001-1252	1
2012-07-14 04:50:58	2012-07-14 14:50:58	VR2W-105213	A69-9001-1252	1
2012-07-14 04:55:52	2012-07-14 14:55:52	VR2W-105213	A69-9001-1252	1
2012-07-14 05:21:24	2012-07-14 15:21:24	VR2W-105214	A69-9001-1252	1
2012-07-14 05:45:52	2012-07-14 15:45:52	VR2W-105214	A69-9001-1252	1
2012-07-14 06:19:43	2012-07-14 16:19:43	VR2W-105214	A69-9001-1252	1
2012-07-14 06:26:29	2012-07-14 16:26:29	VR2W-105214	A69-9001-1252	1
2012-07-14 08:10:27	2012-07-14 18:10:27	VR2W-105214	A69-9001-1252	1
2012-07-14 08:18:40	2012-07-14 18:18:40	VR2W-105214	A69-9001-1252	1
2012-07-14 12:24:22	2012-07-14 22:24:22	VR2W-105214	A69-9001-1252	0
2012-07-14 20:35:34	2012-07-15 06:35:34	VR2W-105216	A69-9001-1252	1
2012-07-15 00:29:20	2012-07-15 10:29:20	VR2W-105214	A69-9001-1252	1
2012-07-15 00:44:09	2012-07-15 10:44:09	VR2W-105214	A69-9001-1252	1
2012-07-15 00:55:37	2012-07-15 10:55:37	VR2W-105214	A69-9001-1252	1
2012-07-15 02:30:05	2012-07-15 12:30:05	VR2W-105214	A69-9001-1252	1
2012-07-15 02:39:42	2012-07-15 12:39:42	VR2W-105214	A69-9001-1252	1
2012-07-15 02:56:45	2012-07-15 12:56:45	VR2W-105214	A69-9001-1252	1
2012-07-15 03:00:23	2012-07-15 13:00:23	VR2W-105214	A69-9001-1252	1
2012-07-15 03:31:44	2012-07-15 13:31:44	VR2W-105214	A69-9001-1252	1
2012-07-15 04:11:29	2012-07-15 14:11:29	VR2W-105214	A69-9001-1252	1
2012-07-15 04:42:40	2012-07-15 14:42:40	VR2W-105214	A69-9001-1252	1
2012-07-15 05:21:37	2012-07-15 15:21:37	VR2W-105214	A69-9001-1252	1
2012-07-15 06:41:42	2012-07-15 16:41:42	VR2W-105214	A69-9001-1252	1
2012-07-15 07:56:29	2012-07-15 17:56:29	VR2W-105214	A69-9001-1252	1
2012-07-15 08:16:59	2012-07-15 18:16:59	VR2W-105214	A69-9001-1252	1
2012-07-15 20:44:01	2012-07-16 06:44:01	VR2W-105217	A69-9001-1252	1
2012-07-15 22:35:37	2012-07-16 08:35:37	VR2W-105214	A69-9001-1252	1
2012-07-15 23:23:58	2012-07-16 09:23:58	VR2W-105214	A69-9001-1252	1
2012-07-15 23:31:45	2012-07-16 09:31:45	VR2W-105214	A69-9001-1252	1
2012-07-15 23:38:18	2012-07-16 09:38:18	VR2W-105214	A69-9001-1252	1
2012-07-15 23:56:08	2012-07-16 09:56:08	VR2W-105214	A69-9001-1252	1
2012-07-16 00:39:28	2012-07-16 10:39:28	VR2W-105214	A69-9001-1252	1
2012-07-16 01:59:41	2012-07-16 11:59:41	VR2W-105214	A69-9001-1252	1
2012-07-16 02:43:05	2012-07-16 12:43:05	VR2W-105214	A69-9001-1252	1
2012-07-16 03:20:49	2012-07-16 13:20:49	VR2W-105214	A69-9001-1252	1
2012-07-16 03:30:36	2012-07-16 13:30:36	VR2W-105214	A69-9001-1252	1
2012-07-16 04:10:51	2012-07-16 14:10:51	VR2W-105214	A69-9001-1252	1
2012-07-16 04:29:25	2012-07-16 14:29:25	VR2W-105214	A69-9001-1252	1
2012-07-16 05:01:02	2012-07-16 15:01:02	VR2W-105214	A69-9001-1252	1
2012-07-16 05:13:14	2012-07-16 15:13:14	VR2W-105214	A69-9001-1252	1
2012-07-16 05:21:26	2012-07-16 15:21:26	VR2W-105214	A69-9001-1252	1
2012-07-16 05:34:04	2012-07-16 15:34:04	VR2W-105214	A69-9001-1252	1
2012-07-16 05:46:38	2012-07-16 15:46:38	VR2W-105214	A69-9001-1252	1
2012-07-16 06:15:27	2012-07-16 16:15:27	VR2W-105214	A69-9001-1252	1
2012-07-16 06:19:48	2012-07-16 16:19:48	VR2W-105214	A69-9001-1252	1
2012-07-16 07:40:24	2012-07-16 17:40:24	VR2W-105214	A69-9001-1252	1
2012-07-16 07:48:09	2012-07-16 17:48:09	VR2W-105214	A69-9001-1252	1
2012-07-16 08:04:22	2012-07-16 18:04:22	VR2W-105214	A69-9001-1252	1
2012-07-16 20:44:43	2012-07-17 06:44:43	VR2W-105214	A69-9001-1252	1
2012-07-17 00:39:52	2012-07-17 10:39:52	VR2W-105214	A69-9001-1252	1
2012-07-17 00:51:38	2012-07-17 10:51:38	VR2W-105214	A69-9001-1252	1
2012-07-17 01:00:27	2012-07-17 11:00:27	VR2W-105214	A69-9001-1252	1
2012-07-17 01:33:17	2012-07-17 11:33:17	VR2W-105214	A69-9001-1252	1
2012-07-17 01:41:02	2012-07-17 11:41:02	VR2W-105214	A69-9001-1252	1
2012-07-17 01:50:53	2012-07-17 11:50:53	VR2W-105214	A69-9001-1252	1
2012-07-17 02:00:42	2012-07-17 12:00:42	VR2W-105214	A69-9001-1252	1
2012-07-17 02:05:34	2012-07-17 12:05:34	VR2W-105214	A69-9001-1252	1
2012-07-17 02:23:44	2012-07-17 12:23:44	VR2W-105214	A69-9001-1252	1
2012-07-17 02:30:21	2012-07-17 12:30:21	VR2W-105214	A69-9001-1252	1
2012-07-17 02:33:45	2012-07-17 12:33:45	VR2W-105214	A69-9001-1252	1
2012-07-17 02:37:18	2012-07-17 12:37:18	VR2W-105214	A69-9001-1252	1
2012-07-17 02:54:09	2012-07-17 12:54:09	VR2W-105214	A69-9001-1252	1
2012-07-17 02:58:27	2012-07-17 12:58:27	VR2W-105214	A69-9001-1252	1
2012-07-17 03:02:10	2012-07-17 13:02:10	VR2W-105214	A69-9001-1252	1
2012-07-17 03:25:57	2012-07-17 13:25:57	VR2W-105214	A69-9001-1252	1
2012-07-17 03:32:50	2012-07-17 13:32:50	VR2W-105214	A69-9001-1252	1
2012-07-17 03:48:13	2012-07-17 13:48:13	VR2W-105214	A69-9001-1252	1
2012-07-17 03:52:39	2012-07-17 13:52:39	VR2W-105214	A69-9001-1252	1
2012-07-17 03:56:36	2012-07-17 13:56:36	VR2W-105214	A69-9001-1252	1
2012-07-17 04:01:13	2012-07-17 14:01:13	VR2W-105214	A69-9001-1252	1
2012-07-17 04:05:31	2012-07-17 14:05:31	VR2W-105214	A69-9001-1252	1
2012-07-17 04:13:21	2012-07-17 14:13:21	VR2W-105214	A69-9001-1252	1
2012-07-17 04:35:36	2012-07-17 14:35:36	VR2W-105214	A69-9001-1252	1
2012-07-17 04:40:00	2012-07-17 14:40:00	VR2W-105214	A69-9001-1252	1
2012-07-17 04:43:51	2012-07-17 14:43:51	VR2W-105214	A69-9001-1252	1
2012-07-17 04:48:16	2012-07-17 14:48:16	VR2W-105214	A69-9001-1252	1
2012-07-17 05:18:46	2012-07-17 15:18:46	VR2W-105214	A69-9001-1252	1
2012-07-17 05:33:54	2012-07-17 15:33:54	VR2W-105214	A69-9001-1252	1
2012-07-17 05:37:45	2012-07-17 15:37:45	VR2W-105214	A69-9001-1252	1
2012-07-17 05:46:08	2012-07-17 15:46:08	VR2W-105214	A69-9001-1252	1
2012-07-17 05:50:45	2012-07-17 15:50:45	VR2W-105214	A69-9001-1252	1
2012-07-17 05:58:47	2012-07-17 15:58:47	VR2W-105214	A69-9001-1252	1
2012-07-17 06:47:09	2012-07-17 16:47:09	VR2W-105214	A69-9001-1252	1
2012-07-17 07:59:43	2012-07-17 17:59:43	VR2W-105214	A69-9001-1252	1
2012-07-17 20:58:58	2012-07-18 06:58:58	VR2W-105221	A69-9001-1252	1
2012-07-18 00:07:45	2012-07-18 10:07:45	VR2W-105214	A69-9001-1252	1
2012-07-20 01:15:25	2012-07-20 11:15:25	VR2W-105214	A69-9001-1252	1
2012-07-20 01:24:09	2012-07-20 11:24:09	VR2W-105214	A69-9001-1252	1
2012-07-20 02:11:20	2012-07-20 12:11:20	VR2W-105214	A69-9001-1252	1
2012-07-20 02:15:36	2012-07-20 12:15:36	VR2W-105214	A69-9001-1252	1
2012-07-20 02:19:12	2012-07-20 12:19:12	VR2W-105214	A69-9001-1252	1
2012-07-20 02:40:01	2012-07-20 12:40:01	VR2W-105214	A69-9001-1252	1
2012-07-20 02:57:48	2012-07-20 12:57:48	VR2W-105214	A69-9001-1252	1
2012-07-20 03:25:19	2012-07-20 13:25:19	VR2W-105214	A69-9001-1252	1
2012-07-20 03:34:28	2012-07-20 13:34:28	VR2W-105214	A69-9001-1252	1
2012-07-20 03:43:08	2012-07-20 13:43:08	VR2W-105214	A69-9001-1252	1
2012-07-20 03:56:24	2012-07-20 13:56:24	VR2W-105214	A69-9001-1252	1
2012-07-20 04:01:01	2012-07-20 14:01:01	VR2W-105214	A69-9001-1252	1
2012-07-20 04:23:09	2012-07-20 14:23:09	VR2W-105214	A69-9001-1252	1
2012-07-20 04:30:34	2012-07-20 14:30:34	VR2W-105214	A69-9001-1252	1
2012-07-20 05:21:47	2012-07-20 15:21:47	VR2W-105214	A69-9001-1252	1
2012-07-20 07:44:42	2012-07-20 17:44:42	VR2W-105214	A69-9001-1252	1
2012-07-20 07:53:25	2012-07-20 17:53:25	VR2W-105214	A69-9001-1252	1
2012-07-20 20:52:06	2012-07-21 06:52:06	VR2W-105214	A69-9001-1252	1
2012-07-20 20:56:26	2012-07-21 06:56:26	VR2W-105214	A69-9001-1252	1
2012-07-20 22:33:00	2012-07-21 08:33:00	VR2W-105214	A69-9001-1252	1
2012-07-20 22:40:50	2012-07-21 08:40:50	VR2W-105214	A69-9001-1252	1
2012-07-21 00:35:24	2012-07-21 10:35:24	VR2W-105214	A69-9001-1252	1
2012-07-21 01:25:14	2012-07-21 11:25:14	VR2W-105214	A69-9001-1252	1
2012-07-21 01:48:20	2012-07-21 11:48:20	VR2W-105214	A69-9001-1252	1
2012-07-21 02:20:45	2012-07-21 12:20:45	VR2W-105214	A69-9001-1252	1
2012-07-21 02:29:38	2012-07-21 12:29:38	VR2W-105214	A69-9001-1252	1
2012-07-21 02:46:19	2012-07-21 12:46:19	VR2W-105214	A69-9001-1252	1
2012-07-21 02:49:41	2012-07-21 12:49:41	VR2W-105214	A69-9001-1252	1
2012-07-21 03:41:24	2012-07-21 13:41:24	VR2W-105214	A69-9001-1252	1
2012-07-21 03:53:27	2012-07-21 13:53:27	VR2W-105214	A69-9001-1252	1
2012-07-21 04:04:42	2012-07-21 14:04:42	VR2W-105214	A69-9001-1252	1
2012-07-21 04:07:59	2012-07-21 14:07:59	VR2W-105214	A69-9001-1252	1
2012-07-21 04:11:19	2012-07-21 14:11:19	VR2W-105214	A69-9001-1252	1
2012-07-21 04:14:43	2012-07-21 14:14:43	VR2W-105214	A69-9001-1252	1
2012-07-21 05:00:12	2012-07-21 15:00:12	VR2W-105214	A69-9001-1252	1
2012-07-21 05:09:51	2012-07-21 15:09:51	VR2W-105214	A69-9001-1252	1
2012-07-21 06:16:57	2012-07-21 16:16:57	VR2W-105214	A69-9001-1252	1
2012-07-21 06:35:11	2012-07-21 16:35:11	VR2W-105214	A69-9001-1252	1
2012-07-21 06:59:14	2012-07-21 16:59:14	VR2W-105214	A69-9001-1252	1
2012-07-21 07:03:33	2012-07-21 17:03:33	VR2W-105214	A69-9001-1252	1
2012-07-21 07:07:18	2012-07-21 17:07:18	VR2W-105214	A69-9001-1252	1
2012-07-21 08:01:31	2012-07-21 18:01:31	VR2W-105214	A69-9001-1252	1
2012-07-21 21:27:16	2012-07-22 07:27:16	VR2W-105214	A69-9001-1252	1
2012-07-21 21:53:02	2012-07-22 07:53:02	VR2W-105214	A69-9001-1252	1
2012-07-21 21:57:51	2012-07-22 07:57:51	VR2W-105214	A69-9001-1252	1
2012-07-22 01:11:57	2012-07-22 11:11:57	VR2W-105214	A69-9001-1252	1
2012-07-22 01:30:04	2012-07-22 11:30:04	VR2W-105214	A69-9001-1252	1
2012-07-22 01:34:12	2012-07-22 11:34:12	VR2W-105214	A69-9001-1252	1
2012-07-22 02:03:31	2012-07-22 12:03:31	VR2W-105214	A69-9001-1252	1
2012-07-22 03:16:09	2012-07-22 13:16:09	VR2W-105214	A69-9001-1252	1
2012-07-22 03:33:32	2012-07-22 13:33:32	VR2W-105214	A69-9001-1252	1
2012-07-22 03:52:33	2012-07-22 13:52:33	VR2W-105214	A69-9001-1252	1
2012-07-22 04:15:25	2012-07-22 14:15:25	VR2W-105214	A69-9001-1252	1
2012-07-22 04:19:36	2012-07-22 14:19:36	VR2W-105214	A69-9001-1252	1
2012-07-22 06:19:27	2012-07-22 16:19:27	VR2W-105214	A69-9001-1252	1
2012-07-22 06:57:51	2012-07-22 16:57:51	VR2W-105214	A69-9001-1252	1
2012-07-22 07:02:22	2012-07-22 17:02:22	VR2W-105214	A69-9001-1252	1
2012-07-22 07:24:52	2012-07-22 17:24:52	VR2W-105214	A69-9001-1252	1
2012-07-22 07:28:39	2012-07-22 17:28:39	VR2W-105214	A69-9001-1252	1
2012-07-22 07:32:57	2012-07-22 17:32:57	VR2W-105214	A69-9001-1252	1
2012-07-22 07:40:42	2012-07-22 17:40:42	VR2W-105214	A69-9001-1252	1
2012-07-22 20:30:31	2012-07-23 06:30:31	VR2W-105214	A69-9001-1252	1
2012-07-22 21:00:48	2012-07-23 07:00:48	VR2W-105214	A69-9001-1252	1
2012-07-22 21:05:28	2012-07-23 07:05:28	VR2W-105214	A69-9001-1252	1
2012-07-22 21:27:08	2012-07-23 07:27:08	VR2W-105214	A69-9001-1252	1
2012-07-22 21:31:58	2012-07-23 07:31:58	VR2W-105214	A69-9001-1252	1
2012-07-22 21:36:43	2012-07-23 07:36:43	VR2W-105214	A69-9001-1252	1
2012-07-22 21:57:20	2012-07-23 07:57:20	VR2W-105214	A69-9001-1252	1
2012-07-22 23:01:49	2012-07-23 09:01:49	VR2W-105214	A69-9001-1252	1
2012-07-22 23:37:28	2012-07-23 09:37:28	VR2W-105214	A69-9001-1252	1
2012-07-22 23:45:31	2012-07-23 09:45:31	VR2W-105214	A69-9001-1252	1
2012-07-22 23:56:44	2012-07-23 09:56:44	VR2W-105214	A69-9001-1252	1
2012-07-23 00:18:13	2012-07-23 10:18:13	VR2W-105214	A69-9001-1252	1
2012-07-23 00:41:35	2012-07-23 10:41:35	VR2W-105214	A69-9001-1252	1
2012-07-23 02:05:15	2012-07-23 12:05:15	VR2W-105214	A69-9001-1252	1
2012-07-23 02:34:57	2012-07-23 12:34:57	VR2W-105214	A69-9001-1252	1
2012-07-23 03:59:01	2012-07-23 13:59:01	VR2W-105214	A69-9001-1252	1
2012-07-23 04:12:20	2012-07-23 14:12:20	VR2W-105214	A69-9001-1252	1
2012-07-23 04:25:07	2012-07-23 14:25:07	VR2W-105213	A69-9001-1252	1
2012-07-23 04:50:21	2012-07-23 14:50:21	VR2W-105214	A69-9001-1252	1
2012-07-23 04:59:12	2012-07-23 14:59:12	VR2W-105214	A69-9001-1252	1
2012-07-23 05:11:17	2012-07-23 15:11:17	VR2W-105214	A69-9001-1252	1
2012-07-23 05:15:32	2012-07-23 15:15:32	VR2W-105214	A69-9001-1252	1
2012-07-23 05:31:50	2012-07-23 15:31:50	VR2W-105214	A69-9001-1252	1
2012-07-23 06:03:42	2012-07-23 16:03:42	VR2W-105214	A69-9001-1252	1
2012-07-23 06:19:37	2012-07-23 16:19:37	VR2W-105214	A69-9001-1252	1
2012-07-23 06:28:05	2012-07-23 16:28:05	VR2W-105214	A69-9001-1252	1
2012-07-23 06:48:18	2012-07-23 16:48:18	VR2W-105214	A69-9001-1252	1
2012-07-23 06:53:04	2012-07-23 16:53:04	VR2W-105214	A69-9001-1252	1
2012-07-23 07:05:41	2012-07-23 17:05:41	VR2W-105214	A69-9001-1252	1
2012-07-23 07:20:06	2012-07-23 17:20:06	VR2W-105214	A69-9001-1252	1
2012-07-23 07:23:56	2012-07-23 17:23:56	VR2W-105214	A69-9001-1252	1
2012-07-23 07:28:21	2012-07-23 17:28:21	VR2W-105214	A69-9001-1252	1
2012-07-23 07:32:15	2012-07-23 17:32:15	VR2W-105214	A69-9001-1252	1
2012-07-23 07:44:28	2012-07-23 17:44:28	VR2W-105214	A69-9001-1252	1
2012-07-23 21:22:10	2012-07-24 07:22:10	VR2W-105214	A69-9001-1252	1
2012-07-23 21:45:24	2012-07-24 07:45:24	VR2W-105214	A69-9001-1252	1
2012-07-23 23:26:58	2012-07-24 09:26:58	VR2W-105214	A69-9001-1252	1
2012-07-23 23:57:29	2012-07-24 09:57:29	VR2W-105214	A69-9001-1252	1
2012-07-24 00:21:59	2012-07-24 10:21:59	VR2W-105214	A69-9001-1252	1
2012-07-24 00:35:57	2012-07-24 10:35:57	VR2W-105214	A69-9001-1252	1
2012-07-24 01:01:19	2012-07-24 11:01:19	VR2W-105214	A69-9001-1252	1
2012-07-24 02:00:00	2012-07-24 12:00:00	VR2W-105214	A69-9001-1252	1
2012-07-24 02:45:20	2012-07-24 12:45:20	VR2W-105214	A69-9001-1252	1
2012-07-24 03:23:38	2012-07-24 13:23:38	VR2W-105214	A69-9001-1252	1
2012-07-24 03:28:20	2012-07-24 13:28:20	VR2W-105214	A69-9001-1252	1
2012-07-24 04:30:35	2012-07-24 14:30:35	VR2W-105214	A69-9001-1252	1
2012-07-24 04:35:08	2012-07-24 14:35:08	VR2W-105214	A69-9001-1252	1
2012-07-24 05:13:08	2012-07-24 15:13:08	VR2W-105214	A69-9001-1252	1
2012-07-24 05:17:39	2012-07-24 15:17:39	VR2W-105214	A69-9001-1252	1
2012-07-24 05:31:52	2012-07-24 15:31:52	VR2W-105214	A69-9001-1252	1
2012-07-24 05:35:30	2012-07-24 15:35:30	VR2W-105214	A69-9001-1252	1
2012-07-24 06:17:00	2012-07-24 16:17:00	VR2W-105214	A69-9001-1252	1
2012-07-24 06:21:38	2012-07-24 16:21:38	VR2W-105214	A69-9001-1252	1
2012-07-24 06:25:56	2012-07-24 16:25:56	VR2W-105214	A69-9001-1252	1
2012-07-24 06:58:23	2012-07-24 16:58:23	VR2W-105214	A69-9001-1252	1
2012-07-24 07:13:25	2012-07-24 17:13:25	VR2W-105214	A69-9001-1252	1
2012-07-24 07:17:14	2012-07-24 17:17:14	VR2W-105214	A69-9001-1252	1
2012-07-24 07:37:26	2012-07-24 17:37:26	VR2W-105214	A69-9001-1252	1
2012-07-24 21:57:08	2012-07-25 07:57:08	VR2W-105214	A69-9001-1252	1
2012-07-24 22:01:09	2012-07-25 08:01:09	VR2W-105214	A69-9001-1252	1
2012-07-25 00:20:26	2012-07-25 10:20:26	VR2W-105214	A69-9001-1252	1
2012-07-25 00:52:22	2012-07-25 10:52:22	VR2W-105214	A69-9001-1252	1
2012-07-25 02:25:34	2012-07-25 12:25:34	VR2W-105214	A69-9001-1252	1
2012-07-25 03:36:01	2012-07-25 13:36:01	VR2W-105214	A69-9001-1252	1
2012-07-25 04:18:10	2012-07-25 14:18:10	VR2W-105214	A69-9001-1252	1
2012-07-25 05:40:44	2012-07-25 15:40:44	VR2W-105214	A69-9001-1252	1
2012-07-25 06:27:17	2012-07-25 16:27:17	VR2W-105214	A69-9001-1252	1
2012-07-25 06:56:19	2012-07-25 16:56:19	VR2W-105214	A69-9001-1252	1
2012-07-25 07:01:05	2012-07-25 17:01:05	VR2W-105214	A69-9001-1252	1
2012-07-25 07:09:55	2012-07-25 17:09:55	VR2W-105214	A69-9001-1252	1
2012-07-25 07:13:30	2012-07-25 17:13:30	VR2W-105214	A69-9001-1252	1
2012-07-25 07:26:00	2012-07-25 17:26:00	VR2W-105214	A69-9001-1252	1
2012-07-25 07:51:30	2012-07-25 17:51:30	VR2W-105214	A69-9001-1252	1
2012-07-25 20:53:21	2012-07-26 06:53:21	VR2W-105214	A69-9001-1252	1
2012-07-25 21:01:49	2012-07-26 07:01:49	VR2W-105214	A69-9001-1252	1
2012-07-25 21:26:39	2012-07-26 07:26:39	VR2W-105214	A69-9001-1252	1
2012-07-25 21:31:07	2012-07-26 07:31:07	VR2W-105214	A69-9001-1252	1
2012-07-26 00:41:28	2012-07-26 10:41:28	VR2W-105214	A69-9001-1252	1
2012-07-26 01:12:51	2012-07-26 11:12:51	VR2W-105214	A69-9001-1252	1
2012-07-26 01:52:37	2012-07-26 11:52:37	VR2W-105214	A69-9001-1252	1
2012-07-26 02:12:39	2012-07-26 12:12:39	VR2W-105214	A69-9001-1252	1
2012-07-26 02:30:00	2012-07-26 12:30:00	VR2W-105214	A69-9001-1252	1
2012-07-26 02:36:39	2012-07-26 12:36:39	VR2W-105214	A69-9001-1252	1
2012-07-26 03:31:31	2012-07-26 13:31:31	VR2W-105213	A69-9001-1252	1
2012-07-26 04:09:47	2012-07-26 14:09:47	VR2W-105214	A69-9001-1252	1
2012-07-26 04:19:29	2012-07-26 14:19:29	VR2W-105214	A69-9001-1252	1
2012-07-26 04:32:54	2012-07-26 14:32:54	VR2W-105214	A69-9001-1252	1
2012-07-26 04:51:00	2012-07-26 14:51:00	VR2W-105214	A69-9001-1252	1
2012-07-26 05:26:20	2012-07-26 15:26:20	VR2W-105214	A69-9001-1252	1
2012-07-26 05:57:12	2012-07-26 15:57:12	VR2W-105214	A69-9001-1252	1
2012-07-26 06:53:42	2012-07-26 16:53:42	VR2W-105214	A69-9001-1252	1
2012-07-26 07:30:55	2012-07-26 17:30:55	VR2W-105214	A69-9001-1252	1
2012-07-26 20:46:38	2012-07-27 06:46:38	VR2W-105214	A69-9001-1252	1
2012-07-26 21:08:20	2012-07-27 07:08:20	VR2W-105219	A69-9001-1252	1
2012-07-26 21:21:58	2012-07-27 07:21:58	VR2W-105219	A69-9001-1252	1
2012-07-26 23:52:07	2012-07-27 09:52:07	VR2W-105214	A69-9001-1252	1
2012-07-27 00:24:14	2012-07-27 10:24:14	VR2W-105214	A69-9001-1252	1
2012-07-27 00:43:18	2012-07-27 10:43:18	VR2W-105214	A69-9001-1252	1
2012-07-27 00:55:04	2012-07-27 10:55:04	VR2W-105214	A69-9001-1252	1
2012-07-27 01:11:17	2012-07-27 11:11:17	VR2W-105214	A69-9001-1252	1
2012-07-27 02:32:30	2012-07-27 12:32:30	VR2W-105214	A69-9001-1252	1
2012-07-27 03:05:19	2012-07-27 13:05:19	VR2W-105214	A69-9001-1252	1
2012-07-27 03:22:36	2012-07-27 13:22:36	VR2W-105214	A69-9001-1252	1
2012-07-27 03:51:56	2012-07-27 13:51:56	VR2W-105214	A69-9001-1252	1
2012-07-27 04:05:17	2012-07-27 14:05:17	VR2W-105214	A69-9001-1252	1
2012-07-27 04:08:36	2012-07-27 14:08:36	VR2W-105214	A69-9001-1252	1
2012-07-27 04:27:02	2012-07-27 14:27:02	VR2W-105214	A69-9001-1252	1
2012-07-27 04:35:21	2012-07-27 14:35:21	VR2W-105214	A69-9001-1252	1
2012-07-27 04:39:20	2012-07-27 14:39:20	VR2W-105214	A69-9001-1252	1
2012-07-27 04:48:33	2012-07-27 14:48:33	VR2W-105214	A69-9001-1252	1
2012-07-27 05:16:09	2012-07-27 15:16:09	VR2W-105214	A69-9001-1252	1
2012-07-27 06:09:16	2012-07-27 16:09:16	VR2W-105214	A69-9001-1252	1
2012-07-27 22:52:53	2012-07-28 08:52:53	VR2W-105214	A69-9001-1252	1
2012-07-27 22:56:32	2012-07-28 08:56:32	VR2W-105214	A69-9001-1252	1
2012-07-28 00:29:57	2012-07-28 10:29:57	VR2W-105214	A69-9001-1252	1
2012-07-28 00:49:24	2012-07-28 10:49:24	VR2W-105214	A69-9001-1252	1
2012-07-28 01:02:51	2012-07-28 11:02:51	VR2W-105214	A69-9001-1252	1
2012-07-28 01:38:51	2012-07-28 11:38:51	VR2W-105214	A69-9001-1252	1
2012-07-28 01:47:01	2012-07-28 11:47:01	VR2W-105214	A69-9001-1252	1
2012-07-28 01:59:26	2012-07-28 11:59:26	VR2W-105214	A69-9001-1252	1
[truncated: 4,817 more rows]
