# Supplementary material for: Simulated Macro-Algal Outbreak Triggers a Large-Scale Response on Coral Reefs
Source: PLoS One. 2015 Jul 14;10(7):e0132895. doi: 10.1371/journal.pone.0132895 (PMC4501832; doi:10.1371/journal.pone.0132895)
Supplement: S1 Dataset — Data has been separated into three sub-folders; video data, visual transect data and individual fishes’ acoustic detection data. (ZIP) [file pone.0132895.s001.zip › Raw Data/Spatial/Scarid/Processed/1254MS.xlsx]

## Sheet: 1254MS.csv
ï»¿Date and Time (UTC)	Local time	Receiver	Transmitter	Day/night code
	10			06:30:00
	2011-04-21			18:30:00
2012-04-09 00:43:38	2012-04-09 10:43:38	VR2W-112614	A69-9001-1254	1
2012-04-09 01:29:58	2012-04-09 11:29:58	VR2W-112614	A69-9001-1254	1
2012-04-09 01:34:02	2012-04-09 11:34:02	VR2W-112614	A69-9001-1254	1
2012-04-09 01:57:47	2012-04-09 11:57:47	VR2W-112614	A69-9001-1254	1
2012-04-09 02:20:51	2012-04-09 12:20:51	VR2W-112614	A69-9001-1254	1
2012-04-09 03:12:41	2012-04-09 13:12:41	VR2W-112614	A69-9001-1254	1
2012-04-09 03:16:28	2012-04-09 13:16:28	VR2W-112614	A69-9001-1254	1
2012-04-09 03:48:35	2012-04-09 13:48:35	VR2W-112614	A69-9001-1254	1
2012-04-09 04:17:35	2012-04-09 14:17:35	VR2W-112614	A69-9001-1254	1
2012-04-09 04:53:51	2012-04-09 14:53:51	VR2W-112614	A69-9001-1254	1
2012-04-09 04:57:34	2012-04-09 14:57:34	VR2W-112614	A69-9001-1254	1
2012-04-09 05:01:44	2012-04-09 15:01:44	VR2W-112614	A69-9001-1254	1
2012-04-09 05:12:43	2012-04-09 15:12:43	VR2W-112614	A69-9001-1254	1
2012-04-09 05:29:00	2012-04-09 15:29:00	VR2W-112613	A69-9001-1254	1
2012-04-09 05:34:06	2012-04-09 15:34:06	VR2W-112614	A69-9001-1254	1
2012-04-09 05:43:34	2012-04-09 15:43:34	VR2W-112614	A69-9001-1254	1
2012-04-09 06:00:53	2012-04-09 16:00:53	VR2W-112614	A69-9001-1254	1
2012-04-09 06:04:37	2012-04-09 16:04:37	VR2W-112614	A69-9001-1254	1
2012-04-09 06:08:51	2012-04-09 16:08:51	VR2W-112614	A69-9001-1254	1
2012-04-09 06:16:10	2012-04-09 16:16:10	VR2W-112614	A69-9001-1254	1
2012-04-09 06:28:45	2012-04-09 16:28:45	VR2W-112614	A69-9001-1254	1
2012-04-09 06:37:04	2012-04-09 16:37:04	VR2W-112614	A69-9001-1254	1
2012-04-09 06:45:56	2012-04-09 16:45:56	VR2W-112614	A69-9001-1254	1
2012-04-09 07:02:42	2012-04-09 17:02:42	VR2W-112614	A69-9001-1254	1
2012-04-09 07:21:53	2012-04-09 17:21:53	VR2W-112614	A69-9001-1254	1
2012-04-09 08:00:01	2012-04-09 18:00:01	VR2W-112614	A69-9001-1254	1
2012-04-09 08:03:41	2012-04-09 18:03:41	VR2W-112614	A69-9001-1254	1
2012-04-09 08:18:14	2012-04-09 18:18:14	VR2W-112612	A69-9001-1254	1
2012-04-09 08:21:03	2012-04-09 18:21:03	VR2W-112613	A69-9001-1254	1
2012-04-09 08:24:34	2012-04-09 18:24:34	VR2W-112614	A69-9001-1254	1
2012-04-09 20:19:11	2012-04-10 06:19:11	VR2W-112614	A69-9001-1254	0
2012-04-09 20:31:54	2012-04-10 06:31:54	VR2W-112614	A69-9001-1254	1
2012-04-09 22:25:25	2012-04-10 08:25:25	VR2W-112614	A69-9001-1254	1
2012-04-09 22:43:43	2012-04-10 08:43:43	VR2W-112614	A69-9001-1254	1
2012-04-09 23:32:47	2012-04-10 09:32:47	VR2W-112614	A69-9001-1254	1
2012-04-09 23:54:07	2012-04-10 09:54:07	VR2W-112614	A69-9001-1254	1
2012-04-10 00:12:34	2012-04-10 10:12:34	VR2W-112613	A69-9001-1254	1
2012-04-10 01:01:46	2012-04-10 11:01:46	VR2W-112613	A69-9001-1254	1
2012-04-10 02:22:04	2012-04-10 12:22:04	VR2W-112614	A69-9001-1254	1
2012-04-10 02:34:37	2012-04-10 12:34:37	VR2W-112613	A69-9001-1254	1
2012-04-10 03:15:09	2012-04-10 13:15:09	VR2W-112614	A69-9001-1254	1
2012-04-10 03:19:30	2012-04-10 13:19:30	VR2W-112612	A69-9001-1254	1
2012-04-10 03:30:57	2012-04-10 13:30:57	VR2W-112614	A69-9001-1254	1
2012-04-10 03:36:26	2012-04-10 13:36:26	VR2W-112612	A69-9001-1254	1
2012-04-10 03:44:10	2012-04-10 13:44:10	VR2W-112613	A69-9001-1254	1
2012-04-10 03:54:57	2012-04-10 13:54:57	VR2W-112614	A69-9001-1254	1
2012-04-10 04:33:18	2012-04-10 14:33:18	VR2W-112614	A69-9001-1254	1
2012-04-10 04:48:21	2012-04-10 14:48:21	VR2W-112614	A69-9001-1254	1
2012-04-10 04:56:43	2012-04-10 14:56:43	VR2W-112614	A69-9001-1254	1
2012-04-10 05:20:09	2012-04-10 15:20:09	VR2W-112614	A69-9001-1254	1
2012-04-10 06:17:48	2012-04-10 16:17:48	VR2W-112613	A69-9001-1254	1
2012-04-10 06:27:46	2012-04-10 16:27:46	VR2W-112613	A69-9001-1254	1
2012-04-10 06:35:01	2012-04-10 16:35:01	VR2W-112613	A69-9001-1254	1
2012-04-10 06:39:16	2012-04-10 16:39:16	VR2W-112613	A69-9001-1254	1
2012-04-10 07:06:51	2012-04-10 17:06:51	VR2W-112613	A69-9001-1254	1
2012-04-10 07:21:50	2012-04-10 17:21:50	VR2W-112613	A69-9001-1254	1
2012-04-10 07:58:21	2012-04-10 17:58:21	VR2W-112614	A69-9001-1254	1
2012-04-10 20:29:51	2012-04-11 06:29:51	VR2W-112614	A69-9001-1254	0
2012-04-10 20:34:36	2012-04-11 06:34:36	VR2W-112614	A69-9001-1254	1
2012-04-10 20:51:13	2012-04-11 06:51:13	VR2W-112614	A69-9001-1254	1
2012-04-10 21:00:58	2012-04-11 07:00:58	VR2W-112614	A69-9001-1254	1
2012-04-10 21:19:13	2012-04-11 07:19:13	VR2W-112618	A69-9001-1254	1
2012-04-10 21:19:33	2012-04-11 07:19:33	VR2W-112617	A69-9001-1254	1
2012-04-10 21:23:49	2012-04-11 07:23:49	VR2W-112616	A69-9001-1254	1
2012-04-10 21:28:11	2012-04-11 07:28:11	VR2W-112616	A69-9001-1254	1
2012-04-10 21:36:23	2012-04-11 07:36:23	VR2W-112616	A69-9001-1254	1
2012-04-10 21:36:45	2012-04-11 07:36:45	VR2W-112617	A69-9001-1254	1
2012-04-10 21:40:37	2012-04-11 07:40:37	VR2W-112617	A69-9001-1254	1
2012-04-10 21:49:09	2012-04-11 07:49:09	VR2W-112617	A69-9001-1254	1
2012-04-10 22:03:03	2012-04-11 08:03:03	VR2W-112616	A69-9001-1254	1
2012-04-10 22:11:20	2012-04-11 08:11:20	VR2W-112618	A69-9001-1254	1
2012-04-10 22:28:49	2012-04-11 08:28:49	VR2W-112618	A69-9001-1254	1
2012-04-10 23:13:00	2012-04-11 09:13:00	VR2W-112614	A69-9001-1254	1
2012-04-10 23:26:28	2012-04-11 09:26:28	VR2W-112614	A69-9001-1254	1
2012-04-10 23:39:41	2012-04-11 09:39:41	VR2W-112613	A69-9001-1254	1
2012-04-11 02:01:51	2012-04-11 12:01:51	VR2W-112613	A69-9001-1254	1
2012-04-11 02:19:08	2012-04-11 12:19:08	VR2W-112613	A69-9001-1254	1
2012-04-11 02:46:04	2012-04-11 12:46:04	VR2W-112614	A69-9001-1254	1
2012-04-11 03:07:43	2012-04-11 13:07:43	VR2W-112613	A69-9001-1254	1
2012-04-11 05:11:51	2012-04-11 15:11:51	VR2W-112613	A69-9001-1254	1
2012-04-11 06:11:33	2012-04-11 16:11:33	VR2W-112613	A69-9001-1254	1
2012-04-11 06:36:16	2012-04-11 16:36:16	VR2W-112613	A69-9001-1254	1
2012-04-11 08:02:07	2012-04-11 18:02:07	VR2W-112613	A69-9001-1254	1
2012-04-11 08:20:14	2012-04-11 18:20:14	VR2W-112614	A69-9001-1254	1
2012-04-11 20:38:04	2012-04-12 06:38:04	VR2W-112614	A69-9001-1254	1
2012-04-11 20:50:17	2012-04-12 06:50:17	VR2W-112614	A69-9001-1254	1
2012-04-11 20:59:13	2012-04-12 06:59:13	VR2W-112614	A69-9001-1254	1
2012-04-11 21:02:57	2012-04-12 07:02:57	VR2W-112614	A69-9001-1254	1
2012-04-11 21:10:36	2012-04-12 07:10:36	VR2W-112614	A69-9001-1254	1
2012-04-11 21:14:18	2012-04-12 07:14:18	VR2W-112614	A69-9001-1254	1
2012-04-11 21:18:25	2012-04-12 07:18:25	VR2W-112614	A69-9001-1254	1
2012-04-11 21:21:45	2012-04-12 07:21:45	VR2W-112614	A69-9001-1254	1
2012-04-11 21:25:10	2012-04-12 07:25:10	VR2W-112614	A69-9001-1254	1
2012-04-11 21:32:37	2012-04-12 07:32:37	VR2W-112614	A69-9001-1254	1
2012-04-11 21:37:09	2012-04-12 07:37:09	VR2W-112614	A69-9001-1254	1
2012-04-11 21:41:16	2012-04-12 07:41:16	VR2W-112614	A69-9001-1254	1
2012-04-11 21:44:36	2012-04-12 07:44:36	VR2W-112614	A69-9001-1254	1
2012-04-11 21:48:01	2012-04-12 07:48:01	VR2W-112614	A69-9001-1254	1
2012-04-11 21:51:34	2012-04-12 07:51:34	VR2W-112614	A69-9001-1254	1
2012-04-11 21:55:27	2012-04-12 07:55:27	VR2W-112614	A69-9001-1254	1
2012-04-11 21:59:57	2012-04-12 07:59:57	VR2W-112614	A69-9001-1254	1
2012-04-11 22:04:03	2012-04-12 08:04:03	VR2W-112614	A69-9001-1254	1
2012-04-11 22:07:21	2012-04-12 08:07:21	VR2W-112614	A69-9001-1254	1
2012-04-11 22:14:08	2012-04-12 08:14:08	VR2W-112614	A69-9001-1254	1
2012-04-11 22:17:45	2012-04-12 08:17:45	VR2W-112614	A69-9001-1254	1
2012-04-11 22:21:45	2012-04-12 08:21:45	VR2W-112614	A69-9001-1254	1
2012-04-11 22:31:04	2012-04-12 08:31:04	VR2W-112614	A69-9001-1254	1
2012-04-11 22:56:11	2012-04-12 08:56:11	VR2W-112614	A69-9001-1254	1
2012-04-11 23:05:54	2012-04-12 09:05:54	VR2W-112614	A69-9001-1254	1
2012-04-11 23:15:14	2012-04-12 09:15:14	VR2W-112614	A69-9001-1254	1
2012-04-11 23:39:23	2012-04-12 09:39:23	VR2W-112614	A69-9001-1254	1
2012-04-11 23:43:16	2012-04-12 09:43:16	VR2W-112614	A69-9001-1254	1
2012-04-11 23:47:46	2012-04-12 09:47:46	VR2W-112614	A69-9001-1254	1
2012-04-12 00:02:00	2012-04-12 10:02:00	VR2W-112614	A69-9001-1254	1
2012-04-12 00:09:48	2012-04-12 10:09:48	VR2W-112614	A69-9001-1254	1
2012-04-12 00:35:09	2012-04-12 10:35:09	VR2W-112614	A69-9001-1254	1
2012-04-12 00:43:02	2012-04-12 10:43:02	VR2W-112614	A69-9001-1254	1
2012-04-12 01:11:30	2012-04-12 11:11:30	VR2W-112614	A69-9001-1254	1
2012-04-12 02:23:58	2012-04-12 12:23:58	VR2W-112614	A69-9001-1254	1
2012-04-12 02:24:03	2012-04-12 12:24:03	VR2W-112613	A69-9001-1254	1
2012-04-12 02:31:33	2012-04-12 12:31:33	VR2W-112614	A69-9001-1254	1
2012-04-12 02:35:04	2012-04-12 12:35:04	VR2W-112613	A69-9001-1254	1
2012-04-12 02:44:49	2012-04-12 12:44:49	VR2W-112614	A69-9001-1254	1
2012-04-12 02:59:28	2012-04-12 12:59:28	VR2W-112614	A69-9001-1254	1
2012-04-12 04:06:51	2012-04-12 14:06:51	VR2W-112614	A69-9001-1254	1
2012-04-12 06:01:56	2012-04-12 16:01:56	VR2W-112614	A69-9001-1254	1
2012-04-12 06:24:26	2012-04-12 16:24:26	VR2W-112613	A69-9001-1254	1
2012-04-12 06:32:16	2012-04-12 16:32:16	VR2W-112614	A69-9001-1254	1
2012-04-12 06:35:55	2012-04-12 16:35:55	VR2W-112614	A69-9001-1254	1
2012-04-12 06:50:10	2012-04-12 16:50:10	VR2W-112612	A69-9001-1254	1
2012-04-12 07:43:36	2012-04-12 17:43:36	VR2W-112614	A69-9001-1254	1
2012-04-12 20:22:24	2012-04-13 06:22:24	VR2W-112614	A69-9001-1254	0
2012-04-12 20:26:40	2012-04-13 06:26:40	VR2W-112614	A69-9001-1254	0
2012-04-12 20:34:16	2012-04-13 06:34:16	VR2W-112614	A69-9001-1254	1
2012-04-12 20:43:30	2012-04-13 06:43:30	VR2W-112614	A69-9001-1254	1
2012-04-12 20:50:57	2012-04-13 06:50:57	VR2W-112614	A69-9001-1254	1
2012-04-12 20:54:22	2012-04-13 06:54:22	VR2W-112614	A69-9001-1254	1
2012-04-12 21:06:25	2012-04-13 07:06:25	VR2W-112614	A69-9001-1254	1
2012-04-12 21:10:38	2012-04-13 07:10:38	VR2W-112614	A69-9001-1254	1
2012-04-12 21:17:53	2012-04-13 07:17:53	VR2W-112614	A69-9001-1254	1
2012-04-12 21:22:08	2012-04-13 07:22:08	VR2W-112614	A69-9001-1254	1
2012-04-12 21:25:42	2012-04-13 07:25:42	VR2W-112614	A69-9001-1254	1
2012-04-12 21:38:20	2012-04-13 07:38:20	VR2W-112614	A69-9001-1254	1
2012-04-12 21:45:27	2012-04-13 07:45:27	VR2W-112614	A69-9001-1254	1
2012-04-12 21:49:32	2012-04-13 07:49:32	VR2W-112614	A69-9001-1254	1
2012-04-12 21:59:46	2012-04-13 07:59:46	VR2W-112618	A69-9001-1254	1
2012-04-12 22:00:07	2012-04-13 08:00:07	VR2W-112617	A69-9001-1254	1
2012-04-12 22:04:39	2012-04-13 08:04:39	VR2W-112618	A69-9001-1254	1
2012-04-12 22:34:27	2012-04-13 08:34:27	VR2W-112612	A69-9001-1254	1
2012-04-12 22:37:17	2012-04-13 08:37:17	VR2W-112614	A69-9001-1254	1
2012-04-12 23:05:29	2012-04-13 09:05:29	VR2W-112614	A69-9001-1254	1
2012-04-12 23:09:31	2012-04-13 09:09:31	VR2W-112614	A69-9001-1254	1
2012-04-12 23:14:21	2012-04-13 09:14:21	VR2W-112614	A69-9001-1254	1
2012-04-12 23:19:06	2012-04-13 09:19:06	VR2W-112614	A69-9001-1254	1
2012-04-12 23:39:43	2012-04-13 09:39:43	VR2W-112614	A69-9001-1254	1
2012-04-13 00:39:21	2012-04-13 10:39:21	VR2W-112614	A69-9001-1254	1
2012-04-13 01:22:57	2012-04-13 11:22:57	VR2W-112613	A69-9001-1254	1
2012-04-13 02:10:09	2012-04-13 12:10:09	VR2W-112614	A69-9001-1254	1
2012-04-13 03:37:26	2012-04-13 13:37:26	VR2W-112614	A69-9001-1254	1
2012-04-13 03:42:15	2012-04-13 13:42:15	VR2W-112614	A69-9001-1254	1
2012-04-13 04:10:18	2012-04-13 14:10:18	VR2W-112613	A69-9001-1254	1
2012-04-13 04:15:58	2012-04-13 14:15:58	VR2W-112614	A69-9001-1254	1
2012-04-13 04:19:32	2012-04-13 14:19:32	VR2W-112613	A69-9001-1254	1
2012-04-13 04:45:56	2012-04-13 14:45:56	VR2W-112613	A69-9001-1254	1
2012-04-13 04:59:02	2012-04-13 14:59:02	VR2W-112613	A69-9001-1254	1
2012-04-13 05:03:29	2012-04-13 15:03:29	VR2W-112613	A69-9001-1254	1
2012-04-13 05:28:06	2012-04-13 15:28:06	VR2W-112613	A69-9001-1254	1
2012-04-13 05:58:16	2012-04-13 15:58:16	VR2W-112614	A69-9001-1254	1
2012-04-13 06:14:18	2012-04-13 16:14:18	VR2W-112614	A69-9001-1254	1
2012-04-13 06:20:51	2012-04-13 16:20:51	VR2W-112614	A69-9001-1254	1
2012-04-13 07:26:58	2012-04-13 17:26:58	VR2W-112613	A69-9001-1254	1
2012-04-13 08:02:36	2012-04-13 18:02:36	VR2W-112614	A69-9001-1254	1
2012-04-13 08:06:10	2012-04-13 18:06:10	VR2W-112613	A69-9001-1254	1
2012-04-13 08:06:32	2012-04-13 18:06:32	VR2W-112614	A69-9001-1254	1
2012-04-13 20:28:03	2012-04-14 06:28:03	VR2W-112614	A69-9001-1254	0
2012-04-13 21:21:41	2012-04-14 07:21:41	VR2W-112614	A69-9001-1254	1
2012-04-13 21:29:14	2012-04-14 07:29:14	VR2W-112614	A69-9001-1254	1
2012-04-13 22:07:26	2012-04-14 08:07:26	VR2W-112614	A69-9001-1254	1
2012-04-13 22:11:37	2012-04-14 08:11:37	VR2W-112614	A69-9001-1254	1
2012-04-13 22:15:03	2012-04-14 08:15:03	VR2W-112614	A69-9001-1254	1
2012-04-13 23:19:06	2012-04-14 09:19:06	VR2W-112614	A69-9001-1254	1
2012-04-13 23:19:06	2012-04-14 09:19:06	VR2W-112613	A69-9001-1254	1
2012-04-13 23:35:47	2012-04-14 09:35:47	VR2W-112613	A69-9001-1254	1
2012-04-13 23:52:37	2012-04-14 09:52:37	VR2W-112611	A69-9001-1254	1
2012-04-13 23:59:06	2012-04-14 09:59:06	VR2W-112612	A69-9001-1254	1
2012-04-14 00:03:12	2012-04-14 10:03:12	VR2W-112612	A69-9001-1254	1
2012-04-14 00:06:30	2012-04-14 10:06:30	VR2W-112612	A69-9001-1254	1
2012-04-14 00:33:40	2012-04-14 10:33:40	VR2W-112614	A69-9001-1254	1
2012-04-14 01:25:09	2012-04-14 11:25:09	VR2W-112614	A69-9001-1254	1
2012-04-14 01:56:52	2012-04-14 11:56:52	VR2W-112614	A69-9001-1254	1
2012-04-14 02:07:26	2012-04-14 12:07:26	VR2W-112614	A69-9001-1254	1
2012-04-14 02:15:02	2012-04-14 12:15:02	VR2W-112614	A69-9001-1254	1
2012-04-14 02:18:40	2012-04-14 12:18:40	VR2W-112614	A69-9001-1254	1
2012-04-14 02:27:23	2012-04-14 12:27:23	VR2W-112614	A69-9001-1254	1
2012-04-14 03:12:38	2012-04-14 13:12:38	VR2W-112613	A69-9001-1254	1
2012-04-14 03:16:54	2012-04-14 13:16:54	VR2W-112614	A69-9001-1254	1
2012-04-14 04:40:29	2012-04-14 14:40:29	VR2W-112614	A69-9001-1254	1
2012-04-14 04:44:13	2012-04-14 14:44:13	VR2W-112614	A69-9001-1254	1
2012-04-14 05:00:22	2012-04-14 15:00:22	VR2W-112614	A69-9001-1254	1
2012-04-14 05:14:03	2012-04-14 15:14:03	VR2W-112614	A69-9001-1254	1
2012-04-14 06:29:51	2012-04-14 16:29:51	VR2W-112614	A69-9001-1254	1
2012-04-14 07:26:41	2012-04-14 17:26:41	VR2W-112614	A69-9001-1254	1
2012-04-14 20:36:02	2012-04-15 06:36:02	VR2W-112614	A69-9001-1254	1
2012-04-14 20:54:40	2012-04-15 06:54:40	VR2W-112618	A69-9001-1254	1
2012-04-14 21:02:26	2012-04-15 07:02:26	VR2W-112618	A69-9001-1254	1
2012-04-14 21:06:16	2012-04-15 07:06:16	VR2W-112618	A69-9001-1254	1
2012-04-14 21:10:41	2012-04-15 07:10:41	VR2W-112618	A69-9001-1254	1
2012-04-14 21:19:08	2012-04-15 07:19:08	VR2W-112618	A69-9001-1254	1
2012-04-14 21:23:20	2012-04-15 07:23:20	VR2W-112618	A69-9001-1254	1
2012-04-14 21:30:28	2012-04-15 07:30:28	VR2W-112618	A69-9001-1254	1
2012-04-14 21:34:54	2012-04-15 07:34:54	VR2W-112617	A69-9001-1254	1
2012-04-14 21:47:44	2012-04-15 07:47:44	VR2W-112612	A69-9001-1254	1
2012-04-14 21:50:45	2012-04-15 07:50:45	VR2W-112613	A69-9001-1254	1
2012-04-14 21:53:40	2012-04-15 07:53:40	VR2W-112614	A69-9001-1254	1
2012-04-14 22:14:54	2012-04-15 08:14:54	VR2W-112614	A69-9001-1254	1
2012-04-14 22:29:34	2012-04-15 08:29:34	VR2W-112614	A69-9001-1254	1
2012-04-14 23:10:08	2012-04-15 09:10:08	VR2W-112613	A69-9001-1254	1
2012-04-14 23:31:22	2012-04-15 09:31:22	VR2W-112613	A69-9001-1254	1
2012-04-15 00:04:08	2012-04-15 10:04:08	VR2W-112613	A69-9001-1254	1
2012-04-15 00:30:57	2012-04-15 10:30:57	VR2W-112613	A69-9001-1254	1
2012-04-15 01:47:11	2012-04-15 11:47:11	VR2W-112613	A69-9001-1254	1
2012-04-15 02:18:53	2012-04-15 12:18:53	VR2W-112614	A69-9001-1254	1
2012-04-15 02:44:53	2012-04-15 12:44:53	VR2W-112613	A69-9001-1254	1
2012-04-15 02:48:22	2012-04-15 12:48:22	VR2W-112613	A69-9001-1254	1
2012-04-15 03:07:21	2012-04-15 13:07:21	VR2W-112613	A69-9001-1254	1
2012-04-15 03:16:48	2012-04-15 13:16:48	VR2W-112613	A69-9001-1254	1
2012-04-15 03:37:35	2012-04-15 13:37:35	VR2W-112613	A69-9001-1254	1
2012-04-15 03:46:08	2012-04-15 13:46:08	VR2W-112613	A69-9001-1254	1
2012-04-15 03:50:28	2012-04-15 13:50:28	VR2W-112613	A69-9001-1254	1
2012-04-15 04:16:00	2012-04-15 14:16:00	VR2W-112612	A69-9001-1254	1
2012-04-15 04:19:03	2012-04-15 14:19:03	VR2W-112613	A69-9001-1254	1
2012-04-15 04:44:39	2012-04-15 14:44:39	VR2W-112614	A69-9001-1254	1
2012-04-15 04:57:41	2012-04-15 14:57:41	VR2W-112614	A69-9001-1254	1
2012-04-15 05:14:03	2012-04-15 15:14:03	VR2W-112613	A69-9001-1254	1
2012-04-15 05:18:05	2012-04-15 15:18:05	VR2W-112613	A69-9001-1254	1
2012-04-15 05:19:13	2012-04-15 15:19:13	VR2W-112614	A69-9001-1254	1
2012-04-15 05:46:41	2012-04-15 15:46:41	VR2W-112614	A69-9001-1254	1
2012-04-15 06:18:41	2012-04-15 16:18:41	VR2W-112614	A69-9001-1254	1
2012-04-15 06:22:20	2012-04-15 16:22:20	VR2W-112613	A69-9001-1254	1
2012-04-15 07:23:35	2012-04-15 17:23:35	VR2W-112614	A69-9001-1254	1
2012-04-15 07:30:15	2012-04-15 17:30:15	VR2W-112614	A69-9001-1254	1
2012-04-15 07:33:44	2012-04-15 17:33:44	VR2W-112614	A69-9001-1254	1
2012-04-15 07:51:47	2012-04-15 17:51:47	VR2W-112614	A69-9001-1254	1
2012-04-15 07:51:54	2012-04-15 17:51:54	VR2W-112613	A69-9001-1254	1
2012-04-15 20:55:17	2012-04-16 06:55:17	VR2W-112614	A69-9001-1254	1
2012-04-15 21:25:56	2012-04-16 07:25:56	VR2W-112613	A69-9001-1254	1
2012-04-15 21:30:06	2012-04-16 07:30:06	VR2W-112614	A69-9001-1254	1
2012-04-15 21:34:02	2012-04-16 07:34:02	VR2W-112614	A69-9001-1254	1
2012-04-15 21:37:43	2012-04-16 07:37:43	VR2W-112613	A69-9001-1254	1
2012-04-15 21:38:39	2012-04-16 07:38:39	VR2W-112614	A69-9001-1254	1
2012-04-15 21:42:59	2012-04-16 07:42:59	VR2W-112614	A69-9001-1254	1
2012-04-15 21:46:45	2012-04-16 07:46:45	VR2W-112614	A69-9001-1254	1
2012-04-15 21:51:01	2012-04-16 07:51:01	VR2W-112614	A69-9001-1254	1
2012-04-15 21:54:38	2012-04-16 07:54:38	VR2W-112614	A69-9001-1254	1
2012-04-15 22:03:21	2012-04-16 08:03:21	VR2W-112614	A69-9001-1254	1
2012-04-15 22:07:53	2012-04-16 08:07:53	VR2W-112614	A69-9001-1254	1
2012-04-15 22:12:03	2012-04-16 08:12:03	VR2W-112614	A69-9001-1254	1
2012-04-15 22:15:27	2012-04-16 08:15:27	VR2W-112614	A69-9001-1254	1
2012-04-15 22:18:59	2012-04-16 08:18:59	VR2W-112614	A69-9001-1254	1
2012-04-15 22:22:50	2012-04-16 08:22:50	VR2W-112614	A69-9001-1254	1
2012-04-15 22:31:13	2012-04-16 08:31:13	VR2W-112614	A69-9001-1254	1
2012-04-15 22:48:35	2012-04-16 08:48:35	VR2W-112614	A69-9001-1254	1
2012-04-15 23:01:02	2012-04-16 09:01:02	VR2W-112613	A69-9001-1254	1
2012-04-15 23:06:16	2012-04-16 09:06:16	VR2W-112614	A69-9001-1254	1
2012-04-15 23:14:07	2012-04-16 09:14:07	VR2W-112614	A69-9001-1254	1
2012-04-15 23:17:31	2012-04-16 09:17:31	VR2W-112614	A69-9001-1254	1
2012-04-15 23:21:04	2012-04-16 09:21:04	VR2W-112614	A69-9001-1254	1
2012-04-15 23:33:14	2012-04-16 09:33:14	VR2W-112614	A69-9001-1254	1
2012-04-15 23:42:05	2012-04-16 09:42:05	VR2W-112614	A69-9001-1254	1
2012-04-16 01:20:39	2012-04-16 11:20:39	VR2W-112613	A69-9001-1254	1
2012-04-16 02:22:09	2012-04-16 12:22:09	VR2W-112614	A69-9001-1254	1
2012-04-16 02:22:20	2012-04-16 12:22:20	VR2W-112613	A69-9001-1254	1
2012-04-16 02:30:11	2012-04-16 12:30:11	VR2W-112614	A69-9001-1254	1
2012-04-16 02:33:50	2012-04-16 12:33:50	VR2W-112614	A69-9001-1254	1
2012-04-16 03:03:46	2012-04-16 13:03:46	VR2W-112613	A69-9001-1254	1
2012-04-16 04:22:52	2012-04-16 14:22:52	VR2W-112613	A69-9001-1254	1
2012-04-16 06:37:54	2012-04-16 16:37:54	VR2W-112613	A69-9001-1254	1
2012-04-16 06:57:50	2012-04-16 16:57:50	VR2W-112613	A69-9001-1254	1
2012-04-16 07:25:47	2012-04-16 17:25:47	VR2W-112613	A69-9001-1254	1
2012-04-16 20:27:15	2012-04-17 06:27:15	VR2W-112614	A69-9001-1254	0
2012-04-16 20:36:12	2012-04-17 06:36:12	VR2W-112616	A69-9001-1254	1
2012-04-16 20:36:37	2012-04-17 06:36:37	VR2W-112617	A69-9001-1254	1
2012-04-16 20:46:03	2012-04-17 06:46:03	VR2W-112619	A69-9001-1254	1
2012-04-16 20:50:38	2012-04-17 06:50:38	VR2W-112618	A69-9001-1254	1
2012-04-16 20:59:11	2012-04-17 06:59:11	VR2W-112618	A69-9001-1254	1
2012-04-16 20:59:19	2012-04-17 06:59:19	VR2W-112619	A69-9001-1254	1
2012-04-16 21:04:06	2012-04-17 07:04:06	VR2W-112618	A69-9001-1254	1
2012-04-16 21:08:59	2012-04-17 07:08:59	VR2W-112618	A69-9001-1254	1
2012-04-16 21:13:52	2012-04-17 07:13:52	VR2W-112618	A69-9001-1254	1
2012-04-16 21:18:42	2012-04-17 07:18:42	VR2W-112618	A69-9001-1254	1
2012-04-16 21:23:27	2012-04-17 07:23:27	VR2W-112618	A69-9001-1254	1
2012-04-16 21:23:48	2012-04-17 07:23:48	VR2W-112617	A69-9001-1254	1
2012-04-16 21:28:03	2012-04-17 07:28:03	VR2W-112618	A69-9001-1254	1
2012-04-16 21:32:40	2012-04-17 07:32:40	VR2W-112617	A69-9001-1254	1
2012-04-16 21:44:14	2012-04-17 07:44:14	VR2W-112614	A69-9001-1254	1
2012-04-16 21:53:07	2012-04-17 07:53:07	VR2W-112614	A69-9001-1254	1
2012-04-16 22:00:48	2012-04-17 08:00:48	VR2W-112614	A69-9001-1254	1
2012-04-16 22:05:38	2012-04-17 08:05:38	VR2W-112614	A69-9001-1254	1
2012-04-16 22:26:49	2012-04-17 08:26:49	VR2W-112614	A69-9001-1254	1
2012-04-16 22:39:59	2012-04-17 08:39:59	VR2W-112614	A69-9001-1254	1
2012-04-16 22:44:46	2012-04-17 08:44:46	VR2W-112614	A69-9001-1254	1
2012-04-16 23:09:50	2012-04-17 09:09:50	VR2W-112613	A69-9001-1254	1
2012-04-16 23:57:21	2012-04-17 09:57:21	VR2W-112613	A69-9001-1254	1
2012-04-17 00:28:10	2012-04-17 10:28:10	VR2W-112614	A69-9001-1254	1
2012-04-17 00:35:41	2012-04-17 10:35:41	VR2W-112614	A69-9001-1254	1
2012-04-17 00:55:48	2012-04-17 10:55:48	VR2W-112613	A69-9001-1254	1
2012-04-17 01:13:06	2012-04-17 11:13:06	VR2W-112614	A69-9001-1254	1
2012-04-17 01:21:15	2012-04-17 11:21:15	VR2W-112613	A69-9001-1254	1
2012-04-17 01:25:12	2012-04-17 11:25:12	VR2W-112613	A69-9001-1254	1
2012-04-17 01:37:59	2012-04-17 11:37:59	VR2W-112613	A69-9001-1254	1
2012-04-17 02:05:35	2012-04-17 12:05:35	VR2W-112613	A69-9001-1254	1
2012-04-17 02:09:46	2012-04-17 12:09:46	VR2W-112613	A69-9001-1254	1
2012-04-17 02:16:52	2012-04-17 12:16:52	VR2W-112613	A69-9001-1254	1
2012-04-17 02:25:48	2012-04-17 12:25:48	VR2W-112613	A69-9001-1254	1
2012-04-17 02:40:30	2012-04-17 12:40:30	VR2W-112614	A69-9001-1254	1
2012-04-17 03:52:09	2012-04-17 13:52:09	VR2W-112613	A69-9001-1254	1
2012-04-17 04:33:48	2012-04-17 14:33:48	VR2W-112613	A69-9001-1254	1
2012-04-17 05:13:08	2012-04-17 15:13:08	VR2W-112613	A69-9001-1254	1
2012-04-17 20:25:22	2012-04-18 06:25:22	VR2W-112614	A69-9001-1254	0
2012-04-17 20:42:14	2012-04-18 06:42:14	VR2W-112618	A69-9001-1254	1
2012-04-17 20:46:06	2012-04-18 06:46:06	VR2W-112618	A69-9001-1254	1
2012-04-17 20:50:36	2012-04-18 06:50:36	VR2W-112618	A69-9001-1254	1
2012-04-17 21:17:17	2012-04-18 07:17:17	VR2W-112614	A69-9001-1254	1
2012-04-17 21:20:40	2012-04-18 07:20:40	VR2W-112614	A69-9001-1254	1
2012-04-17 21:24:11	2012-04-18 07:24:11	VR2W-112614	A69-9001-1254	1
2012-04-17 21:27:58	2012-04-18 07:27:58	VR2W-112614	A69-9001-1254	1
2012-04-17 21:59:24	2012-04-18 07:59:24	VR2W-112614	A69-9001-1254	1
2012-04-17 22:12:48	2012-04-18 08:12:48	VR2W-112614	A69-9001-1254	1
2012-04-18 00:21:13	2012-04-18 10:21:13	VR2W-112614	A69-9001-1254	1
2012-04-18 01:27:34	2012-04-18 11:27:34	VR2W-112613	A69-9001-1254	1
2012-04-18 01:37:19	2012-04-18 11:37:19	VR2W-112613	A69-9001-1254	1
2012-04-18 02:04:05	2012-04-18 12:04:05	VR2W-112614	A69-9001-1254	1
2012-04-18 02:34:25	2012-04-18 12:34:25	VR2W-112613	A69-9001-1254	1
2012-04-18 06:23:22	2012-04-18 16:23:22	VR2W-112613	A69-9001-1254	1
2012-04-18 06:42:59	2012-04-18 16:42:59	VR2W-112613	A69-9001-1254	1
2012-04-18 07:54:52	2012-04-18 17:54:52	VR2W-112614	A69-9001-1254	1
2012-04-18 20:30:26	2012-04-19 06:30:26	VR2W-112614	A69-9001-1254	1
2012-04-18 20:34:34	2012-04-19 06:34:34	VR2W-112616	A69-9001-1254	1
2012-04-18 20:38:47	2012-04-19 06:38:47	VR2W-112618	A69-9001-1254	1
2012-04-18 20:39:09	2012-04-19 06:39:09	VR2W-112617	A69-9001-1254	1
2012-04-18 20:42:12	2012-04-19 06:42:12	VR2W-112618	A69-9001-1254	1
2012-04-18 20:45:46	2012-04-19 06:45:46	VR2W-112618	A69-9001-1254	1
2012-04-18 20:58:16	2012-04-19 06:58:16	VR2W-112618	A69-9001-1254	1
2012-04-18 21:01:35	2012-04-19 07:01:35	VR2W-112618	A69-9001-1254	1
2012-04-18 21:01:43	2012-04-19 07:01:43	VR2W-112619	A69-9001-1254	1
2012-04-18 21:04:57	2012-04-19 07:04:57	VR2W-112618	A69-9001-1254	1
2012-04-18 21:12:14	2012-04-19 07:12:14	VR2W-112618	A69-9001-1254	1
2012-04-18 21:12:22	2012-04-19 07:12:22	VR2W-112619	A69-9001-1254	1
2012-04-18 21:16:31	2012-04-19 07:16:31	VR2W-112618	A69-9001-1254	1
2012-04-18 21:20:06	2012-04-19 07:20:06	VR2W-112616	A69-9001-1254	1
2012-04-18 21:37:49	2012-04-19 07:37:49	VR2W-112614	A69-9001-1254	1
2012-04-18 21:57:38	2012-04-19 07:57:38	VR2W-112614	A69-9001-1254	1
2012-04-18 22:22:15	2012-04-19 08:22:15	VR2W-112612	A69-9001-1254	1
2012-04-18 22:26:08	2012-04-19 08:26:08	VR2W-112612	A69-9001-1254	1
2012-04-18 22:34:09	2012-04-19 08:34:09	VR2W-112614	A69-9001-1254	1
2012-04-18 23:01:42	2012-04-19 09:01:42	VR2W-112613	A69-9001-1254	1
2012-04-18 23:05:56	2012-04-19 09:05:56	VR2W-112613	A69-9001-1254	1
2012-04-18 23:09:28	2012-04-19 09:09:28	VR2W-112613	A69-9001-1254	1
2012-04-19 04:19:06	2012-04-19 14:19:06	VR2W-112614	A69-9001-1254	1
2012-04-19 04:26:44	2012-04-19 14:26:44	VR2W-112614	A69-9001-1254	1
2012-04-19 04:39:54	2012-04-19 14:39:54	VR2W-112613	A69-9001-1254	1
2012-04-19 04:47:50	2012-04-19 14:47:50	VR2W-112613	A69-9001-1254	1
2012-04-19 05:06:50	2012-04-19 15:06:50	VR2W-112614	A69-9001-1254	1
2012-04-19 05:53:45	2012-04-19 15:53:45	VR2W-112614	A69-9001-1254	1
2012-04-19 06:05:32	2012-04-19 16:05:32	VR2W-112614	A69-9001-1254	1
2012-04-19 06:09:25	2012-04-19 16:09:25	VR2W-112614	A69-9001-1254	1
2012-04-19 06:17:48	2012-04-19 16:17:48	VR2W-112613	A69-9001-1254	1
2012-04-19 06:25:27	2012-04-19 16:25:27	VR2W-112613	A69-9001-1254	1
2012-04-19 06:38:05	2012-04-19 16:38:05	VR2W-112613	A69-9001-1254	1
2012-04-19 06:39:08	2012-04-19 16:39:08	VR2W-112614	A69-9001-1254	1
2012-04-19 07:15:35	2012-04-19 17:15:35	VR2W-112613	A69-9001-1254	1
2012-04-19 08:00:04	2012-04-19 18:00:04	VR2W-112614	A69-9001-1254	1
2012-04-19 20:27:44	2012-04-20 06:27:44	VR2W-112614	A69-9001-1254	0
2012-04-19 20:31:18	2012-04-20 06:31:18	VR2W-112614	A69-9001-1254	1
2012-04-19 20:40:10	2012-04-20 06:40:10	VR2W-112618	A69-9001-1254	1
2012-04-19 20:44:18	2012-04-20 06:44:18	VR2W-112618	A69-9001-1254	1
2012-04-19 20:47:39	2012-04-20 06:47:39	VR2W-112618	A69-9001-1254	1
2012-04-19 20:51:06	2012-04-20 06:51:06	VR2W-112618	A69-9001-1254	1
2012-04-19 20:54:44	2012-04-20 06:54:44	VR2W-112618	A69-9001-1254	1
2012-04-19 20:58:46	2012-04-20 06:58:46	VR2W-112618	A69-9001-1254	1
2012-04-19 21:03:35	2012-04-20 07:03:35	VR2W-112618	A69-9001-1254	1
2012-04-19 21:08:16	2012-04-20 07:08:16	VR2W-112618	A69-9001-1254	1
2012-04-19 21:08:38	2012-04-20 07:08:38	VR2W-112617	A69-9001-1254	1
2012-04-19 21:30:52	2012-04-20 07:30:52	VR2W-112616	A69-9001-1254	1
2012-04-19 21:46:03	2012-04-20 07:46:03	VR2W-112614	A69-9001-1254	1
2012-04-19 21:53:22	2012-04-20 07:53:22	VR2W-112613	A69-9001-1254	1
2012-04-19 22:07:07	2012-04-20 08:07:07	VR2W-112614	A69-9001-1254	1
2012-04-19 22:25:14	2012-04-20 08:25:14	VR2W-112614	A69-9001-1254	1
2012-04-19 22:25:41	2012-04-20 08:25:41	VR2W-112613	A69-9001-1254	1
2012-04-19 22:44:32	2012-04-20 08:44:32	VR2W-112614	A69-9001-1254	1
2012-04-19 23:09:04	2012-04-20 09:09:04	VR2W-112613	A69-9001-1254	1
2012-04-20 02:44:56	2012-04-20 12:44:56	VR2W-112613	A69-9001-1254	1
2012-04-20 02:58:37	2012-04-20 12:58:37	VR2W-112613	A69-9001-1254	1
2012-04-20 03:02:20	2012-04-20 13:02:20	VR2W-112613	A69-9001-1254	1
2012-04-20 03:29:23	2012-04-20 13:29:23	VR2W-112613	A69-9001-1254	1
2012-04-20 03:47:16	2012-04-20 13:47:16	VR2W-112614	A69-9001-1254	1
2012-04-20 04:25:04	2012-04-20 14:25:04	VR2W-112614	A69-9001-1254	1
2012-04-20 05:09:32	2012-04-20 15:09:32	VR2W-112614	A69-9001-1254	1
2012-04-20 05:14:09	2012-04-20 15:14:09	VR2W-112614	A69-9001-1254	1
2012-04-20 05:26:00	2012-04-20 15:26:00	VR2W-112613	A69-9001-1254	1
2012-04-20 05:39:55	2012-04-20 15:39:55	VR2W-112614	A69-9001-1254	1
2012-04-20 05:57:00	2012-04-20 15:57:00	VR2W-112614	A69-9001-1254	1
2012-04-20 07:10:36	2012-04-20 17:10:36	VR2W-112613	A69-9001-1254	1
2012-04-20 07:57:42	2012-04-20 17:57:42	VR2W-112613	A69-9001-1254	1
2012-04-20 20:33:26	2012-04-21 06:33:26	VR2W-112616	A69-9001-1254	1
2012-04-20 20:37:26	2012-04-21 06:37:26	VR2W-112618	A69-9001-1254	1
2012-04-20 20:54:08	2012-04-21 06:54:08	VR2W-112618	A69-9001-1254	1
2012-04-20 20:57:27	2012-04-21 06:57:27	VR2W-112618	A69-9001-1254	1
2012-04-20 21:07:56	2012-04-21 07:07:56	VR2W-112618	A69-9001-1254	1
2012-04-20 21:15:19	2012-04-21 07:15:19	VR2W-112618	A69-9001-1254	1
2012-04-20 21:18:36	2012-04-21 07:18:36	VR2W-112618	A69-9001-1254	1
2012-04-20 21:21:57	2012-04-21 07:21:57	VR2W-112618	A69-9001-1254	1
2012-04-20 21:25:24	2012-04-21 07:25:24	VR2W-112618	A69-9001-1254	1
2012-04-20 21:25:32	2012-04-21 07:25:32	VR2W-112619	A69-9001-1254	1
2012-04-20 21:25:46	2012-04-21 07:25:46	VR2W-112617	A69-9001-1254	1
2012-04-20 21:29:03	2012-04-21 07:29:03	VR2W-112618	A69-9001-1254	1
2012-04-20 21:33:28	2012-04-21 07:33:28	VR2W-112617	A69-9001-1254	1
2012-04-20 21:51:15	2012-04-21 07:51:15	VR2W-112614	A69-9001-1254	1
2012-04-20 22:03:25	2012-04-21 08:03:25	VR2W-112614	A69-9001-1254	1
2012-04-20 22:08:01	2012-04-21 08:08:01	VR2W-112614	A69-9001-1254	1
2012-04-20 22:43:00	2012-04-21 08:43:00	VR2W-112613	A69-9001-1254	1
2012-04-20 22:43:25	2012-04-21 08:43:25	VR2W-112614	A69-9001-1254	1
2012-04-20 23:10:53	2012-04-21 09:10:53	VR2W-112614	A69-9001-1254	1
2012-04-20 23:31:09	2012-04-21 09:31:09	VR2W-112614	A69-9001-1254	1
2012-04-20 23:42:06	2012-04-21 09:42:06	VR2W-112614	A69-9001-1254	1
2012-04-21 00:44:19	2012-04-21 10:44:19	VR2W-112613	A69-9001-1254	1
2012-04-21 01:16:21	2012-04-21 11:16:21	VR2W-112614	A69-9001-1254	1
2012-04-21 01:30:07	2012-04-21 11:30:07	VR2W-112614	A69-9001-1254	1
2012-04-21 02:37:02	2012-04-21 12:37:02	VR2W-112614	A69-9001-1254	1
2012-04-21 02:45:07	2012-04-21 12:45:07	VR2W-112614	A69-9001-1254	1
2012-04-21 02:49:02	2012-04-21 12:49:02	VR2W-112613	A69-9001-1254	1
2012-04-21 03:00:18	2012-04-21 13:00:18	VR2W-112613	A69-9001-1254	1
2012-04-21 03:03:50	2012-04-21 13:03:50	VR2W-112613	A69-9001-1254	1
2012-04-21 03:36:25	2012-04-21 13:36:25	VR2W-112613	A69-9001-1254	1
2012-04-21 03:40:09	2012-04-21 13:40:09	VR2W-112613	A69-9001-1254	1
2012-04-21 04:14:56	2012-04-21 14:14:56	VR2W-112614	A69-9001-1254	1
2012-04-21 04:41:14	2012-04-21 14:41:14	VR2W-112614	A69-9001-1254	1
2012-04-21 04:45:10	2012-04-21 14:45:10	VR2W-112614	A69-9001-1254	1
2012-04-21 04:49:05	2012-04-21 14:49:05	VR2W-112613	A69-9001-1254	1
2012-04-21 04:49:48	2012-04-21 14:49:48	VR2W-112614	A69-9001-1254	1
2012-04-21 05:55:53	2012-04-21 15:55:53	VR2W-112613	A69-9001-1254	1
2012-04-21 07:08:37	2012-04-21 17:08:37	VR2W-112613	A69-9001-1254	1
2012-04-21 07:37:56	2012-04-21 17:37:56	VR2W-112614	A69-9001-1254	1
2012-04-21 08:15:20	2012-04-21 18:15:20	VR2W-112613	A69-9001-1254	1
2012-04-21 20:28:34	2012-04-22 06:28:34	VR2W-112618	A69-9001-1254	0
2012-04-21 20:32:09	2012-04-22 06:32:09	VR2W-112618	A69-9001-1254	1
2012-04-21 20:40:42	2012-04-22 06:40:42	VR2W-112619	A69-9001-1254	1
2012-04-21 20:55:24	2012-04-22 06:55:24	VR2W-112619	A69-9001-1254	1
2012-04-21 21:06:34	2012-04-22 07:06:34	VR2W-112619	A69-9001-1254	1
2012-04-21 21:14:54	2012-04-22 07:14:54	VR2W-112618	A69-9001-1254	1
2012-04-21 21:22:09	2012-04-22 07:22:09	VR2W-112614	A69-9001-1254	1
2012-04-21 21:30:17	2012-04-22 07:30:17	VR2W-112614	A69-9001-1254	1
2012-04-21 21:50:49	2012-04-22 07:50:49	VR2W-112614	A69-9001-1254	1
2012-04-21 22:04:01	2012-04-22 08:04:01	VR2W-112613	A69-9001-1254	1
2012-04-21 22:11:02	2012-04-22 08:11:02	VR2W-112614	A69-9001-1254	1
2012-04-21 22:25:32	2012-04-22 08:25:32	VR2W-112614	A69-9001-1254	1
2012-04-21 22:37:09	2012-04-22 08:37:09	VR2W-112614	A69-9001-1254	1
2012-04-22 00:14:08	2012-04-22 10:14:08	VR2W-112613	A69-9001-1254	1
2012-04-22 00:55:16	2012-04-22 10:55:16	VR2W-112613	A69-9001-1254	1
2012-04-22 01:08:54	2012-04-22 11:08:54	VR2W-112613	A69-9001-1254	1
2012-04-22 01:25:29	2012-04-22 11:25:29	VR2W-112613	A69-9001-1254	1
2012-04-22 01:55:44	2012-04-22 11:55:44	VR2W-112613	A69-9001-1254	1
2012-04-22 02:04:33	2012-04-22 12:04:33	VR2W-112613	A69-9001-1254	1
2012-04-22 02:13:37	2012-04-22 12:13:37	VR2W-112613	A69-9001-1254	1
2012-04-22 02:33:21	2012-04-22 12:33:21	VR2W-112613	A69-9001-1254	1
2012-04-22 02:42:19	2012-04-22 12:42:19	VR2W-112613	A69-9001-1254	1
2012-04-22 03:24:49	2012-04-22 13:24:49	VR2W-112613	A69-9001-1254	1
2012-04-22 03:39:15	2012-04-22 13:39:15	VR2W-112613	A69-9001-1254	1
2012-04-22 04:12:06	2012-04-22 14:12:06	VR2W-112613	A69-9001-1254	1
2012-04-22 04:25:47	2012-04-22 14:25:47	VR2W-112613	A69-9001-1254	1
2012-04-22 05:50:27	2012-04-22 15:50:27	VR2W-112613	A69-9001-1254	1
2012-04-22 05:53:55	2012-04-22 15:53:55	VR2W-112613	A69-9001-1254	1
2012-04-22 06:01:10	2012-04-22 16:01:10	VR2W-112614	A69-9001-1254	1
2012-04-22 08:05:57	2012-04-22 18:05:57	VR2W-112614	A69-9001-1254	1
2012-04-22 20:28:45	2012-04-23 06:28:45	VR2W-112616	A69-9001-1254	0
2012-04-22 20:33:03	2012-04-23 06:33:03	VR2W-112617	A69-9001-1254	1
2012-04-22 20:45:52	2012-04-23 06:45:52	VR2W-112618	A69-9001-1254	1
2012-04-22 21:45:58	2012-04-23 07:45:58	VR2W-112618	A69-9001-1254	1
2012-04-22 21:46:20	2012-04-23 07:46:20	VR2W-112617	A69-9001-1254	1
2012-04-22 21:53:23	2012-04-23 07:53:23	VR2W-112614	A69-9001-1254	1
2012-04-22 23:46:28	2012-04-23 09:46:28	VR2W-112613	A69-9001-1254	1
2012-04-23 00:11:06	2012-04-23 10:11:06	VR2W-112614	A69-9001-1254	1
2012-04-23 00:58:10	2012-04-23 10:58:10	VR2W-112613	A69-9001-1254	1
2012-04-23 02:57:37	2012-04-23 12:57:37	VR2W-112614	A69-9001-1254	1
2012-04-23 03:19:41	2012-04-23 13:19:41	VR2W-112613	A69-9001-1254	1
2012-04-23 04:13:03	2012-04-23 14:13:03	VR2W-112614	A69-9001-1254	1
2012-04-23 04:43:35	2012-04-23 14:43:35	VR2W-112614	A69-9001-1254	1
2012-04-23 06:01:18	2012-04-23 16:01:18	VR2W-112614	A69-9001-1254	1
2012-04-23 06:13:07	2012-04-23 16:13:07	VR2W-112614	A69-9001-1254	1
2012-04-23 07:02:55	2012-04-23 17:02:55	VR2W-112613	A69-9001-1254	1
2012-04-23 20:36:17	2012-04-24 06:36:17	VR2W-112618	A69-9001-1254	1
2012-04-23 20:36:40	2012-04-24 06:36:40	VR2W-112617	A69-9001-1254	1
2012-04-23 20:40:52	2012-04-24 06:40:52	VR2W-112618	A69-9001-1254	1
2012-04-23 20:45:06	2012-04-24 06:45:06	VR2W-112618	A69-9001-1254	1
2012-04-23 20:48:40	2012-04-24 06:48:40	VR2W-112618	A69-9001-1254	1
2012-04-23 20:52:32	2012-04-24 06:52:32	VR2W-112618	A69-9001-1254	1
2012-04-23 21:33:08	2012-04-24 07:33:08	VR2W-112617	A69-9001-1254	1
2012-04-23 21:44:11	2012-04-24 07:44:11	VR2W-112614	A69-9001-1254	1
2012-04-23 21:48:32	2012-04-24 07:48:32	VR2W-112614	A69-9001-1254	1
2012-04-23 23:07:03	2012-04-24 09:07:03	VR2W-112614	A69-9001-1254	1
2012-04-23 23:27:44	2012-04-24 09:27:44	VR2W-112614	A69-9001-1254	1
2012-04-23 23:56:08	2012-04-24 09:56:08	VR2W-112614	A69-9001-1254	1
2012-04-24 00:00:11	2012-04-24 10:00:11	VR2W-112613	A69-9001-1254	1
2012-04-24 00:04:11	2012-04-24 10:04:11	VR2W-112613	A69-9001-1254	1
2012-04-24 01:04:12	2012-04-24 11:04:12	VR2W-112613	A69-9001-1254	1
2012-04-24 01:08:34	2012-04-24 11:08:34	VR2W-112613	A69-9001-1254	1
2012-04-24 02:05:55	2012-04-24 12:05:55	VR2W-112613	A69-9001-1254	1
2012-04-24 02:23:21	2012-04-24 12:23:21	VR2W-112612	A69-9001-1254	1
2012-04-24 02:57:27	2012-04-24 12:57:27	VR2W-112614	A69-9001-1254	1
2012-04-24 03:23:00	2012-04-24 13:23:00	VR2W-112614	A69-9001-1254	1
2012-04-24 03:45:33	2012-04-24 13:45:33	VR2W-112614	A69-9001-1254	1
2012-04-24 04:57:59	2012-04-24 14:57:59	VR2W-112613	A69-9001-1254	1
2012-04-24 05:13:20	2012-04-24 15:13:20	VR2W-112613	A69-9001-1254	1
2012-04-24 06:07:38	2012-04-24 16:07:38	VR2W-112614	A69-9001-1254	1
2012-04-24 06:47:44	2012-04-24 16:47:44	VR2W-112614	A69-9001-1254	1
2012-04-24 06:51:47	2012-04-24 16:51:47	VR2W-112613	A69-9001-1254	1
2012-04-24 07:13:47	2012-04-24 17:13:47	VR2W-112613	A69-9001-1254	1
2012-04-24 08:09:22	2012-04-24 18:09:22	VR2W-112614	A69-9001-1254	1
2012-04-24 20:58:04	2012-04-25 06:58:04	VR2W-112616	A69-9001-1254	1
2012-04-24 22:16:03	2012-04-25 08:16:03	VR2W-112613	A69-9001-1254	1
2012-04-24 22:31:32	2012-04-25 08:31:32	VR2W-112614	A69-9001-1254	1
2012-04-24 22:35:37	2012-04-25 08:35:37	VR2W-112613	A69-9001-1254	1
2012-04-24 23:48:55	2012-04-25 09:48:55	VR2W-112614	A69-9001-1254	1
2012-04-25 00:01:38	2012-04-25 10:01:38	VR2W-112613	A69-9001-1254	1
2012-04-25 00:16:35	2012-04-25 10:16:35	VR2W-112612	A69-9001-1254	1
2012-04-25 00:19:59	2012-04-25 10:19:59	VR2W-112613	A69-9001-1254	1
2012-04-25 00:39:19	2012-04-25 10:39:19	VR2W-112614	A69-9001-1254	1
2012-04-25 00:47:41	2012-04-25 10:47:41	VR2W-112613	A69-9001-1254	1
2012-04-25 03:32:41	2012-04-25 13:32:41	VR2W-112614	A69-9001-1254	1
2012-04-25 03:37:22	2012-04-25 13:37:22	VR2W-112614	A69-9001-1254	1
2012-04-25 04:07:56	2012-04-25 14:07:56	VR2W-112614	A69-9001-1254	1
2012-04-25 04:20:45	2012-04-25 14:20:45	VR2W-112614	A69-9001-1254	1
2012-04-25 04:42:11	2012-04-25 14:42:11	VR2W-112614	A69-9001-1254	1
2012-04-25 05:53:34	2012-04-25 15:53:34	VR2W-112613	A69-9001-1254	1
2012-04-25 05:53:46	2012-04-25 15:53:46	VR2W-112614	A69-9001-1254	1
2012-04-25 05:57:51	2012-04-25 15:57:51	VR2W-112613	A69-9001-1254	1
2012-04-25 06:01:27	2012-04-25 16:01:27	VR2W-112614	A69-9001-1254	1
2012-04-25 07:04:29	2012-04-25 17:04:29	VR2W-112613	A69-9001-1254	1
2012-04-25 07:40:08	2012-04-25 17:40:08	VR2W-112613	A69-9001-1254	1
2012-04-25 07:57:14	2012-04-25 17:57:14	VR2W-112614	A69-9001-1254	1
2012-04-25 21:01:47	2012-04-26 07:01:47	VR2W-112614	A69-9001-1254	1
2012-04-25 21:09:31	2012-04-26 07:09:31	VR2W-112616	A69-9001-1254	1
2012-04-25 21:21:04	2012-04-26 07:21:04	VR2W-112614	A69-9001-1254	1
2012-04-25 21:30:48	2012-04-26 07:30:48	VR2W-112614	A69-9001-1254	1
2012-04-25 21:31:15	2012-04-26 07:31:15	VR2W-112616	A69-9001-1254	1
2012-04-25 21:40:13	2012-04-26 07:40:13	VR2W-112614	A69-9001-1254	1
2012-04-25 21:48:25	2012-04-26 07:48:25	VR2W-112614	A69-9001-1254	1
2012-04-25 22:05:26	2012-04-26 08:05:26	VR2W-112614	A69-9001-1254	1
2012-04-25 22:37:35	2012-04-26 08:37:35	VR2W-112614	A69-9001-1254	1
2012-04-25 23:05:12	2012-04-26 09:05:12	VR2W-112614	A69-9001-1254	1
2012-04-25 23:05:29	2012-04-26 09:05:29	VR2W-112613	A69-9001-1254	1
2012-04-25 23:13:38	2012-04-26 09:13:38	VR2W-112614	A69-9001-1254	1
2012-04-25 23:51:15	2012-04-26 09:51:15	VR2W-112614	A69-9001-1254	1
2012-04-25 23:55:56	2012-04-26 09:55:56	VR2W-112614	A69-9001-1254	1
2012-04-26 00:13:13	2012-04-26 10:13:13	VR2W-112613	A69-9001-1254	1
2012-04-26 00:32:43	2012-04-26 10:32:43	VR2W-112613	A69-9001-1254	1
2012-04-26 01:44:22	2012-04-26 11:44:22	VR2W-112614	A69-9001-1254	1
2012-04-26 03:51:42	2012-04-26 13:51:42	VR2W-112614	A69-9001-1254	1
2012-04-26 03:55:50	2012-04-26 13:55:50	VR2W-112613	A69-9001-1254	1
2012-04-26 04:06:21	2012-04-26 14:06:21	VR2W-112613	A69-9001-1254	1
2012-04-26 04:13:49	2012-04-26 14:13:49	VR2W-112613	A69-9001-1254	1
2012-04-26 05:07:51	2012-04-26 15:07:51	VR2W-112612	A69-9001-1254	1
2012-04-26 05:22:58	2012-04-26 15:22:58	VR2W-112614	A69-9001-1254	1
2012-04-26 05:23:01	2012-04-26 15:23:01	VR2W-112613	A69-9001-1254	1
2012-04-26 05:41:49	2012-04-26 15:41:49	VR2W-112613	A69-9001-1254	1
2012-04-26 06:05:17	2012-04-26 16:05:17	VR2W-112613	A69-9001-1254	1
2012-04-26 06:12:46	2012-04-26 16:12:46	VR2W-112614	A69-9001-1254	1
2012-04-26 06:21:28	2012-04-26 16:21:28	VR2W-112614	A69-9001-1254	1
2012-04-26 06:30:08	2012-04-26 16:30:08	VR2W-112613	A69-9001-1254	1
2012-04-26 06:56:58	2012-04-26 16:56:58	VR2W-112614	A69-9001-1254	1
2012-04-26 07:04:18	2012-04-26 17:04:18	VR2W-112614	A69-9001-1254	1
2012-04-26 07:24:58	2012-04-26 17:24:58	VR2W-112614	A69-9001-1254	1
2012-04-26 07:33:19	2012-04-26 17:33:19	VR2W-112614	A69-9001-1254	1
2012-04-26 07:33:31	2012-04-26 17:33:31	VR2W-112613	A69-9001-1254	1
2012-04-26 07:54:24	2012-04-26 17:54:24	VR2W-112613	A69-9001-1254	1
2012-04-26 08:17:50	2012-04-26 18:17:50	VR2W-112613	A69-9001-1254	1
2012-04-26 20:54:50	2012-04-27 06:54:50	VR2W-112619	A69-9001-1254	1
2012-04-26 20:58:11	2012-04-27 06:58:11	VR2W-112619	A69-9001-1254	1
2012-04-26 21:05:20	2012-04-27 07:05:20	VR2W-112619	A69-9001-1254	1
2012-04-26 21:26:21	2012-04-27 07:26:21	VR2W-112616	A69-9001-1254	1
2012-04-26 21:37:05	2012-04-27 07:37:05	VR2W-112614	A69-9001-1254	1
2012-04-26 22:37:53	2012-04-27 08:37:53	VR2W-112612	A69-9001-1254	1
2012-04-26 23:17:26	2012-04-27 09:17:26	VR2W-112614	A69-9001-1254	1
2012-04-26 23:43:11	2012-04-27 09:43:11	VR2W-112614	A69-9001-1254	1
2012-04-26 23:47:29	2012-04-27 09:47:29	VR2W-112614	A69-9001-1254	1
2012-04-27 00:09:36	2012-04-27 10:09:36	VR2W-112614	A69-9001-1254	1
2012-04-27 00:29:28	2012-04-27 10:29:28	VR2W-112614	A69-9001-1254	1
2012-04-27 00:29:36	2012-04-27 10:29:36	VR2W-112613	A69-9001-1254	1
2012-04-27 00:34:19	2012-04-27 10:34:19	VR2W-112614	A69-9001-1254	1
2012-04-27 01:16:49	2012-04-27 11:16:49	VR2W-112613	A69-9001-1254	1
2012-04-27 02:42:30	2012-04-27 12:42:30	VR2W-112614	A69-9001-1254	1
2012-04-27 02:43:08	2012-04-27 12:43:08	VR2W-112613	A69-9001-1254	1
2012-04-27 03:24:42	2012-04-27 13:24:42	VR2W-112614	A69-9001-1254	1
2012-04-27 03:32:25	2012-04-27 13:32:25	VR2W-112613	A69-9001-1254	1
2012-04-27 03:48:56	2012-04-27 13:48:56	VR2W-112613	A69-9001-1254	1
2012-04-27 05:20:55	2012-04-27 15:20:55	VR2W-112614	A69-9001-1254	1
2012-04-27 07:10:59	2012-04-27 17:10:59	VR2W-112614	A69-9001-1254	1
2012-04-27 07:52:40	2012-04-27 17:52:40	VR2W-112613	A69-9001-1254	1
2012-04-27 08:25:48	2012-04-27 18:25:48	VR2W-112613	A69-9001-1254	1
2012-04-27 20:56:27	2012-04-28 06:56:27	VR2W-112614	A69-9001-1254	1
2012-04-27 20:59:52	2012-04-28 06:59:52	VR2W-112614	A69-9001-1254	1
2012-04-27 21:03:28	2012-04-28 07:03:28	VR2W-112614	A69-9001-1254	1
2012-04-27 21:07:24	2012-04-28 07:07:24	VR2W-112614	A69-9001-1254	1
2012-04-27 21:12:01	2012-04-28 07:12:01	VR2W-112614	A69-9001-1254	1
2012-04-27 21:16:21	2012-04-28 07:16:21	VR2W-112614	A69-9001-1254	1
2012-04-27 21:20:04	2012-04-28 07:20:04	VR2W-112614	A69-9001-1254	1
2012-04-27 21:39:18	2012-04-28 07:39:18	VR2W-112614	A69-9001-1254	1
2012-04-27 21:47:21	2012-04-28 07:47:21	VR2W-112613	A69-9001-1254	1
2012-04-27 21:56:07	2012-04-28 07:56:07	VR2W-112614	A69-9001-1254	1
2012-04-27 22:01:08	2012-04-28 08:01:08	VR2W-112612	A69-9001-1254	1
2012-04-27 22:08:21	2012-04-28 08:08:21	VR2W-112614	A69-9001-1254	1
2012-04-27 22:08:22	2012-04-28 08:08:22	VR2W-112613	A69-9001-1254	1
2012-04-27 22:11:49	2012-04-28 08:11:49	VR2W-112614	A69-9001-1254	1
2012-04-27 22:15:30	2012-04-28 08:15:30	VR2W-112614	A69-9001-1254	1
2012-04-27 22:26:48	2012-04-28 08:26:48	VR2W-112612	A69-9001-1254	1
2012-04-27 22:29:22	2012-04-28 08:29:22	VR2W-112614	A69-9001-1254	1
2012-04-27 22:32:40	2012-04-28 08:32:40	VR2W-112614	A69-9001-1254	1
2012-04-27 22:36:01	2012-04-28 08:36:01	VR2W-112614	A69-9001-1254	1
2012-04-27 22:39:29	2012-04-28 08:39:29	VR2W-112614	A69-9001-1254	1
2012-04-27 22:47:21	2012-04-28 08:47:21	VR2W-112613	A69-9001-1254	1
2012-04-27 22:52:49	2012-04-28 08:52:49	VR2W-112612	A69-9001-1254	1
2012-04-27 23:35:11	2012-04-28 09:35:11	VR2W-112614	A69-9001-1254	1
2012-04-28 00:02:38	2012-04-28 10:02:38	VR2W-112613	A69-9001-1254	1
2012-04-28 00:10:13	2012-04-28 10:10:13	VR2W-112613	A69-9001-1254	1
2012-04-28 00:35:56	2012-04-28 10:35:56	VR2W-112613	A69-9001-1254	1
2012-04-28 00:45:35	2012-04-28 10:45:35	VR2W-112613	A69-9001-1254	1
2012-04-28 01:41:43	2012-04-28 11:41:43	VR2W-112614	A69-9001-1254	1
2012-04-28 01:42:00	2012-04-28 11:42:00	VR2W-112613	A69-9001-1254	1
2012-04-28 02:10:13	2012-04-28 12:10:13	VR2W-112613	A69-9001-1254	1
2012-04-28 02:18:48	2012-04-28 12:18:48	VR2W-112614	A69-9001-1254	1
2012-04-28 02:37:27	2012-04-28 12:37:27	VR2W-112614	A69-9001-1254	1
2012-04-28 02:47:06	2012-04-28 12:47:06	VR2W-112614	A69-9001-1254	1
2012-04-28 03:20:58	2012-04-28 13:20:58	VR2W-112614	A69-9001-1254	1
2012-04-28 03:49:11	2012-04-28 13:49:11	VR2W-112614	A69-9001-1254	1
2012-04-28 03:53:53	2012-04-28 13:53:53	VR2W-112614	A69-9001-1254	1
2012-04-28 04:36:11	2012-04-28 14:36:11	VR2W-112613	A69-9001-1254	1
2012-04-28 04:38:29	2012-04-28 14:38:29	VR2W-112614	A69-9001-1254	1
2012-04-28 04:56:32	2012-04-28 14:56:32	VR2W-112613	A69-9001-1254	1
2012-04-28 05:10:31	2012-04-28 15:10:31	VR2W-112614	A69-9001-1254	1
2012-04-28 05:18:51	2012-04-28 15:18:51	VR2W-112614	A69-9001-1254	1
2012-04-28 05:27:43	2012-04-28 15:27:43	VR2W-112614	A69-9001-1254	1
2012-04-28 06:08:24	2012-04-28 16:08:24	VR2W-112614	A69-9001-1254	1
2012-04-28 06:29:27	2012-04-28 16:29:27	VR2W-112614	A69-9001-1254	1
2012-04-28 06:32:48	2012-04-28 16:32:48	VR2W-112614	A69-9001-1254	1
2012-04-28 07:17:05	2012-04-28 17:17:05	VR2W-112614	A69-9001-1254	1
2012-04-28 07:33:08	2012-04-28 17:33:08	VR2W-112614	A69-9001-1254	1
2012-04-28 08:10:29	2012-04-28 18:10:29	VR2W-112614	A69-9001-1254	1
2012-04-28 08:19:46	2012-04-28 18:19:46	VR2W-112614	A69-9001-1254	1
2012-04-28 20:38:35	2012-04-29 06:38:35	VR2W-112614	A69-9001-1254	1
2012-04-28 20:41:51	2012-04-29 06:41:51	VR2W-112614	A69-9001-1254	1
2012-04-28 20:45:11	2012-04-29 06:45:11	VR2W-112614	A69-9001-1254	1
2012-04-28 20:56:29	2012-04-29 06:56:29	VR2W-112618	A69-9001-1254	1
2012-04-28 21:04:48	2012-04-29 07:04:48	VR2W-112618	A69-9001-1254	1
2012-04-28 21:09:22	2012-04-29 07:09:22	VR2W-112618	A69-9001-1254	1
2012-04-28 21:13:36	2012-04-29 07:13:36	VR2W-112618	A69-9001-1254	1
2012-04-28 21:28:35	2012-04-29 07:28:35	VR2W-112614	A69-9001-1254	1
2012-04-28 21:29:01	2012-04-29 07:29:01	VR2W-112613	A69-9001-1254	1
2012-04-28 21:46:00	2012-04-29 07:46:00	VR2W-112612	A69-9001-1254	1
2012-04-28 22:07:13	2012-04-29 08:07:13	VR2W-112614	A69-9001-1254	1
2012-04-28 22:10:59	2012-04-29 08:10:59	VR2W-112614	A69-9001-1254	1
2012-04-28 22:18:57	2012-04-29 08:18:57	VR2W-112614	A69-9001-1254	1
2012-04-28 23:08:49	2012-04-29 09:08:49	VR2W-112612	A69-9001-1254	1
2012-04-28 23:12:22	2012-04-29 09:12:22	VR2W-112613	A69-9001-1254	1
2012-04-28 23:58:11	2012-04-29 09:58:11	VR2W-112613	A69-9001-1254	1
2012-04-29 00:11:14	2012-04-29 10:11:14	VR2W-112613	A69-9001-1254	1
2012-04-29 00:56:07	2012-04-29 10:56:07	VR2W-112613	A69-9001-1254	1
2012-04-29 00:59:38	2012-04-29 10:59:38	VR2W-112613	A69-9001-1254	1
2012-04-29 01:11:14	2012-04-29 11:11:14	VR2W-112614	A69-9001-1254	1
2012-04-29 01:11:22	2012-04-29 11:11:22	VR2W-112613	A69-9001-1254	1
2012-04-29 01:56:52	2012-04-29 11:56:52	VR2W-112613	A69-9001-1254	1
2012-04-29 02:14:24	2012-04-29 12:14:24	VR2W-112613	A69-9001-1254	1
2012-04-29 02:50:21	2012-04-29 12:50:21	VR2W-112613	A69-9001-1254	1
2012-04-29 03:23:20	2012-04-29 13:23:20	VR2W-112613	A69-9001-1254	1
2012-04-29 04:08:38	2012-04-29 14:08:38	VR2W-112613	A69-9001-1254	1
2012-04-29 04:12:09	2012-04-29 14:12:09	VR2W-112613	A69-9001-1254	1
2012-04-29 05:10:57	2012-04-29 15:10:57	VR2W-112613	A69-9001-1254	1
2012-04-29 05:22:29	2012-04-29 15:22:29	VR2W-112613	A69-9001-1254	1
2012-04-29 06:03:33	2012-04-29 16:03:33	VR2W-112614	A69-9001-1254	1
2012-04-29 07:11:51	2012-04-29 17:11:51	VR2W-112613	A69-9001-1254	1
2012-04-29 07:34:09	2012-04-29 17:34:09	VR2W-112613	A69-9001-1254	1
2012-04-29 07:40:56	2012-04-29 17:40:56	VR2W-112613	A69-9001-1254	1
2012-04-29 21:02:13	2012-04-30 07:02:13	VR2W-112614	A69-9001-1254	1
2012-04-29 21:06:27	2012-04-30 07:06:27	VR2W-112614	A69-9001-1254	1
2012-04-29 21:09:59	2012-04-30 07:09:59	VR2W-112614	A69-9001-1254	1
2012-04-29 21:13:49	2012-04-30 07:13:49	VR2W-112614	A69-9001-1254	1
2012-04-29 21:18:14	2012-04-30 07:18:14	VR2W-112614	A69-9001-1254	1
2012-04-29 21:34:29	2012-04-30 07:34:29	VR2W-112614	A69-9001-1254	1
2012-04-29 21:50:57	2012-04-30 07:50:57	VR2W-112613	A69-9001-1254	1
2012-04-29 21:51:14	2012-04-30 07:51:14	VR2W-112614	A69-9001-1254	1
2012-04-29 21:59:02	2012-04-30 07:59:02	VR2W-112614	A69-9001-1254	1
2012-04-29 22:02:57	2012-04-30 08:02:57	VR2W-112614	A69-9001-1254	1
2012-04-29 22:23:01	2012-04-30 08:23:01	VR2W-112614	A69-9001-1254	1
2012-04-29 23:02:39	2012-04-30 09:02:39	VR2W-112614	A69-9001-1254	1
2012-04-29 23:06:30	2012-04-30 09:06:30	VR2W-112614	A69-9001-1254	1
2012-04-29 23:23:57	2012-04-30 09:23:57	VR2W-112614	A69-9001-1254	1
2012-04-29 23:47:33	2012-04-30 09:47:33	VR2W-112613	A69-9001-1254	1
2012-04-30 00:08:55	2012-04-30 10:08:55	VR2W-112614	A69-9001-1254	1
2012-04-30 00:53:21	2012-04-30 10:53:21	VR2W-112614	A69-9001-1254	1
2012-04-30 01:04:34	2012-04-30 11:04:34	VR2W-112613	A69-9001-1254	1
2012-04-30 01:32:41	2012-04-30 11:32:41	VR2W-112613	A69-9001-1254	1
2012-04-30 01:35:57	2012-04-30 11:35:57	VR2W-112614	A69-9001-1254	1
2012-04-30 02:25:17	2012-04-30 12:25:17	VR2W-112613	A69-9001-1254	1
2012-04-30 02:52:02	2012-04-30 12:52:02	VR2W-112613	A69-9001-1254	1
2012-04-30 02:55:35	2012-04-30 12:55:35	VR2W-112613	A69-9001-1254	1
2012-04-30 03:20:18	2012-04-30 13:20:18	VR2W-112613	A69-9001-1254	1
2012-04-30 03:43:19	2012-04-30 13:43:19	VR2W-112613	A69-9001-1254	1
2012-04-30 03:54:21	2012-04-30 13:54:21	VR2W-112613	A69-9001-1254	1
2012-04-30 04:36:16	2012-04-30 14:36:16	VR2W-112613	A69-9001-1254	1
2012-04-30 04:58:45	2012-04-30 14:58:45	VR2W-112613	A69-9001-1254	1
2012-04-30 06:14:41	2012-04-30 16:14:41	VR2W-112614	A69-9001-1254	1
2012-04-30 06:36:13	2012-04-30 16:36:13	VR2W-112614	A69-9001-1254	1
2012-04-30 07:23:04	2012-04-30 17:23:04	VR2W-112614	A69-9001-1254	1
2012-04-30 07:35:27	2012-04-30 17:35:27	VR2W-112613	A69-9001-1254	1
2012-04-30 20:42:47	2012-05-01 06:42:47	VR2W-112614	A69-9001-1254	1
2012-04-30 20:47:00	2012-05-01 06:47:00	VR2W-112614	A69-9001-1254	1
2012-04-30 20:54:17	2012-05-01 06:54:17	VR2W-112614	A69-9001-1254	1
2012-04-30 20:58:36	2012-05-01 06:58:36	VR2W-112614	A69-9001-1254	1
2012-04-30 21:02:18	2012-05-01 07:02:18	VR2W-112614	A69-9001-1254	1
2012-04-30 21:06:28	2012-05-01 07:06:28	VR2W-112614	A69-9001-1254	1
2012-04-30 21:09:52	2012-05-01 07:09:52	VR2W-112614	A69-9001-1254	1
2012-04-30 21:13:25	2012-05-01 07:13:25	VR2W-112614	A69-9001-1254	1
2012-04-30 21:17:15	2012-05-01 07:17:15	VR2W-112614	A69-9001-1254	1
2012-04-30 21:25:38	2012-05-01 07:25:38	VR2W-112614	A69-9001-1254	1
2012-04-30 21:30:16	2012-05-01 07:30:16	VR2W-112614	A69-9001-1254	1
2012-04-30 22:37:27	2012-05-01 08:37:27	VR2W-112614	A69-9001-1254	1
2012-04-30 22:46:15	2012-05-01 08:46:15	VR2W-112614	A69-9001-1254	1
2012-04-30 22:49:49	2012-05-01 08:49:49	VR2W-112614	A69-9001-1254	1
2012-04-30 23:21:11	2012-05-01 09:21:11	VR2W-112613	A69-9001-1254	1
2012-05-01 00:14:51	2012-05-01 10:14:51	VR2W-112613	A69-9001-1254	1
2012-05-01 00:36:41	2012-05-01 10:36:41	VR2W-112614	A69-9001-1254	1
2012-05-01 01:08:03	2012-05-01 11:08:03	VR2W-112613	A69-9001-1254	1
2012-05-01 01:12:08	2012-05-01 11:12:08	VR2W-112614	A69-9001-1254	1
2012-05-01 01:31:36	2012-05-01 11:31:36	VR2W-112613	A69-9001-1254	1
2012-05-01 02:05:55	2012-05-01 12:05:55	VR2W-112613	A69-9001-1254	1
2012-05-01 02:06:55	2012-05-01 12:06:55	VR2W-112612	A69-9001-1254	1
2012-05-01 02:10:33	2012-05-01 12:10:33	VR2W-112613	A69-9001-1254	1
2012-05-01 02:30:13	2012-05-01 12:30:13	VR2W-112613	A69-9001-1254	1
2012-05-01 02:30:16	2012-05-01 12:30:16	VR2W-112614	A69-9001-1254	1
2012-05-01 02:47:14	2012-05-01 12:47:14	VR2W-112613	A69-9001-1254	1
2012-05-01 02:58:11	2012-05-01 12:58:11	VR2W-112613	A69-9001-1254	1
2012-05-01 03:14:57	2012-05-01 13:14:57	VR2W-112613	A69-9001-1254	1
2012-05-01 03:52:08	2012-05-01 13:52:08	VR2W-112612	A69-9001-1254	1
2012-05-01 03:55:46	2012-05-01 13:55:46	VR2W-112613	A69-9001-1254	1
2012-05-01 04:06:10	2012-05-01 14:06:10	VR2W-112613	A69-9001-1254	1
2012-05-01 04:14:53	2012-05-01 14:14:53	VR2W-112613	A69-9001-1254	1
2012-05-01 04:35:09	2012-05-01 14:35:09	VR2W-112613	A69-9001-1254	1
2012-05-01 05:53:59	2012-05-01 15:53:59	VR2W-112613	A69-9001-1254	1
2012-05-01 06:56:59	2012-05-01 16:56:59	VR2W-112614	A69-9001-1254	1
2012-05-01 07:04:59	2012-05-01 17:04:59	VR2W-112614	A69-9001-1254	1
2012-05-01 07:20:29	2012-05-01 17:20:29	VR2W-112613	A69-9001-1254	1
2012-05-01 07:24:21	2012-05-01 17:24:21	VR2W-112613	A69-9001-1254	1
2012-05-01 20:41:34	2012-05-02 06:41:34	VR2W-112614	A69-9001-1254	1
2012-05-01 20:45:36	2012-05-02 06:45:36	VR2W-112614	A69-9001-1254	1
2012-05-01 20:50:25	2012-05-02 06:50:25	VR2W-112614	A69-9001-1254	1
2012-05-01 21:04:00	2012-05-02 07:04:00	VR2W-112615	A69-9001-1254	1
2012-05-01 21:07:12	2012-05-02 07:07:12	VR2W-112614	A69-9001-1254	1
2012-05-01 21:11:40	2012-05-02 07:11:40	VR2W-112617	A69-9001-1254	1
2012-05-01 21:19:20	2012-05-02 07:19:20	VR2W-112618	A69-9001-1254	1
2012-05-01 21:19:29	2012-05-02 07:19:29	VR2W-112619	A69-9001-1254	1
2012-05-01 21:22:57	2012-05-02 07:22:57	VR2W-112616	A69-9001-1254	1
2012-05-01 21:48:52	2012-05-02 07:48:52	VR2W-112614	A69-9001-1254	1
2012-05-01 21:53:16	2012-05-02 07:53:16	VR2W-112614	A69-9001-1254	1
2012-05-01 21:57:11	2012-05-02 07:57:11	VR2W-112614	A69-9001-1254	1
2012-05-01 22:01:46	2012-05-02 08:01:46	VR2W-112614	A69-9001-1254	1
2012-05-01 22:41:02	2012-05-02 08:41:02	VR2W-112613	A69-9001-1254	1
2012-05-01 23:03:15	2012-05-02 09:03:15	VR2W-112614	A69-9001-1254	1
2012-05-01 23:06:50	2012-05-02 09:06:50	VR2W-112614	A69-9001-1254	1
2012-05-01 23:15:19	2012-05-02 09:15:19	VR2W-112614	A69-9001-1254	1
2012-05-01 23:23:57	2012-05-02 09:23:57	VR2W-112613	A69-9001-1254	1
2012-05-01 23:50:05	2012-05-02 09:50:05	VR2W-112614	A69-9001-1254	1
2012-05-02 00:03:36	2012-05-02 10:03:36	VR2W-112613	A69-9001-1254	1
2012-05-02 00:30:15	2012-05-02 10:30:15	VR2W-112613	A69-9001-1254	1
2012-05-02 01:22:06	2012-05-02 11:22:06	VR2W-112613	A69-9001-1254	1
2012-05-02 02:21:55	2012-05-02 12:21:55	VR2W-112613	A69-9001-1254	1
2012-05-02 03:06:41	2012-05-02 13:06:41	VR2W-112614	A69-9001-1254	1
2012-05-02 03:59:16	2012-05-02 13:59:16	VR2W-112614	A69-9001-1254	1
2012-05-02 05:15:20	2012-05-02 15:15:20	VR2W-112614	A69-9001-1254	1
2012-05-02 05:18:40	2012-05-02 15:18:40	VR2W-112614	A69-9001-1254	1
2012-05-02 05:22:03	2012-05-02 15:22:03	VR2W-112614	A69-9001-1254	1
2012-05-02 05:41:57	2012-05-02 15:41:57	VR2W-112613	A69-9001-1254	1
2012-05-02 06:05:54	2012-05-02 16:05:54	VR2W-112613	A69-9001-1254	1
2012-05-02 06:21:52	2012-05-02 16:21:52	VR2W-112613	A69-9001-1254	1
2012-05-02 06:37:36	2012-05-02 16:37:36	VR2W-112614	A69-9001-1254	1
2012-05-02 07:53:19	2012-05-02 17:53:19	VR2W-112614	A69-9001-1254	1
2012-05-02 20:52:46	2012-05-03 06:52:46	VR2W-112618	A69-9001-1254	1
2012-05-02 20:57:15	2012-05-03 06:57:15	VR2W-112618	A69-9001-1254	1
2012-05-02 21:53:08	2012-05-03 07:53:08	VR2W-112614	A69-9001-1254	1
2012-05-02 21:58:01	2012-05-03 07:58:01	VR2W-112614	A69-9001-1254	1
2012-05-02 22:07:34	2012-05-03 08:07:34	VR2W-112614	A69-9001-1254	1
2012-05-02 22:16:19	2012-05-03 08:16:19	VR2W-112614	A69-9001-1254	1
2012-05-02 22:19:47	2012-05-03 08:19:47	VR2W-112614	A69-9001-1254	1
2012-05-02 22:23:28	2012-05-03 08:23:28	VR2W-112614	A69-9001-1254	1
2012-05-02 22:35:23	2012-05-03 08:35:23	VR2W-112613	A69-9001-1254	1
2012-05-02 22:51:41	2012-05-03 08:51:41	VR2W-112614	A69-9001-1254	1
2012-05-02 23:12:23	2012-05-03 09:12:23	VR2W-112613	A69-9001-1254	1
2012-05-03 01:00:39	2012-05-03 11:00:39	VR2W-112614	A69-9001-1254	1
2012-05-03 01:13:51	2012-05-03 11:13:51	VR2W-112613	A69-9001-1254	1
2012-05-03 01:21:05	2012-05-03 11:21:05	VR2W-112613	A69-9001-1254	1
2012-05-03 01:54:25	2012-05-03 11:54:25	VR2W-112613	A69-9001-1254	1
2012-05-03 03:15:07	2012-05-03 13:15:07	VR2W-112613	A69-9001-1254	1
2012-05-03 03:18:56	2012-05-03 13:18:56	VR2W-112613	A69-9001-1254	1
2012-05-03 03:43:51	2012-05-03 13:43:51	VR2W-112614	A69-9001-1254	1
2012-05-03 04:17:05	2012-05-03 14:17:05	VR2W-112613	A69-9001-1254	1
2012-05-03 04:51:29	2012-05-03 14:51:29	VR2W-112614	A69-9001-1254	1
2012-05-03 05:02:29	2012-05-03 15:02:29	VR2W-112614	A69-9001-1254	1
2012-05-03 05:29:19	2012-05-03 15:29:19	VR2W-112613	A69-9001-1254	1
2012-05-03 06:05:14	2012-05-03 16:05:14	VR2W-112613	A69-9001-1254	1
2012-05-03 06:38:12	2012-05-03 16:38:12	VR2W-112614	A69-9001-1254	1
2012-05-03 07:15:52	2012-05-03 17:15:52	VR2W-112614	A69-9001-1254	1
2012-05-03 20:29:33	2012-05-04 06:29:33	VR2W-112614	A69-9001-1254	0
2012-05-03 20:34:16	2012-05-04 06:34:16	VR2W-112618	A69-9001-1254	1
2012-05-03 20:37:41	2012-05-04 06:37:41	VR2W-112618	A69-9001-1254	1
2012-05-03 21:29:52	2012-05-04 07:29:52	VR2W-112618	A69-9001-1254	1
2012-05-03 22:02:30	2012-05-04 08:02:30	VR2W-112618	A69-9001-1254	1
2012-05-03 22:09:56	2012-05-04 08:09:56	VR2W-112619	A69-9001-1254	1
2012-05-03 22:14:05	2012-05-04 08:14:05	VR2W-112618	A69-9001-1254	1
2012-05-03 22:17:46	2012-05-04 08:17:46	VR2W-112618	A69-9001-1254	1
2012-05-03 22:21:53	2012-05-04 08:21:53	VR2W-112618	A69-9001-1254	1
2012-05-03 22:32:15	2012-05-04 08:32:15	VR2W-112618	A69-9001-1254	1
2012-05-03 22:52:59	2012-05-04 08:52:59	VR2W-112614	A69-9001-1254	1
2012-05-03 23:46:56	2012-05-04 09:46:56	VR2W-112613	A69-9001-1254	1
2012-05-03 23:50:56	2012-05-04 09:50:56	VR2W-112614	A69-9001-1254	1
2012-05-04 00:54:16	2012-05-04 10:54:16	VR2W-112614	A69-9001-1254	1
2012-05-04 02:10:38	2012-05-04 12:10:38	VR2W-112613	A69-9001-1254	1
2012-05-04 03:02:22	2012-05-04 13:02:22	VR2W-112614	A69-9001-1254	1
2012-05-04 03:17:56	2012-05-04 13:17:56	VR2W-112614	A69-9001-1254	1
2012-05-04 03:30:59	2012-05-04 13:30:59	VR2W-112614	A69-9001-1254	1
2012-05-04 03:35:24	2012-05-04 13:35:24	VR2W-112614	A69-9001-1254	1
2012-05-04 03:43:48	2012-05-04 13:43:48	VR2W-112613	A69-9001-1254	1
2012-05-04 03:52:40	2012-05-04 13:52:40	VR2W-112613	A69-9001-1254	1
2012-05-04 04:25:59	2012-05-04 14:25:59	VR2W-112613	A69-9001-1254	1
2012-05-04 04:55:18	2012-05-04 14:55:18	VR2W-112614	A69-9001-1254	1
2012-05-04 04:59:04	2012-05-04 14:59:04	VR2W-112614	A69-9001-1254	1
2012-05-04 06:13:41	2012-05-04 16:13:41	VR2W-112613	A69-9001-1254	1
2012-05-04 20:32:55	2012-05-05 06:32:55	VR2W-112614	A69-9001-1254	1
2012-05-04 20:42:15	2012-05-05 06:42:15	VR2W-112618	A69-9001-1254	1
2012-05-04 20:46:51	2012-05-05 06:46:51	VR2W-112618	A69-9001-1254	1
2012-05-04 20:51:11	2012-05-05 06:51:11	VR2W-112618	A69-9001-1254	1
2012-05-04 20:54:53	2012-05-05 06:54:53	VR2W-112618	A69-9001-1254	1
2012-05-04 21:06:16	2012-05-05 07:06:16	VR2W-112618	A69-9001-1254	1
2012-05-04 21:17:28	2012-05-05 07:17:28	VR2W-112618	A69-9001-1254	1
2012-05-04 21:17:37	2012-05-05 07:17:37	VR2W-112619	A69-9001-1254	1
2012-05-04 21:21:26	2012-05-05 07:21:26	VR2W-112618	A69-9001-1254	1
2012-05-04 21:26:08	2012-05-05 07:26:08	VR2W-112618	A69-9001-1254	1
2012-05-04 21:30:37	2012-05-05 07:30:37	VR2W-112618	A69-9001-1254	1
2012-05-04 21:30:46	2012-05-05 07:30:46	VR2W-112619	A69-9001-1254	1
2012-05-04 21:34:39	2012-05-05 07:34:39	VR2W-112618	A69-9001-1254	1
2012-05-04 21:44:14	2012-05-05 07:44:14	VR2W-112618	A69-9001-1254	1
2012-05-04 21:48:59	2012-05-05 07:48:59	VR2W-112619	A69-9001-1254	1
2012-05-04 21:53:07	2012-05-05 07:53:07	VR2W-112618	A69-9001-1254	1
2012-05-04 21:53:16	2012-05-05 07:53:16	VR2W-112619	A69-9001-1254	1
2012-05-04 21:56:46	2012-05-05 07:56:46	VR2W-112618	A69-9001-1254	1
2012-05-04 22:00:48	2012-05-05 08:00:48	VR2W-112618	A69-9001-1254	1
2012-05-04 22:05:37	2012-05-05 08:05:37	VR2W-112618	A69-9001-1254	1
2012-05-04 22:06:02	2012-05-05 08:06:02	VR2W-112617	A69-9001-1254	1
2012-05-04 22:35:01	2012-05-05 08:35:01	VR2W-112614	A69-9001-1254	1
2012-05-04 22:42:48	2012-05-05 08:42:48	VR2W-112614	A69-9001-1254	1
2012-05-04 23:45:23	2012-05-05 09:45:23	VR2W-112614	A69-9001-1254	1
2012-05-05 00:20:06	2012-05-05 10:20:06	VR2W-112614	A69-9001-1254	1
2012-05-05 00:40:54	2012-05-05 10:40:54	VR2W-112614	A69-9001-1254	1
2012-05-05 00:57:27	2012-05-05 10:57:27	VR2W-112614	A69-9001-1254	1
2012-05-05 01:19:53	2012-05-05 11:19:53	VR2W-112614	A69-9001-1254	1
2012-05-05 02:36:05	2012-05-05 12:36:05	VR2W-112614	A69-9001-1254	1
2012-05-05 02:45:08	2012-05-05 12:45:08	VR2W-112614	A69-9001-1254	1
2012-05-05 03:00:54	2012-05-05 13:00:54	VR2W-112614	A69-9001-1254	1
2012-05-05 03:10:59	2012-05-05 13:10:59	VR2W-112614	A69-9001-1254	1
2012-05-05 03:18:35	2012-05-05 13:18:35	VR2W-112614	A69-9001-1254	1
2012-05-05 03:27:51	2012-05-05 13:27:51	VR2W-112614	A69-9001-1254	1
2012-05-05 05:05:33	2012-05-05 15:05:33	VR2W-112614	A69-9001-1254	1
2012-05-05 05:56:16	2012-05-05 15:56:16	VR2W-112614	A69-9001-1254	1
2012-05-05 06:00:12	2012-05-05 16:00:12	VR2W-112614	A69-9001-1254	1
2012-05-05 06:09:03	2012-05-05 16:09:03	VR2W-112614	A69-9001-1254	1
2012-05-05 06:12:39	2012-05-05 16:12:39	VR2W-112614	A69-9001-1254	1
2012-05-05 06:34:11	2012-05-05 16:34:11	VR2W-112614	A69-9001-1254	1
2012-05-05 06:42:58	2012-05-05 16:42:58	VR2W-112613	A69-9001-1254	1
2012-05-05 06:50:26	2012-05-05 16:50:26	VR2W-112614	A69-9001-1254	1
2012-05-05 07:18:12	2012-05-05 17:18:12	VR2W-112614	A69-9001-1254	1
2012-05-05 07:25:46	2012-05-05 17:25:46	VR2W-112614	A69-9001-1254	1
2012-05-05 07:37:40	2012-05-05 17:37:40	VR2W-112614	A69-9001-1254	1
2012-05-05 07:46:35	2012-05-05 17:46:35	VR2W-112614	A69-9001-1254	1
2012-05-05 20:25:32	2012-05-06 06:25:32	VR2W-112614	A69-9001-1254	0
2012-05-05 20:30:49	2012-05-06 06:30:49	VR2W-112617	A69-9001-1254	1
2012-05-05 20:34:02	2012-05-06 06:34:02	VR2W-112618	A69-9001-1254	1
2012-05-05 20:38:06	2012-05-06 06:38:06	VR2W-112618	A69-9001-1254	1
2012-05-05 20:42:58	2012-05-06 06:42:58	VR2W-112618	A69-9001-1254	1
2012-05-05 20:47:47	2012-05-06 06:47:47	VR2W-112618	A69-9001-1254	1
2012-05-05 20:57:04	2012-05-06 06:57:04	VR2W-112618	A69-9001-1254	1
2012-05-05 21:01:15	2012-05-06 07:01:15	VR2W-112618	A69-9001-1254	1
2012-05-05 21:04:42	2012-05-06 07:04:42	VR2W-112618	A69-9001-1254	1
2012-05-05 21:04:51	2012-05-06 07:04:51	VR2W-112619	A69-9001-1254	1
2012-05-05 21:08:22	2012-05-06 07:08:22	VR2W-112618	A69-9001-1254	1
2012-05-05 21:12:26	2012-05-06 07:12:26	VR2W-112618	A69-9001-1254	1
2012-05-05 21:27:12	2012-05-06 07:27:12	VR2W-112619	A69-9001-1254	1
2012-05-05 21:31:48	2012-05-06 07:31:48	VR2W-112618	A69-9001-1254	1
2012-05-05 21:36:25	2012-05-06 07:36:25	VR2W-112618	A69-9001-1254	1
2012-05-05 21:40:44	2012-05-06 07:40:44	VR2W-112618	A69-9001-1254	1
2012-05-05 21:44:27	2012-05-06 07:44:27	VR2W-112618	A69-9001-1254	1
2012-05-05 21:48:37	2012-05-06 07:48:37	VR2W-112618	A69-9001-1254	1
2012-05-05 21:48:46	2012-05-06 07:48:46	VR2W-112619	A69-9001-1254	1
2012-05-05 21:52:04	2012-05-06 07:52:04	VR2W-112618	A69-9001-1254	1
2012-05-05 21:59:57	2012-05-06 07:59:57	VR2W-112619	A69-9001-1254	1
2012-05-05 22:04:40	2012-05-06 08:04:40	VR2W-112618	A69-9001-1254	1
2012-05-05 22:09:29	2012-05-06 08:09:29	VR2W-112618	A69-9001-1254	1
2012-05-05 22:09:38	2012-05-06 08:09:38	VR2W-112619	A69-9001-1254	1
2012-05-05 22:14:13	2012-05-06 08:14:13	VR2W-112618	A69-9001-1254	1
2012-05-05 22:14:22	2012-05-06 08:14:22	VR2W-112619	A69-9001-1254	1
2012-05-05 22:18:45	2012-05-06 08:18:45	VR2W-112618	A69-9001-1254	1
2012-05-05 22:22:55	2012-05-06 08:22:55	VR2W-112618	A69-9001-1254	1
2012-05-05 22:29:56	2012-05-06 08:29:56	VR2W-112616	A69-9001-1254	1
2012-05-05 22:30:01	2012-05-06 08:30:01	VR2W-112618	A69-9001-1254	1
2012-05-05 22:30:26	2012-05-06 08:30:26	VR2W-112617	A69-9001-1254	1
2012-05-05 23:16:47	2012-05-06 09:16:47	VR2W-112613	A69-9001-1254	1
2012-05-06 00:39:06	2012-05-06 10:39:06	VR2W-112614	A69-9001-1254	1
2012-05-06 02:29:48	2012-05-06 12:29:48	VR2W-112613	A69-9001-1254	1
2012-05-06 02:56:58	2012-05-06 12:56:58	VR2W-112613	A69-9001-1254	1
2012-05-06 03:05:58	2012-05-06 13:05:58	VR2W-112613	A69-9001-1254	1
2012-05-06 04:30:56	2012-05-06 14:30:56	VR2W-112613	A69-9001-1254	1
2012-05-06 06:07:58	2012-05-06 16:07:58	VR2W-112614	A69-9001-1254	1
2012-05-06 06:50:19	2012-05-06 16:50:19	VR2W-112614	A69-9001-1254	1
2012-05-06 06:58:17	2012-05-06 16:58:17	VR2W-112613	A69-9001-1254	1
2012-05-06 07:46:54	2012-05-06 17:46:54	VR2W-112614	A69-9001-1254	1
2012-05-06 07:51:26	2012-05-06 17:51:26	VR2W-112614	A69-9001-1254	1
2012-05-06 20:23:56	2012-05-07 06:23:56	VR2W-112614	A69-9001-1254	0
2012-05-06 20:32:47	2012-05-07 06:32:47	VR2W-112618	A69-9001-1254	1
2012-05-06 20:36:44	2012-05-07 06:36:44	VR2W-112618	A69-9001-1254	1
2012-05-06 20:45:52	2012-05-07 06:45:52	VR2W-112618	A69-9001-1254	1
2012-05-06 21:41:44	2012-05-07 07:41:44	VR2W-112618	A69-9001-1254	1
2012-05-06 21:45:53	2012-05-07 07:45:53	VR2W-112616	A69-9001-1254	1
2012-05-06 21:52:44	2012-05-07 07:52:44	VR2W-112614	A69-9001-1254	1
2012-05-06 22:01:43	2012-05-07 08:01:43	VR2W-112613	A69-9001-1254	1
2012-05-06 22:13:55	2012-05-07 08:13:55	VR2W-112613	A69-9001-1254	1
2012-05-06 22:18:32	2012-05-07 08:18:32	VR2W-112613	A69-9001-1254	1
2012-05-06 23:12:17	2012-05-07 09:12:17	VR2W-112613	A69-9001-1254	1
2012-05-06 23:23:43	2012-05-07 09:23:43	VR2W-112613	A69-9001-1254	1
2012-05-06 23:45:41	2012-05-07 09:45:41	VR2W-112613	A69-9001-1254	1
2012-05-06 23:51:30	2012-05-07 09:51:30	VR2W-112614	A69-9001-1254	1
2012-05-06 23:52:29	2012-05-07 09:52:29	VR2W-112613	A69-9001-1254	1
2012-05-07 02:46:24	2012-05-07 12:46:24	VR2W-112613	A69-9001-1254	1
2012-05-07 02:55:09	2012-05-07 12:55:09	VR2W-112613	A69-9001-1254	1
2012-05-07 03:37:23	2012-05-07 13:37:23	VR2W-112614	A69-9001-1254	1
2012-05-07 03:55:03	2012-05-07 13:55:03	VR2W-112614	A69-9001-1254	1
2012-05-07 04:04:00	2012-05-07 14:04:00	VR2W-112613	A69-9001-1254	1
2012-05-07 04:19:45	2012-05-07 14:19:45	VR2W-112613	A69-9001-1254	1
2012-05-07 04:24:46	2012-05-07 14:24:46	VR2W-112614	A69-9001-1254	1
2012-05-07 04:33:50	2012-05-07 14:33:50	VR2W-112614	A69-9001-1254	1
2012-05-07 05:09:59	2012-05-07 15:09:59	VR2W-112613	A69-9001-1254	1
2012-05-07 05:55:38	2012-05-07 15:55:38	VR2W-112613	A69-9001-1254	1
2012-05-07 07:40:59	2012-05-07 17:40:59	VR2W-112614	A69-9001-1254	1
2012-05-07 07:45:52	2012-05-07 17:45:52	VR2W-112614	A69-9001-1254	1
2012-05-07 20:34:31	2012-05-08 06:34:31	VR2W-112614	A69-9001-1254	1
2012-05-07 20:39:48	2012-05-08 06:39:48	VR2W-112617	A69-9001-1254	1
2012-05-07 20:43:00	2012-05-08 06:43:00	VR2W-112618	A69-9001-1254	1
2012-05-07 20:56:31	2012-05-08 06:56:31	VR2W-112618	A69-9001-1254	1
2012-05-07 21:04:59	2012-05-08 07:04:59	VR2W-112618	A69-9001-1254	1
2012-05-07 22:06:25	2012-05-08 08:06:25	VR2W-112618	A69-9001-1254	1
2012-05-07 22:13:12	2012-05-08 08:13:12	VR2W-112614	A69-9001-1254	1
2012-05-07 22:19:50	2012-05-08 08:19:50	VR2W-112614	A69-9001-1254	1
2012-05-07 22:23:16	2012-05-08 08:23:16	VR2W-112614	A69-9001-1254	1
2012-05-07 22:43:31	2012-05-08 08:43:31	VR2W-112614	A69-9001-1254	1
2012-05-07 23:10:00	2012-05-08 09:10:00	VR2W-112613	A69-9001-1254	1
2012-05-08 00:45:10	2012-05-08 10:45:10	VR2W-112613	A69-9001-1254	1
2012-05-08 00:48:11	2012-05-08 10:48:11	VR2W-112614	A69-9001-1254	1
2012-05-08 03:05:36	2012-05-08 13:05:36	VR2W-112613	A69-9001-1254	1
2012-05-08 03:48:29	2012-05-08 13:48:29	VR2W-112613	A69-9001-1254	1
2012-05-08 03:53:27	2012-05-08 13:53:27	VR2W-112612	A69-9001-1254	1
2012-05-08 03:57:21	2012-05-08 13:57:21	VR2W-112613	A69-9001-1254	1
2012-05-08 04:02:05	2012-05-08 14:02:05	VR2W-112613	A69-9001-1254	1
2012-05-08 04:17:51	2012-05-08 14:17:51	VR2W-112614	A69-9001-1254	1
2012-05-08 04:54:30	2012-05-08 14:54:30	VR2W-112614	A69-9001-1254	1
2012-05-08 05:27:02	2012-05-08 15:27:02	VR2W-112614	A69-9001-1254	1
2012-05-08 05:43:52	2012-05-08 15:43:52	VR2W-112613	A69-9001-1254	1
2012-05-08 06:03:41	2012-05-08 16:03:41	VR2W-112613	A69-9001-1254	1
2012-05-08 06:16:19	2012-05-08 16:16:19	VR2W-112613	A69-9001-1254	1
2012-05-08 06:42:42	2012-05-08 16:42:42	VR2W-112613	A69-9001-1254	1
2012-05-08 20:42:57	2012-05-09 06:42:57	VR2W-112618	A69-9001-1254	1
2012-05-08 20:47:47	2012-05-09 06:47:47	VR2W-112618	A69-9001-1254	1
2012-05-08 20:52:32	2012-05-09 06:52:32	VR2W-112618	A69-9001-1254	1
2012-05-08 20:57:08	2012-05-09 06:57:08	VR2W-112618	A69-9001-1254	1
2012-05-08 20:57:34	2012-05-09 06:57:34	VR2W-112617	A69-9001-1254	1
2012-05-08 22:27:48	2012-05-09 08:27:48	VR2W-112614	A69-9001-1254	1
2012-05-08 22:28:34	2012-05-09 08:28:34	VR2W-112612	A69-9001-1254	1
2012-05-08 23:05:02	2012-05-09 09:05:02	VR2W-112614	A69-9001-1254	1
2012-05-08 23:08:51	2012-05-09 09:08:51	VR2W-112614	A69-9001-1254	1
2012-05-08 23:26:15	2012-05-09 09:26:15	VR2W-112613	A69-9001-1254	1
2012-05-09 01:18:53	2012-05-09 11:18:53	VR2W-112613	A69-9001-1254	1
2012-05-09 01:22:50	2012-05-09 11:22:50	VR2W-112613	A69-9001-1254	1
2012-05-09 01:54:05	2012-05-09 11:54:05	VR2W-112614	A69-9001-1254	1
2012-05-09 03:04:04	2012-05-09 13:04:04	VR2W-112614	A69-9001-1254	1
2012-05-09 04:03:39	2012-05-09 14:03:39	VR2W-112614	A69-9001-1254	1
2012-05-09 04:10:58	2012-05-09 14:10:58	VR2W-112614	A69-9001-1254	1
2012-05-09 04:15:40	2012-05-09 14:15:40	VR2W-112613	A69-9001-1254	1
2012-05-09 04:28:03	2012-05-09 14:28:03	VR2W-112613	A69-9001-1254	1
2012-05-09 04:45:04	2012-05-09 14:45:04	VR2W-112613	A69-9001-1254	1
2012-05-09 04:49:22	2012-05-09 14:49:22	VR2W-112613	A69-9001-1254	1
2012-05-09 05:35:18	2012-05-09 15:35:18	VR2W-112614	A69-9001-1254	1
2012-05-09 06:15:20	2012-05-09 16:15:20	VR2W-112614	A69-9001-1254	1
2012-05-09 06:44:34	2012-05-09 16:44:34	VR2W-112614	A69-9001-1254	1
2012-05-09 07:06:40	2012-05-09 17:06:40	VR2W-112613	A69-9001-1254	1
2012-05-09 07:35:28	2012-05-09 17:35:28	VR2W-112614	A69-9001-1254	1
2012-05-09 21:01:04	2012-05-10 07:01:04	VR2W-112614	A69-9001-1254	1
2012-05-09 21:08:55	2012-05-10 07:08:55	VR2W-112614	A69-9001-1254	1
2012-05-09 21:12:18	2012-05-10 07:12:18	VR2W-112614	A69-9001-1254	1
2012-05-09 21:19:37	2012-05-10 07:19:37	VR2W-112614	A69-9001-1254	1
2012-05-09 21:27:46	2012-05-10 07:27:46	VR2W-112614	A69-9001-1254	1
2012-05-09 21:40:09	2012-05-10 07:40:09	VR2W-112614	A69-9001-1254	1
2012-05-09 21:52:34	2012-05-10 07:52:34	VR2W-112613	A69-9001-1254	1
2012-05-09 22:12:57	2012-05-10 08:12:57	VR2W-112614	A69-9001-1254	1
2012-05-09 22:13:44	2012-05-10 08:13:44	VR2W-112612	A69-9001-1254	1
2012-05-09 22:24:51	2012-05-10 08:24:51	VR2W-112614	A69-9001-1254	1
2012-05-09 22:36:45	2012-05-10 08:36:45	VR2W-112614	A69-9001-1254	1
2012-05-09 22:41:30	2012-05-10 08:41:30	VR2W-112614	A69-9001-1254	1
2012-05-09 22:50:50	2012-05-10 08:50:50	VR2W-112613	A69-9001-1254	1
2012-05-09 22:58:48	2012-05-10 08:58:48	VR2W-112613	A69-9001-1254	1
2012-05-09 23:12:44	2012-05-10 09:12:44	VR2W-112614	A69-9001-1254	1
2012-05-09 23:22:01	2012-05-10 09:22:01	VR2W-112614	A69-9001-1254	1
2012-05-09 23:22:12	2012-05-10 09:22:12	VR2W-112613	A69-9001-1254	1
2012-05-09 23:26:45	2012-05-10 09:26:45	VR2W-112613	A69-9001-1254	1
2012-05-09 23:42:17	2012-05-10 09:42:17	VR2W-112613	A69-9001-1254	1
2012-05-09 23:44:27	2012-05-10 09:44:27	VR2W-112614	A69-9001-1254	1
2012-05-09 23:56:17	2012-05-10 09:56:17	VR2W-112614	A69-9001-1254	1
2012-05-09 23:57:04	2012-05-10 09:57:04	VR2W-112612	A69-9001-1254	1
2012-05-10 00:12:24	2012-05-10 10:12:24	VR2W-112613	A69-9001-1254	1
2012-05-10 00:22:36	2012-05-10 10:22:36	VR2W-112614	A69-9001-1254	1
2012-05-10 00:39:42	2012-05-10 10:39:42	VR2W-112614	A69-9001-1254	1
2012-05-10 00:44:26	2012-05-10 10:44:26	VR2W-112613	A69-9001-1254	1
2012-05-10 00:51:26	2012-05-10 10:51:26	VR2W-112614	A69-9001-1254	1
2012-05-10 00:51:47	2012-05-10 10:51:47	VR2W-112613	A69-9001-1254	1
2012-05-10 00:59:43	2012-05-10 10:59:43	VR2W-112614	A69-9001-1254	1
2012-05-10 01:00:01	2012-05-10 11:00:01	VR2W-112613	A69-9001-1254	1
2012-05-10 01:04:28	2012-05-10 11:04:28	VR2W-112613	A69-9001-1254	1
2012-05-10 01:12:50	2012-05-10 11:12:50	VR2W-112614	A69-9001-1254	1
2012-05-10 01:26:09	2012-05-10 11:26:09	VR2W-112614	A69-9001-1254	1
2012-05-10 01:30:23	2012-05-10 11:30:23	VR2W-112614	A69-9001-1254	1
2012-05-10 01:37:51	2012-05-10 11:37:51	VR2W-112614	A69-9001-1254	1
2012-05-10 01:49:57	2012-05-10 11:49:57	VR2W-112614	A69-9001-1254	1
2012-05-10 01:53:31	2012-05-10 11:53:31	VR2W-112614	A69-9001-1254	1
2012-05-10 02:19:51	2012-05-10 12:19:51	VR2W-112614	A69-9001-1254	1
2012-05-10 02:24:35	2012-05-10 12:24:35	VR2W-112613	A69-9001-1254	1
2012-05-10 02:38:14	2012-05-10 12:38:14	VR2W-112613	A69-9001-1254	1
2012-05-10 02:42:51	2012-05-10 12:42:51	VR2W-112613	A69-9001-1254	1
2012-05-10 02:47:09	2012-05-10 12:47:09	VR2W-112613	A69-9001-1254	1
2012-05-10 02:50:14	2012-05-10 12:50:14	VR2W-112614	A69-9001-1254	1
2012-05-10 03:04:49	2012-05-10 13:04:49	VR2W-112614	A69-9001-1254	1
2012-05-10 03:08:04	2012-05-10 13:08:04	VR2W-112614	A69-9001-1254	1
2012-05-10 03:09:33	2012-05-10 13:09:33	VR2W-112613	A69-9001-1254	1
2012-05-10 03:46:40	2012-05-10 13:46:40	VR2W-112614	A69-9001-1254	1
2012-05-10 03:59:36	2012-05-10 13:59:36	VR2W-112614	A69-9001-1254	1
2012-05-10 04:07:31	2012-05-10 14:07:31	VR2W-112614	A69-9001-1254	1
2012-05-10 04:08:18	2012-05-10 14:08:18	VR2W-112612	A69-9001-1254	1
2012-05-10 04:11:32	2012-05-10 14:11:32	VR2W-112614	A69-9001-1254	1
2012-05-10 04:16:20	2012-05-10 14:16:20	VR2W-112614	A69-9001-1254	1
2012-05-10 04:25:26	2012-05-10 14:25:26	VR2W-112614	A69-9001-1254	1
2012-05-10 04:46:28	2012-05-10 14:46:28	VR2W-112614	A69-9001-1254	1
2012-05-10 04:50:10	2012-05-10 14:50:10	VR2W-112614	A69-9001-1254	1
2012-05-10 04:54:19	2012-05-10 14:54:19	VR2W-112614	A69-9001-1254	1
2012-05-10 05:17:24	2012-05-10 15:17:24	VR2W-112614	A69-9001-1254	1
2012-05-10 05:58:30	2012-05-10 15:58:30	VR2W-112614	A69-9001-1254	1
2012-05-10 06:22:27	2012-05-10 16:22:27	VR2W-112614	A69-9001-1254	1
2012-05-10 06:33:06	2012-05-10 16:33:06	VR2W-112614	A69-9001-1254	1
2012-05-10 06:41:01	2012-05-10 16:41:01	VR2W-112614	A69-9001-1254	1
2012-05-10 06:45:03	2012-05-10 16:45:03	VR2W-112614	A69-9001-1254	1
2012-05-10 07:03:14	2012-05-10 17:03:14	VR2W-112614	A69-9001-1254	1
2012-05-10 07:25:57	2012-05-10 17:25:57	VR2W-112612	A69-9001-1254	1
2012-05-10 07:29:16	2012-05-10 17:29:16	VR2W-112614	A69-9001-1254	1
2012-05-10 20:44:03	2012-05-11 06:44:03	VR2W-112614	A69-9001-1254	1
2012-05-10 20:48:30	2012-05-11 06:48:30	VR2W-112614	A69-9001-1254	1
2012-05-10 20:52:29	2012-05-11 06:52:29	VR2W-112614	A69-9001-1254	1
2012-05-10 21:09:12	2012-05-11 07:09:12	VR2W-112614	A69-9001-1254	1
2012-05-10 21:42:51	2012-05-11 07:42:51	VR2W-112614	A69-9001-1254	1
2012-05-10 21:42:57	2012-05-11 07:42:57	VR2W-112613	A69-9001-1254	1
2012-05-10 21:51:18	2012-05-11 07:51:18	VR2W-112614	A69-9001-1254	1
2012-05-10 22:04:51	2012-05-11 08:04:51	VR2W-112614	A69-9001-1254	1
2012-05-10 22:16:39	2012-05-11 08:16:39	VR2W-112614	A69-9001-1254	1
2012-05-10 22:21:26	2012-05-11 08:21:26	VR2W-112613	A69-9001-1254	1
2012-05-10 22:33:04	2012-05-11 08:33:04	VR2W-112614	A69-9001-1254	1
2012-05-10 22:41:54	2012-05-11 08:41:54	VR2W-112614	A69-9001-1254	1
2012-05-10 22:42:41	2012-05-11 08:42:41	VR2W-112612	A69-9001-1254	1
2012-05-10 22:46:41	2012-05-11 08:46:41	VR2W-112613	A69-9001-1254	1
2012-05-10 22:51:51	2012-05-11 08:51:51	VR2W-112612	A69-9001-1254	1
2012-05-10 23:04:36	2012-05-11 09:04:36	VR2W-112614	A69-9001-1254	1
2012-05-10 23:18:04	2012-05-11 09:18:04	VR2W-112614	A69-9001-1254	1
2012-05-10 23:28:36	2012-05-11 09:28:36	VR2W-112612	A69-9001-1254	1
2012-05-10 23:42:03	2012-05-11 09:42:03	VR2W-112613	A69-9001-1254	1
2012-05-10 23:58:07	2012-05-11 09:58:07	VR2W-112614	A69-9001-1254	1
2012-05-11 00:23:52	2012-05-11 10:23:52	VR2W-112614	A69-9001-1254	1
2012-05-11 00:27:30	2012-05-11 10:27:30	VR2W-112614	A69-9001-1254	1
2012-05-11 00:36:17	2012-05-11 10:36:17	VR2W-112613	A69-9001-1254	1
2012-05-11 01:19:20	2012-05-11 11:19:20	VR2W-112613	A69-9001-1254	1
2012-05-11 03:16:11	2012-05-11 13:16:11	VR2W-112613	A69-9001-1254	1
2012-05-11 03:20:41	2012-05-11 13:20:41	VR2W-112613	A69-9001-1254	1
2012-05-11 03:27:18	2012-05-11 13:27:18	VR2W-112612	A69-9001-1254	1
2012-05-11 03:31:18	2012-05-11 13:31:18	VR2W-112613	A69-9001-1254	1
2012-05-11 03:34:35	2012-05-11 13:34:35	VR2W-112613	A69-9001-1254	1
2012-05-11 04:10:36	2012-05-11 14:10:36	VR2W-112614	A69-9001-1254	1
2012-05-11 04:26:02	2012-05-11 14:26:02	VR2W-112613	A69-9001-1254	1
2012-05-11 05:05:18	2012-05-11 15:05:18	VR2W-112613	A69-9001-1254	1
2012-05-11 05:52:27	2012-05-11 15:52:27	VR2W-112614	A69-9001-1254	1
2012-05-11 05:56:32	2012-05-11 15:56:32	VR2W-112614	A69-9001-1254	1
2012-05-11 06:20:39	2012-05-11 16:20:39	VR2W-112614	A69-9001-1254	1
2012-05-11 06:29:01	2012-05-11 16:29:01	VR2W-112614	A69-9001-1254	1
2012-05-11 07:20:50	2012-05-11 17:20:50	VR2W-112614	A69-9001-1254	1
2012-05-11 21:38:20	2012-05-12 07:38:20	VR2W-112612	A69-9001-1254	1
2012-05-11 21:44:40	2012-05-12 07:44:40	VR2W-112614	A69-9001-1254	1
2012-05-11 22:28:50	2012-05-12 08:28:50	VR2W-112613	A69-9001-1254	1
2012-05-11 22:36:02	2012-05-12 08:36:02	VR2W-112614	A69-9001-1254	1
2012-05-11 22:56:07	2012-05-12 08:56:07	VR2W-112612	A69-9001-1254	1
2012-05-11 23:00:09	2012-05-12 09:00:09	VR2W-112613	A69-9001-1254	1
2012-05-11 23:10:32	2012-05-12 09:10:32	VR2W-112614	A69-9001-1254	1
2012-05-11 23:17:25	2012-05-12 09:17:25	VR2W-112614	A69-9001-1254	1
2012-05-11 23:25:28	2012-05-12 09:25:28	VR2W-112614	A69-9001-1254	1
2012-05-11 23:29:07	2012-05-12 09:29:07	VR2W-112614	A69-9001-1254	1
2012-05-11 23:47:29	2012-05-12 09:47:29	VR2W-112614	A69-9001-1254	1
2012-05-11 23:55:47	2012-05-12 09:55:47	VR2W-112614	A69-9001-1254	1
2012-05-12 00:00:21	2012-05-12 10:00:21	VR2W-112614	A69-9001-1254	1
2012-05-12 00:00:37	2012-05-12 10:00:37	VR2W-112613	A69-9001-1254	1
2012-05-12 00:08:04	2012-05-12 10:08:04	VR2W-112614	A69-9001-1254	1
2012-05-12 00:20:56	2012-05-12 10:20:56	VR2W-112613	A69-9001-1254	1
2012-05-12 00:28:28	2012-05-12 10:28:28	VR2W-112614	A69-9001-1254	1
2012-05-12 01:05:34	2012-05-12 11:05:34	VR2W-112613	A69-9001-1254	1
2012-05-12 01:11:54	2012-05-12 11:11:54	VR2W-112614	A69-9001-1254	1
2012-05-12 01:50:00	2012-05-12 11:50:00	VR2W-112614	A69-9001-1254	1
2012-05-12 02:07:48	2012-05-12 12:07:48	VR2W-112613	A69-9001-1254	1
2012-05-12 02:11:00	2012-05-12 12:11:00	VR2W-112614	A69-9001-1254	1
2012-05-12 02:18:38	2012-05-12 12:18:38	VR2W-112614	A69-9001-1254	1
2012-05-12 02:31:14	2012-05-12 12:31:14	VR2W-112614	A69-9001-1254	1
2012-05-12 02:40:48	2012-05-12 12:40:48	VR2W-112614	A69-9001-1254	1
2012-05-12 02:45:23	2012-05-12 12:45:23	VR2W-112614	A69-9001-1254	1
2012-05-12 03:10:11	2012-05-12 13:10:11	VR2W-112613	A69-9001-1254	1
2012-05-12 03:14:16	2012-05-12 13:14:16	VR2W-112614	A69-9001-1254	1
2012-05-12 03:22:04	2012-05-12 13:22:04	VR2W-112614	A69-9001-1254	1
2012-05-12 03:26:53	2012-05-12 13:26:53	VR2W-112613	A69-9001-1254	1
2012-05-12 03:32:12	2012-05-12 13:32:12	VR2W-112614	A69-9001-1254	1
2012-05-12 03:40:01	2012-05-12 13:40:01	VR2W-112614	A69-9001-1254	1
2012-05-12 03:54:52	2012-05-12 13:54:52	VR2W-112614	A69-9001-1254	1
2012-05-12 03:58:24	2012-05-12 13:58:24	VR2W-112614	A69-9001-1254	1
2012-05-12 04:11:28	2012-05-12 14:11:28	VR2W-112613	A69-9001-1254	1
2012-05-12 04:40:12	2012-05-12 14:40:12	VR2W-112614	A69-9001-1254	1
2012-05-12 05:19:55	2012-05-12 15:19:55	VR2W-112612	A69-9001-1254	1
2012-05-12 06:27:19	2012-05-12 16:27:19	VR2W-112614	A69-9001-1254	1
2012-05-12 07:02:29	2012-05-12 17:02:29	VR2W-112614	A69-9001-1254	1
2012-05-12 07:21:44	2012-05-12 17:21:44	VR2W-112614	A69-9001-1254	1
2012-05-12 07:26:14	2012-05-12 17:26:14	VR2W-112614	A69-9001-1254	1
2012-05-12 21:53:38	2012-05-13 07:53:38	VR2W-112614	A69-9001-1254	1
2012-05-12 21:57:44	2012-05-13 07:57:44	VR2W-112614	A69-9001-1254	1
2012-05-12 22:26:20	2012-05-13 08:26:20	VR2W-112614	A69-9001-1254	1
2012-05-12 22:34:02	2012-05-13 08:34:02	VR2W-112614	A69-9001-1254	1
2012-05-12 22:45:25	2012-05-13 08:45:25	VR2W-112614	A69-9001-1254	1
2012-05-12 22:53:11	2012-05-13 08:53:11	VR2W-112614	A69-9001-1254	1
2012-05-12 23:07:27	2012-05-13 09:07:27	VR2W-112612	A69-9001-1254	1
2012-05-12 23:22:15	2012-05-13 09:22:15	VR2W-112614	A69-9001-1254	1
2012-05-12 23:35:30	2012-05-13 09:35:30	VR2W-112614	A69-9001-1254	1
2012-05-12 23:58:06	2012-05-13 09:58:06	VR2W-112614	A69-9001-1254	1
2012-05-13 00:06:50	2012-05-13 10:06:50	VR2W-112614	A69-9001-1254	1
2012-05-13 00:10:17	2012-05-13 10:10:17	VR2W-112614	A69-9001-1254	1
2012-05-13 00:38:14	2012-05-13 10:38:14	VR2W-112612	A69-9001-1254	1
2012-05-13 00:42:05	2012-05-13 10:42:05	VR2W-112614	A69-9001-1254	1
2012-05-13 00:42:18	2012-05-13 10:42:18	VR2W-112613	A69-9001-1254	1
2012-05-13 01:18:02	2012-05-13 11:18:02	VR2W-112612	A69-9001-1254	1
2012-05-13 01:24:40	2012-05-13 11:24:40	VR2W-112614	A69-9001-1254	1
2012-05-13 01:56:57	2012-05-13 11:56:57	VR2W-112613	A69-9001-1254	1
2012-05-13 02:44:43	2012-05-13 12:44:43	VR2W-112614	A69-9001-1254	1
2012-05-13 03:01:44	2012-05-13 13:01:44	VR2W-112612	A69-9001-1254	1
2012-05-13 04:35:49	2012-05-13 14:35:49	VR2W-112614	A69-9001-1254	1
2012-05-13 05:03:10	2012-05-13 15:03:10	VR2W-112613	A69-9001-1254	1
2012-05-13 05:12:00	2012-05-13 15:12:00	VR2W-112614	A69-9001-1254	1
2012-05-13 05:29:47	2012-05-13 15:29:47	VR2W-112614	A69-9001-1254	1
2012-05-13 05:39:08	2012-05-13 15:39:08	VR2W-112613	A69-9001-1254	1
2012-05-13 05:43:09	2012-05-13 15:43:09	VR2W-112613	A69-9001-1254	1
2012-05-13 05:55:47	2012-05-13 15:55:47	VR2W-112614	A69-9001-1254	1
2012-05-13 21:46:19	2012-05-14 07:46:19	VR2W-112614	A69-9001-1254	1
2012-05-13 22:14:04	2012-05-14 08:14:04	VR2W-112614	A69-9001-1254	1
2012-05-13 23:42:33	2012-05-14 09:42:33	VR2W-112614	A69-9001-1254	1
2012-05-13 23:55:31	2012-05-14 09:55:31	VR2W-112612	A69-9001-1254	1
2012-05-14 00:15:12	2012-05-14 10:15:12	VR2W-112614	A69-9001-1254	1
2012-05-14 00:38:32	2012-05-14 10:38:32	VR2W-112614	A69-9001-1254	1
2012-05-14 00:57:56	2012-05-14 10:57:56	VR2W-112614	A69-9001-1254	1
2012-05-14 01:24:14	2012-05-14 11:24:14	VR2W-112614	A69-9001-1254	1
2012-05-14 01:25:02	2012-05-14 11:25:02	VR2W-112612	A69-9001-1254	1
2012-05-14 01:32:27	2012-05-14 11:32:27	VR2W-112613	A69-9001-1254	1
2012-05-14 01:34:30	2012-05-14 11:34:30	VR2W-112614	A69-9001-1254	1
2012-05-14 01:43:17	2012-05-14 11:43:17	VR2W-112613	A69-9001-1254	1
2012-05-14 01:51:48	2012-05-14 11:51:48	VR2W-112613	A69-9001-1254	1
2012-05-14 02:01:07	2012-05-14 12:01:07	VR2W-112614	A69-9001-1254	1
2012-05-14 02:09:10	2012-05-14 12:09:10	VR2W-112614	A69-9001-1254	1
2012-05-14 02:52:35	2012-05-14 12:52:35	VR2W-112614	A69-9001-1254	1
2012-05-14 03:16:44	2012-05-14 13:16:44	VR2W-112614	A69-9001-1254	1
2012-05-14 03:21:36	2012-05-14 13:21:36	VR2W-112614	A69-9001-1254	1
2012-05-14 04:08:45	2012-05-14 14:08:45	VR2W-112614	A69-9001-1254	1
2012-05-14 04:27:02	2012-05-14 14:27:02	VR2W-112614	A69-9001-1254	1
2012-05-14 04:44:51	2012-05-14 14:44:51	VR2W-112614	A69-9001-1254	1
2012-05-14 04:58:40	2012-05-14 14:58:40	VR2W-112613	A69-9001-1254	1
2012-05-14 05:01:29	2012-05-14 15:01:29	VR2W-112614	A69-9001-1254	1
2012-05-14 05:04:46	2012-05-14 15:04:46	VR2W-112614	A69-9001-1254	1
2012-05-14 06:09:17	2012-05-14 16:09:17	VR2W-112613	A69-9001-1254	1
2012-05-14 20:49:17	2012-05-15 06:49:17	VR2W-112614	A69-9001-1254	1
2012-05-14 21:40:49	2012-05-15 07:40:49	VR2W-112614	A69-9001-1254	1
2012-05-14 21:50:08	2012-05-15 07:50:08	VR2W-112614	A69-9001-1254	1
2012-05-14 22:06:04	2012-05-15 08:06:04	VR2W-112614	A69-9001-1254	1
2012-05-14 23:05:42	2012-05-15 09:05:42	VR2W-112613	A69-9001-1254	1
2012-05-14 23:33:00	2012-05-15 09:33:00	VR2W-112614	A69-9001-1254	1
2012-05-14 23:49:02	2012-05-15 09:49:02	VR2W-112614	A69-9001-1254	1
2012-05-15 00:02:34	2012-05-15 10:02:34	VR2W-112613	A69-9001-1254	1
2012-05-15 00:15:03	2012-05-15 10:15:03	VR2W-112613	A69-9001-1254	1
2012-05-15 00:18:48	2012-05-15 10:18:48	VR2W-112613	A69-9001-1254	1
2012-05-15 00:23:03	2012-05-15 10:23:03	VR2W-112613	A69-9001-1254	1
2012-05-15 00:30:11	2012-05-15 10:30:11	VR2W-112614	A69-9001-1254	1
2012-05-15 00:35:09	2012-05-15 10:35:09	VR2W-112613	A69-9001-1254	1
2012-05-15 00:38:02	2012-05-15 10:38:02	VR2W-112614	A69-9001-1254	1
2012-05-15 00:43:00	2012-05-15 10:43:00	VR2W-112613	A69-9001-1254	1
2012-05-15 01:01:58	2012-05-15 11:01:58	VR2W-112614	A69-9001-1254	1
2012-05-15 01:02:47	2012-05-15 11:02:47	VR2W-112612	A69-9001-1254	1
2012-05-15 01:05:23	2012-05-15 11:05:23	VR2W-112614	A69-9001-1254	1
2012-05-15 01:10:20	2012-05-15 11:10:20	VR2W-112613	A69-9001-1254	1
2012-05-15 01:22:01	2012-05-15 11:22:01	VR2W-112612	A69-9001-1254	1
2012-05-15 01:25:55	2012-05-15 11:25:55	VR2W-112614	A69-9001-1254	1
2012-05-15 01:41:22	2012-05-15 11:41:22	VR2W-112614	A69-9001-1254	1
2012-05-15 01:42:11	2012-05-15 11:42:11	VR2W-112612	A69-9001-1254	1
2012-05-15 02:27:21	2012-05-15 12:27:21	VR2W-112612	A69-9001-1254	1
2012-05-15 02:31:30	2012-05-15 12:31:30	VR2W-112613	A69-9001-1254	1
2012-05-15 02:36:14	2012-05-15 12:36:14	VR2W-112613	A69-9001-1254	1
2012-05-15 02:51:43	2012-05-15 12:51:43	VR2W-112613	A69-9001-1254	1
2012-05-15 03:01:15	2012-05-15 13:01:15	VR2W-112614	A69-9001-1254	1
2012-05-15 03:08:30	2012-05-15 13:08:30	VR2W-112614	A69-9001-1254	1
2012-05-15 03:20:12	2012-05-15 13:20:12	VR2W-112614	A69-9001-1254	1
2012-05-15 03:51:06	2012-05-15 13:51:06	VR2W-112614	A69-9001-1254	1
2012-05-15 04:25:09	2012-05-15 14:25:09	VR2W-112614	A69-9001-1254	1
2012-05-15 04:50:15	2012-05-15 14:50:15	VR2W-112614	A69-9001-1254	1
2012-05-15 05:32:04	2012-05-15 15:32:04	VR2W-112614	A69-9001-1254	1
2012-05-15 06:00:47	2012-05-15 16:00:47	VR2W-112614	A69-9001-1254	1
2012-05-15 06:23:41	2012-05-15 16:23:41	VR2W-112614	A69-9001-1254	1
2012-05-15 07:12:25	2012-05-15 17:12:25	VR2W-112613	A69-9001-1254	1
2012-05-15 07:49:08	2012-05-15 17:49:08	VR2W-112613	A69-9001-1254	1
2012-05-15 07:57:36	2012-05-15 17:57:36	VR2W-112613	A69-9001-1254	1
2012-05-15 21:50:57	2012-05-16 07:50:57	VR2W-112614	A69-9001-1254	1
2012-05-15 22:30:21	2012-05-16 08:30:21	VR2W-112614	A69-9001-1254	1
2012-05-15 22:35:11	2012-05-16 08:35:11	VR2W-112614	A69-9001-1254	1
2012-05-15 22:39:56	2012-05-16 08:39:56	VR2W-112614	A69-9001-1254	1
2012-05-15 22:53:50	2012-05-16 08:53:50	VR2W-112613	A69-9001-1254	1
2012-05-15 22:56:33	2012-05-16 08:56:33	VR2W-112614	A69-9001-1254	1
2012-05-15 23:07:06	2012-05-16 09:07:06	VR2W-112612	A69-9001-1254	1
2012-05-15 23:15:39	2012-05-16 09:15:39	VR2W-112614	A69-9001-1254	1
2012-05-15 23:51:40	2012-05-16 09:51:40	VR2W-112614	A69-9001-1254	1
2012-05-15 23:56:09	2012-05-16 09:56:09	VR2W-112614	A69-9001-1254	1
2012-05-16 00:32:59	2012-05-16 10:32:59	VR2W-112614	A69-9001-1254	1
2012-05-16 00:39:29	2012-05-16 10:39:29	VR2W-112614	A69-9001-1254	1
2012-05-16 00:47:45	2012-05-16 10:47:45	VR2W-112613	A69-9001-1254	1
2012-05-16 00:49:21	2012-05-16 10:49:21	VR2W-112614	A69-9001-1254	1
2012-05-16 00:52:43	2012-05-16 10:52:43	VR2W-112614	A69-9001-1254	1
2012-05-16 01:04:08	2012-05-16 11:04:08	VR2W-112614	A69-9001-1254	1
2012-05-16 01:12:10	2012-05-16 11:12:10	VR2W-112612	A69-9001-1254	1
2012-05-16 01:16:20	2012-05-16 11:16:20	VR2W-112613	A69-9001-1254	1
2012-05-16 01:20:32	2012-05-16 11:20:32	VR2W-112613	A69-9001-1254	1
2012-05-16 01:27:43	2012-05-16 11:27:43	VR2W-112613	A69-9001-1254	1
2012-05-16 01:42:36	2012-05-16 11:42:36	VR2W-112612	A69-9001-1254	1
2012-05-16 02:03:11	2012-05-16 12:03:11	VR2W-112614	A69-9001-1254	1
2012-05-16 02:24:15	2012-05-16 12:24:15	VR2W-112613	A69-9001-1254	1
2012-05-16 02:26:31	2012-05-16 12:26:31	VR2W-112614	A69-9001-1254	1
2012-05-16 02:27:45	2012-05-16 12:27:45	VR2W-112613	A69-9001-1254	1
2012-05-16 02:57:06	2012-05-16 12:57:06	VR2W-112613	A69-9001-1254	1
2012-05-16 03:18:51	2012-05-16 13:18:51	VR2W-112613	A69-9001-1254	1
2012-05-16 03:30:46	2012-05-16 13:30:46	VR2W-112613	A69-9001-1254	1
2012-05-16 04:25:13	2012-05-16 14:25:13	VR2W-112613	A69-9001-1254	1
2012-05-16 04:27:54	2012-05-16 14:27:54	VR2W-112614	A69-9001-1254	1
2012-05-16 04:32:54	2012-05-16 14:32:54	VR2W-112613	A69-9001-1254	1
2012-05-16 04:37:32	2012-05-16 14:37:32	VR2W-112614	A69-9001-1254	1
2012-05-16 04:50:30	2012-05-16 14:50:30	VR2W-112614	A69-9001-1254	1
2012-05-16 05:11:00	2012-05-16 15:11:00	VR2W-112613	A69-9001-1254	1
2012-05-16 05:23:46	2012-05-16 15:23:46	VR2W-112614	A69-9001-1254	1
2012-05-16 07:15:14	2012-05-16 17:15:14	VR2W-112613	A69-9001-1254	1
2012-05-16 07:32:32	2012-05-16 17:32:32	VR2W-112613	A69-9001-1254	1
2012-05-16 07:37:22	2012-05-16 17:37:22	VR2W-112613	A69-9001-1254	1
2012-05-16 21:08:14	2012-05-17 07:08:14	VR2W-112614	A69-9001-1254	1
2012-05-16 22:17:44	2012-05-17 08:17:44	VR2W-112614	A69-9001-1254	1
2012-05-16 23:57:38	2012-05-17 09:57:38	VR2W-112613	A69-9001-1254	1
2012-05-17 00:50:35	2012-05-17 10:50:35	VR2W-112614	A69-9001-1254	1
2012-05-17 01:35:41	2012-05-17 11:35:41	VR2W-112614	A69-9001-1254	1
2012-05-17 01:44:32	2012-05-17 11:44:32	VR2W-112613	A69-9001-1254	1
2012-05-17 01:56:39	2012-05-17 11:56:39	VR2W-112612	A69-9001-1254	1
2012-05-17 02:00:52	2012-05-17 12:00:52	VR2W-112613	A69-9001-1254	1
2012-05-17 02:03:57	2012-05-17 12:03:57	VR2W-112614	A69-9001-1254	1
2012-05-17 02:19:30	2012-05-17 12:19:30	VR2W-112614	A69-9001-1254	1
2012-05-17 02:23:01	2012-05-17 12:23:01	VR2W-112614	A69-9001-1254	1
2012-05-17 02:26:47	2012-05-17 12:26:47	VR2W-112614	A69-9001-1254	1
2012-05-17 02:56:16	2012-05-17 12:56:16	VR2W-112614	A69-9001-1254	1
2012-05-17 03:17:54	2012-05-17 13:17:54	VR2W-112614	A69-9001-1254	1
2012-05-17 03:22:44	2012-05-17 13:22:44	VR2W-112614	A69-9001-1254	1
2012-05-17 03:27:47	2012-05-17 13:27:47	VR2W-112613	A69-9001-1254	1
2012-05-17 03:41:25	2012-05-17 13:41:25	VR2W-112613	A69-9001-1254	1
2012-05-17 03:53:30	2012-05-17 13:53:30	VR2W-112614	A69-9001-1254	1
2012-05-17 04:06:38	2012-05-17 14:06:38	VR2W-112614	A69-9001-1254	1
2012-05-17 04:15:12	2012-05-17 14:15:12	VR2W-112614	A69-9001-1254	1
2012-05-17 04:20:06	2012-05-17 14:20:06	VR2W-112614	A69-9001-1254	1
2012-05-17 04:20:15	2012-05-17 14:20:15	VR2W-112613	A69-9001-1254	1
2012-05-17 04:29:53	2012-05-17 14:29:53	VR2W-112614	A69-9001-1254	1
2012-05-17 04:57:48	2012-05-17 14:57:48	VR2W-112612	A69-9001-1254	1
2012-05-17 05:01:53	2012-05-17 15:01:53	VR2W-112612	A69-9001-1254	1
2012-05-17 05:06:07	2012-05-17 15:06:07	VR2W-112613	A69-9001-1254	1
2012-05-17 05:10:59	2012-05-17 15:10:59	VR2W-112614	A69-9001-1254	1
2012-05-17 05:19:30	2012-05-17 15:19:30	VR2W-112613	A69-9001-1254	1
2012-05-17 05:23:00	2012-05-17 15:23:00	VR2W-112612	A69-9001-1254	1
2012-05-17 05:45:42	2012-05-17 15:45:42	VR2W-112614	A69-9001-1254	1
2012-05-17 06:02:47	2012-05-17 16:02:47	VR2W-112614	A69-9001-1254	1
2012-05-17 06:19:30	2012-05-17 16:19:30	VR2W-112614	A69-9001-1254	1
2012-05-17 06:51:36	2012-05-17 16:51:36	VR2W-112614	A69-9001-1254	1
2012-05-17 07:08:51	2012-05-17 17:08:51	VR2W-112614	A69-9001-1254	1
2012-05-17 07:17:34	2012-05-17 17:17:34	VR2W-112613	A69-9001-1254	1
2012-05-18 00:09:28	2012-05-18 10:09:28	VR2W-112614	A69-9001-1254	1
2012-05-18 00:24:38	2012-05-18 10:24:38	VR2W-112614	A69-9001-1254	1
2012-05-18 00:36:05	2012-05-18 10:36:05	VR2W-112614	A69-9001-1254	1
2012-05-18 00:40:20	2012-05-18 10:40:20	VR2W-112614	A69-9001-1254	1
2012-05-18 01:08:22	2012-05-18 11:08:22	VR2W-112614	A69-9001-1254	1
2012-05-18 01:12:13	2012-05-18 11:12:13	VR2W-112614	A69-9001-1254	1
2012-05-18 01:34:12	2012-05-18 11:34:12	VR2W-112614	A69-9001-1254	1
2012-05-18 02:15:57	2012-05-18 12:15:57	VR2W-112614	A69-9001-1254	1
2012-05-18 03:17:04	2012-05-18 13:17:04	VR2W-112613	A69-9001-1254	1
2012-05-18 03:49:24	2012-05-18 13:49:24	VR2W-112614	A69-9001-1254	1
2012-05-18 04:09:01	2012-05-18 14:09:01	VR2W-112614	A69-9001-1254	1
2012-05-18 04:31:42	2012-05-18 14:31:42	VR2W-112614	A69-9001-1254	1
2012-05-18 04:40:46	2012-05-18 14:40:46	VR2W-112614	A69-9001-1254	1
2012-05-18 05:12:25	2012-05-18 15:12:25	VR2W-112614	A69-9001-1254	1
2012-05-18 05:40:35	2012-05-18 15:40:35	VR2W-112614	A69-9001-1254	1
2012-05-18 05:48:58	2012-05-18 15:48:58	VR2W-112613	A69-9001-1254	1
2012-05-18 06:53:38	2012-05-18 16:53:38	VR2W-112613	A69-9001-1254	1
2012-05-18 07:05:02	2012-05-18 17:05:02	VR2W-112614	A69-9001-1254	1
2012-05-18 07:09:34	2012-05-18 17:09:34	VR2W-112614	A69-9001-1254	1
2012-05-18 07:24:46	2012-05-18 17:24:46	VR2W-112614	A69-9001-1254	1
2012-05-18 07:29:27	2012-05-18 17:29:27	VR2W-112614	A69-9001-1254	1
2012-05-18 20:40:22	2012-05-19 06:40:22	VR2W-112618	A69-9001-1254	1
2012-05-18 20:44:44	2012-05-19 06:44:44	VR2W-112618	A69-9001-1254	1
2012-05-18 20:48:33	2012-05-19 06:48:33	VR2W-112618	A69-9001-1254	1
2012-05-18 20:52:57	2012-05-19 06:52:57	VR2W-112618	A69-9001-1254	1
2012-05-18 20:56:50	2012-05-19 06:56:50	VR2W-112618	A69-9001-1254	1
2012-05-18 21:01:22	2012-05-19 07:01:22	VR2W-112618	A69-9001-1254	1
2012-05-18 21:01:32	2012-05-19 07:01:32	VR2W-112619	A69-9001-1254	1
2012-05-18 21:05:30	2012-05-19 07:05:30	VR2W-112618	A69-9001-1254	1
2012-05-18 21:08:51	2012-05-19 07:08:51	VR2W-112618	A69-9001-1254	1
2012-05-18 21:12:12	2012-05-19 07:12:12	VR2W-112616	A69-9001-1254	1
2012-05-18 21:15:52	2012-05-19 07:15:52	VR2W-112616	A69-9001-1254	1
2012-05-18 21:38:48	2012-05-19 07:38:48	VR2W-112614	A69-9001-1254	1
2012-05-18 22:00:29	2012-05-19 08:00:29	VR2W-112614	A69-9001-1254	1
2012-05-18 23:16:35	2012-05-19 09:16:35	VR2W-112614	A69-9001-1254	1
2012-05-18 23:36:05	2012-05-19 09:36:05	VR2W-112614	A69-9001-1254	1
2012-05-18 23:49:14	2012-05-19 09:49:14	VR2W-112614	A69-9001-1254	1
2012-05-19 00:38:16	2012-05-19 10:38:16	VR2W-112613	A69-9001-1254	1
2012-05-19 01:08:58	2012-05-19 11:08:58	VR2W-112613	A69-9001-1254	1
2012-05-19 01:53:29	2012-05-19 11:53:29	VR2W-112613	A69-9001-1254	1
2012-05-19 02:32:07	2012-05-19 12:32:07	VR2W-112614	A69-9001-1254	1
2012-05-19 03:50:22	2012-05-19 13:50:22	VR2W-112614	A69-9001-1254	1
2012-05-19 04:06:18	2012-05-19 14:06:18	VR2W-112614	A69-9001-1254	1
2012-05-19 04:09:46	2012-05-19 14:09:46	VR2W-112614	A69-9001-1254	1
2012-05-19 04:13:28	2012-05-19 14:13:28	VR2W-112614	A69-9001-1254	1
2012-05-19 04:20:57	2012-05-19 14:20:57	VR2W-112614	A69-9001-1254	1
2012-05-19 04:59:01	2012-05-19 14:59:01	VR2W-112614	A69-9001-1254	1
2012-05-19 05:58:39	2012-05-19 15:58:39	VR2W-112614	A69-9001-1254	1
2012-05-19 07:10:38	2012-05-19 17:10:38	VR2W-112613	A69-9001-1254	1
2012-05-19 07:32:44	2012-05-19 17:32:44	VR2W-112613	A69-9001-1254	1
2012-05-19 20:38:11	2012-05-20 06:38:11	VR2W-112618	A69-9001-1254	1
2012-05-19 20:41:35	2012-05-20 06:41:35	VR2W-112618	A69-9001-1254	1
2012-05-19 20:45:09	2012-05-20 06:45:09	VR2W-112618	A69-9001-1254	1
2012-05-19 20:49:01	2012-05-20 06:49:01	VR2W-112618	A69-9001-1254	1
2012-05-19 22:07:04	2012-05-20 08:07:04	VR2W-112614	A69-9001-1254	1
2012-05-19 22:52:34	2012-05-20 08:52:34	VR2W-112614	A69-9001-1254	1
2012-05-19 23:47:33	2012-05-20 09:47:33	VR2W-112613	A69-9001-1254	1
2012-05-20 00:37:01	2012-05-20 10:37:01	VR2W-112613	A69-9001-1254	1
2012-05-20 01:07:14	2012-05-20 11:07:14	VR2W-112613	A69-9001-1254	1
2012-05-20 01:27:49	2012-05-20 11:27:49	VR2W-112613	A69-9001-1254	1
2012-05-20 01:44:02	2012-05-20 11:44:02	VR2W-112614	A69-9001-1254	1
2012-05-20 02:05:51	2012-05-20 12:05:51	VR2W-112613	A69-9001-1254	1
2012-05-20 02:51:46	2012-05-20 12:51:46	VR2W-112613	A69-9001-1254	1
2012-05-20 02:55:09	2012-05-20 12:55:09	VR2W-112613	A69-9001-1254	1
2012-05-20 03:02:32	2012-05-20 13:02:32	VR2W-112613	A69-9001-1254	1
2012-05-20 03:37:14	2012-05-20 13:37:14	VR2W-112614	A69-9001-1254	1
2012-05-20 03:48:36	2012-05-20 13:48:36	VR2W-112614	A69-9001-1254	1
2012-05-20 03:52:02	2012-05-20 13:52:02	VR2W-112614	A69-9001-1254	1
2012-05-20 04:04:16	2012-05-20 14:04:16	VR2W-112614	A69-9001-1254	1
2012-05-20 04:08:41	2012-05-20 14:08:41	VR2W-112614	A69-9001-1254	1
2012-05-20 04:21:38	2012-05-20 14:21:38	VR2W-112614	A69-9001-1254	1
2012-05-20 04:42:02	2012-05-20 14:42:02	VR2W-112614	A69-9001-1254	1
2012-05-20 04:46:39	2012-05-20 14:46:39	VR2W-112614	A69-9001-1254	1
2012-05-20 05:02:42	2012-05-20 15:02:42	VR2W-112614	A69-9001-1254	1
2012-05-20 05:16:22	2012-05-20 15:16:22	VR2W-112614	A69-9001-1254	1
2012-05-20 05:25:21	2012-05-20 15:25:21	VR2W-112614	A69-9001-1254	1
2012-05-20 05:44:55	2012-05-20 15:44:55	VR2W-112614	A69-9001-1254	1
2012-05-20 20:24:43	2012-05-21 06:24:43	VR2W-112614	A69-9001-1254	0
2012-05-20 20:33:25	2012-05-21 06:33:25	VR2W-112618	A69-9001-1254	1
2012-05-20 20:50:46	2012-05-21 06:50:46	VR2W-112619	A69-9001-1254	1
2012-05-20 21:04:04	2012-05-21 07:04:04	VR2W-112618	A69-9001-1254	1
2012-05-20 21:18:00	2012-05-21 07:18:00	VR2W-112614	A69-9001-1254	1
2012-05-20 22:13:37	2012-05-21 08:13:37	VR2W-112614	A69-9001-1254	1
2012-05-20 22:23:23	2012-05-21 08:23:23	VR2W-112614	A69-9001-1254	1
2012-05-20 22:58:23	2012-05-21 08:58:23	VR2W-112614	A69-9001-1254	1
2012-05-21 00:55:02	2012-05-21 10:55:02	VR2W-112613	A69-9001-1254	1
2012-05-21 00:59:17	2012-05-21 10:59:17	VR2W-112613	A69-9001-1254	1
2012-05-21 01:11:30	2012-05-21 11:11:30	VR2W-112613	A69-9001-1254	1
2012-05-21 01:24:17	2012-05-21 11:24:17	VR2W-112613	A69-9001-1254	1
2012-05-21 02:33:46	2012-05-21 12:33:46	VR2W-112614	A69-9001-1254	1
2012-05-21 02:42:44	2012-05-21 12:42:44	VR2W-112613	A69-9001-1254	1
2012-05-21 02:58:25	2012-05-21 12:58:25	VR2W-112614	A69-9001-1254	1
2012-05-21 03:19:51	2012-05-21 13:19:51	VR2W-112613	A69-9001-1254	1
2012-05-21 03:53:38	2012-05-21 13:53:38	VR2W-112612	A69-9001-1254	1
2012-05-21 03:58:00	2012-05-21 13:58:00	VR2W-112613	A69-9001-1254	1
2012-05-21 04:29:04	2012-05-21 14:29:04	VR2W-112614	A69-9001-1254	1
2012-05-21 04:33:49	2012-05-21 14:33:49	VR2W-112614	A69-9001-1254	1
2012-05-21 04:49:54	2012-05-21 14:49:54	VR2W-112614	A69-9001-1254	1
2012-05-21 04:57:53	2012-05-21 14:57:53	VR2W-112614	A69-9001-1254	1
2012-05-21 05:08:43	2012-05-21 15:08:43	VR2W-112614	A69-9001-1254	1
2012-05-21 05:12:14	2012-05-21 15:12:14	VR2W-112614	A69-9001-1254	1
2012-05-21 05:20:24	2012-05-21 15:20:24	VR2W-112614	A69-9001-1254	1
2012-05-21 05:24:13	2012-05-21 15:24:13	VR2W-112614	A69-9001-1254	1
2012-05-21 05:32:24	2012-05-21 15:32:24	VR2W-112614	A69-9001-1254	1
2012-05-21 05:58:55	2012-05-21 15:58:55	VR2W-112613	A69-9001-1254	1
2012-05-21 06:14:17	2012-05-21 16:14:17	VR2W-112614	A69-9001-1254	1
2012-05-21 06:16:00	2012-05-21 16:16:00	VR2W-112613	A69-9001-1254	1
2012-05-21 06:57:53	2012-05-21 16:57:53	VR2W-112614	A69-9001-1254	1
2012-05-21 07:27:51	2012-05-21 17:27:51	VR2W-112614	A69-9001-1254	1
2012-05-21 21:08:17	2012-05-22 07:08:17	VR2W-112618	A69-9001-1254	1
2012-05-21 21:12:30	2012-05-22 07:12:30	VR2W-112618	A69-9001-1254	1
2012-05-21 21:16:00	2012-05-22 07:16:00	VR2W-112618	A69-9001-1254	1
2012-05-21 21:37:02	2012-05-22 07:37:02	VR2W-112617	A69-9001-1254	1
2012-05-21 21:45:10	2012-05-22 07:45:10	VR2W-112614	A69-9001-1254	1
2012-05-21 22:08:20	2012-05-22 08:08:20	VR2W-112614	A69-9001-1254	1
2012-05-21 22:12:49	2012-05-22 08:12:49	VR2W-112614	A69-9001-1254	1
2012-05-21 22:21:45	2012-05-22 08:21:45	VR2W-112614	A69-9001-1254	1
2012-05-21 23:07:56	2012-05-22 09:07:56	VR2W-112613	A69-9001-1254	1
2012-05-21 23:34:16	2012-05-22 09:34:16	VR2W-112614	A69-9001-1254	1
2012-05-22 00:09:09	2012-05-22 10:09:09	VR2W-112613	A69-9001-1254	1
2012-05-22 00:49:53	2012-05-22 10:49:53	VR2W-112614	A69-9001-1254	1
2012-05-22 02:12:38	2012-05-22 12:12:38	VR2W-112614	A69-9001-1254	1
2012-05-22 04:55:24	2012-05-22 14:55:24	VR2W-112612	A69-9001-1254	1
2012-05-22 04:59:49	2012-05-22 14:59:49	VR2W-112613	A69-9001-1254	1
2012-05-22 05:30:00	2012-05-22 15:30:00	VR2W-112612	A69-9001-1254	1
2012-05-22 05:46:37	2012-05-22 15:46:37	VR2W-112613	A69-9001-1254	1
2012-05-22 06:27:00	2012-05-22 16:27:00	VR2W-112614	A69-9001-1254	1
2012-05-22 06:42:43	2012-05-22 16:42:43	VR2W-112613	A69-9001-1254	1
2012-05-22 06:59:57	2012-05-22 16:59:57	VR2W-112614	A69-9001-1254	1
2012-05-22 07:00:57	2012-05-22 17:00:57	VR2W-112613	A69-9001-1254	1
2012-05-22 07:07:44	2012-05-22 17:07:44	VR2W-112614	A69-9001-1254	1
2012-05-22 07:23:02	2012-05-22 17:23:02	VR2W-112613	A69-9001-1254	1
2012-05-22 20:59:27	2012-05-23 06:59:27	VR2W-112616	A69-9001-1254	1
2012-05-22 21:04:16	2012-05-23 07:04:16	VR2W-112618	A69-9001-1254	1
2012-05-22 21:08:46	2012-05-23 07:08:46	VR2W-112618	A69-9001-1254	1
2012-05-22 21:12:52	2012-05-23 07:12:52	VR2W-112618	A69-9001-1254	1
2012-05-22 21:19:28	2012-05-23 07:19:28	VR2W-112618	A69-9001-1254	1
2012-05-22 21:34:11	2012-05-23 07:34:11	VR2W-112616	A69-9001-1254	1
2012-05-22 21:34:45	2012-05-23 07:34:45	VR2W-112617	A69-9001-1254	1
2012-05-22 21:37:46	2012-05-23 07:37:46	VR2W-112618	A69-9001-1254	1
2012-05-22 21:41:31	2012-05-23 07:41:31	VR2W-112618	A69-9001-1254	1
2012-05-22 21:45:46	2012-05-23 07:45:46	VR2W-112618	A69-9001-1254	1
2012-05-22 21:49:49	2012-05-23 07:49:49	VR2W-112617	A69-9001-1254	1
2012-05-22 22:08:08	2012-05-23 08:08:08	VR2W-112614	A69-9001-1254	1
2012-05-22 22:11:54	2012-05-23 08:11:54	VR2W-112614	A69-9001-1254	1
2012-05-22 22:16:13	2012-05-23 08:16:13	VR2W-112614	A69-9001-1254	1
2012-05-22 22:19:56	2012-05-23 08:19:56	VR2W-112614	A69-9001-1254	1
2012-05-22 22:35:04	2012-05-23 08:35:04	VR2W-112614	A69-9001-1254	1
2012-05-22 23:10:21	2012-05-23 09:10:21	VR2W-112613	A69-9001-1254	1
2012-05-22 23:25:24	2012-05-23 09:25:24	VR2W-112614	A69-9001-1254	1
2012-05-22 23:54:29	2012-05-23 09:54:29	VR2W-112614	A69-9001-1254	1
2012-05-23 00:08:36	2012-05-23 10:08:36	VR2W-112613	A69-9001-1254	1
2012-05-23 00:12:24	2012-05-23 10:12:24	VR2W-112614	A69-9001-1254	1
2012-05-23 01:07:31	2012-05-23 11:07:31	VR2W-112614	A69-9001-1254	1
2012-05-23 01:08:36	2012-05-23 11:08:36	VR2W-112613	A69-9001-1254	1
2012-05-23 01:11:04	2012-05-23 11:11:04	VR2W-112614	A69-9001-1254	1
2012-05-23 02:02:45	2012-05-23 12:02:45	VR2W-112614	A69-9001-1254	1
2012-05-23 02:09:27	2012-05-23 12:09:27	VR2W-112614	A69-9001-1254	1
2012-05-23 02:16:44	2012-05-23 12:16:44	VR2W-112614	A69-9001-1254	1
2012-05-23 03:01:55	2012-05-23 13:01:55	VR2W-112614	A69-9001-1254	1
2012-05-23 03:05:46	2012-05-23 13:05:46	VR2W-112614	A69-9001-1254	1
2012-05-23 03:23:12	2012-05-23 13:23:12	VR2W-112614	A69-9001-1254	1
2012-05-23 03:32:24	2012-05-23 13:32:24	VR2W-112613	A69-9001-1254	1
2012-05-23 03:44:21	2012-05-23 13:44:21	VR2W-112613	A69-9001-1254	1
2012-05-23 03:51:13	2012-05-23 13:51:13	VR2W-112613	A69-9001-1254	1
2012-05-23 03:59:13	2012-05-23 13:59:13	VR2W-112613	A69-9001-1254	1
2012-05-23 05:12:59	2012-05-23 15:12:59	VR2W-112613	A69-9001-1254	1
2012-05-23 05:53:32	2012-05-23 15:53:32	VR2W-112614	A69-9001-1254	1
2012-05-23 07:17:13	2012-05-23 17:17:13	VR2W-112612	A69-9001-1254	1
2012-05-23 07:18:17	2012-05-23 17:18:17	VR2W-112613	A69-9001-1254	1
2012-05-23 07:20:42	2012-05-23 17:20:42	VR2W-112612	A69-9001-1254	1
2012-05-23 07:21:39	2012-05-23 17:21:39	VR2W-112613	A69-9001-1254	1
2012-05-23 07:25:09	2012-05-23 17:25:09	VR2W-112613	A69-9001-1254	1
2012-05-23 07:58:48	2012-05-23 17:58:48	VR2W-112613	A69-9001-1254	1
2012-05-23 20:59:08	2012-05-24 06:59:08	VR2W-112614	A69-9001-1254	1
2012-05-23 21:03:58	2012-05-24 07:03:58	VR2W-112614	A69-9001-1254	1
2012-05-23 21:13:16	2012-05-24 07:13:16	VR2W-112614	A69-9001-1254	1
2012-05-23 21:32:27	2012-05-24 07:32:27	VR2W-112614	A69-9001-1254	1
2012-05-23 22:02:04	2012-05-24 08:02:04	VR2W-112614	A69-9001-1254	1
2012-05-23 22:16:12	2012-05-24 08:16:12	VR2W-112613	A69-9001-1254	1
2012-05-23 22:23:41	2012-05-24 08:23:41	VR2W-112614	A69-9001-1254	1
2012-05-23 22:57:07	2012-05-24 08:57:07	VR2W-112614	A69-9001-1254	1
2012-05-23 23:00:37	2012-05-24 09:00:37	VR2W-112614	A69-9001-1254	1
2012-05-23 23:09:41	2012-05-24 09:09:41	VR2W-112613	A69-9001-1254	1
2012-05-24 02:52:22	2012-05-24 12:52:22	VR2W-112613	A69-9001-1254	1
2012-05-24 03:37:47	2012-05-24 13:37:47	VR2W-112614	A69-9001-1254	1
2012-05-24 04:05:19	2012-05-24 14:05:19	VR2W-112613	A69-9001-1254	1
2012-05-24 04:13:49	2012-05-24 14:13:49	VR2W-112614	A69-9001-1254	1
2012-05-24 04:46:10	2012-05-24 14:46:10	VR2W-112614	A69-9001-1254	1
2012-05-24 05:04:09	2012-05-24 15:04:09	VR2W-112614	A69-9001-1254	1
2012-05-24 05:26:37	2012-05-24 15:26:37	VR2W-112614	A69-9001-1254	1
2012-05-24 05:52:46	2012-05-24 15:52:46	VR2W-112613	A69-9001-1254	1
2012-05-24 06:27:18	2012-05-24 16:27:18	VR2W-112613	A69-9001-1254	1
2012-05-24 06:31:20	2012-05-24 16:31:20	VR2W-112613	A69-9001-1254	1
2012-05-24 06:59:45	2012-05-24 16:59:45	VR2W-112614	A69-9001-1254	1
2012-05-24 07:13:00	2012-05-24 17:13:00	VR2W-112613	A69-9001-1254	1
2012-05-24 07:42:38	2012-05-24 17:42:38	VR2W-112613	A69-9001-1254	1
2012-05-24 21:06:21	2012-05-25 07:06:21	VR2W-112614	A69-9001-1254	1
2012-05-24 21:48:29	2012-05-25 07:48:29	VR2W-112613	A69-9001-1254	1
2012-05-24 21:51:50	2012-05-25 07:51:50	VR2W-112614	A69-9001-1254	1
2012-05-24 21:52:29	2012-05-25 07:52:29	VR2W-112613	A69-9001-1254	1
2012-05-24 22:12:04	2012-05-25 08:12:04	VR2W-112614	A69-9001-1254	1
2012-05-24 22:19:30	2012-05-25 08:19:30	VR2W-112614	A69-9001-1254	1
2012-05-24 23:12:48	2012-05-25 09:12:48	VR2W-112614	A69-9001-1254	1
2012-05-24 23:30:15	2012-05-25 09:30:15	VR2W-112612	A69-9001-1254	1
2012-05-24 23:34:46	2012-05-25 09:34:46	VR2W-112613	A69-9001-1254	1
2012-05-25 00:15:21	2012-05-25 10:15:21	VR2W-112613	A69-9001-1254	1
2012-05-25 01:14:53	2012-05-25 11:14:53	VR2W-112613	A69-9001-1254	1
2012-05-25 01:23:35	2012-05-25 11:23:35	VR2W-112613	A69-9001-1254	1
2012-05-25 02:18:25	2012-05-25 12:18:25	VR2W-112613	A69-9001-1254	1
2012-05-25 03:45:09	2012-05-25 13:45:09	VR2W-112614	A69-9001-1254	1
2012-05-25 05:24:38	2012-05-25 15:24:38	VR2W-112613	A69-9001-1254	1
2012-05-25 05:59:00	2012-05-25 15:59:00	VR2W-112613	A69-9001-1254	1
2012-05-25 06:03:22	2012-05-25 16:03:22	VR2W-112613	A69-9001-1254	1
2012-05-25 06:35:54	2012-05-25 16:35:54	VR2W-112614	A69-9001-1254	1
2012-05-25 07:10:11	2012-05-25 17:10:11	VR2W-112613	A69-9001-1254	1
2012-05-25 07:17:55	2012-05-25 17:17:55	VR2W-112613	A69-9001-1254	1
2012-05-25 07:22:48	2012-05-25 17:22:48	VR2W-112613	A69-9001-1254	1
2012-05-25 07:27:38	2012-05-25 17:27:38	VR2W-112613	A69-9001-1254	1
2012-05-25 07:32:25	2012-05-25 17:32:25	VR2W-112613	A69-9001-1254	1
2012-05-25 21:16:56	2012-05-26 07:16:56	VR2W-112614	A69-9001-1254	1
2012-05-25 21:20:15	2012-05-26 07:20:15	VR2W-112614	A69-9001-1254	1
2012-05-25 21:23:37	2012-05-26 07:23:37	VR2W-112614	A69-9001-1254	1
2012-05-25 21:27:06	2012-05-26 07:27:06	VR2W-112614	A69-9001-1254	1
2012-05-25 21:40:25	2012-05-26 07:40:25	VR2W-112613	A69-9001-1254	1
2012-05-25 22:26:50	2012-05-26 08:26:50	VR2W-112614	A69-9001-1254	1
2012-05-25 23:10:10	2012-05-26 09:10:10	VR2W-112614	A69-9001-1254	1
2012-05-25 23:46:21	2012-05-26 09:46:21	VR2W-112614	A69-9001-1254	1
2012-05-25 23:50:32	2012-05-26 09:50:32	VR2W-112614	A69-9001-1254	1
2012-05-25 23:57:38	2012-05-26 09:57:38	VR2W-112614	A69-9001-1254	1
2012-05-26 00:06:31	2012-05-26 10:06:31	VR2W-112614	A69-9001-1254	1
2012-05-26 00:15:52	2012-05-26 10:15:52	VR2W-112614	A69-9001-1254	1
2012-05-26 00:59:20	2012-05-26 10:59:20	VR2W-112614	A69-9001-1254	1
2012-05-26 01:06:49	2012-05-26 11:06:49	VR2W-112614	A69-9001-1254	1
2012-05-26 01:32:28	2012-05-26 11:32:28	VR2W-112613	A69-9001-1254	1
2012-05-26 01:38:46	2012-05-26 11:38:46	VR2W-112614	A69-9001-1254	1
2012-05-26 01:52:29	2012-05-26 11:52:29	VR2W-112613	A69-9001-1254	1
2012-05-26 02:17:29	2012-05-26 12:17:29	VR2W-112613	A69-9001-1254	1
2012-05-26 03:07:15	2012-05-26 13:07:15	VR2W-112613	A69-9001-1254	1
2012-05-26 03:10:49	2012-05-26 13:10:49	VR2W-112613	A69-9001-1254	1
2012-05-26 03:29:43	2012-05-26 13:29:43	VR2W-112614	A69-9001-1254	1
2012-05-26 03:33:29	2012-05-26 13:33:29	VR2W-112614	A69-9001-1254	1
2012-05-26 03:38:55	2012-05-26 13:38:55	VR2W-112613	A69-9001-1254	1
2012-05-26 04:36:23	2012-05-26 14:36:23	VR2W-112614	A69-9001-1254	1
2012-05-26 04:39:48	2012-05-26 14:39:48	VR2W-112614	A69-9001-1254	1
2012-05-26 05:04:32	2012-05-26 15:04:32	VR2W-112614	A69-9001-1254	1
2012-05-26 05:09:16	2012-05-26 15:09:16	VR2W-112612	A69-9001-1254	1
2012-05-26 05:13:49	2012-05-26 15:13:49	VR2W-112613	A69-9001-1254	1
2012-05-26 05:18:15	2012-05-26 15:18:15	VR2W-112613	A69-9001-1254	1
2012-05-26 05:21:24	2012-05-26 15:21:24	VR2W-112614	A69-9001-1254	1
2012-05-26 05:31:14	2012-05-26 15:31:14	VR2W-112613	A69-9001-1254	1
2012-05-26 06:00:06	2012-05-26 16:00:06	VR2W-112613	A69-9001-1254	1
2012-05-26 06:08:01	2012-05-26 16:08:01	VR2W-112614	A69-9001-1254	1
2012-05-26 06:46:19	2012-05-26 16:46:19	VR2W-112613	A69-9001-1254	1
2012-05-26 06:50:07	2012-05-26 16:50:07	VR2W-112613	A69-9001-1254	1
2012-05-26 07:14:10	2012-05-26 17:14:10	VR2W-112613	A69-9001-1254	1
2012-05-26 07:53:41	2012-05-26 17:53:41	VR2W-112613	A69-9001-1254	1
2012-05-26 21:04:12	2012-05-27 07:04:12	VR2W-112614	A69-9001-1254	1
2012-05-26 21:07:43	2012-05-27 07:07:43	VR2W-112614	A69-9001-1254	1
2012-05-26 21:23:30	2012-05-27 07:23:30	VR2W-112614	A69-9001-1254	1
2012-05-26 21:28:23	2012-05-27 07:28:23	VR2W-112614	A69-9001-1254	1
2012-05-26 21:33:14	2012-05-27 07:33:14	VR2W-112614	A69-9001-1254	1
2012-05-26 21:38:02	2012-05-27 07:38:02	VR2W-112614	A69-9001-1254	1
2012-05-26 21:47:07	2012-05-27 07:47:07	VR2W-112614	A69-9001-1254	1
2012-05-26 21:51:04	2012-05-27 07:51:04	VR2W-112614	A69-9001-1254	1
2012-05-26 22:03:59	2012-05-27 08:03:59	VR2W-112614	A69-9001-1254	1
2012-05-26 22:04:13	2012-05-27 08:04:13	VR2W-112615	A69-9001-1254	1
2012-05-26 22:18:06	2012-05-27 08:18:06	VR2W-112618	A69-9001-1254	1
2012-05-26 22:27:33	2012-05-27 08:27:33	VR2W-112616	A69-9001-1254	1
2012-05-26 23:22:29	2012-05-27 09:22:29	VR2W-112614	A69-9001-1254	1
2012-05-26 23:49:37	2012-05-27 09:49:37	VR2W-112614	A69-9001-1254	1
2012-05-27 00:14:46	2012-05-27 10:14:46	VR2W-112614	A69-9001-1254	1
2012-05-27 00:23:39	2012-05-27 10:23:39	VR2W-112614	A69-9001-1254	1
2012-05-27 01:07:41	2012-05-27 11:07:41	VR2W-112614	A69-9001-1254	1
2012-05-27 01:11:18	2012-05-27 11:11:18	VR2W-112614	A69-9001-1254	1
2012-05-27 01:24:19	2012-05-27 11:24:19	VR2W-112614	A69-9001-1254	1
2012-05-27 02:26:33	2012-05-27 12:26:33	VR2W-112614	A69-9001-1254	1
2012-05-27 03:12:30	2012-05-27 13:12:30	VR2W-112614	A69-9001-1254	1
2012-05-27 03:16:57	2012-05-27 13:16:57	VR2W-112614	A69-9001-1254	1
2012-05-27 03:51:39	2012-05-27 13:51:39	VR2W-112613	A69-9001-1254	1
2012-05-27 04:22:15	2012-05-27 14:22:15	VR2W-112613	A69-9001-1254	1
2012-05-27 04:50:37	2012-05-27 14:50:37	VR2W-112613	A69-9001-1254	1
2012-05-27 05:19:25	2012-05-27 15:19:25	VR2W-112614	A69-9001-1254	1
2012-05-27 06:18:35	2012-05-27 16:18:35	VR2W-112614	A69-9001-1254	1
2012-05-27 06:28:31	2012-05-27 16:28:31	VR2W-112613	A69-9001-1254	1
2012-05-27 06:45:22	2012-05-27 16:45:22	VR2W-112613	A69-9001-1254	1
2012-05-27 06:49:52	2012-05-27 16:49:52	VR2W-112613	A69-9001-1254	1
2012-05-27 07:03:45	2012-05-27 17:03:45	VR2W-112613	A69-9001-1254	1
2012-05-27 07:12:47	2012-05-27 17:12:47	VR2W-112614	A69-9001-1254	1
2012-05-27 07:22:57	2012-05-27 17:22:57	VR2W-112613	A69-9001-1254	1
2012-05-27 07:31:20	2012-05-27 17:31:20	VR2W-112613	A69-9001-1254	1
2012-05-27 07:40:20	2012-05-27 17:40:20	VR2W-112613	A69-9001-1254	1
2012-05-27 07:44:09	2012-05-27 17:44:09	VR2W-112613	A69-9001-1254	1
2012-05-27 08:09:47	2012-05-27 18:09:47	VR2W-112613	A69-9001-1254	1
2012-05-27 21:28:38	2012-05-28 07:28:38	VR2W-112614	A69-9001-1254	1
2012-05-27 21:33:24	2012-05-28 07:33:24	VR2W-112614	A69-9001-1254	1
2012-05-27 21:38:02	2012-05-28 07:38:02	VR2W-112614	A69-9001-1254	1
2012-05-27 21:42:22	2012-05-28 07:42:22	VR2W-112614	A69-9001-1254	1
2012-05-27 21:58:29	2012-05-28 07:58:29	VR2W-112616	A69-9001-1254	1
2012-05-27 22:03:12	2012-05-28 08:03:12	VR2W-112618	A69-9001-1254	1
2012-05-27 22:21:31	2012-05-28 08:21:31	VR2W-112614	A69-9001-1254	1
2012-05-27 22:25:15	2012-05-28 08:25:15	VR2W-112614	A69-9001-1254	1
2012-05-27 22:29:28	2012-05-28 08:29:28	VR2W-112614	A69-9001-1254	1
2012-05-27 22:49:04	2012-05-28 08:49:04	VR2W-112614	A69-9001-1254	1
2012-05-27 22:52:37	2012-05-28 08:52:37	VR2W-112614	A69-9001-1254	1
2012-05-27 23:00:53	2012-05-28 09:00:53	VR2W-112614	A69-9001-1254	1
2012-05-27 23:04:50	2012-05-28 09:04:50	VR2W-112614	A69-9001-1254	1
2012-05-27 23:17:51	2012-05-28 09:17:51	VR2W-112614	A69-9001-1254	1
2012-05-27 23:22:27	2012-05-28 09:22:27	VR2W-112614	A69-9001-1254	1
2012-05-27 23:39:59	2012-05-28 09:39:59	VR2W-112613	A69-9001-1254	1
2012-05-27 23:44:17	2012-05-28 09:44:17	VR2W-112614	A69-9001-1254	1
2012-05-27 23:49:10	2012-05-28 09:49:10	VR2W-112614	A69-9001-1254	1
2012-05-27 23:59:34	2012-05-28 09:59:34	VR2W-112613	A69-9001-1254	1
2012-05-28 00:08:10	2012-05-28 10:08:10	VR2W-112614	A69-9001-1254	1
2012-05-28 00:12:22	2012-05-28 10:12:22	VR2W-112614	A69-9001-1254	1
2012-05-28 00:41:24	2012-05-28 10:41:24	VR2W-112614	A69-9001-1254	1
2012-05-28 01:08:55	2012-05-28 11:08:55	VR2W-112614	A69-9001-1254	1
2012-05-28 01:17:36	2012-05-28 11:17:36	VR2W-112614	A69-9001-1254	1
2012-05-28 01:37:00	2012-05-28 11:37:00	VR2W-112614	A69-9001-1254	1
2012-05-28 01:41:53	2012-05-28 11:41:53	VR2W-112614	A69-9001-1254	1
2012-05-28 01:57:05	2012-05-28 11:57:05	VR2W-112613	A69-9001-1254	1
2012-05-28 02:09:24	2012-05-28 12:09:24	VR2W-112614	A69-9001-1254	1
2012-05-28 02:23:36	2012-05-28 12:23:36	VR2W-112613	A69-9001-1254	1
2012-05-28 02:28:34	2012-05-28 12:28:34	VR2W-112614	A69-9001-1254	1
2012-05-28 02:51:06	2012-05-28 12:51:06	VR2W-112614	A69-9001-1254	1
2012-05-28 03:23:16	2012-05-28 13:23:16	VR2W-112614	A69-9001-1254	1
2012-05-28 03:59:27	2012-05-28 13:59:27	VR2W-112613	A69-9001-1254	1
2012-05-28 04:19:59	2012-05-28 14:19:59	VR2W-112614	A69-9001-1254	1
2012-05-28 04:52:26	2012-05-28 14:52:26	VR2W-112614	A69-9001-1254	1
2012-05-28 05:06:08	2012-05-28 15:06:08	VR2W-112613	A69-9001-1254	1
2012-05-28 05:21:20	2012-05-28 15:21:20	VR2W-112614	A69-9001-1254	1
2012-05-28 06:17:35	2012-05-28 16:17:35	VR2W-112613	A69-9001-1254	1
2012-05-28 07:02:20	2012-05-28 17:02:20	VR2W-112612	A69-9001-1254	1
2012-05-28 07:06:58	2012-05-28 17:06:58	VR2W-112613	A69-9001-1254	1
2012-05-28 07:41:58	2012-05-28 17:41:58	VR2W-112613	A69-9001-1254	1
2012-05-28 07:45:19	2012-05-28 17:45:19	VR2W-112613	A69-9001-1254	1
2012-05-28 07:52:29	2012-05-28 17:52:29	VR2W-112613	A69-9001-1254	1
2012-05-28 20:59:35	2012-05-29 06:59:35	VR2W-112614	A69-9001-1254	1
2012-05-28 21:07:08	2012-05-29 07:07:08	VR2W-112614	A69-9001-1254	1
2012-05-28 21:11:46	2012-05-29 07:11:46	VR2W-112614	A69-9001-1254	1
2012-05-28 21:16:09	2012-05-29 07:16:09	VR2W-112614	A69-9001-1254	1
2012-05-28 21:20:00	2012-05-29 07:20:00	VR2W-112614	A69-9001-1254	1
2012-05-28 21:33:12	2012-05-29 07:33:12	VR2W-112614	A69-9001-1254	1
2012-05-28 21:37:48	2012-05-29 07:37:48	VR2W-112614	A69-9001-1254	1
2012-05-28 21:42:04	2012-05-29 07:42:04	VR2W-112614	A69-9001-1254	1
2012-05-28 21:54:23	2012-05-29 07:54:23	VR2W-112614	A69-9001-1254	1
2012-05-28 22:09:42	2012-05-29 08:09:42	VR2W-112614	A69-9001-1254	1
2012-05-28 22:13:10	2012-05-29 08:13:10	VR2W-112614	A69-9001-1254	1
2012-05-28 22:16:51	2012-05-29 08:16:51	VR2W-112614	A69-9001-1254	1
2012-05-28 22:24:22	2012-05-29 08:24:22	VR2W-112614	A69-9001-1254	1
2012-05-28 22:27:53	2012-05-29 08:27:53	VR2W-112614	A69-9001-1254	1
2012-05-28 22:31:37	2012-05-29 08:31:37	VR2W-112614	A69-9001-1254	1
2012-05-28 22:39:27	2012-05-29 08:39:27	VR2W-112614	A69-9001-1254	1
2012-05-28 23:21:08	2012-05-29 09:21:08	VR2W-112613	A69-9001-1254	1
2012-05-28 23:22:58	2012-05-29 09:22:58	VR2W-112614	A69-9001-1254	1
2012-05-28 23:33:19	2012-05-29 09:33:19	VR2W-112614	A69-9001-1254	1
2012-05-28 23:49:55	2012-05-29 09:49:55	VR2W-112614	A69-9001-1254	1
2012-05-29 00:14:25	2012-05-29 10:14:25	VR2W-112614	A69-9001-1254	1
2012-05-29 00:30:28	2012-05-29 10:30:28	VR2W-112614	A69-9001-1254	1
2012-05-29 01:10:50	2012-05-29 11:10:50	VR2W-112614	A69-9001-1254	1
2012-05-29 01:14:18	2012-05-29 11:14:18	VR2W-112614	A69-9001-1254	1
2012-05-29 01:45:33	2012-05-29 11:45:33	VR2W-112614	A69-9001-1254	1
2012-05-29 02:02:03	2012-05-29 12:02:03	VR2W-112614	A69-9001-1254	1
2012-05-29 02:06:11	2012-05-29 12:06:11	VR2W-112614	A69-9001-1254	1
2012-05-29 02:22:00	2012-05-29 12:22:00	VR2W-112613	A69-9001-1254	1
2012-05-29 02:28:41	2012-05-29 12:28:41	VR2W-112614	A69-9001-1254	1
2012-05-29 02:58:42	2012-05-29 12:58:42	VR2W-112614	A69-9001-1254	1
2012-05-29 03:11:56	2012-05-29 13:11:56	VR2W-112613	A69-9001-1254	1
2012-05-29 03:21:10	2012-05-29 13:21:10	VR2W-112612	A69-9001-1254	1
2012-05-29 03:25:50	2012-05-29 13:25:50	VR2W-112613	A69-9001-1254	1
2012-05-29 03:47:26	2012-05-29 13:47:26	VR2W-112613	A69-9001-1254	1
2012-05-29 03:59:29	2012-05-29 13:59:29	VR2W-112613	A69-9001-1254	1
2012-05-29 04:03:48	2012-05-29 14:03:48	VR2W-112614	A69-9001-1254	1
2012-05-29 04:16:20	2012-05-29 14:16:20	VR2W-112613	A69-9001-1254	1
2012-05-29 04:38:15	2012-05-29 14:38:15	VR2W-112613	A69-9001-1254	1
2012-05-29 04:53:22	2012-05-29 14:53:22	VR2W-112613	A69-9001-1254	1
2012-05-29 05:49:52	2012-05-29 15:49:52	VR2W-112614	A69-9001-1254	1
2012-05-29 06:56:58	2012-05-29 16:56:58	VR2W-112614	A69-9001-1254	1
2012-05-29 06:58:16	2012-05-29 16:58:16	VR2W-112613	A69-9001-1254	1
2012-05-29 07:09:29	2012-05-29 17:09:29	VR2W-112614	A69-9001-1254	1
2012-05-29 07:14:13	2012-05-29 17:14:13	VR2W-112614	A69-9001-1254	1
2012-05-29 07:18:47	2012-05-29 17:18:47	VR2W-112614	A69-9001-1254	1
2012-05-29 07:23:00	2012-05-29 17:23:00	VR2W-112614	A69-9001-1254	1
2012-05-29 07:38:07	2012-05-29 17:38:07	VR2W-112614	A69-9001-1254	1
2012-05-29 07:46:44	2012-05-29 17:46:44	VR2W-112614	A69-9001-1254	1
2012-05-29 07:51:09	2012-05-29 17:51:09	VR2W-112614	A69-9001-1254	1
2012-05-29 20:49:20	2012-05-30 06:49:20	VR2W-112614	A69-9001-1254	1
2012-05-29 21:12:52	2012-05-30 07:12:52	VR2W-112618	A69-9001-1254	1
2012-05-29 21:41:47	2012-05-30 07:41:47	VR2W-112614	A69-9001-1254	1
2012-05-29 21:46:38	2012-05-30 07:46:38	VR2W-112614	A69-9001-1254	1
2012-05-29 21:56:04	2012-05-30 07:56:04	VR2W-112614	A69-9001-1254	1
2012-05-29 22:00:28	2012-05-30 08:00:28	VR2W-112614	A69-9001-1254	1
2012-05-29 22:09:57	2012-05-30 08:09:57	VR2W-112613	A69-9001-1254	1
2012-05-29 22:14:28	2012-05-30 08:14:28	VR2W-112613	A69-9001-1254	1
2012-05-29 22:20:28	2012-05-30 08:20:28	VR2W-112612	A69-9001-1254	1
2012-05-29 22:37:25	2012-05-30 08:37:25	VR2W-112614	A69-9001-1254	1
2012-05-29 23:10:37	2012-05-30 09:10:37	VR2W-112614	A69-9001-1254	1
2012-05-29 23:19:12	2012-05-30 09:19:12	VR2W-112614	A69-9001-1254	1
2012-05-29 23:20:11	2012-05-30 09:20:11	VR2W-112613	A69-9001-1254	1
2012-05-29 23:46:38	2012-05-30 09:46:38	VR2W-112614	A69-9001-1254	1
2012-05-30 00:15:33	2012-05-30 10:15:33	VR2W-112614	A69-9001-1254	1
2012-05-30 00:22:56	2012-05-30 10:22:56	VR2W-112614	A69-9001-1254	1
2012-05-30 01:33:36	2012-05-30 11:33:36	VR2W-112614	A69-9001-1254	1
2012-05-30 01:43:25	2012-05-30 11:43:25	VR2W-112614	A69-9001-1254	1
2012-05-30 02:08:36	2012-05-30 12:08:36	VR2W-112613	A69-9001-1254	1
2012-05-30 02:24:26	2012-05-30 12:24:26	VR2W-112614	A69-9001-1254	1
2012-05-30 02:31:13	2012-05-30 12:31:13	VR2W-112614	A69-9001-1254	1
2012-05-30 03:13:44	2012-05-30 13:13:44	VR2W-112614	A69-9001-1254	1
2012-05-30 03:17:28	2012-05-30 13:17:28	VR2W-112614	A69-9001-1254	1
2012-05-30 03:33:10	2012-05-30 13:33:10	VR2W-112614	A69-9001-1254	1
2012-05-30 03:45:26	2012-05-30 13:45:26	VR2W-112614	A69-9001-1254	1
2012-05-30 04:41:11	2012-05-30 14:41:11	VR2W-112614	A69-9001-1254	1
2012-05-30 05:08:02	2012-05-30 15:08:02	VR2W-112614	A69-9001-1254	1
2012-05-30 05:25:00	2012-05-30 15:25:00	VR2W-112613	A69-9001-1254	1
2012-05-30 05:37:25	2012-05-30 15:37:25	VR2W-112613	A69-9001-1254	1
2012-05-30 05:52:50	2012-05-30 15:52:50	VR2W-112614	A69-9001-1254	1
2012-05-30 06:01:11	2012-05-30 16:01:11	VR2W-112614	A69-9001-1254	1
2012-05-30 06:35:58	2012-05-30 16:35:58	VR2W-112613	A69-9001-1254	1
2012-05-30 07:20:07	2012-05-30 17:20:07	VR2W-112613	A69-9001-1254	1
2012-05-30 07:24:34	2012-05-30 17:24:34	VR2W-112613	A69-9001-1254	1
2012-05-30 07:27:36	2012-05-30 17:27:36	VR2W-112614	A69-9001-1254	1
2012-05-30 07:32:04	2012-05-30 17:32:04	VR2W-112614	A69-9001-1254	1
2012-05-30 21:13:21	2012-05-31 07:13:21	VR2W-112616	A69-9001-1254	1
2012-05-30 21:22:58	2012-05-31 07:22:58	VR2W-112616	A69-9001-1254	1
2012-05-30 21:27:01	2012-05-31 07:27:01	VR2W-112614	A69-9001-1254	1
2012-05-30 21:31:25	2012-05-31 07:31:25	VR2W-112614	A69-9001-1254	1
2012-05-30 21:43:51	2012-05-31 07:43:51	VR2W-112614	A69-9001-1254	1
2012-05-30 21:48:46	2012-05-31 07:48:46	VR2W-112614	A69-9001-1254	1
2012-05-30 21:58:33	2012-05-31 07:58:33	VR2W-112614	A69-9001-1254	1
2012-05-30 22:03:25	2012-05-31 08:03:25	VR2W-112614	A69-9001-1254	1
2012-05-30 22:08:14	2012-05-31 08:08:14	VR2W-112614	A69-9001-1254	1
2012-05-30 22:12:58	2012-05-31 08:12:58	VR2W-112614	A69-9001-1254	1
2012-05-30 22:21:45	2012-05-31 08:21:45	VR2W-112614	A69-9001-1254	1
2012-05-30 22:25:17	2012-05-31 08:25:17	VR2W-112614	A69-9001-1254	1
2012-05-30 22:53:05	2012-05-31 08:53:05	VR2W-112614	A69-9001-1254	1
2012-05-30 22:56:57	2012-05-31 08:56:57	VR2W-112614	A69-9001-1254	1
2012-05-30 23:58:54	2012-05-31 09:58:54	VR2W-112614	A69-9001-1254	1
2012-05-31 00:10:49	2012-05-31 10:10:49	VR2W-112614	A69-9001-1254	1
2012-05-31 00:32:22	2012-05-31 10:32:22	VR2W-112614	A69-9001-1254	1
2012-05-31 00:33:52	2012-05-31 10:33:52	VR2W-112613	A69-9001-1254	1
2012-05-31 00:39:19	2012-05-31 10:39:19	VR2W-112614	A69-9001-1254	1
2012-05-31 00:43:10	2012-05-31 10:43:10	VR2W-112614	A69-9001-1254	1
2012-05-31 00:51:38	2012-05-31 10:51:38	VR2W-112614	A69-9001-1254	1
2012-05-31 00:56:23	2012-05-31 10:56:23	VR2W-112614	A69-9001-1254	1
2012-05-31 01:27:01	2012-05-31 11:27:01	VR2W-112614	A69-9001-1254	1
2012-05-31 01:31:09	2012-05-31 11:31:09	VR2W-112614	A69-9001-1254	1
2012-05-31 01:34:31	2012-05-31 11:34:31	VR2W-112614	A69-9001-1254	1
2012-05-31 01:45:50	2012-05-31 11:45:50	VR2W-112614	A69-9001-1254	1
2012-05-31 02:23:25	2012-05-31 12:23:25	VR2W-112613	A69-9001-1254	1
2012-05-31 02:33:13	2012-05-31 12:33:13	VR2W-112614	A69-9001-1254	1
2012-05-31 02:40:15	2012-05-31 12:40:15	VR2W-112614	A69-9001-1254	1
2012-05-31 02:44:12	2012-05-31 12:44:12	VR2W-112614	A69-9001-1254	1
2012-05-31 02:58:56	2012-05-31 12:58:56	VR2W-112613	A69-9001-1254	1
2012-05-31 03:17:46	2012-05-31 13:17:46	VR2W-112614	A69-9001-1254	1
2012-05-31 04:08:15	2012-05-31 14:08:15	VR2W-112613	A69-9001-1254	1
2012-05-31 04:33:24	2012-05-31 14:33:24	VR2W-112613	A69-9001-1254	1
2012-05-31 04:37:03	2012-05-31 14:37:03	VR2W-112613	A69-9001-1254	1
2012-05-31 04:49:49	2012-05-31 14:49:49	VR2W-112614	A69-9001-1254	1
2012-05-31 05:08:55	2012-05-31 15:08:55	VR2W-112613	A69-9001-1254	1
2012-05-31 05:12:52	2012-05-31 15:12:52	VR2W-112614	A69-9001-1254	1
2012-05-31 06:03:44	2012-05-31 16:03:44	VR2W-112614	A69-9001-1254	1
2012-05-31 06:25:24	2012-05-31 16:25:24	VR2W-112614	A69-9001-1254	1
2012-05-31 06:34:39	2012-05-31 16:34:39	VR2W-112613	A69-9001-1254	1
2012-05-31 06:37:30	2012-05-31 16:37:30	VR2W-112614	A69-9001-1254	1
2012-05-31 07:22:01	2012-05-31 17:22:01	VR2W-112614	A69-9001-1254	1
2012-05-31 07:31:12	2012-05-31 17:31:12	VR2W-112614	A69-9001-1254	1
2012-05-31 07:40:57	2012-05-31 17:40:57	VR2W-112613	A69-9001-1254	1
2012-05-31 20:52:18	2012-06-01 06:52:18	VR2W-112618	A69-9001-1254	1
2012-05-31 20:56:24	2012-06-01 06:56:24	VR2W-112618	A69-9001-1254	1
2012-05-31 20:59:41	2012-06-01 06:59:41	VR2W-112618	A69-9001-1254	1
2012-05-31 21:22:09	2012-06-01 07:22:09	VR2W-112618	A69-9001-1254	1
2012-05-31 21:42:47	2012-06-01 07:42:47	VR2W-112618	A69-9001-1254	1
2012-05-31 21:46:47	2012-06-01 07:46:47	VR2W-112618	A69-9001-1254	1
2012-05-31 21:46:58	2012-06-01 07:46:58	VR2W-112619	A69-9001-1254	1
2012-05-31 22:08:56	2012-06-01 08:08:56	VR2W-112619	A69-9001-1254	1
2012-05-31 22:12:36	2012-06-01 08:12:36	VR2W-112618	A69-9001-1254	1
2012-05-31 22:38:30	2012-06-01 08:38:30	VR2W-112619	A69-9001-1254	1
2012-05-31 22:42:18	2012-06-01 08:42:18	VR2W-112618	A69-9001-1254	1
2012-05-31 22:47:02	2012-06-01 08:47:02	VR2W-112618	A69-9001-1254	1
2012-05-31 22:47:13	2012-06-01 08:47:13	VR2W-112619	A69-9001-1254	1
2012-05-31 23:06:36	2012-06-01 09:06:36	VR2W-112618	A69-9001-1254	1
2012-05-31 23:14:32	2012-06-01 09:14:32	VR2W-112614	A69-9001-1254	1
2012-05-31 23:30:23	2012-06-01 09:30:23	VR2W-112613	A69-9001-1254	1
2012-05-31 23:34:05	2012-06-01 09:34:05	VR2W-112613	A69-9001-1254	1
2012-05-31 23:49:01	2012-06-01 09:49:01	VR2W-112613	A69-9001-1254	1
2012-06-01 00:14:20	2012-06-01 10:14:20	VR2W-112612	A69-9001-1254	1
2012-06-01 00:19:06	2012-06-01 10:19:06	VR2W-112613	A69-9001-1254	1
2012-06-01 00:49:47	2012-06-01 10:49:47	VR2W-112613	A69-9001-1254	1
2012-06-01 01:26:23	2012-06-01 11:26:23	VR2W-112613	A69-9001-1254	1
2012-06-01 01:30:07	2012-06-01 11:30:07	VR2W-112613	A69-9001-1254	1
2012-06-01 01:48:32	2012-06-01 11:48:32	VR2W-112614	A69-9001-1254	1
2012-06-01 02:00:52	2012-06-01 12:00:52	VR2W-112614	A69-9001-1254	1
2012-06-01 02:14:33	2012-06-01 12:14:33	VR2W-112614	A69-9001-1254	1
2012-06-01 02:23:57	2012-06-01 12:23:57	VR2W-112613	A69-9001-1254	1
2012-06-01 02:29:18	2012-06-01 12:29:18	VR2W-112614	A69-9001-1254	1
2012-06-01 02:33:05	2012-06-01 12:33:05	VR2W-112614	A69-9001-1254	1
2012-06-01 02:54:19	2012-06-01 12:54:19	VR2W-112613	A69-9001-1254	1
2012-06-01 03:00:05	2012-06-01 13:00:05	VR2W-112614	A69-9001-1254	1
2012-06-01 03:01:33	2012-06-01 13:01:33	VR2W-112613	A69-9001-1254	1
2012-06-01 03:11:51	2012-06-01 13:11:51	VR2W-112614	A69-9001-1254	1
2012-06-01 03:13:08	2012-06-01 13:13:08	VR2W-112613	A69-9001-1254	1
2012-06-01 04:00:19	2012-06-01 14:00:19	VR2W-112612	A69-9001-1254	1
2012-06-01 04:35:48	2012-06-01 14:35:48	VR2W-112613	A69-9001-1254	1
2012-06-01 04:57:52	2012-06-01 14:57:52	VR2W-112613	A69-9001-1254	1
2012-06-01 05:31:58	2012-06-01 15:31:58	VR2W-112614	A69-9001-1254	1
2012-06-01 05:48:37	2012-06-01 15:48:37	VR2W-112614	A69-9001-1254	1
2012-06-01 05:52:33	2012-06-01 15:52:33	VR2W-112614	A69-9001-1254	1
2012-06-01 05:54:20	2012-06-01 15:54:20	VR2W-112613	A69-9001-1254	1
2012-06-01 06:01:24	2012-06-01 16:01:24	VR2W-112614	A69-9001-1254	1
2012-06-01 06:13:46	2012-06-01 16:13:46	VR2W-112614	A69-9001-1254	1
2012-06-01 06:18:22	2012-06-01 16:18:22	VR2W-112614	A69-9001-1254	1
2012-06-01 06:39:58	2012-06-01 16:39:58	VR2W-112614	A69-9001-1254	1
2012-06-01 06:54:39	2012-06-01 16:54:39	VR2W-112613	A69-9001-1254	1
2012-06-01 07:02:45	2012-06-01 17:02:45	VR2W-112613	A69-9001-1254	1
2012-06-01 21:57:45	2012-06-02 07:57:45	VR2W-112618	A69-9001-1254	1
2012-06-01 22:14:23	2012-06-02 08:14:23	VR2W-112614	A69-9001-1254	1
2012-06-01 22:17:44	2012-06-02 08:17:44	VR2W-112614	A69-9001-1254	1
2012-06-01 22:30:31	2012-06-02 08:30:31	VR2W-112613	A69-9001-1254	1
2012-06-01 22:38:19	2012-06-02 08:38:19	VR2W-112614	A69-9001-1254	1
2012-06-01 23:44:18	2012-06-02 09:44:18	VR2W-112612	A69-9001-1254	1
2012-06-01 23:49:06	2012-06-02 09:49:06	VR2W-112613	A69-9001-1254	1
2012-06-02 00:24:25	2012-06-02 10:24:25	VR2W-112613	A69-9001-1254	1
2012-06-02 01:26:30	2012-06-02 11:26:30	VR2W-112613	A69-9001-1254	1
2012-06-02 01:30:05	2012-06-02 11:30:05	VR2W-112613	A69-9001-1254	1
2012-06-02 01:41:03	2012-06-02 11:41:03	VR2W-112614	A69-9001-1254	1
2012-06-02 01:53:10	2012-06-02 11:53:10	VR2W-112614	A69-9001-1254	1
2012-06-02 02:05:39	2012-06-02 12:05:39	VR2W-112613	A69-9001-1254	1
2012-06-02 02:17:37	2012-06-02 12:17:37	VR2W-112613	A69-9001-1254	1
2012-06-02 02:36:02	2012-06-02 12:36:02	VR2W-112613	A69-9001-1254	1
2012-06-02 03:03:08	2012-06-02 13:03:08	VR2W-112613	A69-9001-1254	1
2012-06-02 04:00:09	2012-06-02 14:00:09	VR2W-112613	A69-9001-1254	1
2012-06-02 04:10:28	2012-06-02 14:10:28	VR2W-112614	A69-9001-1254	1
2012-06-02 04:14:00	2012-06-02 14:14:00	VR2W-112614	A69-9001-1254	1
2012-06-02 04:47:34	2012-06-02 14:47:34	VR2W-112613	A69-9001-1254	1
2012-06-02 05:10:50	2012-06-02 15:10:50	VR2W-112614	A69-9001-1254	1
2012-06-02 05:14:23	2012-06-02 15:14:23	VR2W-112614	A69-9001-1254	1
2012-06-02 05:36:25	2012-06-02 15:36:25	VR2W-112614	A69-9001-1254	1
2012-06-02 06:52:22	2012-06-02 16:52:22	VR2W-112613	A69-9001-1254	1
2012-06-02 08:06:41	2012-06-02 18:06:41	VR2W-112614	A69-9001-1254	1
2012-06-02 20:40:18	2012-06-03 06:40:18	VR2W-112618	A69-9001-1254	1
2012-06-02 21:59:18	2012-06-03 07:59:18	VR2W-112619	A69-9001-1254	1
2012-06-02 22:02:37	2012-06-03 08:02:37	VR2W-112618	A69-9001-1254	1
2012-06-02 22:10:36	2012-06-03 08:10:36	VR2W-112618	A69-9001-1254	1
2012-06-02 22:18:13	2012-06-03 08:18:13	VR2W-112619	A69-9001-1254	1
2012-06-02 22:58:02	2012-06-03 08:58:02	VR2W-112619	A69-9001-1254	1
2012-06-02 23:12:34	2012-06-03 09:12:34	VR2W-112618	A69-9001-1254	1
2012-06-03 00:15:17	2012-06-03 10:15:17	VR2W-112614	A69-9001-1254	1
2012-06-03 00:40:39	2012-06-03 10:40:39	VR2W-112612	A69-9001-1254	1
2012-06-03 01:38:04	2012-06-03 11:38:04	VR2W-112613	A69-9001-1254	1
2012-06-03 02:14:02	2012-06-03 12:14:02	VR2W-112614	A69-9001-1254	1
2012-06-03 02:18:26	2012-06-03 12:18:26	VR2W-112614	A69-9001-1254	1
2012-06-03 02:41:29	2012-06-03 12:41:29	VR2W-112613	A69-9001-1254	1
2012-06-03 03:45:15	2012-06-03 13:45:15	VR2W-112613	A69-9001-1254	1
2012-06-03 05:09:25	2012-06-03 15:09:25	VR2W-112613	A69-9001-1254	1
2012-06-03 05:20:52	2012-06-03 15:20:52	VR2W-112614	A69-9001-1254	1
2012-06-03 05:25:44	2012-06-03 15:25:44	VR2W-112614	A69-9001-1254	1
2012-06-03 05:30:33	2012-06-03 15:30:33	VR2W-112614	A69-9001-1254	1
2012-06-03 06:08:43	2012-06-03 16:08:43	VR2W-112614	A69-9001-1254	1
2012-06-03 21:25:40	2012-06-04 07:25:40	VR2W-112618	A69-9001-1254	1
2012-06-03 21:25:51	2012-06-04 07:25:51	VR2W-112619	A69-9001-1254	1
2012-06-03 21:29:32	2012-06-04 07:29:32	VR2W-112619	A69-9001-1254	1
2012-06-03 21:33:37	2012-06-04 07:33:37	VR2W-112619	A69-9001-1254	1
2012-06-03 21:36:54	2012-06-04 07:36:54	VR2W-112619	A69-9001-1254	1
2012-06-03 21:40:00	2012-06-04 07:40:00	VR2W-112618	A69-9001-1254	1
2012-06-03 21:50:21	2012-06-04 07:50:21	VR2W-112618	A69-9001-1254	1
2012-06-03 21:50:32	2012-06-04 07:50:32	VR2W-112619	A69-9001-1254	1
2012-06-03 22:03:06	2012-06-04 08:03:06	VR2W-112618	A69-9001-1254	1
2012-06-03 22:06:53	2012-06-04 08:06:53	VR2W-112619	A69-9001-1254	1
2012-06-03 22:30:49	2012-06-04 08:30:49	VR2W-112618	A69-9001-1254	1
2012-06-03 22:34:32	2012-06-04 08:34:32	VR2W-112619	A69-9001-1254	1
2012-06-03 22:38:10	2012-06-04 08:38:10	VR2W-112618	A69-9001-1254	1
2012-06-03 22:38:21	2012-06-04 08:38:21	VR2W-112619	A69-9001-1254	1
2012-06-03 22:46:30	2012-06-04 08:46:30	VR2W-112618	A69-9001-1254	1
2012-06-03 23:10:19	2012-06-04 09:10:19	VR2W-112614	A69-9001-1254	1
2012-06-04 00:26:39	2012-06-04 10:26:39	VR2W-112614	A69-9001-1254	1
2012-06-04 00:27:36	2012-06-04 10:27:36	VR2W-112612	A69-9001-1254	1
2012-06-04 02:45:09	2012-06-04 12:45:09	VR2W-112613	A69-9001-1254	1
2012-06-04 02:51:11	2012-06-04 12:51:11	VR2W-112614	A69-9001-1254	1
2012-06-04 03:00:17	2012-06-04 13:00:17	VR2W-112613	A69-9001-1254	1
2012-06-04 03:03:35	2012-06-04 13:03:35	VR2W-112613	A69-9001-1254	1
2012-06-04 03:10:23	2012-06-04 13:10:23	VR2W-112613	A69-9001-1254	1
2012-06-04 03:50:52	2012-06-04 13:50:52	VR2W-112613	A69-9001-1254	1
2012-06-04 03:55:45	2012-06-04 13:55:45	VR2W-112613	A69-9001-1254	1
2012-06-04 04:38:01	2012-06-04 14:38:01	VR2W-112613	A69-9001-1254	1
2012-06-04 04:54:52	2012-06-04 14:54:52	VR2W-112613	A69-9001-1254	1
2012-06-04 05:49:44	2012-06-04 15:49:44	VR2W-112613	A69-9001-1254	1
2012-06-04 05:52:29	2012-06-04 15:52:29	VR2W-112614	A69-9001-1254	1
2012-06-04 06:01:36	2012-06-04 16:01:36	VR2W-112613	A69-9001-1254	1
2012-06-04 06:15:14	2012-06-04 16:15:14	VR2W-112613	A69-9001-1254	1
2012-06-04 06:17:53	2012-06-04 16:17:53	VR2W-112614	A69-9001-1254	1
2012-06-04 07:41:18	2012-06-04 17:41:18	VR2W-112614	A69-9001-1254	1
2012-06-04 20:27:37	2012-06-05 06:27:37	VR2W-112616	A69-9001-1254	0
2012-06-04 20:42:35	2012-06-05 06:42:35	VR2W-112619	A69-9001-1254	1
2012-06-04 21:01:54	2012-06-05 07:01:54	VR2W-112618	A69-9001-1254	1
2012-06-04 21:02:05	2012-06-05 07:02:05	VR2W-112619	A69-9001-1254	1
2012-06-04 21:29:52	2012-06-05 07:29:52	VR2W-112618	A69-9001-1254	1
2012-06-04 21:34:05	2012-06-05 07:34:05	VR2W-112618	A69-9001-1254	1
2012-06-04 21:41:30	2012-06-05 07:41:30	VR2W-112618	A69-9001-1254	1
2012-06-04 21:46:10	2012-06-05 07:46:10	VR2W-112619	A69-9001-1254	1
2012-06-04 21:50:11	2012-06-05 07:50:11	VR2W-112619	A69-9001-1254	1
2012-06-04 21:54:58	2012-06-05 07:54:58	VR2W-112619	A69-9001-1254	1
2012-06-04 21:59:27	2012-06-05 07:59:27	VR2W-112618	A69-9001-1254	1
2012-06-04 21:59:38	2012-06-05 07:59:38	VR2W-112619	A69-9001-1254	1
2012-06-04 22:04:04	2012-06-05 08:04:04	VR2W-112619	A69-9001-1254	1
2012-06-04 22:20:49	2012-06-05 08:20:49	VR2W-112619	A69-9001-1254	1
2012-06-04 22:41:18	2012-06-05 08:41:18	VR2W-112618	A69-9001-1254	1
2012-06-05 03:13:18	2012-06-05 13:13:18	VR2W-112613	A69-9001-1254	1
2012-06-05 03:26:28	2012-06-05 13:26:28	VR2W-112613	A69-9001-1254	1
2012-06-05 03:30:00	2012-06-05 13:30:00	VR2W-112614	A69-9001-1254	1
2012-06-05 03:35:53	2012-06-05 13:35:53	VR2W-112613	A69-9001-1254	1
2012-06-05 04:03:06	2012-06-05 14:03:06	VR2W-112614	A69-9001-1254	1
2012-06-05 04:56:34	2012-06-05 14:56:34	VR2W-112613	A69-9001-1254	1
2012-06-05 05:41:28	2012-06-05 15:41:28	VR2W-112613	A69-9001-1254	1
2012-06-05 06:04:35	2012-06-05 16:04:35	VR2W-112613	A69-9001-1254	1
2012-06-05 06:37:05	2012-06-05 16:37:05	VR2W-112614	A69-9001-1254	1
2012-06-05 06:40:41	2012-06-05 16:40:41	VR2W-112614	A69-9001-1254	1
2012-06-05 06:46:34	2012-06-05 16:46:34	VR2W-112613	A69-9001-1254	1
2012-06-05 06:53:49	2012-06-05 16:53:49	VR2W-112614	A69-9001-1254	1
2012-06-05 07:03:43	2012-06-05 17:03:43	VR2W-112613	A69-9001-1254	1
2012-06-05 07:26:01	2012-06-05 17:26:01	VR2W-112614	A69-9001-1254	1
2012-06-05 07:43:41	2012-06-05 17:43:41	VR2W-112613	A69-9001-1254	1
2012-06-05 07:56:30	2012-06-05 17:56:30	VR2W-112613	A69-9001-1254	1
2012-06-05 07:58:18	2012-06-05 17:58:18	VR2W-112614	A69-9001-1254	1
2012-06-05 20:31:06	2012-06-06 06:31:06	VR2W-112618	A69-9001-1254	1
2012-06-05 21:11:26	2012-06-06 07:11:26	VR2W-112618	A69-9001-1254	1
2012-06-05 21:14:56	2012-06-06 07:14:56	VR2W-112618	A69-9001-1254	1
2012-06-05 21:39:33	2012-06-06 07:39:33	VR2W-112618	A69-9001-1254	1
2012-06-05 21:43:36	2012-06-06 07:43:36	VR2W-112619	A69-9001-1254	1
2012-06-05 21:47:55	2012-06-06 07:47:55	VR2W-112618	A69-9001-1254	1
2012-06-05 22:11:30	2012-06-06 08:11:30	VR2W-112618	A69-9001-1254	1
2012-06-05 22:48:10	2012-06-06 08:48:10	VR2W-112619	A69-9001-1254	1
2012-06-05 23:29:01	2012-06-06 09:29:01	VR2W-112614	A69-9001-1254	1
2012-06-06 00:12:52	2012-06-06 10:12:52	VR2W-112613	A69-9001-1254	1
2012-06-06 01:09:48	2012-06-06 11:09:48	VR2W-112613	A69-9001-1254	1
2012-06-06 04:05:45	2012-06-06 14:05:45	VR2W-112613	A69-9001-1254	1
2012-06-06 05:13:24	2012-06-06 15:13:24	VR2W-112614	A69-9001-1254	1
2012-06-06 05:36:46	2012-06-06 15:36:46	VR2W-112613	A69-9001-1254	1
2012-06-06 07:51:36	2012-06-06 17:51:36	VR2W-112614	A69-9001-1254	1
2012-06-06 20:31:41	2012-06-07 06:31:41	VR2W-112616	A69-9001-1254	1
2012-06-06 20:32:20	2012-06-07 06:32:20	VR2W-112617	A69-9001-1254	1
2012-06-06 20:40:13	2012-06-07 06:40:13	VR2W-112616	A69-9001-1254	1
2012-06-06 21:02:58	2012-06-07 07:02:58	VR2W-112618	A69-9001-1254	1
2012-06-06 21:03:09	2012-06-07 07:03:09	VR2W-112619	A69-9001-1254	1
2012-06-06 21:51:15	2012-06-07 07:51:15	VR2W-112618	A69-9001-1254	1
2012-06-06 22:11:43	2012-06-07 08:11:43	VR2W-112619	A69-9001-1254	1
2012-06-06 22:16:09	2012-06-07 08:16:09	VR2W-112618	A69-9001-1254	1
2012-06-06 22:16:21	2012-06-07 08:16:21	VR2W-112619	A69-9001-1254	1
2012-06-06 23:34:19	2012-06-07 09:34:19	VR2W-112617	A69-9001-1254	1
2012-06-06 23:46:21	2012-06-07 09:46:21	VR2W-112613	A69-9001-1254	1
2012-06-07 00:12:40	2012-06-07 10:12:40	VR2W-112614	A69-9001-1254	1
2012-06-07 00:27:33	2012-06-07 10:27:33	VR2W-112613	A69-9001-1254	1
2012-06-07 02:37:32	2012-06-07 12:37:32	VR2W-112613	A69-9001-1254	1
2012-06-07 06:23:03	2012-06-07 16:23:03	VR2W-112613	A69-9001-1254	1
2012-06-07 06:48:57	2012-06-07 16:48:57	VR2W-112613	A69-9001-1254	1
2012-06-07 07:40:16	2012-06-07 17:40:16	VR2W-112614	A69-9001-1254	1
2012-06-07 07:44:08	2012-06-07 17:44:08	VR2W-112614	A69-9001-1254	1
2012-06-07 08:08:15	2012-06-07 18:08:15	VR2W-112613	A69-9001-1254	1
2012-06-07 20:28:37	2012-06-08 06:28:37	VR2W-112614	A69-9001-1254	0
2012-06-07 20:43:06	2012-06-08 06:43:06	VR2W-112619	A69-9001-1254	1
2012-06-07 20:51:08	2012-06-08 06:51:08	VR2W-112618	A69-9001-1254	1
2012-06-07 20:51:19	2012-06-08 06:51:19	VR2W-112619	A69-9001-1254	1
2012-06-07 21:57:22	2012-06-08 07:57:22	VR2W-112618	A69-9001-1254	1
2012-06-07 22:11:33	2012-06-08 08:11:33	VR2W-112618	A69-9001-1254	1
2012-06-07 22:28:25	2012-06-08 08:28:25	VR2W-112618	A69-9001-1254	1
2012-06-07 22:33:17	2012-06-08 08:33:17	VR2W-112618	A69-9001-1254	1
2012-06-07 22:38:05	2012-06-08 08:38:05	VR2W-112618	A69-9001-1254	1
2012-06-07 22:51:20	2012-06-08 08:51:20	VR2W-112618	A69-9001-1254	1
2012-06-07 23:05:42	2012-06-08 09:05:42	VR2W-112618	A69-9001-1254	1
2012-06-08 00:02:06	2012-06-08 10:02:06	VR2W-112618	A69-9001-1254	1
2012-06-08 00:09:32	2012-06-08 10:09:32	VR2W-112615	A69-9001-1254	1
2012-06-08 00:22:28	2012-06-08 10:22:28	VR2W-112613	A69-9001-1254	1
2012-06-08 03:07:42	2012-06-08 13:07:42	VR2W-112614	A69-9001-1254	1
2012-06-08 03:17:37	2012-06-08 13:17:37	VR2W-112613	A69-9001-1254	1
2012-06-08 04:48:36	2012-06-08 14:48:36	VR2W-112614	A69-9001-1254	1
2012-06-08 04:52:13	2012-06-08 14:52:13	VR2W-112614	A69-9001-1254	1
2012-06-08 05:14:23	2012-06-08 15:14:23	VR2W-112614	A69-9001-1254	1
2012-06-08 06:39:43	2012-06-08 16:39:43	VR2W-112614	A69-9001-1254	1
2012-06-08 07:39:48	2012-06-08 17:39:48	VR2W-112613	A69-9001-1254	1
2012-06-08 20:37:07	2012-06-09 06:37:07	VR2W-112617	A69-9001-1254	1
2012-06-08 20:43:40	2012-06-09 06:43:40	VR2W-112618	A69-9001-1254	1
2012-06-08 20:47:45	2012-06-09 06:47:45	VR2W-112618	A69-9001-1254	1
2012-06-08 20:52:38	2012-06-09 06:52:38	VR2W-112618	A69-9001-1254	1
2012-06-08 21:02:20	2012-06-09 07:02:20	VR2W-112618	A69-9001-1254	1
2012-06-08 21:02:31	2012-06-09 07:02:31	VR2W-112619	A69-9001-1254	1
2012-06-08 21:15:56	2012-06-09 07:15:56	VR2W-112619	A69-9001-1254	1
2012-06-08 21:34:56	2012-06-09 07:34:56	VR2W-112618	A69-9001-1254	1
2012-06-08 21:35:08	2012-06-09 07:35:08	VR2W-112619	A69-9001-1254	1
2012-06-08 21:56:58	2012-06-09 07:56:58	VR2W-112618	A69-9001-1254	1
2012-06-08 22:13:06	2012-06-09 08:13:06	VR2W-112618	A69-9001-1254	1
2012-06-08 22:29:10	2012-06-09 08:29:10	VR2W-112618	A69-9001-1254	1
2012-06-08 22:35:48	2012-06-09 08:35:48	VR2W-112618	A69-9001-1254	1
[truncated: 5,953 more rows]
