# Supplementary material for: Simulated Macro-Algal Outbreak Triggers a Large-Scale Response on Coral Reefs
Source: PLoS One. 2015 Jul 14;10(7):e0132895. doi: 10.1371/journal.pone.0132895 (PMC4501832; doi:10.1371/journal.pone.0132895)
Supplement: S1 Dataset — Data has been separated into three sub-folders; video data, visual transect data and individual fishes’ acoustic detection data. (ZIP) [file pone.0132895.s001.zip › Raw Data/Spatial/Scarid/Processed/1255MS.xlsx]

## Sheet: Sheet1
Day/night code	(All)
Count of ï»¿Date and Time (UTC)	Column Labels
Row Labels	VR2W-112611	VR2W-112612	VR2W-112613	VR2W-112614	VR2W-112615	VR2W-112616	VR2W-112617	VR2W-112618	VR2W-112619	VR2W-112624	(blank)	Grand Total
1904-01-11
2011-04-21
2012-04-09			6	5								11
2012-04-10			19	4								23
2012-04-11			9	5								14
2012-04-12			9	4								13
2012-04-13			9									9
2012-04-14			3									3
2012-04-15			36	2								38
2012-04-16			20									20
2012-04-17		1	22	3								26
2012-04-18		1	18	8								27
2012-04-19		1	17	2								20
2012-04-20			14	4								18
2012-04-21			11	1								12
2012-04-22			16									16
2012-04-23			16	3								19
2012-04-24			3	1								4
2012-04-25			14		1			2	1			18
2012-04-26		3	32	6		1						42
2012-04-27			5	2								7
2012-04-28			1	1								2
2012-04-29			6	1								7
2012-04-30			10									10
2012-05-01			7	1								8
2012-05-02			13	3								16
2012-05-03			13									13
2012-05-04			3	3								6
2012-05-05			7									7
2012-05-06			28			1	1	3	1			34
2012-05-07			13	3	1			4				21
2012-05-08			3					5				8
2012-05-09			1	1	1	3						6
2012-05-10		1	2									3
2012-05-11		1	21									22
2012-05-12		1	8				2	3				14
2012-05-13			18	3			1	4				26
2012-05-14			12	1				1				14
2012-05-15		1	16									17
2012-05-16			24			1						25
2012-05-17			9	1			1					11
2012-05-18			7			1		6	1			15
2012-05-19			3	1				1				5
2012-05-20			8					2				10
2012-05-21			5				1	7				13
2012-05-22			13	2			1	5				21
2012-05-23		2	3					2				7
2012-05-24		1	4	2								7
2012-05-25		1	5									6
2012-05-26			9	1		1		1				12
2012-05-27			14	1								15
2012-05-28		1	7									8
2012-05-29		1	4	2								7
2012-05-30			9	1								10
2012-05-31	3	32	6	2								43
2012-06-01		2	8	3								13
2012-06-02			8									8
2012-06-03			6			1						7
2012-06-04			8	1		1		3				13
2012-06-05			7			2	1	5				15
2012-06-06			14	1				2				17
2012-06-07			2	1			1	1				5
2012-06-08			2			1		2				5
2012-06-09			3									3
2012-06-10		1	3	1		1		1				7
2012-06-11		1	9	1		1		4				16
2012-06-12		2	4	3				2				11
2012-06-13		1	19	5	1							26
2012-06-14			11	1								12
2012-06-15		2	17	1		1	1	1				23
2012-06-16			18					1				19
2012-06-17	1	12	21	4				2				40
2012-06-18		3	6	5								14
2012-06-19		2	31	2				3				38
2012-06-20		1	6	7		1		3				18
2012-06-21			38	2		1	1	2				44
2012-06-22		1	33				1	11				46
2012-06-23		1	30	1				3				35
2012-06-24			13	1								14
2012-06-25		1	7					3				11
2012-06-26		1	14					8				23
2012-06-27		3	28									31
2012-06-28			27									27
2012-06-29			14	1								15
2012-06-30		1	10	1				5				17
2012-07-01			13			1		2				16
2012-07-02			18									18
2012-07-03			57	2		1		2				62
2012-07-04		2	24	2				1				29
2012-07-05		2	31					1				34
2012-07-06			17	3			1	1				22
2012-07-07			8	1				4				13
2012-07-08			7			1		4				12
2012-07-09			8	2				3				13
2012-07-10		1	11	1								13
2012-07-11		1	17									18
2012-07-12		1	22	1								24
2012-07-13			9					5				14
2012-07-14		1	24									25
2012-07-15		2	28	2				1	1			34
2012-07-16			8	3				4	1			16
2012-07-17			14	8								22
2012-07-18			25	1			1	4				31
2012-07-19		1		1								2
2012-07-20			10									10
2012-07-21			42	2								44
2012-07-22		1	33	2								36
2012-07-23			23	2								25
2012-07-24			27	3								30
2012-07-25			41	3								44
2012-07-26			21	3								24
2012-07-27		4	33	9								46
2012-07-28			19	1								20
2012-07-29			24	6								30
2012-07-30			32	3		1						36
2012-07-31			36	3				1				40
2012-08-01			27	2		1	2	1				33
2012-08-02			31	4		1	1	4				41
2012-08-03		1	20	2		1		6				30
2012-08-04			36	4			1	4				45
2012-08-05			32	3			1	4				40
2012-08-06			30	3				1				34
2012-08-07			23	3				1				27
2012-08-08			28	2		1		2				33
2012-08-09		1	29	5		1		6				42
2012-08-10			31				2	2				35
2012-08-11			15	2								17
2012-08-12			32	1		1		4				38
2012-08-13		1	34	3			1	2				41
2012-08-14			60			1	1	2				64
2012-08-15			18	2			1	2				23
2012-08-16			23	3			1	1				28
2012-08-17			42	6		1						49
2012-08-18			19	1			1	6				27
2012-08-19			50	1			2	5				58
2012-08-20		3	22					2				27
2012-08-21		1	8	3			1	1				14
2012-08-22			16			1	1	1				19
2012-08-23			28	1		1		3				33
2012-08-24			5	3		1		1				10
2012-08-25			26	2		1		1				30
2012-08-26			21	4								25
2012-08-27			26	1		2	1					30
2012-08-28			18	3			1	4				26
2012-08-29			28	1			1					30
2012-08-30			19	1			1	1				22
2012-08-31			28	3				2				33
2012-09-01		1	25				1	6				33
2012-09-02			24	5			4	6				39
2012-09-03		1	25	4		1						31
2012-09-04			14	4		1		4				23
2012-09-05		1	21	1		1	1	5				30
2012-09-06			16	3				2				21
2012-09-07			46	1		4	1					52
2012-09-08			20	1								21
2012-09-09			42	1								43
2012-09-10		1	27	1			4					33
2012-09-11		3	39									42
2012-09-12			15	2	1	2	6	2				28
2012-09-13			3	2	1	1	4	5				16
2012-09-14			8	1			11	7				27
2012-09-15			39			1	2					42
2012-09-16			27	5	1	2	2	1				38
2012-09-17		1	20	2				1				24
2012-09-18			18	1		1		2				22
2012-09-19			15	1				2				18
2012-09-20		1	18	1			1	7				28
2012-09-21		1	12		1			3				17
2012-09-22			8	3		2		1				14
2012-09-23			28				1					29
2012-09-24			28	2								30
2012-09-25			23	4			1					28
2012-09-26			26	1								27
2012-09-27			15	1		1	1	2				20
2012-09-28			17	1		1	1					20
2012-09-29			12	1								13
2012-09-30			30	1			1	9				41
2012-10-01			28	2		1		4				35
2012-10-02			12				1	2				15
2012-10-03			24	1				2				27
2012-10-04			25									25
2012-10-05			16	3				1				20
2012-10-06			27	1								28
2012-10-07			22									22
2012-10-08			35									35
2012-10-09			33	1								34
2012-10-10			41	1								42
2012-10-11			32	1								33
2012-10-12			19									19
2012-10-13		2	15	1		1						19
2012-10-14			22			1	1					24
2012-10-15		2	7	1				5				15
2012-10-16		1	8			1		3				13
2012-10-17			9	2			2					13
2012-10-18			7	1		1		4				13
2012-10-19			3				2	3				8
2012-10-20			11	2								13
2012-10-21			11	3								14
2012-10-22			12									12
2012-10-23		1	23									24
2012-10-24			7	2								9
2012-10-25			30									30
2012-10-26			27									27
2012-10-27		1	15	4								20
2012-10-28			22									22
2012-10-29		1	7	1		1						10
2012-10-30			18	8		1						27
2012-10-31			18	4	1	2	1	2				28
2012-11-01			11			1		1				13
2012-11-02			4		1	4	2	1				12
2012-11-03			22	1								23
2012-11-04			8	4								12
2012-11-05			6									6
2012-11-06			7	1								8
2012-11-07			8	1								9
2012-11-08			16	2								18
2012-11-09			10	2			1					13
2012-11-10			22	1								23
2012-11-11			6									6
2012-11-12			8	2		1	1	1				13
2012-11-13			9	1		2	1					13
2012-11-14			5	2			2	1				10
2012-11-15			4									4
2012-11-16			3			1						4
2012-11-17			14									14
2012-11-18			6		1							7
2012-11-19			10									10
2012-11-20			4			1						5
2012-11-21			5									5
2012-11-22			6			1						7
2012-11-23			3									3
2012-11-24			1									1
2012-11-25			21			1						22
2012-11-26			9			1						10
2012-11-27			4			1						5
2012-11-28			9									9
2012-11-29			10			1						11
2012-11-30			13									13
2012-12-01			5									5
2012-12-02			8									8
2012-12-03			6			1						7
2012-12-04			21									21
2012-12-05			12									12
2012-12-06			25									25
2012-12-07			26									26
2012-12-08			29			1						30
2012-12-09			16									16
2012-12-10			6									6
2012-12-11		1	26			1						28
2012-12-12			24		1							25
2012-12-13			6		1							7
2012-12-14			8			1						9
2012-12-15			6			2						8
2012-12-16			2									2
2012-12-17			5									5
2012-12-18			16									16
2012-12-19	1	1	15									17
2012-12-20			7			1						8
2012-12-21			23									23
2012-12-22			9									9
2012-12-23			3									3
2012-12-24			7									7
2012-12-25			8									8
2012-12-26			13									13
2012-12-27			5		1	1						7
2012-12-28			6		1	1						8
2012-12-29			23									23
2012-12-30			8									8
2012-12-31			5									5
2013-01-01			3		5							8
2013-01-02			3		4							7
2013-01-03			7		9							16
2013-01-04					1							1
2013-01-05			10		3							13
2013-01-06			28		1							29
2013-01-07			7		1							8
2013-01-08			6		1							7
2013-01-09			3			1						4
2013-01-10			10		2							12
2013-01-11			10		1							11
2013-01-12			7		2							9
2013-01-13			3		2							5
2013-01-14			7			1						8
2013-01-15			14		1							15
2013-01-16		2	19									21
2013-01-17			15			1						16
2013-01-18			2									2
2013-01-19			4									4
2013-01-20			9									9
2013-01-21			8									8
2013-01-24			5									5
2013-01-25			2									2
2013-01-27			3									3
2013-01-28		1										1
2013-01-30			1									1
2013-01-31			8									8
2013-02-01		1	14							1		16
2013-02-02			7							1		8
2013-02-03			10									10
2013-02-04			26									26
2013-02-05			2		4					1		7
2013-02-06			13							1		14
2013-02-07			1		3					1		5
2013-02-08			1							1		2
2013-02-09		2	6							2		10
2013-02-10			1									1
2013-02-11		1	7		2	1						11
(blank)
Grand Total	5	133	4687	361	57	91	90	305	5	8		5742

## Sheet: 1255MS.csv
ï»¿Date and Time (UTC)	date	time	Receiver	Transmitter	Day/night code
	1904-01-11				06:30:00
	2011-04-21	00:00:00			18:30:00
2012-04-09 00:42:51	2012-04-09	10:42:51	VR2W-112614	A69-9001-1255	1
2012-04-09 01:21:29	2012-04-09	11:21:29	VR2W-112613	A69-9001-1255	1
2012-04-09 02:36:36	2012-04-09	12:36:36	VR2W-112613	A69-9001-1255	1
2012-04-09 02:40:06	2012-04-09	12:40:06	VR2W-112613	A69-9001-1255	1
2012-04-09 03:52:38	2012-04-09	13:52:38	VR2W-112614	A69-9001-1255	1
2012-04-09 05:42:48	2012-04-09	15:42:48	VR2W-112614	A69-9001-1255	1
2012-04-09 06:28:22	2012-04-09	16:28:22	VR2W-112613	A69-9001-1255	1
2012-04-09 06:32:45	2012-04-09	16:32:45	VR2W-112613	A69-9001-1255	1
2012-04-09 06:37:35	2012-04-09	16:37:35	VR2W-112614	A69-9001-1255	1
2012-04-09 06:58:13	2012-04-09	16:58:13	VR2W-112613	A69-9001-1255	1
2012-04-09 07:18:55	2012-04-09	17:18:55	VR2W-112614	A69-9001-1255	1
2012-04-09 22:14:48	2012-04-10	08:14:48	VR2W-112613	A69-9001-1255	1
2012-04-09 23:24:39	2012-04-10	09:24:39	VR2W-112613	A69-9001-1255	1
2012-04-09 23:35:01	2012-04-10	09:35:01	VR2W-112613	A69-9001-1255	1
2012-04-10 00:28:25	2012-04-10	10:28:25	VR2W-112613	A69-9001-1255	1
2012-04-10 02:33:37	2012-04-10	12:33:37	VR2W-112613	A69-9001-1255	1
2012-04-10 03:19:14	2012-04-10	13:19:14	VR2W-112614	A69-9001-1255	1
2012-04-10 04:11:33	2012-04-10	14:11:33	VR2W-112614	A69-9001-1255	1
2012-04-10 04:15:15	2012-04-10	14:15:15	VR2W-112614	A69-9001-1255	1
2012-04-10 04:56:25	2012-04-10	14:56:25	VR2W-112613	A69-9001-1255	1
2012-04-10 05:23:04	2012-04-10	15:23:04	VR2W-112614	A69-9001-1255	1
2012-04-10 05:48:39	2012-04-10	15:48:39	VR2W-112613	A69-9001-1255	1
2012-04-10 06:30:31	2012-04-10	16:30:31	VR2W-112613	A69-9001-1255	1
2012-04-10 06:44:01	2012-04-10	16:44:01	VR2W-112613	A69-9001-1255	1
2012-04-10 06:55:38	2012-04-10	16:55:38	VR2W-112613	A69-9001-1255	1
2012-04-10 06:59:34	2012-04-10	16:59:34	VR2W-112613	A69-9001-1255	1
2012-04-10 07:08:20	2012-04-10	17:08:20	VR2W-112613	A69-9001-1255	1
2012-04-10 07:11:50	2012-04-10	17:11:50	VR2W-112613	A69-9001-1255	1
2012-04-10 07:15:33	2012-04-10	17:15:33	VR2W-112613	A69-9001-1255	1
2012-04-10 07:26:36	2012-04-10	17:26:36	VR2W-112613	A69-9001-1255	1
2012-04-10 07:30:23	2012-04-10	17:30:23	VR2W-112613	A69-9001-1255	1
2012-04-10 07:38:22	2012-04-10	17:38:22	VR2W-112613	A69-9001-1255	1
2012-04-10 07:42:29	2012-04-10	17:42:29	VR2W-112613	A69-9001-1255	1
2012-04-10 07:49:09	2012-04-10	17:49:09	VR2W-112613	A69-9001-1255	1
2012-04-10 22:11:58	2012-04-11	08:11:58	VR2W-112613	A69-9001-1255	1
2012-04-10 22:21:26	2012-04-11	08:21:26	VR2W-112613	A69-9001-1255	1
2012-04-10 23:03:36	2012-04-11	09:03:36	VR2W-112613	A69-9001-1255	1
2012-04-10 23:21:03	2012-04-11	09:21:03	VR2W-112613	A69-9001-1255	1
2012-04-10 23:28:03	2012-04-11	09:28:03	VR2W-112613	A69-9001-1255	1
2012-04-10 23:55:12	2012-04-11	09:55:12	VR2W-112613	A69-9001-1255	1
2012-04-11 00:00:01	2012-04-11	10:00:01	VR2W-112613	A69-9001-1255	1
2012-04-11 00:04:43	2012-04-11	10:04:43	VR2W-112613	A69-9001-1255	1
2012-04-11 03:27:51	2012-04-11	13:27:51	VR2W-112614	A69-9001-1255	1
2012-04-11 03:36:59	2012-04-11	13:36:59	VR2W-112614	A69-9001-1255	1
2012-04-11 03:45:33	2012-04-11	13:45:33	VR2W-112614	A69-9001-1255	1
2012-04-11 03:57:58	2012-04-11	13:57:58	VR2W-112614	A69-9001-1255	1
2012-04-11 04:01:38	2012-04-11	14:01:38	VR2W-112614	A69-9001-1255	1
2012-04-11 07:28:12	2012-04-11	17:28:12	VR2W-112613	A69-9001-1255	1
2012-04-11 21:21:43	2012-04-12	07:21:43	VR2W-112613	A69-9001-1255	1
2012-04-11 22:14:14	2012-04-12	08:14:14	VR2W-112613	A69-9001-1255	1
2012-04-11 22:18:07	2012-04-12	08:18:07	VR2W-112613	A69-9001-1255	1
2012-04-11 22:37:01	2012-04-12	08:37:01	VR2W-112614	A69-9001-1255	1
2012-04-11 23:23:57	2012-04-12	09:23:57	VR2W-112613	A69-9001-1255	1
2012-04-12 00:02:21	2012-04-12	10:02:21	VR2W-112613	A69-9001-1255	1
2012-04-12 00:10:46	2012-04-12	10:10:46	VR2W-112613	A69-9001-1255	1
2012-04-12 00:28:44	2012-04-12	10:28:44	VR2W-112613	A69-9001-1255	1
2012-04-12 00:32:51	2012-04-12	10:32:51	VR2W-112613	A69-9001-1255	1
2012-04-12 00:50:59	2012-04-12	10:50:59	VR2W-112614	A69-9001-1255	1
2012-04-12 02:26:24	2012-04-12	12:26:24	VR2W-112614	A69-9001-1255	1
2012-04-12 03:33:30	2012-04-12	13:33:30	VR2W-112614	A69-9001-1255	1
2012-04-12 04:34:06	2012-04-12	14:34:06	VR2W-112613	A69-9001-1255	1
2012-04-12 20:53:13	2012-04-13	06:53:13	VR2W-112613	A69-9001-1255	1
2012-04-12 21:40:49	2012-04-13	07:40:49	VR2W-112613	A69-9001-1255	1
2012-04-12 21:44:35	2012-04-13	07:44:35	VR2W-112613	A69-9001-1255	1
2012-04-12 22:12:14	2012-04-13	08:12:14	VR2W-112613	A69-9001-1255	1
2012-04-12 22:40:40	2012-04-13	08:40:40	VR2W-112613	A69-9001-1255	1
2012-04-12 22:49:35	2012-04-13	08:49:35	VR2W-112613	A69-9001-1255	1
2012-04-12 22:53:16	2012-04-13	08:53:16	VR2W-112613	A69-9001-1255	1
2012-04-12 23:16:24	2012-04-13	09:16:24	VR2W-112613	A69-9001-1255	1
2012-04-13 06:33:57	2012-04-13	16:33:57	VR2W-112613	A69-9001-1255	1
2012-04-13 21:31:38	2012-04-14	07:31:38	VR2W-112613	A69-9001-1255	1
2012-04-13 21:40:29	2012-04-14	07:40:29	VR2W-112613	A69-9001-1255	1
2012-04-13 23:54:12	2012-04-14	09:54:12	VR2W-112613	A69-9001-1255	1
2012-04-14 21:37:01	2012-04-15	07:37:01	VR2W-112614	A69-9001-1255	1
2012-04-14 21:57:46	2012-04-15	07:57:46	VR2W-112613	A69-9001-1255	1
2012-04-14 22:28:39	2012-04-15	08:28:39	VR2W-112613	A69-9001-1255	1
2012-04-14 22:42:31	2012-04-15	08:42:31	VR2W-112613	A69-9001-1255	1
2012-04-14 23:22:38	2012-04-15	09:22:38	VR2W-112613	A69-9001-1255	1
2012-04-14 23:46:09	2012-04-15	09:46:09	VR2W-112613	A69-9001-1255	1
2012-04-15 00:07:24	2012-04-15	10:07:24	VR2W-112613	A69-9001-1255	1
2012-04-15 00:11:20	2012-04-15	10:11:20	VR2W-112613	A69-9001-1255	1
2012-04-15 00:35:52	2012-04-15	10:35:52	VR2W-112613	A69-9001-1255	1
2012-04-15 00:44:31	2012-04-15	10:44:31	VR2W-112613	A69-9001-1255	1
2012-04-15 01:02:45	2012-04-15	11:02:45	VR2W-112613	A69-9001-1255	1
2012-04-15 01:36:09	2012-04-15	11:36:09	VR2W-112613	A69-9001-1255	1
2012-04-15 02:01:00	2012-04-15	12:01:00	VR2W-112614	A69-9001-1255	1
2012-04-15 02:19:13	2012-04-15	12:19:13	VR2W-112613	A69-9001-1255	1
2012-04-15 02:23:55	2012-04-15	12:23:55	VR2W-112613	A69-9001-1255	1
2012-04-15 02:37:13	2012-04-15	12:37:13	VR2W-112613	A69-9001-1255	1
2012-04-15 02:41:53	2012-04-15	12:41:53	VR2W-112613	A69-9001-1255	1
2012-04-15 02:54:39	2012-04-15	12:54:39	VR2W-112613	A69-9001-1255	1
2012-04-15 03:17:03	2012-04-15	13:17:03	VR2W-112613	A69-9001-1255	1
2012-04-15 03:20:33	2012-04-15	13:20:33	VR2W-112613	A69-9001-1255	1
2012-04-15 03:24:17	2012-04-15	13:24:17	VR2W-112613	A69-9001-1255	1
2012-04-15 03:35:35	2012-04-15	13:35:35	VR2W-112613	A69-9001-1255	1
2012-04-15 04:22:51	2012-04-15	14:22:51	VR2W-112613	A69-9001-1255	1
2012-04-15 04:26:38	2012-04-15	14:26:38	VR2W-112613	A69-9001-1255	1
2012-04-15 04:30:53	2012-04-15	14:30:53	VR2W-112613	A69-9001-1255	1
2012-04-15 04:47:33	2012-04-15	14:47:33	VR2W-112613	A69-9001-1255	1
2012-04-15 05:03:50	2012-04-15	15:03:50	VR2W-112613	A69-9001-1255	1
2012-04-15 05:25:14	2012-04-15	15:25:14	VR2W-112613	A69-9001-1255	1
2012-04-15 05:38:15	2012-04-15	15:38:15	VR2W-112613	A69-9001-1255	1
2012-04-15 06:08:44	2012-04-15	16:08:44	VR2W-112613	A69-9001-1255	1
2012-04-15 06:13:35	2012-04-15	16:13:35	VR2W-112613	A69-9001-1255	1
2012-04-15 06:23:01	2012-04-15	16:23:01	VR2W-112613	A69-9001-1255	1
2012-04-15 06:35:22	2012-04-15	16:35:22	VR2W-112613	A69-9001-1255	1
2012-04-15 06:51:38	2012-04-15	16:51:38	VR2W-112613	A69-9001-1255	1
2012-04-15 07:06:13	2012-04-15	17:06:13	VR2W-112613	A69-9001-1255	1
2012-04-15 07:13:01	2012-04-15	17:13:01	VR2W-112613	A69-9001-1255	1
2012-04-15 07:25:24	2012-04-15	17:25:24	VR2W-112613	A69-9001-1255	1
2012-04-15 07:37:29	2012-04-15	17:37:29	VR2W-112613	A69-9001-1255	1
2012-04-15 22:08:57	2012-04-16	08:08:57	VR2W-112613	A69-9001-1255	1
2012-04-15 22:17:32	2012-04-16	08:17:32	VR2W-112613	A69-9001-1255	1
2012-04-15 22:21:53	2012-04-16	08:21:53	VR2W-112613	A69-9001-1255	1
2012-04-15 22:25:40	2012-04-16	08:25:40	VR2W-112613	A69-9001-1255	1
2012-04-16 00:37:46	2012-04-16	10:37:46	VR2W-112613	A69-9001-1255	1
2012-04-16 00:52:55	2012-04-16	10:52:55	VR2W-112613	A69-9001-1255	1
2012-04-16 01:20:02	2012-04-16	11:20:02	VR2W-112613	A69-9001-1255	1
2012-04-16 02:42:15	2012-04-16	12:42:15	VR2W-112613	A69-9001-1255	1
2012-04-16 03:53:54	2012-04-16	13:53:54	VR2W-112613	A69-9001-1255	1
2012-04-16 03:57:18	2012-04-16	13:57:18	VR2W-112613	A69-9001-1255	1
2012-04-16 04:09:04	2012-04-16	14:09:04	VR2W-112613	A69-9001-1255	1
2012-04-16 04:40:51	2012-04-16	14:40:51	VR2W-112613	A69-9001-1255	1
2012-04-16 04:45:22	2012-04-16	14:45:22	VR2W-112613	A69-9001-1255	1
2012-04-16 04:59:15	2012-04-16	14:59:15	VR2W-112613	A69-9001-1255	1
2012-04-16 05:31:51	2012-04-16	15:31:51	VR2W-112613	A69-9001-1255	1
2012-04-16 05:44:40	2012-04-16	15:44:40	VR2W-112613	A69-9001-1255	1
2012-04-16 05:49:00	2012-04-16	15:49:00	VR2W-112613	A69-9001-1255	1
2012-04-16 06:12:08	2012-04-16	16:12:08	VR2W-112613	A69-9001-1255	1
2012-04-16 06:47:04	2012-04-16	16:47:04	VR2W-112613	A69-9001-1255	1
2012-04-16 07:05:21	2012-04-16	17:05:21	VR2W-112613	A69-9001-1255	1
2012-04-16 22:40:27	2012-04-17	08:40:27	VR2W-112614	A69-9001-1255	1
2012-04-17 00:07:45	2012-04-17	10:07:45	VR2W-112614	A69-9001-1255	1
2012-04-17 01:32:00	2012-04-17	11:32:00	VR2W-112613	A69-9001-1255	1
2012-04-17 02:14:26	2012-04-17	12:14:26	VR2W-112613	A69-9001-1255	1
2012-04-17 02:50:26	2012-04-17	12:50:26	VR2W-112612	A69-9001-1255	1
2012-04-17 03:07:18	2012-04-17	13:07:18	VR2W-112614	A69-9001-1255	1
2012-04-17 03:24:39	2012-04-17	13:24:39	VR2W-112613	A69-9001-1255	1
2012-04-17 03:36:51	2012-04-17	13:36:51	VR2W-112613	A69-9001-1255	1
2012-04-17 05:22:33	2012-04-17	15:22:33	VR2W-112613	A69-9001-1255	1
2012-04-17 05:26:08	2012-04-17	15:26:08	VR2W-112613	A69-9001-1255	1
2012-04-17 05:30:03	2012-04-17	15:30:03	VR2W-112613	A69-9001-1255	1
2012-04-17 05:34:36	2012-04-17	15:34:36	VR2W-112613	A69-9001-1255	1
2012-04-17 05:38:46	2012-04-17	15:38:46	VR2W-112613	A69-9001-1255	1
2012-04-17 05:42:11	2012-04-17	15:42:11	VR2W-112613	A69-9001-1255	1
2012-04-17 05:45:44	2012-04-17	15:45:44	VR2W-112613	A69-9001-1255	1
2012-04-17 05:57:56	2012-04-17	15:57:56	VR2W-112613	A69-9001-1255	1
2012-04-17 06:02:30	2012-04-17	16:02:30	VR2W-112613	A69-9001-1255	1
2012-04-17 06:06:43	2012-04-17	16:06:43	VR2W-112613	A69-9001-1255	1
2012-04-17 06:10:13	2012-04-17	16:10:13	VR2W-112613	A69-9001-1255	1
2012-04-17 06:13:57	2012-04-17	16:13:57	VR2W-112613	A69-9001-1255	1
2012-04-17 06:21:39	2012-04-17	16:21:39	VR2W-112613	A69-9001-1255	1
2012-04-17 06:25:24	2012-04-17	16:25:24	VR2W-112613	A69-9001-1255	1
2012-04-17 06:40:59	2012-04-17	16:40:59	VR2W-112613	A69-9001-1255	1
2012-04-17 06:44:25	2012-04-17	16:44:25	VR2W-112613	A69-9001-1255	1
2012-04-17 07:11:58	2012-04-17	17:11:58	VR2W-112613	A69-9001-1255	1
2012-04-17 07:25:24	2012-04-17	17:25:24	VR2W-112613	A69-9001-1255	1
2012-04-17 20:43:47	2012-04-18	06:43:47	VR2W-112614	A69-9001-1255	1
2012-04-17 20:47:06	2012-04-18	06:47:06	VR2W-112614	A69-9001-1255	1
2012-04-17 20:50:29	2012-04-18	06:50:29	VR2W-112614	A69-9001-1255	1
2012-04-17 20:53:58	2012-04-18	06:53:58	VR2W-112614	A69-9001-1255	1
2012-04-17 21:01:51	2012-04-18	07:01:51	VR2W-112614	A69-9001-1255	1
2012-04-17 21:05:15	2012-04-18	07:05:15	VR2W-112614	A69-9001-1255	1
2012-04-17 21:12:37	2012-04-18	07:12:37	VR2W-112614	A69-9001-1255	1
2012-04-17 21:17:00	2012-04-18	07:17:00	VR2W-112614	A69-9001-1255	1
2012-04-17 21:55:55	2012-04-18	07:55:55	VR2W-112613	A69-9001-1255	1
2012-04-18 01:55:41	2012-04-18	11:55:41	VR2W-112613	A69-9001-1255	1
2012-04-18 04:08:36	2012-04-18	14:08:36	VR2W-112613	A69-9001-1255	1
2012-04-18 04:16:24	2012-04-18	14:16:24	VR2W-112613	A69-9001-1255	1
2012-04-18 04:19:43	2012-04-18	14:19:43	VR2W-112613	A69-9001-1255	1
2012-04-18 04:30:14	2012-04-18	14:30:14	VR2W-112613	A69-9001-1255	1
2012-04-18 04:39:14	2012-04-18	14:39:14	VR2W-112613	A69-9001-1255	1
2012-04-18 04:40:59	2012-04-18	14:40:59	VR2W-112612	A69-9001-1255	1
2012-04-18 04:44:08	2012-04-18	14:44:08	VR2W-112613	A69-9001-1255	1
2012-04-18 05:02:57	2012-04-18	15:02:57	VR2W-112613	A69-9001-1255	1
2012-04-18 05:50:31	2012-04-18	15:50:31	VR2W-112613	A69-9001-1255	1
2012-04-18 05:59:16	2012-04-18	15:59:16	VR2W-112613	A69-9001-1255	1
2012-04-18 06:18:42	2012-04-18	16:18:42	VR2W-112613	A69-9001-1255	1
2012-04-18 06:38:13	2012-04-18	16:38:13	VR2W-112613	A69-9001-1255	1
2012-04-18 06:42:28	2012-04-18	16:42:28	VR2W-112613	A69-9001-1255	1
2012-04-18 06:46:03	2012-04-18	16:46:03	VR2W-112613	A69-9001-1255	1
2012-04-18 06:49:57	2012-04-18	16:49:57	VR2W-112613	A69-9001-1255	1
2012-04-18 06:58:34	2012-04-18	16:58:34	VR2W-112613	A69-9001-1255	1
2012-04-18 07:11:54	2012-04-18	17:11:54	VR2W-112613	A69-9001-1255	1
2012-04-18 20:56:12	2012-04-19	06:56:12	VR2W-112613	A69-9001-1255	1
2012-04-18 21:11:45	2012-04-19	07:11:45	VR2W-112612	A69-9001-1255	1
2012-04-18 22:44:37	2012-04-19	08:44:37	VR2W-112613	A69-9001-1255	1
2012-04-18 22:53:41	2012-04-19	08:53:41	VR2W-112613	A69-9001-1255	1
2012-04-18 23:02:09	2012-04-19	09:02:09	VR2W-112613	A69-9001-1255	1
2012-04-18 23:06:20	2012-04-19	09:06:20	VR2W-112613	A69-9001-1255	1
2012-04-18 23:09:45	2012-04-19	09:09:45	VR2W-112613	A69-9001-1255	1
2012-04-18 23:17:13	2012-04-19	09:17:13	VR2W-112613	A69-9001-1255	1
2012-04-18 23:25:53	2012-04-19	09:25:53	VR2W-112613	A69-9001-1255	1
2012-04-18 23:29:15	2012-04-19	09:29:15	VR2W-112613	A69-9001-1255	1
2012-04-18 23:53:55	2012-04-19	09:53:55	VR2W-112613	A69-9001-1255	1
2012-04-19 00:05:43	2012-04-19	10:05:43	VR2W-112613	A69-9001-1255	1
2012-04-19 01:01:27	2012-04-19	11:01:27	VR2W-112613	A69-9001-1255	1
2012-04-19 01:28:24	2012-04-19	11:28:24	VR2W-112614	A69-9001-1255	1
2012-04-19 01:48:26	2012-04-19	11:48:26	VR2W-112613	A69-9001-1255	1
2012-04-19 01:51:53	2012-04-19	11:51:53	VR2W-112613	A69-9001-1255	1
2012-04-19 01:59:28	2012-04-19	11:59:28	VR2W-112613	A69-9001-1255	1
2012-04-19 03:05:21	2012-04-19	13:05:21	VR2W-112614	A69-9001-1255	1
2012-04-19 05:50:33	2012-04-19	15:50:33	VR2W-112613	A69-9001-1255	1
2012-04-19 05:55:14	2012-04-19	15:55:14	VR2W-112613	A69-9001-1255	1
2012-04-19 21:58:41	2012-04-20	07:58:41	VR2W-112613	A69-9001-1255	1
2012-04-19 22:26:06	2012-04-20	08:26:06	VR2W-112613	A69-9001-1255	1
2012-04-19 22:30:19	2012-04-20	08:30:19	VR2W-112613	A69-9001-1255	1
2012-04-19 22:33:48	2012-04-20	08:33:48	VR2W-112613	A69-9001-1255	1
2012-04-19 22:45:12	2012-04-20	08:45:12	VR2W-112613	A69-9001-1255	1
2012-04-19 22:59:33	2012-04-20	08:59:33	VR2W-112613	A69-9001-1255	1
2012-04-20 03:06:44	2012-04-20	13:06:44	VR2W-112613	A69-9001-1255	1
2012-04-20 04:18:20	2012-04-20	14:18:20	VR2W-112614	A69-9001-1255	1
2012-04-20 04:40:08	2012-04-20	14:40:08	VR2W-112614	A69-9001-1255	1
2012-04-20 04:44:11	2012-04-20	14:44:11	VR2W-112614	A69-9001-1255	1
2012-04-20 04:58:22	2012-04-20	14:58:22	VR2W-112614	A69-9001-1255	1
2012-04-20 06:37:00	2012-04-20	16:37:00	VR2W-112613	A69-9001-1255	1
2012-04-20 06:45:42	2012-04-20	16:45:42	VR2W-112613	A69-9001-1255	1
2012-04-20 06:50:09	2012-04-20	16:50:09	VR2W-112613	A69-9001-1255	1
2012-04-20 06:54:08	2012-04-20	16:54:08	VR2W-112613	A69-9001-1255	1
2012-04-20 06:58:52	2012-04-20	16:58:52	VR2W-112613	A69-9001-1255	1
2012-04-20 07:03:24	2012-04-20	17:03:24	VR2W-112613	A69-9001-1255	1
2012-04-20 07:07:31	2012-04-20	17:07:31	VR2W-112613	A69-9001-1255	1
2012-04-20 22:28:18	2012-04-21	08:28:18	VR2W-112613	A69-9001-1255	1
2012-04-20 22:54:53	2012-04-21	08:54:53	VR2W-112613	A69-9001-1255	1
2012-04-21 01:08:58	2012-04-21	11:08:58	VR2W-112613	A69-9001-1255	1
2012-04-21 04:37:01	2012-04-21	14:37:01	VR2W-112613	A69-9001-1255	1
2012-04-21 04:44:48	2012-04-21	14:44:48	VR2W-112613	A69-9001-1255	1
2012-04-21 04:56:44	2012-04-21	14:56:44	VR2W-112613	A69-9001-1255	1
2012-04-21 05:01:04	2012-04-21	15:01:04	VR2W-112613	A69-9001-1255	1
2012-04-21 05:05:01	2012-04-21	15:05:01	VR2W-112614	A69-9001-1255	1
2012-04-21 05:15:49	2012-04-21	15:15:49	VR2W-112613	A69-9001-1255	1
2012-04-21 06:03:13	2012-04-21	16:03:13	VR2W-112613	A69-9001-1255	1
2012-04-21 06:06:52	2012-04-21	16:06:52	VR2W-112613	A69-9001-1255	1
2012-04-21 07:10:20	2012-04-21	17:10:20	VR2W-112613	A69-9001-1255	1
2012-04-21 21:39:11	2012-04-22	07:39:11	VR2W-112613	A69-9001-1255	1
2012-04-22 03:05:12	2012-04-22	13:05:12	VR2W-112613	A69-9001-1255	1
2012-04-22 03:26:56	2012-04-22	13:26:56	VR2W-112613	A69-9001-1255	1
2012-04-22 03:30:25	2012-04-22	13:30:25	VR2W-112613	A69-9001-1255	1
2012-04-22 04:05:41	2012-04-22	14:05:41	VR2W-112613	A69-9001-1255	1
2012-04-22 04:25:40	2012-04-22	14:25:40	VR2W-112613	A69-9001-1255	1
2012-04-22 04:40:08	2012-04-22	14:40:08	VR2W-112613	A69-9001-1255	1
2012-04-22 04:44:42	2012-04-22	14:44:42	VR2W-112613	A69-9001-1255	1
2012-04-22 04:48:56	2012-04-22	14:48:56	VR2W-112613	A69-9001-1255	1
2012-04-22 04:52:27	2012-04-22	14:52:27	VR2W-112613	A69-9001-1255	1
2012-04-22 04:56:14	2012-04-22	14:56:14	VR2W-112613	A69-9001-1255	1
2012-04-22 05:00:32	2012-04-22	15:00:32	VR2W-112613	A69-9001-1255	1
2012-04-22 05:26:49	2012-04-22	15:26:49	VR2W-112613	A69-9001-1255	1
2012-04-22 05:30:30	2012-04-22	15:30:30	VR2W-112613	A69-9001-1255	1
2012-04-22 05:49:38	2012-04-22	15:49:38	VR2W-112613	A69-9001-1255	1
2012-04-22 06:22:42	2012-04-22	16:22:42	VR2W-112613	A69-9001-1255	1
2012-04-22 21:02:28	2012-04-23	07:02:28	VR2W-112614	A69-9001-1255	1
2012-04-22 21:05:57	2012-04-23	07:05:57	VR2W-112614	A69-9001-1255	1
2012-04-22 23:01:31	2012-04-23	09:01:31	VR2W-112613	A69-9001-1255	1
2012-04-22 23:10:22	2012-04-23	09:10:22	VR2W-112613	A69-9001-1255	1
2012-04-22 23:23:00	2012-04-23	09:23:00	VR2W-112614	A69-9001-1255	1
2012-04-22 23:56:43	2012-04-23	09:56:43	VR2W-112613	A69-9001-1255	1
2012-04-23 00:04:11	2012-04-23	10:04:11	VR2W-112613	A69-9001-1255	1
2012-04-23 00:27:46	2012-04-23	10:27:46	VR2W-112613	A69-9001-1255	1
2012-04-23 02:22:27	2012-04-23	12:22:27	VR2W-112613	A69-9001-1255	1
2012-04-23 04:24:41	2012-04-23	14:24:41	VR2W-112613	A69-9001-1255	1
2012-04-23 05:22:12	2012-04-23	15:22:12	VR2W-112613	A69-9001-1255	1
2012-04-23 05:27:00	2012-04-23	15:27:00	VR2W-112613	A69-9001-1255	1
2012-04-23 05:36:02	2012-04-23	15:36:02	VR2W-112613	A69-9001-1255	1
2012-04-23 05:39:52	2012-04-23	15:39:52	VR2W-112613	A69-9001-1255	1
2012-04-23 05:57:01	2012-04-23	15:57:01	VR2W-112613	A69-9001-1255	1
2012-04-23 06:00:34	2012-04-23	16:00:34	VR2W-112613	A69-9001-1255	1
2012-04-23 06:30:22	2012-04-23	16:30:22	VR2W-112613	A69-9001-1255	1
2012-04-23 06:37:59	2012-04-23	16:37:59	VR2W-112613	A69-9001-1255	1
2012-04-23 06:41:35	2012-04-23	16:41:35	VR2W-112613	A69-9001-1255	1
2012-04-23 21:52:26	2012-04-24	07:52:26	VR2W-112614	A69-9001-1255	1
2012-04-23 22:03:56	2012-04-24	08:03:56	VR2W-112613	A69-9001-1255	1
2012-04-24 04:36:02	2012-04-24	14:36:02	VR2W-112613	A69-9001-1255	1
2012-04-24 05:08:12	2012-04-24	15:08:12	VR2W-112613	A69-9001-1255	1
2012-04-24 20:43:15	2012-04-25	06:43:15	VR2W-112618	A69-9001-1255	1
2012-04-24 21:37:34	2012-04-25	07:37:34	VR2W-112619	A69-9001-1255	1
2012-04-24 21:50:49	2012-04-25	07:50:49	VR2W-112618	A69-9001-1255	1
2012-04-24 22:00:57	2012-04-25	08:00:57	VR2W-112615	A69-9001-1255	1
2012-04-25 04:35:21	2012-04-25	14:35:21	VR2W-112613	A69-9001-1255	1
2012-04-25 04:49:55	2012-04-25	14:49:55	VR2W-112613	A69-9001-1255	1
2012-04-25 04:59:04	2012-04-25	14:59:04	VR2W-112613	A69-9001-1255	1
2012-04-25 05:12:10	2012-04-25	15:12:10	VR2W-112613	A69-9001-1255	1
2012-04-25 05:20:50	2012-04-25	15:20:50	VR2W-112613	A69-9001-1255	1
2012-04-25 05:25:17	2012-04-25	15:25:17	VR2W-112613	A69-9001-1255	1
2012-04-25 05:41:51	2012-04-25	15:41:51	VR2W-112613	A69-9001-1255	1
2012-04-25 05:49:16	2012-04-25	15:49:16	VR2W-112613	A69-9001-1255	1
2012-04-25 05:56:02	2012-04-25	15:56:02	VR2W-112613	A69-9001-1255	1
2012-04-25 06:08:15	2012-04-25	16:08:15	VR2W-112613	A69-9001-1255	1
2012-04-25 06:12:39	2012-04-25	16:12:39	VR2W-112613	A69-9001-1255	1
2012-04-25 07:59:36	2012-04-25	17:59:36	VR2W-112613	A69-9001-1255	1
2012-04-25 08:03:54	2012-04-25	18:03:54	VR2W-112613	A69-9001-1255	1
2012-04-25 08:07:35	2012-04-25	18:07:35	VR2W-112613	A69-9001-1255	1
2012-04-25 21:30:23	2012-04-26	07:30:23	VR2W-112613	A69-9001-1255	1
2012-04-25 22:10:53	2012-04-26	08:10:53	VR2W-112616	A69-9001-1255	1
2012-04-25 22:17:58	2012-04-26	08:17:58	VR2W-112614	A69-9001-1255	1
2012-04-25 22:46:21	2012-04-26	08:46:21	VR2W-112613	A69-9001-1255	1
2012-04-25 22:56:00	2012-04-26	08:56:00	VR2W-112613	A69-9001-1255	1
2012-04-26 01:02:19	2012-04-26	11:02:19	VR2W-112613	A69-9001-1255	1
2012-04-26 01:07:11	2012-04-26	11:07:11	VR2W-112613	A69-9001-1255	1
2012-04-26 01:21:09	2012-04-26	11:21:09	VR2W-112613	A69-9001-1255	1
2012-04-26 01:25:09	2012-04-26	11:25:09	VR2W-112613	A69-9001-1255	1
2012-04-26 01:49:26	2012-04-26	11:49:26	VR2W-112613	A69-9001-1255	1
2012-04-26 01:57:50	2012-04-26	11:57:50	VR2W-112613	A69-9001-1255	1
2012-04-26 02:02:31	2012-04-26	12:02:31	VR2W-112613	A69-9001-1255	1
2012-04-26 02:27:18	2012-04-26	12:27:18	VR2W-112613	A69-9001-1255	1
2012-04-26 03:12:22	2012-04-26	13:12:22	VR2W-112613	A69-9001-1255	1
2012-04-26 03:33:30	2012-04-26	13:33:30	VR2W-112614	A69-9001-1255	1
2012-04-26 04:12:14	2012-04-26	14:12:14	VR2W-112614	A69-9001-1255	1
2012-04-26 04:21:43	2012-04-26	14:21:43	VR2W-112612	A69-9001-1255	1
2012-04-26 04:25:09	2012-04-26	14:25:09	VR2W-112613	A69-9001-1255	1
2012-04-26 04:29:45	2012-04-26	14:29:45	VR2W-112613	A69-9001-1255	1
2012-04-26 04:34:02	2012-04-26	14:34:02	VR2W-112613	A69-9001-1255	1
2012-04-26 04:46:22	2012-04-26	14:46:22	VR2W-112613	A69-9001-1255	1
2012-04-26 04:50:51	2012-04-26	14:50:51	VR2W-112613	A69-9001-1255	1
2012-04-26 04:54:54	2012-04-26	14:54:54	VR2W-112613	A69-9001-1255	1
2012-04-26 05:00:20	2012-04-26	15:00:20	VR2W-112614	A69-9001-1255	1
2012-04-26 05:31:11	2012-04-26	15:31:11	VR2W-112612	A69-9001-1255	1
2012-04-26 05:34:38	2012-04-26	15:34:38	VR2W-112613	A69-9001-1255	1
2012-04-26 05:46:40	2012-04-26	15:46:40	VR2W-112613	A69-9001-1255	1
2012-04-26 05:50:50	2012-04-26	15:50:50	VR2W-112613	A69-9001-1255	1
2012-04-26 06:15:05	2012-04-26	16:15:05	VR2W-112613	A69-9001-1255	1
2012-04-26 06:15:44	2012-04-26	16:15:44	VR2W-112614	A69-9001-1255	1
2012-04-26 06:19:52	2012-04-26	16:19:52	VR2W-112613	A69-9001-1255	1
2012-04-26 06:24:30	2012-04-26	16:24:30	VR2W-112613	A69-9001-1255	1
2012-04-26 06:25:25	2012-04-26	16:25:25	VR2W-112612	A69-9001-1255	1
2012-04-26 06:28:52	2012-04-26	16:28:52	VR2W-112613	A69-9001-1255	1
2012-04-26 06:32:38	2012-04-26	16:32:38	VR2W-112613	A69-9001-1255	1
2012-04-26 06:32:47	2012-04-26	16:32:47	VR2W-112614	A69-9001-1255	1
2012-04-26 06:36:56	2012-04-26	16:36:56	VR2W-112613	A69-9001-1255	1
2012-04-26 06:54:31	2012-04-26	16:54:31	VR2W-112613	A69-9001-1255	1
2012-04-26 07:09:11	2012-04-26	17:09:11	VR2W-112613	A69-9001-1255	1
2012-04-26 07:13:58	2012-04-26	17:13:58	VR2W-112613	A69-9001-1255	1
2012-04-26 07:47:53	2012-04-26	17:47:53	VR2W-112613	A69-9001-1255	1
2012-04-26 07:55:21	2012-04-26	17:55:21	VR2W-112613	A69-9001-1255	1
2012-04-26 21:09:50	2012-04-27	07:09:50	VR2W-112613	A69-9001-1255	1
2012-04-26 21:13:27	2012-04-27	07:13:27	VR2W-112613	A69-9001-1255	1
2012-04-26 21:17:55	2012-04-27	07:17:55	VR2W-112614	A69-9001-1255	1
2012-04-26 21:43:48	2012-04-27	07:43:48	VR2W-112613	A69-9001-1255	1
2012-04-26 23:05:30	2012-04-27	09:05:30	VR2W-112613	A69-9001-1255	1
2012-04-26 23:54:13	2012-04-27	09:54:13	VR2W-112614	A69-9001-1255	1
2012-04-27 07:50:09	2012-04-27	17:50:09	VR2W-112613	A69-9001-1255	1
2012-04-27 21:30:24	2012-04-28	07:30:24	VR2W-112614	A69-9001-1255	1
2012-04-28 08:06:25	2012-04-28	18:06:25	VR2W-112613	A69-9001-1255	1
2012-04-28 20:55:09	2012-04-29	06:55:09	VR2W-112613	A69-9001-1255	1
2012-04-28 21:22:42	2012-04-29	07:22:42	VR2W-112614	A69-9001-1255	1
2012-04-29 04:48:26	2012-04-29	14:48:26	VR2W-112613	A69-9001-1255	1
2012-04-29 05:12:03	2012-04-29	15:12:03	VR2W-112613	A69-9001-1255	1
2012-04-29 06:40:48	2012-04-29	16:40:48	VR2W-112613	A69-9001-1255	1
2012-04-29 08:04:21	2012-04-29	18:04:21	VR2W-112613	A69-9001-1255	1
2012-04-29 08:08:06	2012-04-29	18:08:06	VR2W-112613	A69-9001-1255	1
2012-04-29 21:27:06	2012-04-30	07:27:06	VR2W-112613	A69-9001-1255	1
2012-04-30 01:05:15	2012-04-30	11:05:15	VR2W-112613	A69-9001-1255	1
2012-04-30 02:46:05	2012-04-30	12:46:05	VR2W-112613	A69-9001-1255	1
2012-04-30 02:49:50	2012-04-30	12:49:50	VR2W-112613	A69-9001-1255	1
2012-04-30 03:01:34	2012-04-30	13:01:34	VR2W-112613	A69-9001-1255	1
2012-04-30 03:25:35	2012-04-30	13:25:35	VR2W-112613	A69-9001-1255	1
2012-04-30 04:14:25	2012-04-30	14:14:25	VR2W-112613	A69-9001-1255	1
2012-04-30 04:18:07	2012-04-30	14:18:07	VR2W-112613	A69-9001-1255	1
2012-04-30 04:41:28	2012-04-30	14:41:28	VR2W-112613	A69-9001-1255	1
2012-04-30 08:02:08	2012-04-30	18:02:08	VR2W-112613	A69-9001-1255	1
2012-04-30 20:54:49	2012-05-01	06:54:49	VR2W-112614	A69-9001-1255	1
2012-04-30 21:29:49	2012-05-01	07:29:49	VR2W-112613	A69-9001-1255	1
2012-04-30 23:40:59	2012-05-01	09:40:59	VR2W-112613	A69-9001-1255	1
2012-04-30 23:45:22	2012-05-01	09:45:22	VR2W-112613	A69-9001-1255	1
2012-04-30 23:49:12	2012-05-01	09:49:12	VR2W-112613	A69-9001-1255	1
2012-05-01 00:35:10	2012-05-01	10:35:10	VR2W-112613	A69-9001-1255	1
2012-05-01 07:54:11	2012-05-01	17:54:11	VR2W-112613	A69-9001-1255	1
2012-05-01 07:58:41	2012-05-01	17:58:41	VR2W-112613	A69-9001-1255	1
2012-05-01 21:13:52	2012-05-02	07:13:52	VR2W-112613	A69-9001-1255	1
2012-05-01 22:26:53	2012-05-02	08:26:53	VR2W-112613	A69-9001-1255	1
2012-05-01 22:30:56	2012-05-02	08:30:56	VR2W-112613	A69-9001-1255	1
2012-05-01 22:35:46	2012-05-02	08:35:46	VR2W-112613	A69-9001-1255	1
2012-05-01 22:36:07	2012-05-02	08:36:07	VR2W-112614	A69-9001-1255	1
2012-05-01 22:44:49	2012-05-02	08:44:49	VR2W-112614	A69-9001-1255	1
2012-05-01 23:04:14	2012-05-02	09:04:14	VR2W-112613	A69-9001-1255	1
2012-05-02 00:36:12	2012-05-02	10:36:12	VR2W-112613	A69-9001-1255	1
2012-05-02 00:40:19	2012-05-02	10:40:19	VR2W-112614	A69-9001-1255	1
2012-05-02 01:08:53	2012-05-02	11:08:53	VR2W-112613	A69-9001-1255	1
2012-05-02 01:35:53	2012-05-02	11:35:53	VR2W-112613	A69-9001-1255	1
2012-05-02 01:58:11	2012-05-02	11:58:11	VR2W-112613	A69-9001-1255	1
2012-05-02 02:02:13	2012-05-02	12:02:13	VR2W-112613	A69-9001-1255	1
2012-05-02 02:11:44	2012-05-02	12:11:44	VR2W-112613	A69-9001-1255	1
2012-05-02 02:16:14	2012-05-02	12:16:14	VR2W-112613	A69-9001-1255	1
2012-05-02 02:47:16	2012-05-02	12:47:16	VR2W-112613	A69-9001-1255	1
2012-05-02 22:34:16	2012-05-03	08:34:16	VR2W-112613	A69-9001-1255	1
2012-05-03 02:24:39	2012-05-03	12:24:39	VR2W-112613	A69-9001-1255	1
2012-05-03 02:29:16	2012-05-03	12:29:16	VR2W-112613	A69-9001-1255	1
2012-05-03 02:33:33	2012-05-03	12:33:33	VR2W-112613	A69-9001-1255	1
2012-05-03 02:50:52	2012-05-03	12:50:52	VR2W-112613	A69-9001-1255	1
2012-05-03 02:55:25	2012-05-03	12:55:25	VR2W-112613	A69-9001-1255	1
2012-05-03 02:59:38	2012-05-03	12:59:38	VR2W-112613	A69-9001-1255	1
2012-05-03 03:03:09	2012-05-03	13:03:09	VR2W-112613	A69-9001-1255	1
2012-05-03 03:06:54	2012-05-03	13:06:54	VR2W-112613	A69-9001-1255	1
2012-05-03 03:40:20	2012-05-03	13:40:20	VR2W-112613	A69-9001-1255	1
2012-05-03 03:50:10	2012-05-03	13:50:10	VR2W-112613	A69-9001-1255	1
2012-05-03 03:55:04	2012-05-03	13:55:04	VR2W-112613	A69-9001-1255	1
2012-05-03 04:22:59	2012-05-03	14:22:59	VR2W-112613	A69-9001-1255	1
2012-05-03 21:23:58	2012-05-04	07:23:58	VR2W-112614	A69-9001-1255	1
2012-05-03 21:39:50	2012-05-04	07:39:50	VR2W-112614	A69-9001-1255	1
2012-05-03 22:15:55	2012-05-04	08:15:55	VR2W-112613	A69-9001-1255	1
2012-05-04 04:16:34	2012-05-04	14:16:34	VR2W-112614	A69-9001-1255	1
2012-05-04 05:30:22	2012-05-04	15:30:22	VR2W-112613	A69-9001-1255	1
2012-05-04 08:00:01	2012-05-04	18:00:01	VR2W-112613	A69-9001-1255	1
2012-05-05 03:53:32	2012-05-05	13:53:32	VR2W-112613	A69-9001-1255	1
2012-05-05 03:57:46	2012-05-05	13:57:46	VR2W-112613	A69-9001-1255	1
2012-05-05 04:09:53	2012-05-05	14:09:53	VR2W-112613	A69-9001-1255	1
2012-05-05 04:52:21	2012-05-05	14:52:21	VR2W-112613	A69-9001-1255	1
2012-05-05 04:56:28	2012-05-05	14:56:28	VR2W-112613	A69-9001-1255	1
2012-05-05 04:59:45	2012-05-05	14:59:45	VR2W-112613	A69-9001-1255	1
2012-05-05 05:26:49	2012-05-05	15:26:49	VR2W-112613	A69-9001-1255	1
2012-05-05 20:51:22	2012-05-06	06:51:22	VR2W-112618	A69-9001-1255	1
2012-05-05 20:55:25	2012-05-06	06:55:25	VR2W-112618	A69-9001-1255	1
2012-05-05 20:55:34	2012-05-06	06:55:34	VR2W-112619	A69-9001-1255	1
2012-05-05 21:09:21	2012-05-06	07:09:21	VR2W-112618	A69-9001-1255	1
2012-05-05 21:44:06	2012-05-06	07:44:06	VR2W-112616	A69-9001-1255	1
2012-05-05 21:44:36	2012-05-06	07:44:36	VR2W-112617	A69-9001-1255	1
2012-05-06 03:01:57	2012-05-06	13:01:57	VR2W-112613	A69-9001-1255	1
2012-05-06 03:09:38	2012-05-06	13:09:38	VR2W-112613	A69-9001-1255	1
2012-05-06 03:14:27	2012-05-06	13:14:27	VR2W-112613	A69-9001-1255	1
2012-05-06 03:19:09	2012-05-06	13:19:09	VR2W-112613	A69-9001-1255	1
2012-05-06 03:54:20	2012-05-06	13:54:20	VR2W-112613	A69-9001-1255	1
2012-05-06 04:28:13	2012-05-06	14:28:13	VR2W-112613	A69-9001-1255	1
2012-05-06 05:04:29	2012-05-06	15:04:29	VR2W-112613	A69-9001-1255	1
2012-05-06 05:14:17	2012-05-06	15:14:17	VR2W-112613	A69-9001-1255	1
2012-05-06 05:32:57	2012-05-06	15:32:57	VR2W-112613	A69-9001-1255	1
2012-05-06 05:36:47	2012-05-06	15:36:47	VR2W-112613	A69-9001-1255	1
2012-05-06 05:41:11	2012-05-06	15:41:11	VR2W-112613	A69-9001-1255	1
2012-05-06 05:45:03	2012-05-06	15:45:03	VR2W-112613	A69-9001-1255	1
2012-05-06 05:49:31	2012-05-06	15:49:31	VR2W-112613	A69-9001-1255	1
2012-05-06 05:53:30	2012-05-06	15:53:30	VR2W-112613	A69-9001-1255	1
2012-05-06 05:58:13	2012-05-06	15:58:13	VR2W-112613	A69-9001-1255	1
2012-05-06 06:02:45	2012-05-06	16:02:45	VR2W-112613	A69-9001-1255	1
2012-05-06 06:17:12	2012-05-06	16:17:12	VR2W-112613	A69-9001-1255	1
2012-05-06 06:21:06	2012-05-06	16:21:06	VR2W-112613	A69-9001-1255	1
2012-05-06 06:25:36	2012-05-06	16:25:36	VR2W-112613	A69-9001-1255	1
2012-05-06 06:29:42	2012-05-06	16:29:42	VR2W-112613	A69-9001-1255	1
2012-05-06 06:34:37	2012-05-06	16:34:37	VR2W-112613	A69-9001-1255	1
2012-05-06 06:44:27	2012-05-06	16:44:27	VR2W-112613	A69-9001-1255	1
2012-05-06 06:49:22	2012-05-06	16:49:22	VR2W-112613	A69-9001-1255	1
2012-05-06 06:54:16	2012-05-06	16:54:16	VR2W-112613	A69-9001-1255	1
2012-05-06 06:59:07	2012-05-06	16:59:07	VR2W-112613	A69-9001-1255	1
2012-05-06 07:03:55	2012-05-06	17:03:55	VR2W-112613	A69-9001-1255	1
2012-05-06 07:24:55	2012-05-06	17:24:55	VR2W-112613	A69-9001-1255	1
2012-05-06 08:11:37	2012-05-06	18:11:37	VR2W-112613	A69-9001-1255	1
2012-05-06 20:46:55	2012-05-07	06:46:55	VR2W-112613	A69-9001-1255	1
2012-05-06 21:05:47	2012-05-07	07:05:47	VR2W-112618	A69-9001-1255	1
2012-05-06 21:47:34	2012-05-07	07:47:34	VR2W-112618	A69-9001-1255	1
2012-05-06 21:52:22	2012-05-07	07:52:22	VR2W-112618	A69-9001-1255	1
2012-05-06 22:01:24	2012-05-07	08:01:24	VR2W-112618	A69-9001-1255	1
2012-05-06 22:09:18	2012-05-07	08:09:18	VR2W-112615	A69-9001-1255	1
2012-05-06 22:17:36	2012-05-07	08:17:36	VR2W-112614	A69-9001-1255	1
2012-05-06 22:21:50	2012-05-07	08:21:50	VR2W-112614	A69-9001-1255	1
2012-05-06 22:25:24	2012-05-07	08:25:24	VR2W-112614	A69-9001-1255	1
2012-05-07 02:39:37	2012-05-07	12:39:37	VR2W-112613	A69-9001-1255	1
2012-05-07 03:34:56	2012-05-07	13:34:56	VR2W-112613	A69-9001-1255	1
2012-05-07 03:42:29	2012-05-07	13:42:29	VR2W-112613	A69-9001-1255	1
2012-05-07 03:45:59	2012-05-07	13:45:59	VR2W-112613	A69-9001-1255	1
2012-05-07 04:33:30	2012-05-07	14:33:30	VR2W-112613	A69-9001-1255	1
2012-05-07 04:37:16	2012-05-07	14:37:16	VR2W-112613	A69-9001-1255	1
2012-05-07 04:53:37	2012-05-07	14:53:37	VR2W-112613	A69-9001-1255	1
2012-05-07 06:10:40	2012-05-07	16:10:40	VR2W-112613	A69-9001-1255	1
2012-05-07 06:57:21	2012-05-07	16:57:21	VR2W-112613	A69-9001-1255	1
2012-05-07 07:00:48	2012-05-07	17:00:48	VR2W-112613	A69-9001-1255	1
2012-05-07 07:50:17	2012-05-07	17:50:17	VR2W-112613	A69-9001-1255	1
2012-05-07 08:06:51	2012-05-07	18:06:51	VR2W-112613	A69-9001-1255	1
2012-05-07 20:57:14	2012-05-08	06:57:14	VR2W-112618	A69-9001-1255	1
2012-05-07 21:05:19	2012-05-08	07:05:19	VR2W-112618	A69-9001-1255	1
2012-05-07 21:32:28	2012-05-08	07:32:28	VR2W-112618	A69-9001-1255	1
2012-05-07 21:37:08	2012-05-08	07:37:08	VR2W-112618	A69-9001-1255	1
2012-05-07 21:41:32	2012-05-08	07:41:32	VR2W-112618	A69-9001-1255	1
2012-05-07 22:16:25	2012-05-08	08:16:25	VR2W-112613	A69-9001-1255	1
2012-05-08 05:20:17	2012-05-08	15:20:17	VR2W-112613	A69-9001-1255	1
2012-05-08 06:04:26	2012-05-08	16:04:26	VR2W-112613	A69-9001-1255	1
2012-05-08 21:17:32	2012-05-09	07:17:32	VR2W-112616	A69-9001-1255	1
2012-05-08 21:26:29	2012-05-09	07:26:29	VR2W-112616	A69-9001-1255	1
2012-05-08 21:30:11	2012-05-09	07:30:11	VR2W-112616	A69-9001-1255	1
2012-05-08 21:37:21	2012-05-09	07:37:21	VR2W-112615	A69-9001-1255	1
2012-05-08 21:40:34	2012-05-09	07:40:34	VR2W-112614	A69-9001-1255	1
2012-05-09 07:51:23	2012-05-09	17:51:23	VR2W-112613	A69-9001-1255	1
2012-05-09 22:57:28	2012-05-10	08:57:28	VR2W-112612	A69-9001-1255	1
2012-05-10 00:28:37	2012-05-10	10:28:37	VR2W-112613	A69-9001-1255	1
2012-05-10 07:34:21	2012-05-10	17:34:21	VR2W-112613	A69-9001-1255	1
2012-05-10 22:19:16	2012-05-11	08:19:16	VR2W-112613	A69-9001-1255	1
2012-05-10 22:19:18	2012-05-11	08:19:18	VR2W-112612	A69-9001-1255	1
2012-05-10 22:37:01	2012-05-11	08:37:01	VR2W-112613	A69-9001-1255	1
2012-05-10 22:44:52	2012-05-11	08:44:52	VR2W-112613	A69-9001-1255	1
2012-05-10 22:48:14	2012-05-11	08:48:14	VR2W-112613	A69-9001-1255	1
2012-05-10 23:15:39	2012-05-11	09:15:39	VR2W-112613	A69-9001-1255	1
2012-05-10 23:20:23	2012-05-11	09:20:23	VR2W-112613	A69-9001-1255	1
2012-05-10 23:24:54	2012-05-11	09:24:54	VR2W-112613	A69-9001-1255	1
2012-05-10 23:29:03	2012-05-11	09:29:03	VR2W-112613	A69-9001-1255	1
2012-05-10 23:32:24	2012-05-11	09:32:24	VR2W-112613	A69-9001-1255	1
2012-05-10 23:35:50	2012-05-11	09:35:50	VR2W-112613	A69-9001-1255	1
2012-05-10 23:39:28	2012-05-11	09:39:28	VR2W-112613	A69-9001-1255	1
2012-05-10 23:52:38	2012-05-11	09:52:38	VR2W-112613	A69-9001-1255	1
2012-05-10 23:56:41	2012-05-11	09:56:41	VR2W-112613	A69-9001-1255	1
2012-05-11 01:23:28	2012-05-11	11:23:28	VR2W-112613	A69-9001-1255	1
2012-05-11 01:28:11	2012-05-11	11:28:11	VR2W-112613	A69-9001-1255	1
2012-05-11 01:32:41	2012-05-11	11:32:41	VR2W-112613	A69-9001-1255	1
2012-05-11 01:36:46	2012-05-11	11:36:46	VR2W-112613	A69-9001-1255	1
2012-05-11 02:00:54	2012-05-11	12:00:54	VR2W-112613	A69-9001-1255	1
2012-05-11 02:13:50	2012-05-11	12:13:50	VR2W-112613	A69-9001-1255	1
2012-05-11 02:18:08	2012-05-11	12:18:08	VR2W-112613	A69-9001-1255	1
2012-05-11 07:47:18	2012-05-11	17:47:18	VR2W-112613	A69-9001-1255	1
2012-05-11 20:54:19	2012-05-12	06:54:19	VR2W-112613	A69-9001-1255	1
2012-05-11 21:31:33	2012-05-12	07:31:33	VR2W-112617	A69-9001-1255	1
2012-05-11 21:35:56	2012-05-12	07:35:56	VR2W-112617	A69-9001-1255	1
2012-05-11 21:39:20	2012-05-12	07:39:20	VR2W-112618	A69-9001-1255	1
2012-05-11 21:47:45	2012-05-12	07:47:45	VR2W-112618	A69-9001-1255	1
2012-05-11 22:17:08	2012-05-12	08:17:08	VR2W-112618	A69-9001-1255	1
2012-05-11 23:08:07	2012-05-12	09:08:07	VR2W-112612	A69-9001-1255	1
2012-05-11 23:43:23	2012-05-12	09:43:23	VR2W-112613	A69-9001-1255	1
2012-05-11 23:48:04	2012-05-12	09:48:04	VR2W-112613	A69-9001-1255	1
2012-05-12 00:00:59	2012-05-12	10:00:59	VR2W-112613	A69-9001-1255	1
2012-05-12 00:12:21	2012-05-12	10:12:21	VR2W-112613	A69-9001-1255	1
2012-05-12 00:30:11	2012-05-12	10:30:11	VR2W-112613	A69-9001-1255	1
2012-05-12 00:34:09	2012-05-12	10:34:09	VR2W-112613	A69-9001-1255	1
2012-05-12 07:23:04	2012-05-12	17:23:04	VR2W-112613	A69-9001-1255	1
2012-05-12 21:07:34	2012-05-13	07:07:34	VR2W-112618	A69-9001-1255	1
2012-05-12 21:11:07	2012-05-13	07:11:07	VR2W-112618	A69-9001-1255	1
2012-05-12 21:15:00	2012-05-13	07:15:00	VR2W-112618	A69-9001-1255	1
2012-05-12 21:41:18	2012-05-13	07:41:18	VR2W-112618	A69-9001-1255	1
2012-05-12 21:50:27	2012-05-13	07:50:27	VR2W-112617	A69-9001-1255	1
2012-05-12 21:59:57	2012-05-13	07:59:57	VR2W-112614	A69-9001-1255	1
2012-05-12 22:33:40	2012-05-13	08:33:40	VR2W-112613	A69-9001-1255	1
2012-05-12 22:40:43	2012-05-13	08:40:43	VR2W-112614	A69-9001-1255	1
2012-05-12 23:50:04	2012-05-13	09:50:04	VR2W-112613	A69-9001-1255	1
2012-05-12 23:54:39	2012-05-13	09:54:39	VR2W-112613	A69-9001-1255	1
2012-05-13 00:02:29	2012-05-13	10:02:29	VR2W-112613	A69-9001-1255	1
2012-05-13 00:06:24	2012-05-13	10:06:24	VR2W-112613	A69-9001-1255	1
2012-05-13 00:10:56	2012-05-13	10:10:56	VR2W-112613	A69-9001-1255	1
2012-05-13 00:29:43	2012-05-13	10:29:43	VR2W-112613	A69-9001-1255	1
2012-05-13 00:33:00	2012-05-13	10:33:00	VR2W-112613	A69-9001-1255	1
2012-05-13 00:43:12	2012-05-13	10:43:12	VR2W-112613	A69-9001-1255	1
2012-05-13 00:51:09	2012-05-13	10:51:09	VR2W-112613	A69-9001-1255	1
2012-05-13 01:01:13	2012-05-13	11:01:13	VR2W-112614	A69-9001-1255	1
2012-05-13 01:59:08	2012-05-13	11:59:08	VR2W-112613	A69-9001-1255	1
2012-05-13 02:30:21	2012-05-13	12:30:21	VR2W-112613	A69-9001-1255	1
2012-05-13 02:42:33	2012-05-13	12:42:33	VR2W-112613	A69-9001-1255	1
2012-05-13 02:55:14	2012-05-13	12:55:14	VR2W-112613	A69-9001-1255	1
2012-05-13 03:31:16	2012-05-13	13:31:16	VR2W-112613	A69-9001-1255	1
2012-05-13 03:45:27	2012-05-13	13:45:27	VR2W-112613	A69-9001-1255	1
2012-05-13 03:49:41	2012-05-13	13:49:41	VR2W-112613	A69-9001-1255	1
2012-05-13 04:01:37	2012-05-13	14:01:37	VR2W-112613	A69-9001-1255	1
2012-05-13 21:43:14	2012-05-14	07:43:14	VR2W-112618	A69-9001-1255	1
2012-05-14 00:03:56	2012-05-14	10:03:56	VR2W-112613	A69-9001-1255	1
2012-05-14 00:17:34	2012-05-14	10:17:34	VR2W-112613	A69-9001-1255	1
2012-05-14 00:22:10	2012-05-14	10:22:10	VR2W-112613	A69-9001-1255	1
2012-05-14 00:26:26	2012-05-14	10:26:26	VR2W-112613	A69-9001-1255	1
2012-05-14 00:30:01	2012-05-14	10:30:01	VR2W-112613	A69-9001-1255	1
2012-05-14 00:33:57	2012-05-14	10:33:57	VR2W-112613	A69-9001-1255	1
2012-05-14 00:42:43	2012-05-14	10:42:43	VR2W-112613	A69-9001-1255	1
2012-05-14 00:50:01	2012-05-14	10:50:01	VR2W-112613	A69-9001-1255	1
2012-05-14 00:54:17	2012-05-14	10:54:17	VR2W-112613	A69-9001-1255	1
2012-05-14 01:11:04	2012-05-14	11:11:04	VR2W-112613	A69-9001-1255	1
2012-05-14 01:15:04	2012-05-14	11:15:04	VR2W-112613	A69-9001-1255	1
2012-05-14 01:35:22	2012-05-14	11:35:22	VR2W-112613	A69-9001-1255	1
2012-05-14 07:50:39	2012-05-14	17:50:39	VR2W-112614	A69-9001-1255	1
2012-05-14 20:55:59	2012-05-15	06:55:59	VR2W-112613	A69-9001-1255	1
2012-05-14 23:00:57	2012-05-15	09:00:57	VR2W-112613	A69-9001-1255	1
2012-05-14 23:07:55	2012-05-15	09:07:55	VR2W-112613	A69-9001-1255	1
2012-05-14 23:36:54	2012-05-15	09:36:54	VR2W-112613	A69-9001-1255	1
2012-05-14 23:43:44	2012-05-15	09:43:44	VR2W-112613	A69-9001-1255	1
2012-05-14 23:47:25	2012-05-15	09:47:25	VR2W-112613	A69-9001-1255	1
2012-05-15 00:04:44	2012-05-15	10:04:44	VR2W-112613	A69-9001-1255	1
2012-05-15 00:08:12	2012-05-15	10:08:12	VR2W-112613	A69-9001-1255	1
2012-05-15 00:15:54	2012-05-15	10:15:54	VR2W-112613	A69-9001-1255	1
2012-05-15 00:20:45	2012-05-15	10:20:45	VR2W-112613	A69-9001-1255	1
2012-05-15 00:30:05	2012-05-15	10:30:05	VR2W-112613	A69-9001-1255	1
2012-05-15 01:29:54	2012-05-15	11:29:54	VR2W-112613	A69-9001-1255	1
2012-05-15 01:36:59	2012-05-15	11:36:59	VR2W-112613	A69-9001-1255	1
2012-05-15 03:15:00	2012-05-15	13:15:00	VR2W-112613	A69-9001-1255	1
2012-05-15 03:31:28	2012-05-15	13:31:28	VR2W-112613	A69-9001-1255	1
2012-05-15 03:35:09	2012-05-15	13:35:09	VR2W-112613	A69-9001-1255	1
2012-05-15 04:42:54	2012-05-15	14:42:54	VR2W-112612	A69-9001-1255	1
2012-05-15 21:40:34	2012-05-16	07:40:34	VR2W-112616	A69-9001-1255	1
2012-05-16 00:24:22	2012-05-16	10:24:22	VR2W-112613	A69-9001-1255	1
2012-05-16 00:27:47	2012-05-16	10:27:47	VR2W-112613	A69-9001-1255	1
2012-05-16 00:56:10	2012-05-16	10:56:10	VR2W-112613	A69-9001-1255	1
2012-05-16 01:03:41	2012-05-16	11:03:41	VR2W-112613	A69-9001-1255	1
2012-05-16 01:07:08	2012-05-16	11:07:08	VR2W-112613	A69-9001-1255	1
2012-05-16 01:10:48	2012-05-16	11:10:48	VR2W-112613	A69-9001-1255	1
2012-05-16 01:24:28	2012-05-16	11:24:28	VR2W-112613	A69-9001-1255	1
2012-05-16 01:29:05	2012-05-16	11:29:05	VR2W-112613	A69-9001-1255	1
2012-05-16 01:33:23	2012-05-16	11:33:23	VR2W-112613	A69-9001-1255	1
2012-05-16 01:37:03	2012-05-16	11:37:03	VR2W-112613	A69-9001-1255	1
2012-05-16 02:18:55	2012-05-16	12:18:55	VR2W-112613	A69-9001-1255	1
2012-05-16 02:22:13	2012-05-16	12:22:13	VR2W-112613	A69-9001-1255	1
2012-05-16 02:25:34	2012-05-16	12:25:34	VR2W-112613	A69-9001-1255	1
2012-05-16 02:28:59	2012-05-16	12:28:59	VR2W-112613	A69-9001-1255	1
2012-05-16 02:54:31	2012-05-16	12:54:31	VR2W-112613	A69-9001-1255	1
2012-05-16 02:59:02	2012-05-16	12:59:02	VR2W-112613	A69-9001-1255	1
2012-05-16 03:03:12	2012-05-16	13:03:12	VR2W-112613	A69-9001-1255	1
2012-05-16 03:06:34	2012-05-16	13:06:34	VR2W-112613	A69-9001-1255	1
2012-05-16 03:13:44	2012-05-16	13:13:44	VR2W-112613	A69-9001-1255	1
2012-05-16 03:41:09	2012-05-16	13:41:09	VR2W-112613	A69-9001-1255	1
2012-05-16 03:44:53	2012-05-16	13:44:53	VR2W-112613	A69-9001-1255	1
2012-05-16 03:49:07	2012-05-16	13:49:07	VR2W-112613	A69-9001-1255	1
2012-05-16 03:52:37	2012-05-16	13:52:37	VR2W-112613	A69-9001-1255	1
2012-05-16 04:30:31	2012-05-16	14:30:31	VR2W-112613	A69-9001-1255	1
2012-05-16 21:39:21	2012-05-17	07:39:21	VR2W-112617	A69-9001-1255	1
2012-05-16 22:00:04	2012-05-17	08:00:04	VR2W-112614	A69-9001-1255	1
2012-05-17 02:09:15	2012-05-17	12:09:15	VR2W-112613	A69-9001-1255	1
2012-05-17 02:17:51	2012-05-17	12:17:51	VR2W-112613	A69-9001-1255	1
2012-05-17 02:38:13	2012-05-17	12:38:13	VR2W-112613	A69-9001-1255	1
2012-05-17 02:53:48	2012-05-17	12:53:48	VR2W-112613	A69-9001-1255	1
2012-05-17 03:39:50	2012-05-17	13:39:50	VR2W-112613	A69-9001-1255	1
2012-05-17 03:44:18	2012-05-17	13:44:18	VR2W-112613	A69-9001-1255	1
2012-05-17 03:48:19	2012-05-17	13:48:19	VR2W-112613	A69-9001-1255	1
2012-05-17 03:57:38	2012-05-17	13:57:38	VR2W-112613	A69-9001-1255	1
2012-05-17 04:33:15	2012-05-17	14:33:15	VR2W-112613	A69-9001-1255	1
2012-05-17 20:59:15	2012-05-18	06:59:15	VR2W-112618	A69-9001-1255	1
2012-05-17 21:04:20	2012-05-18	07:04:20	VR2W-112619	A69-9001-1255	1
2012-05-17 21:28:14	2012-05-18	07:28:14	VR2W-112618	A69-9001-1255	1
2012-05-17 21:32:34	2012-05-18	07:32:34	VR2W-112618	A69-9001-1255	1
2012-05-17 21:36:19	2012-05-18	07:36:19	VR2W-112618	A69-9001-1255	1
2012-05-17 21:40:34	2012-05-18	07:40:34	VR2W-112618	A69-9001-1255	1
2012-05-17 21:44:07	2012-05-18	07:44:07	VR2W-112618	A69-9001-1255	1
2012-05-17 21:47:53	2012-05-18	07:47:53	VR2W-112616	A69-9001-1255	1
2012-05-18 02:25:18	2012-05-18	12:25:18	VR2W-112613	A69-9001-1255	1
2012-05-18 02:46:52	2012-05-18	12:46:52	VR2W-112613	A69-9001-1255	1
2012-05-18 03:02:45	2012-05-18	13:02:45	VR2W-112613	A69-9001-1255	1
2012-05-18 04:01:50	2012-05-18	14:01:50	VR2W-112613	A69-9001-1255	1
2012-05-18 04:05:42	2012-05-18	14:05:42	VR2W-112613	A69-9001-1255	1
2012-05-18 04:23:31	2012-05-18	14:23:31	VR2W-112613	A69-9001-1255	1
2012-05-18 05:00:08	2012-05-18	15:00:08	VR2W-112613	A69-9001-1255	1
2012-05-18 21:22:05	2012-05-19	07:22:05	VR2W-112618	A69-9001-1255	1
2012-05-18 21:49:10	2012-05-19	07:49:10	VR2W-112614	A69-9001-1255	1
2012-05-18 22:01:53	2012-05-19	08:01:53	VR2W-112613	A69-9001-1255	1
2012-05-19 04:01:35	2012-05-19	14:01:35	VR2W-112613	A69-9001-1255	1
2012-05-19 07:34:02	2012-05-19	17:34:02	VR2W-112613	A69-9001-1255	1
2012-05-19 21:14:34	2012-05-20	07:14:34	VR2W-112618	A69-9001-1255	1
2012-05-19 21:19:09	2012-05-20	07:19:09	VR2W-112618	A69-9001-1255	1
2012-05-19 22:36:19	2012-05-20	08:36:19	VR2W-112613	A69-9001-1255	1
2012-05-20 04:37:52	2012-05-20	14:37:52	VR2W-112613	A69-9001-1255	1
2012-05-20 04:42:18	2012-05-20	14:42:18	VR2W-112613	A69-9001-1255	1
2012-05-20 04:50:51	2012-05-20	14:50:51	VR2W-112613	A69-9001-1255	1
2012-05-20 04:55:09	2012-05-20	14:55:09	VR2W-112613	A69-9001-1255	1
2012-05-20 04:58:49	2012-05-20	14:58:49	VR2W-112613	A69-9001-1255	1
2012-05-20 05:02:55	2012-05-20	15:02:55	VR2W-112613	A69-9001-1255	1
2012-05-20 05:12:42	2012-05-20	15:12:42	VR2W-112613	A69-9001-1255	1
2012-05-20 20:33:04	2012-05-21	06:33:04	VR2W-112617	A69-9001-1255	1
2012-05-20 20:49:55	2012-05-21	06:49:55	VR2W-112618	A69-9001-1255	1
2012-05-20 20:53:11	2012-05-21	06:53:11	VR2W-112618	A69-9001-1255	1
2012-05-20 20:56:28	2012-05-21	06:56:28	VR2W-112618	A69-9001-1255	1
2012-05-20 20:59:45	2012-05-21	06:59:45	VR2W-112618	A69-9001-1255	1
2012-05-20 21:09:55	2012-05-21	07:09:55	VR2W-112618	A69-9001-1255	1
2012-05-20 21:13:36	2012-05-21	07:13:36	VR2W-112618	A69-9001-1255	1
2012-05-20 21:17:42	2012-05-21	07:17:42	VR2W-112618	A69-9001-1255	1
2012-05-21 05:11:04	2012-05-21	15:11:04	VR2W-112613	A69-9001-1255	1
2012-05-21 05:44:28	2012-05-21	15:44:28	VR2W-112613	A69-9001-1255	1
2012-05-21 05:48:45	2012-05-21	15:48:45	VR2W-112613	A69-9001-1255	1
2012-05-21 06:25:30	2012-05-21	16:25:30	VR2W-112613	A69-9001-1255	1
2012-05-21 06:45:39	2012-05-21	16:45:39	VR2W-112613	A69-9001-1255	1
2012-05-21 21:21:53	2012-05-22	07:21:53	VR2W-112618	A69-9001-1255	1
2012-05-21 21:26:43	2012-05-22	07:26:43	VR2W-112618	A69-9001-1255	1
2012-05-21 21:31:27	2012-05-22	07:31:27	VR2W-112618	A69-9001-1255	1
2012-05-21 21:36:00	2012-05-22	07:36:00	VR2W-112618	A69-9001-1255	1
2012-05-21 21:40:10	2012-05-22	07:40:10	VR2W-112618	A69-9001-1255	1
2012-05-21 21:51:25	2012-05-22	07:51:25	VR2W-112617	A69-9001-1255	1
2012-05-21 22:11:47	2012-05-22	08:11:47	VR2W-112613	A69-9001-1255	1
2012-05-21 22:16:00	2012-05-22	08:16:00	VR2W-112613	A69-9001-1255	1
2012-05-22 02:32:33	2012-05-22	12:32:33	VR2W-112613	A69-9001-1255	1
2012-05-22 02:59:57	2012-05-22	12:59:57	VR2W-112613	A69-9001-1255	1
2012-05-22 03:07:27	2012-05-22	13:07:27	VR2W-112613	A69-9001-1255	1
2012-05-22 03:36:44	2012-05-22	13:36:44	VR2W-112613	A69-9001-1255	1
2012-05-22 03:41:39	2012-05-22	13:41:39	VR2W-112613	A69-9001-1255	1
2012-05-22 03:46:32	2012-05-22	13:46:32	VR2W-112613	A69-9001-1255	1
2012-05-22 03:51:22	2012-05-22	13:51:22	VR2W-112613	A69-9001-1255	1
2012-05-22 04:04:56	2012-05-22	14:04:56	VR2W-112613	A69-9001-1255	1
2012-05-22 04:28:28	2012-05-22	14:28:28	VR2W-112614	A69-9001-1255	1
2012-05-22 05:20:14	2012-05-22	15:20:14	VR2W-112613	A69-9001-1255	1
2012-05-22 05:26:40	2012-05-22	15:26:40	VR2W-112614	A69-9001-1255	1
2012-05-22 06:47:41	2012-05-22	16:47:41	VR2W-112613	A69-9001-1255	1
2012-05-22 07:26:18	2012-05-22	17:26:18	VR2W-112613	A69-9001-1255	1
2012-05-22 21:41:19	2012-05-23	07:41:19	VR2W-112618	A69-9001-1255	1
2012-05-22 21:46:15	2012-05-23	07:46:15	VR2W-112618	A69-9001-1255	1
2012-05-23 05:40:08	2012-05-23	15:40:08	VR2W-112613	A69-9001-1255	1
2012-05-23 05:47:34	2012-05-23	15:47:34	VR2W-112613	A69-9001-1255	1
2012-05-23 05:58:09	2012-05-23	15:58:09	VR2W-112613	A69-9001-1255	1
2012-05-23 06:53:37	2012-05-23	16:53:37	VR2W-112612	A69-9001-1255	1
2012-05-23 07:08:47	2012-05-23	17:08:47	VR2W-112612	A69-9001-1255	1
2012-05-23 21:07:21	2012-05-24	07:07:21	VR2W-112613	A69-9001-1255	1
2012-05-23 21:11:48	2012-05-24	07:11:48	VR2W-112613	A69-9001-1255	1
2012-05-23 22:00:56	2012-05-24	08:00:56	VR2W-112614	A69-9001-1255	1
2012-05-23 22:05:27	2012-05-24	08:05:27	VR2W-112614	A69-9001-1255	1
2012-05-23 22:19:48	2012-05-24	08:19:48	VR2W-112613	A69-9001-1255	1
2012-05-23 22:24:43	2012-05-24	08:24:43	VR2W-112613	A69-9001-1255	1
2012-05-24 05:24:07	2012-05-24	15:24:07	VR2W-112612	A69-9001-1255	1
2012-05-24 22:15:17	2012-05-25	08:15:17	VR2W-112613	A69-9001-1255	1
2012-05-25 03:21:06	2012-05-25	13:21:06	VR2W-112613	A69-9001-1255	1
2012-05-25 03:44:59	2012-05-25	13:44:59	VR2W-112613	A69-9001-1255	1
2012-05-25 07:08:08	2012-05-25	17:08:08	VR2W-112612	A69-9001-1255	1
2012-05-25 07:12:40	2012-05-25	17:12:40	VR2W-112613	A69-9001-1255	1
2012-05-25 07:28:18	2012-05-25	17:28:18	VR2W-112613	A69-9001-1255	1
2012-05-25 21:11:55	2012-05-26	07:11:55	VR2W-112613	A69-9001-1255	1
2012-05-25 21:16:11	2012-05-26	07:16:11	VR2W-112613	A69-9001-1255	1
2012-05-25 21:22:38	2012-05-26	07:22:38	VR2W-112614	A69-9001-1255	1
2012-05-25 21:36:36	2012-05-26	07:36:36	VR2W-112618	A69-9001-1255	1
2012-05-25 22:20:39	2012-05-26	08:20:39	VR2W-112616	A69-9001-1255	1
2012-05-26 06:02:11	2012-05-26	16:02:11	VR2W-112613	A69-9001-1255	1
2012-05-26 06:14:03	2012-05-26	16:14:03	VR2W-112613	A69-9001-1255	1
2012-05-26 06:41:54	2012-05-26	16:41:54	VR2W-112613	A69-9001-1255	1
2012-05-26 06:49:39	2012-05-26	16:49:39	VR2W-112613	A69-9001-1255	1
2012-05-26 07:35:44	2012-05-26	17:35:44	VR2W-112613	A69-9001-1255	1
2012-05-26 07:39:46	2012-05-26	17:39:46	VR2W-112613	A69-9001-1255	1
2012-05-26 07:49:10	2012-05-26	17:49:10	VR2W-112613	A69-9001-1255	1
2012-05-26 21:57:56	2012-05-27	07:57:56	VR2W-112614	A69-9001-1255	1
2012-05-26 22:35:19	2012-05-27	08:35:19	VR2W-112613	A69-9001-1255	1
2012-05-26 23:02:38	2012-05-27	09:02:38	VR2W-112613	A69-9001-1255	1
2012-05-26 23:11:32	2012-05-27	09:11:32	VR2W-112613	A69-9001-1255	1
2012-05-26 23:32:38	2012-05-27	09:32:38	VR2W-112613	A69-9001-1255	1
2012-05-26 23:37:13	2012-05-27	09:37:13	VR2W-112613	A69-9001-1255	1
2012-05-26 23:45:01	2012-05-27	09:45:01	VR2W-112613	A69-9001-1255	1
2012-05-26 23:53:17	2012-05-27	09:53:17	VR2W-112613	A69-9001-1255	1
2012-05-27 00:05:53	2012-05-27	10:05:53	VR2W-112613	A69-9001-1255	1
2012-05-27 00:09:16	2012-05-27	10:09:16	VR2W-112613	A69-9001-1255	1
2012-05-27 00:54:47	2012-05-27	10:54:47	VR2W-112613	A69-9001-1255	1
2012-05-27 01:04:33	2012-05-27	11:04:33	VR2W-112613	A69-9001-1255	1
2012-05-27 02:42:19	2012-05-27	12:42:19	VR2W-112613	A69-9001-1255	1
2012-05-27 03:21:19	2012-05-27	13:21:19	VR2W-112613	A69-9001-1255	1
2012-05-27 07:52:32	2012-05-27	17:52:32	VR2W-112613	A69-9001-1255	1
2012-05-27 22:22:23	2012-05-28	08:22:23	VR2W-112613	A69-9001-1255	1
2012-05-27 22:26:04	2012-05-28	08:26:04	VR2W-112613	A69-9001-1255	1
2012-05-27 22:28:48	2012-05-28	08:28:48	VR2W-112612	A69-9001-1255	1
2012-05-27 23:04:51	2012-05-28	09:04:51	VR2W-112613	A69-9001-1255	1
2012-05-27 23:12:37	2012-05-28	09:12:37	VR2W-112613	A69-9001-1255	1
2012-05-28 00:21:10	2012-05-28	10:21:10	VR2W-112613	A69-9001-1255	1
2012-05-28 01:13:19	2012-05-28	11:13:19	VR2W-112613	A69-9001-1255	1
2012-05-28 07:47:48	2012-05-28	17:47:48	VR2W-112613	A69-9001-1255	1
2012-05-28 22:36:53	2012-05-29	08:36:53	VR2W-112613	A69-9001-1255	1
2012-05-28 23:37:39	2012-05-29	09:37:39	VR2W-112614	A69-9001-1255	1
2012-05-28 23:42:30	2012-05-29	09:42:30	VR2W-112614	A69-9001-1255	1
2012-05-29 00:55:59	2012-05-29	10:55:59	VR2W-112613	A69-9001-1255	1
2012-05-29 01:17:41	2012-05-29	11:17:41	VR2W-112613	A69-9001-1255	1
2012-05-29 01:41:38	2012-05-29	11:41:38	VR2W-112612	A69-9001-1255	1
2012-05-29 07:38:17	2012-05-29	17:38:17	VR2W-112613	A69-9001-1255	1
2012-05-29 21:24:52	2012-05-30	07:24:52	VR2W-112613	A69-9001-1255	1
2012-05-29 21:35:28	2012-05-30	07:35:28	VR2W-112614	A69-9001-1255	1
2012-05-29 22:32:29	2012-05-30	08:32:29	VR2W-112613	A69-9001-1255	1
2012-05-29 23:00:01	2012-05-30	09:00:01	VR2W-112613	A69-9001-1255	1
2012-05-29 23:22:01	2012-05-30	09:22:01	VR2W-112613	A69-9001-1255	1
2012-05-29 23:30:20	2012-05-30	09:30:20	VR2W-112613	A69-9001-1255	1
2012-05-30 01:17:23	2012-05-30	11:17:23	VR2W-112613	A69-9001-1255	1
2012-05-30 02:07:10	2012-05-30	12:07:10	VR2W-112613	A69-9001-1255	1
2012-05-30 02:14:19	2012-05-30	12:14:19	VR2W-112613	A69-9001-1255	1
2012-05-30 03:19:51	2012-05-30	13:19:51	VR2W-112613	A69-9001-1255	1
2012-05-30 21:42:56	2012-05-31	07:42:56	VR2W-112613	A69-9001-1255	1
2012-05-30 21:47:07	2012-05-31	07:47:07	VR2W-112614	A69-9001-1255	1
2012-05-30 21:50:25	2012-05-31	07:50:25	VR2W-112614	A69-9001-1255	1
2012-05-30 22:41:43	2012-05-31	08:41:43	VR2W-112613	A69-9001-1255	1
2012-05-30 23:03:49	2012-05-31	09:03:49	VR2W-112612	A69-9001-1255	1
2012-05-30 23:42:46	2012-05-31	09:42:46	VR2W-112612	A69-9001-1255	1
2012-05-30 23:49:35	2012-05-31	09:49:35	VR2W-112612	A69-9001-1255	1
2012-05-30 23:53:14	2012-05-31	09:53:14	VR2W-112612	A69-9001-1255	1
2012-05-30 23:57:17	2012-05-31	09:57:17	VR2W-112612	A69-9001-1255	1
2012-05-31 00:02:09	2012-05-31	10:02:09	VR2W-112612	A69-9001-1255	1
2012-05-31 00:06:57	2012-05-31	10:06:57	VR2W-112612	A69-9001-1255	1
2012-05-31 00:11:38	2012-05-31	10:11:38	VR2W-112612	A69-9001-1255	1
2012-05-31 00:19:56	2012-05-31	10:19:56	VR2W-112612	A69-9001-1255	1
2012-05-31 00:20:25	2012-05-31	10:20:25	VR2W-112611	A69-9001-1255	1
2012-05-31 00:24:27	2012-05-31	10:24:27	VR2W-112612	A69-9001-1255	1
2012-05-31 00:28:35	2012-05-31	10:28:35	VR2W-112612	A69-9001-1255	1
2012-05-31 00:38:54	2012-05-31	10:38:54	VR2W-112612	A69-9001-1255	1
2012-05-31 00:56:15	2012-05-31	10:56:15	VR2W-112612	A69-9001-1255	1
2012-05-31 01:01:07	2012-05-31	11:01:07	VR2W-112612	A69-9001-1255	1
2012-05-31 01:05:55	2012-05-31	11:05:55	VR2W-112612	A69-9001-1255	1
2012-05-31 01:10:35	2012-05-31	11:10:35	VR2W-112612	A69-9001-1255	1
2012-05-31 01:14:59	2012-05-31	11:14:59	VR2W-112612	A69-9001-1255	1
2012-05-31 01:18:51	2012-05-31	11:18:51	VR2W-112612	A69-9001-1255	1
2012-05-31 01:19:21	2012-05-31	11:19:21	VR2W-112611	A69-9001-1255	1
2012-05-31 01:23:22	2012-05-31	11:23:22	VR2W-112612	A69-9001-1255	1
2012-05-31 01:27:27	2012-05-31	11:27:27	VR2W-112612	A69-9001-1255	1
2012-05-31 01:32:23	2012-05-31	11:32:23	VR2W-112612	A69-9001-1255	1
2012-05-31 01:51:55	2012-05-31	11:51:55	VR2W-112612	A69-9001-1255	1
2012-05-31 01:56:39	2012-05-31	11:56:39	VR2W-112613	A69-9001-1255	1
2012-05-31 01:56:41	2012-05-31	11:56:41	VR2W-112612	A69-9001-1255	1
2012-05-31 02:01:15	2012-05-31	12:01:15	VR2W-112612	A69-9001-1255	1
2012-05-31 02:09:02	2012-05-31	12:09:02	VR2W-112612	A69-9001-1255	1
2012-05-31 02:17:13	2012-05-31	12:17:13	VR2W-112612	A69-9001-1255	1
2012-05-31 02:17:13	2012-05-31	12:17:13	VR2W-112611	A69-9001-1255	1
2012-05-31 02:21:01	2012-05-31	12:21:01	VR2W-112612	A69-9001-1255	1
2012-05-31 02:36:54	2012-05-31	12:36:54	VR2W-112612	A69-9001-1255	1
2012-05-31 02:40:47	2012-05-31	12:40:47	VR2W-112612	A69-9001-1255	1
2012-05-31 02:45:15	2012-05-31	12:45:15	VR2W-112612	A69-9001-1255	1
2012-05-31 02:58:49	2012-05-31	12:58:49	VR2W-112612	A69-9001-1255	1
2012-05-31 03:07:23	2012-05-31	13:07:23	VR2W-112612	A69-9001-1255	1
2012-05-31 03:17:00	2012-05-31	13:17:00	VR2W-112613	A69-9001-1255	1
2012-05-31 04:13:14	2012-05-31	14:13:14	VR2W-112613	A69-9001-1255	1
2012-05-31 04:21:07	2012-05-31	14:21:07	VR2W-112613	A69-9001-1255	1
2012-05-31 21:38:35	2012-06-01	07:38:35	VR2W-112613	A69-9001-1255	1
2012-05-31 21:41:24	2012-06-01	07:41:24	VR2W-112614	A69-9001-1255	1
2012-06-01 01:01:30	2012-06-01	11:01:30	VR2W-112613	A69-9001-1255	1
2012-06-01 01:09:47	2012-06-01	11:09:47	VR2W-112613	A69-9001-1255	1
2012-06-01 01:34:26	2012-06-01	11:34:26	VR2W-112613	A69-9001-1255	1
2012-06-01 01:47:52	2012-06-01	11:47:52	VR2W-112613	A69-9001-1255	1
2012-06-01 01:58:37	2012-06-01	11:58:37	VR2W-112614	A69-9001-1255	1
2012-06-01 02:12:44	2012-06-01	12:12:44	VR2W-112613	A69-9001-1255	1
2012-06-01 02:17:24	2012-06-01	12:17:24	VR2W-112613	A69-9001-1255	1
2012-06-01 03:44:28	2012-06-01	13:44:28	VR2W-112613	A69-9001-1255	1
2012-06-01 04:07:39	2012-06-01	14:07:39	VR2W-112614	A69-9001-1255	1
2012-06-01 04:57:13	2012-06-01	14:57:13	VR2W-112612	A69-9001-1255	1
2012-06-01 05:58:33	2012-06-01	15:58:33	VR2W-112612	A69-9001-1255	1
2012-06-01 21:06:33	2012-06-02	07:06:33	VR2W-112613	A69-9001-1255	1
2012-06-01 21:47:47	2012-06-02	07:47:47	VR2W-112613	A69-9001-1255	1
2012-06-02 01:36:25	2012-06-02	11:36:25	VR2W-112613	A69-9001-1255	1
2012-06-02 02:35:08	2012-06-02	12:35:08	VR2W-112613	A69-9001-1255	1
2012-06-02 03:17:02	2012-06-02	13:17:02	VR2W-112613	A69-9001-1255	1
2012-06-02 04:23:15	2012-06-02	14:23:15	VR2W-112613	A69-9001-1255	1
2012-06-02 04:58:17	2012-06-02	14:58:17	VR2W-112613	A69-9001-1255	1
2012-06-02 07:44:20	2012-06-02	17:44:20	VR2W-112613	A69-9001-1255	1
2012-06-02 21:00:21	2012-06-03	07:00:21	VR2W-112613	A69-9001-1255	1
2012-06-02 21:07:23	2012-06-03	07:07:23	VR2W-112616	A69-9001-1255	1
2012-06-03 02:06:27	2012-06-03	12:06:27	VR2W-112613	A69-9001-1255	1
2012-06-03 02:40:45	2012-06-03	12:40:45	VR2W-112613	A69-9001-1255	1
2012-06-03 02:48:07	2012-06-03	12:48:07	VR2W-112613	A69-9001-1255	1
2012-06-03 03:05:18	2012-06-03	13:05:18	VR2W-112613	A69-9001-1255	1
2012-06-03 04:12:24	2012-06-03	14:12:24	VR2W-112613	A69-9001-1255	1
2012-06-03 21:12:07	2012-06-04	07:12:07	VR2W-112618	A69-9001-1255	1
2012-06-03 21:32:14	2012-06-04	07:32:14	VR2W-112618	A69-9001-1255	1
2012-06-03 21:36:08	2012-06-04	07:36:08	VR2W-112618	A69-9001-1255	1
2012-06-03 21:51:18	2012-06-04	07:51:18	VR2W-112616	A69-9001-1255	1
2012-06-03 22:05:58	2012-06-04	08:05:58	VR2W-112614	A69-9001-1255	1
2012-06-04 02:55:25	2012-06-04	12:55:25	VR2W-112613	A69-9001-1255	1
2012-06-04 03:35:41	2012-06-04	13:35:41	VR2W-112613	A69-9001-1255	1
2012-06-04 03:55:36	2012-06-04	13:55:36	VR2W-112613	A69-9001-1255	1
2012-06-04 04:11:43	2012-06-04	14:11:43	VR2W-112613	A69-9001-1255	1
2012-06-04 06:01:45	2012-06-04	16:01:45	VR2W-112613	A69-9001-1255	1
2012-06-04 06:13:15	2012-06-04	16:13:15	VR2W-112613	A69-9001-1255	1
2012-06-04 06:53:42	2012-06-04	16:53:42	VR2W-112613	A69-9001-1255	1
2012-06-04 07:55:54	2012-06-04	17:55:54	VR2W-112613	A69-9001-1255	1
2012-06-04 20:59:23	2012-06-05	06:59:23	VR2W-112616	A69-9001-1255	1
2012-06-04 21:03:31	2012-06-05	07:03:31	VR2W-112618	A69-9001-1255	1
2012-06-04 21:04:03	2012-06-05	07:04:03	VR2W-112617	A69-9001-1255	1
2012-06-04 21:08:20	2012-06-05	07:08:20	VR2W-112618	A69-9001-1255	1
2012-06-04 21:17:28	2012-06-05	07:17:28	VR2W-112618	A69-9001-1255	1
2012-06-04 21:39:04	2012-06-05	07:39:04	VR2W-112618	A69-9001-1255	1
2012-06-04 21:43:21	2012-06-05	07:43:21	VR2W-112618	A69-9001-1255	1
2012-06-04 21:50:51	2012-06-05	07:50:51	VR2W-112616	A69-9001-1255	1
2012-06-04 22:05:19	2012-06-05	08:05:19	VR2W-112613	A69-9001-1255	1
2012-06-04 22:09:23	2012-06-05	08:09:23	VR2W-112613	A69-9001-1255	1
2012-06-05 03:45:30	2012-06-05	13:45:30	VR2W-112613	A69-9001-1255	1
2012-06-05 04:50:41	2012-06-05	14:50:41	VR2W-112613	A69-9001-1255	1
2012-06-05 05:27:33	2012-06-05	15:27:33	VR2W-112613	A69-9001-1255	1
2012-06-05 06:25:13	2012-06-05	16:25:13	VR2W-112613	A69-9001-1255	1
2012-06-05 07:40:23	2012-06-05	17:40:23	VR2W-112613	A69-9001-1255	1
2012-06-05 20:52:06	2012-06-06	06:52:06	VR2W-112614	A69-9001-1255	1
2012-06-05 21:50:21	2012-06-06	07:50:21	VR2W-112618	A69-9001-1255	1
2012-06-05 22:02:53	2012-06-06	08:02:53	VR2W-112618	A69-9001-1255	1
2012-06-06 04:03:30	2012-06-06	14:03:30	VR2W-112613	A69-9001-1255	1
2012-06-06 04:27:32	2012-06-06	14:27:32	VR2W-112613	A69-9001-1255	1
2012-06-06 04:57:24	2012-06-06	14:57:24	VR2W-112613	A69-9001-1255	1
2012-06-06 05:01:14	2012-06-06	15:01:14	VR2W-112613	A69-9001-1255	1
2012-06-06 05:05:38	2012-06-06	15:05:38	VR2W-112613	A69-9001-1255	1
2012-06-06 05:27:16	2012-06-06	15:27:16	VR2W-112613	A69-9001-1255	1
2012-06-06 05:51:31	2012-06-06	15:51:31	VR2W-112613	A69-9001-1255	1
2012-06-06 06:26:49	2012-06-06	16:26:49	VR2W-112613	A69-9001-1255	1
2012-06-06 06:31:33	2012-06-06	16:31:33	VR2W-112613	A69-9001-1255	1
2012-06-06 06:46:52	2012-06-06	16:46:52	VR2W-112613	A69-9001-1255	1
2012-06-06 06:50:22	2012-06-06	16:50:22	VR2W-112613	A69-9001-1255	1
2012-06-06 06:58:15	2012-06-06	16:58:15	VR2W-112613	A69-9001-1255	1
2012-06-06 07:09:10	2012-06-06	17:09:10	VR2W-112613	A69-9001-1255	1
2012-06-06 07:21:17	2012-06-06	17:21:17	VR2W-112613	A69-9001-1255	1
2012-06-06 21:03:34	2012-06-07	07:03:34	VR2W-112617	A69-9001-1255	1
2012-06-06 21:29:42	2012-06-07	07:29:42	VR2W-112618	A69-9001-1255	1
2012-06-06 22:32:47	2012-06-07	08:32:47	VR2W-112613	A69-9001-1255	1
2012-06-07 05:31:22	2012-06-07	15:31:22	VR2W-112613	A69-9001-1255	1
2012-06-07 06:39:44	2012-06-07	16:39:44	VR2W-112614	A69-9001-1255	1
2012-06-07 20:59:29	2012-06-08	06:59:29	VR2W-112616	A69-9001-1255	1
2012-06-07 21:24:53	2012-06-08	07:24:53	VR2W-112618	A69-9001-1255	1
2012-06-07 22:01:35	2012-06-08	08:01:35	VR2W-112618	A69-9001-1255	1
2012-06-07 22:59:05	2012-06-08	08:59:05	VR2W-112613	A69-9001-1255	1
2012-06-08 05:57:44	2012-06-08	15:57:44	VR2W-112613	A69-9001-1255	1
2012-06-08 22:49:21	2012-06-09	08:49:21	VR2W-112613	A69-9001-1255	1
2012-06-08 22:53:13	2012-06-09	08:53:13	VR2W-112613	A69-9001-1255	1
2012-06-09 08:03:14	2012-06-09	18:03:14	VR2W-112613	A69-9001-1255	1
2012-06-09 22:28:25	2012-06-10	08:28:25	VR2W-112618	A69-9001-1255	1
2012-06-09 22:38:32	2012-06-10	08:38:32	VR2W-112616	A69-9001-1255	1
2012-06-09 22:41:39	2012-06-10	08:41:39	VR2W-112614	A69-9001-1255	1
2012-06-10 00:09:00	2012-06-10	10:09:00	VR2W-112613	A69-9001-1255	1
2012-06-10 01:28:41	2012-06-10	11:28:41	VR2W-112613	A69-9001-1255	1
2012-06-10 02:57:30	2012-06-10	12:57:30	VR2W-112613	A69-9001-1255	1
2012-06-10 02:59:28	2012-06-10	12:59:28	VR2W-112612	A69-9001-1255	1
2012-06-10 20:56:32	2012-06-11	06:56:32	VR2W-112614	A69-9001-1255	1
2012-06-10 21:39:47	2012-06-11	07:39:47	VR2W-112618	A69-9001-1255	1
2012-06-10 21:44:08	2012-06-11	07:44:08	VR2W-112618	A69-9001-1255	1
2012-06-10 21:52:15	2012-06-11	07:52:15	VR2W-112618	A69-9001-1255	1
2012-06-10 22:03:32	2012-06-11	08:03:32	VR2W-112618	A69-9001-1255	1
2012-06-10 23:03:00	2012-06-11	09:03:00	VR2W-112616	A69-9001-1255	1
2012-06-10 23:27:53	2012-06-11	09:27:53	VR2W-112613	A69-9001-1255	1
2012-06-11 00:02:09	2012-06-11	10:02:09	VR2W-112613	A69-9001-1255	1
2012-06-11 00:18:25	2012-06-11	10:18:25	VR2W-112613	A69-9001-1255	1
2012-06-11 00:36:16	2012-06-11	10:36:16	VR2W-112613	A69-9001-1255	1
2012-06-11 00:39:49	2012-06-11	10:39:49	VR2W-112613	A69-9001-1255	1
2012-06-11 00:43:37	2012-06-11	10:43:37	VR2W-112613	A69-9001-1255	1
2012-06-11 01:10:41	2012-06-11	11:10:41	VR2W-112613	A69-9001-1255	1
2012-06-11 04:19:06	2012-06-11	14:19:06	VR2W-112613	A69-9001-1255	1
2012-06-11 08:03:22	2012-06-11	18:03:22	VR2W-112613	A69-9001-1255	1
2012-06-11 08:05:36	2012-06-11	18:05:36	VR2W-112612	A69-9001-1255	1
2012-06-11 20:58:55	2012-06-12	06:58:55	VR2W-112614	A69-9001-1255	1
2012-06-11 21:02:50	2012-06-12	07:02:50	VR2W-112614	A69-9001-1255	1
2012-06-11 21:33:24	2012-06-12	07:33:24	VR2W-112618	A69-9001-1255	1
2012-06-11 21:38:17	2012-06-12	07:38:17	VR2W-112618	A69-9001-1255	1
2012-06-11 23:31:30	2012-06-12	09:31:30	VR2W-112613	A69-9001-1255	1
2012-06-12 01:31:44	2012-06-12	11:31:44	VR2W-112613	A69-9001-1255	1
2012-06-12 03:45:31	2012-06-12	13:45:31	VR2W-112612	A69-9001-1255	1
2012-06-12 03:50:22	2012-06-12	13:50:22	VR2W-112612	A69-9001-1255	1
2012-06-12 05:23:05	2012-06-12	15:23:05	VR2W-112613	A69-9001-1255	1
2012-06-12 07:50:53	2012-06-12	17:50:53	VR2W-112613	A69-9001-1255	1
2012-06-12 08:08:08	2012-06-12	18:08:08	VR2W-112614	A69-9001-1255	1
2012-06-12 20:50:39	2012-06-13	06:50:39	VR2W-112613	A69-9001-1255	1
2012-06-12 20:58:57	2012-06-13	06:58:57	VR2W-112613	A69-9001-1255	1
2012-06-12 21:07:37	2012-06-13	07:07:37	VR2W-112613	A69-9001-1255	1
2012-06-12 21:18:07	2012-06-13	07:18:07	VR2W-112613	A69-9001-1255	1
2012-06-12 21:27:08	2012-06-13	07:27:08	VR2W-112613	A69-9001-1255	1
2012-06-12 21:35:34	2012-06-13	07:35:34	VR2W-112614	A69-9001-1255	1
2012-06-12 21:45:17	2012-06-13	07:45:17	VR2W-112615	A69-9001-1255	1
2012-06-12 22:24:12	2012-06-13	08:24:12	VR2W-112614	A69-9001-1255	1
2012-06-12 23:32:18	2012-06-13	09:32:18	VR2W-112613	A69-9001-1255	1
2012-06-12 23:51:41	2012-06-13	09:51:41	VR2W-112613	A69-9001-1255	1
2012-06-12 23:55:20	2012-06-13	09:55:20	VR2W-112613	A69-9001-1255	1
2012-06-12 23:58:00	2012-06-13	09:58:00	VR2W-112614	A69-9001-1255	1
2012-06-12 23:59:00	2012-06-13	09:59:00	VR2W-112612	A69-9001-1255	1
2012-06-13 00:04:13	2012-06-13	10:04:13	VR2W-112613	A69-9001-1255	1
2012-06-13 00:08:57	2012-06-13	10:08:57	VR2W-112613	A69-9001-1255	1
2012-06-13 00:14:44	2012-06-13	10:14:44	VR2W-112614	A69-9001-1255	1
2012-06-13 00:20:58	2012-06-13	10:20:58	VR2W-112613	A69-9001-1255	1
2012-06-13 00:31:59	2012-06-13	10:31:59	VR2W-112613	A69-9001-1255	1
2012-06-13 00:58:07	2012-06-13	10:58:07	VR2W-112613	A69-9001-1255	1
2012-06-13 01:15:47	2012-06-13	11:15:47	VR2W-112614	A69-9001-1255	1
2012-06-13 01:56:58	2012-06-13	11:56:58	VR2W-112613	A69-9001-1255	1
2012-06-13 02:50:55	2012-06-13	12:50:55	VR2W-112613	A69-9001-1255	1
2012-06-13 03:06:31	2012-06-13	13:06:31	VR2W-112613	A69-9001-1255	1
2012-06-13 03:09:55	2012-06-13	13:09:55	VR2W-112613	A69-9001-1255	1
2012-06-13 03:25:31	2012-06-13	13:25:31	VR2W-112613	A69-9001-1255	1
2012-06-13 08:05:03	2012-06-13	18:05:03	VR2W-112613	A69-9001-1255	1
2012-06-13 22:04:18	2012-06-14	08:04:18	VR2W-112614	A69-9001-1255	1
2012-06-13 23:55:24	2012-06-14	09:55:24	VR2W-112613	A69-9001-1255	1
2012-06-14 01:10:44	2012-06-14	11:10:44	VR2W-112613	A69-9001-1255	1
2012-06-14 01:27:33	2012-06-14	11:27:33	VR2W-112613	A69-9001-1255	1
2012-06-14 01:44:29	2012-06-14	11:44:29	VR2W-112613	A69-9001-1255	1
2012-06-14 02:39:39	2012-06-14	12:39:39	VR2W-112613	A69-9001-1255	1
2012-06-14 03:14:48	2012-06-14	13:14:48	VR2W-112613	A69-9001-1255	1
2012-06-14 03:18:42	2012-06-14	13:18:42	VR2W-112613	A69-9001-1255	1
2012-06-14 03:27:26	2012-06-14	13:27:26	VR2W-112613	A69-9001-1255	1
2012-06-14 04:51:42	2012-06-14	14:51:42	VR2W-112613	A69-9001-1255	1
2012-06-14 05:02:58	2012-06-14	15:02:58	VR2W-112613	A69-9001-1255	1
2012-06-14 07:54:58	2012-06-14	17:54:58	VR2W-112613	A69-9001-1255	1
2012-06-14 20:44:35	2012-06-15	06:44:35	VR2W-112616	A69-9001-1255	1
2012-06-14 21:19:33	2012-06-15	07:19:33	VR2W-112618	A69-9001-1255	1
2012-06-14 21:33:59	2012-06-15	07:33:59	VR2W-112617	A69-9001-1255	1
2012-06-14 21:43:25	2012-06-15	07:43:25	VR2W-112614	A69-9001-1255	1
2012-06-14 21:56:49	2012-06-15	07:56:49	VR2W-112613	A69-9001-1255	1
2012-06-14 22:00:50	2012-06-15	08:00:50	VR2W-112613	A69-9001-1255	1
2012-06-14 23:24:10	2012-06-15	09:24:10	VR2W-112612	A69-9001-1255	1
2012-06-14 23:34:01	2012-06-15	09:34:01	VR2W-112612	A69-9001-1255	1
2012-06-15 00:16:29	2012-06-15	10:16:29	VR2W-112613	A69-9001-1255	1
2012-06-15 00:28:37	2012-06-15	10:28:37	VR2W-112613	A69-9001-1255	1
2012-06-15 01:23:55	2012-06-15	11:23:55	VR2W-112613	A69-9001-1255	1
2012-06-15 02:03:44	2012-06-15	12:03:44	VR2W-112613	A69-9001-1255	1
2012-06-15 02:50:12	2012-06-15	12:50:12	VR2W-112613	A69-9001-1255	1
2012-06-15 02:54:15	2012-06-15	12:54:15	VR2W-112613	A69-9001-1255	1
2012-06-15 03:08:25	2012-06-15	13:08:25	VR2W-112613	A69-9001-1255	1
2012-06-15 03:12:38	2012-06-15	13:12:38	VR2W-112613	A69-9001-1255	1
2012-06-15 03:59:26	2012-06-15	13:59:26	VR2W-112613	A69-9001-1255	1
2012-06-15 04:03:54	2012-06-15	14:03:54	VR2W-112613	A69-9001-1255	1
2012-06-15 04:12:38	2012-06-15	14:12:38	VR2W-112613	A69-9001-1255	1
2012-06-15 04:35:26	2012-06-15	14:35:26	VR2W-112613	A69-9001-1255	1
2012-06-15 05:07:05	2012-06-15	15:07:05	VR2W-112613	A69-9001-1255	1
2012-06-15 06:21:06	2012-06-15	16:21:06	VR2W-112613	A69-9001-1255	1
2012-06-15 07:55:59	2012-06-15	17:55:59	VR2W-112613	A69-9001-1255	1
2012-06-15 21:43:43	2012-06-16	07:43:43	VR2W-112618	A69-9001-1255	1
2012-06-16 00:28:08	2012-06-16	10:28:08	VR2W-112613	A69-9001-1255	1
2012-06-16 01:06:16	2012-06-16	11:06:16	VR2W-112613	A69-9001-1255	1
2012-06-16 01:34:18	2012-06-16	11:34:18	VR2W-112613	A69-9001-1255	1
2012-06-16 01:57:29	2012-06-16	11:57:29	VR2W-112613	A69-9001-1255	1
2012-06-16 02:26:32	2012-06-16	12:26:32	VR2W-112613	A69-9001-1255	1
2012-06-16 02:30:06	2012-06-16	12:30:06	VR2W-112613	A69-9001-1255	1
2012-06-16 02:47:18	2012-06-16	12:47:18	VR2W-112613	A69-9001-1255	1
2012-06-16 03:14:26	2012-06-16	13:14:26	VR2W-112613	A69-9001-1255	1
2012-06-16 03:54:53	2012-06-16	13:54:53	VR2W-112613	A69-9001-1255	1
2012-06-16 03:58:20	2012-06-16	13:58:20	VR2W-112613	A69-9001-1255	1
2012-06-16 04:01:58	2012-06-16	14:01:58	VR2W-112613	A69-9001-1255	1
2012-06-16 04:05:57	2012-06-16	14:05:57	VR2W-112613	A69-9001-1255	1
2012-06-16 04:15:08	2012-06-16	14:15:08	VR2W-112613	A69-9001-1255	1
2012-06-16 04:28:55	2012-06-16	14:28:55	VR2W-112613	A69-9001-1255	1
2012-06-16 04:33:38	2012-06-16	14:33:38	VR2W-112613	A69-9001-1255	1
2012-06-16 05:48:14	2012-06-16	15:48:14	VR2W-112613	A69-9001-1255	1
2012-06-16 06:21:40	2012-06-16	16:21:40	VR2W-112613	A69-9001-1255	1
2012-06-16 07:49:50	2012-06-16	17:49:50	VR2W-112613	A69-9001-1255	1
2012-06-16 21:09:05	2012-06-17	07:09:05	VR2W-112618	A69-9001-1255	1
2012-06-16 21:30:26	2012-06-17	07:30:26	VR2W-112618	A69-9001-1255	1
2012-06-16 21:53:42	2012-06-17	07:53:42	VR2W-112614	A69-9001-1255	1
2012-06-16 22:04:21	2012-06-17	08:04:21	VR2W-112614	A69-9001-1255	1
2012-06-16 22:24:41	2012-06-17	08:24:41	VR2W-112613	A69-9001-1255	1
2012-06-17 00:34:33	2012-06-17	10:34:33	VR2W-112612	A69-9001-1255	1
2012-06-17 00:38:00	2012-06-17	10:38:00	VR2W-112612	A69-9001-1255	1
2012-06-17 00:41:39	2012-06-17	10:41:39	VR2W-112612	A69-9001-1255	1
2012-06-17 00:50:25	2012-06-17	10:50:25	VR2W-112612	A69-9001-1255	1
2012-06-17 00:55:01	2012-06-17	10:55:01	VR2W-112612	A69-9001-1255	1
2012-06-17 01:02:52	2012-06-17	11:02:52	VR2W-112612	A69-9001-1255	1
2012-06-17 01:06:46	2012-06-17	11:06:46	VR2W-112612	A69-9001-1255	1
2012-06-17 01:11:18	2012-06-17	11:11:18	VR2W-112612	A69-9001-1255	1
2012-06-17 01:11:43	2012-06-17	11:11:43	VR2W-112611	A69-9001-1255	1
2012-06-17 01:18:51	2012-06-17	11:18:51	VR2W-112612	A69-9001-1255	1
2012-06-17 01:26:05	2012-06-17	11:26:05	VR2W-112612	A69-9001-1255	1
2012-06-17 01:33:47	2012-06-17	11:33:47	VR2W-112612	A69-9001-1255	1
2012-06-17 01:37:30	2012-06-17	11:37:30	VR2W-112612	A69-9001-1255	1
2012-06-17 01:54:01	2012-06-17	11:54:01	VR2W-112613	A69-9001-1255	1
2012-06-17 02:33:13	2012-06-17	12:33:13	VR2W-112613	A69-9001-1255	1
2012-06-17 03:11:24	2012-06-17	13:11:24	VR2W-112613	A69-9001-1255	1
2012-06-17 03:15:42	2012-06-17	13:15:42	VR2W-112613	A69-9001-1255	1
2012-06-17 03:19:23	2012-06-17	13:19:23	VR2W-112613	A69-9001-1255	1
2012-06-17 03:23:28	2012-06-17	13:23:28	VR2W-112613	A69-9001-1255	1
2012-06-17 03:47:22	2012-06-17	13:47:22	VR2W-112613	A69-9001-1255	1
2012-06-17 03:58:32	2012-06-17	13:58:32	VR2W-112613	A69-9001-1255	1
2012-06-17 04:20:42	2012-06-17	14:20:42	VR2W-112613	A69-9001-1255	1
2012-06-17 04:25:27	2012-06-17	14:25:27	VR2W-112613	A69-9001-1255	1
2012-06-17 04:30:00	2012-06-17	14:30:00	VR2W-112613	A69-9001-1255	1
2012-06-17 04:37:34	2012-06-17	14:37:34	VR2W-112613	A69-9001-1255	1
2012-06-17 04:41:08	2012-06-17	14:41:08	VR2W-112613	A69-9001-1255	1
2012-06-17 04:45:00	2012-06-17	14:45:00	VR2W-112613	A69-9001-1255	1
2012-06-17 04:53:31	2012-06-17	14:53:31	VR2W-112613	A69-9001-1255	1
2012-06-17 04:58:19	2012-06-17	14:58:19	VR2W-112613	A69-9001-1255	1
2012-06-17 05:03:01	2012-06-17	15:03:01	VR2W-112613	A69-9001-1255	1
2012-06-17 05:07:28	2012-06-17	15:07:28	VR2W-112613	A69-9001-1255	1
2012-06-17 05:41:12	2012-06-17	15:41:12	VR2W-112614	A69-9001-1255	1
2012-06-17 06:07:14	2012-06-17	16:07:14	VR2W-112614	A69-9001-1255	1
2012-06-17 06:18:13	2012-06-17	16:18:13	VR2W-112613	A69-9001-1255	1
2012-06-17 06:25:56	2012-06-17	16:25:56	VR2W-112613	A69-9001-1255	1
2012-06-18 00:25:53	2012-06-18	10:25:53	VR2W-112612	A69-9001-1255	1
2012-06-18 00:30:48	2012-06-18	10:30:48	VR2W-112612	A69-9001-1255	1
2012-06-18 00:55:54	2012-06-18	10:55:54	VR2W-112613	A69-9001-1255	1
2012-06-18 01:10:37	2012-06-18	11:10:37	VR2W-112613	A69-9001-1255	1
2012-06-18 01:20:16	2012-06-18	11:20:16	VR2W-112613	A69-9001-1255	1
2012-06-18 01:37:36	2012-06-18	11:37:36	VR2W-112613	A69-9001-1255	1
2012-06-18 02:23:28	2012-06-18	12:23:28	VR2W-112612	A69-9001-1255	1
2012-06-18 03:15:52	2012-06-18	13:15:52	VR2W-112614	A69-9001-1255	1
2012-06-18 03:18:45	2012-06-18	13:18:45	VR2W-112613	A69-9001-1255	1
2012-06-18 03:48:10	2012-06-18	13:48:10	VR2W-112614	A69-9001-1255	1
2012-06-18 04:13:06	2012-06-18	14:13:06	VR2W-112613	A69-9001-1255	1
2012-06-18 04:19:14	2012-06-18	14:19:14	VR2W-112614	A69-9001-1255	1
2012-06-18 04:22:35	2012-06-18	14:22:35	VR2W-112614	A69-9001-1255	1
2012-06-18 04:33:40	2012-06-18	14:33:40	VR2W-112614	A69-9001-1255	1
2012-06-18 21:23:32	2012-06-19	07:23:32	VR2W-112618	A69-9001-1255	1
2012-06-18 21:55:09	2012-06-19	07:55:09	VR2W-112618	A69-9001-1255	1
2012-06-18 21:59:01	2012-06-19	07:59:01	VR2W-112618	A69-9001-1255	1
2012-06-18 22:31:15	2012-06-19	08:31:15	VR2W-112613	A69-9001-1255	1
2012-06-18 22:56:51	2012-06-19	08:56:51	VR2W-112613	A69-9001-1255	1
2012-06-18 23:07:55	2012-06-19	09:07:55	VR2W-112613	A69-9001-1255	1
2012-06-18 23:11:41	2012-06-19	09:11:41	VR2W-112613	A69-9001-1255	1
2012-06-18 23:32:01	2012-06-19	09:32:01	VR2W-112613	A69-9001-1255	1
2012-06-18 23:38:41	2012-06-19	09:38:41	VR2W-112613	A69-9001-1255	1
2012-06-18 23:45:50	2012-06-19	09:45:50	VR2W-112613	A69-9001-1255	1
2012-06-18 23:49:55	2012-06-19	09:49:55	VR2W-112613	A69-9001-1255	1
2012-06-19 00:06:51	2012-06-19	10:06:51	VR2W-112614	A69-9001-1255	1
2012-06-19 00:15:42	2012-06-19	10:15:42	VR2W-112612	A69-9001-1255	1
2012-06-19 00:21:08	2012-06-19	10:21:08	VR2W-112613	A69-9001-1255	1
2012-06-19 01:53:12	2012-06-19	11:53:12	VR2W-112613	A69-9001-1255	1
2012-06-19 02:05:51	2012-06-19	12:05:51	VR2W-112613	A69-9001-1255	1
2012-06-19 02:45:31	2012-06-19	12:45:31	VR2W-112613	A69-9001-1255	1
2012-06-19 02:52:52	2012-06-19	12:52:52	VR2W-112613	A69-9001-1255	1
2012-06-19 03:05:16	2012-06-19	13:05:16	VR2W-112613	A69-9001-1255	1
2012-06-19 03:07:27	2012-06-19	13:07:27	VR2W-112612	A69-9001-1255	1
2012-06-19 03:12:54	2012-06-19	13:12:54	VR2W-112613	A69-9001-1255	1
2012-06-19 03:17:37	2012-06-19	13:17:37	VR2W-112613	A69-9001-1255	1
2012-06-19 03:22:09	2012-06-19	13:22:09	VR2W-112613	A69-9001-1255	1
2012-06-19 03:26:17	2012-06-19	13:26:17	VR2W-112613	A69-9001-1255	1
2012-06-19 03:32:58	2012-06-19	13:32:58	VR2W-112613	A69-9001-1255	1
2012-06-19 03:44:17	2012-06-19	13:44:17	VR2W-112613	A69-9001-1255	1
2012-06-19 04:02:43	2012-06-19	14:02:43	VR2W-112613	A69-9001-1255	1
2012-06-19 04:25:17	2012-06-19	14:25:17	VR2W-112613	A69-9001-1255	1
2012-06-19 04:28:43	2012-06-19	14:28:43	VR2W-112613	A69-9001-1255	1
2012-06-19 04:45:34	2012-06-19	14:45:34	VR2W-112613	A69-9001-1255	1
2012-06-19 05:38:49	2012-06-19	15:38:49	VR2W-112614	A69-9001-1255	1
2012-06-19 06:30:31	2012-06-19	16:30:31	VR2W-112613	A69-9001-1255	1
2012-06-19 07:11:29	2012-06-19	17:11:29	VR2W-112613	A69-9001-1255	1
2012-06-19 07:19:06	2012-06-19	17:19:06	VR2W-112613	A69-9001-1255	1
2012-06-19 07:36:11	2012-06-19	17:36:11	VR2W-112613	A69-9001-1255	1
2012-06-19 07:40:32	2012-06-19	17:40:32	VR2W-112613	A69-9001-1255	1
2012-06-19 07:44:19	2012-06-19	17:44:19	VR2W-112613	A69-9001-1255	1
2012-06-19 07:56:13	2012-06-19	17:56:13	VR2W-112613	A69-9001-1255	1
2012-06-19 21:29:30	2012-06-20	07:29:30	VR2W-112618	A69-9001-1255	1
2012-06-19 21:34:24	2012-06-20	07:34:24	VR2W-112618	A69-9001-1255	1
2012-06-19 21:39:14	2012-06-20	07:39:14	VR2W-112618	A69-9001-1255	1
2012-06-19 22:20:33	2012-06-20	08:20:33	VR2W-112616	A69-9001-1255	1
2012-06-19 22:27:18	2012-06-20	08:27:18	VR2W-112614	A69-9001-1255	1
2012-06-20 00:07:15	2012-06-20	10:07:15	VR2W-112614	A69-9001-1255	1
2012-06-20 00:25:55	2012-06-20	10:25:55	VR2W-112614	A69-9001-1255	1
2012-06-20 00:29:26	2012-06-20	10:29:26	VR2W-112614	A69-9001-1255	1
2012-06-20 01:43:24	2012-06-20	11:43:24	VR2W-112614	A69-9001-1255	1
2012-06-20 02:03:27	2012-06-20	12:03:27	VR2W-112613	A69-9001-1255	1
2012-06-20 02:07:54	2012-06-20	12:07:54	VR2W-112613	A69-9001-1255	1
2012-06-20 02:33:23	2012-06-20	12:33:23	VR2W-112613	A69-9001-1255	1
2012-06-20 03:06:03	2012-06-20	13:06:03	VR2W-112613	A69-9001-1255	1
2012-06-20 03:38:05	2012-06-20	13:38:05	VR2W-112613	A69-9001-1255	1
2012-06-20 04:33:09	2012-06-20	14:33:09	VR2W-112614	A69-9001-1255	1
2012-06-20 04:36:31	2012-06-20	14:36:31	VR2W-112614	A69-9001-1255	1
2012-06-20 07:08:57	2012-06-20	17:08:57	VR2W-112612	A69-9001-1255	1
2012-06-20 07:18:30	2012-06-20	17:18:30	VR2W-112613	A69-9001-1255	1
2012-06-20 21:44:39	2012-06-21	07:44:39	VR2W-112618	A69-9001-1255	1
2012-06-20 22:09:11	2012-06-21	08:09:11	VR2W-112618	A69-9001-1255	1
2012-06-20 22:16:14	2012-06-21	08:16:14	VR2W-112616	A69-9001-1255	1
2012-06-20 22:16:57	2012-06-21	08:16:57	VR2W-112617	A69-9001-1255	1
2012-06-20 23:49:55	2012-06-21	09:49:55	VR2W-112613	A69-9001-1255	1
2012-06-21 00:05:59	2012-06-21	10:05:59	VR2W-112613	A69-9001-1255	1
2012-06-21 00:10:54	2012-06-21	10:10:54	VR2W-112613	A69-9001-1255	1
2012-06-21 00:15:48	2012-06-21	10:15:48	VR2W-112613	A69-9001-1255	1
2012-06-21 00:39:36	2012-06-21	10:39:36	VR2W-112613	A69-9001-1255	1
2012-06-21 00:58:26	2012-06-21	10:58:26	VR2W-112613	A69-9001-1255	1
2012-06-21 01:03:19	2012-06-21	11:03:19	VR2W-112613	A69-9001-1255	1
2012-06-21 01:28:07	2012-06-21	11:28:07	VR2W-112613	A69-9001-1255	1
2012-06-21 01:35:00	2012-06-21	11:35:00	VR2W-112613	A69-9001-1255	1
2012-06-21 01:54:48	2012-06-21	11:54:48	VR2W-112613	A69-9001-1255	1
2012-06-21 01:58:43	2012-06-21	11:58:43	VR2W-112613	A69-9001-1255	1
2012-06-21 02:07:30	2012-06-21	12:07:30	VR2W-112613	A69-9001-1255	1
2012-06-21 02:25:23	2012-06-21	12:25:23	VR2W-112613	A69-9001-1255	1
2012-06-21 02:28:46	2012-06-21	12:28:46	VR2W-112613	A69-9001-1255	1
2012-06-21 02:35:57	2012-06-21	12:35:57	VR2W-112613	A69-9001-1255	1
2012-06-21 02:43:34	2012-06-21	12:43:34	VR2W-112613	A69-9001-1255	1
2012-06-21 02:47:10	2012-06-21	12:47:10	VR2W-112613	A69-9001-1255	1
2012-06-21 02:59:53	2012-06-21	12:59:53	VR2W-112613	A69-9001-1255	1
2012-06-21 03:03:26	2012-06-21	13:03:26	VR2W-112613	A69-9001-1255	1
2012-06-21 03:07:16	2012-06-21	13:07:16	VR2W-112613	A69-9001-1255	1
2012-06-21 03:11:41	2012-06-21	13:11:41	VR2W-112613	A69-9001-1255	1
2012-06-21 03:33:38	2012-06-21	13:33:38	VR2W-112613	A69-9001-1255	1
2012-06-21 03:38:09	2012-06-21	13:38:09	VR2W-112613	A69-9001-1255	1
2012-06-21 03:42:15	2012-06-21	13:42:15	VR2W-112613	A69-9001-1255	1
2012-06-21 03:55:22	2012-06-21	13:55:22	VR2W-112613	A69-9001-1255	1
2012-06-21 04:02:04	2012-06-21	14:02:04	VR2W-112613	A69-9001-1255	1
2012-06-21 04:16:36	2012-06-21	14:16:36	VR2W-112613	A69-9001-1255	1
2012-06-21 04:19:54	2012-06-21	14:19:54	VR2W-112613	A69-9001-1255	1
2012-06-21 04:26:35	2012-06-21	14:26:35	VR2W-112613	A69-9001-1255	1
2012-06-21 04:33:46	2012-06-21	14:33:46	VR2W-112613	A69-9001-1255	1
2012-06-21 04:44:51	2012-06-21	14:44:51	VR2W-112613	A69-9001-1255	1
2012-06-21 04:53:00	2012-06-21	14:53:00	VR2W-112613	A69-9001-1255	1
2012-06-21 05:08:31	2012-06-21	15:08:31	VR2W-112613	A69-9001-1255	1
2012-06-21 05:24:23	2012-06-21	15:24:23	VR2W-112613	A69-9001-1255	1
2012-06-21 05:28:29	2012-06-21	15:28:29	VR2W-112613	A69-9001-1255	1
2012-06-21 06:13:14	2012-06-21	16:13:14	VR2W-112614	A69-9001-1255	1
2012-06-21 06:27:48	2012-06-21	16:27:48	VR2W-112613	A69-9001-1255	1
2012-06-21 06:31:20	2012-06-21	16:31:20	VR2W-112613	A69-9001-1255	1
2012-06-21 07:56:53	2012-06-21	17:56:53	VR2W-112613	A69-9001-1255	1
2012-06-21 07:58:05	2012-06-21	17:58:05	VR2W-112614	A69-9001-1255	1
2012-06-21 21:05:31	2012-06-22	07:05:31	VR2W-112617	A69-9001-1255	1
2012-06-21 21:08:33	2012-06-22	07:08:33	VR2W-112618	A69-9001-1255	1
2012-06-21 21:12:33	2012-06-22	07:12:33	VR2W-112618	A69-9001-1255	1
2012-06-21 21:17:17	2012-06-22	07:17:17	VR2W-112618	A69-9001-1255	1
2012-06-21 21:21:49	2012-06-22	07:21:49	VR2W-112618	A69-9001-1255	1
2012-06-21 21:25:57	2012-06-22	07:25:57	VR2W-112618	A69-9001-1255	1
2012-06-21 21:32:44	2012-06-22	07:32:44	VR2W-112618	A69-9001-1255	1
2012-06-21 21:36:21	2012-06-22	07:36:21	VR2W-112618	A69-9001-1255	1
2012-06-21 21:40:19	2012-06-22	07:40:19	VR2W-112618	A69-9001-1255	1
2012-06-21 21:45:00	2012-06-22	07:45:00	VR2W-112618	A69-9001-1255	1
2012-06-21 21:53:18	2012-06-22	07:53:18	VR2W-112618	A69-9001-1255	1
2012-06-21 22:12:40	2012-06-22	08:12:40	VR2W-112618	A69-9001-1255	1
2012-06-21 23:45:08	2012-06-22	09:45:08	VR2W-112613	A69-9001-1255	1
2012-06-21 23:52:42	2012-06-22	09:52:42	VR2W-112613	A69-9001-1255	1
2012-06-22 00:04:20	2012-06-22	10:04:20	VR2W-112613	A69-9001-1255	1
2012-06-22 00:27:04	2012-06-22	10:27:04	VR2W-112613	A69-9001-1255	1
2012-06-22 00:30:34	2012-06-22	10:30:34	VR2W-112613	A69-9001-1255	1
2012-06-22 00:38:30	2012-06-22	10:38:30	VR2W-112613	A69-9001-1255	1
2012-06-22 00:41:59	2012-06-22	10:41:59	VR2W-112613	A69-9001-1255	1
2012-06-22 00:49:50	2012-06-22	10:49:50	VR2W-112613	A69-9001-1255	1
2012-06-22 02:05:12	2012-06-22	12:05:12	VR2W-112613	A69-9001-1255	1
2012-06-22 02:16:06	2012-06-22	12:16:06	VR2W-112613	A69-9001-1255	1
2012-06-22 02:20:38	2012-06-22	12:20:38	VR2W-112613	A69-9001-1255	1
2012-06-22 02:43:50	2012-06-22	12:43:50	VR2W-112613	A69-9001-1255	1
2012-06-22 02:56:51	2012-06-22	12:56:51	VR2W-112613	A69-9001-1255	1
2012-06-22 03:01:12	2012-06-22	13:01:12	VR2W-112613	A69-9001-1255	1
2012-06-22 03:16:04	2012-06-22	13:16:04	VR2W-112612	A69-9001-1255	1
2012-06-22 03:16:53	2012-06-22	13:16:53	VR2W-112613	A69-9001-1255	1
2012-06-22 03:37:00	2012-06-22	13:37:00	VR2W-112613	A69-9001-1255	1
2012-06-22 03:48:53	2012-06-22	13:48:53	VR2W-112613	A69-9001-1255	1
2012-06-22 04:05:53	2012-06-22	14:05:53	VR2W-112613	A69-9001-1255	1
2012-06-22 04:18:23	2012-06-22	14:18:23	VR2W-112613	A69-9001-1255	1
2012-06-22 04:27:09	2012-06-22	14:27:09	VR2W-112613	A69-9001-1255	1
2012-06-22 05:09:46	2012-06-22	15:09:46	VR2W-112613	A69-9001-1255	1
2012-06-22 05:14:22	2012-06-22	15:14:22	VR2W-112613	A69-9001-1255	1
2012-06-22 05:18:38	2012-06-22	15:18:38	VR2W-112613	A69-9001-1255	1
2012-06-22 05:22:11	2012-06-22	15:22:11	VR2W-112613	A69-9001-1255	1
2012-06-22 05:34:45	2012-06-22	15:34:45	VR2W-112613	A69-9001-1255	1
2012-06-22 05:45:06	2012-06-22	15:45:06	VR2W-112613	A69-9001-1255	1
2012-06-22 05:57:52	2012-06-22	15:57:52	VR2W-112613	A69-9001-1255	1
2012-06-22 06:01:27	2012-06-22	16:01:27	VR2W-112613	A69-9001-1255	1
2012-06-22 06:35:52	2012-06-22	16:35:52	VR2W-112613	A69-9001-1255	1
2012-06-22 07:00:11	2012-06-22	17:00:11	VR2W-112613	A69-9001-1255	1
2012-06-22 07:03:54	2012-06-22	17:03:54	VR2W-112613	A69-9001-1255	1
2012-06-22 07:11:30	2012-06-22	17:11:30	VR2W-112613	A69-9001-1255	1
2012-06-22 07:46:08	2012-06-22	17:46:08	VR2W-112613	A69-9001-1255	1
2012-06-22 21:39:36	2012-06-23	07:39:36	VR2W-112618	A69-9001-1255	1
2012-06-22 21:47:47	2012-06-23	07:47:47	VR2W-112618	A69-9001-1255	1
2012-06-22 21:52:09	2012-06-23	07:52:09	VR2W-112618	A69-9001-1255	1
2012-06-22 22:41:15	2012-06-23	08:41:15	VR2W-112614	A69-9001-1255	1
2012-06-22 23:03:51	2012-06-23	09:03:51	VR2W-112613	A69-9001-1255	1
2012-06-22 23:12:50	2012-06-23	09:12:50	VR2W-112612	A69-9001-1255	1
2012-06-22 23:18:25	2012-06-23	09:18:25	VR2W-112613	A69-9001-1255	1
2012-06-22 23:31:46	2012-06-23	09:31:46	VR2W-112613	A69-9001-1255	1
2012-06-22 23:39:38	2012-06-23	09:39:38	VR2W-112613	A69-9001-1255	1
2012-06-22 23:52:21	2012-06-23	09:52:21	VR2W-112613	A69-9001-1255	1
2012-06-22 23:55:53	2012-06-23	09:55:53	VR2W-112613	A69-9001-1255	1
2012-06-23 00:19:35	2012-06-23	10:19:35	VR2W-112613	A69-9001-1255	1
2012-06-23 00:24:09	2012-06-23	10:24:09	VR2W-112613	A69-9001-1255	1
2012-06-23 00:56:34	2012-06-23	10:56:34	VR2W-112613	A69-9001-1255	1
2012-06-23 01:12:21	2012-06-23	11:12:21	VR2W-112613	A69-9001-1255	1
2012-06-23 01:15:37	2012-06-23	11:15:37	VR2W-112613	A69-9001-1255	1
2012-06-23 01:22:11	2012-06-23	11:22:11	VR2W-112613	A69-9001-1255	1
2012-06-23 02:36:31	2012-06-23	12:36:31	VR2W-112613	A69-9001-1255	1
2012-06-23 02:40:27	2012-06-23	12:40:27	VR2W-112613	A69-9001-1255	1
2012-06-23 03:01:54	2012-06-23	13:01:54	VR2W-112613	A69-9001-1255	1
2012-06-23 03:06:37	2012-06-23	13:06:37	VR2W-112613	A69-9001-1255	1
2012-06-23 03:11:09	2012-06-23	13:11:09	VR2W-112613	A69-9001-1255	1
2012-06-23 05:29:04	2012-06-23	15:29:04	VR2W-112613	A69-9001-1255	1
2012-06-23 05:33:30	2012-06-23	15:33:30	VR2W-112613	A69-9001-1255	1
2012-06-23 05:37:27	2012-06-23	15:37:27	VR2W-112613	A69-9001-1255	1
2012-06-23 05:42:07	2012-06-23	15:42:07	VR2W-112613	A69-9001-1255	1
2012-06-23 05:46:30	2012-06-23	15:46:30	VR2W-112613	A69-9001-1255	1
2012-06-23 05:58:36	2012-06-23	15:58:36	VR2W-112613	A69-9001-1255	1
2012-06-23 06:28:43	2012-06-23	16:28:43	VR2W-112613	A69-9001-1255	1
2012-06-23 06:32:17	2012-06-23	16:32:17	VR2W-112613	A69-9001-1255	1
2012-06-23 06:36:06	2012-06-23	16:36:06	VR2W-112613	A69-9001-1255	1
2012-06-23 06:40:31	2012-06-23	16:40:31	VR2W-112613	A69-9001-1255	1
2012-06-23 07:07:40	2012-06-23	17:07:40	VR2W-112613	A69-9001-1255	1
2012-06-23 07:25:17	2012-06-23	17:25:17	VR2W-112613	A69-9001-1255	1
2012-06-23 07:33:33	2012-06-23	17:33:33	VR2W-112613	A69-9001-1255	1
2012-06-23 22:33:27	2012-06-24	08:33:27	VR2W-112614	A69-9001-1255	1
2012-06-23 22:59:46	2012-06-24	08:59:46	VR2W-112613	A69-9001-1255	1
2012-06-23 23:06:55	2012-06-24	09:06:55	VR2W-112613	A69-9001-1255	1
2012-06-23 23:11:01	2012-06-24	09:11:01	VR2W-112613	A69-9001-1255	1
2012-06-23 23:24:11	2012-06-24	09:24:11	VR2W-112613	A69-9001-1255	1
2012-06-24 06:06:12	2012-06-24	16:06:12	VR2W-112613	A69-9001-1255	1
2012-06-24 06:10:13	2012-06-24	16:10:13	VR2W-112613	A69-9001-1255	1
2012-06-24 06:31:36	2012-06-24	16:31:36	VR2W-112613	A69-9001-1255	1
2012-06-24 06:45:48	2012-06-24	16:45:48	VR2W-112613	A69-9001-1255	1
2012-06-24 07:02:11	2012-06-24	17:02:11	VR2W-112613	A69-9001-1255	1
2012-06-24 07:26:04	2012-06-24	17:26:04	VR2W-112613	A69-9001-1255	1
2012-06-24 07:54:09	2012-06-24	17:54:09	VR2W-112613	A69-9001-1255	1
2012-06-24 07:57:58	2012-06-24	17:57:58	VR2W-112613	A69-9001-1255	1
2012-06-24 08:02:23	2012-06-24	18:02:23	VR2W-112613	A69-9001-1255	1
2012-06-24 22:16:52	2012-06-25	08:16:52	VR2W-112618	A69-9001-1255	1
2012-06-24 22:25:05	2012-06-25	08:25:05	VR2W-112618	A69-9001-1255	1
2012-06-24 22:29:30	2012-06-25	08:29:30	VR2W-112618	A69-9001-1255	1
2012-06-24 23:43:32	2012-06-25	09:43:32	VR2W-112613	A69-9001-1255	1
2012-06-25 00:54:12	2012-06-25	10:54:12	VR2W-112613	A69-9001-1255	1
2012-06-25 01:09:21	2012-06-25	11:09:21	VR2W-112613	A69-9001-1255	1
2012-06-25 01:13:18	2012-06-25	11:13:18	VR2W-112613	A69-9001-1255	1
2012-06-25 05:59:50	2012-06-25	15:59:50	VR2W-112612	A69-9001-1255	1
2012-06-25 07:46:24	2012-06-25	17:46:24	VR2W-112613	A69-9001-1255	1
2012-06-25 07:50:57	2012-06-25	17:50:57	VR2W-112613	A69-9001-1255	1
2012-06-25 07:58:34	2012-06-25	17:58:34	VR2W-112613	A69-9001-1255	1
2012-06-25 21:30:54	2012-06-26	07:30:54	VR2W-112613	A69-9001-1255	1
2012-06-25 21:57:24	2012-06-26	07:57:24	VR2W-112618	A69-9001-1255	1
2012-06-25 22:00:43	2012-06-26	08:00:43	VR2W-112618	A69-9001-1255	1
2012-06-25 22:04:04	2012-06-26	08:04:04	VR2W-112618	A69-9001-1255	1
2012-06-25 22:07:31	2012-06-26	08:07:31	VR2W-112618	A69-9001-1255	1
2012-06-25 22:11:11	2012-06-26	08:11:11	VR2W-112618	A69-9001-1255	1
2012-06-25 22:15:14	2012-06-26	08:15:14	VR2W-112618	A69-9001-1255	1
2012-06-25 22:20:05	2012-06-26	08:20:05	VR2W-112618	A69-9001-1255	1
2012-06-25 22:57:08	2012-06-26	08:57:08	VR2W-112618	A69-9001-1255	1
2012-06-26 00:42:59	2012-06-26	10:42:59	VR2W-112613	A69-9001-1255	1
2012-06-26 00:50:31	2012-06-26	10:50:31	VR2W-112613	A69-9001-1255	1
2012-06-26 00:57:43	2012-06-26	10:57:43	VR2W-112613	A69-9001-1255	1
2012-06-26 01:08:43	2012-06-26	11:08:43	VR2W-112613	A69-9001-1255	1
2012-06-26 01:49:45	2012-06-26	11:49:45	VR2W-112613	A69-9001-1255	1
2012-06-26 02:36:06	2012-06-26	12:36:06	VR2W-112613	A69-9001-1255	1
2012-06-26 02:40:19	2012-06-26	12:40:19	VR2W-112613	A69-9001-1255	1
2012-06-26 02:41:56	2012-06-26	12:41:56	VR2W-112612	A69-9001-1255	1
2012-06-26 02:47:37	2012-06-26	12:47:37	VR2W-112613	A69-9001-1255	1
2012-06-26 02:51:56	2012-06-26	12:51:56	VR2W-112613	A69-9001-1255	1
2012-06-26 03:03:05	2012-06-26	13:03:05	VR2W-112613	A69-9001-1255	1
2012-06-26 03:06:28	2012-06-26	13:06:28	VR2W-112613	A69-9001-1255	1
2012-06-26 07:51:19	2012-06-26	17:51:19	VR2W-112613	A69-9001-1255	1
2012-06-26 07:58:16	2012-06-26	17:58:16	VR2W-112613	A69-9001-1255	1
2012-06-26 21:41:29	2012-06-27	07:41:29	VR2W-112613	A69-9001-1255	1
2012-06-26 22:08:51	2012-06-27	08:08:51	VR2W-112613	A69-9001-1255	1
2012-06-26 22:13:12	2012-06-27	08:13:12	VR2W-112613	A69-9001-1255	1
2012-06-26 22:17:00	2012-06-27	08:17:00	VR2W-112613	A69-9001-1255	1
2012-06-26 22:34:21	2012-06-27	08:34:21	VR2W-112612	A69-9001-1255	1
2012-06-26 22:40:05	2012-06-27	08:40:05	VR2W-112613	A69-9001-1255	1
2012-06-26 22:53:29	2012-06-27	08:53:29	VR2W-112613	A69-9001-1255	1
2012-06-26 23:02:57	2012-06-27	09:02:57	VR2W-112613	A69-9001-1255	1
2012-06-26 23:11:10	2012-06-27	09:11:10	VR2W-112613	A69-9001-1255	1
2012-06-26 23:19:34	2012-06-27	09:19:34	VR2W-112613	A69-9001-1255	1
2012-06-26 23:28:36	2012-06-27	09:28:36	VR2W-112613	A69-9001-1255	1
2012-06-26 23:36:46	2012-06-27	09:36:46	VR2W-112613	A69-9001-1255	1
2012-06-26 23:44:52	2012-06-27	09:44:52	VR2W-112613	A69-9001-1255	1
2012-06-26 23:56:01	2012-06-27	09:56:01	VR2W-112613	A69-9001-1255	1
2012-06-26 23:59:24	2012-06-27	09:59:24	VR2W-112613	A69-9001-1255	1
2012-06-27 00:02:55	2012-06-27	10:02:55	VR2W-112613	A69-9001-1255	1
2012-06-27 00:12:28	2012-06-27	10:12:28	VR2W-112612	A69-9001-1255	1
2012-06-27 00:18:12	2012-06-27	10:18:12	VR2W-112613	A69-9001-1255	1
2012-06-27 00:22:31	2012-06-27	10:22:31	VR2W-112613	A69-9001-1255	1
2012-06-27 00:30:22	2012-06-27	10:30:22	VR2W-112613	A69-9001-1255	1
2012-06-27 00:43:41	2012-06-27	10:43:41	VR2W-112612	A69-9001-1255	1
2012-06-27 00:44:44	2012-06-27	10:44:44	VR2W-112613	A69-9001-1255	1
2012-06-27 00:49:25	2012-06-27	10:49:25	VR2W-112613	A69-9001-1255	1
2012-06-27 00:53:51	2012-06-27	10:53:51	VR2W-112613	A69-9001-1255	1
2012-06-27 00:57:47	2012-06-27	10:57:47	VR2W-112613	A69-9001-1255	1
2012-06-27 01:02:23	2012-06-27	11:02:23	VR2W-112613	A69-9001-1255	1
2012-06-27 01:10:21	2012-06-27	11:10:21	VR2W-112613	A69-9001-1255	1
2012-06-27 01:19:15	2012-06-27	11:19:15	VR2W-112613	A69-9001-1255	1
2012-06-27 01:28:39	2012-06-27	11:28:39	VR2W-112613	A69-9001-1255	1
2012-06-27 02:13:05	2012-06-27	12:13:05	VR2W-112613	A69-9001-1255	1
2012-06-27 02:17:37	2012-06-27	12:17:37	VR2W-112613	A69-9001-1255	1
2012-06-27 21:17:05	2012-06-28	07:17:05	VR2W-112613	A69-9001-1255	1
2012-06-27 22:54:54	2012-06-28	08:54:54	VR2W-112613	A69-9001-1255	1
2012-06-27 23:04:39	2012-06-28	09:04:39	VR2W-112613	A69-9001-1255	1
2012-06-27 23:09:25	2012-06-28	09:09:25	VR2W-112613	A69-9001-1255	1
2012-06-27 23:14:04	2012-06-28	09:14:04	VR2W-112613	A69-9001-1255	1
2012-06-27 23:26:36	2012-06-28	09:26:36	VR2W-112613	A69-9001-1255	1
2012-06-27 23:34:45	2012-06-28	09:34:45	VR2W-112613	A69-9001-1255	1
2012-06-27 23:55:24	2012-06-28	09:55:24	VR2W-112613	A69-9001-1255	1
2012-06-28 00:12:46	2012-06-28	10:12:46	VR2W-112613	A69-9001-1255	1
2012-06-28 00:16:53	2012-06-28	10:16:53	VR2W-112613	A69-9001-1255	1
2012-06-28 00:20:11	2012-06-28	10:20:11	VR2W-112613	A69-9001-1255	1
2012-06-28 00:39:12	2012-06-28	10:39:12	VR2W-112613	A69-9001-1255	1
2012-06-28 00:43:36	2012-06-28	10:43:36	VR2W-112613	A69-9001-1255	1
2012-06-28 00:47:30	2012-06-28	10:47:30	VR2W-112613	A69-9001-1255	1
2012-06-28 00:56:10	2012-06-28	10:56:10	VR2W-112613	A69-9001-1255	1
2012-06-28 01:02:55	2012-06-28	11:02:55	VR2W-112613	A69-9001-1255	1
2012-06-28 01:06:30	2012-06-28	11:06:30	VR2W-112613	A69-9001-1255	1
2012-06-28 01:10:24	2012-06-28	11:10:24	VR2W-112613	A69-9001-1255	1
2012-06-28 01:19:05	2012-06-28	11:19:05	VR2W-112613	A69-9001-1255	1
2012-06-28 01:42:33	2012-06-28	11:42:33	VR2W-112613	A69-9001-1255	1
2012-06-28 01:50:59	2012-06-28	11:50:59	VR2W-112613	A69-9001-1255	1
2012-06-28 02:05:21	2012-06-28	12:05:21	VR2W-112613	A69-9001-1255	1
2012-06-28 02:09:09	2012-06-28	12:09:09	VR2W-112613	A69-9001-1255	1
2012-06-28 02:21:29	2012-06-28	12:21:29	VR2W-112613	A69-9001-1255	1
2012-06-28 02:25:00	2012-06-28	12:25:00	VR2W-112613	A69-9001-1255	1
2012-06-28 02:33:06	2012-06-28	12:33:06	VR2W-112613	A69-9001-1255	1
2012-06-28 07:48:48	2012-06-28	17:48:48	VR2W-112613	A69-9001-1255	1
2012-06-28 21:34:08	2012-06-29	07:34:08	VR2W-112613	A69-9001-1255	1
2012-06-28 21:46:41	2012-06-29	07:46:41	VR2W-112614	A69-9001-1255	1
2012-06-28 22:53:24	2012-06-29	08:53:24	VR2W-112613	A69-9001-1255	1
2012-06-28 23:27:27	2012-06-29	09:27:27	VR2W-112613	A69-9001-1255	1
2012-06-28 23:30:56	2012-06-29	09:30:56	VR2W-112613	A69-9001-1255	1
2012-06-28 23:34:39	2012-06-29	09:34:39	VR2W-112613	A69-9001-1255	1
2012-06-28 23:38:48	2012-06-29	09:38:48	VR2W-112613	A69-9001-1255	1
2012-06-28 23:57:20	2012-06-29	09:57:20	VR2W-112613	A69-9001-1255	1
2012-06-29 00:05:51	2012-06-29	10:05:51	VR2W-112613	A69-9001-1255	1
2012-06-29 00:17:34	2012-06-29	10:17:34	VR2W-112613	A69-9001-1255	1
2012-06-29 00:22:06	2012-06-29	10:22:06	VR2W-112613	A69-9001-1255	1
2012-06-29 00:26:14	2012-06-29	10:26:14	VR2W-112613	A69-9001-1255	1
2012-06-29 01:09:21	2012-06-29	11:09:21	VR2W-112613	A69-9001-1255	1
2012-06-29 01:17:43	2012-06-29	11:17:43	VR2W-112613	A69-9001-1255	1
2012-06-29 03:15:28	2012-06-29	13:15:28	VR2W-112613	A69-9001-1255	1
2012-06-29 21:16:51	2012-06-30	07:16:51	VR2W-112618	A69-9001-1255	1
2012-06-29 21:28:02	2012-06-30	07:28:02	VR2W-112618	A69-9001-1255	1
2012-06-29 21:31:27	2012-06-30	07:31:27	VR2W-112618	A69-9001-1255	1
2012-06-29 21:35:03	2012-06-30	07:35:03	VR2W-112618	A69-9001-1255	1
2012-06-29 21:39:00	2012-06-30	07:39:00	VR2W-112618	A69-9001-1255	1
2012-06-29 22:28:42	2012-06-30	08:28:42	VR2W-112613	A69-9001-1255	1
2012-06-30 00:00:04	2012-06-30	10:00:04	VR2W-112613	A69-9001-1255	1
2012-06-30 00:01:38	2012-06-30	10:01:38	VR2W-112612	A69-9001-1255	1
2012-06-30 00:07:29	2012-06-30	10:07:29	VR2W-112613	A69-9001-1255	1
2012-06-30 02:57:44	2012-06-30	12:57:44	VR2W-112613	A69-9001-1255	1
2012-06-30 03:09:57	2012-06-30	13:09:57	VR2W-112613	A69-9001-1255	1
2012-06-30 03:23:12	2012-06-30	13:23:12	VR2W-112614	A69-9001-1255	1
2012-06-30 03:30:10	2012-06-30	13:30:10	VR2W-112613	A69-9001-1255	1
2012-06-30 03:55:11	2012-06-30	13:55:11	VR2W-112613	A69-9001-1255	1
2012-06-30 04:03:34	2012-06-30	14:03:34	VR2W-112613	A69-9001-1255	1
2012-06-30 04:28:06	2012-06-30	14:28:06	VR2W-112613	A69-9001-1255	1
2012-06-30 04:36:58	2012-06-30	14:36:58	VR2W-112613	A69-9001-1255	1
2012-06-30 21:03:26	2012-07-01	07:03:26	VR2W-112618	A69-9001-1255	1
2012-06-30 21:06:54	2012-07-01	07:06:54	VR2W-112618	A69-9001-1255	1
2012-06-30 21:44:06	2012-07-01	07:44:06	VR2W-112616	A69-9001-1255	1
2012-06-30 22:17:26	2012-07-01	08:17:26	VR2W-112613	A69-9001-1255	1
2012-07-01 01:26:31	2012-07-01	11:26:31	VR2W-112613	A69-9001-1255	1
2012-07-01 01:36:18	2012-07-01	11:36:18	VR2W-112613	A69-9001-1255	1
2012-07-01 01:41:07	2012-07-01	11:41:07	VR2W-112613	A69-9001-1255	1
2012-07-01 01:45:51	2012-07-01	11:45:51	VR2W-112613	A69-9001-1255	1
2012-07-01 02:01:00	2012-07-01	12:01:00	VR2W-112613	A69-9001-1255	1
2012-07-01 02:14:13	2012-07-01	12:14:13	VR2W-112613	A69-9001-1255	1
2012-07-01 02:30:21	2012-07-01	12:30:21	VR2W-112613	A69-9001-1255	1
2012-07-01 04:00:04	2012-07-01	14:00:04	VR2W-112613	A69-9001-1255	1
2012-07-01 04:08:17	2012-07-01	14:08:17	VR2W-112613	A69-9001-1255	1
2012-07-01 05:16:43	2012-07-01	15:16:43	VR2W-112613	A69-9001-1255	1
2012-07-01 05:20:47	2012-07-01	15:20:47	VR2W-112613	A69-9001-1255	1
2012-07-01 08:04:40	2012-07-01	18:04:40	VR2W-112613	A69-9001-1255	1
2012-07-01 22:31:18	2012-07-02	08:31:18	VR2W-112613	A69-9001-1255	1
2012-07-02 01:55:21	2012-07-02	11:55:21	VR2W-112613	A69-9001-1255	1
2012-07-02 02:12:29	2012-07-02	12:12:29	VR2W-112613	A69-9001-1255	1
2012-07-02 02:20:24	2012-07-02	12:20:24	VR2W-112613	A69-9001-1255	1
2012-07-02 02:23:51	2012-07-02	12:23:51	VR2W-112613	A69-9001-1255	1
2012-07-02 02:36:21	2012-07-02	12:36:21	VR2W-112613	A69-9001-1255	1
2012-07-02 02:45:32	2012-07-02	12:45:32	VR2W-112613	A69-9001-1255	1
2012-07-02 03:31:50	2012-07-02	13:31:50	VR2W-112613	A69-9001-1255	1
2012-07-02 04:23:39	2012-07-02	14:23:39	VR2W-112613	A69-9001-1255	1
2012-07-02 04:52:03	2012-07-02	14:52:03	VR2W-112613	A69-9001-1255	1
2012-07-02 05:00:15	2012-07-02	15:00:15	VR2W-112613	A69-9001-1255	1
2012-07-02 05:08:29	2012-07-02	15:08:29	VR2W-112613	A69-9001-1255	1
2012-07-02 05:12:54	2012-07-02	15:12:54	VR2W-112613	A69-9001-1255	1
2012-07-02 05:25:32	2012-07-02	15:25:32	VR2W-112613	A69-9001-1255	1
2012-07-02 05:28:59	2012-07-02	15:28:59	VR2W-112613	A69-9001-1255	1
2012-07-02 05:41:15	2012-07-02	15:41:15	VR2W-112613	A69-9001-1255	1
2012-07-02 05:45:41	2012-07-02	15:45:41	VR2W-112613	A69-9001-1255	1
2012-07-02 05:54:08	2012-07-02	15:54:08	VR2W-112613	A69-9001-1255	1
2012-07-02 20:51:05	2012-07-03	06:51:05	VR2W-112616	A69-9001-1255	1
2012-07-02 20:56:09	2012-07-03	06:56:09	VR2W-112618	A69-9001-1255	1
2012-07-02 21:01:05	2012-07-03	07:01:05	VR2W-112618	A69-9001-1255	1
2012-07-02 22:11:36	2012-07-03	08:11:36	VR2W-112614	A69-9001-1255	1
2012-07-02 22:29:32	2012-07-03	08:29:32	VR2W-112613	A69-9001-1255	1
2012-07-02 22:44:49	2012-07-03	08:44:49	VR2W-112613	A69-9001-1255	1
2012-07-02 22:48:53	2012-07-03	08:48:53	VR2W-112613	A69-9001-1255	1
2012-07-02 23:03:27	2012-07-03	09:03:27	VR2W-112613	A69-9001-1255	1
2012-07-02 23:08:08	2012-07-03	09:08:08	VR2W-112613	A69-9001-1255	1
2012-07-02 23:21:01	2012-07-03	09:21:01	VR2W-112613	A69-9001-1255	1
2012-07-02 23:40:55	2012-07-03	09:40:55	VR2W-112613	A69-9001-1255	1
2012-07-02 23:49:20	2012-07-03	09:49:20	VR2W-112613	A69-9001-1255	1
2012-07-02 23:58:26	2012-07-03	09:58:26	VR2W-112613	A69-9001-1255	1
2012-07-03 00:02:20	2012-07-03	10:02:20	VR2W-112613	A69-9001-1255	1
2012-07-03 00:06:54	2012-07-03	10:06:54	VR2W-112613	A69-9001-1255	1
2012-07-03 00:11:06	2012-07-03	10:11:06	VR2W-112613	A69-9001-1255	1
2012-07-03 00:18:13	2012-07-03	10:18:13	VR2W-112613	A69-9001-1255	1
2012-07-03 00:22:17	2012-07-03	10:22:17	VR2W-112613	A69-9001-1255	1
2012-07-03 00:27:07	2012-07-03	10:27:07	VR2W-112613	A69-9001-1255	1
2012-07-03 00:31:53	2012-07-03	10:31:53	VR2W-112613	A69-9001-1255	1
2012-07-03 00:36:28	2012-07-03	10:36:28	VR2W-112613	A69-9001-1255	1
2012-07-03 00:48:00	2012-07-03	10:48:00	VR2W-112613	A69-9001-1255	1
2012-07-03 01:00:09	2012-07-03	11:00:09	VR2W-112613	A69-9001-1255	1
2012-07-03 01:03:29	2012-07-03	11:03:29	VR2W-112613	A69-9001-1255	1
2012-07-03 01:14:32	2012-07-03	11:14:32	VR2W-112613	A69-9001-1255	1
2012-07-03 01:19:15	2012-07-03	11:19:15	VR2W-112613	A69-9001-1255	1
2012-07-03 01:37:15	2012-07-03	11:37:15	VR2W-112613	A69-9001-1255	1
2012-07-03 01:41:41	2012-07-03	11:41:41	VR2W-112613	A69-9001-1255	1
2012-07-03 01:45:39	2012-07-03	11:45:39	VR2W-112613	A69-9001-1255	1
2012-07-03 01:51:28	2012-07-03	11:51:28	VR2W-112614	A69-9001-1255	1
2012-07-03 01:54:42	2012-07-03	11:54:42	VR2W-112613	A69-9001-1255	1
2012-07-03 01:58:34	2012-07-03	11:58:34	VR2W-112613	A69-9001-1255	1
2012-07-03 02:15:59	2012-07-03	12:15:59	VR2W-112613	A69-9001-1255	1
2012-07-03 02:19:49	2012-07-03	12:19:49	VR2W-112613	A69-9001-1255	1
2012-07-03 02:24:13	2012-07-03	12:24:13	VR2W-112613	A69-9001-1255	1
2012-07-03 02:28:06	2012-07-03	12:28:06	VR2W-112613	A69-9001-1255	1
2012-07-03 02:36:39	2012-07-03	12:36:39	VR2W-112613	A69-9001-1255	1
2012-07-03 02:46:15	2012-07-03	12:46:15	VR2W-112613	A69-9001-1255	1
2012-07-03 02:55:10	2012-07-03	12:55:10	VR2W-112613	A69-9001-1255	1
2012-07-03 03:21:34	2012-07-03	13:21:34	VR2W-112613	A69-9001-1255	1
2012-07-03 03:33:40	2012-07-03	13:33:40	VR2W-112613	A69-9001-1255	1
2012-07-03 03:42:10	2012-07-03	13:42:10	VR2W-112613	A69-9001-1255	1
2012-07-03 03:46:58	2012-07-03	13:46:58	VR2W-112613	A69-9001-1255	1
2012-07-03 03:51:38	2012-07-03	13:51:38	VR2W-112613	A69-9001-1255	1
2012-07-03 03:56:02	2012-07-03	13:56:02	VR2W-112613	A69-9001-1255	1
2012-07-03 03:59:55	2012-07-03	13:59:55	VR2W-112613	A69-9001-1255	1
2012-07-03 04:04:25	2012-07-03	14:04:25	VR2W-112613	A69-9001-1255	1
2012-07-03 04:18:08	2012-07-03	14:18:08	VR2W-112613	A69-9001-1255	1
2012-07-03 04:22:46	2012-07-03	14:22:46	VR2W-112613	A69-9001-1255	1
2012-07-03 04:30:57	2012-07-03	14:30:57	VR2W-112613	A69-9001-1255	1
2012-07-03 04:43:28	2012-07-03	14:43:28	VR2W-112613	A69-9001-1255	1
2012-07-03 04:55:02	2012-07-03	14:55:02	VR2W-112613	A69-9001-1255	1
2012-07-03 05:28:08	2012-07-03	15:28:08	VR2W-112613	A69-9001-1255	1
2012-07-03 05:32:21	2012-07-03	15:32:21	VR2W-112613	A69-9001-1255	1
2012-07-03 05:39:41	2012-07-03	15:39:41	VR2W-112613	A69-9001-1255	1
2012-07-03 05:47:49	2012-07-03	15:47:49	VR2W-112613	A69-9001-1255	1
2012-07-03 05:52:06	2012-07-03	15:52:06	VR2W-112613	A69-9001-1255	1
2012-07-03 05:59:49	2012-07-03	15:59:49	VR2W-112613	A69-9001-1255	1
2012-07-03 06:04:42	2012-07-03	16:04:42	VR2W-112613	A69-9001-1255	1
2012-07-03 06:22:44	2012-07-03	16:22:44	VR2W-112613	A69-9001-1255	1
2012-07-03 07:40:52	2012-07-03	17:40:52	VR2W-112613	A69-9001-1255	1
2012-07-03 07:52:52	2012-07-03	17:52:52	VR2W-112613	A69-9001-1255	1
2012-07-03 21:35:14	2012-07-04	07:35:14	VR2W-112618	A69-9001-1255	1
2012-07-03 22:28:53	2012-07-04	08:28:53	VR2W-112614	A69-9001-1255	1
2012-07-03 23:03:36	2012-07-04	09:03:36	VR2W-112613	A69-9001-1255	1
2012-07-03 23:12:59	2012-07-04	09:12:59	VR2W-112613	A69-9001-1255	1
2012-07-03 23:24:57	2012-07-04	09:24:57	VR2W-112613	A69-9001-1255	1
2012-07-03 23:29:44	2012-07-04	09:29:44	VR2W-112613	A69-9001-1255	1
2012-07-03 23:50:43	2012-07-04	09:50:43	VR2W-112613	A69-9001-1255	1
2012-07-04 00:34:47	2012-07-04	10:34:47	VR2W-112613	A69-9001-1255	1
2012-07-04 00:38:58	2012-07-04	10:38:58	VR2W-112613	A69-9001-1255	1
2012-07-04 00:46:05	2012-07-04	10:46:05	VR2W-112613	A69-9001-1255	1
2012-07-04 01:21:36	2012-07-04	11:21:36	VR2W-112613	A69-9001-1255	1
2012-07-04 01:59:08	2012-07-04	11:59:08	VR2W-112613	A69-9001-1255	1
2012-07-04 02:02:31	2012-07-04	12:02:31	VR2W-112613	A69-9001-1255	1
2012-07-04 02:07:47	2012-07-04	12:07:47	VR2W-112612	A69-9001-1255	1
2012-07-04 02:13:46	2012-07-04	12:13:46	VR2W-112613	A69-9001-1255	1
2012-07-04 02:17:03	2012-07-04	12:17:03	VR2W-112613	A69-9001-1255	1
2012-07-04 02:20:20	2012-07-04	12:20:20	VR2W-112613	A69-9001-1255	1
2012-07-04 02:23:39	2012-07-04	12:23:39	VR2W-112613	A69-9001-1255	1
2012-07-04 03:00:13	2012-07-04	13:00:13	VR2W-112613	A69-9001-1255	1
2012-07-04 03:04:09	2012-07-04	13:04:09	VR2W-112613	A69-9001-1255	1
2012-07-04 04:09:04	2012-07-04	14:09:04	VR2W-112614	A69-9001-1255	1
2012-07-04 04:11:28	2012-07-04	14:11:28	VR2W-112613	A69-9001-1255	1
2012-07-04 06:00:31	2012-07-04	16:00:31	VR2W-112613	A69-9001-1255	1
2012-07-04 06:15:25	2012-07-04	16:15:25	VR2W-112613	A69-9001-1255	1
2012-07-04 06:19:46	2012-07-04	16:19:46	VR2W-112613	A69-9001-1255	1
2012-07-04 07:43:55	2012-07-04	17:43:55	VR2W-112613	A69-9001-1255	1
2012-07-04 07:46:12	2012-07-04	17:46:12	VR2W-112612	A69-9001-1255	1
2012-07-04 07:48:19	2012-07-04	17:48:19	VR2W-112613	A69-9001-1255	1
2012-07-04 07:52:12	2012-07-04	17:52:12	VR2W-112613	A69-9001-1255	1
2012-07-04 21:44:08	2012-07-05	07:44:08	VR2W-112618	A69-9001-1255	1
2012-07-04 23:05:05	2012-07-05	09:05:05	VR2W-112613	A69-9001-1255	1
2012-07-04 23:38:19	2012-07-05	09:38:19	VR2W-112612	A69-9001-1255	1
2012-07-04 23:44:20	2012-07-05	09:44:20	VR2W-112613	A69-9001-1255	1
2012-07-04 23:47:49	2012-07-05	09:47:49	VR2W-112613	A69-9001-1255	1
2012-07-05 00:48:33	2012-07-05	10:48:33	VR2W-112613	A69-9001-1255	1
2012-07-05 01:32:11	2012-07-05	11:32:11	VR2W-112613	A69-9001-1255	1
2012-07-05 01:46:56	2012-07-05	11:46:56	VR2W-112613	A69-9001-1255	1
2012-07-05 02:10:18	2012-07-05	12:10:18	VR2W-112613	A69-9001-1255	1
2012-07-05 02:40:42	2012-07-05	12:40:42	VR2W-112613	A69-9001-1255	1
2012-07-05 04:12:49	2012-07-05	14:12:49	VR2W-112613	A69-9001-1255	1
2012-07-05 04:19:48	2012-07-05	14:19:48	VR2W-112613	A69-9001-1255	1
2012-07-05 04:45:05	2012-07-05	14:45:05	VR2W-112613	A69-9001-1255	1
2012-07-05 05:09:15	2012-07-05	15:09:15	VR2W-112613	A69-9001-1255	1
2012-07-05 05:13:25	2012-07-05	15:13:25	VR2W-112613	A69-9001-1255	1
2012-07-05 05:16:51	2012-07-05	15:16:51	VR2W-112613	A69-9001-1255	1
2012-07-05 05:20:25	2012-07-05	15:20:25	VR2W-112613	A69-9001-1255	1
2012-07-05 05:28:49	2012-07-05	15:28:49	VR2W-112613	A69-9001-1255	1
2012-07-05 05:37:49	2012-07-05	15:37:49	VR2W-112613	A69-9001-1255	1
2012-07-05 06:06:34	2012-07-05	16:06:34	VR2W-112613	A69-9001-1255	1
2012-07-05 06:57:08	2012-07-05	16:57:08	VR2W-112613	A69-9001-1255	1
2012-07-05 07:01:04	2012-07-05	17:01:04	VR2W-112613	A69-9001-1255	1
2012-07-05 07:05:40	2012-07-05	17:05:40	VR2W-112613	A69-9001-1255	1
2012-07-05 07:09:55	2012-07-05	17:09:55	VR2W-112613	A69-9001-1255	1
2012-07-05 07:13:30	2012-07-05	17:13:30	VR2W-112613	A69-9001-1255	1
2012-07-05 07:17:24	2012-07-05	17:17:24	VR2W-112613	A69-9001-1255	1
2012-07-05 07:21:55	2012-07-05	17:21:55	VR2W-112613	A69-9001-1255	1
2012-07-05 07:26:02	2012-07-05	17:26:02	VR2W-112613	A69-9001-1255	1
2012-07-05 07:29:20	2012-07-05	17:29:20	VR2W-112613	A69-9001-1255	1
2012-07-05 07:32:40	2012-07-05	17:32:40	VR2W-112613	A69-9001-1255	1
2012-07-05 07:36:04	2012-07-05	17:36:04	VR2W-112613	A69-9001-1255	1
2012-07-05 07:37:21	2012-07-05	17:37:21	VR2W-112612	A69-9001-1255	1
2012-07-05 07:39:36	2012-07-05	17:39:36	VR2W-112613	A69-9001-1255	1
2012-07-05 07:43:23	2012-07-05	17:43:23	VR2W-112613	A69-9001-1255	1
2012-07-05 22:10:28	2012-07-06	08:10:28	VR2W-112618	A69-9001-1255	1
2012-07-05 22:55:30	2012-07-06	08:55:30	VR2W-112617	A69-9001-1255	1
2012-07-06 00:22:49	2012-07-06	10:22:49	VR2W-112613	A69-9001-1255	1
2012-07-06 00:42:30	2012-07-06	10:42:30	VR2W-112613	A69-9001-1255	1
2012-07-06 01:02:59	2012-07-06	11:02:59	VR2W-112613	A69-9001-1255	1
2012-07-06 01:14:25	2012-07-06	11:14:25	VR2W-112613	A69-9001-1255	1
2012-07-06 01:52:18	2012-07-06	11:52:18	VR2W-112613	A69-9001-1255	1
2012-07-06 01:56:17	2012-07-06	11:56:17	VR2W-112613	A69-9001-1255	1
2012-07-06 02:09:36	2012-07-06	12:09:36	VR2W-112613	A69-9001-1255	1
2012-07-06 02:14:31	2012-07-06	12:14:31	VR2W-112613	A69-9001-1255	1
2012-07-06 03:01:24	2012-07-06	13:01:24	VR2W-112613	A69-9001-1255	1
2012-07-06 03:05:29	2012-07-06	13:05:29	VR2W-112614	A69-9001-1255	1
2012-07-06 03:23:37	2012-07-06	13:23:37	VR2W-112614	A69-9001-1255	1
2012-07-06 03:30:50	2012-07-06	13:30:50	VR2W-112613	A69-9001-1255	1
2012-07-06 03:41:32	2012-07-06	13:41:32	VR2W-112614	A69-9001-1255	1
2012-07-06 03:45:06	2012-07-06	13:45:06	VR2W-112613	A69-9001-1255	1
2012-07-06 03:52:49	2012-07-06	13:52:49	VR2W-112613	A69-9001-1255	1
2012-07-06 05:01:24	2012-07-06	15:01:24	VR2W-112613	A69-9001-1255	1
2012-07-06 06:34:29	2012-07-06	16:34:29	VR2W-112613	A69-9001-1255	1
2012-07-06 06:42:42	2012-07-06	16:42:42	VR2W-112613	A69-9001-1255	1
2012-07-06 07:25:29	2012-07-06	17:25:29	VR2W-112613	A69-9001-1255	1
2012-07-06 07:30:02	2012-07-06	17:30:02	VR2W-112613	A69-9001-1255	1
2012-07-06 22:16:17	2012-07-07	08:16:17	VR2W-112618	A69-9001-1255	1
2012-07-06 22:20:37	2012-07-07	08:20:37	VR2W-112618	A69-9001-1255	1
2012-07-06 22:28:35	2012-07-07	08:28:35	VR2W-112618	A69-9001-1255	1
2012-07-06 22:32:05	2012-07-07	08:32:05	VR2W-112618	A69-9001-1255	1
2012-07-06 23:32:25	2012-07-07	09:32:25	VR2W-112614	A69-9001-1255	1
2012-07-07 00:44:40	2012-07-07	10:44:40	VR2W-112613	A69-9001-1255	1
2012-07-07 01:00:34	2012-07-07	11:00:34	VR2W-112613	A69-9001-1255	1
2012-07-07 01:37:35	2012-07-07	11:37:35	VR2W-112613	A69-9001-1255	1
2012-07-07 01:41:59	2012-07-07	11:41:59	VR2W-112613	A69-9001-1255	1
2012-07-07 07:06:37	2012-07-07	17:06:37	VR2W-112613	A69-9001-1255	1
2012-07-07 07:26:55	2012-07-07	17:26:55	VR2W-112613	A69-9001-1255	1
2012-07-07 07:36:39	2012-07-07	17:36:39	VR2W-112613	A69-9001-1255	1
2012-07-07 07:54:21	2012-07-07	17:54:21	VR2W-112613	A69-9001-1255	1
2012-07-07 22:03:33	2012-07-08	08:03:33	VR2W-112618	A69-9001-1255	1
2012-07-07 22:10:41	2012-07-08	08:10:41	VR2W-112618	A69-9001-1255	1
2012-07-07 22:24:38	2012-07-08	08:24:38	VR2W-112618	A69-9001-1255	1
2012-07-07 23:24:52	2012-07-08	09:24:52	VR2W-112618	A69-9001-1255	1
2012-07-07 23:33:07	2012-07-08	09:33:07	VR2W-112616	A69-9001-1255	1
2012-07-08 00:03:59	2012-07-08	10:03:59	VR2W-112613	A69-9001-1255	1
2012-07-08 00:08:22	2012-07-08	10:08:22	VR2W-112613	A69-9001-1255	1
2012-07-08 00:12:11	2012-07-08	10:12:11	VR2W-112613	A69-9001-1255	1
2012-07-08 00:28:36	2012-07-08	10:28:36	VR2W-112613	A69-9001-1255	1
2012-07-08 00:33:03	2012-07-08	10:33:03	VR2W-112613	A69-9001-1255	1
2012-07-08 07:53:16	2012-07-08	17:53:16	VR2W-112613	A69-9001-1255	1
2012-07-08 07:56:50	2012-07-08	17:56:50	VR2W-112613	A69-9001-1255	1
2012-07-08 22:02:08	2012-07-09	08:02:08	VR2W-112618	A69-9001-1255	1
2012-07-08 22:05:48	2012-07-09	08:05:48	VR2W-112618	A69-9001-1255	1
2012-07-08 22:09:53	2012-07-09	08:09:53	VR2W-112618	A69-9001-1255	1
2012-07-08 22:49:51	2012-07-09	08:49:51	VR2W-112614	A69-9001-1255	1
2012-07-08 23:32:30	2012-07-09	09:32:30	VR2W-112613	A69-9001-1255	1
2012-07-08 23:57:35	2012-07-09	09:57:35	VR2W-112614	A69-9001-1255	1
2012-07-09 00:26:39	2012-07-09	10:26:39	VR2W-112613	A69-9001-1255	1
2012-07-09 00:34:11	2012-07-09	10:34:11	VR2W-112613	A69-9001-1255	1
2012-07-09 00:37:42	2012-07-09	10:37:42	VR2W-112613	A69-9001-1255	1
2012-07-09 00:41:28	2012-07-09	10:41:28	VR2W-112613	A69-9001-1255	1
2012-07-09 00:57:59	2012-07-09	10:57:59	VR2W-112613	A69-9001-1255	1
2012-07-09 01:33:10	2012-07-09	11:33:10	VR2W-112613	A69-9001-1255	1
2012-07-09 01:36:41	2012-07-09	11:36:41	VR2W-112613	A69-9001-1255	1
2012-07-09 22:05:20	2012-07-10	08:05:20	VR2W-112612	A69-9001-1255	1
2012-07-09 22:26:05	2012-07-10	08:26:05	VR2W-112613	A69-9001-1255	1
2012-07-09 22:29:36	2012-07-10	08:29:36	VR2W-112613	A69-9001-1255	1
2012-07-09 22:33:21	2012-07-10	08:33:21	VR2W-112613	A69-9001-1255	1
2012-07-09 23:09:42	2012-07-10	09:09:42	VR2W-112613	A69-9001-1255	1
2012-07-09 23:22:03	2012-07-10	09:22:03	VR2W-112614	A69-9001-1255	1
2012-07-09 23:25:29	2012-07-10	09:25:29	VR2W-112613	A69-9001-1255	1
2012-07-09 23:34:06	2012-07-10	09:34:06	VR2W-112613	A69-9001-1255	1
2012-07-09 23:38:28	2012-07-10	09:38:28	VR2W-112613	A69-9001-1255	1
2012-07-09 23:42:17	2012-07-10	09:42:17	VR2W-112613	A69-9001-1255	1
2012-07-09 23:46:40	2012-07-10	09:46:40	VR2W-112613	A69-9001-1255	1
2012-07-10 00:25:30	2012-07-10	10:25:30	VR2W-112613	A69-9001-1255	1
2012-07-10 00:28:51	2012-07-10	10:28:51	VR2W-112613	A69-9001-1255	1
2012-07-10 22:20:53	2012-07-11	08:20:53	VR2W-112613	A69-9001-1255	1
2012-07-10 22:29:08	2012-07-11	08:29:08	VR2W-112613	A69-9001-1255	1
2012-07-10 22:58:43	2012-07-11	08:58:43	VR2W-112613	A69-9001-1255	1
2012-07-10 23:07:39	2012-07-11	09:07:39	VR2W-112613	A69-9001-1255	1
2012-07-10 23:12:26	2012-07-11	09:12:26	VR2W-112613	A69-9001-1255	1
2012-07-10 23:25:26	2012-07-11	09:25:26	VR2W-112613	A69-9001-1255	1
2012-07-10 23:29:59	2012-07-11	09:29:59	VR2W-112613	A69-9001-1255	1
2012-07-10 23:34:08	2012-07-11	09:34:08	VR2W-112613	A69-9001-1255	1
2012-07-10 23:37:30	2012-07-11	09:37:30	VR2W-112613	A69-9001-1255	1
2012-07-10 23:41:00	2012-07-11	09:41:00	VR2W-112613	A69-9001-1255	1
2012-07-10 23:48:57	2012-07-11	09:48:57	VR2W-112613	A69-9001-1255	1
2012-07-10 23:56:14	2012-07-11	09:56:14	VR2W-112613	A69-9001-1255	1
2012-07-11 00:01:55	2012-07-11	10:01:55	VR2W-112612	A69-9001-1255	1
2012-07-11 00:08:10	2012-07-11	10:08:10	VR2W-112613	A69-9001-1255	1
2012-07-11 00:12:56	2012-07-11	10:12:56	VR2W-112613	A69-9001-1255	1
2012-07-11 00:21:44	2012-07-11	10:21:44	VR2W-112613	A69-9001-1255	1
2012-07-11 00:25:16	2012-07-11	10:25:16	VR2W-112613	A69-9001-1255	1
2012-07-11 08:11:02	2012-07-11	18:11:02	VR2W-112613	A69-9001-1255	1
2012-07-11 21:37:04	2012-07-12	07:37:04	VR2W-112613	A69-9001-1255	1
2012-07-11 22:03:20	2012-07-12	08:03:20	VR2W-112613	A69-9001-1255	1
2012-07-11 22:08:00	2012-07-12	08:08:00	VR2W-112613	A69-9001-1255	1
2012-07-11 22:49:03	2012-07-12	08:49:03	VR2W-112613	A69-9001-1255	1
2012-07-11 22:59:53	2012-07-12	08:59:53	VR2W-112614	A69-9001-1255	1
2012-07-11 23:12:10	2012-07-12	09:12:10	VR2W-112613	A69-9001-1255	1
2012-07-11 23:16:50	2012-07-12	09:16:50	VR2W-112613	A69-9001-1255	1
2012-07-11 23:21:13	2012-07-12	09:21:13	VR2W-112613	A69-9001-1255	1
2012-07-11 23:29:29	2012-07-12	09:29:29	VR2W-112613	A69-9001-1255	1
2012-07-12 00:03:44	2012-07-12	10:03:44	VR2W-112613	A69-9001-1255	1
2012-07-12 00:20:49	2012-07-12	10:20:49	VR2W-112613	A69-9001-1255	1
2012-07-12 00:25:25	2012-07-12	10:25:25	VR2W-112613	A69-9001-1255	1
2012-07-12 00:33:18	2012-07-12	10:33:18	VR2W-112613	A69-9001-1255	1
2012-07-12 01:08:12	2012-07-12	11:08:12	VR2W-112613	A69-9001-1255	1
2012-07-12 01:12:41	2012-07-12	11:12:41	VR2W-112613	A69-9001-1255	1
2012-07-12 01:16:42	2012-07-12	11:16:42	VR2W-112613	A69-9001-1255	1
2012-07-12 01:21:29	2012-07-12	11:21:29	VR2W-112613	A69-9001-1255	1
2012-07-12 01:53:10	2012-07-12	11:53:10	VR2W-112613	A69-9001-1255	1
2012-07-12 02:00:31	2012-07-12	12:00:31	VR2W-112613	A69-9001-1255	1
2012-07-12 02:04:52	2012-07-12	12:04:52	VR2W-112613	A69-9001-1255	1
2012-07-12 03:23:45	2012-07-12	13:23:45	VR2W-112613	A69-9001-1255	1
2012-07-12 05:12:42	2012-07-12	15:12:42	VR2W-112612	A69-9001-1255	1
2012-07-12 07:55:50	2012-07-12	17:55:50	VR2W-112613	A69-9001-1255	1
2012-07-12 08:00:13	2012-07-12	18:00:13	VR2W-112613	A69-9001-1255	1
2012-07-12 21:11:24	2012-07-13	07:11:24	VR2W-112618	A69-9001-1255	1
2012-07-12 21:20:08	2012-07-13	07:20:08	VR2W-112618	A69-9001-1255	1
2012-07-12 21:35:54	2012-07-13	07:35:54	VR2W-112618	A69-9001-1255	1
2012-07-12 21:48:45	2012-07-13	07:48:45	VR2W-112618	A69-9001-1255	1
2012-07-12 22:03:05	2012-07-13	08:03:05	VR2W-112618	A69-9001-1255	1
2012-07-12 22:26:46	2012-07-13	08:26:46	VR2W-112613	A69-9001-1255	1
2012-07-12 22:40:21	2012-07-13	08:40:21	VR2W-112613	A69-9001-1255	1
2012-07-12 22:44:52	2012-07-13	08:44:52	VR2W-112613	A69-9001-1255	1
2012-07-12 23:24:29	2012-07-13	09:24:29	VR2W-112613	A69-9001-1255	1
2012-07-12 23:28:59	2012-07-13	09:28:59	VR2W-112613	A69-9001-1255	1
2012-07-12 23:33:05	2012-07-13	09:33:05	VR2W-112613	A69-9001-1255	1
2012-07-13 01:52:53	2012-07-13	11:52:53	VR2W-112613	A69-9001-1255	1
2012-07-13 02:00:47	2012-07-13	12:00:47	VR2W-112613	A69-9001-1255	1
2012-07-13 02:07:49	2012-07-13	12:07:49	VR2W-112613	A69-9001-1255	1
2012-07-13 22:23:20	2012-07-14	08:23:20	VR2W-112613	A69-9001-1255	1
2012-07-13 22:35:08	2012-07-14	08:35:08	VR2W-112613	A69-9001-1255	1
2012-07-13 22:39:45	2012-07-14	08:39:45	VR2W-112613	A69-9001-1255	1
2012-07-13 22:44:02	2012-07-14	08:44:02	VR2W-112613	A69-9001-1255	1
2012-07-13 22:47:41	2012-07-14	08:47:41	VR2W-112613	A69-9001-1255	1
2012-07-13 22:51:42	2012-07-14	08:51:42	VR2W-112613	A69-9001-1255	1
2012-07-13 22:56:29	2012-07-14	08:56:29	VR2W-112613	A69-9001-1255	1
2012-07-13 23:05:33	2012-07-14	09:05:33	VR2W-112613	A69-9001-1255	1
2012-07-13 23:09:25	2012-07-14	09:09:25	VR2W-112613	A69-9001-1255	1
2012-07-13 23:24:59	2012-07-14	09:24:59	VR2W-112612	A69-9001-1255	1
2012-07-13 23:42:06	2012-07-14	09:42:06	VR2W-112613	A69-9001-1255	1
2012-07-14 00:03:16	2012-07-14	10:03:16	VR2W-112613	A69-9001-1255	1
2012-07-14 00:11:05	2012-07-14	10:11:05	VR2W-112613	A69-9001-1255	1
2012-07-14 00:14:59	2012-07-14	10:14:59	VR2W-112613	A69-9001-1255	1
2012-07-14 00:33:30	2012-07-14	10:33:30	VR2W-112613	A69-9001-1255	1
2012-07-14 00:40:25	2012-07-14	10:40:25	VR2W-112613	A69-9001-1255	1
2012-07-14 00:52:04	2012-07-14	10:52:04	VR2W-112613	A69-9001-1255	1
2012-07-14 01:43:43	2012-07-14	11:43:43	VR2W-112613	A69-9001-1255	1
2012-07-14 02:41:05	2012-07-14	12:41:05	VR2W-112613	A69-9001-1255	1
2012-07-14 02:44:27	2012-07-14	12:44:27	VR2W-112613	A69-9001-1255	1
2012-07-14 02:47:53	2012-07-14	12:47:53	VR2W-112613	A69-9001-1255	1
2012-07-14 03:08:24	2012-07-14	13:08:24	VR2W-112613	A69-9001-1255	1
2012-07-14 03:16:58	2012-07-14	13:16:58	VR2W-112613	A69-9001-1255	1
2012-07-14 03:44:45	2012-07-14	13:44:45	VR2W-112613	A69-9001-1255	1
2012-07-14 07:59:00	2012-07-14	17:59:00	VR2W-112613	A69-9001-1255	1
2012-07-14 22:31:51	2012-07-15	08:31:51	VR2W-112619	A69-9001-1255	1
2012-07-14 22:38:44	2012-07-15	08:38:44	VR2W-112618	A69-9001-1255	1
2012-07-14 22:56:09	2012-07-15	08:56:09	VR2W-112614	A69-9001-1255	1
2012-07-14 23:28:29	2012-07-15	09:28:29	VR2W-112613	A69-9001-1255	1
2012-07-14 23:37:07	2012-07-15	09:37:07	VR2W-112613	A69-9001-1255	1
2012-07-14 23:40:26	2012-07-15	09:40:26	VR2W-112613	A69-9001-1255	1
2012-07-14 23:43:46	2012-07-15	09:43:46	VR2W-112613	A69-9001-1255	1
2012-07-15 00:17:54	2012-07-15	10:17:54	VR2W-112613	A69-9001-1255	1
2012-07-15 00:27:20	2012-07-15	10:27:20	VR2W-112613	A69-9001-1255	1
2012-07-15 00:33:24	2012-07-15	10:33:24	VR2W-112612	A69-9001-1255	1
2012-07-15 00:35:29	2012-07-15	10:35:29	VR2W-112613	A69-9001-1255	1
2012-07-15 00:35:53	2012-07-15	10:35:53	VR2W-112614	A69-9001-1255	1
2012-07-15 00:37:06	2012-07-15	10:37:06	VR2W-112612	A69-9001-1255	1
2012-07-15 00:39:48	2012-07-15	10:39:48	VR2W-112613	A69-9001-1255	1
2012-07-15 00:43:30	2012-07-15	10:43:30	VR2W-112613	A69-9001-1255	1
2012-07-15 00:54:32	2012-07-15	10:54:32	VR2W-112613	A69-9001-1255	1
2012-07-15 00:58:17	2012-07-15	10:58:17	VR2W-112613	A69-9001-1255	1
2012-07-15 01:06:03	2012-07-15	11:06:03	VR2W-112613	A69-9001-1255	1
2012-07-15 01:14:11	2012-07-15	11:14:11	VR2W-112613	A69-9001-1255	1
2012-07-15 01:22:15	2012-07-15	11:22:15	VR2W-112613	A69-9001-1255	1
2012-07-15 01:39:33	2012-07-15	11:39:33	VR2W-112613	A69-9001-1255	1
2012-07-15 01:48:20	2012-07-15	11:48:20	VR2W-112613	A69-9001-1255	1
2012-07-15 01:51:50	2012-07-15	11:51:50	VR2W-112613	A69-9001-1255	1
2012-07-15 01:59:45	2012-07-15	11:59:45	VR2W-112613	A69-9001-1255	1
2012-07-15 02:20:10	2012-07-15	12:20:10	VR2W-112613	A69-9001-1255	1
2012-07-15 02:35:46	2012-07-15	12:35:46	VR2W-112613	A69-9001-1255	1
2012-07-15 03:13:03	2012-07-15	13:13:03	VR2W-112613	A69-9001-1255	1
2012-07-15 03:43:20	2012-07-15	13:43:20	VR2W-112613	A69-9001-1255	1
2012-07-15 03:47:11	2012-07-15	13:47:11	VR2W-112613	A69-9001-1255	1
2012-07-15 03:51:37	2012-07-15	13:51:37	VR2W-112613	A69-9001-1255	1
2012-07-15 04:12:03	2012-07-15	14:12:03	VR2W-112613	A69-9001-1255	1
2012-07-15 04:28:43	2012-07-15	14:28:43	VR2W-112613	A69-9001-1255	1
2012-07-15 04:32:01	2012-07-15	14:32:01	VR2W-112613	A69-9001-1255	1
2012-07-15 04:59:17	2012-07-15	14:59:17	VR2W-112613	A69-9001-1255	1
2012-07-15 21:23:12	2012-07-16	07:23:12	VR2W-112618	A69-9001-1255	1
2012-07-15 21:57:33	2012-07-16	07:57:33	VR2W-112618	A69-9001-1255	1
2012-07-15 22:01:41	2012-07-16	08:01:41	VR2W-112618	A69-9001-1255	1
2012-07-15 22:05:00	2012-07-16	08:05:00	VR2W-112618	A69-9001-1255	1
2012-07-15 22:05:14	2012-07-16	08:05:14	VR2W-112619	A69-9001-1255	1
2012-07-15 22:14:53	2012-07-16	08:14:53	VR2W-112614	A69-9001-1255	1
2012-07-15 22:57:12	2012-07-16	08:57:12	VR2W-112613	A69-9001-1255	1
2012-07-15 23:01:53	2012-07-16	09:01:53	VR2W-112613	A69-9001-1255	1
2012-07-15 23:06:19	2012-07-16	09:06:19	VR2W-112613	A69-9001-1255	1
2012-07-15 23:14:52	2012-07-16	09:14:52	VR2W-112613	A69-9001-1255	1
2012-07-16 00:02:06	2012-07-16	10:02:06	VR2W-112614	A69-9001-1255	1
2012-07-16 00:09:46	2012-07-16	10:09:46	VR2W-112613	A69-9001-1255	1
2012-07-16 01:41:20	2012-07-16	11:41:20	VR2W-112613	A69-9001-1255	1
2012-07-16 02:39:33	2012-07-16	12:39:33	VR2W-112614	A69-9001-1255	1
2012-07-16 03:51:03	2012-07-16	13:51:03	VR2W-112613	A69-9001-1255	1
2012-07-16 03:58:55	2012-07-16	13:58:55	VR2W-112613	A69-9001-1255	1
2012-07-16 20:59:17	2012-07-17	06:59:17	VR2W-112614	A69-9001-1255	1
2012-07-16 21:03:34	2012-07-17	07:03:34	VR2W-112614	A69-9001-1255	1
2012-07-16 21:07:13	2012-07-17	07:07:13	VR2W-112614	A69-9001-1255	1
2012-07-16 22:19:36	2012-07-17	08:19:36	VR2W-112614	A69-9001-1255	1
2012-07-16 22:35:19	2012-07-17	08:35:19	VR2W-112613	A69-9001-1255	1
2012-07-16 23:32:04	2012-07-17	09:32:04	VR2W-112613	A69-9001-1255	1
2012-07-17 00:00:16	2012-07-17	10:00:16	VR2W-112613	A69-9001-1255	1
2012-07-17 00:04:11	2012-07-17	10:04:11	VR2W-112613	A69-9001-1255	1
2012-07-17 00:08:45	2012-07-17	10:08:45	VR2W-112613	A69-9001-1255	1
2012-07-17 00:12:59	2012-07-17	10:12:59	VR2W-112613	A69-9001-1255	1
2012-07-17 00:28:10	2012-07-17	10:28:10	VR2W-112613	A69-9001-1255	1
2012-07-17 01:01:02	2012-07-17	11:01:02	VR2W-112614	A69-9001-1255	1
2012-07-17 01:17:29	2012-07-17	11:17:29	VR2W-112614	A69-9001-1255	1
2012-07-17 01:45:36	2012-07-17	11:45:36	VR2W-112614	A69-9001-1255	1
2012-07-17 02:02:10	2012-07-17	12:02:10	VR2W-112613	A69-9001-1255	1
2012-07-17 02:11:26	2012-07-17	12:11:26	VR2W-112613	A69-9001-1255	1
2012-07-17 02:25:45	2012-07-17	12:25:45	VR2W-112613	A69-9001-1255	1
2012-07-17 02:37:06	2012-07-17	12:37:06	VR2W-112613	A69-9001-1255	1
2012-07-17 04:05:00	2012-07-17	14:05:00	VR2W-112613	A69-9001-1255	1
2012-07-17 04:24:41	2012-07-17	14:24:41	VR2W-112614	A69-9001-1255	1
2012-07-17 04:58:50	2012-07-17	14:58:50	VR2W-112613	A69-9001-1255	1
2012-07-17 05:12:20	2012-07-17	15:12:20	VR2W-112613	A69-9001-1255	1
2012-07-17 21:27:28	2012-07-18	07:27:28	VR2W-112618	A69-9001-1255	1
2012-07-17 21:31:26	2012-07-18	07:31:26	VR2W-112618	A69-9001-1255	1
2012-07-17 21:36:06	2012-07-18	07:36:06	VR2W-112618	A69-9001-1255	1
2012-07-17 22:27:59	2012-07-18	08:27:59	VR2W-112618	A69-9001-1255	1
2012-07-17 22:28:40	2012-07-18	08:28:40	VR2W-112617	A69-9001-1255	1
2012-07-17 22:51:56	2012-07-18	08:51:56	VR2W-112613	A69-9001-1255	1
2012-07-17 23:08:42	2012-07-18	09:08:42	VR2W-112613	A69-9001-1255	1
2012-07-17 23:33:08	2012-07-18	09:33:08	VR2W-112613	A69-9001-1255	1
2012-07-17 23:35:11	2012-07-18	09:35:11	VR2W-112614	A69-9001-1255	1
2012-07-18 00:01:06	2012-07-18	10:01:06	VR2W-112613	A69-9001-1255	1
2012-07-18 00:35:37	2012-07-18	10:35:37	VR2W-112613	A69-9001-1255	1
2012-07-18 00:53:29	2012-07-18	10:53:29	VR2W-112613	A69-9001-1255	1
2012-07-18 03:39:34	2012-07-18	13:39:34	VR2W-112613	A69-9001-1255	1
2012-07-18 04:13:01	2012-07-18	14:13:01	VR2W-112613	A69-9001-1255	1
2012-07-18 04:22:16	2012-07-18	14:22:16	VR2W-112613	A69-9001-1255	1
2012-07-18 04:26:23	2012-07-18	14:26:23	VR2W-112613	A69-9001-1255	1
2012-07-18 04:29:41	2012-07-18	14:29:41	VR2W-112613	A69-9001-1255	1
2012-07-18 04:33:01	2012-07-18	14:33:01	VR2W-112613	A69-9001-1255	1
2012-07-18 04:36:26	2012-07-18	14:36:26	VR2W-112613	A69-9001-1255	1
2012-07-18 04:39:59	2012-07-18	14:39:59	VR2W-112613	A69-9001-1255	1
2012-07-18 04:43:50	2012-07-18	14:43:50	VR2W-112613	A69-9001-1255	1
2012-07-18 04:48:17	2012-07-18	14:48:17	VR2W-112613	A69-9001-1255	1
2012-07-18 05:01:11	2012-07-18	15:01:11	VR2W-112613	A69-9001-1255	1
2012-07-18 05:12:30	2012-07-18	15:12:30	VR2W-112613	A69-9001-1255	1
2012-07-18 05:19:58	2012-07-18	15:19:58	VR2W-112613	A69-9001-1255	1
2012-07-18 05:24:31	2012-07-18	15:24:31	VR2W-112613	A69-9001-1255	1
2012-07-18 05:28:40	2012-07-18	15:28:40	VR2W-112613	A69-9001-1255	1
2012-07-18 05:39:18	2012-07-18	15:39:18	VR2W-112613	A69-9001-1255	1
2012-07-18 05:47:06	2012-07-18	15:47:06	VR2W-112613	A69-9001-1255	1
2012-07-18 05:50:57	2012-07-18	15:50:57	VR2W-112613	A69-9001-1255	1
2012-07-18 06:08:16	2012-07-18	16:08:16	VR2W-112613	A69-9001-1255	1
2012-07-18 20:54:39	2012-07-19	06:54:39	VR2W-112612	A69-9001-1255	1
2012-07-18 23:18:36	2012-07-19	09:18:36	VR2W-112614	A69-9001-1255	1
2012-07-20 03:54:51	2012-07-20	13:54:51	VR2W-112613	A69-9001-1255	1
2012-07-20 04:46:41	2012-07-20	14:46:41	VR2W-112613	A69-9001-1255	1
2012-07-20 04:58:50	2012-07-20	14:58:50	VR2W-112613	A69-9001-1255	1
2012-07-20 05:06:20	2012-07-20	15:06:20	VR2W-112613	A69-9001-1255	1
2012-07-20 05:10:53	2012-07-20	15:10:53	VR2W-112613	A69-9001-1255	1
2012-07-20 05:56:05	2012-07-20	15:56:05	VR2W-112613	A69-9001-1255	1
2012-07-20 06:03:19	2012-07-20	16:03:19	VR2W-112613	A69-9001-1255	1
2012-07-20 06:14:43	2012-07-20	16:14:43	VR2W-112613	A69-9001-1255	1
2012-07-20 07:07:05	2012-07-20	17:07:05	VR2W-112613	A69-9001-1255	1
2012-07-20 08:02:50	2012-07-20	18:02:50	VR2W-112613	A69-9001-1255	1
2012-07-20 20:49:47	2012-07-21	06:49:47	VR2W-112613	A69-9001-1255	1
2012-07-20 20:54:27	2012-07-21	06:54:27	VR2W-112613	A69-9001-1255	1
2012-07-20 20:58:50	2012-07-21	06:58:50	VR2W-112613	A69-9001-1255	1
2012-07-20 21:02:42	2012-07-21	07:02:42	VR2W-112613	A69-9001-1255	1
2012-07-20 21:11:09	2012-07-21	07:11:09	VR2W-112613	A69-9001-1255	1
2012-07-20 21:15:53	2012-07-21	07:15:53	VR2W-112613	A69-9001-1255	1
2012-07-20 21:20:24	2012-07-21	07:20:24	VR2W-112613	A69-9001-1255	1
2012-07-20 21:24:32	2012-07-21	07:24:32	VR2W-112613	A69-9001-1255	1
2012-07-20 21:27:51	2012-07-21	07:27:51	VR2W-112613	A69-9001-1255	1
2012-07-20 21:31:13	2012-07-21	07:31:13	VR2W-112613	A69-9001-1255	1
2012-07-20 21:34:42	2012-07-21	07:34:42	VR2W-112613	A69-9001-1255	1
2012-07-20 22:15:36	2012-07-21	08:15:36	VR2W-112613	A69-9001-1255	1
2012-07-20 22:23:25	2012-07-21	08:23:25	VR2W-112613	A69-9001-1255	1
2012-07-20 22:26:44	2012-07-21	08:26:44	VR2W-112613	A69-9001-1255	1
2012-07-20 22:33:40	2012-07-21	08:33:40	VR2W-112613	A69-9001-1255	1
2012-07-20 22:56:56	2012-07-21	08:56:56	VR2W-112613	A69-9001-1255	1
2012-07-20 23:28:44	2012-07-21	09:28:44	VR2W-112613	A69-9001-1255	1
2012-07-20 23:43:06	2012-07-21	09:43:06	VR2W-112613	A69-9001-1255	1
2012-07-20 23:51:31	2012-07-21	09:51:31	VR2W-112613	A69-9001-1255	1
2012-07-21 00:21:23	2012-07-21	10:21:23	VR2W-112613	A69-9001-1255	1
2012-07-21 00:24:34	2012-07-21	10:24:34	VR2W-112614	A69-9001-1255	1
2012-07-21 00:32:25	2012-07-21	10:32:25	VR2W-112613	A69-9001-1255	1
2012-07-21 00:54:40	2012-07-21	10:54:40	VR2W-112613	A69-9001-1255	1
2012-07-21 01:11:19	2012-07-21	11:11:19	VR2W-112613	A69-9001-1255	1
2012-07-21 01:15:33	2012-07-21	11:15:33	VR2W-112613	A69-9001-1255	1
2012-07-21 01:22:57	2012-07-21	11:22:57	VR2W-112613	A69-9001-1255	1
2012-07-21 01:23:23	2012-07-21	11:23:23	VR2W-112614	A69-9001-1255	1
2012-07-21 04:07:06	2012-07-21	14:07:06	VR2W-112613	A69-9001-1255	1
2012-07-21 04:16:42	2012-07-21	14:16:42	VR2W-112613	A69-9001-1255	1
2012-07-21 04:21:19	2012-07-21	14:21:19	VR2W-112613	A69-9001-1255	1
2012-07-21 05:01:18	2012-07-21	15:01:18	VR2W-112613	A69-9001-1255	1
2012-07-21 05:14:32	2012-07-21	15:14:32	VR2W-112613	A69-9001-1255	1
2012-07-21 05:35:23	2012-07-21	15:35:23	VR2W-112613	A69-9001-1255	1
2012-07-21 05:44:32	2012-07-21	15:44:32	VR2W-112613	A69-9001-1255	1
2012-07-21 05:53:13	2012-07-21	15:53:13	VR2W-112613	A69-9001-1255	1
2012-07-21 05:57:41	2012-07-21	15:57:41	VR2W-112613	A69-9001-1255	1
2012-07-21 06:06:29	2012-07-21	16:06:29	VR2W-112613	A69-9001-1255	1
2012-07-21 06:15:24	2012-07-21	16:15:24	VR2W-112613	A69-9001-1255	1
2012-07-21 06:23:11	2012-07-21	16:23:11	VR2W-112613	A69-9001-1255	1
2012-07-21 06:36:47	2012-07-21	16:36:47	VR2W-112613	A69-9001-1255	1
2012-07-21 06:40:39	2012-07-21	16:40:39	VR2W-112613	A69-9001-1255	1
2012-07-21 06:49:09	2012-07-21	16:49:09	VR2W-112613	A69-9001-1255	1
2012-07-21 07:06:38	2012-07-21	17:06:38	VR2W-112613	A69-9001-1255	1
2012-07-21 07:41:52	2012-07-21	17:41:52	VR2W-112613	A69-9001-1255	1
2012-07-21 23:15:38	2012-07-22	09:15:38	VR2W-112614	A69-9001-1255	1
2012-07-21 23:43:07	2012-07-22	09:43:07	VR2W-112614	A69-9001-1255	1
2012-07-22 00:20:55	2012-07-22	10:20:55	VR2W-112613	A69-9001-1255	1
2012-07-22 00:25:48	2012-07-22	10:25:48	VR2W-112613	A69-9001-1255	1
2012-07-22 00:44:22	2012-07-22	10:44:22	VR2W-112613	A69-9001-1255	1
2012-07-22 00:48:04	2012-07-22	10:48:04	VR2W-112613	A69-9001-1255	1
2012-07-22 01:34:58	2012-07-22	11:34:58	VR2W-112613	A69-9001-1255	1
2012-07-22 01:42:19	2012-07-22	11:42:19	VR2W-112613	A69-9001-1255	1
2012-07-22 01:46:39	2012-07-22	11:46:39	VR2W-112613	A69-9001-1255	1
2012-07-22 02:01:48	2012-07-22	12:01:48	VR2W-112613	A69-9001-1255	1
2012-07-22 02:05:57	2012-07-22	12:05:57	VR2W-112613	A69-9001-1255	1
2012-07-22 02:09:23	2012-07-22	12:09:23	VR2W-112613	A69-9001-1255	1
2012-07-22 02:25:17	2012-07-22	12:25:17	VR2W-112613	A69-9001-1255	1
2012-07-22 02:30:04	2012-07-22	12:30:04	VR2W-112613	A69-9001-1255	1
2012-07-22 02:34:41	2012-07-22	12:34:41	VR2W-112613	A69-9001-1255	1
2012-07-22 02:39:01	2012-07-22	12:39:01	VR2W-112613	A69-9001-1255	1
2012-07-22 02:42:45	2012-07-22	12:42:45	VR2W-112613	A69-9001-1255	1
2012-07-22 02:50:24	2012-07-22	12:50:24	VR2W-112613	A69-9001-1255	1
2012-07-22 03:08:01	2012-07-22	13:08:01	VR2W-112613	A69-9001-1255	1
2012-07-22 03:12:55	2012-07-22	13:12:55	VR2W-112613	A69-9001-1255	1
2012-07-22 03:27:32	2012-07-22	13:27:32	VR2W-112613	A69-9001-1255	1
2012-07-22 03:47:41	2012-07-22	13:47:41	VR2W-112613	A69-9001-1255	1
2012-07-22 04:07:58	2012-07-22	14:07:58	VR2W-112613	A69-9001-1255	1
2012-07-22 04:15:44	2012-07-22	14:15:44	VR2W-112613	A69-9001-1255	1
2012-07-22 04:54:35	2012-07-22	14:54:35	VR2W-112613	A69-9001-1255	1
2012-07-22 05:57:35	2012-07-22	15:57:35	VR2W-112613	A69-9001-1255	1
2012-07-22 06:08:34	2012-07-22	16:08:34	VR2W-112613	A69-9001-1255	1
2012-07-22 06:19:39	2012-07-22	16:19:39	VR2W-112613	A69-9001-1255	1
2012-07-22 06:22:59	2012-07-22	16:22:59	VR2W-112613	A69-9001-1255	1
2012-07-22 06:27:03	2012-07-22	16:27:03	VR2W-112612	A69-9001-1255	1
2012-07-22 06:29:54	2012-07-22	16:29:54	VR2W-112613	A69-9001-1255	1
2012-07-22 06:33:43	2012-07-22	16:33:43	VR2W-112613	A69-9001-1255	1
2012-07-22 07:02:06	2012-07-22	17:02:06	VR2W-112613	A69-9001-1255	1
2012-07-22 07:07:01	2012-07-22	17:07:01	VR2W-112613	A69-9001-1255	1
2012-07-22 07:11:55	2012-07-22	17:11:55	VR2W-112613	A69-9001-1255	1
2012-07-22 07:16:47	2012-07-22	17:16:47	VR2W-112613	A69-9001-1255	1
2012-07-22 20:49:23	2012-07-23	06:49:23	VR2W-112614	A69-9001-1255	1
2012-07-22 22:13:52	2012-07-23	08:13:52	VR2W-112614	A69-9001-1255	1
2012-07-22 23:01:56	2012-07-23	09:01:56	VR2W-112613	A69-9001-1255	1
2012-07-22 23:24:25	2012-07-23	09:24:25	VR2W-112613	A69-9001-1255	1
2012-07-23 00:30:54	2012-07-23	10:30:54	VR2W-112613	A69-9001-1255	1
2012-07-23 00:34:33	2012-07-23	10:34:33	VR2W-112613	A69-9001-1255	1
2012-07-23 00:48:18	2012-07-23	10:48:18	VR2W-112613	A69-9001-1255	1
2012-07-23 00:52:59	2012-07-23	10:52:59	VR2W-112613	A69-9001-1255	1
2012-07-23 00:57:27	2012-07-23	10:57:27	VR2W-112613	A69-9001-1255	1
2012-07-23 01:10:39	2012-07-23	11:10:39	VR2W-112613	A69-9001-1255	1
2012-07-23 01:14:44	2012-07-23	11:14:44	VR2W-112613	A69-9001-1255	1
2012-07-23 04:26:21	2012-07-23	14:26:21	VR2W-112613	A69-9001-1255	1
2012-07-23 04:40:13	2012-07-23	14:40:13	VR2W-112613	A69-9001-1255	1
2012-07-23 04:48:37	2012-07-23	14:48:37	VR2W-112613	A69-9001-1255	1
2012-07-23 04:52:44	2012-07-23	14:52:44	VR2W-112613	A69-9001-1255	1
2012-07-23 06:13:25	2012-07-23	16:13:25	VR2W-112613	A69-9001-1255	1
2012-07-23 06:24:52	2012-07-23	16:24:52	VR2W-112613	A69-9001-1255	1
2012-07-23 06:28:36	2012-07-23	16:28:36	VR2W-112613	A69-9001-1255	1
2012-07-23 06:39:56	2012-07-23	16:39:56	VR2W-112613	A69-9001-1255	1
2012-07-23 06:44:02	2012-07-23	16:44:02	VR2W-112613	A69-9001-1255	1
2012-07-23 06:48:57	2012-07-23	16:48:57	VR2W-112613	A69-9001-1255	1
2012-07-23 07:08:33	2012-07-23	17:08:33	VR2W-112613	A69-9001-1255	1
2012-07-23 07:43:13	2012-07-23	17:43:13	VR2W-112613	A69-9001-1255	1
2012-07-23 07:46:35	2012-07-23	17:46:35	VR2W-112613	A69-9001-1255	1
2012-07-23 07:53:43	2012-07-23	17:53:43	VR2W-112613	A69-9001-1255	1
2012-07-23 22:40:26	2012-07-24	08:40:26	VR2W-112614	A69-9001-1255	1
2012-07-23 23:03:56	2012-07-24	09:03:56	VR2W-112613	A69-9001-1255	1
2012-07-23 23:07:22	2012-07-24	09:07:22	VR2W-112613	A69-9001-1255	1
2012-07-23 23:10:58	2012-07-24	09:10:58	VR2W-112613	A69-9001-1255	1
2012-07-23 23:14:56	2012-07-24	09:14:56	VR2W-112613	A69-9001-1255	1
2012-07-23 23:19:38	2012-07-24	09:19:38	VR2W-112613	A69-9001-1255	1
2012-07-23 23:28:05	2012-07-24	09:28:05	VR2W-112613	A69-9001-1255	1
2012-07-23 23:37:17	2012-07-24	09:37:17	VR2W-112613	A69-9001-1255	1
2012-07-23 23:50:54	2012-07-24	09:50:54	VR2W-112613	A69-9001-1255	1
2012-07-23 23:55:29	2012-07-24	09:55:29	VR2W-112613	A69-9001-1255	1
2012-07-23 23:59:44	2012-07-24	09:59:44	VR2W-112613	A69-9001-1255	1
2012-07-24 00:11:32	2012-07-24	10:11:32	VR2W-112613	A69-9001-1255	1
2012-07-24 00:19:57	2012-07-24	10:19:57	VR2W-112613	A69-9001-1255	1
2012-07-24 00:27:20	2012-07-24	10:27:20	VR2W-112613	A69-9001-1255	1
2012-07-24 00:33:57	2012-07-24	10:33:57	VR2W-112613	A69-9001-1255	1
2012-07-24 00:52:04	2012-07-24	10:52:04	VR2W-112613	A69-9001-1255	1
2012-07-24 00:55:34	2012-07-24	10:55:34	VR2W-112613	A69-9001-1255	1
2012-07-24 01:11:19	2012-07-24	11:11:19	VR2W-112613	A69-9001-1255	1
2012-07-24 01:16:07	2012-07-24	11:16:07	VR2W-112613	A69-9001-1255	1
2012-07-24 01:20:48	2012-07-24	11:20:48	VR2W-112613	A69-9001-1255	1
2012-07-24 01:25:12	2012-07-24	11:25:12	VR2W-112613	A69-9001-1255	1
2012-07-24 01:51:49	2012-07-24	11:51:49	VR2W-112613	A69-9001-1255	1
2012-07-24 03:34:08	2012-07-24	13:34:08	VR2W-112613	A69-9001-1255	1
2012-07-24 03:48:31	2012-07-24	13:48:31	VR2W-112614	A69-9001-1255	1
2012-07-24 04:10:01	2012-07-24	14:10:01	VR2W-112613	A69-9001-1255	1
2012-07-24 06:26:51	2012-07-24	16:26:51	VR2W-112614	A69-9001-1255	1
2012-07-24 07:21:25	2012-07-24	17:21:25	VR2W-112613	A69-9001-1255	1
2012-07-24 07:46:34	2012-07-24	17:46:34	VR2W-112613	A69-9001-1255	1
2012-07-24 07:58:08	2012-07-24	17:58:08	VR2W-112613	A69-9001-1255	1
2012-07-24 08:10:21	2012-07-24	18:10:21	VR2W-112613	A69-9001-1255	1
2012-07-24 22:31:27	2012-07-25	08:31:27	VR2W-112613	A69-9001-1255	1
2012-07-24 22:35:42	2012-07-25	08:35:42	VR2W-112613	A69-9001-1255	1
2012-07-24 22:39:18	2012-07-25	08:39:18	VR2W-112613	A69-9001-1255	1
2012-07-24 22:43:14	2012-07-25	08:43:14	VR2W-112613	A69-9001-1255	1
2012-07-24 22:47:51	2012-07-25	08:47:51	VR2W-112613	A69-9001-1255	1
2012-07-24 22:52:08	2012-07-25	08:52:08	VR2W-112613	A69-9001-1255	1
2012-07-24 22:55:45	2012-07-25	08:55:45	VR2W-112613	A69-9001-1255	1
2012-07-24 22:59:45	2012-07-25	08:59:45	VR2W-112613	A69-9001-1255	1
2012-07-24 23:04:28	2012-07-25	09:04:28	VR2W-112613	A69-9001-1255	1
2012-07-24 23:09:02	2012-07-25	09:09:02	VR2W-112613	A69-9001-1255	1
2012-07-24 23:13:14	2012-07-25	09:13:14	VR2W-112613	A69-9001-1255	1
2012-07-24 23:16:41	2012-07-25	09:16:41	VR2W-112613	A69-9001-1255	1
2012-07-24 23:20:18	2012-07-25	09:20:18	VR2W-112613	A69-9001-1255	1
2012-07-24 23:24:18	2012-07-25	09:24:18	VR2W-112613	A69-9001-1255	1
2012-07-24 23:29:02	2012-07-25	09:29:02	VR2W-112613	A69-9001-1255	1
2012-07-24 23:33:34	2012-07-25	09:33:34	VR2W-112613	A69-9001-1255	1
2012-07-24 23:41:08	2012-07-25	09:41:08	VR2W-112613	A69-9001-1255	1
2012-07-24 23:44:41	2012-07-25	09:44:41	VR2W-112613	A69-9001-1255	1
2012-07-24 23:56:40	2012-07-25	09:56:40	VR2W-112613	A69-9001-1255	1
2012-07-25 00:00:59	2012-07-25	10:00:59	VR2W-112613	A69-9001-1255	1
2012-07-25 00:04:42	2012-07-25	10:04:42	VR2W-112613	A69-9001-1255	1
2012-07-25 00:08:55	2012-07-25	10:08:55	VR2W-112613	A69-9001-1255	1
2012-07-25 00:12:24	2012-07-25	10:12:24	VR2W-112613	A69-9001-1255	1
2012-07-25 00:16:08	2012-07-25	10:16:08	VR2W-112613	A69-9001-1255	1
2012-07-25 00:20:20	2012-07-25	10:20:20	VR2W-112613	A69-9001-1255	1
2012-07-25 00:31:28	2012-07-25	10:31:28	VR2W-112613	A69-9001-1255	1
2012-07-25 00:45:18	2012-07-25	10:45:18	VR2W-112613	A69-9001-1255	1
2012-07-25 02:01:05	2012-07-25	12:01:05	VR2W-112614	A69-9001-1255	1
2012-07-25 02:34:31	2012-07-25	12:34:31	VR2W-112614	A69-9001-1255	1
2012-07-25 03:38:50	2012-07-25	13:38:50	VR2W-112613	A69-9001-1255	1
2012-07-25 04:40:24	2012-07-25	14:40:24	VR2W-112613	A69-9001-1255	1
2012-07-25 04:44:46	2012-07-25	14:44:46	VR2W-112614	A69-9001-1255	1
2012-07-25 04:45:00	2012-07-25	14:45:00	VR2W-112613	A69-9001-1255	1
2012-07-25 04:52:48	2012-07-25	14:52:48	VR2W-112613	A69-9001-1255	1
2012-07-25 05:05:17	2012-07-25	15:05:17	VR2W-112613	A69-9001-1255	1
2012-07-25 05:15:08	2012-07-25	15:15:08	VR2W-112613	A69-9001-1255	1
2012-07-25 05:29:52	2012-07-25	15:29:52	VR2W-112613	A69-9001-1255	1
2012-07-25 05:39:33	2012-07-25	15:39:33	VR2W-112613	A69-9001-1255	1
2012-07-25 05:48:43	2012-07-25	15:48:43	VR2W-112613	A69-9001-1255	1
2012-07-25 06:15:14	2012-07-25	16:15:14	VR2W-112613	A69-9001-1255	1
2012-07-25 06:31:02	2012-07-25	16:31:02	VR2W-112613	A69-9001-1255	1
2012-07-25 06:46:33	2012-07-25	16:46:33	VR2W-112613	A69-9001-1255	1
2012-07-25 07:20:50	2012-07-25	17:20:50	VR2W-112613	A69-9001-1255	1
2012-07-25 08:16:23	2012-07-25	18:16:23	VR2W-112613	A69-9001-1255	1
2012-07-25 22:11:30	2012-07-26	08:11:30	VR2W-112614	A69-9001-1255	1
2012-07-25 22:20:23	2012-07-26	08:20:23	VR2W-112614	A69-9001-1255	1
2012-07-25 23:15:02	2012-07-26	09:15:02	VR2W-112613	A69-9001-1255	1
2012-07-25 23:31:32	2012-07-26	09:31:32	VR2W-112613	A69-9001-1255	1
2012-07-25 23:52:53	2012-07-26	09:52:53	VR2W-112613	A69-9001-1255	1
2012-07-25 23:56:54	2012-07-26	09:56:54	VR2W-112613	A69-9001-1255	1
2012-07-26 00:18:13	2012-07-26	10:18:13	VR2W-112613	A69-9001-1255	1
2012-07-26 00:27:38	2012-07-26	10:27:38	VR2W-112613	A69-9001-1255	1
2012-07-26 00:56:24	2012-07-26	10:56:24	VR2W-112613	A69-9001-1255	1
2012-07-26 01:13:12	2012-07-26	11:13:12	VR2W-112613	A69-9001-1255	1
2012-07-26 01:35:39	2012-07-26	11:35:39	VR2W-112613	A69-9001-1255	1
2012-07-26 02:04:26	2012-07-26	12:04:26	VR2W-112613	A69-9001-1255	1
2012-07-26 02:13:02	2012-07-26	12:13:02	VR2W-112613	A69-9001-1255	1
2012-07-26 02:19:44	2012-07-26	12:19:44	VR2W-112614	A69-9001-1255	1
2012-07-26 02:22:54	2012-07-26	12:22:54	VR2W-112613	A69-9001-1255	1
2012-07-26 02:42:29	2012-07-26	12:42:29	VR2W-112613	A69-9001-1255	1
2012-07-26 04:05:56	2012-07-26	14:05:56	VR2W-112613	A69-9001-1255	1
2012-07-26 04:10:39	2012-07-26	14:10:39	VR2W-112613	A69-9001-1255	1
2012-07-26 04:42:57	2012-07-26	14:42:57	VR2W-112613	A69-9001-1255	1
2012-07-26 04:46:55	2012-07-26	14:46:55	VR2W-112613	A69-9001-1255	1
2012-07-26 04:51:36	2012-07-26	14:51:36	VR2W-112613	A69-9001-1255	1
2012-07-26 05:37:36	2012-07-26	15:37:36	VR2W-112613	A69-9001-1255	1
2012-07-26 05:42:10	2012-07-26	15:42:10	VR2W-112613	A69-9001-1255	1
2012-07-26 07:37:19	2012-07-26	17:37:19	VR2W-112613	A69-9001-1255	1
2012-07-26 21:09:55	2012-07-27	07:09:55	VR2W-112614	A69-9001-1255	1
2012-07-26 21:14:30	2012-07-27	07:14:30	VR2W-112614	A69-9001-1255	1
2012-07-26 21:18:43	2012-07-27	07:18:43	VR2W-112614	A69-9001-1255	1
2012-07-26 21:22:13	2012-07-27	07:22:13	VR2W-112614	A69-9001-1255	1
[truncated: 3,745 more rows]
