# Supplementary material for: Simulated Macro-Algal Outbreak Triggers a Large-Scale Response on Coral Reefs
Source: PLoS One. 2015 Jul 14;10(7):e0132895. doi: 10.1371/journal.pone.0132895 (PMC4501832; doi:10.1371/journal.pone.0132895)
Supplement: S1 Dataset — Data has been separated into three sub-folders; video data, visual transect data and individual fishes’ acoustic detection data. (ZIP) [file pone.0132895.s001.zip › Raw Data/Spatial/Scarid/Processed/1260MS.xlsx]

## Sheet: 1260MS.csv
ï»¿Date and Time (UTC)	Local time	Receiver	Transmitter	Day/night code
	10			06:30:00
	2011-04-21			18:30:00
2012-04-10 00:25:13	2012-04-10 10:25:13	VR2W-112615	A69-9001-1260	1
2012-04-11 01:36:25	2012-04-11 11:36:25	VR2W-112615	A69-9001-1260	1
2012-04-11 05:43:40	2012-04-11 15:43:40	VR2W-112616	A69-9001-1260	1
2012-04-12 07:45:09	2012-04-12 17:45:09	VR2W-112615	A69-9001-1260	1
2012-04-12 08:03:12	2012-04-12 18:03:12	VR2W-112616	A69-9001-1260	1
2012-04-13 07:27:36	2012-04-13 17:27:36	VR2W-112616	A69-9001-1260	1
2012-04-14 07:07:32	2012-04-14 17:07:32	VR2W-112616	A69-9001-1260	1
2012-04-14 07:53:48	2012-04-14 17:53:48	VR2W-112616	A69-9001-1260	1
2012-04-14 21:02:12	2012-04-15 07:02:12	VR2W-112616	A69-9001-1260	1
2012-04-14 21:09:41	2012-04-15 07:09:41	VR2W-112616	A69-9001-1260	1
2012-04-15 01:56:25	2012-04-15 11:56:25	VR2W-112615	A69-9001-1260	1
2012-04-15 04:26:30	2012-04-15 14:26:30	VR2W-112615	A69-9001-1260	1
2012-04-16 07:08:05	2012-04-16 17:08:05	VR2W-112616	A69-9001-1260	1
2012-04-16 22:28:15	2012-04-17 08:28:15	VR2W-112615	A69-9001-1260	1
2012-04-17 05:26:11	2012-04-17 15:26:11	VR2W-112616	A69-9001-1260	1
2012-04-17 07:46:42	2012-04-17 17:46:42	VR2W-112616	A69-9001-1260	1
2012-04-17 08:02:14	2012-04-17 18:02:14	VR2W-112616	A69-9001-1260	1
2012-04-17 08:06:29	2012-04-17 18:06:29	VR2W-112616	A69-9001-1260	1
2012-04-17 21:12:54	2012-04-18 07:12:54	VR2W-112616	A69-9001-1260	1
2012-04-18 02:12:42	2012-04-18 12:12:42	VR2W-112614	A69-9001-1260	1
2012-04-18 02:16:46	2012-04-18 12:16:46	VR2W-112614	A69-9001-1260	1
2012-04-18 05:29:34	2012-04-18 15:29:34	VR2W-112616	A69-9001-1260	1
2012-04-18 21:05:38	2012-04-19 07:05:38	VR2W-112616	A69-9001-1260	1
2012-04-19 03:33:40	2012-04-19 13:33:40	VR2W-112616	A69-9001-1260	1
2012-04-19 05:08:16	2012-04-19 15:08:16	VR2W-112616	A69-9001-1260	1
2012-04-19 23:21:49	2012-04-20 09:21:49	VR2W-112615	A69-9001-1260	1
2012-04-20 00:21:59	2012-04-20 10:21:59	VR2W-112615	A69-9001-1260	1
2012-04-20 08:00:42	2012-04-20 18:00:42	VR2W-112616	A69-9001-1260	1
2012-04-21 00:47:56	2012-04-21 10:47:56	VR2W-112615	A69-9001-1260	1
2012-04-21 04:24:10	2012-04-21 14:24:10	VR2W-112616	A69-9001-1260	1
2012-04-21 22:43:31	2012-04-22 08:43:31	VR2W-112616	A69-9001-1260	1
2012-04-22 05:19:32	2012-04-22 15:19:32	VR2W-112616	A69-9001-1260	1
2012-04-22 07:26:41	2012-04-22 17:26:41	VR2W-112616	A69-9001-1260	1
2012-04-23 07:02:58	2012-04-23 17:02:58	VR2W-112616	A69-9001-1260	1
2012-04-24 04:45:00	2012-04-24 14:45:00	VR2W-112616	A69-9001-1260	1
2012-04-24 05:14:04	2012-04-24 15:14:04	VR2W-112616	A69-9001-1260	1
2012-04-25 05:49:49	2012-04-25 15:49:49	VR2W-112616	A69-9001-1260	1
2012-04-25 06:02:48	2012-04-25 16:02:48	VR2W-112615	A69-9001-1260	1
2012-04-26 00:19:29	2012-04-26 10:19:29	VR2W-112616	A69-9001-1260	1
2012-04-26 01:16:21	2012-04-26 11:16:21	VR2W-112615	A69-9001-1260	1
2012-04-26 01:26:43	2012-04-26 11:26:43	VR2W-112615	A69-9001-1260	1
2012-04-26 06:34:26	2012-04-26 16:34:26	VR2W-112615	A69-9001-1260	1
2012-04-26 07:33:30	2012-04-26 17:33:30	VR2W-112615	A69-9001-1260	1
2012-04-26 20:26:14	2012-04-27 06:26:14	VR2W-112616	A69-9001-1260	0
2012-04-26 20:47:46	2012-04-27 06:47:46	VR2W-112616	A69-9001-1260	1
2012-04-27 00:45:26	2012-04-27 10:45:26	VR2W-112615	A69-9001-1260	1
2012-04-27 07:02:04	2012-04-27 17:02:04	VR2W-112616	A69-9001-1260	1
2012-04-27 21:27:45	2012-04-28 07:27:45	VR2W-112616	A69-9001-1260	1
2012-04-28 00:32:45	2012-04-28 10:32:45	VR2W-112615	A69-9001-1260	1
2012-04-28 07:48:18	2012-04-28 17:48:18	VR2W-112616	A69-9001-1260	1
2012-04-28 07:52:56	2012-04-28 17:52:56	VR2W-112616	A69-9001-1260	1
2012-04-28 07:57:16	2012-04-28 17:57:16	VR2W-112616	A69-9001-1260	1
2012-04-28 21:49:18	2012-04-29 07:49:18	VR2W-112615	A69-9001-1260	1
2012-04-28 23:48:22	2012-04-29 09:48:22	VR2W-112616	A69-9001-1260	1
2012-04-28 23:52:56	2012-04-29 09:52:56	VR2W-112616	A69-9001-1260	1
2012-04-29 00:52:59	2012-04-29 10:52:59	VR2W-112615	A69-9001-1260	1
2012-04-29 01:24:23	2012-04-29 11:24:23	VR2W-112615	A69-9001-1260	1
2012-04-29 01:32:25	2012-04-29 11:32:25	VR2W-112615	A69-9001-1260	1
2012-04-29 06:55:41	2012-04-29 16:55:41	VR2W-112616	A69-9001-1260	1
2012-04-29 07:06:10	2012-04-29 17:06:10	VR2W-112616	A69-9001-1260	1
2012-04-29 07:15:10	2012-04-29 17:15:10	VR2W-112616	A69-9001-1260	1
2012-04-30 01:11:08	2012-04-30 11:11:08	VR2W-112616	A69-9001-1260	1
2012-05-01 07:46:46	2012-05-01 17:46:46	VR2W-112616	A69-9001-1260	1
2012-05-01 21:45:48	2012-05-02 07:45:48	VR2W-112616	A69-9001-1260	1
2012-05-01 21:49:38	2012-05-02 07:49:38	VR2W-112616	A69-9001-1260	1
2012-05-05 01:41:46	2012-05-05 11:41:46	VR2W-112615	A69-9001-1260	1
2012-05-05 02:16:47	2012-05-05 12:16:47	VR2W-112615	A69-9001-1260	1
2012-05-05 04:44:53	2012-05-05 14:44:53	VR2W-112615	A69-9001-1260	1
2012-05-05 06:53:25	2012-05-05 16:53:25	VR2W-112616	A69-9001-1260	1
2012-05-05 20:50:34	2012-05-06 06:50:34	VR2W-112616	A69-9001-1260	1
2012-05-06 01:14:00	2012-05-06 11:14:00	VR2W-112616	A69-9001-1260	1
2012-05-07 01:36:53	2012-05-07 11:36:53	VR2W-112616	A69-9001-1260	1
2012-05-07 01:43:41	2012-05-07 11:43:41	VR2W-112616	A69-9001-1260	1
2012-05-07 04:34:45	2012-05-07 14:34:45	VR2W-112615	A69-9001-1260	1
2012-05-07 23:20:19	2012-05-08 09:20:19	VR2W-112616	A69-9001-1260	1
2012-05-08 01:45:10	2012-05-08 11:45:10	VR2W-112616	A69-9001-1260	1
2012-05-08 02:14:31	2012-05-08 12:14:31	VR2W-112615	A69-9001-1260	1
2012-05-08 04:19:25	2012-05-08 14:19:25	VR2W-112615	A69-9001-1260	1
2012-05-08 07:41:53	2012-05-08 17:41:53	VR2W-112615	A69-9001-1260	1
2012-05-09 05:15:19	2012-05-09 15:15:19	VR2W-112616	A69-9001-1260	1
2012-05-10 00:04:20	2012-05-10 10:04:20	VR2W-112615	A69-9001-1260	1
2012-05-10 02:38:13	2012-05-10 12:38:13	VR2W-112616	A69-9001-1260	1
2012-05-10 07:16:27	2012-05-10 17:16:27	VR2W-112616	A69-9001-1260	1
2012-05-11 02:51:15	2012-05-11 12:51:15	VR2W-112615	A69-9001-1260	1
2012-05-11 04:02:26	2012-05-11 14:02:26	VR2W-112616	A69-9001-1260	1
2012-05-11 23:42:48	2012-05-12 09:42:48	VR2W-112616	A69-9001-1260	1
2012-05-12 02:41:35	2012-05-12 12:41:35	VR2W-112616	A69-9001-1260	1
2012-05-13 07:26:25	2012-05-13 17:26:25	VR2W-112616	A69-9001-1260	1
2012-05-13 07:40:07	2012-05-13 17:40:07	VR2W-112616	A69-9001-1260	1
2012-05-13 07:44:27	2012-05-13 17:44:27	VR2W-112615	A69-9001-1260	1
2012-05-13 21:44:13	2012-05-14 07:44:13	VR2W-112616	A69-9001-1260	1
2012-05-14 00:35:59	2012-05-14 10:35:59	VR2W-112615	A69-9001-1260	1
2012-05-14 04:43:15	2012-05-14 14:43:15	VR2W-112616	A69-9001-1260	1
2012-05-14 07:09:20	2012-05-14 17:09:20	VR2W-112616	A69-9001-1260	1
2012-05-14 07:35:21	2012-05-14 17:35:21	VR2W-112615	A69-9001-1260	1
2012-05-14 21:12:57	2012-05-15 07:12:57	VR2W-112616	A69-9001-1260	1
2012-05-14 21:21:03	2012-05-15 07:21:03	VR2W-112615	A69-9001-1260	1
2012-05-15 05:25:53	2012-05-15 15:25:53	VR2W-112616	A69-9001-1260	1
2012-05-15 06:15:11	2012-05-15 16:15:11	VR2W-112616	A69-9001-1260	1
2012-05-15 06:18:38	2012-05-15 16:18:38	VR2W-112616	A69-9001-1260	1
2012-05-15 06:48:14	2012-05-15 16:48:14	VR2W-112616	A69-9001-1260	1
2012-05-15 07:03:42	2012-05-15 17:03:42	VR2W-112616	A69-9001-1260	1
2012-05-15 07:31:18	2012-05-15 17:31:18	VR2W-112616	A69-9001-1260	1
2012-05-15 07:43:42	2012-05-15 17:43:42	VR2W-112616	A69-9001-1260	1
2012-05-15 22:29:41	2012-05-16 08:29:41	VR2W-112614	A69-9001-1260	1
2012-05-16 05:42:56	2012-05-16 15:42:56	VR2W-112616	A69-9001-1260	1
2012-05-16 21:07:38	2012-05-17 07:07:38	VR2W-112616	A69-9001-1260	1
2012-05-17 21:19:42	2012-05-18 07:19:42	VR2W-112616	A69-9001-1260	1
2012-05-18 07:57:57	2012-05-18 17:57:57	VR2W-112616	A69-9001-1260	1
2012-05-18 08:02:37	2012-05-18 18:02:37	VR2W-112616	A69-9001-1260	1
2012-05-18 20:59:46	2012-05-19 06:59:46	VR2W-112616	A69-9001-1260	1
2012-05-18 21:04:14	2012-05-19 07:04:14	VR2W-112616	A69-9001-1260	1
2012-05-19 00:44:32	2012-05-19 10:44:32	VR2W-112615	A69-9001-1260	1
2012-05-19 05:41:00	2012-05-19 15:41:00	VR2W-112616	A69-9001-1260	1
2012-05-19 06:06:34	2012-05-19 16:06:34	VR2W-112616	A69-9001-1260	1
2012-05-19 06:13:22	2012-05-19 16:13:22	VR2W-112616	A69-9001-1260	1
2012-05-19 06:57:15	2012-05-19 16:57:15	VR2W-112616	A69-9001-1260	1
2012-05-19 07:27:48	2012-05-19 17:27:48	VR2W-112616	A69-9001-1260	1
2012-05-19 07:39:25	2012-05-19 17:39:25	VR2W-112615	A69-9001-1260	1
2012-05-19 07:46:38	2012-05-19 17:46:38	VR2W-112616	A69-9001-1260	1
2012-05-19 07:50:23	2012-05-19 17:50:23	VR2W-112616	A69-9001-1260	1
2012-05-19 21:01:42	2012-05-20 07:01:42	VR2W-112616	A69-9001-1260	1
2012-05-19 23:30:56	2012-05-20 09:30:56	VR2W-112615	A69-9001-1260	1
2012-05-20 03:07:55	2012-05-20 13:07:55	VR2W-112615	A69-9001-1260	1
2012-05-20 06:57:19	2012-05-20 16:57:19	VR2W-112615	A69-9001-1260	1
2012-05-20 07:01:43	2012-05-20 17:01:43	VR2W-112615	A69-9001-1260	1
2012-05-20 07:05:35	2012-05-20 17:05:35	VR2W-112615	A69-9001-1260	1
2012-05-20 21:14:28	2012-05-21 07:14:28	VR2W-112618	A69-9001-1260	1
2012-05-21 06:43:39	2012-05-21 16:43:39	VR2W-112616	A69-9001-1260	1
2012-05-22 04:55:15	2012-05-22 14:55:15	VR2W-112616	A69-9001-1260	1
2012-05-22 04:59:18	2012-05-22 14:59:18	VR2W-112616	A69-9001-1260	1
2012-05-22 05:08:56	2012-05-22 15:08:56	VR2W-112616	A69-9001-1260	1
2012-05-22 05:26:07	2012-05-22 15:26:07	VR2W-112616	A69-9001-1260	1
2012-05-22 05:45:56	2012-05-22 15:45:56	VR2W-112616	A69-9001-1260	1
2012-05-23 01:48:35	2012-05-23 11:48:35	VR2W-112615	A69-9001-1260	1
2012-05-23 02:08:18	2012-05-23 12:08:18	VR2W-112616	A69-9001-1260	1
2012-05-23 06:44:27	2012-05-23 16:44:27	VR2W-112616	A69-9001-1260	1
2012-05-23 21:59:58	2012-05-24 07:59:58	VR2W-112616	A69-9001-1260	1
2012-05-23 22:37:06	2012-05-24 08:37:06	VR2W-112616	A69-9001-1260	1
2012-05-24 01:02:35	2012-05-24 11:02:35	VR2W-112615	A69-9001-1260	1
2012-05-24 01:50:08	2012-05-24 11:50:08	VR2W-112615	A69-9001-1260	1
2012-05-24 04:15:21	2012-05-24 14:15:21	VR2W-112615	A69-9001-1260	1
2012-05-24 06:20:27	2012-05-24 16:20:27	VR2W-112616	A69-9001-1260	1
2012-05-24 07:27:47	2012-05-24 17:27:47	VR2W-112615	A69-9001-1260	1
2012-05-25 00:39:17	2012-05-25 10:39:17	VR2W-112615	A69-9001-1260	1
2012-05-25 06:23:06	2012-05-25 16:23:06	VR2W-112615	A69-9001-1260	1
2012-05-25 07:15:38	2012-05-25 17:15:38	VR2W-112616	A69-9001-1260	1
2012-05-25 07:27:23	2012-05-25 17:27:23	VR2W-112615	A69-9001-1260	1
2012-05-26 07:05:27	2012-05-26 17:05:27	VR2W-112615	A69-9001-1260	1
2012-05-26 07:36:42	2012-05-26 17:36:42	VR2W-112616	A69-9001-1260	1
2012-05-26 21:43:22	2012-05-27 07:43:22	VR2W-112616	A69-9001-1260	1
2012-05-26 21:48:13	2012-05-27 07:48:13	VR2W-112616	A69-9001-1260	1
2012-05-26 21:57:40	2012-05-27 07:57:40	VR2W-112616	A69-9001-1260	1
2012-05-27 01:04:32	2012-05-27 11:04:32	VR2W-112616	A69-9001-1260	1
2012-05-27 02:55:14	2012-05-27 12:55:14	VR2W-112616	A69-9001-1260	1
2012-05-27 03:19:29	2012-05-27 13:19:29	VR2W-112616	A69-9001-1260	1
2012-05-27 04:10:16	2012-05-27 14:10:16	VR2W-112615	A69-9001-1260	1
2012-05-27 04:14:35	2012-05-27 14:14:35	VR2W-112615	A69-9001-1260	1
2012-05-27 21:31:56	2012-05-28 07:31:56	VR2W-112616	A69-9001-1260	1
2012-05-28 23:39:19	2012-05-29 09:39:19	VR2W-112616	A69-9001-1260	1
2012-05-29 00:50:52	2012-05-29 10:50:52	VR2W-112616	A69-9001-1260	1
2012-05-29 02:10:46	2012-05-29 12:10:46	VR2W-112616	A69-9001-1260	1
2012-05-29 23:12:01	2012-05-30 09:12:01	VR2W-112615	A69-9001-1260	1
2012-05-30 00:38:24	2012-05-30 10:38:24	VR2W-112616	A69-9001-1260	1
2012-05-30 03:15:43	2012-05-30 13:15:43	VR2W-112615	A69-9001-1260	1
2012-05-30 06:41:12	2012-05-30 16:41:12	VR2W-112616	A69-9001-1260	1
2012-05-30 21:23:31	2012-05-31 07:23:31	VR2W-112616	A69-9001-1260	1
2012-05-30 21:41:09	2012-05-31 07:41:09	VR2W-112616	A69-9001-1260	1
2012-05-30 21:50:07	2012-05-31 07:50:07	VR2W-112616	A69-9001-1260	1
2012-05-30 23:02:47	2012-05-31 09:02:47	VR2W-112616	A69-9001-1260	1
2012-05-30 23:06:37	2012-05-31 09:06:37	VR2W-112616	A69-9001-1260	1
2012-05-31 06:50:29	2012-05-31 16:50:29	VR2W-112616	A69-9001-1260	1
2012-05-31 21:08:05	2012-06-01 07:08:05	VR2W-112616	A69-9001-1260	1
2012-05-31 21:12:14	2012-06-01 07:12:14	VR2W-112616	A69-9001-1260	1
2012-05-31 22:20:22	2012-06-01 08:20:22	VR2W-112616	A69-9001-1260	1
2012-05-31 22:24:54	2012-06-01 08:24:54	VR2W-112616	A69-9001-1260	1
2012-06-01 07:06:34	2012-06-01 17:06:34	VR2W-112616	A69-9001-1260	1
2012-06-01 20:43:34	2012-06-02 06:43:34	VR2W-112616	A69-9001-1260	1
2012-06-01 22:55:31	2012-06-02 08:55:31	VR2W-112616	A69-9001-1260	1
2012-06-01 23:03:48	2012-06-02 09:03:48	VR2W-112616	A69-9001-1260	1
2012-06-02 01:25:37	2012-06-02 11:25:37	VR2W-112615	A69-9001-1260	1
2012-06-02 05:15:00	2012-06-02 15:15:00	VR2W-112616	A69-9001-1260	1
2012-06-02 06:39:12	2012-06-02 16:39:12	VR2W-112616	A69-9001-1260	1
2012-06-02 20:45:14	2012-06-03 06:45:14	VR2W-112616	A69-9001-1260	1
2012-06-02 20:52:12	2012-06-03 06:52:12	VR2W-112618	A69-9001-1260	1
2012-06-02 21:07:07	2012-06-03 07:07:07	VR2W-112616	A69-9001-1260	1
2012-06-02 21:15:41	2012-06-03 07:15:41	VR2W-112615	A69-9001-1260	1
2012-06-02 21:48:22	2012-06-03 07:48:22	VR2W-112616	A69-9001-1260	1
2012-06-02 22:32:33	2012-06-03 08:32:33	VR2W-112615	A69-9001-1260	1
2012-06-03 01:16:32	2012-06-03 11:16:32	VR2W-112615	A69-9001-1260	1
2012-06-03 06:23:27	2012-06-03 16:23:27	VR2W-112616	A69-9001-1260	1
2012-06-04 01:44:35	2012-06-04 11:44:35	VR2W-112615	A69-9001-1260	1
2012-06-04 02:25:54	2012-06-04 12:25:54	VR2W-112615	A69-9001-1260	1
2012-06-04 02:40:30	2012-06-04 12:40:30	VR2W-112616	A69-9001-1260	1
2012-06-04 02:57:04	2012-06-04 12:57:04	VR2W-112615	A69-9001-1260	1
2012-06-04 07:04:10	2012-06-04 17:04:10	VR2W-112616	A69-9001-1260	1
2012-06-04 07:42:18	2012-06-04 17:42:18	VR2W-112615	A69-9001-1260	1
2012-06-04 08:00:40	2012-06-04 18:00:40	VR2W-112616	A69-9001-1260	1
2012-06-04 21:24:48	2012-06-05 07:24:48	VR2W-112616	A69-9001-1260	1
2012-06-04 21:54:44	2012-06-05 07:54:44	VR2W-112616	A69-9001-1260	1
2012-06-05 02:24:36	2012-06-05 12:24:36	VR2W-112616	A69-9001-1260	1
2012-06-05 03:31:26	2012-06-05 13:31:26	VR2W-112616	A69-9001-1260	1
2012-06-05 06:57:53	2012-06-05 16:57:53	VR2W-112616	A69-9001-1260	1
2012-06-05 07:56:39	2012-06-05 17:56:39	VR2W-112616	A69-9001-1260	1
2012-06-05 21:21:06	2012-06-06 07:21:06	VR2W-112616	A69-9001-1260	1
2012-06-05 22:48:13	2012-06-06 08:48:13	VR2W-112615	A69-9001-1260	1
2012-06-06 00:28:25	2012-06-06 10:28:25	VR2W-112616	A69-9001-1260	1
2012-06-06 00:48:22	2012-06-06 10:48:22	VR2W-112616	A69-9001-1260	1
2012-06-06 01:39:46	2012-06-06 11:39:46	VR2W-112616	A69-9001-1260	1
2012-06-06 01:44:39	2012-06-06 11:44:39	VR2W-112616	A69-9001-1260	1
2012-06-06 02:37:06	2012-06-06 12:37:06	VR2W-112616	A69-9001-1260	1
2012-06-06 04:20:06	2012-06-06 14:20:06	VR2W-112616	A69-9001-1260	1
2012-06-06 21:35:56	2012-06-07 07:35:56	VR2W-112616	A69-9001-1260	1
2012-06-08 00:28:37	2012-06-08 10:28:37	VR2W-112616	A69-9001-1260	1
2012-06-08 02:32:11	2012-06-08 12:32:11	VR2W-112616	A69-9001-1260	1
2012-06-08 06:38:58	2012-06-08 16:38:58	VR2W-112616	A69-9001-1260	1
2012-06-08 06:47:53	2012-06-08 16:47:53	VR2W-112616	A69-9001-1260	1
2012-06-08 07:47:15	2012-06-08 17:47:15	VR2W-112616	A69-9001-1260	1
2012-06-08 07:50:49	2012-06-08 17:50:49	VR2W-112616	A69-9001-1260	1
2012-06-08 07:54:43	2012-06-08 17:54:43	VR2W-112616	A69-9001-1260	1
2012-06-08 07:59:16	2012-06-08 17:59:16	VR2W-112616	A69-9001-1260	1
2012-06-09 00:53:30	2012-06-09 10:53:30	VR2W-112615	A69-9001-1260	1
2012-06-09 00:58:23	2012-06-09 10:58:23	VR2W-112615	A69-9001-1260	1
2012-06-09 01:26:10	2012-06-09 11:26:10	VR2W-112615	A69-9001-1260	1
2012-06-09 03:47:44	2012-06-09 13:47:44	VR2W-112616	A69-9001-1260	1
2012-06-09 05:31:45	2012-06-09 15:31:45	VR2W-112616	A69-9001-1260	1
2012-06-09 06:44:32	2012-06-09 16:44:32	VR2W-112616	A69-9001-1260	1
2012-06-09 21:04:49	2012-06-10 07:04:49	VR2W-112615	A69-9001-1260	1
2012-06-09 22:00:39	2012-06-10 08:00:39	VR2W-112616	A69-9001-1260	1
2012-06-09 22:04:18	2012-06-10 08:04:18	VR2W-112616	A69-9001-1260	1
2012-06-09 23:02:43	2012-06-10 09:02:43	VR2W-112612	A69-9001-1260	1
2012-06-10 05:26:35	2012-06-10 15:26:35	VR2W-112616	A69-9001-1260	1
2012-06-10 07:11:09	2012-06-10 17:11:09	VR2W-112615	A69-9001-1260	1
2012-06-11 01:57:32	2012-06-11 11:57:32	VR2W-112616	A69-9001-1260	1
2012-06-11 02:09:37	2012-06-11 12:09:37	VR2W-112616	A69-9001-1260	1
2012-06-11 03:16:19	2012-06-11 13:16:19	VR2W-112615	A69-9001-1260	1
2012-06-11 04:11:36	2012-06-11 14:11:36	VR2W-112616	A69-9001-1260	1
2012-06-11 05:09:18	2012-06-11 15:09:18	VR2W-112615	A69-9001-1260	1
2012-06-11 06:09:04	2012-06-11 16:09:04	VR2W-112616	A69-9001-1260	1
2012-06-11 06:27:36	2012-06-11 16:27:36	VR2W-112616	A69-9001-1260	1
2012-06-11 20:44:29	2012-06-12 06:44:29	VR2W-112615	A69-9001-1260	1
2012-06-11 23:37:48	2012-06-12 09:37:48	VR2W-112612	A69-9001-1260	1
2012-06-11 23:52:29	2012-06-12 09:52:29	VR2W-112615	A69-9001-1260	1
2012-06-12 00:25:04	2012-06-12 10:25:04	VR2W-112615	A69-9001-1260	1
2012-06-13 01:24:20	2012-06-13 11:24:20	VR2W-112615	A69-9001-1260	1
2012-06-13 01:39:00	2012-06-13 11:39:00	VR2W-112616	A69-9001-1260	1
2012-06-13 06:55:02	2012-06-13 16:55:02	VR2W-112615	A69-9001-1260	1
2012-06-14 01:21:54	2012-06-14 11:21:54	VR2W-112615	A69-9001-1260	1
2012-06-14 01:26:55	2012-06-14 11:26:55	VR2W-112616	A69-9001-1260	1
2012-06-14 02:05:41	2012-06-14 12:05:41	VR2W-112616	A69-9001-1260	1
2012-06-15 00:18:52	2012-06-15 10:18:52	VR2W-112615	A69-9001-1260	1
2012-06-15 00:48:49	2012-06-15 10:48:49	VR2W-112616	A69-9001-1260	1
2012-06-15 22:56:52	2012-06-16 08:56:52	VR2W-112616	A69-9001-1260	1
2012-06-16 00:59:14	2012-06-16 10:59:14	VR2W-112616	A69-9001-1260	1
2012-06-16 06:59:53	2012-06-16 16:59:53	VR2W-112615	A69-9001-1260	1
2012-06-16 07:03:36	2012-06-16 17:03:36	VR2W-112615	A69-9001-1260	1
2012-06-17 00:49:01	2012-06-17 10:49:01	VR2W-112616	A69-9001-1260	1
2012-06-18 00:19:33	2012-06-18 10:19:33	VR2W-112615	A69-9001-1260	1
2012-06-18 02:53:25	2012-06-18 12:53:25	VR2W-112616	A69-9001-1260	1
2012-06-18 04:51:58	2012-06-18 14:51:58	VR2W-112616	A69-9001-1260	1
2012-06-18 07:36:29	2012-06-18 17:36:29	VR2W-112616	A69-9001-1260	1
2012-06-18 07:50:25	2012-06-18 17:50:25	VR2W-112616	A69-9001-1260	1
2012-06-19 01:26:55	2012-06-19 11:26:55	VR2W-112615	A69-9001-1260	1
2012-06-19 07:23:36	2012-06-19 17:23:36	VR2W-112616	A69-9001-1260	1
2012-06-19 23:44:59	2012-06-20 09:44:59	VR2W-112616	A69-9001-1260	1
2012-06-19 23:53:33	2012-06-20 09:53:33	VR2W-112616	A69-9001-1260	1
2012-06-20 07:22:23	2012-06-20 17:22:23	VR2W-112616	A69-9001-1260	1
2012-06-20 07:25:45	2012-06-20 17:25:45	VR2W-112616	A69-9001-1260	1
2012-06-21 03:15:19	2012-06-21 13:15:19	VR2W-112616	A69-9001-1260	1
2012-06-21 03:26:11	2012-06-21 13:26:11	VR2W-112615	A69-9001-1260	1
2012-06-21 07:23:23	2012-06-21 17:23:23	VR2W-112615	A69-9001-1260	1
2012-06-21 23:03:14	2012-06-22 09:03:14	VR2W-112616	A69-9001-1260	1
2012-06-21 23:42:01	2012-06-22 09:42:01	VR2W-112616	A69-9001-1260	1
2012-06-22 00:50:12	2012-06-22 10:50:12	VR2W-112616	A69-9001-1260	1
2012-06-22 00:58:48	2012-06-22 10:58:48	VR2W-112616	A69-9001-1260	1
2012-06-22 01:11:54	2012-06-22 11:11:54	VR2W-112616	A69-9001-1260	1
2012-06-22 01:33:06	2012-06-22 11:33:06	VR2W-112616	A69-9001-1260	1
2012-06-22 05:24:45	2012-06-22 15:24:45	VR2W-112616	A69-9001-1260	1
2012-06-22 07:39:00	2012-06-22 17:39:00	VR2W-112616	A69-9001-1260	1
2012-06-23 00:11:15	2012-06-23 10:11:15	VR2W-112615	A69-9001-1260	1
2012-06-23 03:45:34	2012-06-23 13:45:34	VR2W-112615	A69-9001-1260	1
2012-06-23 21:28:15	2012-06-24 07:28:15	VR2W-112615	A69-9001-1260	1
2012-06-23 22:49:15	2012-06-24 08:49:15	VR2W-112616	A69-9001-1260	1
2012-06-24 02:11:00	2012-06-24 12:11:00	VR2W-112616	A69-9001-1260	1
2012-06-24 02:25:17	2012-06-24 12:25:17	VR2W-112616	A69-9001-1260	1
2012-06-24 02:37:27	2012-06-24 12:37:27	VR2W-112615	A69-9001-1260	1
2012-06-24 03:19:51	2012-06-24 13:19:51	VR2W-112616	A69-9001-1260	1
2012-06-24 03:32:54	2012-06-24 13:32:54	VR2W-112615	A69-9001-1260	1
2012-06-24 03:36:39	2012-06-24 13:36:39	VR2W-112615	A69-9001-1260	1
2012-06-24 05:12:02	2012-06-24 15:12:02	VR2W-112616	A69-9001-1260	1
2012-06-24 06:31:10	2012-06-24 16:31:10	VR2W-112616	A69-9001-1260	1
2012-06-24 07:18:02	2012-06-24 17:18:02	VR2W-112616	A69-9001-1260	1
2012-06-24 07:25:28	2012-06-24 17:25:28	VR2W-112615	A69-9001-1260	1
2012-06-25 01:44:17	2012-06-25 11:44:17	VR2W-112616	A69-9001-1260	1
2012-06-25 02:39:47	2012-06-25 12:39:47	VR2W-112616	A69-9001-1260	1
2012-06-25 03:17:00	2012-06-25 13:17:00	VR2W-112616	A69-9001-1260	1
2012-06-25 05:52:26	2012-06-25 15:52:26	VR2W-112616	A69-9001-1260	1
2012-06-25 07:21:09	2012-06-25 17:21:09	VR2W-112616	A69-9001-1260	1
2012-06-25 07:25:30	2012-06-25 17:25:30	VR2W-112616	A69-9001-1260	1
2012-06-25 07:29:17	2012-06-25 17:29:17	VR2W-112616	A69-9001-1260	1
2012-06-25 07:33:36	2012-06-25 17:33:36	VR2W-112616	A69-9001-1260	1
2012-06-25 07:37:19	2012-06-25 17:37:19	VR2W-112616	A69-9001-1260	1
2012-06-26 02:40:48	2012-06-26 12:40:48	VR2W-112615	A69-9001-1260	1
2012-06-27 02:37:54	2012-06-27 12:37:54	VR2W-112615	A69-9001-1260	1
2012-06-27 03:32:08	2012-06-27 13:32:08	VR2W-112616	A69-9001-1260	1
2012-06-27 04:23:28	2012-06-27 14:23:28	VR2W-112615	A69-9001-1260	1
2012-06-28 21:38:13	2012-06-29 07:38:13	VR2W-112616	A69-9001-1260	1
2012-06-28 22:19:17	2012-06-29 08:19:17	VR2W-112617	A69-9001-1260	1
2012-06-29 00:17:11	2012-06-29 10:17:11	VR2W-112616	A69-9001-1260	1
2012-06-29 03:30:17	2012-06-29 13:30:17	VR2W-112615	A69-9001-1260	1
2012-06-29 07:48:09	2012-06-29 17:48:09	VR2W-112616	A69-9001-1260	1
2012-06-29 21:42:54	2012-06-30 07:42:54	VR2W-112617	A69-9001-1260	1
2012-06-30 00:55:05	2012-06-30 10:55:05	VR2W-112616	A69-9001-1260	1
2012-06-30 01:09:54	2012-06-30 11:09:54	VR2W-112616	A69-9001-1260	1
2012-06-30 01:39:34	2012-06-30 11:39:34	VR2W-112616	A69-9001-1260	1
2012-06-30 02:06:49	2012-06-30 12:06:49	VR2W-112616	A69-9001-1260	1
2012-06-30 03:28:56	2012-06-30 13:28:56	VR2W-112615	A69-9001-1260	1
2012-06-30 20:38:53	2012-07-01 06:38:53	VR2W-112615	A69-9001-1260	1
2012-06-30 21:00:14	2012-07-01 07:00:14	VR2W-112616	A69-9001-1260	1
2012-06-30 23:30:36	2012-07-01 09:30:36	VR2W-112615	A69-9001-1260	1
2012-07-01 05:08:55	2012-07-01 15:08:55	VR2W-112616	A69-9001-1260	1
2012-07-02 00:00:59	2012-07-02 10:00:59	VR2W-112616	A69-9001-1260	1
2012-07-02 01:02:22	2012-07-02 11:02:22	VR2W-112616	A69-9001-1260	1
2012-07-02 01:41:13	2012-07-02 11:41:13	VR2W-112616	A69-9001-1260	1
2012-07-02 07:50:53	2012-07-02 17:50:53	VR2W-112616	A69-9001-1260	1
2012-07-03 02:28:43	2012-07-03 12:28:43	VR2W-112616	A69-9001-1260	1
2012-07-03 07:07:34	2012-07-03 17:07:34	VR2W-112616	A69-9001-1260	1
2012-07-04 02:50:00	2012-07-04 12:50:00	VR2W-112616	A69-9001-1260	1
2012-07-04 03:47:48	2012-07-04 13:47:48	VR2W-112616	A69-9001-1260	1
2012-07-04 21:10:35	2012-07-05 07:10:35	VR2W-112615	A69-9001-1260	1
2012-07-04 23:40:21	2012-07-05 09:40:21	VR2W-112616	A69-9001-1260	1
2012-07-05 00:01:31	2012-07-05 10:01:31	VR2W-112616	A69-9001-1260	1
2012-07-05 00:38:01	2012-07-05 10:38:01	VR2W-112615	A69-9001-1260	1
2012-07-05 01:54:47	2012-07-05 11:54:47	VR2W-112615	A69-9001-1260	1
2012-07-05 04:40:19	2012-07-05 14:40:19	VR2W-112615	A69-9001-1260	1
2012-07-05 04:48:44	2012-07-05 14:48:44	VR2W-112615	A69-9001-1260	1
2012-07-05 05:15:07	2012-07-05 15:15:07	VR2W-112615	A69-9001-1260	1
2012-07-05 07:33:24	2012-07-05 17:33:24	VR2W-112616	A69-9001-1260	1
2012-07-05 23:17:48	2012-07-06 09:17:48	VR2W-112615	A69-9001-1260	1
2012-07-05 23:31:23	2012-07-06 09:31:23	VR2W-112615	A69-9001-1260	1
2012-07-06 05:11:05	2012-07-06 15:11:05	VR2W-112616	A69-9001-1260	1
2012-07-07 05:28:42	2012-07-07 15:28:42	VR2W-112616	A69-9001-1260	1
2012-07-07 06:37:52	2012-07-07 16:37:52	VR2W-112616	A69-9001-1260	1
2012-07-07 07:56:38	2012-07-07 17:56:38	VR2W-112616	A69-9001-1260	1
2012-07-07 22:46:57	2012-07-08 08:46:57	VR2W-112618	A69-9001-1260	1
2012-07-08 04:40:48	2012-07-08 14:40:48	VR2W-112615	A69-9001-1260	1
2012-07-08 06:24:06	2012-07-08 16:24:06	VR2W-112616	A69-9001-1260	1
2012-07-08 06:35:23	2012-07-08 16:35:23	VR2W-112616	A69-9001-1260	1
2012-07-08 07:58:36	2012-07-08 17:58:36	VR2W-112616	A69-9001-1260	1
2012-07-08 08:02:19	2012-07-08 18:02:19	VR2W-112616	A69-9001-1260	1
2012-07-08 21:43:47	2012-07-09 07:43:47	VR2W-112616	A69-9001-1260	1
2012-07-08 21:48:17	2012-07-09 07:48:17	VR2W-112616	A69-9001-1260	1
2012-07-09 02:35:36	2012-07-09 12:35:36	VR2W-112615	A69-9001-1260	1
2012-07-09 21:41:41	2012-07-10 07:41:41	VR2W-112616	A69-9001-1260	1
2012-07-09 22:58:12	2012-07-10 08:58:12	VR2W-112618	A69-9001-1260	1
2012-07-10 01:05:18	2012-07-10 11:05:18	VR2W-112616	A69-9001-1260	1
2012-07-10 01:24:36	2012-07-10 11:24:36	VR2W-112616	A69-9001-1260	1
2012-07-10 02:28:46	2012-07-10 12:28:46	VR2W-112615	A69-9001-1260	1
2012-07-10 02:42:29	2012-07-10 12:42:29	VR2W-112616	A69-9001-1260	1
2012-07-10 03:47:57	2012-07-10 13:47:57	VR2W-112615	A69-9001-1260	1
2012-07-10 04:55:02	2012-07-10 14:55:02	VR2W-112616	A69-9001-1260	1
2012-07-10 07:46:10	2012-07-10 17:46:10	VR2W-112616	A69-9001-1260	1
2012-07-10 23:01:18	2012-07-11 09:01:18	VR2W-112617	A69-9001-1260	1
2012-07-10 23:26:51	2012-07-11 09:26:51	VR2W-112615	A69-9001-1260	1
2012-07-10 23:49:03	2012-07-11 09:49:03	VR2W-112616	A69-9001-1260	1
2012-07-11 06:02:59	2012-07-11 16:02:59	VR2W-112615	A69-9001-1260	1
2012-07-11 06:37:58	2012-07-11 16:37:58	VR2W-112616	A69-9001-1260	1
2012-07-11 07:05:55	2012-07-11 17:05:55	VR2W-112615	A69-9001-1260	1
2012-07-11 07:20:18	2012-07-11 17:20:18	VR2W-112615	A69-9001-1260	1
2012-07-11 07:41:39	2012-07-11 17:41:39	VR2W-112615	A69-9001-1260	1
2012-07-11 07:45:08	2012-07-11 17:45:08	VR2W-112615	A69-9001-1260	1
2012-07-11 22:24:44	2012-07-12 08:24:44	VR2W-112615	A69-9001-1260	1
2012-07-11 23:12:28	2012-07-12 09:12:28	VR2W-112615	A69-9001-1260	1
2012-07-11 23:37:14	2012-07-12 09:37:14	VR2W-112615	A69-9001-1260	1
2012-07-12 00:28:47	2012-07-12 10:28:47	VR2W-112615	A69-9001-1260	1
2012-07-12 01:41:56	2012-07-12 11:41:56	VR2W-112616	A69-9001-1260	1
2012-07-12 21:32:56	2012-07-13 07:32:56	VR2W-112616	A69-9001-1260	1
2012-07-12 21:54:29	2012-07-13 07:54:29	VR2W-112615	A69-9001-1260	1
2012-07-12 22:12:25	2012-07-13 08:12:25	VR2W-112616	A69-9001-1260	1
2012-07-12 22:31:22	2012-07-13 08:31:22	VR2W-112616	A69-9001-1260	1
2012-07-12 22:34:54	2012-07-13 08:34:54	VR2W-112616	A69-9001-1260	1
2012-07-12 23:24:40	2012-07-13 09:24:40	VR2W-112616	A69-9001-1260	1
2012-07-13 00:19:49	2012-07-13 10:19:49	VR2W-112615	A69-9001-1260	1
2012-07-13 02:53:59	2012-07-13 12:53:59	VR2W-112615	A69-9001-1260	1
2012-07-13 05:53:15	2012-07-13 15:53:15	VR2W-112616	A69-9001-1260	1
2012-07-13 06:39:39	2012-07-13 16:39:39	VR2W-112616	A69-9001-1260	1
2012-07-13 07:44:46	2012-07-13 17:44:46	VR2W-112616	A69-9001-1260	1
2012-07-13 21:14:19	2012-07-14 07:14:19	VR2W-112616	A69-9001-1260	1
2012-07-13 22:45:01	2012-07-14 08:45:01	VR2W-112617	A69-9001-1260	1
2012-07-14 01:04:17	2012-07-14 11:04:17	VR2W-112616	A69-9001-1260	1
2012-07-14 07:28:50	2012-07-14 17:28:50	VR2W-112616	A69-9001-1260	1
2012-07-15 01:53:22	2012-07-15 11:53:22	VR2W-112615	A69-9001-1260	1
2012-07-15 02:01:32	2012-07-15 12:01:32	VR2W-112615	A69-9001-1260	1
2012-07-15 02:14:06	2012-07-15 12:14:06	VR2W-112615	A69-9001-1260	1
2012-07-15 03:23:21	2012-07-15 13:23:21	VR2W-112615	A69-9001-1260	1
2012-07-15 07:37:41	2012-07-15 17:37:41	VR2W-112616	A69-9001-1260	1
2012-07-16 02:35:55	2012-07-16 12:35:55	VR2W-112616	A69-9001-1260	1
2012-07-16 03:23:39	2012-07-16 13:23:39	VR2W-112616	A69-9001-1260	1
2012-07-16 06:15:28	2012-07-16 16:15:28	VR2W-112616	A69-9001-1260	1
2012-07-16 06:25:03	2012-07-16 16:25:03	VR2W-112616	A69-9001-1260	1
2012-07-16 07:42:28	2012-07-16 17:42:28	VR2W-112616	A69-9001-1260	1
2012-07-17 01:05:31	2012-07-17 11:05:31	VR2W-112616	A69-9001-1260	1
2012-07-17 01:39:47	2012-07-17 11:39:47	VR2W-112616	A69-9001-1260	1
2012-07-17 01:44:28	2012-07-17 11:44:28	VR2W-112616	A69-9001-1260	1
2012-07-17 21:46:18	2012-07-18 07:46:18	VR2W-112617	A69-9001-1260	1
2012-07-18 06:10:38	2012-07-18 16:10:38	VR2W-112616	A69-9001-1260	1
2012-07-18 07:51:38	2012-07-18 17:51:38	VR2W-112616	A69-9001-1260	1
2012-07-18 21:14:21	2012-07-19 07:14:21	VR2W-112616	A69-9001-1260	1
2012-07-20 03:58:41	2012-07-20 13:58:41	VR2W-112616	A69-9001-1260	1
2012-07-20 06:50:39	2012-07-20 16:50:39	VR2W-112616	A69-9001-1260	1
2012-07-20 07:03:57	2012-07-20 17:03:57	VR2W-112616	A69-9001-1260	1
2012-07-20 07:25:34	2012-07-20 17:25:34	VR2W-112616	A69-9001-1260	1
2012-07-20 23:08:35	2012-07-21 09:08:35	VR2W-112616	A69-9001-1260	1
2012-07-20 23:26:53	2012-07-21 09:26:53	VR2W-112616	A69-9001-1260	1
2012-07-20 23:50:05	2012-07-21 09:50:05	VR2W-112616	A69-9001-1260	1
2012-07-21 00:02:51	2012-07-21 10:02:51	VR2W-112616	A69-9001-1260	1
2012-07-21 00:25:27	2012-07-21 10:25:27	VR2W-112616	A69-9001-1260	1
2012-07-21 00:39:02	2012-07-21 10:39:02	VR2W-112616	A69-9001-1260	1
2012-07-21 01:10:08	2012-07-21 11:10:08	VR2W-112616	A69-9001-1260	1
2012-07-21 01:18:51	2012-07-21 11:18:51	VR2W-112616	A69-9001-1260	1
2012-07-21 03:37:15	2012-07-21 13:37:15	VR2W-112615	A69-9001-1260	1
2012-07-21 03:51:03	2012-07-21 13:51:03	VR2W-112615	A69-9001-1260	1
2012-07-21 05:43:24	2012-07-21 15:43:24	VR2W-112616	A69-9001-1260	1
2012-07-21 06:11:07	2012-07-21 16:11:07	VR2W-112616	A69-9001-1260	1
2012-07-21 06:36:40	2012-07-21 16:36:40	VR2W-112616	A69-9001-1260	1
2012-07-21 06:40:40	2012-07-21 16:40:40	VR2W-112616	A69-9001-1260	1
2012-07-21 06:54:14	2012-07-21 16:54:14	VR2W-112616	A69-9001-1260	1
2012-07-21 06:57:47	2012-07-21 16:57:47	VR2W-112616	A69-9001-1260	1
2012-07-21 07:06:05	2012-07-21 17:06:05	VR2W-112616	A69-9001-1260	1
2012-07-21 22:08:10	2012-07-22 08:08:10	VR2W-112615	A69-9001-1260	1
2012-07-22 01:07:45	2012-07-22 11:07:45	VR2W-112616	A69-9001-1260	1
2012-07-22 02:01:55	2012-07-22 12:01:55	VR2W-112616	A69-9001-1260	1
2012-07-22 03:06:56	2012-07-22 13:06:56	VR2W-112616	A69-9001-1260	1
2012-07-22 04:24:02	2012-07-22 14:24:02	VR2W-112616	A69-9001-1260	1
2012-07-22 04:28:21	2012-07-22 14:28:21	VR2W-112616	A69-9001-1260	1
2012-07-22 05:19:33	2012-07-22 15:19:33	VR2W-112616	A69-9001-1260	1
2012-07-22 05:31:06	2012-07-22 15:31:06	VR2W-112616	A69-9001-1260	1
2012-07-22 06:52:30	2012-07-22 16:52:30	VR2W-112616	A69-9001-1260	1
2012-07-22 06:55:59	2012-07-22 16:55:59	VR2W-112615	A69-9001-1260	1
2012-07-22 07:21:47	2012-07-22 17:21:47	VR2W-112616	A69-9001-1260	1
2012-07-22 07:25:33	2012-07-22 17:25:33	VR2W-112616	A69-9001-1260	1
2012-07-22 22:44:59	2012-07-23 08:44:59	VR2W-112615	A69-9001-1260	1
2012-07-22 23:52:21	2012-07-23 09:52:21	VR2W-112616	A69-9001-1260	1
2012-07-23 00:24:15	2012-07-23 10:24:15	VR2W-112616	A69-9001-1260	1
2012-07-23 00:28:00	2012-07-23 10:28:00	VR2W-112616	A69-9001-1260	1
2012-07-23 00:57:15	2012-07-23 10:57:15	VR2W-112617	A69-9001-1260	1
2012-07-23 01:01:13	2012-07-23 11:01:13	VR2W-112616	A69-9001-1260	1
2012-07-23 02:12:56	2012-07-23 12:12:56	VR2W-112616	A69-9001-1260	1
2012-07-23 02:39:32	2012-07-23 12:39:32	VR2W-112616	A69-9001-1260	1
2012-07-23 02:42:52	2012-07-23 12:42:52	VR2W-112616	A69-9001-1260	1
2012-07-23 04:33:13	2012-07-23 14:33:13	VR2W-112616	A69-9001-1260	1
2012-07-23 04:44:26	2012-07-23 14:44:26	VR2W-112616	A69-9001-1260	1
2012-07-23 05:21:17	2012-07-23 15:21:17	VR2W-112616	A69-9001-1260	1
2012-07-23 06:24:19	2012-07-23 16:24:19	VR2W-112616	A69-9001-1260	1
2012-07-23 06:58:46	2012-07-23 16:58:46	VR2W-112616	A69-9001-1260	1
2012-07-23 07:02:50	2012-07-23 17:02:50	VR2W-112616	A69-9001-1260	1
2012-07-23 23:07:55	2012-07-24 09:07:55	VR2W-112617	A69-9001-1260	1
2012-07-23 23:27:47	2012-07-24 09:27:47	VR2W-112616	A69-9001-1260	1
2012-07-23 23:31:11	2012-07-24 09:31:11	VR2W-112616	A69-9001-1260	1
2012-07-23 23:56:41	2012-07-24 09:56:41	VR2W-112616	A69-9001-1260	1
2012-07-24 00:05:21	2012-07-24 10:05:21	VR2W-112616	A69-9001-1260	1
2012-07-24 00:19:56	2012-07-24 10:19:56	VR2W-112616	A69-9001-1260	1
2012-07-24 00:34:41	2012-07-24 10:34:41	VR2W-112616	A69-9001-1260	1
2012-07-24 00:44:26	2012-07-24 10:44:26	VR2W-112616	A69-9001-1260	1
2012-07-24 01:33:26	2012-07-24 11:33:26	VR2W-112616	A69-9001-1260	1
2012-07-24 01:42:53	2012-07-24 11:42:53	VR2W-112616	A69-9001-1260	1
2012-07-24 04:07:50	2012-07-24 14:07:50	VR2W-112616	A69-9001-1260	1
2012-07-24 04:15:35	2012-07-24 14:15:35	VR2W-112616	A69-9001-1260	1
2012-07-24 04:20:27	2012-07-24 14:20:27	VR2W-112616	A69-9001-1260	1
2012-07-24 04:54:20	2012-07-24 14:54:20	VR2W-112616	A69-9001-1260	1
2012-07-24 05:48:12	2012-07-24 15:48:12	VR2W-112616	A69-9001-1260	1
2012-07-24 20:47:18	2012-07-25 06:47:18	VR2W-112616	A69-9001-1260	1
2012-07-25 02:51:00	2012-07-25 12:51:00	VR2W-112616	A69-9001-1260	1
2012-07-25 03:57:58	2012-07-25 13:57:58	VR2W-112615	A69-9001-1260	1
2012-07-25 05:14:17	2012-07-25 15:14:17	VR2W-112616	A69-9001-1260	1
2012-07-25 05:59:09	2012-07-25 15:59:09	VR2W-112616	A69-9001-1260	1
2012-07-25 07:27:49	2012-07-25 17:27:49	VR2W-112616	A69-9001-1260	1
2012-07-25 07:43:33	2012-07-25 17:43:33	VR2W-112616	A69-9001-1260	1
2012-07-25 08:03:05	2012-07-25 18:03:05	VR2W-112616	A69-9001-1260	1
2012-07-25 23:27:42	2012-07-26 09:27:42	VR2W-112616	A69-9001-1260	1
2012-07-26 00:39:14	2012-07-26 10:39:14	VR2W-112616	A69-9001-1260	1
2012-07-26 02:25:05	2012-07-26 12:25:05	VR2W-112616	A69-9001-1260	1
2012-07-26 02:42:00	2012-07-26 12:42:00	VR2W-112616	A69-9001-1260	1
2012-07-26 03:39:38	2012-07-26 13:39:38	VR2W-112616	A69-9001-1260	1
2012-07-26 03:58:49	2012-07-26 13:58:49	VR2W-112616	A69-9001-1260	1
2012-07-26 04:42:39	2012-07-26 14:42:39	VR2W-112616	A69-9001-1260	1
2012-07-26 05:07:33	2012-07-26 15:07:33	VR2W-112616	A69-9001-1260	1
2012-07-26 05:47:39	2012-07-26 15:47:39	VR2W-112616	A69-9001-1260	1
2012-07-26 05:55:56	2012-07-26 15:55:56	VR2W-112616	A69-9001-1260	1
2012-07-26 07:19:17	2012-07-26 17:19:17	VR2W-112616	A69-9001-1260	1
2012-07-26 07:51:09	2012-07-26 17:51:09	VR2W-112616	A69-9001-1260	1
2012-07-26 23:47:56	2012-07-27 09:47:56	VR2W-112616	A69-9001-1260	1
2012-07-27 01:37:49	2012-07-27 11:37:49	VR2W-112616	A69-9001-1260	1
2012-07-27 05:18:38	2012-07-27 15:18:38	VR2W-112616	A69-9001-1260	1
2012-07-27 21:04:27	2012-07-28 07:04:27	VR2W-112617	A69-9001-1260	1
2012-07-27 21:50:43	2012-07-28 07:50:43	VR2W-112615	A69-9001-1260	1
2012-07-27 23:29:28	2012-07-28 09:29:28	VR2W-112616	A69-9001-1260	1
2012-07-27 23:47:19	2012-07-28 09:47:19	VR2W-112616	A69-9001-1260	1
2012-07-28 00:10:14	2012-07-28 10:10:14	VR2W-112616	A69-9001-1260	1
2012-07-28 00:59:44	2012-07-28 10:59:44	VR2W-112616	A69-9001-1260	1
2012-07-28 04:11:22	2012-07-28 14:11:22	VR2W-112616	A69-9001-1260	1
2012-07-28 04:50:04	2012-07-28 14:50:04	VR2W-112616	A69-9001-1260	1
2012-07-28 04:54:43	2012-07-28 14:54:43	VR2W-112616	A69-9001-1260	1
2012-07-28 06:45:41	2012-07-28 16:45:41	VR2W-112616	A69-9001-1260	1
2012-07-28 07:14:09	2012-07-28 17:14:09	VR2W-112616	A69-9001-1260	1
2012-07-28 07:45:14	2012-07-28 17:45:14	VR2W-112616	A69-9001-1260	1
2012-07-28 23:36:35	2012-07-29 09:36:35	VR2W-112616	A69-9001-1260	1
2012-07-29 04:09:34	2012-07-29 14:09:34	VR2W-112616	A69-9001-1260	1
2012-07-29 04:30:00	2012-07-29 14:30:00	VR2W-112616	A69-9001-1260	1
2012-07-29 05:02:49	2012-07-29 15:02:49	VR2W-112616	A69-9001-1260	1
2012-07-29 05:18:10	2012-07-29 15:18:10	VR2W-112616	A69-9001-1260	1
2012-07-29 05:51:52	2012-07-29 15:51:52	VR2W-112616	A69-9001-1260	1
2012-07-29 06:00:26	2012-07-29 16:00:26	VR2W-112616	A69-9001-1260	1
2012-07-29 22:14:49	2012-07-30 08:14:49	VR2W-112618	A69-9001-1260	1
2012-07-29 23:55:35	2012-07-30 09:55:35	VR2W-112616	A69-9001-1260	1
2012-07-30 00:23:51	2012-07-30 10:23:51	VR2W-112616	A69-9001-1260	1
2012-07-30 00:35:54	2012-07-30 10:35:54	VR2W-112616	A69-9001-1260	1
2012-07-30 01:37:17	2012-07-30 11:37:17	VR2W-112616	A69-9001-1260	1
2012-07-30 01:55:33	2012-07-30 11:55:33	VR2W-112616	A69-9001-1260	1
2012-07-30 05:33:22	2012-07-30 15:33:22	VR2W-112615	A69-9001-1260	1
2012-07-30 20:57:13	2012-07-31 06:57:13	VR2W-112616	A69-9001-1260	1
2012-07-30 23:04:59	2012-07-31 09:04:59	VR2W-112616	A69-9001-1260	1
2012-07-30 23:33:33	2012-07-31 09:33:33	VR2W-112616	A69-9001-1260	1
2012-07-31 00:02:35	2012-07-31 10:02:35	VR2W-112616	A69-9001-1260	1
2012-07-31 00:56:17	2012-07-31 10:56:17	VR2W-112616	A69-9001-1260	1
2012-07-31 01:05:39	2012-07-31 11:05:39	VR2W-112616	A69-9001-1260	1
2012-07-31 01:27:46	2012-07-31 11:27:46	VR2W-112616	A69-9001-1260	1
2012-07-31 01:38:56	2012-07-31 11:38:56	VR2W-112615	A69-9001-1260	1
2012-07-31 01:47:29	2012-07-31 11:47:29	VR2W-112616	A69-9001-1260	1
2012-07-31 03:07:18	2012-07-31 13:07:18	VR2W-112616	A69-9001-1260	1
2012-07-31 03:17:26	2012-07-31 13:17:26	VR2W-112616	A69-9001-1260	1
2012-07-31 03:30:04	2012-07-31 13:30:04	VR2W-112616	A69-9001-1260	1
2012-07-31 03:57:13	2012-07-31 13:57:13	VR2W-112616	A69-9001-1260	1
2012-07-31 06:32:15	2012-07-31 16:32:15	VR2W-112616	A69-9001-1260	1
2012-07-31 08:20:38	2012-07-31 18:20:38	VR2W-112616	A69-9001-1260	1
2012-07-31 22:37:09	2012-08-01 08:37:09	VR2W-112616	A69-9001-1260	1
2012-08-01 01:43:59	2012-08-01 11:43:59	VR2W-112615	A69-9001-1260	1
2012-08-01 01:44:29	2012-08-01 11:44:29	VR2W-112616	A69-9001-1260	1
2012-08-01 01:52:14	2012-08-01 11:52:14	VR2W-112616	A69-9001-1260	1
2012-08-01 02:08:24	2012-08-01 12:08:24	VR2W-112616	A69-9001-1260	1
2012-08-01 02:16:00	2012-08-01 12:16:00	VR2W-112616	A69-9001-1260	1
2012-08-01 02:20:41	2012-08-01 12:20:41	VR2W-112616	A69-9001-1260	1
2012-08-01 02:33:55	2012-08-01 12:33:55	VR2W-112616	A69-9001-1260	1
2012-08-01 04:10:40	2012-08-01 14:10:40	VR2W-112616	A69-9001-1260	1
2012-08-01 04:20:08	2012-08-01 14:20:08	VR2W-112616	A69-9001-1260	1
2012-08-01 04:40:26	2012-08-01 14:40:26	VR2W-112616	A69-9001-1260	1
2012-08-01 05:05:56	2012-08-01 15:05:56	VR2W-112616	A69-9001-1260	1
2012-08-01 05:14:15	2012-08-01 15:14:15	VR2W-112616	A69-9001-1260	1
2012-08-01 05:18:18	2012-08-01 15:18:18	VR2W-112615	A69-9001-1260	1
2012-08-01 05:55:29	2012-08-01 15:55:29	VR2W-112616	A69-9001-1260	1
2012-08-01 06:05:13	2012-08-01 16:05:13	VR2W-112616	A69-9001-1260	1
2012-08-01 06:52:14	2012-08-01 16:52:14	VR2W-112616	A69-9001-1260	1
2012-08-01 21:10:12	2012-08-02 07:10:12	VR2W-112618	A69-9001-1260	1
2012-08-02 00:06:44	2012-08-02 10:06:44	VR2W-112616	A69-9001-1260	1
2012-08-02 00:14:12	2012-08-02 10:14:12	VR2W-112616	A69-9001-1260	1
2012-08-02 00:47:08	2012-08-02 10:47:08	VR2W-112616	A69-9001-1260	1
2012-08-02 01:20:07	2012-08-02 11:20:07	VR2W-112616	A69-9001-1260	1
2012-08-02 01:38:46	2012-08-02 11:38:46	VR2W-112616	A69-9001-1260	1
2012-08-02 01:56:48	2012-08-02 11:56:48	VR2W-112616	A69-9001-1260	1
2012-08-02 02:10:25	2012-08-02 12:10:25	VR2W-112616	A69-9001-1260	1
2012-08-02 02:22:40	2012-08-02 12:22:40	VR2W-112616	A69-9001-1260	1
2012-08-02 02:26:23	2012-08-02 12:26:23	VR2W-112616	A69-9001-1260	1
2012-08-02 02:57:44	2012-08-02 12:57:44	VR2W-112616	A69-9001-1260	1
2012-08-02 04:17:30	2012-08-02 14:17:30	VR2W-112615	A69-9001-1260	1
2012-08-02 04:39:09	2012-08-02 14:39:09	VR2W-112616	A69-9001-1260	1
2012-08-02 04:57:00	2012-08-02 14:57:00	VR2W-112616	A69-9001-1260	1
2012-08-02 05:12:33	2012-08-02 15:12:33	VR2W-112616	A69-9001-1260	1
2012-08-02 20:53:48	2012-08-03 06:53:48	VR2W-112617	A69-9001-1260	1
2012-08-02 23:57:05	2012-08-03 09:57:05	VR2W-112615	A69-9001-1260	1
2012-08-03 00:36:07	2012-08-03 10:36:07	VR2W-112616	A69-9001-1260	1
2012-08-03 00:43:32	2012-08-03 10:43:32	VR2W-112616	A69-9001-1260	1
2012-08-03 00:53:58	2012-08-03 10:53:58	VR2W-112616	A69-9001-1260	1
2012-08-03 01:11:43	2012-08-03 11:11:43	VR2W-112616	A69-9001-1260	1
2012-08-03 01:19:40	2012-08-03 11:19:40	VR2W-112616	A69-9001-1260	1
2012-08-03 03:31:45	2012-08-03 13:31:45	VR2W-112615	A69-9001-1260	1
2012-08-03 03:52:02	2012-08-03 13:52:02	VR2W-112616	A69-9001-1260	1
2012-08-03 03:55:44	2012-08-03 13:55:44	VR2W-112616	A69-9001-1260	1
2012-08-03 04:43:39	2012-08-03 14:43:39	VR2W-112616	A69-9001-1260	1
2012-08-03 04:52:41	2012-08-03 14:52:41	VR2W-112616	A69-9001-1260	1
2012-08-03 06:21:02	2012-08-03 16:21:02	VR2W-112616	A69-9001-1260	1
2012-08-03 21:11:35	2012-08-04 07:11:35	VR2W-112618	A69-9001-1260	1
2012-08-03 23:41:33	2012-08-04 09:41:33	VR2W-112615	A69-9001-1260	1
2012-08-03 23:51:35	2012-08-04 09:51:35	VR2W-112616	A69-9001-1260	1
2012-08-04 00:17:53	2012-08-04 10:17:53	VR2W-112616	A69-9001-1260	1
2012-08-04 01:51:05	2012-08-04 11:51:05	VR2W-112616	A69-9001-1260	1
2012-08-04 02:07:20	2012-08-04 12:07:20	VR2W-112616	A69-9001-1260	1
2012-08-04 02:11:49	2012-08-04 12:11:49	VR2W-112616	A69-9001-1260	1
2012-08-04 02:29:41	2012-08-04 12:29:41	VR2W-112616	A69-9001-1260	1
2012-08-04 02:47:04	2012-08-04 12:47:04	VR2W-112616	A69-9001-1260	1
2012-08-04 03:30:42	2012-08-04 13:30:42	VR2W-112616	A69-9001-1260	1
2012-08-04 05:14:30	2012-08-04 15:14:30	VR2W-112616	A69-9001-1260	1
2012-08-04 06:00:12	2012-08-04 16:00:12	VR2W-112616	A69-9001-1260	1
2012-08-04 06:03:31	2012-08-04 16:03:31	VR2W-112616	A69-9001-1260	1
2012-08-04 06:09:54	2012-08-04 16:09:54	VR2W-112615	A69-9001-1260	1
2012-08-04 21:29:18	2012-08-05 07:29:18	VR2W-112618	A69-9001-1260	1
2012-08-04 23:32:56	2012-08-05 09:32:56	VR2W-112616	A69-9001-1260	1
2012-08-04 23:43:39	2012-08-05 09:43:39	VR2W-112616	A69-9001-1260	1
2012-08-04 23:47:01	2012-08-05 09:47:01	VR2W-112616	A69-9001-1260	1
2012-08-05 00:28:55	2012-08-05 10:28:55	VR2W-112616	A69-9001-1260	1
2012-08-05 01:26:02	2012-08-05 11:26:02	VR2W-112616	A69-9001-1260	1
2012-08-05 02:08:07	2012-08-05 12:08:07	VR2W-112616	A69-9001-1260	1
2012-08-05 06:06:26	2012-08-05 16:06:26	VR2W-112616	A69-9001-1260	1
2012-08-05 07:02:33	2012-08-05 17:02:33	VR2W-112616	A69-9001-1260	1
2012-08-05 23:52:21	2012-08-06 09:52:21	VR2W-112616	A69-9001-1260	1
2012-08-06 01:01:49	2012-08-06 11:01:49	VR2W-112616	A69-9001-1260	1
2012-08-06 03:17:12	2012-08-06 13:17:12	VR2W-112616	A69-9001-1260	1
2012-08-06 03:46:59	2012-08-06 13:46:59	VR2W-112616	A69-9001-1260	1
2012-08-06 03:50:21	2012-08-06 13:50:21	VR2W-112616	A69-9001-1260	1
2012-08-06 03:53:48	2012-08-06 13:53:48	VR2W-112616	A69-9001-1260	1
2012-08-06 04:39:31	2012-08-06 14:39:31	VR2W-112616	A69-9001-1260	1
2012-08-06 05:15:05	2012-08-06 15:15:05	VR2W-112616	A69-9001-1260	1
2012-08-06 05:24:24	2012-08-06 15:24:24	VR2W-112616	A69-9001-1260	1
2012-08-06 05:32:09	2012-08-06 15:32:09	VR2W-112616	A69-9001-1260	1
2012-08-06 06:00:46	2012-08-06 16:00:46	VR2W-112616	A69-9001-1260	1
2012-08-06 06:09:47	2012-08-06 16:09:47	VR2W-112616	A69-9001-1260	1
2012-08-06 06:13:35	2012-08-06 16:13:35	VR2W-112616	A69-9001-1260	1
2012-08-06 06:17:58	2012-08-06 16:17:58	VR2W-112616	A69-9001-1260	1
2012-08-06 06:43:33	2012-08-06 16:43:33	VR2W-112616	A69-9001-1260	1
2012-08-06 06:57:59	2012-08-06 16:57:59	VR2W-112616	A69-9001-1260	1
2012-08-07 02:41:35	2012-08-07 12:41:35	VR2W-112616	A69-9001-1260	1
2012-08-07 03:20:42	2012-08-07 13:20:42	VR2W-112616	A69-9001-1260	1
2012-08-07 03:27:56	2012-08-07 13:27:56	VR2W-112616	A69-9001-1260	1
2012-08-07 03:32:08	2012-08-07 13:32:08	VR2W-112616	A69-9001-1260	1
2012-08-07 04:02:41	2012-08-07 14:02:41	VR2W-112616	A69-9001-1260	1
2012-08-07 04:07:21	2012-08-07 14:07:21	VR2W-112616	A69-9001-1260	1
2012-08-07 05:43:36	2012-08-07 15:43:36	VR2W-112616	A69-9001-1260	1
2012-08-07 07:32:00	2012-08-07 17:32:00	VR2W-112615	A69-9001-1260	1
2012-08-07 21:00:43	2012-08-08 07:00:43	VR2W-112618	A69-9001-1260	1
2012-08-07 21:04:05	2012-08-08 07:04:05	VR2W-112618	A69-9001-1260	1
2012-08-07 21:11:15	2012-08-08 07:11:15	VR2W-112618	A69-9001-1260	1
2012-08-08 02:49:41	2012-08-08 12:49:41	VR2W-112616	A69-9001-1260	1
2012-08-08 02:58:26	2012-08-08 12:58:26	VR2W-112616	A69-9001-1260	1
2012-08-08 04:06:51	2012-08-08 14:06:51	VR2W-112616	A69-9001-1260	1
2012-08-08 06:18:15	2012-08-08 16:18:15	VR2W-112616	A69-9001-1260	1
2012-08-08 06:27:45	2012-08-08 16:27:45	VR2W-112616	A69-9001-1260	1
2012-08-08 06:36:13	2012-08-08 16:36:13	VR2W-112616	A69-9001-1260	1
2012-08-08 06:40:59	2012-08-08 16:40:59	VR2W-112616	A69-9001-1260	1
2012-08-09 03:30:10	2012-08-09 13:30:10	VR2W-112617	A69-9001-1260	1
2012-08-09 03:42:39	2012-08-09 13:42:39	VR2W-112616	A69-9001-1260	1
2012-08-09 04:09:29	2012-08-09 14:09:29	VR2W-112616	A69-9001-1260	1
2012-08-09 04:13:34	2012-08-09 14:13:34	VR2W-112616	A69-9001-1260	1
2012-08-09 04:49:20	2012-08-09 14:49:20	VR2W-112615	A69-9001-1260	1
2012-08-09 21:38:18	2012-08-10 07:38:18	VR2W-112618	A69-9001-1260	1
2012-08-09 21:42:17	2012-08-10 07:42:17	VR2W-112618	A69-9001-1260	1
2012-08-09 21:47:45	2012-08-10 07:47:45	VR2W-112617	A69-9001-1260	1
2012-08-10 01:43:51	2012-08-10 11:43:51	VR2W-112617	A69-9001-1260	1
2012-08-10 02:16:03	2012-08-10 12:16:03	VR2W-112616	A69-9001-1260	1
2012-08-10 02:19:34	2012-08-10 12:19:34	VR2W-112616	A69-9001-1260	1
2012-08-10 02:27:40	2012-08-10 12:27:40	VR2W-112616	A69-9001-1260	1
2012-08-10 05:17:29	2012-08-10 15:17:29	VR2W-112616	A69-9001-1260	1
2012-08-10 05:36:53	2012-08-10 15:36:53	VR2W-112616	A69-9001-1260	1
2012-08-10 22:02:05	2012-08-11 08:02:05	VR2W-112616	A69-9001-1260	1
2012-08-10 23:09:06	2012-08-11 09:09:06	VR2W-112616	A69-9001-1260	1
2012-08-10 23:57:04	2012-08-11 09:57:04	VR2W-112616	A69-9001-1260	1
2012-08-11 00:40:34	2012-08-11 10:40:34	VR2W-112615	A69-9001-1260	1
2012-08-11 00:44:56	2012-08-11 10:44:56	VR2W-112616	A69-9001-1260	1
2012-08-11 02:42:10	2012-08-11 12:42:10	VR2W-112616	A69-9001-1260	1
2012-08-11 04:10:03	2012-08-11 14:10:03	VR2W-112616	A69-9001-1260	1
2012-08-11 04:57:23	2012-08-11 14:57:23	VR2W-112616	A69-9001-1260	1
2012-08-11 05:36:23	2012-08-11 15:36:23	VR2W-112616	A69-9001-1260	1
2012-08-11 06:24:57	2012-08-11 16:24:57	VR2W-112616	A69-9001-1260	1
2012-08-11 21:44:36	2012-08-12 07:44:36	VR2W-112616	A69-9001-1260	1
2012-08-11 22:05:49	2012-08-12 08:05:49	VR2W-112616	A69-9001-1260	1
2012-08-11 22:18:21	2012-08-12 08:18:21	VR2W-112616	A69-9001-1260	1
2012-08-11 22:22:22	2012-08-12 08:22:22	VR2W-112616	A69-9001-1260	1
2012-08-11 22:31:42	2012-08-12 08:31:42	VR2W-112616	A69-9001-1260	1
2012-08-11 22:39:30	2012-08-12 08:39:30	VR2W-112616	A69-9001-1260	1
2012-08-11 23:22:40	2012-08-12 09:22:40	VR2W-112616	A69-9001-1260	1
2012-08-12 00:06:58	2012-08-12 10:06:58	VR2W-112616	A69-9001-1260	1
2012-08-12 00:22:55	2012-08-12 10:22:55	VR2W-112616	A69-9001-1260	1
2012-08-12 02:01:54	2012-08-12 12:01:54	VR2W-112616	A69-9001-1260	1
2012-08-12 04:46:24	2012-08-12 14:46:24	VR2W-112616	A69-9001-1260	1
2012-08-12 07:05:29	2012-08-12 17:05:29	VR2W-112616	A69-9001-1260	1
2012-08-12 07:27:16	2012-08-12 17:27:16	VR2W-112616	A69-9001-1260	1
2012-08-13 00:01:05	2012-08-13 10:01:05	VR2W-112616	A69-9001-1260	1
2012-08-13 01:42:00	2012-08-13 11:42:00	VR2W-112616	A69-9001-1260	1
2012-08-13 01:53:34	2012-08-13 11:53:34	VR2W-112616	A69-9001-1260	1
2012-08-13 02:17:43	2012-08-13 12:17:43	VR2W-112615	A69-9001-1260	1
2012-08-13 04:22:48	2012-08-13 14:22:48	VR2W-112616	A69-9001-1260	1
2012-08-13 04:36:18	2012-08-13 14:36:18	VR2W-112616	A69-9001-1260	1
2012-08-13 04:49:11	2012-08-13 14:49:11	VR2W-112616	A69-9001-1260	1
2012-08-13 05:39:55	2012-08-13 15:39:55	VR2W-112616	A69-9001-1260	1
2012-08-13 06:15:49	2012-08-13 16:15:49	VR2W-112615	A69-9001-1260	1
2012-08-13 07:33:26	2012-08-13 17:33:26	VR2W-112616	A69-9001-1260	1
2012-08-13 23:01:22	2012-08-14 09:01:22	VR2W-112614	A69-9001-1260	1
2012-08-14 01:22:39	2012-08-14 11:22:39	VR2W-112616	A69-9001-1260	1
2012-08-14 01:39:04	2012-08-14 11:39:04	VR2W-112615	A69-9001-1260	1
2012-08-14 01:53:55	2012-08-14 11:53:55	VR2W-112616	A69-9001-1260	1
2012-08-14 01:58:33	2012-08-14 11:58:33	VR2W-112616	A69-9001-1260	1
2012-08-14 02:06:37	2012-08-14 12:06:37	VR2W-112616	A69-9001-1260	1
2012-08-14 04:26:59	2012-08-14 14:26:59	VR2W-112616	A69-9001-1260	1
2012-08-14 04:30:53	2012-08-14 14:30:53	VR2W-112616	A69-9001-1260	1
2012-08-14 04:50:58	2012-08-14 14:50:58	VR2W-112616	A69-9001-1260	1
2012-08-14 05:16:47	2012-08-14 15:16:47	VR2W-112615	A69-9001-1260	1
2012-08-14 06:13:20	2012-08-14 16:13:20	VR2W-112616	A69-9001-1260	1
2012-08-14 07:29:18	2012-08-14 17:29:18	VR2W-112616	A69-9001-1260	1
2012-08-14 22:33:32	2012-08-15 08:33:32	VR2W-112616	A69-9001-1260	1
2012-08-14 23:45:37	2012-08-15 09:45:37	VR2W-112616	A69-9001-1260	1
2012-08-15 00:17:45	2012-08-15 10:17:45	VR2W-112616	A69-9001-1260	1
2012-08-15 01:58:48	2012-08-15 11:58:48	VR2W-112616	A69-9001-1260	1
2012-08-15 03:27:11	2012-08-15 13:27:11	VR2W-112616	A69-9001-1260	1
2012-08-15 05:02:51	2012-08-15 15:02:51	VR2W-112615	A69-9001-1260	1
2012-08-15 05:16:50	2012-08-15 15:16:50	VR2W-112615	A69-9001-1260	1
2012-08-15 05:21:06	2012-08-15 15:21:06	VR2W-112615	A69-9001-1260	1
2012-08-15 06:10:31	2012-08-15 16:10:31	VR2W-112615	A69-9001-1260	1
2012-08-15 07:05:29	2012-08-15 17:05:29	VR2W-112616	A69-9001-1260	1
2012-08-15 22:34:36	2012-08-16 08:34:36	VR2W-112616	A69-9001-1260	1
2012-08-16 00:51:40	2012-08-16 10:51:40	VR2W-112616	A69-9001-1260	1
2012-08-16 02:52:20	2012-08-16 12:52:20	VR2W-112616	A69-9001-1260	1
2012-08-16 02:56:07	2012-08-16 12:56:07	VR2W-112616	A69-9001-1260	1
2012-08-16 04:25:54	2012-08-16 14:25:54	VR2W-112616	A69-9001-1260	1
2012-08-16 05:20:44	2012-08-16 15:20:44	VR2W-112616	A69-9001-1260	1
2012-08-16 06:25:52	2012-08-16 16:25:52	VR2W-112616	A69-9001-1260	1
2012-08-16 21:30:30	2012-08-17 07:30:30	VR2W-112616	A69-9001-1260	1
2012-08-17 00:19:44	2012-08-17 10:19:44	VR2W-112616	A69-9001-1260	1
2012-08-17 00:38:01	2012-08-17 10:38:01	VR2W-112616	A69-9001-1260	1
2012-08-17 02:47:02	2012-08-17 12:47:02	VR2W-112616	A69-9001-1260	1
2012-08-17 03:35:47	2012-08-17 13:35:47	VR2W-112616	A69-9001-1260	1
2012-08-17 03:45:50	2012-08-17 13:45:50	VR2W-112616	A69-9001-1260	1
2012-08-17 06:45:09	2012-08-17 16:45:09	VR2W-112616	A69-9001-1260	1
2012-08-17 06:49:51	2012-08-17 16:49:51	VR2W-112616	A69-9001-1260	1
2012-08-17 07:27:39	2012-08-17 17:27:39	VR2W-112616	A69-9001-1260	1
2012-08-17 07:51:33	2012-08-17 17:51:33	VR2W-112615	A69-9001-1260	1
2012-08-17 20:38:22	2012-08-18 06:38:22	VR2W-112615	A69-9001-1260	1
2012-08-17 21:10:57	2012-08-18 07:10:57	VR2W-112618	A69-9001-1260	1
2012-08-17 23:18:36	2012-08-18 09:18:36	VR2W-112616	A69-9001-1260	1
2012-08-18 00:35:00	2012-08-18 10:35:00	VR2W-112616	A69-9001-1260	1
2012-08-18 02:47:00	2012-08-18 12:47:00	VR2W-112616	A69-9001-1260	1
2012-08-18 04:11:54	2012-08-18 14:11:54	VR2W-112616	A69-9001-1260	1
2012-08-18 04:34:04	2012-08-18 14:34:04	VR2W-112616	A69-9001-1260	1
2012-08-18 04:45:30	2012-08-18 14:45:30	VR2W-112616	A69-9001-1260	1
2012-08-18 06:48:16	2012-08-18 16:48:16	VR2W-112615	A69-9001-1260	1
2012-08-18 23:16:20	2012-08-19 09:16:20	VR2W-112616	A69-9001-1260	1
2012-08-19 00:23:21	2012-08-19 10:23:21	VR2W-112616	A69-9001-1260	1
2012-08-19 00:30:59	2012-08-19 10:30:59	VR2W-112616	A69-9001-1260	1
2012-08-19 01:40:28	2012-08-19 11:40:28	VR2W-112616	A69-9001-1260	1
2012-08-19 01:52:53	2012-08-19 11:52:53	VR2W-112616	A69-9001-1260	1
2012-08-19 02:11:46	2012-08-19 12:11:46	VR2W-112616	A69-9001-1260	1
2012-08-19 03:24:00	2012-08-19 13:24:00	VR2W-112616	A69-9001-1260	1
2012-08-19 03:47:10	2012-08-19 13:47:10	VR2W-112615	A69-9001-1260	1
2012-08-19 04:15:41	2012-08-19 14:15:41	VR2W-112616	A69-9001-1260	1
2012-08-19 04:31:49	2012-08-19 14:31:49	VR2W-112616	A69-9001-1260	1
2012-08-19 05:16:22	2012-08-19 15:16:22	VR2W-112616	A69-9001-1260	1
2012-08-19 06:21:13	2012-08-19 16:21:13	VR2W-112616	A69-9001-1260	1
2012-08-19 06:35:04	2012-08-19 16:35:04	VR2W-112615	A69-9001-1260	1
2012-08-19 06:43:40	2012-08-19 16:43:40	VR2W-112615	A69-9001-1260	1
2012-08-19 06:57:17	2012-08-19 16:57:17	VR2W-112616	A69-9001-1260	1
2012-08-19 22:01:45	2012-08-20 08:01:45	VR2W-112616	A69-9001-1260	1
2012-08-19 22:27:37	2012-08-20 08:27:37	VR2W-112616	A69-9001-1260	1
2012-08-19 22:31:10	2012-08-20 08:31:10	VR2W-112614	A69-9001-1260	1
2012-08-20 00:35:02	2012-08-20 10:35:02	VR2W-112615	A69-9001-1260	1
2012-08-20 01:15:08	2012-08-20 11:15:08	VR2W-112616	A69-9001-1260	1
2012-08-20 03:56:27	2012-08-20 13:56:27	VR2W-112616	A69-9001-1260	1
2012-08-20 04:01:04	2012-08-20 14:01:04	VR2W-112616	A69-9001-1260	1
2012-08-20 04:05:22	2012-08-20 14:05:22	VR2W-112616	A69-9001-1260	1
2012-08-20 04:13:10	2012-08-20 14:13:10	VR2W-112616	A69-9001-1260	1
2012-08-20 04:16:29	2012-08-20 14:16:29	VR2W-112616	A69-9001-1260	1
2012-08-20 04:31:01	2012-08-20 14:31:01	VR2W-112616	A69-9001-1260	1
2012-08-20 05:30:25	2012-08-20 15:30:25	VR2W-112615	A69-9001-1260	1
2012-08-20 23:34:34	2012-08-21 09:34:34	VR2W-112616	A69-9001-1260	1
2012-08-21 00:21:44	2012-08-21 10:21:44	VR2W-112616	A69-9001-1260	1
2012-08-21 00:31:10	2012-08-21 10:31:10	VR2W-112616	A69-9001-1260	1
2012-08-21 00:39:24	2012-08-21 10:39:24	VR2W-112616	A69-9001-1260	1
2012-08-21 01:00:34	2012-08-21 11:00:34	VR2W-112616	A69-9001-1260	1
2012-08-21 01:23:35	2012-08-21 11:23:35	VR2W-112616	A69-9001-1260	1
2012-08-21 01:48:41	2012-08-21 11:48:41	VR2W-112616	A69-9001-1260	1
2012-08-21 02:51:30	2012-08-21 12:51:30	VR2W-112616	A69-9001-1260	1
2012-08-21 03:08:31	2012-08-21 13:08:31	VR2W-112616	A69-9001-1260	1
2012-08-21 05:16:38	2012-08-21 15:16:38	VR2W-112616	A69-9001-1260	1
2012-08-21 06:04:55	2012-08-21 16:04:55	VR2W-112616	A69-9001-1260	1
2012-08-21 06:43:02	2012-08-21 16:43:02	VR2W-112615	A69-9001-1260	1
2012-08-21 07:26:56	2012-08-21 17:26:56	VR2W-112615	A69-9001-1260	1
2012-08-21 22:35:09	2012-08-22 08:35:09	VR2W-112616	A69-9001-1260	1
2012-08-21 23:21:57	2012-08-22 09:21:57	VR2W-112616	A69-9001-1260	1
2012-08-21 23:48:29	2012-08-22 09:48:29	VR2W-112616	A69-9001-1260	1
2012-08-21 23:51:46	2012-08-22 09:51:46	VR2W-112616	A69-9001-1260	1
2012-08-21 23:55:06	2012-08-22 09:55:06	VR2W-112616	A69-9001-1260	1
2012-08-22 00:40:10	2012-08-22 10:40:10	VR2W-112617	A69-9001-1260	1
2012-08-22 01:17:32	2012-08-22 11:17:32	VR2W-112615	A69-9001-1260	1
2012-08-22 05:34:48	2012-08-22 15:34:48	VR2W-112616	A69-9001-1260	1
2012-08-22 23:06:39	2012-08-23 09:06:39	VR2W-112615	A69-9001-1260	1
2012-08-22 23:41:45	2012-08-23 09:41:45	VR2W-112615	A69-9001-1260	1
2012-08-23 00:17:19	2012-08-23 10:17:19	VR2W-112615	A69-9001-1260	1
2012-08-23 00:38:26	2012-08-23 10:38:26	VR2W-112616	A69-9001-1260	1
2012-08-23 00:58:00	2012-08-23 10:58:00	VR2W-112616	A69-9001-1260	1
2012-08-23 01:12:51	2012-08-23 11:12:51	VR2W-112617	A69-9001-1260	1
2012-08-23 01:28:55	2012-08-23 11:28:55	VR2W-112616	A69-9001-1260	1
2012-08-23 01:57:22	2012-08-23 11:57:22	VR2W-112615	A69-9001-1260	1
2012-08-23 02:02:01	2012-08-23 12:02:01	VR2W-112616	A69-9001-1260	1
2012-08-23 02:24:51	2012-08-23 12:24:51	VR2W-112616	A69-9001-1260	1
2012-08-23 03:55:10	2012-08-23 13:55:10	VR2W-112615	A69-9001-1260	1
2012-08-23 05:27:25	2012-08-23 15:27:25	VR2W-112616	A69-9001-1260	1
2012-08-23 22:40:30	2012-08-24 08:40:30	VR2W-112615	A69-9001-1260	1
2012-08-23 22:44:44	2012-08-24 08:44:44	VR2W-112615	A69-9001-1260	1
2012-08-23 22:52:35	2012-08-24 08:52:35	VR2W-112616	A69-9001-1260	1
2012-08-24 02:44:03	2012-08-24 12:44:03	VR2W-112616	A69-9001-1260	1
2012-08-24 03:56:02	2012-08-24 13:56:02	VR2W-112616	A69-9001-1260	1
2012-08-24 04:17:49	2012-08-24 14:17:49	VR2W-112616	A69-9001-1260	1
2012-08-24 04:32:37	2012-08-24 14:32:37	VR2W-112616	A69-9001-1260	1
2012-08-24 05:30:14	2012-08-24 15:30:14	VR2W-112616	A69-9001-1260	1
2012-08-24 06:20:53	2012-08-24 16:20:53	VR2W-112616	A69-9001-1260	1
2012-08-24 06:29:32	2012-08-24 16:29:32	VR2W-112616	A69-9001-1260	1
2012-08-24 06:36:17	2012-08-24 16:36:17	VR2W-112616	A69-9001-1260	1
2012-08-24 06:52:09	2012-08-24 16:52:09	VR2W-112616	A69-9001-1260	1
2012-08-24 07:01:28	2012-08-24 17:01:28	VR2W-112616	A69-9001-1260	1
2012-08-24 07:23:31	2012-08-24 17:23:31	VR2W-112616	A69-9001-1260	1
2012-08-25 00:33:57	2012-08-25 10:33:57	VR2W-112616	A69-9001-1260	1
2012-08-25 00:45:15	2012-08-25 10:45:15	VR2W-112616	A69-9001-1260	1
2012-08-25 00:48:36	2012-08-25 10:48:36	VR2W-112616	A69-9001-1260	1
2012-08-25 01:15:41	2012-08-25 11:15:41	VR2W-112616	A69-9001-1260	1
2012-08-25 01:20:05	2012-08-25 11:20:05	VR2W-112616	A69-9001-1260	1
2012-08-25 05:23:07	2012-08-25 15:23:07	VR2W-112616	A69-9001-1260	1
2012-08-25 23:17:05	2012-08-26 09:17:05	VR2W-112616	A69-9001-1260	1
2012-08-25 23:21:11	2012-08-26 09:21:11	VR2W-112616	A69-9001-1260	1
2012-08-25 23:24:27	2012-08-26 09:24:27	VR2W-112616	A69-9001-1260	1
2012-08-26 00:57:11	2012-08-26 10:57:11	VR2W-112616	A69-9001-1260	1
2012-08-26 01:33:45	2012-08-26 11:33:45	VR2W-112616	A69-9001-1260	1
2012-08-26 03:47:13	2012-08-26 13:47:13	VR2W-112616	A69-9001-1260	1
2012-08-26 04:36:34	2012-08-26 14:36:34	VR2W-112615	A69-9001-1260	1
2012-08-26 05:46:51	2012-08-26 15:46:51	VR2W-112616	A69-9001-1260	1
2012-08-26 05:55:27	2012-08-26 15:55:27	VR2W-112616	A69-9001-1260	1
2012-08-26 06:50:29	2012-08-26 16:50:29	VR2W-112616	A69-9001-1260	1
2012-08-26 22:19:21	2012-08-27 08:19:21	VR2W-112615	A69-9001-1260	1
2012-08-26 23:27:22	2012-08-27 09:27:22	VR2W-112616	A69-9001-1260	1
2012-08-27 00:40:58	2012-08-27 10:40:58	VR2W-112615	A69-9001-1260	1
2012-08-27 05:19:18	2012-08-27 15:19:18	VR2W-112616	A69-9001-1260	1
2012-08-27 22:40:06	2012-08-28 08:40:06	VR2W-112615	A69-9001-1260	1
2012-08-27 22:50:33	2012-08-28 08:50:33	VR2W-112616	A69-9001-1260	1
2012-08-27 23:09:31	2012-08-28 09:09:31	VR2W-112616	A69-9001-1260	1
2012-08-28 01:07:23	2012-08-28 11:07:23	VR2W-112616	A69-9001-1260	1
2012-08-28 02:43:33	2012-08-28 12:43:33	VR2W-112616	A69-9001-1260	1
2012-08-28 02:56:06	2012-08-28 12:56:06	VR2W-112616	A69-9001-1260	1
2012-08-28 04:02:52	2012-08-28 14:02:52	VR2W-112616	A69-9001-1260	1
2012-08-28 05:35:23	2012-08-28 15:35:23	VR2W-112616	A69-9001-1260	1
2012-08-28 06:54:47	2012-08-28 16:54:47	VR2W-112616	A69-9001-1260	1
2012-08-28 06:58:26	2012-08-28 16:58:26	VR2W-112616	A69-9001-1260	1
2012-08-28 23:00:15	2012-08-29 09:00:15	VR2W-112616	A69-9001-1260	1
2012-08-29 00:19:44	2012-08-29 10:19:44	VR2W-112616	A69-9001-1260	1
2012-08-29 02:14:35	2012-08-29 12:14:35	VR2W-112616	A69-9001-1260	1
2012-08-29 03:37:45	2012-08-29 13:37:45	VR2W-112616	A69-9001-1260	1
2012-08-29 03:51:37	2012-08-29 13:51:37	VR2W-112615	A69-9001-1260	1
2012-08-29 04:27:23	2012-08-29 14:27:23	VR2W-112615	A69-9001-1260	1
2012-08-29 05:14:09	2012-08-29 15:14:09	VR2W-112616	A69-9001-1260	1
2012-08-29 07:20:22	2012-08-29 17:20:22	VR2W-112616	A69-9001-1260	1
2012-08-29 20:59:51	2012-08-30 06:59:51	VR2W-112616	A69-9001-1260	1
2012-08-29 21:38:20	2012-08-30 07:38:20	VR2W-112616	A69-9001-1260	1
2012-08-29 22:48:16	2012-08-30 08:48:16	VR2W-112616	A69-9001-1260	1
2012-08-30 00:09:00	2012-08-30 10:09:00	VR2W-112616	A69-9001-1260	1
2012-08-30 02:22:33	2012-08-30 12:22:33	VR2W-112616	A69-9001-1260	1
2012-08-30 02:25:56	2012-08-30 12:25:56	VR2W-112616	A69-9001-1260	1
2012-08-30 02:29:28	2012-08-30 12:29:28	VR2W-112616	A69-9001-1260	1
2012-08-30 03:43:01	2012-08-30 13:43:01	VR2W-112616	A69-9001-1260	1
2012-08-30 06:59:56	2012-08-30 16:59:56	VR2W-112616	A69-9001-1260	1
2012-08-30 07:12:52	2012-08-30 17:12:52	VR2W-112616	A69-9001-1260	1
2012-08-30 21:18:02	2012-08-31 07:18:02	VR2W-112616	A69-9001-1260	1
2012-08-30 21:29:13	2012-08-31 07:29:13	VR2W-112616	A69-9001-1260	1
2012-08-30 21:32:39	2012-08-31 07:32:39	VR2W-112616	A69-9001-1260	1
2012-08-30 23:40:38	2012-08-31 09:40:38	VR2W-112615	A69-9001-1260	1
2012-08-31 02:13:53	2012-08-31 12:13:53	VR2W-112616	A69-9001-1260	1
2012-08-31 02:43:36	2012-08-31 12:43:36	VR2W-112616	A69-9001-1260	1
2012-08-31 03:30:22	2012-08-31 13:30:22	VR2W-112616	A69-9001-1260	1
2012-08-31 04:00:37	2012-08-31 14:00:37	VR2W-112616	A69-9001-1260	1
2012-08-31 04:09:06	2012-08-31 14:09:06	VR2W-112616	A69-9001-1260	1
2012-08-31 04:13:19	2012-08-31 14:13:19	VR2W-112616	A69-9001-1260	1
2012-08-31 04:16:50	2012-08-31 14:16:50	VR2W-112616	A69-9001-1260	1
2012-08-31 04:46:11	2012-08-31 14:46:11	VR2W-112616	A69-9001-1260	1
2012-08-31 05:22:55	2012-08-31 15:22:55	VR2W-112616	A69-9001-1260	1
2012-08-31 05:39:13	2012-08-31 15:39:13	VR2W-112616	A69-9001-1260	1
2012-08-31 06:26:16	2012-08-31 16:26:16	VR2W-112616	A69-9001-1260	1
2012-08-31 06:38:34	2012-08-31 16:38:34	VR2W-112615	A69-9001-1260	1
2012-08-31 06:53:36	2012-08-31 16:53:36	VR2W-112616	A69-9001-1260	1
2012-08-31 06:57:05	2012-08-31 16:57:05	VR2W-112616	A69-9001-1260	1
2012-08-31 07:04:55	2012-08-31 17:04:55	VR2W-112616	A69-9001-1260	1
2012-08-31 07:08:17	2012-08-31 17:08:17	VR2W-112616	A69-9001-1260	1
2012-08-31 07:48:43	2012-08-31 17:48:43	VR2W-112616	A69-9001-1260	1
2012-08-31 21:47:34	2012-09-01 07:47:34	VR2W-112616	A69-9001-1260	1
2012-08-31 22:03:34	2012-09-01 08:03:34	VR2W-112616	A69-9001-1260	1
2012-08-31 22:19:28	2012-09-01 08:19:28	VR2W-112616	A69-9001-1260	1
2012-08-31 22:39:03	2012-09-01 08:39:03	VR2W-112616	A69-9001-1260	1
2012-09-01 00:56:07	2012-09-01 10:56:07	VR2W-112616	A69-9001-1260	1
2012-09-01 01:00:54	2012-09-01 11:00:54	VR2W-112616	A69-9001-1260	1
2012-09-01 03:03:31	2012-09-01 13:03:31	VR2W-112616	A69-9001-1260	1
2012-09-01 03:11:42	2012-09-01 13:11:42	VR2W-112615	A69-9001-1260	1
2012-09-01 03:39:36	2012-09-01 13:39:36	VR2W-112616	A69-9001-1260	1
2012-09-01 04:25:56	2012-09-01 14:25:56	VR2W-112616	A69-9001-1260	1
2012-09-01 05:19:12	2012-09-01 15:19:12	VR2W-112616	A69-9001-1260	1
2012-09-01 05:40:55	2012-09-01 15:40:55	VR2W-112616	A69-9001-1260	1
2012-09-01 06:21:45	2012-09-01 16:21:45	VR2W-112616	A69-9001-1260	1
2012-09-01 07:57:44	2012-09-01 17:57:44	VR2W-112615	A69-9001-1260	1
2012-09-01 21:30:46	2012-09-02 07:30:46	VR2W-112616	A69-9001-1260	1
2012-09-01 21:57:23	2012-09-02 07:57:23	VR2W-112616	A69-9001-1260	1
2012-09-01 22:11:18	2012-09-02 08:11:18	VR2W-112615	A69-9001-1260	1
2012-09-01 22:28:51	2012-09-02 08:28:51	VR2W-112616	A69-9001-1260	1
2012-09-01 23:18:35	2012-09-02 09:18:35	VR2W-112616	A69-9001-1260	1
2012-09-01 23:34:29	2012-09-02 09:34:29	VR2W-112616	A69-9001-1260	1
2012-09-02 00:43:31	2012-09-02 10:43:31	VR2W-112616	A69-9001-1260	1
2012-09-02 00:54:50	2012-09-02 10:54:50	VR2W-112616	A69-9001-1260	1
2012-09-02 01:47:04	2012-09-02 11:47:04	VR2W-112616	A69-9001-1260	1
2012-09-02 02:09:01	2012-09-02 12:09:01	VR2W-112615	A69-9001-1260	1
2012-09-02 02:51:53	2012-09-02 12:51:53	VR2W-112616	A69-9001-1260	1
2012-09-02 03:34:22	2012-09-02 13:34:22	VR2W-112616	A69-9001-1260	1
2012-09-02 03:37:38	2012-09-02 13:37:38	VR2W-112616	A69-9001-1260	1
2012-09-02 04:02:59	2012-09-02 14:02:59	VR2W-112616	A69-9001-1260	1
2012-09-02 04:07:08	2012-09-02 14:07:08	VR2W-112616	A69-9001-1260	1
2012-09-02 04:22:15	2012-09-02 14:22:15	VR2W-112616	A69-9001-1260	1
2012-09-02 04:26:05	2012-09-02 14:26:05	VR2W-112616	A69-9001-1260	1
2012-09-02 04:30:28	2012-09-02 14:30:28	VR2W-112616	A69-9001-1260	1
2012-09-02 04:42:46	2012-09-02 14:42:46	VR2W-112616	A69-9001-1260	1
2012-09-02 04:47:30	2012-09-02 14:47:30	VR2W-112616	A69-9001-1260	1
2012-09-02 06:58:49	2012-09-02 16:58:49	VR2W-112616	A69-9001-1260	1
2012-09-02 07:08:45	2012-09-02 17:08:45	VR2W-112616	A69-9001-1260	1
2012-09-02 07:12:11	2012-09-02 17:12:11	VR2W-112616	A69-9001-1260	1
2012-09-02 20:58:40	2012-09-03 06:58:40	VR2W-112615	A69-9001-1260	1
2012-09-02 22:51:19	2012-09-03 08:51:19	VR2W-112616	A69-9001-1260	1
2012-09-02 23:10:36	2012-09-03 09:10:36	VR2W-112615	A69-9001-1260	1
2012-09-02 23:11:10	2012-09-03 09:11:10	VR2W-112616	A69-9001-1260	1
2012-09-02 23:28:19	2012-09-03 09:28:19	VR2W-112616	A69-9001-1260	1
2012-09-02 23:33:03	2012-09-03 09:33:03	VR2W-112616	A69-9001-1260	1
2012-09-03 00:07:41	2012-09-03 10:07:41	VR2W-112616	A69-9001-1260	1
2012-09-03 00:29:59	2012-09-03 10:29:59	VR2W-112615	A69-9001-1260	1
2012-09-03 01:11:21	2012-09-03 11:11:21	VR2W-112616	A69-9001-1260	1
2012-09-03 02:17:04	2012-09-03 12:17:04	VR2W-112616	A69-9001-1260	1
2012-09-03 02:30:48	2012-09-03 12:30:48	VR2W-112616	A69-9001-1260	1
2012-09-03 03:27:29	2012-09-03 13:27:29	VR2W-112616	A69-9001-1260	1
2012-09-03 03:37:59	2012-09-03 13:37:59	VR2W-112616	A69-9001-1260	1
2012-09-03 04:10:09	2012-09-03 14:10:09	VR2W-112616	A69-9001-1260	1
2012-09-03 04:27:03	2012-09-03 14:27:03	VR2W-112616	A69-9001-1260	1
2012-09-03 04:46:10	2012-09-03 14:46:10	VR2W-112616	A69-9001-1260	1
2012-09-03 05:15:55	2012-09-03 15:15:55	VR2W-112616	A69-9001-1260	1
2012-09-03 05:32:49	2012-09-03 15:32:49	VR2W-112616	A69-9001-1260	1
2012-09-03 06:49:32	2012-09-03 16:49:32	VR2W-112616	A69-9001-1260	1
2012-09-03 07:10:36	2012-09-03 17:10:36	VR2W-112616	A69-9001-1260	1
2012-09-03 07:14:39	2012-09-03 17:14:39	VR2W-112616	A69-9001-1260	1
2012-09-03 07:24:17	2012-09-03 17:24:17	VR2W-112616	A69-9001-1260	1
2012-09-03 20:47:37	2012-09-04 06:47:37	VR2W-112615	A69-9001-1260	1
2012-09-03 22:32:05	2012-09-04 08:32:05	VR2W-112616	A69-9001-1260	1
2012-09-03 23:50:11	2012-09-04 09:50:11	VR2W-112616	A69-9001-1260	1
2012-09-03 23:58:27	2012-09-04 09:58:27	VR2W-112616	A69-9001-1260	1
2012-09-04 00:02:55	2012-09-04 10:02:55	VR2W-112616	A69-9001-1260	1
2012-09-04 00:06:56	2012-09-04 10:06:56	VR2W-112616	A69-9001-1260	1
2012-09-04 00:11:43	2012-09-04 10:11:43	VR2W-112616	A69-9001-1260	1
2012-09-04 01:56:02	2012-09-04 11:56:02	VR2W-112616	A69-9001-1260	1
2012-09-04 02:54:07	2012-09-04 12:54:07	VR2W-112616	A69-9001-1260	1
2012-09-04 03:00:48	2012-09-04 13:00:48	VR2W-112616	A69-9001-1260	1
2012-09-04 03:04:18	2012-09-04 13:04:18	VR2W-112616	A69-9001-1260	1
2012-09-04 03:35:27	2012-09-04 13:35:27	VR2W-112615	A69-9001-1260	1
2012-09-04 03:48:54	2012-09-04 13:48:54	VR2W-112616	A69-9001-1260	1
2012-09-04 03:53:04	2012-09-04 13:53:04	VR2W-112616	A69-9001-1260	1
2012-09-04 06:23:18	2012-09-04 16:23:18	VR2W-112616	A69-9001-1260	1
2012-09-04 06:37:08	2012-09-04 16:37:08	VR2W-112616	A69-9001-1260	1
2012-09-04 21:32:06	2012-09-05 07:32:06	VR2W-112616	A69-9001-1260	1
2012-09-04 23:29:54	2012-09-05 09:29:54	VR2W-112616	A69-9001-1260	1
2012-09-04 23:42:45	2012-09-05 09:42:45	VR2W-112616	A69-9001-1260	1
2012-09-04 23:45:52	2012-09-05 09:45:52	VR2W-112615	A69-9001-1260	1
2012-09-05 00:00:40	2012-09-05 10:00:40	VR2W-112616	A69-9001-1260	1
2012-09-05 00:08:24	2012-09-05 10:08:24	VR2W-112616	A69-9001-1260	1
2012-09-05 00:18:05	2012-09-05 10:18:05	VR2W-112616	A69-9001-1260	1
2012-09-05 00:57:37	2012-09-05 10:57:37	VR2W-112616	A69-9001-1260	1
2012-09-05 02:42:53	2012-09-05 12:42:53	VR2W-112616	A69-9001-1260	1
2012-09-05 03:05:37	2012-09-05 13:05:37	VR2W-112616	A69-9001-1260	1
2012-09-05 05:33:09	2012-09-05 15:33:09	VR2W-112616	A69-9001-1260	1
2012-09-05 07:10:41	2012-09-05 17:10:41	VR2W-112616	A69-9001-1260	1
2012-09-05 07:17:49	2012-09-05 17:17:49	VR2W-112616	A69-9001-1260	1
2012-09-05 21:24:01	2012-09-06 07:24:01	VR2W-112616	A69-9001-1260	1
2012-09-06 01:55:35	2012-09-06 11:55:35	VR2W-112616	A69-9001-1260	1
2012-09-06 03:36:48	2012-09-06 13:36:48	VR2W-112616	A69-9001-1260	1
2012-09-06 04:36:14	2012-09-06 14:36:14	VR2W-112616	A69-9001-1260	1
2012-09-06 05:36:22	2012-09-06 15:36:22	VR2W-112616	A69-9001-1260	1
2012-09-06 06:33:29	2012-09-06 16:33:29	VR2W-112616	A69-9001-1260	1
2012-09-06 21:32:00	2012-09-07 07:32:00	VR2W-112615	A69-9001-1260	1
2012-09-06 21:54:51	2012-09-07 07:54:51	VR2W-112615	A69-9001-1260	1
2012-09-06 22:57:27	2012-09-07 08:57:27	VR2W-112616	A69-9001-1260	1
2012-09-06 23:59:31	2012-09-07 09:59:31	VR2W-112615	A69-9001-1260	1
2012-09-07 00:44:17	2012-09-07 10:44:17	VR2W-112616	A69-9001-1260	1
2012-09-07 02:24:47	2012-09-07 12:24:47	VR2W-112616	A69-9001-1260	1
2012-09-07 03:19:16	2012-09-07 13:19:16	VR2W-112616	A69-9001-1260	1
2012-09-07 03:30:45	2012-09-07 13:30:45	VR2W-112616	A69-9001-1260	1
2012-09-07 03:59:32	2012-09-07 13:59:32	VR2W-112616	A69-9001-1260	1
2012-09-07 04:53:55	2012-09-07 14:53:55	VR2W-112616	A69-9001-1260	1
2012-09-07 04:57:15	2012-09-07 14:57:15	VR2W-112616	A69-9001-1260	1
2012-09-07 05:00:38	2012-09-07 15:00:38	VR2W-112616	A69-9001-1260	1
2012-09-07 05:04:09	2012-09-07 15:04:09	VR2W-112616	A69-9001-1260	1
2012-09-07 05:34:04	2012-09-07 15:34:04	VR2W-112616	A69-9001-1260	1
2012-09-07 07:01:26	2012-09-07 17:01:26	VR2W-112616	A69-9001-1260	1
2012-09-07 21:50:12	2012-09-08 07:50:12	VR2W-112615	A69-9001-1260	1
2012-09-08 03:22:33	2012-09-08 13:22:33	VR2W-112615	A69-9001-1260	1
2012-09-08 03:32:43	2012-09-08 13:32:43	VR2W-112615	A69-9001-1260	1
2012-09-08 03:41:14	2012-09-08 13:41:14	VR2W-112616	A69-9001-1260	1
2012-09-08 04:31:25	2012-09-08 14:31:25	VR2W-112615	A69-9001-1260	1
2012-09-08 04:39:25	2012-09-08 14:39:25	VR2W-112616	A69-9001-1260	1
2012-09-08 05:25:38	2012-09-08 15:25:38	VR2W-112615	A69-9001-1260	1
2012-09-08 05:34:23	2012-09-08 15:34:23	VR2W-112616	A69-9001-1260	1
2012-09-08 06:39:47	2012-09-08 16:39:47	VR2W-112616	A69-9001-1260	1
2012-09-08 07:02:52	2012-09-08 17:02:52	VR2W-112616	A69-9001-1260	1
2012-09-08 07:19:31	2012-09-08 17:19:31	VR2W-112616	A69-9001-1260	1
2012-09-08 07:43:49	2012-09-08 17:43:49	VR2W-112615	A69-9001-1260	1
2012-09-08 20:36:41	2012-09-09 06:36:41	VR2W-112615	A69-9001-1260	1
2012-09-08 21:04:18	2012-09-09 07:04:18	VR2W-112615	A69-9001-1260	1
2012-09-08 23:01:36	2012-09-09 09:01:36	VR2W-112615	A69-9001-1260	1
2012-09-08 23:51:33	2012-09-09 09:51:33	VR2W-112616	A69-9001-1260	1
2012-09-08 23:58:25	2012-09-09 09:58:25	VR2W-112616	A69-9001-1260	1
2012-09-09 00:44:12	2012-09-09 10:44:12	VR2W-112616	A69-9001-1260	1
2012-09-09 01:36:11	2012-09-09 11:36:11	VR2W-112616	A69-9001-1260	1
2012-09-09 01:54:44	2012-09-09 11:54:44	VR2W-112616	A69-9001-1260	1
2012-09-09 03:44:45	2012-09-09 13:44:45	VR2W-112616	A69-9001-1260	1
2012-09-09 03:49:05	2012-09-09 13:49:05	VR2W-112616	A69-9001-1260	1
2012-09-09 03:52:50	2012-09-09 13:52:50	VR2W-112616	A69-9001-1260	1
2012-09-09 03:57:04	2012-09-09 13:57:04	VR2W-112616	A69-9001-1260	1
2012-09-09 04:44:06	2012-09-09 14:44:06	VR2W-112616	A69-9001-1260	1
2012-09-09 05:24:43	2012-09-09 15:24:43	VR2W-112616	A69-9001-1260	1
2012-09-09 05:29:11	2012-09-09 15:29:11	VR2W-112616	A69-9001-1260	1
2012-09-09 05:58:05	2012-09-09 15:58:05	VR2W-112616	A69-9001-1260	1
2012-09-09 06:05:07	2012-09-09 16:05:07	VR2W-112616	A69-9001-1260	1
2012-09-09 06:26:16	2012-09-09 16:26:16	VR2W-112616	A69-9001-1260	1
2012-09-09 06:46:19	2012-09-09 16:46:19	VR2W-112616	A69-9001-1260	1
2012-09-09 07:15:26	2012-09-09 17:15:26	VR2W-112616	A69-9001-1260	1
2012-09-09 07:34:35	2012-09-09 17:34:35	VR2W-112615	A69-9001-1260	1
2012-09-09 20:47:04	2012-09-10 06:47:04	VR2W-112616	A69-9001-1260	1
2012-09-09 20:51:22	2012-09-10 06:51:22	VR2W-112616	A69-9001-1260	1
2012-09-09 22:06:37	2012-09-10 08:06:37	VR2W-112616	A69-9001-1260	1
2012-09-09 22:18:03	2012-09-10 08:18:03	VR2W-112616	A69-9001-1260	1
2012-09-09 23:04:22	2012-09-10 09:04:22	VR2W-112616	A69-9001-1260	1
2012-09-09 23:12:18	2012-09-10 09:12:18	VR2W-112616	A69-9001-1260	1
2012-09-10 00:46:02	2012-09-10 10:46:02	VR2W-112616	A69-9001-1260	1
2012-09-10 00:50:27	2012-09-10 10:50:27	VR2W-112616	A69-9001-1260	1
2012-09-10 01:03:11	2012-09-10 11:03:11	VR2W-112616	A69-9001-1260	1
2012-09-10 02:19:55	2012-09-10 12:19:55	VR2W-112615	A69-9001-1260	1
2012-09-10 03:57:20	2012-09-10 13:57:20	VR2W-112616	A69-9001-1260	1
2012-09-10 04:28:18	2012-09-10 14:28:18	VR2W-112616	A69-9001-1260	1
2012-09-10 04:39:03	2012-09-10 14:39:03	VR2W-112616	A69-9001-1260	1
2012-09-10 04:46:03	2012-09-10 14:46:03	VR2W-112616	A69-9001-1260	1
2012-09-10 05:25:13	2012-09-10 15:25:13	VR2W-112616	A69-9001-1260	1
2012-09-10 05:29:05	2012-09-10 15:29:05	VR2W-112616	A69-9001-1260	1
2012-09-10 06:08:12	2012-09-10 16:08:12	VR2W-112616	A69-9001-1260	1
2012-09-10 06:55:43	2012-09-10 16:55:43	VR2W-112616	A69-9001-1260	1
2012-09-10 07:25:46	2012-09-10 17:25:46	VR2W-112616	A69-9001-1260	1
2012-09-10 21:43:49	2012-09-11 07:43:49	VR2W-112616	A69-9001-1260	1
2012-09-10 21:51:21	2012-09-11 07:51:21	VR2W-112616	A69-9001-1260	1
2012-09-10 22:26:46	2012-09-11 08:26:46	VR2W-112616	A69-9001-1260	1
2012-09-10 23:18:53	2012-09-11 09:18:53	VR2W-112615	A69-9001-1260	1
2012-09-10 23:22:14	2012-09-11 09:22:14	VR2W-112615	A69-9001-1260	1
2012-09-10 23:37:48	2012-09-11 09:37:48	VR2W-112615	A69-9001-1260	1
2012-09-10 23:50:02	2012-09-11 09:50:02	VR2W-112615	A69-9001-1260	1
2012-09-11 00:08:40	2012-09-11 10:08:40	VR2W-112616	A69-9001-1260	1
2012-09-11 00:11:37	2012-09-11 10:11:37	VR2W-112615	A69-9001-1260	1
2012-09-11 00:24:26	2012-09-11 10:24:26	VR2W-112616	A69-9001-1260	1
2012-09-11 00:37:06	2012-09-11 10:37:06	VR2W-112616	A69-9001-1260	1
2012-09-11 00:41:17	2012-09-11 10:41:17	VR2W-112616	A69-9001-1260	1
2012-09-11 01:05:58	2012-09-11 11:05:58	VR2W-112616	A69-9001-1260	1
2012-09-11 02:16:23	2012-09-11 12:16:23	VR2W-112615	A69-9001-1260	1
2012-09-11 03:36:39	2012-09-11 13:36:39	VR2W-112616	A69-9001-1260	1
2012-09-11 03:48:32	2012-09-11 13:48:32	VR2W-112616	A69-9001-1260	1
2012-09-11 05:41:34	2012-09-11 15:41:34	VR2W-112616	A69-9001-1260	1
2012-09-11 05:45:56	2012-09-11 15:45:56	VR2W-112616	A69-9001-1260	1
2012-09-11 05:54:04	2012-09-11 15:54:04	VR2W-112616	A69-9001-1260	1
2012-09-11 06:05:34	2012-09-11 16:05:34	VR2W-112616	A69-9001-1260	1
2012-09-11 06:13:44	2012-09-11 16:13:44	VR2W-112616	A69-9001-1260	1
2012-09-11 06:25:33	2012-09-11 16:25:33	VR2W-112616	A69-9001-1260	1
2012-09-11 21:47:43	2012-09-12 07:47:43	VR2W-112616	A69-9001-1260	1
2012-09-12 00:41:39	2012-09-12 10:41:39	VR2W-112616	A69-9001-1260	1
2012-09-12 00:58:13	2012-09-12 10:58:13	VR2W-112616	A69-9001-1260	1
2012-09-12 01:14:50	2012-09-12 11:14:50	VR2W-112616	A69-9001-1260	1
2012-09-12 01:37:23	2012-09-12 11:37:23	VR2W-112616	A69-9001-1260	1
2012-09-12 03:05:59	2012-09-12 13:05:59	VR2W-112616	A69-9001-1260	1
2012-09-12 03:51:05	2012-09-12 13:51:05	VR2W-112615	A69-9001-1260	1
2012-09-12 06:16:02	2012-09-12 16:16:02	VR2W-112616	A69-9001-1260	1
2012-09-12 07:11:02	2012-09-12 17:11:02	VR2W-112616	A69-9001-1260	1
2012-09-12 07:43:47	2012-09-12 17:43:47	VR2W-112615	A69-9001-1260	1
2012-09-12 20:57:27	2012-09-13 06:57:27	VR2W-112616	A69-9001-1260	1
2012-09-12 21:18:25	2012-09-13 07:18:25	VR2W-112616	A69-9001-1260	1
2012-09-12 21:38:45	2012-09-13 07:38:45	VR2W-112615	A69-9001-1260	1
2012-09-12 22:39:50	2012-09-13 08:39:50	VR2W-112615	A69-9001-1260	1
2012-09-12 22:59:34	2012-09-13 08:59:34	VR2W-112616	A69-9001-1260	1
2012-09-12 23:41:09	2012-09-13 09:41:09	VR2W-112616	A69-9001-1260	1
2012-09-13 00:52:11	2012-09-13 10:52:11	VR2W-112616	A69-9001-1260	1
2012-09-13 00:55:57	2012-09-13 10:55:57	VR2W-112616	A69-9001-1260	1
2012-09-13 01:21:00	2012-09-13 11:21:00	VR2W-112616	A69-9001-1260	1
2012-09-13 01:58:05	2012-09-13 11:58:05	VR2W-112616	A69-9001-1260	1
2012-09-13 02:20:48	2012-09-13 12:20:48	VR2W-112616	A69-9001-1260	1
2012-09-13 02:53:48	2012-09-13 12:53:48	VR2W-112616	A69-9001-1260	1
2012-09-13 02:57:28	2012-09-13 12:57:28	VR2W-112615	A69-9001-1260	1
2012-09-13 04:26:26	2012-09-13 14:26:26	VR2W-112616	A69-9001-1260	1
2012-09-13 04:34:05	2012-09-13 14:34:05	VR2W-112616	A69-9001-1260	1
2012-09-13 05:04:12	2012-09-13 15:04:12	VR2W-112616	A69-9001-1260	1
2012-09-13 05:37:19	2012-09-13 15:37:19	VR2W-112615	A69-9001-1260	1
2012-09-13 07:02:38	2012-09-13 17:02:38	VR2W-112616	A69-9001-1260	1
2012-09-13 07:42:22	2012-09-13 17:42:22	VR2W-112615	A69-9001-1260	1
2012-09-13 07:58:11	2012-09-13 17:58:11	VR2W-112615	A69-9001-1260	1
2012-09-13 08:13:29	2012-09-13 18:13:29	VR2W-112616	A69-9001-1260	1
2012-09-13 22:04:18	2012-09-14 08:04:18	VR2W-112616	A69-9001-1260	1
2012-09-13 23:04:58	2012-09-14 09:04:58	VR2W-112616	A69-9001-1260	1
2012-09-14 01:38:19	2012-09-14 11:38:19	VR2W-112616	A69-9001-1260	1
2012-09-14 01:56:01	2012-09-14 11:56:01	VR2W-112616	A69-9001-1260	1
2012-09-14 02:18:49	2012-09-14 12:18:49	VR2W-112616	A69-9001-1260	1
2012-09-14 02:22:52	2012-09-14 12:22:52	VR2W-112616	A69-9001-1260	1
2012-09-14 02:27:43	2012-09-14 12:27:43	VR2W-112616	A69-9001-1260	1
2012-09-14 02:45:41	2012-09-14 12:45:41	VR2W-112616	A69-9001-1260	1
2012-09-14 03:02:40	2012-09-14 13:02:40	VR2W-112616	A69-9001-1260	1
2012-09-14 03:13:19	2012-09-14 13:13:19	VR2W-112615	A69-9001-1260	1
2012-09-14 03:21:12	2012-09-14 13:21:12	VR2W-112616	A69-9001-1260	1
2012-09-14 21:10:17	2012-09-15 07:10:17	VR2W-112617	A69-9001-1260	1
2012-09-14 21:45:56	2012-09-15 07:45:56	VR2W-112615	A69-9001-1260	1
2012-09-14 22:44:13	2012-09-15 08:44:13	VR2W-112616	A69-9001-1260	1
2012-09-14 23:04:15	2012-09-15 09:04:15	VR2W-112616	A69-9001-1260	1
2012-09-14 23:35:01	2012-09-15 09:35:01	VR2W-112616	A69-9001-1260	1
2012-09-14 23:51:55	2012-09-15 09:51:55	VR2W-112615	A69-9001-1260	1
2012-09-15 00:05:12	2012-09-15 10:05:12	VR2W-112616	A69-9001-1260	1
2012-09-15 00:59:53	2012-09-15 10:59:53	VR2W-112616	A69-9001-1260	1
2012-09-15 01:11:01	2012-09-15 11:11:01	VR2W-112615	A69-9001-1260	1
2012-09-15 01:39:08	2012-09-15 11:39:08	VR2W-112616	A69-9001-1260	1
2012-09-15 01:47:02	2012-09-15 11:47:02	VR2W-112616	A69-9001-1260	1
2012-09-15 02:11:35	2012-09-15 12:11:35	VR2W-112616	A69-9001-1260	1
2012-09-15 02:46:54	2012-09-15 12:46:54	VR2W-112616	A69-9001-1260	1
2012-09-15 03:01:21	2012-09-15 13:01:21	VR2W-112616	A69-9001-1260	1
2012-09-15 03:18:47	2012-09-15 13:18:47	VR2W-112616	A69-9001-1260	1
2012-09-15 03:26:29	2012-09-15 13:26:29	VR2W-112616	A69-9001-1260	1
2012-09-15 04:28:02	2012-09-15 14:28:02	VR2W-112616	A69-9001-1260	1
2012-09-15 04:50:13	2012-09-15 14:50:13	VR2W-112615	A69-9001-1260	1
2012-09-15 05:19:36	2012-09-15 15:19:36	VR2W-112615	A69-9001-1260	1
2012-09-15 05:43:12	2012-09-15 15:43:12	VR2W-112615	A69-9001-1260	1
2012-09-15 05:46:50	2012-09-15 15:46:50	VR2W-112615	A69-9001-1260	1
2012-09-15 06:04:30	2012-09-15 16:04:30	VR2W-112615	A69-9001-1260	1
2012-09-15 07:46:33	2012-09-15 17:46:33	VR2W-112615	A69-9001-1260	1
2012-09-15 21:07:09	2012-09-16 07:07:09	VR2W-112617	A69-9001-1260	1
2012-09-15 22:15:37	2012-09-16 08:15:37	VR2W-112616	A69-9001-1260	1
2012-09-15 23:12:47	2012-09-16 09:12:47	VR2W-112615	A69-9001-1260	1
2012-09-16 00:21:35	2012-09-16 10:21:35	VR2W-112616	A69-9001-1260	1
2012-09-16 01:22:32	2012-09-16 11:22:32	VR2W-112616	A69-9001-1260	1
2012-09-16 01:39:23	2012-09-16 11:39:23	VR2W-112616	A69-9001-1260	1
2012-09-16 02:05:18	2012-09-16 12:05:18	VR2W-112616	A69-9001-1260	1
2012-09-16 02:10:07	2012-09-16 12:10:07	VR2W-112616	A69-9001-1260	1
2012-09-16 02:26:52	2012-09-16 12:26:52	VR2W-112616	A69-9001-1260	1
2012-09-16 02:38:03	2012-09-16 12:38:03	VR2W-112616	A69-9001-1260	1
2012-09-16 03:07:37	2012-09-16 13:07:37	VR2W-112616	A69-9001-1260	1
2012-09-16 03:10:57	2012-09-16 13:10:57	VR2W-112616	A69-9001-1260	1
2012-09-16 04:14:25	2012-09-16 14:14:25	VR2W-112616	A69-9001-1260	1
2012-09-16 04:19:07	2012-09-16 14:19:07	VR2W-112616	A69-9001-1260	1
2012-09-16 04:59:18	2012-09-16 14:59:18	VR2W-112616	A69-9001-1260	1
2012-09-16 06:49:32	2012-09-16 16:49:32	VR2W-112615	A69-9001-1260	1
2012-09-16 07:08:33	2012-09-16 17:08:33	VR2W-112616	A69-9001-1260	1
2012-09-16 20:43:33	2012-09-17 06:43:33	VR2W-112616	A69-9001-1260	1
2012-09-16 21:20:04	2012-09-17 07:20:04	VR2W-112617	A69-9001-1260	1
2012-09-16 21:35:41	2012-09-17 07:35:41	VR2W-112616	A69-9001-1260	1
2012-09-16 21:56:46	2012-09-17 07:56:46	VR2W-112616	A69-9001-1260	1
2012-09-16 23:11:44	2012-09-17 09:11:44	VR2W-112616	A69-9001-1260	1
2012-09-16 23:46:24	2012-09-17 09:46:24	VR2W-112616	A69-9001-1260	1
2012-09-17 02:02:43	2012-09-17 12:02:43	VR2W-112616	A69-9001-1260	1
2012-09-17 02:23:08	2012-09-17 12:23:08	VR2W-112616	A69-9001-1260	1
2012-09-17 04:39:39	2012-09-17 14:39:39	VR2W-112615	A69-9001-1260	1
2012-09-17 04:55:26	2012-09-17 14:55:26	VR2W-112616	A69-9001-1260	1
2012-09-17 20:35:42	2012-09-18 06:35:42	VR2W-112615	A69-9001-1260	1
2012-09-17 22:55:34	2012-09-18 08:55:34	VR2W-112616	A69-9001-1260	1
2012-09-18 00:22:43	2012-09-18 10:22:43	VR2W-112616	A69-9001-1260	1
2012-09-18 01:16:51	2012-09-18 11:16:51	VR2W-112616	A69-9001-1260	1
2012-09-18 01:35:12	2012-09-18 11:35:12	VR2W-112616	A69-9001-1260	1
2012-09-18 02:33:30	2012-09-18 12:33:30	VR2W-112616	A69-9001-1260	1
2012-09-18 02:49:19	2012-09-18 12:49:19	VR2W-112616	A69-9001-1260	1
2012-09-18 03:02:36	2012-09-18 13:02:36	VR2W-112616	A69-9001-1260	1
2012-09-18 03:10:12	2012-09-18 13:10:12	VR2W-112616	A69-9001-1260	1
2012-09-18 04:50:55	2012-09-18 14:50:55	VR2W-112615	A69-9001-1260	1
2012-09-18 05:02:57	2012-09-18 15:02:57	VR2W-112616	A69-9001-1260	1
2012-09-18 05:10:07	2012-09-18 15:10:07	VR2W-112616	A69-9001-1260	1
2012-09-18 05:28:31	2012-09-18 15:28:31	VR2W-112616	A69-9001-1260	1
2012-09-18 22:04:03	2012-09-19 08:04:03	VR2W-112616	A69-9001-1260	1
2012-09-18 22:44:08	2012-09-19 08:44:08	VR2W-112616	A69-9001-1260	1
2012-09-18 22:56:08	2012-09-19 08:56:08	VR2W-112616	A69-9001-1260	1
2012-09-19 00:46:34	2012-09-19 10:46:34	VR2W-112616	A69-9001-1260	1
2012-09-19 02:12:01	2012-09-19 12:12:01	VR2W-112616	A69-9001-1260	1
2012-09-19 03:15:57	2012-09-19 13:15:57	VR2W-112616	A69-9001-1260	1
2012-09-19 06:59:17	2012-09-19 16:59:17	VR2W-112616	A69-9001-1260	1
2012-09-19 07:56:52	2012-09-19 17:56:52	VR2W-112617	A69-9001-1260	1
2012-09-19 20:29:26	2012-09-20 06:29:26	VR2W-112615	A69-9001-1260	0
2012-09-19 21:09:12	2012-09-20 07:09:12	VR2W-112616	A69-9001-1260	1
2012-09-19 22:04:27	2012-09-20 08:04:27	VR2W-112616	A69-9001-1260	1
2012-09-19 22:23:42	2012-09-20 08:23:42	VR2W-112616	A69-9001-1260	1
2012-09-20 00:51:23	2012-09-20 10:51:23	VR2W-112616	A69-9001-1260	1
2012-09-20 01:07:30	2012-09-20 11:07:30	VR2W-112616	A69-9001-1260	1
2012-09-20 01:15:40	2012-09-20 11:15:40	VR2W-112615	A69-9001-1260	1
2012-09-20 01:25:08	2012-09-20 11:25:08	VR2W-112616	A69-9001-1260	1
2012-09-20 02:11:02	2012-09-20 12:11:02	VR2W-112616	A69-9001-1260	1
2012-09-20 02:14:46	2012-09-20 12:14:46	VR2W-112616	A69-9001-1260	1
2012-09-20 02:34:47	2012-09-20 12:34:47	VR2W-112616	A69-9001-1260	1
2012-09-20 02:47:41	2012-09-20 12:47:41	VR2W-112616	A69-9001-1260	1
2012-09-20 02:56:05	2012-09-20 12:56:05	VR2W-112616	A69-9001-1260	1
2012-09-20 03:00:45	2012-09-20 13:00:45	VR2W-112616	A69-9001-1260	1
2012-09-20 03:05:11	2012-09-20 13:05:11	VR2W-112616	A69-9001-1260	1
2012-09-20 03:33:49	2012-09-20 13:33:49	VR2W-112615	A69-9001-1260	1
2012-09-20 03:58:11	2012-09-20 13:58:11	VR2W-112616	A69-9001-1260	1
2012-09-20 04:07:05	2012-09-20 14:07:05	VR2W-112616	A69-9001-1260	1
2012-09-20 04:43:20	2012-09-20 14:43:20	VR2W-112616	A69-9001-1260	1
2012-09-20 05:29:46	2012-09-20 15:29:46	VR2W-112616	A69-9001-1260	1
2012-09-20 05:34:16	2012-09-20 15:34:16	VR2W-112616	A69-9001-1260	1
2012-09-20 05:55:07	2012-09-20 15:55:07	VR2W-112616	A69-9001-1260	1
2012-09-20 06:03:00	2012-09-20 16:03:00	VR2W-112616	A69-9001-1260	1
2012-09-20 06:13:55	2012-09-20 16:13:55	VR2W-112616	A69-9001-1260	1
2012-09-20 06:41:06	2012-09-20 16:41:06	VR2W-112616	A69-9001-1260	1
2012-09-20 06:49:41	2012-09-20 16:49:41	VR2W-112616	A69-9001-1260	1
2012-09-20 06:57:44	2012-09-20 16:57:44	VR2W-112616	A69-9001-1260	1
2012-09-20 20:27:55	2012-09-21 06:27:55	VR2W-112615	A69-9001-1260	0
2012-09-20 20:42:15	2012-09-21 06:42:15	VR2W-112615	A69-9001-1260	1
2012-09-21 00:02:52	2012-09-21 10:02:52	VR2W-112616	A69-9001-1260	1
2012-09-21 00:08:58	2012-09-21 10:08:58	VR2W-112615	A69-9001-1260	1
2012-09-21 00:13:06	2012-09-21 10:13:06	VR2W-112616	A69-9001-1260	1
2012-09-21 01:05:47	2012-09-21 11:05:47	VR2W-112616	A69-9001-1260	1
2012-09-21 01:28:25	2012-09-21 11:28:25	VR2W-112616	A69-9001-1260	1
2012-09-21 01:44:23	2012-09-21 11:44:23	VR2W-112616	A69-9001-1260	1
2012-09-21 01:47:53	2012-09-21 11:47:53	VR2W-112616	A69-9001-1260	1
2012-09-21 02:03:06	2012-09-21 12:03:06	VR2W-112616	A69-9001-1260	1
2012-09-21 02:55:54	2012-09-21 12:55:54	VR2W-112616	A69-9001-1260	1
2012-09-21 03:12:51	2012-09-21 13:12:51	VR2W-112616	A69-9001-1260	1
2012-09-21 04:03:09	2012-09-21 14:03:09	VR2W-112616	A69-9001-1260	1
2012-09-21 04:28:57	2012-09-21 14:28:57	VR2W-112616	A69-9001-1260	1
2012-09-21 04:37:22	2012-09-21 14:37:22	VR2W-112616	A69-9001-1260	1
2012-09-21 04:42:02	2012-09-21 14:42:02	VR2W-112616	A69-9001-1260	1
2012-09-21 04:59:08	2012-09-21 14:59:08	VR2W-112616	A69-9001-1260	1
2012-09-21 05:06:19	2012-09-21 15:06:19	VR2W-112616	A69-9001-1260	1
2012-09-21 05:17:18	2012-09-21 15:17:18	VR2W-112616	A69-9001-1260	1
2012-09-21 05:25:07	2012-09-21 15:25:07	VR2W-112616	A69-9001-1260	1
2012-09-21 05:31:14	2012-09-21 15:31:14	VR2W-112615	A69-9001-1260	1
2012-09-21 06:22:35	2012-09-21 16:22:35	VR2W-112616	A69-9001-1260	1
2012-09-21 07:01:29	2012-09-21 17:01:29	VR2W-112616	A69-9001-1260	1
2012-09-21 07:11:13	2012-09-21 17:11:13	VR2W-112616	A69-9001-1260	1
2012-09-21 07:24:58	2012-09-21 17:24:58	VR2W-112616	A69-9001-1260	1
2012-09-21 22:53:05	2012-09-22 08:53:05	VR2W-112616	A69-9001-1260	1
2012-09-22 00:20:20	2012-09-22 10:20:20	VR2W-112616	A69-9001-1260	1
2012-09-22 01:54:54	2012-09-22 11:54:54	VR2W-112616	A69-9001-1260	1
2012-09-22 02:04:05	2012-09-22 12:04:05	VR2W-112616	A69-9001-1260	1
2012-09-22 03:11:23	2012-09-22 13:11:23	VR2W-112616	A69-9001-1260	1
2012-09-22 04:06:33	2012-09-22 14:06:33	VR2W-112615	A69-9001-1260	1
2012-09-22 04:27:45	2012-09-22 14:27:45	VR2W-112616	A69-9001-1260	1
2012-09-22 04:46:13	2012-09-22 14:46:13	VR2W-112616	A69-9001-1260	1
2012-09-22 05:16:53	2012-09-22 15:16:53	VR2W-112616	A69-9001-1260	1
2012-09-22 07:53:08	2012-09-22 17:53:08	VR2W-112615	A69-9001-1260	1
2012-09-22 08:00:59	2012-09-22 18:00:59	VR2W-112615	A69-9001-1260	1
2012-09-22 08:08:28	2012-09-22 18:08:28	VR2W-112616	A69-9001-1260	1
2012-09-22 22:22:55	2012-09-23 08:22:55	VR2W-112616	A69-9001-1260	1
2012-09-22 23:50:01	2012-09-23 09:50:01	VR2W-112616	A69-9001-1260	1
2012-09-23 05:01:20	2012-09-23 15:01:20	VR2W-112616	A69-9001-1260	1
2012-09-23 07:44:18	2012-09-23 17:44:18	VR2W-112616	A69-9001-1260	1
2012-09-23 08:00:36	2012-09-23 18:00:36	VR2W-112616	A69-9001-1260	1
2012-09-23 22:40:47	2012-09-24 08:40:47	VR2W-112615	A69-9001-1260	1
2012-09-23 22:45:16	2012-09-24 08:45:16	VR2W-112616	A69-9001-1260	1
2012-09-24 00:00:45	2012-09-24 10:00:45	VR2W-112616	A69-9001-1260	1
2012-09-24 05:02:46	2012-09-24 15:02:46	VR2W-112616	A69-9001-1260	1
2012-09-24 06:17:11	2012-09-24 16:17:11	VR2W-112615	A69-9001-1260	1
2012-09-24 06:25:53	2012-09-24 16:25:53	VR2W-112616	A69-9001-1260	1
2012-09-24 07:02:54	2012-09-24 17:02:54	VR2W-112616	A69-9001-1260	1
2012-09-24 07:40:49	2012-09-24 17:40:49	VR2W-112616	A69-9001-1260	1
2012-09-24 08:11:40	2012-09-24 18:11:40	VR2W-112616	A69-9001-1260	1
2012-09-24 23:22:07	2012-09-25 09:22:07	VR2W-112616	A69-9001-1260	1
2012-09-25 02:37:13	2012-09-25 12:37:13	VR2W-112616	A69-9001-1260	1
2012-09-25 04:50:34	2012-09-25 14:50:34	VR2W-112616	A69-9001-1260	1
2012-09-25 05:02:07	2012-09-25 15:02:07	VR2W-112616	A69-9001-1260	1
2012-09-25 06:03:29	2012-09-25 16:03:29	VR2W-112615	A69-9001-1260	1
2012-09-25 06:22:51	2012-09-25 16:22:51	VR2W-112616	A69-9001-1260	1
2012-09-25 07:01:06	2012-09-25 17:01:06	VR2W-112615	A69-9001-1260	1
2012-09-25 07:35:02	2012-09-25 17:35:02	VR2W-112616	A69-9001-1260	1
2012-09-26 06:04:20	2012-09-26 16:04:20	VR2W-112616	A69-9001-1260	1
2012-09-26 06:08:45	2012-09-26 16:08:45	VR2W-112616	A69-9001-1260	1
2012-09-26 06:12:39	2012-09-26 16:12:39	VR2W-112616	A69-9001-1260	1
2012-09-26 23:28:05	2012-09-27 09:28:05	VR2W-112616	A69-9001-1260	1
2012-09-26 23:57:25	2012-09-27 09:57:25	VR2W-112616	A69-9001-1260	1
2012-09-27 00:13:46	2012-09-27 10:13:46	VR2W-112616	A69-9001-1260	1
2012-09-27 02:04:51	2012-09-27 12:04:51	VR2W-112616	A69-9001-1260	1
2012-09-27 02:16:27	2012-09-27 12:16:27	VR2W-112616	A69-9001-1260	1
2012-09-27 02:29:08	2012-09-27 12:29:08	VR2W-112616	A69-9001-1260	1
2012-09-27 02:32:39	2012-09-27 12:32:39	VR2W-112616	A69-9001-1260	1
2012-09-27 02:53:15	2012-09-27 12:53:15	VR2W-112616	A69-9001-1260	1
2012-09-27 06:21:36	2012-09-27 16:21:36	VR2W-112615	A69-9001-1260	1
2012-09-28 01:47:57	2012-09-28 11:47:57	VR2W-112616	A69-9001-1260	1
2012-09-28 03:10:28	2012-09-28 13:10:28	VR2W-112616	A69-9001-1260	1
2012-09-28 04:07:59	2012-09-28 14:07:59	VR2W-112616	A69-9001-1260	1
2012-09-28 08:10:50	2012-09-28 18:10:50	VR2W-112615	A69-9001-1260	1
2012-09-28 21:03:06	2012-09-29 07:03:06	VR2W-112616	A69-9001-1260	1
2012-09-28 23:42:41	2012-09-29 09:42:41	VR2W-112616	A69-9001-1260	1
2012-09-29 03:06:52	2012-09-29 13:06:52	VR2W-112616	A69-9001-1260	1
2012-09-29 03:32:13	2012-09-29 13:32:13	VR2W-112616	A69-9001-1260	1
2012-09-29 03:44:22	2012-09-29 13:44:22	VR2W-112616	A69-9001-1260	1
2012-09-29 04:14:45	2012-09-29 14:14:45	VR2W-112616	A69-9001-1260	1
2012-09-29 06:15:10	2012-09-29 16:15:10	VR2W-112616	A69-9001-1260	1
2012-09-29 06:23:28	2012-09-29 16:23:28	VR2W-112615	A69-9001-1260	1
2012-09-29 06:27:50	2012-09-29 16:27:50	VR2W-112616	A69-9001-1260	1
2012-09-29 07:17:17	2012-09-29 17:17:17	VR2W-112615	A69-9001-1260	1
2012-09-29 08:20:51	2012-09-29 18:20:51	VR2W-112615	A69-9001-1260	1
2012-09-29 20:49:53	2012-09-30 06:49:53	VR2W-112617	A69-9001-1260	1
2012-09-30 04:23:33	2012-09-30 14:23:33	VR2W-112616	A69-9001-1260	1
2012-09-30 05:36:30	2012-09-30 15:36:30	VR2W-112616	A69-9001-1260	1
2012-10-01 01:28:54	2012-10-01 11:28:54	VR2W-112616	A69-9001-1260	1
2012-10-01 01:32:38	2012-10-01 11:32:38	VR2W-112616	A69-9001-1260	1
2012-10-01 03:01:38	2012-10-01 13:01:38	VR2W-112616	A69-9001-1260	1
2012-10-01 03:35:15	2012-10-01 13:35:15	VR2W-112615	A69-9001-1260	1
2012-10-01 04:44:16	2012-10-01 14:44:16	VR2W-112615	A69-9001-1260	1
2012-10-01 06:36:25	2012-10-01 16:36:25	VR2W-112616	A69-9001-1260	1
2012-10-01 06:44:10	2012-10-01 16:44:10	VR2W-112616	A69-9001-1260	1
2012-10-01 06:58:55	2012-10-01 16:58:55	VR2W-112616	A69-9001-1260	1
2012-10-01 07:34:32	2012-10-01 17:34:32	VR2W-112616	A69-9001-1260	1
2012-10-02 00:19:20	2012-10-02 10:19:20	VR2W-112615	A69-9001-1260	1
2012-10-02 01:45:32	2012-10-02 11:45:32	VR2W-112616	A69-9001-1260	1
2012-10-02 04:42:08	2012-10-02 14:42:08	VR2W-112616	A69-9001-1260	1
2012-10-02 04:50:57	2012-10-02 14:50:57	VR2W-112616	A69-9001-1260	1
2012-10-02 23:32:08	2012-10-03 09:32:08	VR2W-112616	A69-9001-1260	1
2012-10-03 00:02:23	2012-10-03 10:02:23	VR2W-112616	A69-9001-1260	1
2012-10-03 01:40:30	2012-10-03 11:40:30	VR2W-112615	A69-9001-1260	1
2012-10-03 03:24:12	2012-10-03 13:24:12	VR2W-112616	A69-9001-1260	1
2012-10-03 06:27:16	2012-10-03 16:27:16	VR2W-112616	A69-9001-1260	1
2012-10-03 06:31:07	2012-10-03 16:31:07	VR2W-112616	A69-9001-1260	1
2012-10-03 06:56:55	2012-10-03 16:56:55	VR2W-112616	A69-9001-1260	1
2012-10-03 23:40:42	2012-10-04 09:40:42	VR2W-112616	A69-9001-1260	1
2012-10-03 23:47:26	2012-10-04 09:47:26	VR2W-112616	A69-9001-1260	1
2012-10-04 00:30:22	2012-10-04 10:30:22	VR2W-112616	A69-9001-1260	1
2012-10-04 00:39:02	2012-10-04 10:39:02	VR2W-112616	A69-9001-1260	1
2012-10-04 00:43:29	2012-10-04 10:43:29	VR2W-112616	A69-9001-1260	1
2012-10-04 00:56:43	2012-10-04 10:56:43	VR2W-112616	A69-9001-1260	1
2012-10-04 01:00:51	2012-10-04 11:00:51	VR2W-112616	A69-9001-1260	1
2012-10-04 01:07:38	2012-10-04 11:07:38	VR2W-112616	A69-9001-1260	1
2012-10-04 01:32:09	2012-10-04 11:32:09	VR2W-112616	A69-9001-1260	1
2012-10-04 01:44:14	2012-10-04 11:44:14	VR2W-112616	A69-9001-1260	1
2012-10-04 02:24:52	2012-10-04 12:24:52	VR2W-112616	A69-9001-1260	1
2012-10-04 02:28:50	2012-10-04 12:28:50	VR2W-112616	A69-9001-1260	1
2012-10-04 02:50:42	2012-10-04 12:50:42	VR2W-112615	A69-9001-1260	1
2012-10-04 04:07:03	2012-10-04 14:07:03	VR2W-112616	A69-9001-1260	1
2012-10-04 04:23:39	2012-10-04 14:23:39	VR2W-112616	A69-9001-1260	1
2012-10-04 04:30:18	2012-10-04 14:30:18	VR2W-112616	A69-9001-1260	1
2012-10-04 05:00:32	2012-10-04 15:00:32	VR2W-112615	A69-9001-1260	1
2012-10-04 05:55:35	2012-10-04 15:55:35	VR2W-112616	A69-9001-1260	1
2012-10-04 07:38:11	2012-10-04 17:38:11	VR2W-112615	A69-9001-1260	1
2012-10-04 23:55:18	2012-10-05 09:55:18	VR2W-112615	A69-9001-1260	1
2012-10-05 00:09:27	2012-10-05 10:09:27	VR2W-112616	A69-9001-1260	1
2012-10-05 01:14:14	2012-10-05 11:14:14	VR2W-112616	A69-9001-1260	1
2012-10-05 02:01:47	2012-10-05 12:01:47	VR2W-112615	A69-9001-1260	1
2012-10-05 02:35:48	2012-10-05 12:35:48	VR2W-112616	A69-9001-1260	1
2012-10-05 03:01:50	2012-10-05 13:01:50	VR2W-112615	A69-9001-1260	1
2012-10-05 03:36:00	2012-10-05 13:36:00	VR2W-112616	A69-9001-1260	1
2012-10-05 03:40:49	2012-10-05 13:40:49	VR2W-112616	A69-9001-1260	1
2012-10-05 03:57:31	2012-10-05 13:57:31	VR2W-112616	A69-9001-1260	1
2012-10-05 04:54:18	2012-10-05 14:54:18	VR2W-112616	A69-9001-1260	1
2012-10-05 05:03:11	2012-10-05 15:03:11	VR2W-112616	A69-9001-1260	1
2012-10-05 05:06:50	2012-10-05 15:06:50	VR2W-112616	A69-9001-1260	1
2012-10-05 06:04:46	2012-10-05 16:04:46	VR2W-112616	A69-9001-1260	1
2012-10-05 06:21:18	2012-10-05 16:21:18	VR2W-112615	A69-9001-1260	1
2012-10-05 07:24:46	2012-10-05 17:24:46	VR2W-112615	A69-9001-1260	1
2012-10-05 22:26:30	2012-10-06 08:26:30	VR2W-112616	A69-9001-1260	1
2012-10-05 23:03:58	2012-10-06 09:03:58	VR2W-112615	A69-9001-1260	1
2012-10-06 00:22:10	2012-10-06 10:22:10	VR2W-112616	A69-9001-1260	1
2012-10-06 01:54:40	2012-10-06 11:54:40	VR2W-112616	A69-9001-1260	1
2012-10-06 02:55:57	2012-10-06 12:55:57	VR2W-112615	A69-9001-1260	1
2012-10-06 02:56:35	2012-10-06 12:56:35	VR2W-112616	A69-9001-1260	1
2012-10-06 03:55:21	2012-10-06 13:55:21	VR2W-112616	A69-9001-1260	1
2012-10-06 04:07:49	2012-10-06 14:07:49	VR2W-112615	A69-9001-1260	1
2012-10-06 04:41:04	2012-10-06 14:41:04	VR2W-112616	A69-9001-1260	1
2012-10-06 05:15:12	2012-10-06 15:15:12	VR2W-112616	A69-9001-1260	1
2012-10-06 05:19:48	2012-10-06 15:19:48	VR2W-112616	A69-9001-1260	1
2012-10-06 05:41:08	2012-10-06 15:41:08	VR2W-112616	A69-9001-1260	1
2012-10-06 06:09:22	2012-10-06 16:09:22	VR2W-112616	A69-9001-1260	1
2012-10-06 06:18:47	2012-10-06 16:18:47	VR2W-112616	A69-9001-1260	1
2012-10-06 06:23:09	2012-10-06 16:23:09	VR2W-112616	A69-9001-1260	1
2012-10-06 21:11:52	2012-10-07 07:11:52	VR2W-112616	A69-9001-1260	1
2012-10-06 21:55:17	2012-10-07 07:55:17	VR2W-112615	A69-9001-1260	1
2012-10-06 22:12:07	2012-10-07 08:12:07	VR2W-112616	A69-9001-1260	1
2012-10-07 00:17:00	2012-10-07 10:17:00	VR2W-112616	A69-9001-1260	1
2012-10-07 00:57:54	2012-10-07 10:57:54	VR2W-112616	A69-9001-1260	1
2012-10-07 01:27:43	2012-10-07 11:27:43	VR2W-112616	A69-9001-1260	1
2012-10-07 02:35:12	2012-10-07 12:35:12	VR2W-112616	A69-9001-1260	1
2012-10-07 03:10:23	2012-10-07 13:10:23	VR2W-112616	A69-9001-1260	1
2012-10-07 03:23:01	2012-10-07 13:23:01	VR2W-112615	A69-9001-1260	1
2012-10-07 04:19:36	2012-10-07 14:19:36	VR2W-112616	A69-9001-1260	1
2012-10-07 04:23:08	2012-10-07 14:23:08	VR2W-112616	A69-9001-1260	1
2012-10-07 04:39:12	2012-10-07 14:39:12	VR2W-112616	A69-9001-1260	1
2012-10-07 04:42:41	2012-10-07 14:42:41	VR2W-112616	A69-9001-1260	1
2012-10-07 05:09:28	2012-10-07 15:09:28	VR2W-112616	A69-9001-1260	1
2012-10-07 05:50:05	2012-10-07 15:50:05	VR2W-112615	A69-9001-1260	1
2012-10-07 06:04:14	2012-10-07 16:04:14	VR2W-112616	A69-9001-1260	1
2012-10-07 06:41:35	2012-10-07 16:41:35	VR2W-112616	A69-9001-1260	1
2012-10-07 20:19:48	2012-10-08 06:19:48	VR2W-112615	A69-9001-1260	0
2012-10-07 21:52:55	2012-10-08 07:52:55	VR2W-112616	A69-9001-1260	1
2012-10-07 22:43:18	2012-10-08 08:43:18	VR2W-112616	A69-9001-1260	1
2012-10-07 23:33:55	2012-10-08 09:33:55	VR2W-112616	A69-9001-1260	1
2012-10-08 00:03:03	2012-10-08 10:03:03	VR2W-112616	A69-9001-1260	1
2012-10-08 03:36:33	2012-10-08 13:36:33	VR2W-112616	A69-9001-1260	1
2012-10-08 03:52:18	2012-10-08 13:52:18	VR2W-112616	A69-9001-1260	1
2012-10-08 04:05:38	2012-10-08 14:05:38	VR2W-112616	A69-9001-1260	1
2012-10-08 05:07:36	2012-10-08 15:07:36	VR2W-112615	A69-9001-1260	1
2012-10-08 05:11:04	2012-10-08 15:11:04	VR2W-112615	A69-9001-1260	1
2012-10-08 05:15:25	2012-10-08 15:15:25	VR2W-112616	A69-9001-1260	1
2012-10-08 05:26:16	2012-10-08 15:26:16	VR2W-112616	A69-9001-1260	1
2012-10-08 23:11:27	2012-10-09 09:11:27	VR2W-112616	A69-9001-1260	1
2012-10-09 03:12:04	2012-10-09 13:12:04	VR2W-112616	A69-9001-1260	1
2012-10-09 06:38:21	2012-10-09 16:38:21	VR2W-112616	A69-9001-1260	1
2012-10-09 06:58:06	2012-10-09 16:58:06	VR2W-112616	A69-9001-1260	1
2012-10-09 22:24:04	2012-10-10 08:24:04	VR2W-112616	A69-9001-1260	1
2012-10-10 00:23:50	2012-10-10 10:23:50	VR2W-112616	A69-9001-1260	1
2012-10-10 00:28:45	2012-10-10 10:28:45	VR2W-112616	A69-9001-1260	1
2012-10-10 00:38:32	2012-10-10 10:38:32	VR2W-112616	A69-9001-1260	1
2012-10-10 01:00:51	2012-10-10 11:00:51	VR2W-112616	A69-9001-1260	1
2012-10-10 01:08:40	2012-10-10 11:08:40	VR2W-112616	A69-9001-1260	1
2012-10-10 01:25:52	2012-10-10 11:25:52	VR2W-112616	A69-9001-1260	1
2012-10-10 01:55:30	2012-10-10 11:55:30	VR2W-112616	A69-9001-1260	1
2012-10-10 02:10:14	2012-10-10 12:10:14	VR2W-112616	A69-9001-1260	1
2012-10-10 04:17:32	2012-10-10 14:17:32	VR2W-112616	A69-9001-1260	1
2012-10-10 04:31:01	2012-10-10 14:31:01	VR2W-112616	A69-9001-1260	1
2012-10-10 06:06:29	2012-10-10 16:06:29	VR2W-112616	A69-9001-1260	1
2012-10-10 07:12:03	2012-10-10 17:12:03	VR2W-112616	A69-9001-1260	1
2012-10-10 07:33:11	2012-10-10 17:33:11	VR2W-112616	A69-9001-1260	1
2012-10-10 23:18:38	2012-10-11 09:18:38	VR2W-112616	A69-9001-1260	1
2012-10-10 23:41:09	2012-10-11 09:41:09	VR2W-112616	A69-9001-1260	1
2012-10-11 00:09:11	2012-10-11 10:09:11	VR2W-112616	A69-9001-1260	1
2012-10-11 01:00:18	2012-10-11 11:00:18	VR2W-112616	A69-9001-1260	1
2012-10-11 01:29:33	2012-10-11 11:29:33	VR2W-112616	A69-9001-1260	1
2012-10-11 05:40:42	2012-10-11 15:40:42	VR2W-112615	A69-9001-1260	1
2012-10-11 06:00:42	2012-10-11 16:00:42	VR2W-112616	A69-9001-1260	1
2012-10-11 06:15:18	2012-10-11 16:15:18	VR2W-112616	A69-9001-1260	1
2012-10-11 07:21:35	2012-10-11 17:21:35	VR2W-112616	A69-9001-1260	1
2012-10-11 07:43:10	2012-10-11 17:43:10	VR2W-112616	A69-9001-1260	1
2012-10-11 07:55:08	2012-10-11 17:55:08	VR2W-112616	A69-9001-1260	1
2012-10-11 08:04:37	2012-10-11 18:04:37	VR2W-112616	A69-9001-1260	1
2012-10-11 08:12:59	2012-10-11 18:12:59	VR2W-112616	A69-9001-1260	1
2012-10-11 22:48:58	2012-10-12 08:48:58	VR2W-112616	A69-9001-1260	1
2012-10-12 00:35:21	2012-10-12 10:35:21	VR2W-112616	A69-9001-1260	1
2012-10-12 00:51:56	2012-10-12 10:51:56	VR2W-112616	A69-9001-1260	1
2012-10-12 01:11:46	2012-10-12 11:11:46	VR2W-112616	A69-9001-1260	1
2012-10-12 02:43:41	2012-10-12 12:43:41	VR2W-112616	A69-9001-1260	1
2012-10-12 02:56:17	2012-10-12 12:56:17	VR2W-112616	A69-9001-1260	1
2012-10-12 03:29:10	2012-10-12 13:29:10	VR2W-112616	A69-9001-1260	1
2012-10-12 05:04:18	2012-10-12 15:04:18	VR2W-112616	A69-9001-1260	1
2012-10-12 07:05:44	2012-10-12 17:05:44	VR2W-112616	A69-9001-1260	1
2012-10-12 07:12:30	2012-10-12 17:12:30	VR2W-112616	A69-9001-1260	1
2012-10-12 21:08:57	2012-10-13 07:08:57	VR2W-112615	A69-9001-1260	1
2012-10-12 22:45:35	2012-10-13 08:45:35	VR2W-112616	A69-9001-1260	1
2012-10-13 00:40:16	2012-10-13 10:40:16	VR2W-112616	A69-9001-1260	1
2012-10-13 01:46:23	2012-10-13 11:46:23	VR2W-112616	A69-9001-1260	1
2012-10-13 01:49:58	2012-10-13 11:49:58	VR2W-112616	A69-9001-1260	1
2012-10-13 02:10:04	2012-10-13 12:10:04	VR2W-112616	A69-9001-1260	1
2012-10-13 05:59:21	2012-10-13 15:59:21	VR2W-112615	A69-9001-1260	1
2012-10-13 06:03:37	2012-10-13 16:03:37	VR2W-112616	A69-9001-1260	1
2012-10-13 06:24:35	2012-10-13 16:24:35	VR2W-112616	A69-9001-1260	1
2012-10-13 06:36:56	2012-10-13 16:36:56	VR2W-112616	A69-9001-1260	1
2012-10-13 08:07:04	2012-10-13 18:07:04	VR2W-112616	A69-9001-1260	1
2012-10-13 20:52:15	2012-10-14 06:52:15	VR2W-112616	A69-9001-1260	1
2012-10-13 21:25:16	2012-10-14 07:25:16	VR2W-112616	A69-9001-1260	1
2012-10-13 21:44:32	2012-10-14 07:44:32	VR2W-112616	A69-9001-1260	1
2012-10-13 21:52:39	2012-10-14 07:52:39	VR2W-112616	A69-9001-1260	1
2012-10-13 21:56:24	2012-10-14 07:56:24	VR2W-112616	A69-9001-1260	1
2012-10-14 01:13:03	2012-10-14 11:13:03	VR2W-112615	A69-9001-1260	1
2012-10-14 01:36:24	2012-10-14 11:36:24	VR2W-112616	A69-9001-1260	1
2012-10-14 04:31:58	2012-10-14 14:31:58	VR2W-112616	A69-9001-1260	1
2012-10-14 20:53:50	2012-10-15 06:53:50	VR2W-112616	A69-9001-1260	1
2012-10-14 21:23:25	2012-10-15 07:23:25	VR2W-112615	A69-9001-1260	1
2012-10-14 21:45:48	2012-10-15 07:45:48	VR2W-112616	A69-9001-1260	1
2012-10-14 23:10:44	2012-10-15 09:10:44	VR2W-112615	A69-9001-1260	1
2012-10-15 03:32:07	2012-10-15 13:32:07	VR2W-112616	A69-9001-1260	1
2012-10-15 03:36:56	2012-10-15 13:36:56	VR2W-112616	A69-9001-1260	1
2012-10-15 06:14:41	2012-10-15 16:14:41	VR2W-112616	A69-9001-1260	1
2012-10-15 06:49:59	2012-10-15 16:49:59	VR2W-112615	A69-9001-1260	1
2012-10-16 00:41:16	2012-10-16 10:41:16	VR2W-112615	A69-9001-1260	1
2012-10-16 01:30:52	2012-10-16 11:30:52	VR2W-112616	A69-9001-1260	1
2012-10-16 02:09:52	2012-10-16 12:09:52	VR2W-112615	A69-9001-1260	1
2012-10-16 02:18:00	2012-10-16 12:18:00	VR2W-112616	A69-9001-1260	1
2012-10-16 02:36:46	2012-10-16 12:36:46	VR2W-112616	A69-9001-1260	1
2012-10-16 02:40:28	2012-10-16 12:40:28	VR2W-112616	A69-9001-1260	1
2012-10-16 02:44:35	2012-10-16 12:44:35	VR2W-112616	A69-9001-1260	1
2012-10-16 02:54:47	2012-10-16 12:54:47	VR2W-112616	A69-9001-1260	1
2012-10-16 03:02:44	2012-10-16 13:02:44	VR2W-112616	A69-9001-1260	1
2012-10-16 03:10:00	2012-10-16 13:10:00	VR2W-112616	A69-9001-1260	1
2012-10-16 03:42:25	2012-10-16 13:42:25	VR2W-112616	A69-9001-1260	1
2012-10-16 22:05:44	2012-10-17 08:05:44	VR2W-112616	A69-9001-1260	1
2012-10-16 23:28:01	2012-10-17 09:28:01	VR2W-112616	A69-9001-1260	1
2012-10-16 23:30:47	2012-10-17 09:30:47	VR2W-112615	A69-9001-1260	1
2012-10-17 00:26:41	2012-10-17 10:26:41	VR2W-112616	A69-9001-1260	1
2012-10-17 02:04:32	2012-10-17 12:04:32	VR2W-112615	A69-9001-1260	1
2012-10-17 02:12:35	2012-10-17 12:12:35	VR2W-112616	A69-9001-1260	1
2012-10-17 03:16:48	2012-10-17 13:16:48	VR2W-112616	A69-9001-1260	1
2012-10-17 03:30:13	2012-10-17 13:30:13	VR2W-112616	A69-9001-1260	1
2012-10-17 04:05:31	2012-10-17 14:05:31	VR2W-112616	A69-9001-1260	1
2012-10-17 05:25:32	2012-10-17 15:25:32	VR2W-112616	A69-9001-1260	1
2012-10-17 05:29:02	2012-10-17 15:29:02	VR2W-112615	A69-9001-1260	1
2012-10-17 06:53:50	2012-10-17 16:53:50	VR2W-112616	A69-9001-1260	1
2012-10-18 01:07:14	2012-10-18 11:07:14	VR2W-112616	A69-9001-1260	1
2012-10-18 02:49:06	2012-10-18 12:49:06	VR2W-112616	A69-9001-1260	1
2012-10-19 04:56:29	2012-10-19 14:56:29	VR2W-112615	A69-9001-1260	1
2012-10-19 07:07:12	2012-10-19 17:07:12	VR2W-112616	A69-9001-1260	1
2012-10-19 07:23:01	2012-10-19 17:23:01	VR2W-112616	A69-9001-1260	1
2012-10-19 07:45:09	2012-10-19 17:45:09	VR2W-112616	A69-9001-1260	1
2012-10-19 07:49:01	2012-10-19 17:49:01	VR2W-112616	A69-9001-1260	1
2012-10-19 07:53:30	2012-10-19 17:53:30	VR2W-112616	A69-9001-1260	1
2012-10-19 23:06:20	2012-10-20 09:06:20	VR2W-112615	A69-9001-1260	1
2012-10-20 07:08:52	2012-10-20 17:08:52	VR2W-112615	A69-9001-1260	1
2012-10-21 01:10:09	2012-10-21 11:10:09	VR2W-112616	A69-9001-1260	1
2012-10-21 01:14:08	2012-10-21 11:14:08	VR2W-112616	A69-9001-1260	1
2012-10-21 01:41:10	2012-10-21 11:41:10	VR2W-112616	A69-9001-1260	1
2012-10-21 01:44:21	2012-10-21 11:44:21	VR2W-112615	A69-9001-1260	1
2012-10-21 03:03:37	2012-10-21 13:03:37	VR2W-112616	A69-9001-1260	1
2012-10-21 03:19:20	2012-10-21 13:19:20	VR2W-112616	A69-9001-1260	1
2012-10-21 04:13:47	2012-10-21 14:13:47	VR2W-112616	A69-9001-1260	1
2012-10-21 07:32:51	2012-10-21 17:32:51	VR2W-112615	A69-9001-1260	1
2012-10-21 21:30:57	2012-10-22 07:30:57	VR2W-112616	A69-9001-1260	1
2012-10-22 03:06:39	2012-10-22 13:06:39	VR2W-112615	A69-9001-1260	1
2012-10-22 03:48:56	2012-10-22 13:48:56	VR2W-112616	A69-9001-1260	1
2012-10-22 04:08:54	2012-10-22 14:08:54	VR2W-112616	A69-9001-1260	1
2012-10-22 05:34:02	2012-10-22 15:34:02	VR2W-112615	A69-9001-1260	1
2012-10-22 06:54:54	2012-10-22 16:54:54	VR2W-112615	A69-9001-1260	1
2012-10-22 23:52:29	2012-10-23 09:52:29	VR2W-112615	A69-9001-1260	1
2012-10-23 01:13:09	2012-10-23 11:13:09	VR2W-112615	A69-9001-1260	1
2012-10-23 02:10:06	2012-10-23 12:10:06	VR2W-112616	A69-9001-1260	1
2012-10-23 04:45:56	2012-10-23 14:45:56	VR2W-112616	A69-9001-1260	1
2012-10-23 06:45:18	2012-10-23 16:45:18	VR2W-112616	A69-9001-1260	1
2012-10-23 22:48:09	2012-10-24 08:48:09	VR2W-112615	A69-9001-1260	1
2012-10-23 23:33:25	2012-10-24 09:33:25	VR2W-112615	A69-9001-1260	1
2012-10-24 00:44:44	2012-10-24 10:44:44	VR2W-112612	A69-9001-1260	1
2012-10-24 05:27:00	2012-10-24 15:27:00	VR2W-112615	A69-9001-1260	1
2012-10-24 06:38:08	2012-10-24 16:38:08	VR2W-112615	A69-9001-1260	1
2012-10-25 00:56:38	2012-10-25 10:56:38	VR2W-112616	A69-9001-1260	1
2012-10-25 01:59:27	2012-10-25 11:59:27	VR2W-112616	A69-9001-1260	1
2012-10-25 06:33:23	2012-10-25 16:33:23	VR2W-112615	A69-9001-1260	1
2012-10-25 07:52:06	2012-10-25 17:52:06	VR2W-112616	A69-9001-1260	1
2012-10-25 07:55:10	2012-10-25 17:55:10	VR2W-112615	A69-9001-1260	1
2012-10-25 20:41:09	2012-10-26 06:41:09	VR2W-112616	A69-9001-1260	1
2012-10-26 02:00:33	2012-10-26 12:00:33	VR2W-112616	A69-9001-1260	1
2012-10-26 03:17:52	2012-10-26 13:17:52	VR2W-112616	A69-9001-1260	1
2012-10-26 06:09:50	2012-10-26 16:09:50	VR2W-112616	A69-9001-1260	1
2012-10-26 07:25:48	2012-10-26 17:25:48	VR2W-112616	A69-9001-1260	1
2012-10-26 23:00:40	2012-10-27 09:00:40	VR2W-112616	A69-9001-1260	1
2012-10-27 07:02:51	2012-10-27 17:02:51	VR2W-112616	A69-9001-1260	1
2012-10-28 01:08:55	2012-10-28 11:08:55	VR2W-112615	A69-9001-1260	1
2012-10-28 02:11:20	2012-10-28 12:11:20	VR2W-112615	A69-9001-1260	1
2012-10-28 05:39:16	2012-10-28 15:39:16	VR2W-112615	A69-9001-1260	1
2012-10-28 06:10:57	2012-10-28 16:10:57	VR2W-112615	A69-9001-1260	1
2012-10-28 07:04:16	2012-10-28 17:04:16	VR2W-112615	A69-9001-1260	1
2012-10-28 20:29:24	2012-10-29 06:29:24	VR2W-112617	A69-9001-1260	0
2012-10-28 20:32:54	2012-10-29 06:32:54	VR2W-112617	A69-9001-1260	1
2012-10-28 20:38:49	2012-10-29 06:38:49	VR2W-112615	A69-9001-1260	1
2012-10-28 21:42:24	2012-10-29 07:42:24	VR2W-112615	A69-9001-1260	1
2012-10-28 21:45:46	2012-10-29 07:45:46	VR2W-112615	A69-9001-1260	1
2012-10-28 22:53:57	2012-10-29 08:53:57	VR2W-112613	A69-9001-1260	1
2012-10-28 23:15:00	2012-10-29 09:15:00	VR2W-112616	A69-9001-1260	1
2012-10-29 01:46:47	2012-10-29 11:46:47	VR2W-112615	A69-9001-1260	1
2012-10-29 03:05:17	2012-10-29 13:05:17	VR2W-112616	A69-9001-1260	1
2012-10-29 03:47:05	2012-10-29 13:47:05	VR2W-112616	A69-9001-1260	1
2012-10-29 04:02:27	2012-10-29 14:02:27	VR2W-112616	A69-9001-1260	1
2012-10-29 06:16:24	2012-10-29 16:16:24	VR2W-112616	A69-9001-1260	1
2012-10-29 07:24:39	2012-10-29 17:24:39	VR2W-112616	A69-9001-1260	1
2012-10-29 20:11:00	2012-10-30 06:11:00	VR2W-112616	A69-9001-1260	0
2012-10-29 23:36:18	2012-10-30 09:36:18	VR2W-112615	A69-9001-1260	1
2012-10-30 00:15:13	2012-10-30 10:15:13	VR2W-112616	A69-9001-1260	1
2012-10-30 04:46:01	2012-10-30 14:46:01	VR2W-112616	A69-9001-1260	1
2012-10-30 07:05:42	2012-10-30 17:05:42	VR2W-112616	A69-9001-1260	1
2012-10-30 07:35:47	2012-10-30 17:35:47	VR2W-112616	A69-9001-1260	1
2012-10-30 07:39:56	2012-10-30 17:39:56	VR2W-112616	A69-9001-1260	1
2012-10-30 08:03:29	2012-10-30 18:03:29	VR2W-112615	A69-9001-1260	1
2012-10-30 08:17:14	2012-10-30 18:17:14	VR2W-112615	A69-9001-1260	1
2012-10-30 21:05:02	2012-10-31 07:05:02	VR2W-112616	A69-9001-1260	1
2012-10-31 02:30:10	2012-10-31 12:30:10	VR2W-112616	A69-9001-1260	1
2012-10-31 04:17:05	2012-10-31 14:17:05	VR2W-112615	A69-9001-1260	1
2012-10-31 04:29:28	2012-10-31 14:29:28	VR2W-112616	A69-9001-1260	1
2012-10-31 05:58:43	2012-10-31 15:58:43	VR2W-112615	A69-9001-1260	1
2012-10-31 06:20:14	2012-10-31 16:20:14	VR2W-112615	A69-9001-1260	1
2012-10-31 07:11:29	2012-10-31 17:11:29	VR2W-112616	A69-9001-1260	1
2012-10-31 07:40:59	2012-10-31 17:40:59	VR2W-112616	A69-9001-1260	1
2012-10-31 07:49:29	2012-10-31 17:49:29	VR2W-112616	A69-9001-1260	1
2012-10-31 21:58:11	2012-11-01 07:58:11	VR2W-112615	A69-9001-1260	1
2012-11-01 03:08:43	2012-11-01 13:08:43	VR2W-112614	A69-9001-1260	1
2012-11-01 03:28:14	2012-11-01 13:28:14	VR2W-112615	A69-9001-1260	1
2012-11-01 03:42:57	2012-11-01 13:42:57	VR2W-112616	A69-9001-1260	1
2012-11-01 06:04:05	2012-11-01 16:04:05	VR2W-112613	A69-9001-1260	1
2012-11-01 07:27:24	2012-11-01 17:27:24	VR2W-112616	A69-9001-1260	1
2012-11-01 23:49:32	2012-11-02 09:49:32	VR2W-112616	A69-9001-1260	1
2012-11-02 03:03:35	2012-11-02 13:03:35	VR2W-112616	A69-9001-1260	1
2012-11-02 03:33:11	2012-11-02 13:33:11	VR2W-112616	A69-9001-1260	1
2012-11-02 06:45:42	2012-11-02 16:45:42	VR2W-112616	A69-9001-1260	1
2012-11-02 06:59:10	2012-11-02 16:59:10	VR2W-112615	A69-9001-1260	1
2012-11-02 06:59:52	2012-11-02 16:59:52	VR2W-112616	A69-9001-1260	1
2012-11-02 08:12:37	2012-11-02 18:12:37	VR2W-112616	A69-9001-1260	1
2012-11-02 21:21:43	2012-11-03 07:21:43	VR2W-112616	A69-9001-1260	1
2012-11-03 02:18:42	2012-11-03 12:18:42	VR2W-112616	A69-9001-1260	1
2012-11-03 02:44:25	2012-11-03 12:44:25	VR2W-112616	A69-9001-1260	1
2012-11-03 03:03:45	2012-11-03 13:03:45	VR2W-112616	A69-9001-1260	1
2012-11-03 03:20:32	2012-11-03 13:20:32	VR2W-112616	A69-9001-1260	1
2012-11-03 08:07:13	2012-11-03 18:07:13	VR2W-112616	A69-9001-1260	1
2012-11-04 03:08:10	2012-11-04 13:08:10	VR2W-112616	A69-9001-1260	1
2012-11-04 07:10:57	2012-11-04 17:10:57	VR2W-112616	A69-9001-1260	1
2012-11-04 08:06:51	2012-11-04 18:06:51	VR2W-112616	A69-9001-1260	1
2012-11-04 08:28:28	2012-11-04 18:28:28	VR2W-112616	A69-9001-1260	1
2012-11-05 02:10:57	2012-11-05 12:10:57	VR2W-112615	A69-9001-1260	1
2012-11-05 03:19:44	2012-11-05 13:19:44	VR2W-112615	A69-9001-1260	1
2012-11-05 04:09:05	2012-11-05 14:09:05	VR2W-112615	A69-9001-1260	1
2012-11-06 00:42:34	2012-11-06 10:42:34	VR2W-112615	A69-9001-1260	1
2012-11-06 01:00:47	2012-11-06 11:00:47	VR2W-112615	A69-9001-1260	1
2012-11-06 01:50:50	2012-11-06 11:50:50	VR2W-112615	A69-9001-1260	1
2012-11-06 01:59:03	2012-11-06 11:59:03	VR2W-112616	A69-9001-1260	1
2012-11-06 02:54:49	2012-11-06 12:54:49	VR2W-112616	A69-9001-1260	1
2012-11-06 04:11:42	2012-11-06 14:11:42	VR2W-112616	A69-9001-1260	1
2012-11-06 05:23:17	2012-11-06 15:23:17	VR2W-112616	A69-9001-1260	1
2012-11-06 07:16:02	2012-11-06 17:16:02	VR2W-112615	A69-9001-1260	1
2012-11-06 22:26:07	2012-11-07 08:26:07	VR2W-112615	A69-9001-1260	1
2012-11-07 00:39:48	2012-11-07 10:39:48	VR2W-112615	A69-9001-1260	1
2012-11-07 04:37:41	2012-11-07 14:37:41	VR2W-112616	A69-9001-1260	1
2012-11-07 05:40:44	2012-11-07 15:40:44	VR2W-112615	A69-9001-1260	1
2012-11-07 07:56:58	2012-11-07 17:56:58	VR2W-112616	A69-9001-1260	1
2012-11-07 22:23:59	2012-11-08 08:23:59	VR2W-112616	A69-9001-1260	1
2012-11-08 03:04:49	2012-11-08 13:04:49	VR2W-112616	A69-9001-1260	1
2012-11-08 06:56:56	2012-11-08 16:56:56	VR2W-112616	A69-9001-1260	1
2012-11-08 08:22:44	2012-11-08 18:22:44	VR2W-112616	A69-9001-1260	1
2012-11-08 21:58:24	2012-11-09 07:58:24	VR2W-112615	A69-9001-1260	1
2012-11-08 22:46:11	2012-11-09 08:46:11	VR2W-112615	A69-9001-1260	1
2012-11-08 23:23:43	2012-11-09 09:23:43	VR2W-112613	A69-9001-1260	1
2012-11-08 23:44:34	2012-11-09 09:44:34	VR2W-112615	A69-9001-1260	1
2012-11-09 00:35:21	2012-11-09 10:35:21	VR2W-112615	A69-9001-1260	1
2012-11-09 01:44:24	2012-11-09 11:44:24	VR2W-112616	A69-9001-1260	1
2012-11-09 05:23:11	2012-11-09 15:23:11	VR2W-112616	A69-9001-1260	1
2012-11-09 05:27:25	2012-11-09 15:27:25	VR2W-112616	A69-9001-1260	1
2012-11-09 05:34:46	2012-11-09 15:34:46	VR2W-112616	A69-9001-1260	1
2012-11-09 06:18:34	2012-11-09 16:18:34	VR2W-112615	A69-9001-1260	1
2012-11-09 23:17:55	2012-11-10 09:17:55	VR2W-112615	A69-9001-1260	1
2012-11-09 23:48:18	2012-11-10 09:48:18	VR2W-112614	A69-9001-1260	1
2012-11-10 06:04:56	2012-11-10 16:04:56	VR2W-112616	A69-9001-1260	1
2012-11-10 07:28:30	2012-11-10 17:28:30	VR2W-112615	A69-9001-1260	1
2012-11-10 21:52:00	2012-11-11 07:52:00	VR2W-112613	A69-9001-1260	1
2012-11-10 23:11:12	2012-11-11 09:11:12	VR2W-112616	A69-9001-1260	1
2012-11-11 04:42:18	2012-11-11 14:42:18	VR2W-112615	A69-9001-1260	1
2012-11-11 04:50:31	2012-11-11 14:50:31	VR2W-112616	A69-9001-1260	1
2012-11-11 06:37:44	2012-11-11 16:37:44	VR2W-112615	A69-9001-1260	1
2012-11-11 23:12:48	2012-11-12 09:12:48	VR2W-112615	A69-9001-1260	1
2012-11-12 02:51:50	2012-11-12 12:51:50	VR2W-112616	A69-9001-1260	1
2012-11-12 06:43:40	2012-11-12 16:43:40	VR2W-112616	A69-9001-1260	1
2012-11-12 07:00:37	2012-11-12 17:00:37	VR2W-112616	A69-9001-1260	1
2012-11-12 07:37:40	2012-11-12 17:37:40	VR2W-112615	A69-9001-1260	1
2012-11-12 20:17:56	2012-11-13 06:17:56	VR2W-112616	A69-9001-1260	0
2012-11-12 23:46:38	2012-11-13 09:46:38	VR2W-112616	A69-9001-1260	1
2012-11-12 23:58:12	2012-11-13 09:58:12	VR2W-112615	A69-9001-1260	1
2012-11-13 07:57:11	2012-11-13 17:57:11	VR2W-112615	A69-9001-1260	1
2012-11-13 14:51:46	2012-11-14 00:51:46	VR2W-112616	A69-9001-1260	0
2012-11-13 21:09:04	2012-11-14 07:09:04	VR2W-112616	A69-9001-1260	1
2012-11-14 01:48:40	2012-11-14 11:48:40	VR2W-112616	A69-9001-1260	1
2012-11-14 02:12:31	2012-11-14 12:12:31	VR2W-112615	A69-9001-1260	1
2012-11-14 03:38:27	2012-11-14 13:38:27	VR2W-112616	A69-9001-1260	1
2012-11-15 02:26:43	2012-11-15 12:26:43	VR2W-112616	A69-9001-1260	1
2012-11-15 03:19:54	2012-11-15 13:19:54	VR2W-112616	A69-9001-1260	1
2012-11-15 04:55:49	2012-11-15 14:55:49	VR2W-112616	A69-9001-1260	1
2012-11-15 22:36:47	2012-11-16 08:36:47	VR2W-112616	A69-9001-1260	1
2012-11-17 00:18:37	2012-11-17 10:18:37	VR2W-112616	A69-9001-1260	1
2012-11-17 06:24:38	2012-11-17 16:24:38	VR2W-112616	A69-9001-1260	1
2012-11-17 08:13:40	2012-11-17 18:13:40	VR2W-112616	A69-9001-1260	1
2012-11-17 20:40:14	2012-11-18 06:40:14	VR2W-112616	A69-9001-1260	1
2012-11-17 20:52:21	2012-11-18 06:52:21	VR2W-112616	A69-9001-1260	1
2012-11-19 02:36:05	2012-11-19 12:36:05	VR2W-112616	A69-9001-1260	1
2012-11-19 02:40:51	2012-11-19 12:40:51	VR2W-112616	A69-9001-1260	1
2012-11-19 07:56:08	2012-11-19 17:56:08	VR2W-112616	A69-9001-1260	1
2012-11-19 08:12:49	2012-11-19 18:12:49	VR2W-112616	A69-9001-1260	1
2012-11-19 08:17:25	2012-11-19 18:17:25	VR2W-112616	A69-9001-1260	1
2012-11-21 00:21:46	2012-11-21 10:21:46	VR2W-112616	A69-9001-1260	1
2012-11-21 01:42:55	2012-11-21 11:42:55	VR2W-112616	A69-9001-1260	1
2012-11-21 02:11:51	2012-11-21 12:11:51	VR2W-112616	A69-9001-1260	1
2012-11-21 04:04:05	2012-11-21 14:04:05	VR2W-112616	A69-9001-1260	1
2012-11-21 08:05:53	2012-11-21 18:05:53	VR2W-112616	A69-9001-1260	1
2012-11-22 08:22:45	2012-11-22 18:22:45	VR2W-112616	A69-9001-1260	1
2012-11-23 00:19:52	2012-11-23 10:19:52	VR2W-112616	A69-9001-1260	1
2012-11-23 00:28:39	2012-11-23 10:28:39	VR2W-112616	A69-9001-1260	1
2012-11-23 00:48:42	2012-11-23 10:48:42	VR2W-112616	A69-9001-1260	1
2012-11-23 01:13:02	2012-11-23 11:13:02	VR2W-112616	A69-9001-1260	1
2012-11-23 03:04:01	2012-11-23 13:04:01	VR2W-112616	A69-9001-1260	1
2012-11-23 05:38:46	2012-11-23 15:38:46	VR2W-112616	A69-9001-1260	1
2012-11-23 06:22:12	2012-11-23 16:22:12	VR2W-112616	A69-9001-1260	1
2012-11-23 23:21:29	2012-11-24 09:21:29	VR2W-112615	A69-9001-1260	1
2012-11-24 04:59:35	2012-11-24 14:59:35	VR2W-112615	A69-9001-1260	1
2012-11-24 07:45:26	2012-11-24 17:45:26	VR2W-112616	A69-9001-1260	1
2012-11-25 06:26:08	2012-11-25 16:26:08	VR2W-112616	A69-9001-1260	1
2012-11-25 06:41:40	2012-11-25 16:41:40	VR2W-112616	A69-9001-1260	1
2012-11-25 06:49:52	2012-11-25 16:49:52	VR2W-112616	A69-9001-1260	1
2012-11-25 07:32:47	2012-11-25 17:32:47	VR2W-112616	A69-9001-1260	1
2012-11-25 07:53:29	2012-11-25 17:53:29	VR2W-112616	A69-9001-1260	1
2012-11-26 03:11:32	2012-11-26 13:11:32	VR2W-112616	A69-9001-1260	1
2012-11-26 03:52:46	2012-11-26 13:52:46	VR2W-112616	A69-9001-1260	1
2012-11-26 05:34:21	2012-11-26 15:34:21	VR2W-112616	A69-9001-1260	1
2012-11-26 06:48:24	2012-11-26 16:48:24	VR2W-112616	A69-9001-1260	1
2012-11-26 07:38:31	2012-11-26 17:38:31	VR2W-112616	A69-9001-1260	1
2012-11-27 06:44:17	2012-11-27 16:44:17	VR2W-112616	A69-9001-1260	1
2012-11-27 07:26:59	2012-11-27 17:26:59	VR2W-112616	A69-9001-1260	1
2012-11-27 07:31:24	2012-11-27 17:31:24	VR2W-112616	A69-9001-1260	1
2012-11-27 08:36:14	2012-11-27 18:36:14	VR2W-112616	A69-9001-1260	0
2012-11-27 20:48:28	2012-11-28 06:48:28	VR2W-112616	A69-9001-1260	1
2012-11-27 22:01:40	2012-11-28 08:01:40	VR2W-112616	A69-9001-1260	1
2012-11-27 23:36:12	2012-11-28 09:36:12	VR2W-112616	A69-9001-1260	1
2012-11-28 04:07:40	2012-11-28 14:07:40	VR2W-112616	A69-9001-1260	1
2012-11-28 06:58:46	2012-11-28 16:58:46	VR2W-112616	A69-9001-1260	1
2012-11-28 07:03:01	2012-11-28 17:03:01	VR2W-112616	A69-9001-1260	1
2012-11-28 08:42:09	2012-11-28 18:42:09	VR2W-112616	A69-9001-1260	0
2012-11-29 00:00:25	2012-11-29 10:00:25	VR2W-112616	A69-9001-1260	1
2012-11-29 02:36:46	2012-11-29 12:36:46	VR2W-112616	A69-9001-1260	1
2012-11-29 02:48:45	2012-11-29 12:48:45	VR2W-112616	A69-9001-1260	1
2012-11-29 07:28:59	2012-11-29 17:28:59	VR2W-112616	A69-9001-1260	1
2012-11-29 19:54:44	2012-11-30 05:54:44	VR2W-112615	A69-9001-1260	0
2012-11-29 21:53:44	2012-11-30 07:53:44	VR2W-112615	A69-9001-1260	1
2012-11-30 07:38:27	2012-11-30 17:38:27	VR2W-112616	A69-9001-1260	1
2012-11-30 23:14:46	2012-12-01 09:14:46	VR2W-112616	A69-9001-1260	1
2012-12-01 00:19:03	2012-12-01 10:19:03	VR2W-112616	A69-9001-1260	1
2012-12-01 03:27:38	2012-12-01 13:27:38	VR2W-112615	A69-9001-1260	1
2012-12-01 03:54:27	2012-12-01 13:54:27	VR2W-112616	A69-9001-1260	1
2012-12-01 06:08:25	2012-12-01 16:08:25	VR2W-112615	A69-9001-1260	1
2012-12-01 08:17:34	2012-12-01 18:17:34	VR2W-112616	A69-9001-1260	1
2012-12-01 08:21:35	2012-12-01 18:21:35	VR2W-112616	A69-9001-1260	1
2012-12-01 08:26:23	2012-12-01 18:26:23	VR2W-112616	A69-9001-1260	1
2012-12-01 21:00:14	2012-12-02 07:00:14	VR2W-112616	A69-9001-1260	1
2012-12-02 01:18:09	2012-12-02 11:18:09	VR2W-112616	A69-9001-1260	1
2012-12-02 07:46:15	2012-12-02 17:46:15	VR2W-112616	A69-9001-1260	1
2012-12-03 02:53:22	2012-12-03 12:53:22	VR2W-112616	A69-9001-1260	1
2012-12-03 20:00:13	2012-12-04 06:00:13	VR2W-112616	A69-9001-1260	0
2012-12-03 20:04:34	2012-12-04 06:04:34	VR2W-112616	A69-9001-1260	0
2012-12-03 20:08:22	2012-12-04 06:08:22	VR2W-112616	A69-9001-1260	0
2012-12-03 22:57:58	2012-12-04 08:57:58	VR2W-112616	A69-9001-1260	1
2012-12-04 19:17:21	2012-12-05 05:17:21	VR2W-112616	A69-9001-1260	0
2012-12-05 00:15:55	2012-12-05 10:15:55	VR2W-112616	A69-9001-1260	1
2012-12-05 19:40:17	2012-12-06 05:40:17	VR2W-112616	A69-9001-1260	0
2012-12-05 19:44:40	2012-12-06 05:44:40	VR2W-112616	A69-9001-1260	0
2012-12-06 03:51:36	2012-12-06 13:51:36	VR2W-112616	A69-9001-1260	1
2012-12-06 08:00:08	2012-12-06 18:00:08	VR2W-112616	A69-9001-1260	1
2012-12-06 08:36:41	2012-12-06 18:36:41	VR2W-112616	A69-9001-1260	0
2012-12-06 19:43:56	2012-12-07 05:43:56	VR2W-112616	A69-9001-1260	0
2012-12-06 19:47:18	2012-12-07 05:47:18	VR2W-112616	A69-9001-1260	0
2012-12-06 19:50:46	2012-12-07 05:50:46	VR2W-112616	A69-9001-1260	0
2012-12-06 19:58:37	2012-12-07 05:58:37	VR2W-112616	A69-9001-1260	0
2012-12-06 20:01:58	2012-12-07 06:01:58	VR2W-112616	A69-9001-1260	0
2012-12-06 23:31:03	2012-12-07 09:31:03	VR2W-112616	A69-9001-1260	1
2012-12-07 00:24:38	2012-12-07 10:24:38	VR2W-112616	A69-9001-1260	1
2012-12-07 04:33:27	2012-12-07 14:33:27	VR2W-112616	A69-9001-1260	1
2012-12-07 06:20:35	2012-12-07 16:20:35	VR2W-112616	A69-9001-1260	1
2012-12-07 06:45:20	2012-12-07 16:45:20	VR2W-112616	A69-9001-1260	1
2012-12-07 08:23:08	2012-12-07 18:23:08	VR2W-112616	A69-9001-1260	1
2012-12-07 13:02:54	2012-12-07 23:02:54	VR2W-112616	A69-9001-1260	0
2012-12-08 03:16:28	2012-12-08 13:16:28	VR2W-112615	A69-9001-1260	1
2012-12-09 04:32:58	2012-12-09 14:32:58	VR2W-112616	A69-9001-1260	1
2012-12-09 04:46:44	2012-12-09 14:46:44	VR2W-112616	A69-9001-1260	1
2012-12-09 05:00:04	2012-12-09 15:00:04	VR2W-112616	A69-9001-1260	1
2012-12-09 05:37:39	2012-12-09 15:37:39	VR2W-112616	A69-9001-1260	1
2012-12-09 06:46:39	2012-12-09 16:46:39	VR2W-112616	A69-9001-1260	1
2012-12-09 07:33:58	2012-12-09 17:33:58	VR2W-112616	A69-9001-1260	1
2012-12-10 01:44:43	2012-12-10 11:44:43	VR2W-112616	A69-9001-1260	1
2012-12-11 00:17:43	2012-12-11 10:17:43	VR2W-112615	A69-9001-1260	1
2012-12-11 20:43:24	2012-12-12 06:43:24	VR2W-112616	A69-9001-1260	1
2012-12-12 04:52:32	2012-12-12 14:52:32	VR2W-112616	A69-9001-1260	1
2012-12-12 07:23:32	2012-12-12 17:23:32	VR2W-112616	A69-9001-1260	1
2012-12-12 22:57:51	2012-12-13 08:57:51	VR2W-112616	A69-9001-1260	1
2012-12-13 04:03:27	2012-12-13 14:03:27	VR2W-112616	A69-9001-1260	1
2012-12-13 04:45:45	2012-12-13 14:45:45	VR2W-112616	A69-9001-1260	1
2012-12-13 05:23:29	2012-12-13 15:23:29	VR2W-112616	A69-9001-1260	1
2012-12-13 06:09:32	2012-12-13 16:09:32	VR2W-112616	A69-9001-1260	1
2012-12-13 07:58:27	2012-12-13 17:58:27	VR2W-112615	A69-9001-1260	1
2012-12-13 08:06:50	2012-12-13 18:06:50	VR2W-112616	A69-9001-1260	1
2012-12-14 22:46:42	2012-12-15 08:46:42	VR2W-112615	A69-9001-1260	1
2012-12-15 00:53:18	2012-12-15 10:53:18	VR2W-112616	A69-9001-1260	1
2012-12-15 04:44:47	2012-12-15 14:44:47	VR2W-112616	A69-9001-1260	1
2012-12-15 04:57:21	2012-12-15 14:57:21	VR2W-112616	A69-9001-1260	1
2012-12-15 05:01:24	2012-12-15 15:01:24	VR2W-112616	A69-9001-1260	1
2012-12-15 05:20:06	2012-12-15 15:20:06	VR2W-112616	A69-9001-1260	1
2012-12-16 02:38:08	2012-12-16 12:38:08	VR2W-112616	A69-9001-1260	1
2012-12-16 06:12:31	2012-12-16 16:12:31	VR2W-112616	A69-9001-1260	1
2012-12-19 21:42:34	2012-12-20 07:42:34	VR2W-112616	A69-9001-1260	1
2012-12-19 21:58:59	2012-12-20 07:58:59	VR2W-112616	A69-9001-1260	1
2012-12-20 03:36:30	2012-12-20 13:36:30	VR2W-112616	A69-9001-1260	1
2012-12-20 08:42:01	2012-12-20 18:42:01	VR2W-112616	A69-9001-1260	0
2012-12-21 08:34:58	2012-12-21 18:34:58	VR2W-112616	A69-9001-1260	0
2012-12-21 08:38:49	2012-12-21 18:38:49	VR2W-112616	A69-9001-1260	0
2012-12-21 08:43:15	2012-12-21 18:43:15	VR2W-112616	A69-9001-1260	0
2012-12-21 19:44:12	2012-12-22 05:44:12	VR2W-112616	A69-9001-1260	0
2012-12-22 02:00:36	2012-12-22 12:00:36	VR2W-112616	A69-9001-1260	1
2012-12-23 22:26:11	2012-12-24 08:26:11	VR2W-112616	A69-9001-1260	1
2012-12-25 06:44:50	2012-12-25 16:44:50	VR2W-112615	A69-9001-1260	1
2012-12-26 21:55:55	2012-12-27 07:55:55	VR2W-112615	A69-9001-1260	1
2012-12-27 01:27:15	2012-12-27 11:27:15	VR2W-112616	A69-9001-1260	1
2012-12-27 06:50:39	2012-12-27 16:50:39	VR2W-112616	A69-9001-1260	1
2012-12-27 08:45:20	2012-12-27 18:45:20	VR2W-112616	A69-9001-1260	0
2012-12-27 14:42:41	2012-12-28 00:42:41	VR2W-112616	A69-9001-1260	0
2012-12-27 14:54:01	2012-12-28 00:54:01	VR2W-112616	A69-9001-1260	0
2012-12-27 15:04:35	2012-12-28 01:04:35	VR2W-112616	A69-9001-1260	0
2012-12-27 15:12:10	2012-12-28 01:12:10	VR2W-112616	A69-9001-1260	0
2012-12-27 15:15:45	2012-12-28 01:15:45	VR2W-112616	A69-9001-1260	0
2012-12-27 20:41:46	2012-12-28 06:41:46	VR2W-112616	A69-9001-1260	1
2012-12-27 23:44:23	2012-12-28 09:44:23	VR2W-112616	A69-9001-1260	1
2012-12-28 22:11:14	2012-12-29 08:11:14	VR2W-112615	A69-9001-1260	1
2012-12-30 21:33:24	2012-12-31 07:33:24	VR2W-112616	A69-9001-1260	1
2012-12-30 23:11:37	2012-12-31 09:11:37	VR2W-112616	A69-9001-1260	1
2012-12-30 23:41:03	2012-12-31 09:41:03	VR2W-112616	A69-9001-1260	1
2012-12-31 21:01:58	2013-01-01 07:01:58	VR2W-112616	A69-9001-1260	1
2013-01-01 00:46:19	2013-01-01 10:46:19	VR2W-112616	A69-9001-1260	1
2013-01-01 00:54:37	2013-01-01 10:54:37	VR2W-112616	A69-9001-1260	1
2013-01-01 04:04:10	2013-01-01 14:04:10	VR2W-112616	A69-9001-1260	1
2013-01-01 06:21:14	2013-01-01 16:21:14	VR2W-112616	A69-9001-1260	1
2013-01-01 06:51:00	2013-01-01 16:51:00	VR2W-112616	A69-9001-1260	1
2013-01-01 06:58:55	2013-01-01 16:58:55	VR2W-112616	A69-9001-1260	1
2013-01-01 07:39:36	2013-01-01 17:39:36	VR2W-112616	A69-9001-1260	1
2013-01-03 23:00:00	2013-01-04 09:00:00	VR2W-112616	A69-9001-1260	1
2013-01-04 02:03:38	2013-01-04 12:03:38	VR2W-112616	A69-9001-1260	1
2013-01-04 07:13:51	2013-01-04 17:13:51	VR2W-112616	A69-9001-1260	1
2013-01-05 01:47:39	2013-01-05 11:47:39	VR2W-112616	A69-9001-1260	1
2013-01-05 03:58:26	2013-01-05 13:58:26	VR2W-112616	A69-9001-1260	1
2013-01-05 07:28:59	2013-01-05 17:28:59	VR2W-112616	A69-9001-1260	1
2013-01-06 03:55:28	2013-01-06 13:55:28	VR2W-112616	A69-9001-1260	1
2013-01-06 06:44:32	2013-01-06 16:44:32	VR2W-112616	A69-9001-1260	1
2013-01-06 06:57:22	2013-01-06 16:57:22	VR2W-112616	A69-9001-1260	1
2013-01-06 07:56:49	2013-01-06 17:56:49	VR2W-112616	A69-9001-1260	1
2013-01-07 06:13:09	2013-01-07 16:13:09	VR2W-112616	A69-9001-1260	1
2013-01-07 21:00:34	2013-01-08 07:00:34	VR2W-112616	A69-9001-1260	1
2013-01-08 04:53:48	2013-01-08 14:53:48	VR2W-112616	A69-9001-1260	1
2013-01-08 06:44:16	2013-01-08 16:44:16	VR2W-112616	A69-9001-1260	1
2013-01-08 07:22:11	2013-01-08 17:22:11	VR2W-112616	A69-9001-1260	1
2013-01-08 08:33:32	2013-01-08 18:33:32	VR2W-112616	A69-9001-1260	0
2013-01-09 07:35:39	2013-01-09 17:35:39	VR2W-112616	A69-9001-1260	1
2013-01-10 05:32:32	2013-01-10 15:32:32	VR2W-112616	A69-9001-1260	1
2013-01-10 16:43:33	2013-01-11 02:43:33	VR2W-112616	A69-9001-1260	0
2013-01-10 16:51:47	2013-01-11 02:51:47	VR2W-112616	A69-9001-1260	0
2013-01-11 03:26:46	2013-01-11 13:26:46	VR2W-112616	A69-9001-1260	1
2013-01-12 06:45:52	2013-01-12 16:45:52	VR2W-112616	A69-9001-1260	1
2013-01-12 20:58:32	2013-01-13 06:58:32	VR2W-112616	A69-9001-1260	1
2013-01-13 03:16:07	2013-01-13 13:16:07	VR2W-112616	A69-9001-1260	1
2013-01-13 04:50:00	2013-01-13 14:50:00	VR2W-112616	A69-9001-1260	1
2013-01-13 06:31:48	2013-01-13 16:31:48	VR2W-112616	A69-9001-1260	1
2013-01-13 06:35:09	2013-01-13 16:35:09	VR2W-112616	A69-9001-1260	1
2013-01-13 06:38:37	2013-01-13 16:38:37	VR2W-112616	A69-9001-1260	1
2013-01-13 08:24:00	2013-01-13 18:24:00	VR2W-112616	A69-9001-1260	1
2013-01-14 02:40:44	2013-01-14 12:40:44	VR2W-112616	A69-9001-1260	1
2013-01-14 03:22:07	2013-01-14 13:22:07	VR2W-112616	A69-9001-1260	1
2013-01-15 04:59:08	2013-01-15 14:59:08	VR2W-112616	A69-9001-1260	1
2013-01-15 06:28:46	2013-01-15 16:28:46	VR2W-112616	A69-9001-1260	1
2013-01-15 06:50:30	2013-01-15 16:50:30	VR2W-112616	A69-9001-1260	1
2013-01-15 08:32:31	2013-01-15 18:32:31	VR2W-112616	A69-9001-1260	0
2013-01-17 00:09:13	2013-01-17 10:09:13	VR2W-112616	A69-9001-1260	1
2013-01-17 00:22:43	2013-01-17 10:22:43	VR2W-112616	A69-9001-1260	1
2013-01-17 00:38:19	2013-01-17 10:38:19	VR2W-112616	A69-9001-1260	1
2013-01-17 05:26:03	2013-01-17 15:26:03	VR2W-112616	A69-9001-1260	1
2013-01-17 05:30:27	2013-01-17 15:30:27	VR2W-112616	A69-9001-1260	1
2013-01-17 05:34:21	2013-01-17 15:34:21	VR2W-112616	A69-9001-1260	1
2013-01-17 07:06:06	2013-01-17 17:06:06	VR2W-112616	A69-9001-1260	1
2013-01-17 08:57:01	2013-01-17 18:57:01	VR2W-112616	A69-9001-1260	0
2013-01-18 00:38:18	2013-01-18 10:38:18	VR2W-112615	A69-9001-1260	1
2013-01-18 03:24:03	2013-01-18 13:24:03	VR2W-112616	A69-9001-1260	1
2013-01-18 06:46:23	2013-01-18 16:46:23	VR2W-112616	A69-9001-1260	1
2013-01-18 07:04:14	2013-01-18 17:04:14	VR2W-112616	A69-9001-1260	1
2013-01-18 07:13:12	2013-01-18 17:13:12	VR2W-112616	A69-9001-1260	1
2013-01-18 08:25:28	2013-01-18 18:25:28	VR2W-112616	A69-9001-1260	1
2013-01-19 00:46:48	2013-01-19 10:46:48	VR2W-112616	A69-9001-1260	1
2013-01-19 06:03:39	2013-01-19 16:03:39	VR2W-112616	A69-9001-1260	1
2013-01-19 06:08:27	2013-01-19 16:08:27	VR2W-112616	A69-9001-1260	1
2013-01-19 06:17:37	2013-01-19 16:17:37	VR2W-112616	A69-9001-1260	1
2013-01-19 06:21:38	2013-01-19 16:21:38	VR2W-112616	A69-9001-1260	1
2013-01-19 07:08:58	2013-01-19 17:08:58	VR2W-112616	A69-9001-1260	1
2013-01-19 07:39:51	2013-01-19 17:39:51	VR2W-112616	A69-9001-1260	1
2013-01-19 08:20:42	2013-01-19 18:20:42	VR2W-112616	A69-9001-1260	1
2013-01-19 08:36:46	2013-01-19 18:36:46	VR2W-112616	A69-9001-1260	0
2013-01-19 21:18:37	2013-01-20 07:18:37	VR2W-112616	A69-9001-1260	1
2013-01-19 23:06:42	2013-01-20 09:06:42	VR2W-112616	A69-9001-1260	1
2013-01-20 00:02:31	2013-01-20 10:02:31	VR2W-112616	A69-9001-1260	1
2013-01-20 00:19:12	2013-01-20 10:19:12	VR2W-112616	A69-9001-1260	1
2013-01-20 00:27:40	2013-01-20 10:27:40	VR2W-112616	A69-9001-1260	1
2013-01-20 00:43:16	2013-01-20 10:43:16	VR2W-112616	A69-9001-1260	1
2013-01-20 01:06:50	2013-01-20 11:06:50	VR2W-112616	A69-9001-1260	1
2013-01-20 03:25:43	2013-01-20 13:25:43	VR2W-112616	A69-9001-1260	1
2013-01-20 04:27:09	2013-01-20 14:27:09	VR2W-112616	A69-9001-1260	1
2013-01-20 05:45:33	2013-01-20 15:45:33	VR2W-112616	A69-9001-1260	1
2013-01-20 06:17:53	2013-01-20 16:17:53	VR2W-112616	A69-9001-1260	1
2013-01-20 08:02:45	2013-01-20 18:02:45	VR2W-112616	A69-9001-1260	1
2013-01-20 08:18:09	2013-01-20 18:18:09	VR2W-112616	A69-9001-1260	1
2013-01-20 08:32:31	2013-01-20 18:32:31	VR2W-112616	A69-9001-1260	0
2013-01-20 08:36:20	2013-01-20 18:36:20	VR2W-112615	A69-9001-1260	0
2013-01-20 20:20:48	2013-01-21 06:20:48	VR2W-112616	A69-9001-1260	0
2013-01-21 01:10:56	2013-01-21 11:10:56	VR2W-112616	A69-9001-1260	1
2013-01-21 05:27:26	2013-01-21 15:27:26	VR2W-112616	A69-9001-1260	1
2013-01-21 07:57:18	2013-01-21 17:57:18	VR2W-112616	A69-9001-1260	1
2013-01-21 08:00:17	2013-01-21 18:00:17	VR2W-112615	A69-9001-1260	1
2013-01-21 20:36:34	2013-01-22 06:36:34	VR2W-112616	A69-9001-1260	1
2013-01-21 21:59:48	2013-01-22 07:59:48	VR2W-112616	A69-9001-1260	1
2013-01-21 22:31:31	2013-01-22 08:31:31	VR2W-112616	A69-9001-1260	1
2013-01-22 02:43:02	2013-01-22 12:43:02	VR2W-112616	A69-9001-1260	1
2013-01-22 04:04:36	2013-01-22 14:04:36	VR2W-112616	A69-9001-1260	1
2013-01-22 04:08:16	2013-01-22 14:08:16	VR2W-112616	A69-9001-1260	1
2013-01-22 04:12:20	2013-01-22 14:12:20	VR2W-112616	A69-9001-1260	1
2013-01-22 04:17:13	2013-01-22 14:17:13	VR2W-112616	A69-9001-1260	1
2013-01-22 04:22:02	2013-01-22 14:22:02	VR2W-112616	A69-9001-1260	1
2013-01-22 04:31:18	2013-01-22 14:31:18	VR2W-112616	A69-9001-1260	1
2013-01-22 04:35:28	2013-01-22 14:35:28	VR2W-112616	A69-9001-1260	1
2013-01-22 05:09:53	2013-01-22 15:09:53	VR2W-112616	A69-9001-1260	1
2013-01-22 05:35:04	2013-01-22 15:35:04	VR2W-112616	A69-9001-1260	1
2013-01-22 06:03:53	2013-01-22 16:03:53	VR2W-112616	A69-9001-1260	1
2013-01-22 07:48:10	2013-01-22 17:48:10	VR2W-112616	A69-9001-1260	1
2013-01-22 08:19:24	2013-01-22 18:19:24	VR2W-112616	A69-9001-1260	1
2013-01-23 00:03:45	2013-01-23 10:03:45	VR2W-112616	A69-9001-1260	1
2013-01-23 01:25:38	2013-01-23 11:25:38	VR2W-112616	A69-9001-1260	1
2013-01-23 01:47:23	2013-01-23 11:47:23	VR2W-112616	A69-9001-1260	1
2013-01-23 01:51:25	2013-01-23 11:51:25	VR2W-112616	A69-9001-1260	1
2013-01-23 02:32:13	2013-01-23 12:32:13	VR2W-112616	A69-9001-1260	1
2013-01-23 02:36:50	2013-01-23 12:36:50	VR2W-112616	A69-9001-1260	1
2013-01-23 07:48:03	2013-01-23 17:48:03	VR2W-112616	A69-9001-1260	1
2013-01-23 07:57:53	2013-01-23 17:57:53	VR2W-112616	A69-9001-1260	1
2013-01-23 08:12:38	2013-01-23 18:12:38	VR2W-112616	A69-9001-1260	1
2013-01-24 08:01:12	2013-01-24 18:01:12	VR2W-112616	A69-9001-1260	1
2013-01-24 08:08:18	2013-01-24 18:08:18	VR2W-112616	A69-9001-1260	1
2013-01-25 02:13:20	2013-01-25 12:13:20	VR2W-112616	A69-9001-1260	1
2013-01-25 05:18:42	2013-01-25 15:18:42	VR2W-112616	A69-9001-1260	1
2013-01-25 07:47:57	2013-01-25 17:47:57	VR2W-112616	A69-9001-1260	1
2013-01-25 08:08:12	2013-01-25 18:08:12	VR2W-112616	A69-9001-1260	1
2013-01-25 08:27:00	2013-01-25 18:27:00	VR2W-112616	A69-9001-1260	1
2013-01-25 08:31:51	2013-01-25 18:31:51	VR2W-112616	A69-9001-1260	0
2013-01-25 20:39:02	2013-01-26 06:39:02	VR2W-112616	A69-9001-1260	1
2013-01-26 06:42:02	2013-01-26 16:42:02	VR2W-112616	A69-9001-1260	1
2013-01-26 08:17:35	2013-01-26 18:17:35	VR2W-112616	A69-9001-1260	1
2013-01-26 08:25:19	2013-01-26 18:25:19	VR2W-112616	A69-9001-1260	1
2013-01-26 08:55:19	2013-01-26 18:55:19	VR2W-112616	A69-9001-1260	0
2013-01-28 05:56:35	2013-01-28 15:56:35	VR2W-112616	A69-9001-1260	1
2013-01-28 06:41:40	2013-01-28 16:41:40	VR2W-112616	A69-9001-1260	1
2013-01-28 06:50:44	2013-01-28 16:50:44	VR2W-112616	A69-9001-1260	1
2013-01-28 08:18:40	2013-01-28 18:18:40	VR2W-112616	A69-9001-1260	1
2013-01-28 08:22:07	2013-01-28 18:22:07	VR2W-112616	A69-9001-1260	1
2013-01-28 08:25:48	2013-01-28 18:25:48	VR2W-112616	A69-9001-1260	1
2013-01-28 08:29:54	2013-01-28 18:29:54	VR2W-112616	A69-9001-1260	1
2013-01-28 08:36:31	2013-01-28 18:36:31	VR2W-112616	A69-9001-1260	0
2013-01-28 08:51:23	2013-01-28 18:51:23	VR2W-112616	A69-9001-1260	0
2013-01-28 21:24:02	2013-01-29 07:24:02	VR2W-112616	A69-9001-1260	1
2013-01-28 22:06:13	2013-01-29 08:06:13	VR2W-112616	A69-9001-1260	1
2013-01-30 05:33:36	2013-01-30 15:33:36	VR2W-112616	A69-9001-1260	1
2013-01-30 05:54:55	2013-01-30 15:54:55	VR2W-112615	A69-9001-1260	1
2013-01-30 06:55:22	2013-01-30 16:55:22	VR2W-112616	A69-9001-1260	1
2013-01-30 19:54:38	2013-01-31 05:54:38	VR2W-112616	A69-9001-1260	0
2013-01-30 19:58:49	2013-01-31 05:58:49	VR2W-112616	A69-9001-1260	0
2013-01-31 20:24:17	2013-02-01 06:24:17	VR2W-112616	A69-9001-1260	0
2013-01-31 21:56:58	2013-02-01 07:56:58	VR2W-112616	A69-9001-1260	1
2013-01-31 22:34:47	2013-02-01 08:34:47	VR2W-112616	A69-9001-1260	1
2013-01-31 23:07:07	2013-02-01 09:07:07	VR2W-112616	A69-9001-1260	1
2013-01-31 23:22:37	2013-02-01 09:22:37	VR2W-112616	A69-9001-1260	1
2013-02-01 05:57:55	2013-02-01 15:57:55	VR2W-112616	A69-9001-1260	1
2013-02-01 06:05:37	2013-02-01 16:05:37	VR2W-112616	A69-9001-1260	1
2013-02-01 06:15:10	2013-02-01 16:15:10	VR2W-112616	A69-9001-1260	1
2013-02-01 06:30:38	2013-02-01 16:30:38	VR2W-112616	A69-9001-1260	1
2013-02-01 19:59:29	2013-02-02 05:59:29	VR2W-112616	A69-9001-1260	0
2013-02-01 20:07:49	2013-02-02 06:07:49	VR2W-112616	A69-9001-1260	0
2013-02-01 20:12:22	2013-02-02 06:12:22	VR2W-112616	A69-9001-1260	0
2013-02-01 22:34:29	2013-02-02 08:34:29	VR2W-112616	A69-9001-1260	1
2013-02-02 00:05:04	2013-02-02 10:05:04	VR2W-112616	A69-9001-1260	1
2013-02-02 03:07:20	2013-02-02 13:07:20	VR2W-112616	A69-9001-1260	1
2013-02-02 07:13:59	2013-02-02 17:13:59	VR2W-112616	A69-9001-1260	1
2013-02-02 07:38:12	2013-02-02 17:38:12	VR2W-112616	A69-9001-1260	1
2013-02-02 07:47:31	2013-02-02 17:47:31	VR2W-112616	A69-9001-1260	1
2013-02-02 08:07:36	2013-02-02 18:07:36	VR2W-112616	A69-9001-1260	1
2013-02-02 08:16:46	2013-02-02 18:16:46	VR2W-112616	A69-9001-1260	1
2013-02-02 08:25:34	2013-02-02 18:25:34	VR2W-112616	A69-9001-1260	1
2013-02-02 08:42:46	2013-02-02 18:42:46	VR2W-112616	A69-9001-1260	0
2013-02-02 21:09:45	2013-02-03 07:09:45	VR2W-112616	A69-9001-1260	1
2013-02-02 21:19:00	2013-02-03 07:19:00	VR2W-112616	A69-9001-1260	1
2013-02-02 22:50:01	2013-02-03 08:50:01	VR2W-112615	A69-9001-1260	1
2013-02-02 23:55:58	2013-02-03 09:55:58	VR2W-112616	A69-9001-1260	1
2013-02-03 01:43:17	2013-02-03 11:43:17	VR2W-112616	A69-9001-1260	1
2013-02-03 07:27:22	2013-02-03 17:27:22	VR2W-112615	A69-9001-1260	1
2013-02-03 07:37:20	2013-02-03 17:37:20	VR2W-112616	A69-9001-1260	1
2013-02-03 07:41:14	2013-02-03 17:41:14	VR2W-112616	A69-9001-1260	1
2013-02-03 08:09:18	2013-02-03 18:09:18	VR2W-112616	A69-9001-1260	1
2013-02-03 22:10:15	2013-02-04 08:10:15	VR2W-112615	A69-9001-1260	1
2013-02-04 01:50:29	2013-02-04 11:50:29	VR2W-112616	A69-9001-1260	1
2013-02-04 02:34:08	2013-02-04 12:34:08	VR2W-112615	A69-9001-1260	1
2013-02-04 03:02:51	2013-02-04 13:02:51	VR2W-112615	A69-9001-1260	1
2013-02-04 06:47:54	2013-02-04 16:47:54	VR2W-112615	A69-9001-1260	1
2013-02-04 08:37:12	2013-02-04 18:37:12	VR2W-112616	A69-9001-1260	0
2013-02-04 08:40:44	2013-02-04 18:40:44	VR2W-112616	A69-9001-1260	0
2013-02-05 23:35:17	2013-02-06 09:35:17	VR2W-112615	A69-9001-1260	1
2013-02-06 05:25:22	2013-02-06 15:25:22	VR2W-112616	A69-9001-1260	1
2013-02-06 05:38:50	2013-02-06 15:38:50	VR2W-112616	A69-9001-1260	1
2013-02-06 20:41:57	2013-02-07 06:41:57	VR2W-112615	A69-9001-1260	1
2013-02-07 01:35:14	2013-02-07 11:35:14	VR2W-112616	A69-9001-1260	1
2013-02-07 03:04:22	2013-02-07 13:04:22	VR2W-112616	A69-9001-1260	1
2013-02-07 04:43:25	2013-02-07 14:43:25	VR2W-112615	A69-9001-1260	1
2013-02-07 06:24:45	2013-02-07 16:24:45	VR2W-112615	A69-9001-1260	1
2013-02-07 07:37:27	2013-02-07 17:37:27	VR2W-112615	A69-9001-1260	1
2013-02-08 00:42:43	2013-02-08 10:42:43	VR2W-112615	A69-9001-1260	1
2013-02-08 01:13:55	2013-02-08 11:13:55	VR2W-112615	A69-9001-1260	1
2013-02-08 07:45:00	2013-02-08 17:45:00	VR2W-112615	A69-9001-1260	1
2013-02-08 07:52:35	2013-02-08 17:52:35	VR2W-112615	A69-9001-1260	1
2013-02-08 21:13:01	2013-02-09 07:13:01	VR2W-112615	A69-9001-1260	1
2013-02-09 01:27:22	2013-02-09 11:27:22	VR2W-112616	A69-9001-1260	1
2013-02-09 08:44:52	2013-02-09 18:44:52	VR2W-112615	A69-9001-1260	0
2013-02-10 05:12:32	2013-02-10 15:12:32	VR2W-112615	A69-9001-1260	1
