# Supplementary material for: Simulated Macro-Algal Outbreak Triggers a Large-Scale Response on Coral Reefs
Source: PLoS One. 2015 Jul 14;10(7):e0132895. doi: 10.1371/journal.pone.0132895 (PMC4501832; doi:10.1371/journal.pone.0132895)
Supplement: S1 Dataset — Data has been separated into three sub-folders; video data, visual transect data and individual fishes’ acoustic detection data. (ZIP) [file pone.0132895.s001.zip › Raw Data/Spatial/Scarid/Processed/1262MS.xlsx]

## Sheet: 1262MS.csv
ï»¿Date and Time (UTC)	Local time	Receiver	Transmitter	Day/night code
	10			06:30:00
	2011-04-21			18:30:00
2012-04-09 22:28:19	2012-04-10 08:28:19	VR2W-112615	A69-9001-1262	1
2012-04-10 01:36:34	2012-04-10 11:36:34	VR2W-112616	A69-9001-1262	1
2012-04-10 02:09:15	2012-04-10 12:09:15	VR2W-112616	A69-9001-1262	1
2012-04-10 02:53:18	2012-04-10 12:53:18	VR2W-112616	A69-9001-1262	1
2012-04-10 02:57:56	2012-04-10 12:57:56	VR2W-112616	A69-9001-1262	1
2012-04-10 03:06:06	2012-04-10 13:06:06	VR2W-112616	A69-9001-1262	1
2012-04-10 03:22:16	2012-04-10 13:22:16	VR2W-112616	A69-9001-1262	1
2012-04-10 03:46:24	2012-04-10 13:46:24	VR2W-112616	A69-9001-1262	1
2012-04-10 03:57:49	2012-04-10 13:57:49	VR2W-112615	A69-9001-1262	1
2012-04-10 04:06:32	2012-04-10 14:06:32	VR2W-112615	A69-9001-1262	1
2012-04-10 04:06:47	2012-04-10 14:06:47	VR2W-112616	A69-9001-1262	1
2012-04-10 04:11:19	2012-04-10 14:11:19	VR2W-112616	A69-9001-1262	1
2012-04-10 04:15:26	2012-04-10 14:15:26	VR2W-112616	A69-9001-1262	1
2012-04-10 04:44:07	2012-04-10 14:44:07	VR2W-112616	A69-9001-1262	1
2012-04-10 05:03:09	2012-04-10 15:03:09	VR2W-112616	A69-9001-1262	1
2012-04-10 05:15:21	2012-04-10 15:15:21	VR2W-112616	A69-9001-1262	1
2012-04-10 05:31:54	2012-04-10 15:31:54	VR2W-112615	A69-9001-1262	1
2012-04-10 05:32:08	2012-04-10 15:32:08	VR2W-112616	A69-9001-1262	1
2012-04-10 06:39:02	2012-04-10 16:39:02	VR2W-112615	A69-9001-1262	1
2012-04-10 06:43:52	2012-04-10 16:43:52	VR2W-112615	A69-9001-1262	1
2012-04-10 06:44:06	2012-04-10 16:44:06	VR2W-112616	A69-9001-1262	1
2012-04-10 07:04:11	2012-04-10 17:04:11	VR2W-112615	A69-9001-1262	1
2012-04-10 07:12:14	2012-04-10 17:12:14	VR2W-112615	A69-9001-1262	1
2012-04-10 07:12:29	2012-04-10 17:12:29	VR2W-112616	A69-9001-1262	1
2012-04-10 07:29:24	2012-04-10 17:29:24	VR2W-112615	A69-9001-1262	1
2012-04-10 07:37:35	2012-04-10 17:37:35	VR2W-112614	A69-9001-1262	1
2012-04-10 07:42:19	2012-04-10 17:42:19	VR2W-112615	A69-9001-1262	1
2012-04-10 07:50:03	2012-04-10 17:50:03	VR2W-112615	A69-9001-1262	1
2012-04-10 07:53:50	2012-04-10 17:53:50	VR2W-112615	A69-9001-1262	1
2012-04-10 07:58:08	2012-04-10 17:58:08	VR2W-112615	A69-9001-1262	1
2012-04-10 08:01:48	2012-04-10 18:01:48	VR2W-112615	A69-9001-1262	1
2012-04-10 08:15:48	2012-04-10 18:15:48	VR2W-112615	A69-9001-1262	1
2012-04-10 08:19:13	2012-04-10 18:19:13	VR2W-112615	A69-9001-1262	1
2012-04-10 23:33:06	2012-04-11 09:33:06	VR2W-112616	A69-9001-1262	1
2012-04-10 23:45:32	2012-04-11 09:45:32	VR2W-112616	A69-9001-1262	1
2012-04-10 23:54:14	2012-04-11 09:54:14	VR2W-112615	A69-9001-1262	1
2012-04-11 00:02:10	2012-04-11 10:02:10	VR2W-112615	A69-9001-1262	1
2012-04-11 00:09:18	2012-04-11 10:09:18	VR2W-112615	A69-9001-1262	1
2012-04-11 00:13:23	2012-04-11 10:13:23	VR2W-112615	A69-9001-1262	1
2012-04-11 00:23:10	2012-04-11 10:23:10	VR2W-112615	A69-9001-1262	1
2012-04-11 00:32:49	2012-04-11 10:32:49	VR2W-112615	A69-9001-1262	1
2012-04-11 02:40:30	2012-04-11 12:40:30	VR2W-112616	A69-9001-1262	1
2012-04-11 04:07:34	2012-04-11 14:07:34	VR2W-112615	A69-9001-1262	1
2012-04-11 04:34:08	2012-04-11 14:34:08	VR2W-112616	A69-9001-1262	1
2012-04-11 05:37:37	2012-04-11 15:37:37	VR2W-112616	A69-9001-1262	1
2012-04-11 05:47:07	2012-04-11 15:47:07	VR2W-112616	A69-9001-1262	1
2012-04-11 05:55:35	2012-04-11 15:55:35	VR2W-112616	A69-9001-1262	1
2012-04-11 06:00:18	2012-04-11 16:00:18	VR2W-112616	A69-9001-1262	1
2012-04-11 06:04:49	2012-04-11 16:04:49	VR2W-112616	A69-9001-1262	1
2012-04-11 06:08:54	2012-04-11 16:08:54	VR2W-112616	A69-9001-1262	1
2012-04-11 06:22:03	2012-04-11 16:22:03	VR2W-112616	A69-9001-1262	1
2012-04-11 06:25:26	2012-04-11 16:25:26	VR2W-112616	A69-9001-1262	1
2012-04-11 06:56:41	2012-04-11 16:56:41	VR2W-112616	A69-9001-1262	1
2012-04-11 07:00:24	2012-04-11 17:00:24	VR2W-112616	A69-9001-1262	1
2012-04-11 07:48:28	2012-04-11 17:48:28	VR2W-112615	A69-9001-1262	1
2012-04-11 07:51:53	2012-04-11 17:51:53	VR2W-112615	A69-9001-1262	1
2012-04-11 07:55:26	2012-04-11 17:55:26	VR2W-112615	A69-9001-1262	1
2012-04-11 07:59:20	2012-04-11 17:59:20	VR2W-112615	A69-9001-1262	1
2012-04-11 20:17:39	2012-04-12 06:17:39	VR2W-112615	A69-9001-1262	0
2012-04-11 20:27:41	2012-04-12 06:27:41	VR2W-112616	A69-9001-1262	0
2012-04-11 21:30:34	2012-04-12 07:30:34	VR2W-112616	A69-9001-1262	1
2012-04-11 21:51:13	2012-04-12 07:51:13	VR2W-112616	A69-9001-1262	1
2012-04-11 23:20:15	2012-04-12 09:20:15	VR2W-112615	A69-9001-1262	1
2012-04-11 23:39:15	2012-04-12 09:39:15	VR2W-112616	A69-9001-1262	1
2012-04-12 00:58:26	2012-04-12 10:58:26	VR2W-112615	A69-9001-1262	1
2012-04-12 01:35:14	2012-04-12 11:35:14	VR2W-112615	A69-9001-1262	1
2012-04-12 03:04:08	2012-04-12 13:04:08	VR2W-112616	A69-9001-1262	1
2012-04-12 03:19:35	2012-04-12 13:19:35	VR2W-112615	A69-9001-1262	1
2012-04-12 03:36:56	2012-04-12 13:36:56	VR2W-112615	A69-9001-1262	1
2012-04-12 04:29:01	2012-04-12 14:29:01	VR2W-112616	A69-9001-1262	1
2012-04-12 06:04:18	2012-04-12 16:04:18	VR2W-112616	A69-9001-1262	1
2012-04-12 06:07:53	2012-04-12 16:07:53	VR2W-112616	A69-9001-1262	1
2012-04-12 07:15:37	2012-04-12 17:15:37	VR2W-112615	A69-9001-1262	1
2012-04-12 08:11:06	2012-04-12 18:11:06	VR2W-112615	A69-9001-1262	1
2012-04-12 08:20:07	2012-04-12 18:20:07	VR2W-112615	A69-9001-1262	1
2012-04-12 08:23:55	2012-04-12 18:23:55	VR2W-112615	A69-9001-1262	1
2012-04-12 20:30:04	2012-04-13 06:30:04	VR2W-112615	A69-9001-1262	1
2012-04-12 20:43:18	2012-04-13 06:43:18	VR2W-112616	A69-9001-1262	1
2012-04-12 20:55:31	2012-04-13 06:55:31	VR2W-112616	A69-9001-1262	1
2012-04-12 21:00:09	2012-04-13 07:00:09	VR2W-112616	A69-9001-1262	1
2012-04-12 21:12:23	2012-04-13 07:12:23	VR2W-112616	A69-9001-1262	1
2012-04-12 21:15:52	2012-04-13 07:15:52	VR2W-112616	A69-9001-1262	1
2012-04-13 01:17:16	2012-04-13 11:17:16	VR2W-112616	A69-9001-1262	1
2012-04-13 03:05:14	2012-04-13 13:05:14	VR2W-112615	A69-9001-1262	1
2012-04-13 03:33:04	2012-04-13 13:33:04	VR2W-112616	A69-9001-1262	1
2012-04-13 03:52:35	2012-04-13 13:52:35	VR2W-112616	A69-9001-1262	1
2012-04-13 06:42:24	2012-04-13 16:42:24	VR2W-112616	A69-9001-1262	1
2012-04-13 07:05:02	2012-04-13 17:05:02	VR2W-112616	A69-9001-1262	1
2012-04-13 07:49:55	2012-04-13 17:49:55	VR2W-112615	A69-9001-1262	1
2012-04-13 08:10:18	2012-04-13 18:10:18	VR2W-112615	A69-9001-1262	1
2012-04-13 08:14:07	2012-04-13 18:14:07	VR2W-112615	A69-9001-1262	1
2012-04-14 03:16:17	2012-04-14 13:16:17	VR2W-112615	A69-9001-1262	1
2012-04-14 05:22:36	2012-04-14 15:22:36	VR2W-112616	A69-9001-1262	1
2012-04-14 05:51:24	2012-04-14 15:51:24	VR2W-112616	A69-9001-1262	1
2012-04-14 06:07:45	2012-04-14 16:07:45	VR2W-112616	A69-9001-1262	1
2012-04-14 06:33:41	2012-04-14 16:33:41	VR2W-112616	A69-9001-1262	1
2012-04-14 06:52:55	2012-04-14 16:52:55	VR2W-112616	A69-9001-1262	1
2012-04-14 07:01:50	2012-04-14 17:01:50	VR2W-112616	A69-9001-1262	1
2012-04-14 07:19:26	2012-04-14 17:19:26	VR2W-112616	A69-9001-1262	1
2012-04-14 07:29:30	2012-04-14 17:29:30	VR2W-112616	A69-9001-1262	1
2012-04-14 07:36:43	2012-04-14 17:36:43	VR2W-112615	A69-9001-1262	1
2012-04-14 07:36:58	2012-04-14 17:36:58	VR2W-112616	A69-9001-1262	1
2012-04-14 07:45:23	2012-04-14 17:45:23	VR2W-112615	A69-9001-1262	1
2012-04-14 08:04:16	2012-04-14 18:04:16	VR2W-112615	A69-9001-1262	1
2012-04-14 08:08:32	2012-04-14 18:08:32	VR2W-112615	A69-9001-1262	1
2012-04-14 21:44:35	2012-04-15 07:44:35	VR2W-112617	A69-9001-1262	1
2012-04-14 22:22:52	2012-04-15 08:22:52	VR2W-112615	A69-9001-1262	1
2012-04-14 23:14:31	2012-04-15 09:14:31	VR2W-112615	A69-9001-1262	1
2012-04-14 23:22:38	2012-04-15 09:22:38	VR2W-112615	A69-9001-1262	1
2012-04-14 23:34:29	2012-04-15 09:34:29	VR2W-112615	A69-9001-1262	1
2012-04-14 23:47:35	2012-04-15 09:47:35	VR2W-112615	A69-9001-1262	1
2012-04-15 00:05:27	2012-04-15 10:05:27	VR2W-112615	A69-9001-1262	1
2012-04-15 00:27:49	2012-04-15 10:27:49	VR2W-112615	A69-9001-1262	1
2012-04-15 00:28:04	2012-04-15 10:28:04	VR2W-112616	A69-9001-1262	1
2012-04-15 00:36:32	2012-04-15 10:36:32	VR2W-112615	A69-9001-1262	1
2012-04-15 00:36:47	2012-04-15 10:36:47	VR2W-112616	A69-9001-1262	1
2012-04-15 00:41:04	2012-04-15 10:41:04	VR2W-112615	A69-9001-1262	1
2012-04-15 00:45:13	2012-04-15 10:45:13	VR2W-112615	A69-9001-1262	1
2012-04-15 00:48:35	2012-04-15 10:48:35	VR2W-112615	A69-9001-1262	1
2012-04-15 00:52:03	2012-04-15 10:52:03	VR2W-112615	A69-9001-1262	1
2012-04-15 00:55:43	2012-04-15 10:55:43	VR2W-112615	A69-9001-1262	1
2012-04-15 00:59:50	2012-04-15 10:59:50	VR2W-112615	A69-9001-1262	1
2012-04-15 01:03:07	2012-04-15 11:03:07	VR2W-112615	A69-9001-1262	1
2012-04-15 01:09:46	2012-04-15 11:09:46	VR2W-112615	A69-9001-1262	1
2012-04-15 01:16:47	2012-04-15 11:16:47	VR2W-112615	A69-9001-1262	1
2012-04-15 01:56:54	2012-04-15 11:56:54	VR2W-112616	A69-9001-1262	1
2012-04-15 03:48:00	2012-04-15 13:48:00	VR2W-112615	A69-9001-1262	1
2012-04-15 04:26:13	2012-04-15 14:26:13	VR2W-112615	A69-9001-1262	1
2012-04-15 07:10:41	2012-04-15 17:10:41	VR2W-112616	A69-9001-1262	1
2012-04-15 07:14:50	2012-04-15 17:14:50	VR2W-112616	A69-9001-1262	1
2012-04-15 07:17:56	2012-04-15 17:17:56	VR2W-112615	A69-9001-1262	1
2012-04-15 07:18:11	2012-04-15 17:18:11	VR2W-112616	A69-9001-1262	1
2012-04-15 07:21:39	2012-04-15 17:21:39	VR2W-112616	A69-9001-1262	1
2012-04-15 07:25:20	2012-04-15 17:25:20	VR2W-112616	A69-9001-1262	1
2012-04-15 07:29:25	2012-04-15 17:29:25	VR2W-112616	A69-9001-1262	1
2012-04-15 07:39:14	2012-04-15 17:39:14	VR2W-112616	A69-9001-1262	1
2012-04-15 07:48:41	2012-04-15 17:48:41	VR2W-112615	A69-9001-1262	1
2012-04-15 07:48:55	2012-04-15 17:48:55	VR2W-112616	A69-9001-1262	1
2012-04-15 20:10:05	2012-04-16 06:10:05	VR2W-112615	A69-9001-1262	0
2012-04-15 20:36:13	2012-04-16 06:36:13	VR2W-112616	A69-9001-1262	1
2012-04-15 20:41:02	2012-04-16 06:41:02	VR2W-112616	A69-9001-1262	1
2012-04-15 20:50:13	2012-04-16 06:50:13	VR2W-112616	A69-9001-1262	1
2012-04-15 20:54:01	2012-04-16 06:54:01	VR2W-112615	A69-9001-1262	1
2012-04-15 20:54:16	2012-04-16 06:54:16	VR2W-112616	A69-9001-1262	1
2012-04-15 22:04:28	2012-04-16 08:04:28	VR2W-112615	A69-9001-1262	1
2012-04-15 22:07:46	2012-04-16 08:07:46	VR2W-112615	A69-9001-1262	1
2012-04-15 22:32:24	2012-04-16 08:32:24	VR2W-112615	A69-9001-1262	1
2012-04-15 22:35:53	2012-04-16 08:35:53	VR2W-112615	A69-9001-1262	1
2012-04-15 22:47:06	2012-04-16 08:47:06	VR2W-112615	A69-9001-1262	1
2012-04-15 23:04:53	2012-04-16 09:04:53	VR2W-112614	A69-9001-1262	1
2012-04-15 23:05:02	2012-04-16 09:05:02	VR2W-112615	A69-9001-1262	1
2012-04-15 23:12:05	2012-04-16 09:12:05	VR2W-112615	A69-9001-1262	1
2012-04-15 23:16:04	2012-04-16 09:16:04	VR2W-112615	A69-9001-1262	1
2012-04-15 23:34:03	2012-04-16 09:34:03	VR2W-112616	A69-9001-1262	1
2012-04-15 23:42:02	2012-04-16 09:42:02	VR2W-112615	A69-9001-1262	1
2012-04-16 00:45:19	2012-04-16 10:45:19	VR2W-112615	A69-9001-1262	1
2012-04-16 00:53:51	2012-04-16 10:53:51	VR2W-112615	A69-9001-1262	1
2012-04-16 00:54:06	2012-04-16 10:54:06	VR2W-112616	A69-9001-1262	1
2012-04-16 01:26:51	2012-04-16 11:26:51	VR2W-112616	A69-9001-1262	1
2012-04-16 01:58:06	2012-04-16 11:58:06	VR2W-112615	A69-9001-1262	1
2012-04-16 02:47:07	2012-04-16 12:47:07	VR2W-112615	A69-9001-1262	1
2012-04-16 03:07:18	2012-04-16 13:07:18	VR2W-112615	A69-9001-1262	1
2012-04-16 03:40:50	2012-04-16 13:40:50	VR2W-112615	A69-9001-1262	1
2012-04-16 03:48:41	2012-04-16 13:48:41	VR2W-112615	A69-9001-1262	1
2012-04-16 05:25:38	2012-04-16 15:25:38	VR2W-112616	A69-9001-1262	1
2012-04-16 05:34:29	2012-04-16 15:34:29	VR2W-112616	A69-9001-1262	1
2012-04-16 07:23:38	2012-04-16 17:23:38	VR2W-112616	A69-9001-1262	1
2012-04-16 08:10:56	2012-04-16 18:10:56	VR2W-112615	A69-9001-1262	1
2012-04-16 15:14:54	2012-04-17 01:14:54	VR2W-112615	A69-9001-1262	0
2012-04-16 21:19:48	2012-04-17 07:19:48	VR2W-112617	A69-9001-1262	1
2012-04-16 22:29:26	2012-04-17 08:29:26	VR2W-112616	A69-9001-1262	1
2012-04-16 22:32:34	2012-04-17 08:32:34	VR2W-112615	A69-9001-1262	1
2012-04-16 23:55:05	2012-04-17 09:55:05	VR2W-112615	A69-9001-1262	1
2012-04-17 01:09:26	2012-04-17 11:09:26	VR2W-112616	A69-9001-1262	1
2012-04-17 01:14:13	2012-04-17 11:14:13	VR2W-112616	A69-9001-1262	1
2012-04-17 01:18:50	2012-04-17 11:18:50	VR2W-112616	A69-9001-1262	1
2012-04-17 02:32:19	2012-04-17 12:32:19	VR2W-112616	A69-9001-1262	1
2012-04-17 02:51:30	2012-04-17 12:51:30	VR2W-112615	A69-9001-1262	1
2012-04-17 04:32:25	2012-04-17 14:32:25	VR2W-112616	A69-9001-1262	1
2012-04-17 05:05:07	2012-04-17 15:05:07	VR2W-112616	A69-9001-1262	1
2012-04-17 05:30:46	2012-04-17 15:30:46	VR2W-112616	A69-9001-1262	1
2012-04-17 05:50:08	2012-04-17 15:50:08	VR2W-112616	A69-9001-1262	1
2012-04-17 05:54:07	2012-04-17 15:54:07	VR2W-112616	A69-9001-1262	1
2012-04-17 06:07:13	2012-04-17 16:07:13	VR2W-112616	A69-9001-1262	1
2012-04-17 07:56:58	2012-04-17 17:56:58	VR2W-112615	A69-9001-1262	1
2012-04-17 07:57:13	2012-04-17 17:57:13	VR2W-112616	A69-9001-1262	1
2012-04-17 08:00:15	2012-04-17 18:00:15	VR2W-112615	A69-9001-1262	1
2012-04-17 08:03:33	2012-04-17 18:03:33	VR2W-112615	A69-9001-1262	1
2012-04-17 08:06:54	2012-04-17 18:06:54	VR2W-112615	A69-9001-1262	1
2012-04-17 20:19:56	2012-04-18 06:19:56	VR2W-112615	A69-9001-1262	0
2012-04-17 22:21:12	2012-04-18 08:21:12	VR2W-112616	A69-9001-1262	1
2012-04-17 23:48:10	2012-04-18 09:48:10	VR2W-112615	A69-9001-1262	1
2012-04-18 00:20:43	2012-04-18 10:20:43	VR2W-112615	A69-9001-1262	1
2012-04-18 00:41:05	2012-04-18 10:41:05	VR2W-112615	A69-9001-1262	1
2012-04-18 00:45:15	2012-04-18 10:45:15	VR2W-112615	A69-9001-1262	1
2012-04-18 01:29:50	2012-04-18 11:29:50	VR2W-112615	A69-9001-1262	1
2012-04-18 01:42:05	2012-04-18 11:42:05	VR2W-112615	A69-9001-1262	1
2012-04-18 02:34:08	2012-04-18 12:34:08	VR2W-112616	A69-9001-1262	1
2012-04-18 03:18:03	2012-04-18 13:18:03	VR2W-112616	A69-9001-1262	1
2012-04-18 03:29:30	2012-04-18 13:29:30	VR2W-112616	A69-9001-1262	1
2012-04-18 03:40:40	2012-04-18 13:40:40	VR2W-112615	A69-9001-1262	1
2012-04-18 04:26:08	2012-04-18 14:26:08	VR2W-112616	A69-9001-1262	1
2012-04-18 05:06:49	2012-04-18 15:06:49	VR2W-112616	A69-9001-1262	1
2012-04-18 05:18:40	2012-04-18 15:18:40	VR2W-112615	A69-9001-1262	1
2012-04-18 20:19:11	2012-04-19 06:19:11	VR2W-112615	A69-9001-1262	0
2012-04-18 20:23:33	2012-04-19 06:23:33	VR2W-112616	A69-9001-1262	0
2012-04-18 20:26:52	2012-04-19 06:26:52	VR2W-112616	A69-9001-1262	0
2012-04-18 22:59:52	2012-04-19 08:59:52	VR2W-112615	A69-9001-1262	1
2012-04-18 23:08:23	2012-04-19 09:08:23	VR2W-112615	A69-9001-1262	1
2012-04-18 23:26:28	2012-04-19 09:26:28	VR2W-112615	A69-9001-1262	1
2012-04-18 23:41:08	2012-04-19 09:41:08	VR2W-112616	A69-9001-1262	1
2012-04-18 23:49:25	2012-04-19 09:49:25	VR2W-112615	A69-9001-1262	1
2012-04-19 03:36:35	2012-04-19 13:36:35	VR2W-112616	A69-9001-1262	1
2012-04-19 03:52:04	2012-04-19 13:52:04	VR2W-112616	A69-9001-1262	1
2012-04-19 05:53:58	2012-04-19 15:53:58	VR2W-112615	A69-9001-1262	1
2012-04-19 06:30:00	2012-04-19 16:30:00	VR2W-112616	A69-9001-1262	1
2012-04-19 08:11:21	2012-04-19 18:11:21	VR2W-112615	A69-9001-1262	1
2012-04-19 22:47:54	2012-04-20 08:47:54	VR2W-112615	A69-9001-1262	1
2012-04-19 22:51:48	2012-04-20 08:51:48	VR2W-112615	A69-9001-1262	1
2012-04-20 00:31:32	2012-04-20 10:31:32	VR2W-112615	A69-9001-1262	1
2012-04-20 03:42:50	2012-04-20 13:42:50	VR2W-112616	A69-9001-1262	1
2012-04-20 05:25:01	2012-04-20 15:25:01	VR2W-112616	A69-9001-1262	1
2012-04-20 05:34:08	2012-04-20 15:34:08	VR2W-112616	A69-9001-1262	1
2012-04-20 05:59:01	2012-04-20 15:59:01	VR2W-112616	A69-9001-1262	1
2012-04-20 06:14:25	2012-04-20 16:14:25	VR2W-112616	A69-9001-1262	1
2012-04-20 06:36:52	2012-04-20 16:36:52	VR2W-112616	A69-9001-1262	1
2012-04-20 07:25:32	2012-04-20 17:25:32	VR2W-112616	A69-9001-1262	1
2012-04-20 08:08:37	2012-04-20 18:08:37	VR2W-112615	A69-9001-1262	1
2012-04-20 08:13:29	2012-04-20 18:13:29	VR2W-112615	A69-9001-1262	1
2012-04-21 00:48:19	2012-04-21 10:48:19	VR2W-112615	A69-9001-1262	1
2012-04-21 04:30:56	2012-04-21 14:30:56	VR2W-112616	A69-9001-1262	1
2012-04-21 04:59:28	2012-04-21 14:59:28	VR2W-112616	A69-9001-1262	1
2012-04-21 06:03:05	2012-04-21 16:03:05	VR2W-112616	A69-9001-1262	1
2012-04-21 06:10:08	2012-04-21 16:10:08	VR2W-112616	A69-9001-1262	1
2012-04-21 06:36:15	2012-04-21 16:36:15	VR2W-112615	A69-9001-1262	1
2012-04-21 06:54:19	2012-04-21 16:54:19	VR2W-112615	A69-9001-1262	1
2012-04-21 22:44:37	2012-04-22 08:44:37	VR2W-112616	A69-9001-1262	1
2012-04-22 01:08:07	2012-04-22 11:08:07	VR2W-112616	A69-9001-1262	1
2012-04-22 01:27:12	2012-04-22 11:27:12	VR2W-112616	A69-9001-1262	1
2012-04-22 03:29:17	2012-04-22 13:29:17	VR2W-112616	A69-9001-1262	1
2012-04-22 04:20:32	2012-04-22 14:20:32	VR2W-112615	A69-9001-1262	1
2012-04-22 04:28:57	2012-04-22 14:28:57	VR2W-112616	A69-9001-1262	1
2012-04-22 04:44:31	2012-04-22 14:44:31	VR2W-112616	A69-9001-1262	1
2012-04-22 05:10:45	2012-04-22 15:10:45	VR2W-112616	A69-9001-1262	1
2012-04-22 05:14:21	2012-04-22 15:14:21	VR2W-112616	A69-9001-1262	1
2012-04-22 05:18:18	2012-04-22 15:18:18	VR2W-112616	A69-9001-1262	1
2012-04-22 05:31:03	2012-04-22 15:31:03	VR2W-112616	A69-9001-1262	1
2012-04-22 06:04:43	2012-04-22 16:04:43	VR2W-112616	A69-9001-1262	1
2012-04-22 06:08:01	2012-04-22 16:08:01	VR2W-112615	A69-9001-1262	1
2012-04-22 06:33:34	2012-04-22 16:33:34	VR2W-112616	A69-9001-1262	1
2012-04-22 06:45:58	2012-04-22 16:45:58	VR2W-112616	A69-9001-1262	1
2012-04-22 07:12:00	2012-04-22 17:12:00	VR2W-112615	A69-9001-1262	1
2012-04-22 07:33:49	2012-04-22 17:33:49	VR2W-112616	A69-9001-1262	1
2012-04-22 07:38:04	2012-04-22 17:38:04	VR2W-112616	A69-9001-1262	1
2012-04-23 00:04:32	2012-04-23 10:04:32	VR2W-112616	A69-9001-1262	1
2012-04-23 02:53:58	2012-04-23 12:53:58	VR2W-112616	A69-9001-1262	1
2012-04-23 03:05:17	2012-04-23 13:05:17	VR2W-112616	A69-9001-1262	1
2012-04-23 03:19:07	2012-04-23 13:19:07	VR2W-112616	A69-9001-1262	1
2012-04-23 03:28:35	2012-04-23 13:28:35	VR2W-112616	A69-9001-1262	1
2012-04-23 04:31:41	2012-04-23 14:31:41	VR2W-112616	A69-9001-1262	1
2012-04-23 04:39:24	2012-04-23 14:39:24	VR2W-112616	A69-9001-1262	1
2012-04-23 05:09:10	2012-04-23 15:09:10	VR2W-112616	A69-9001-1262	1
2012-04-23 05:41:54	2012-04-23 15:41:54	VR2W-112616	A69-9001-1262	1
2012-04-23 05:57:44	2012-04-23 15:57:44	VR2W-112616	A69-9001-1262	1
2012-04-23 06:52:28	2012-04-23 16:52:28	VR2W-112616	A69-9001-1262	1
2012-04-23 07:57:51	2012-04-23 17:57:51	VR2W-112615	A69-9001-1262	1
2012-04-23 23:03:49	2012-04-24 09:03:49	VR2W-112615	A69-9001-1262	1
2012-04-24 00:17:46	2012-04-24 10:17:46	VR2W-112616	A69-9001-1262	1
2012-04-24 00:33:12	2012-04-24 10:33:12	VR2W-112616	A69-9001-1262	1
2012-04-24 00:37:30	2012-04-24 10:37:30	VR2W-112616	A69-9001-1262	1
2012-04-24 00:45:10	2012-04-24 10:45:10	VR2W-112616	A69-9001-1262	1
2012-04-24 01:29:43	2012-04-24 11:29:43	VR2W-112616	A69-9001-1262	1
2012-04-24 01:36:43	2012-04-24 11:36:43	VR2W-112616	A69-9001-1262	1
2012-04-24 01:52:49	2012-04-24 11:52:49	VR2W-112616	A69-9001-1262	1
2012-04-24 07:05:19	2012-04-24 17:05:19	VR2W-112615	A69-9001-1262	1
2012-04-25 00:51:13	2012-04-25 10:51:13	VR2W-112616	A69-9001-1262	1
2012-04-25 01:25:42	2012-04-25 11:25:42	VR2W-112616	A69-9001-1262	1
2012-04-25 03:16:44	2012-04-25 13:16:44	VR2W-112616	A69-9001-1262	1
2012-04-25 03:25:39	2012-04-25 13:25:39	VR2W-112616	A69-9001-1262	1
2012-04-25 04:27:48	2012-04-25 14:27:48	VR2W-112616	A69-9001-1262	1
2012-04-25 04:32:36	2012-04-25 14:32:36	VR2W-112616	A69-9001-1262	1
2012-04-25 05:51:41	2012-04-25 15:51:41	VR2W-112616	A69-9001-1262	1
2012-04-25 05:59:02	2012-04-25 15:59:02	VR2W-112616	A69-9001-1262	1
2012-04-25 06:11:38	2012-04-25 16:11:38	VR2W-112616	A69-9001-1262	1
2012-04-25 06:15:29	2012-04-25 16:15:29	VR2W-112616	A69-9001-1262	1
2012-04-25 06:23:59	2012-04-25 16:23:59	VR2W-112616	A69-9001-1262	1
2012-04-25 07:48:06	2012-04-25 17:48:06	VR2W-112615	A69-9001-1262	1
2012-04-25 08:09:37	2012-04-25 18:09:37	VR2W-112615	A69-9001-1262	1
2012-04-25 20:35:31	2012-04-26 06:35:31	VR2W-112616	A69-9001-1262	1
2012-04-26 00:17:58	2012-04-26 10:17:58	VR2W-112616	A69-9001-1262	1
2012-04-26 04:12:56	2012-04-26 14:12:56	VR2W-112615	A69-9001-1262	1
2012-04-26 04:31:07	2012-04-26 14:31:07	VR2W-112616	A69-9001-1262	1
2012-04-26 05:24:03	2012-04-26 15:24:03	VR2W-112616	A69-9001-1262	1
2012-04-26 06:16:52	2012-04-26 16:16:52	VR2W-112616	A69-9001-1262	1
2012-04-26 07:23:30	2012-04-26 17:23:30	VR2W-112615	A69-9001-1262	1
2012-04-26 07:35:16	2012-04-26 17:35:16	VR2W-112615	A69-9001-1262	1
2012-04-26 07:42:38	2012-04-26 17:42:38	VR2W-112615	A69-9001-1262	1
2012-04-26 20:09:29	2012-04-27 06:09:29	VR2W-112615	A69-9001-1262	0
2012-04-26 20:22:49	2012-04-27 06:22:49	VR2W-112616	A69-9001-1262	0
2012-04-27 00:01:04	2012-04-27 10:01:04	VR2W-112615	A69-9001-1262	1
2012-04-27 00:19:17	2012-04-27 10:19:17	VR2W-112615	A69-9001-1262	1
2012-04-27 01:16:10	2012-04-27 11:16:10	VR2W-112615	A69-9001-1262	1
2012-04-27 02:15:05	2012-04-27 12:15:05	VR2W-112615	A69-9001-1262	1
2012-04-27 02:47:21	2012-04-27 12:47:21	VR2W-112615	A69-9001-1262	1
2012-04-27 03:00:42	2012-04-27 13:00:42	VR2W-112616	A69-9001-1262	1
2012-04-27 03:24:50	2012-04-27 13:24:50	VR2W-112616	A69-9001-1262	1
2012-04-27 03:36:14	2012-04-27 13:36:14	VR2W-112616	A69-9001-1262	1
2012-04-27 03:43:18	2012-04-27 13:43:18	VR2W-112616	A69-9001-1262	1
2012-04-27 04:26:34	2012-04-27 14:26:34	VR2W-112616	A69-9001-1262	1
2012-04-27 05:04:42	2012-04-27 15:04:42	VR2W-112615	A69-9001-1262	1
2012-04-27 05:08:53	2012-04-27 15:08:53	VR2W-112616	A69-9001-1262	1
2012-04-27 05:17:36	2012-04-27 15:17:36	VR2W-112616	A69-9001-1262	1
2012-04-27 05:21:00	2012-04-27 15:21:00	VR2W-112616	A69-9001-1262	1
2012-04-27 05:24:35	2012-04-27 15:24:35	VR2W-112616	A69-9001-1262	1
2012-04-27 05:28:27	2012-04-27 15:28:27	VR2W-112616	A69-9001-1262	1
2012-04-27 05:51:13	2012-04-27 15:51:13	VR2W-112616	A69-9001-1262	1
2012-04-27 06:40:39	2012-04-27 16:40:39	VR2W-112616	A69-9001-1262	1
2012-04-27 07:01:18	2012-04-27 17:01:18	VR2W-112616	A69-9001-1262	1
2012-04-27 07:18:41	2012-04-27 17:18:41	VR2W-112616	A69-9001-1262	1
2012-04-27 07:22:02	2012-04-27 17:22:02	VR2W-112616	A69-9001-1262	1
2012-04-27 07:41:39	2012-04-27 17:41:39	VR2W-112615	A69-9001-1262	1
2012-04-27 08:02:36	2012-04-27 18:02:36	VR2W-112615	A69-9001-1262	1
2012-04-27 08:06:00	2012-04-27 18:06:00	VR2W-112615	A69-9001-1262	1
2012-04-27 22:36:02	2012-04-28 08:36:02	VR2W-112616	A69-9001-1262	1
2012-04-28 00:33:28	2012-04-28 10:33:28	VR2W-112615	A69-9001-1262	1
2012-04-28 01:24:43	2012-04-28 11:24:43	VR2W-112615	A69-9001-1262	1
2012-04-28 01:42:39	2012-04-28 11:42:39	VR2W-112616	A69-9001-1262	1
2012-04-28 02:11:29	2012-04-28 12:11:29	VR2W-112615	A69-9001-1262	1
2012-04-28 02:42:36	2012-04-28 12:42:36	VR2W-112615	A69-9001-1262	1
2012-04-28 03:54:00	2012-04-28 13:54:00	VR2W-112616	A69-9001-1262	1
2012-04-28 05:02:25	2012-04-28 15:02:25	VR2W-112616	A69-9001-1262	1
2012-04-28 05:15:01	2012-04-28 15:15:01	VR2W-112616	A69-9001-1262	1
2012-04-28 06:20:30	2012-04-28 16:20:30	VR2W-112616	A69-9001-1262	1
2012-04-28 07:53:34	2012-04-28 17:53:34	VR2W-112615	A69-9001-1262	1
2012-04-28 07:57:50	2012-04-28 17:57:50	VR2W-112616	A69-9001-1262	1
2012-04-28 08:10:45	2012-04-28 18:10:45	VR2W-112615	A69-9001-1262	1
2012-04-28 23:01:32	2012-04-29 09:01:32	VR2W-112616	A69-9001-1262	1
2012-04-28 23:54:49	2012-04-29 09:54:49	VR2W-112615	A69-9001-1262	1
2012-04-29 02:07:53	2012-04-29 12:07:53	VR2W-112615	A69-9001-1262	1
2012-04-29 04:34:08	2012-04-29 14:34:08	VR2W-112616	A69-9001-1262	1
2012-04-29 04:38:10	2012-04-29 14:38:10	VR2W-112616	A69-9001-1262	1
2012-04-29 04:47:23	2012-04-29 14:47:23	VR2W-112615	A69-9001-1262	1
2012-04-29 05:05:18	2012-04-29 15:05:18	VR2W-112615	A69-9001-1262	1
2012-04-29 05:42:16	2012-04-29 15:42:16	VR2W-112615	A69-9001-1262	1
2012-04-29 06:42:29	2012-04-29 16:42:29	VR2W-112615	A69-9001-1262	1
2012-04-29 06:58:16	2012-04-29 16:58:16	VR2W-112616	A69-9001-1262	1
2012-04-29 23:06:58	2012-04-30 09:06:58	VR2W-112615	A69-9001-1262	1
2012-04-30 01:31:04	2012-04-30 11:31:04	VR2W-112615	A69-9001-1262	1
2012-04-30 01:55:48	2012-04-30 11:55:48	VR2W-112616	A69-9001-1262	1
2012-04-30 02:07:56	2012-04-30 12:07:56	VR2W-112616	A69-9001-1262	1
2012-04-30 02:32:23	2012-04-30 12:32:23	VR2W-112616	A69-9001-1262	1
2012-04-30 03:34:41	2012-04-30 13:34:41	VR2W-112615	A69-9001-1262	1
2012-04-30 03:46:18	2012-04-30 13:46:18	VR2W-112615	A69-9001-1262	1
2012-04-30 05:13:05	2012-04-30 15:13:05	VR2W-112616	A69-9001-1262	1
2012-04-30 06:03:50	2012-04-30 16:03:50	VR2W-112616	A69-9001-1262	1
2012-05-01 00:42:20	2012-05-01 10:42:20	VR2W-112615	A69-9001-1262	1
2012-05-01 01:30:33	2012-05-01 11:30:33	VR2W-112616	A69-9001-1262	1
2012-05-01 04:19:50	2012-05-01 14:19:50	VR2W-112616	A69-9001-1262	1
2012-05-01 04:24:42	2012-05-01 14:24:42	VR2W-112616	A69-9001-1262	1
2012-05-01 04:34:15	2012-05-01 14:34:15	VR2W-112616	A69-9001-1262	1
2012-05-01 04:46:20	2012-05-01 14:46:20	VR2W-112616	A69-9001-1262	1
2012-05-01 05:05:28	2012-05-01 15:05:28	VR2W-112616	A69-9001-1262	1
2012-05-01 05:50:30	2012-05-01 15:50:30	VR2W-112616	A69-9001-1262	1
2012-05-01 06:11:54	2012-05-01 16:11:54	VR2W-112616	A69-9001-1262	1
2012-05-01 06:34:03	2012-05-01 16:34:03	VR2W-112616	A69-9001-1262	1
2012-05-01 07:31:23	2012-05-01 17:31:23	VR2W-112616	A69-9001-1262	1
2012-05-01 20:33:11	2012-05-02 06:33:11	VR2W-112616	A69-9001-1262	1
2012-05-02 01:34:01	2012-05-02 11:34:01	VR2W-112615	A69-9001-1262	1
2012-05-02 02:29:44	2012-05-02 12:29:44	VR2W-112616	A69-9001-1262	1
2012-05-02 02:42:29	2012-05-02 12:42:29	VR2W-112616	A69-9001-1262	1
2012-05-02 04:45:28	2012-05-02 14:45:28	VR2W-112616	A69-9001-1262	1
2012-05-02 05:13:19	2012-05-02 15:13:19	VR2W-112616	A69-9001-1262	1
2012-05-02 05:50:22	2012-05-02 15:50:22	VR2W-112616	A69-9001-1262	1
2012-05-02 06:25:18	2012-05-02 16:25:18	VR2W-112616	A69-9001-1262	1
2012-05-02 07:55:11	2012-05-02 17:55:11	VR2W-112615	A69-9001-1262	1
2012-05-02 20:47:13	2012-05-03 06:47:13	VR2W-112618	A69-9001-1262	1
2012-05-03 04:46:38	2012-05-03 14:46:38	VR2W-112616	A69-9001-1262	1
2012-05-03 05:47:18	2012-05-03 15:47:18	VR2W-112616	A69-9001-1262	1
2012-05-03 06:13:20	2012-05-03 16:13:20	VR2W-112616	A69-9001-1262	1
2012-05-03 06:47:45	2012-05-03 16:47:45	VR2W-112616	A69-9001-1262	1
2012-05-03 23:45:37	2012-05-04 09:45:37	VR2W-112615	A69-9001-1262	1
2012-05-04 00:51:18	2012-05-04 10:51:18	VR2W-112616	A69-9001-1262	1
2012-05-04 00:55:18	2012-05-04 10:55:18	VR2W-112616	A69-9001-1262	1
2012-05-04 02:40:50	2012-05-04 12:40:50	VR2W-112616	A69-9001-1262	1
2012-05-04 05:29:06	2012-05-04 15:29:06	VR2W-112616	A69-9001-1262	1
2012-05-04 05:32:38	2012-05-04 15:32:38	VR2W-112616	A69-9001-1262	1
2012-05-04 05:44:29	2012-05-04 15:44:29	VR2W-112616	A69-9001-1262	1
2012-05-04 05:48:41	2012-05-04 15:48:41	VR2W-112616	A69-9001-1262	1
2012-05-04 05:55:54	2012-05-04 15:55:54	VR2W-112616	A69-9001-1262	1
2012-05-04 06:00:04	2012-05-04 16:00:04	VR2W-112616	A69-9001-1262	1
2012-05-04 06:07:08	2012-05-04 16:07:08	VR2W-112616	A69-9001-1262	1
2012-05-04 06:11:06	2012-05-04 16:11:06	VR2W-112616	A69-9001-1262	1
2012-05-04 06:44:39	2012-05-04 16:44:39	VR2W-112616	A69-9001-1262	1
2012-05-04 06:48:30	2012-05-04 16:48:30	VR2W-112616	A69-9001-1262	1
2012-05-05 02:48:08	2012-05-05 12:48:08	VR2W-112615	A69-9001-1262	1
2012-05-05 05:24:45	2012-05-05 15:24:45	VR2W-112616	A69-9001-1262	1
2012-05-05 05:37:09	2012-05-05 15:37:09	VR2W-112616	A69-9001-1262	1
2012-05-05 05:54:14	2012-05-05 15:54:14	VR2W-112616	A69-9001-1262	1
2012-05-05 05:58:36	2012-05-05 15:58:36	VR2W-112616	A69-9001-1262	1
2012-05-05 06:10:30	2012-05-05 16:10:30	VR2W-112616	A69-9001-1262	1
2012-05-05 06:18:27	2012-05-05 16:18:27	VR2W-112616	A69-9001-1262	1
2012-05-05 06:27:26	2012-05-05 16:27:26	VR2W-112616	A69-9001-1262	1
2012-05-05 06:41:47	2012-05-05 16:41:47	VR2W-112616	A69-9001-1262	1
2012-05-05 07:38:09	2012-05-05 17:38:09	VR2W-112615	A69-9001-1262	1
2012-05-06 00:41:28	2012-05-06 10:41:28	VR2W-112616	A69-9001-1262	1
2012-05-06 00:50:17	2012-05-06 10:50:17	VR2W-112616	A69-9001-1262	1
2012-05-06 01:30:22	2012-05-06 11:30:22	VR2W-112616	A69-9001-1262	1
2012-05-06 01:45:57	2012-05-06 11:45:57	VR2W-112616	A69-9001-1262	1
2012-05-06 02:25:12	2012-05-06 12:25:12	VR2W-112616	A69-9001-1262	1
2012-05-06 02:34:01	2012-05-06 12:34:01	VR2W-112616	A69-9001-1262	1
2012-05-06 03:01:29	2012-05-06 13:01:29	VR2W-112615	A69-9001-1262	1
2012-05-06 03:13:19	2012-05-06 13:13:19	VR2W-112616	A69-9001-1262	1
2012-05-06 06:23:57	2012-05-06 16:23:57	VR2W-112616	A69-9001-1262	1
2012-05-06 06:50:17	2012-05-06 16:50:17	VR2W-112616	A69-9001-1262	1
2012-05-06 06:54:51	2012-05-06 16:54:51	VR2W-112616	A69-9001-1262	1
2012-05-06 07:06:28	2012-05-06 17:06:28	VR2W-112616	A69-9001-1262	1
2012-05-06 07:10:54	2012-05-06 17:10:54	VR2W-112616	A69-9001-1262	1
2012-05-06 07:19:25	2012-05-06 17:19:25	VR2W-112616	A69-9001-1262	1
2012-05-06 07:23:41	2012-05-06 17:23:41	VR2W-112616	A69-9001-1262	1
2012-05-06 07:31:16	2012-05-06 17:31:16	VR2W-112616	A69-9001-1262	1
2012-05-06 07:40:22	2012-05-06 17:40:22	VR2W-112616	A69-9001-1262	1
2012-05-06 23:59:45	2012-05-07 09:59:45	VR2W-112616	A69-9001-1262	1
2012-05-07 00:53:50	2012-05-07 10:53:50	VR2W-112616	A69-9001-1262	1
2012-05-07 01:41:40	2012-05-07 11:41:40	VR2W-112616	A69-9001-1262	1
2012-05-07 02:16:00	2012-05-07 12:16:00	VR2W-112615	A69-9001-1262	1
2012-05-07 02:28:47	2012-05-07 12:28:47	VR2W-112616	A69-9001-1262	1
2012-05-07 02:51:03	2012-05-07 12:51:03	VR2W-112616	A69-9001-1262	1
2012-05-07 03:51:41	2012-05-07 13:51:41	VR2W-112616	A69-9001-1262	1
2012-05-07 03:55:43	2012-05-07 13:55:43	VR2W-112616	A69-9001-1262	1
2012-05-07 06:54:39	2012-05-07 16:54:39	VR2W-112615	A69-9001-1262	1
2012-05-07 07:03:12	2012-05-07 17:03:12	VR2W-112616	A69-9001-1262	1
2012-05-07 07:19:01	2012-05-07 17:19:01	VR2W-112616	A69-9001-1262	1
2012-05-08 00:31:51	2012-05-08 10:31:51	VR2W-112616	A69-9001-1262	1
2012-05-08 00:46:26	2012-05-08 10:46:26	VR2W-112615	A69-9001-1262	1
2012-05-08 01:57:13	2012-05-08 11:57:13	VR2W-112615	A69-9001-1262	1
2012-05-08 03:10:52	2012-05-08 13:10:52	VR2W-112616	A69-9001-1262	1
2012-05-08 03:27:37	2012-05-08 13:27:37	VR2W-112616	A69-9001-1262	1
2012-05-08 04:42:06	2012-05-08 14:42:06	VR2W-112616	A69-9001-1262	1
2012-05-08 06:02:43	2012-05-08 16:02:43	VR2W-112615	A69-9001-1262	1
2012-05-08 07:03:05	2012-05-08 17:03:05	VR2W-112615	A69-9001-1262	1
2012-05-08 07:07:01	2012-05-08 17:07:01	VR2W-112615	A69-9001-1262	1
2012-05-08 07:27:03	2012-05-08 17:27:03	VR2W-112615	A69-9001-1262	1
2012-05-08 07:30:42	2012-05-08 17:30:42	VR2W-112616	A69-9001-1262	1
2012-05-08 07:33:52	2012-05-08 17:33:52	VR2W-112615	A69-9001-1262	1
2012-05-08 07:46:26	2012-05-08 17:46:26	VR2W-112615	A69-9001-1262	1
2012-05-08 07:51:13	2012-05-08 17:51:13	VR2W-112615	A69-9001-1262	1
2012-05-08 08:03:55	2012-05-08 18:03:55	VR2W-112615	A69-9001-1262	1
2012-05-08 08:08:09	2012-05-08 18:08:09	VR2W-112615	A69-9001-1262	1
2012-05-09 02:32:52	2012-05-09 12:32:52	VR2W-112616	A69-9001-1262	1
2012-05-09 02:48:54	2012-05-09 12:48:54	VR2W-112616	A69-9001-1262	1
2012-05-09 03:28:39	2012-05-09 13:28:39	VR2W-112616	A69-9001-1262	1
2012-05-09 04:51:12	2012-05-09 14:51:12	VR2W-112616	A69-9001-1262	1
2012-05-09 04:59:20	2012-05-09 14:59:20	VR2W-112616	A69-9001-1262	1
2012-05-09 05:03:37	2012-05-09 15:03:37	VR2W-112616	A69-9001-1262	1
2012-05-09 05:11:19	2012-05-09 15:11:19	VR2W-112616	A69-9001-1262	1
2012-05-09 05:16:10	2012-05-09 15:16:10	VR2W-112616	A69-9001-1262	1
2012-05-09 05:41:23	2012-05-09 15:41:23	VR2W-112616	A69-9001-1262	1
2012-05-09 05:56:38	2012-05-09 15:56:38	VR2W-112616	A69-9001-1262	1
2012-05-09 06:04:15	2012-05-09 16:04:15	VR2W-112615	A69-9001-1262	1
2012-05-09 06:22:33	2012-05-09 16:22:33	VR2W-112616	A69-9001-1262	1
2012-05-09 07:13:32	2012-05-09 17:13:32	VR2W-112615	A69-9001-1262	1
2012-05-09 07:22:44	2012-05-09 17:22:44	VR2W-112616	A69-9001-1262	1
2012-05-09 07:44:46	2012-05-09 17:44:46	VR2W-112615	A69-9001-1262	1
2012-05-09 07:49:30	2012-05-09 17:49:30	VR2W-112615	A69-9001-1262	1
2012-05-09 07:58:10	2012-05-09 17:58:10	VR2W-112615	A69-9001-1262	1
2012-05-09 08:01:30	2012-05-09 18:01:30	VR2W-112615	A69-9001-1262	1
2012-05-09 22:12:50	2012-05-10 08:12:50	VR2W-112618	A69-9001-1262	1
2012-05-10 01:22:03	2012-05-10 11:22:03	VR2W-112616	A69-9001-1262	1
2012-05-10 01:29:58	2012-05-10 11:29:58	VR2W-112616	A69-9001-1262	1
2012-05-10 02:48:53	2012-05-10 12:48:53	VR2W-112616	A69-9001-1262	1
2012-05-10 03:05:04	2012-05-10 13:05:04	VR2W-112616	A69-9001-1262	1
2012-05-10 03:42:14	2012-05-10 13:42:14	VR2W-112616	A69-9001-1262	1
2012-05-10 03:45:56	2012-05-10 13:45:56	VR2W-112616	A69-9001-1262	1
2012-05-10 04:00:33	2012-05-10 14:00:33	VR2W-112616	A69-9001-1262	1
2012-05-10 04:26:33	2012-05-10 14:26:33	VR2W-112616	A69-9001-1262	1
2012-05-10 04:56:35	2012-05-10 14:56:35	VR2W-112616	A69-9001-1262	1
2012-05-10 05:53:27	2012-05-10 15:53:27	VR2W-112616	A69-9001-1262	1
2012-05-10 06:02:14	2012-05-10 16:02:14	VR2W-112616	A69-9001-1262	1
2012-05-10 06:10:52	2012-05-10 16:10:52	VR2W-112615	A69-9001-1262	1
2012-05-10 06:18:42	2012-05-10 16:18:42	VR2W-112615	A69-9001-1262	1
2012-05-10 07:17:08	2012-05-10 17:17:08	VR2W-112616	A69-9001-1262	1
2012-05-10 07:21:05	2012-05-10 17:21:05	VR2W-112615	A69-9001-1262	1
2012-05-10 07:28:41	2012-05-10 17:28:41	VR2W-112615	A69-9001-1262	1
2012-05-10 07:33:22	2012-05-10 17:33:22	VR2W-112615	A69-9001-1262	1
2012-05-10 07:50:43	2012-05-10 17:50:43	VR2W-112615	A69-9001-1262	1
2012-05-10 07:54:29	2012-05-10 17:54:29	VR2W-112615	A69-9001-1262	1
2012-05-10 07:58:45	2012-05-10 17:58:45	VR2W-112615	A69-9001-1262	1
2012-05-11 00:19:26	2012-05-11 10:19:26	VR2W-112618	A69-9001-1262	1
2012-05-11 04:47:39	2012-05-11 14:47:39	VR2W-112618	A69-9001-1262	1
2012-05-11 06:27:29	2012-05-11 16:27:29	VR2W-112616	A69-9001-1262	1
2012-05-11 06:54:36	2012-05-11 16:54:36	VR2W-112615	A69-9001-1262	1
2012-05-11 07:36:55	2012-05-11 17:36:55	VR2W-112616	A69-9001-1262	1
2012-05-11 07:40:55	2012-05-11 17:40:55	VR2W-112615	A69-9001-1262	1
2012-05-11 07:55:27	2012-05-11 17:55:27	VR2W-112615	A69-9001-1262	1
2012-05-11 23:23:13	2012-05-12 09:23:13	VR2W-112618	A69-9001-1262	1
2012-05-12 01:30:14	2012-05-12 11:30:14	VR2W-112616	A69-9001-1262	1
2012-05-12 02:29:46	2012-05-12 12:29:46	VR2W-112616	A69-9001-1262	1
2012-05-12 03:04:01	2012-05-12 13:04:01	VR2W-112616	A69-9001-1262	1
2012-05-12 04:35:35	2012-05-12 14:35:35	VR2W-112616	A69-9001-1262	1
2012-05-12 04:48:23	2012-05-12 14:48:23	VR2W-112616	A69-9001-1262	1
2012-05-12 04:59:02	2012-05-12 14:59:02	VR2W-112616	A69-9001-1262	1
2012-05-12 05:35:23	2012-05-12 15:35:23	VR2W-112616	A69-9001-1262	1
2012-05-12 05:53:55	2012-05-12 15:53:55	VR2W-112616	A69-9001-1262	1
2012-05-12 05:58:12	2012-05-12 15:58:12	VR2W-112616	A69-9001-1262	1
2012-05-12 06:15:36	2012-05-12 16:15:36	VR2W-112616	A69-9001-1262	1
2012-05-12 06:37:15	2012-05-12 16:37:15	VR2W-112615	A69-9001-1262	1
2012-05-12 06:51:59	2012-05-12 16:51:59	VR2W-112616	A69-9001-1262	1
2012-05-12 07:10:23	2012-05-12 17:10:23	VR2W-112615	A69-9001-1262	1
2012-05-12 07:34:00	2012-05-12 17:34:00	VR2W-112615	A69-9001-1262	1
2012-05-12 07:38:54	2012-05-12 17:38:54	VR2W-112615	A69-9001-1262	1
2012-05-12 07:48:34	2012-05-12 17:48:34	VR2W-112615	A69-9001-1262	1
2012-05-12 07:48:53	2012-05-12 17:48:53	VR2W-112616	A69-9001-1262	1
2012-05-13 03:38:07	2012-05-13 13:38:07	VR2W-112615	A69-9001-1262	1
2012-05-13 04:06:25	2012-05-13 14:06:25	VR2W-112615	A69-9001-1262	1
2012-05-13 04:16:18	2012-05-13 14:16:18	VR2W-112616	A69-9001-1262	1
2012-05-13 04:20:53	2012-05-13 14:20:53	VR2W-112616	A69-9001-1262	1
2012-05-13 04:36:58	2012-05-13 14:36:58	VR2W-112616	A69-9001-1262	1
2012-05-13 04:45:32	2012-05-13 14:45:32	VR2W-112616	A69-9001-1262	1
2012-05-13 08:07:03	2012-05-13 18:07:03	VR2W-112615	A69-9001-1262	1
2012-05-13 22:42:58	2012-05-14 08:42:58	VR2W-112616	A69-9001-1262	1
2012-05-13 23:48:49	2012-05-14 09:48:49	VR2W-112615	A69-9001-1262	1
2012-05-14 00:12:01	2012-05-14 10:12:01	VR2W-112616	A69-9001-1262	1
2012-05-14 02:41:36	2012-05-14 12:41:36	VR2W-112615	A69-9001-1262	1
2012-05-14 04:43:37	2012-05-14 14:43:37	VR2W-112616	A69-9001-1262	1
2012-05-14 05:20:35	2012-05-14 15:20:35	VR2W-112616	A69-9001-1262	1
2012-05-14 06:27:47	2012-05-14 16:27:47	VR2W-112616	A69-9001-1262	1
2012-05-14 07:03:31	2012-05-14 17:03:31	VR2W-112615	A69-9001-1262	1
2012-05-14 07:21:49	2012-05-14 17:21:49	VR2W-112616	A69-9001-1262	1
2012-05-14 07:34:16	2012-05-14 17:34:16	VR2W-112615	A69-9001-1262	1
2012-05-14 07:46:22	2012-05-14 17:46:22	VR2W-112615	A69-9001-1262	1
2012-05-14 21:34:57	2012-05-15 07:34:57	VR2W-112618	A69-9001-1262	1
2012-05-15 03:42:24	2012-05-15 13:42:24	VR2W-112616	A69-9001-1262	1
2012-05-15 04:13:44	2012-05-15 14:13:44	VR2W-112616	A69-9001-1262	1
2012-05-15 04:41:21	2012-05-15 14:41:21	VR2W-112616	A69-9001-1262	1
2012-05-15 05:12:35	2012-05-15 15:12:35	VR2W-112616	A69-9001-1262	1
2012-05-15 05:26:06	2012-05-15 15:26:06	VR2W-112616	A69-9001-1262	1
2012-05-15 06:03:44	2012-05-15 16:03:44	VR2W-112616	A69-9001-1262	1
2012-05-15 06:18:05	2012-05-15 16:18:05	VR2W-112616	A69-9001-1262	1
2012-05-15 06:39:02	2012-05-15 16:39:02	VR2W-112616	A69-9001-1262	1
2012-05-15 07:29:34	2012-05-15 17:29:34	VR2W-112615	A69-9001-1262	1
2012-05-16 01:49:29	2012-05-16 11:49:29	VR2W-112615	A69-9001-1262	1
2012-05-16 02:14:15	2012-05-16 12:14:15	VR2W-112616	A69-9001-1262	1
2012-05-16 03:32:56	2012-05-16 13:32:56	VR2W-112615	A69-9001-1262	1
2012-05-16 03:50:28	2012-05-16 13:50:28	VR2W-112616	A69-9001-1262	1
2012-05-16 04:34:50	2012-05-16 14:34:50	VR2W-112616	A69-9001-1262	1
2012-05-16 05:08:51	2012-05-16 15:08:51	VR2W-112615	A69-9001-1262	1
2012-05-16 05:09:10	2012-05-16 15:09:10	VR2W-112616	A69-9001-1262	1
2012-05-16 05:40:01	2012-05-16 15:40:01	VR2W-112616	A69-9001-1262	1
2012-05-16 05:43:55	2012-05-16 15:43:55	VR2W-112616	A69-9001-1262	1
2012-05-16 06:25:39	2012-05-16 16:25:39	VR2W-112615	A69-9001-1262	1
2012-05-16 06:44:37	2012-05-16 16:44:37	VR2W-112616	A69-9001-1262	1
2012-05-16 07:41:06	2012-05-16 17:41:06	VR2W-112615	A69-9001-1262	1
2012-05-17 05:05:42	2012-05-17 15:05:42	VR2W-112616	A69-9001-1262	1
2012-05-17 05:17:48	2012-05-17 15:17:48	VR2W-112615	A69-9001-1262	1
2012-05-17 07:01:14	2012-05-17 17:01:14	VR2W-112615	A69-9001-1262	1
2012-05-17 07:41:00	2012-05-17 17:41:00	VR2W-112615	A69-9001-1262	1
2012-05-17 23:15:24	2012-05-18 09:15:24	VR2W-112616	A69-9001-1262	1
2012-05-18 02:25:25	2012-05-18 12:25:25	VR2W-112616	A69-9001-1262	1
2012-05-18 02:33:25	2012-05-18 12:33:25	VR2W-112616	A69-9001-1262	1
2012-05-18 05:30:34	2012-05-18 15:30:34	VR2W-112616	A69-9001-1262	1
2012-05-18 06:30:10	2012-05-18 16:30:10	VR2W-112616	A69-9001-1262	1
2012-05-18 07:44:30	2012-05-18 17:44:30	VR2W-112615	A69-9001-1262	1
2012-05-19 04:09:27	2012-05-19 14:09:27	VR2W-112616	A69-9001-1262	1
2012-05-19 06:25:29	2012-05-19 16:25:29	VR2W-112616	A69-9001-1262	1
2012-05-19 07:30:05	2012-05-19 17:30:05	VR2W-112615	A69-9001-1262	1
2012-05-19 07:51:48	2012-05-19 17:51:48	VR2W-112615	A69-9001-1262	1
2012-05-20 02:17:37	2012-05-20 12:17:37	VR2W-112616	A69-9001-1262	1
2012-05-20 02:29:37	2012-05-20 12:29:37	VR2W-112616	A69-9001-1262	1
2012-05-20 02:37:44	2012-05-20 12:37:44	VR2W-112616	A69-9001-1262	1
2012-05-20 02:45:45	2012-05-20 12:45:45	VR2W-112616	A69-9001-1262	1
2012-05-20 03:31:54	2012-05-20 13:31:54	VR2W-112616	A69-9001-1262	1
2012-05-20 04:37:25	2012-05-20 14:37:25	VR2W-112615	A69-9001-1262	1
2012-05-20 06:10:22	2012-05-20 16:10:22	VR2W-112616	A69-9001-1262	1
2012-05-20 07:14:22	2012-05-20 17:14:22	VR2W-112616	A69-9001-1262	1
2012-05-21 02:22:17	2012-05-21 12:22:17	VR2W-112616	A69-9001-1262	1
2012-05-21 03:13:02	2012-05-21 13:13:02	VR2W-112616	A69-9001-1262	1
2012-05-21 04:49:38	2012-05-21 14:49:38	VR2W-112615	A69-9001-1262	1
2012-05-21 05:05:40	2012-05-21 15:05:40	VR2W-112616	A69-9001-1262	1
2012-05-21 05:24:42	2012-05-21 15:24:42	VR2W-112616	A69-9001-1262	1
2012-05-21 06:25:41	2012-05-21 16:25:41	VR2W-112616	A69-9001-1262	1
2012-05-21 06:38:21	2012-05-21 16:38:21	VR2W-112616	A69-9001-1262	1
2012-05-22 02:42:38	2012-05-22 12:42:38	VR2W-112617	A69-9001-1262	1
2012-05-22 05:37:49	2012-05-22 15:37:49	VR2W-112616	A69-9001-1262	1
2012-05-22 06:20:38	2012-05-22 16:20:38	VR2W-112616	A69-9001-1262	1
2012-05-22 06:32:32	2012-05-22 16:32:32	VR2W-112616	A69-9001-1262	1
2012-05-22 07:08:30	2012-05-22 17:08:30	VR2W-112615	A69-9001-1262	1
2012-05-22 07:19:16	2012-05-22 17:19:16	VR2W-112615	A69-9001-1262	1
2012-05-22 07:27:27	2012-05-22 17:27:27	VR2W-112615	A69-9001-1262	1
2012-05-23 01:59:22	2012-05-23 11:59:22	VR2W-112616	A69-9001-1262	1
2012-05-23 02:46:35	2012-05-23 12:46:35	VR2W-112616	A69-9001-1262	1
2012-05-23 03:03:42	2012-05-23 13:03:42	VR2W-112616	A69-9001-1262	1
2012-05-23 04:04:03	2012-05-23 14:04:03	VR2W-112616	A69-9001-1262	1
2012-05-23 06:48:32	2012-05-23 16:48:32	VR2W-112616	A69-9001-1262	1
2012-05-23 07:05:09	2012-05-23 17:05:09	VR2W-112616	A69-9001-1262	1
2012-05-23 07:10:00	2012-05-23 17:10:00	VR2W-112616	A69-9001-1262	1
2012-05-23 07:19:04	2012-05-23 17:19:04	VR2W-112615	A69-9001-1262	1
2012-05-23 07:27:15	2012-05-23 17:27:15	VR2W-112615	A69-9001-1262	1
2012-05-23 07:31:35	2012-05-23 17:31:35	VR2W-112615	A69-9001-1262	1
2012-05-24 03:36:46	2012-05-24 13:36:46	VR2W-112616	A69-9001-1262	1
2012-05-24 03:54:23	2012-05-24 13:54:23	VR2W-112615	A69-9001-1262	1
2012-05-24 05:14:45	2012-05-24 15:14:45	VR2W-112615	A69-9001-1262	1
2012-05-24 06:06:57	2012-05-24 16:06:57	VR2W-112616	A69-9001-1262	1
2012-05-24 07:04:18	2012-05-24 17:04:18	VR2W-112616	A69-9001-1262	1
2012-05-25 01:05:40	2012-05-25 11:05:40	VR2W-112616	A69-9001-1262	1
2012-05-25 02:23:43	2012-05-25 12:23:43	VR2W-112616	A69-9001-1262	1
2012-05-25 02:28:14	2012-05-25 12:28:14	VR2W-112616	A69-9001-1262	1
2012-05-25 03:01:40	2012-05-25 13:01:40	VR2W-112616	A69-9001-1262	1
2012-05-25 04:38:44	2012-05-25 14:38:44	VR2W-112616	A69-9001-1262	1
2012-05-25 05:34:21	2012-05-25 15:34:21	VR2W-112616	A69-9001-1262	1
2012-05-25 05:37:56	2012-05-25 15:37:56	VR2W-112616	A69-9001-1262	1
2012-05-25 06:08:53	2012-05-25 16:08:53	VR2W-112616	A69-9001-1262	1
2012-05-25 07:25:42	2012-05-25 17:25:42	VR2W-112615	A69-9001-1262	1
2012-05-25 07:34:28	2012-05-25 17:34:28	VR2W-112615	A69-9001-1262	1
2012-05-26 00:57:05	2012-05-26 10:57:05	VR2W-112615	A69-9001-1262	1
2012-05-26 03:12:33	2012-05-26 13:12:33	VR2W-112616	A69-9001-1262	1
2012-05-26 06:49:01	2012-05-26 16:49:01	VR2W-112616	A69-9001-1262	1
2012-05-26 07:39:32	2012-05-26 17:39:32	VR2W-112616	A69-9001-1262	1
2012-05-27 02:24:49	2012-05-27 12:24:49	VR2W-112616	A69-9001-1262	1
2012-05-27 03:14:18	2012-05-27 13:14:18	VR2W-112616	A69-9001-1262	1
2012-05-27 03:41:15	2012-05-27 13:41:15	VR2W-112616	A69-9001-1262	1
2012-05-27 04:01:05	2012-05-27 14:01:05	VR2W-112616	A69-9001-1262	1
2012-05-27 04:21:59	2012-05-27 14:21:59	VR2W-112615	A69-9001-1262	1
2012-05-27 07:26:56	2012-05-27 17:26:56	VR2W-112615	A69-9001-1262	1
2012-05-27 07:35:20	2012-05-27 17:35:20	VR2W-112615	A69-9001-1262	1
2012-05-28 04:01:28	2012-05-28 14:01:28	VR2W-112615	A69-9001-1262	1
2012-05-28 06:41:48	2012-05-28 16:41:48	VR2W-112616	A69-9001-1262	1
2012-05-29 00:06:19	2012-05-29 10:06:19	VR2W-112618	A69-9001-1262	1
2012-05-29 03:01:33	2012-05-29 13:01:33	VR2W-112616	A69-9001-1262	1
2012-05-29 06:13:26	2012-05-29 16:13:26	VR2W-112615	A69-9001-1262	1
2012-05-29 07:12:15	2012-05-29 17:12:15	VR2W-112615	A69-9001-1262	1
2012-05-30 06:28:16	2012-05-30 16:28:16	VR2W-112616	A69-9001-1262	1
2012-05-31 04:23:19	2012-05-31 14:23:19	VR2W-112615	A69-9001-1262	1
2012-05-31 05:48:06	2012-05-31 15:48:06	VR2W-112616	A69-9001-1262	1
2012-05-31 23:55:19	2012-06-01 09:55:19	VR2W-112616	A69-9001-1262	1
2012-06-01 06:31:39	2012-06-01 16:31:39	VR2W-112616	A69-9001-1262	1
2012-06-01 06:58:10	2012-06-01 16:58:10	VR2W-112616	A69-9001-1262	1
2012-06-01 07:01:38	2012-06-01 17:01:38	VR2W-112616	A69-9001-1262	1
2012-06-01 07:09:21	2012-06-01 17:09:21	VR2W-112616	A69-9001-1262	1
2012-06-02 00:06:23	2012-06-02 10:06:23	VR2W-112616	A69-9001-1262	1
2012-06-02 00:39:20	2012-06-02 10:39:20	VR2W-112615	A69-9001-1262	1
2012-06-02 00:55:58	2012-06-02 10:55:58	VR2W-112615	A69-9001-1262	1
2012-06-02 08:04:40	2012-06-02 18:04:40	VR2W-112616	A69-9001-1262	1
2012-06-03 05:58:54	2012-06-03 15:58:54	VR2W-112616	A69-9001-1262	1
2012-06-03 06:38:11	2012-06-03 16:38:11	VR2W-112616	A69-9001-1262	1
2012-06-03 07:01:50	2012-06-03 17:01:50	VR2W-112615	A69-9001-1262	1
2012-06-03 07:10:21	2012-06-03 17:10:21	VR2W-112616	A69-9001-1262	1
2012-06-03 08:02:35	2012-06-03 18:02:35	VR2W-112615	A69-9001-1262	1
2012-06-04 02:53:53	2012-06-04 12:53:53	VR2W-112616	A69-9001-1262	1
2012-06-04 03:35:42	2012-06-04 13:35:42	VR2W-112615	A69-9001-1262	1
2012-06-04 06:59:34	2012-06-04 16:59:34	VR2W-112615	A69-9001-1262	1
2012-06-05 06:59:02	2012-06-05 16:59:02	VR2W-112615	A69-9001-1262	1
2012-06-05 07:10:33	2012-06-05 17:10:33	VR2W-112615	A69-9001-1262	1
2012-06-05 07:31:10	2012-06-05 17:31:10	VR2W-112616	A69-9001-1262	1
2012-06-05 07:35:00	2012-06-05 17:35:00	VR2W-112615	A69-9001-1262	1
2012-06-06 06:47:18	2012-06-06 16:47:18	VR2W-112615	A69-9001-1262	1
2012-06-06 07:43:13	2012-06-06 17:43:13	VR2W-112615	A69-9001-1262	1
2012-06-07 00:42:31	2012-06-07 10:42:31	VR2W-112615	A69-9001-1262	1
2012-06-07 01:24:07	2012-06-07 11:24:07	VR2W-112616	A69-9001-1262	1
2012-06-07 03:02:11	2012-06-07 13:02:11	VR2W-112616	A69-9001-1262	1
2012-06-07 07:40:22	2012-06-07 17:40:22	VR2W-112615	A69-9001-1262	1
2012-06-07 07:48:10	2012-06-07 17:48:10	VR2W-112615	A69-9001-1262	1
2012-06-07 07:58:12	2012-06-07 17:58:12	VR2W-112615	A69-9001-1262	1
2012-06-07 08:01:45	2012-06-07 18:01:45	VR2W-112615	A69-9001-1262	1
2012-06-07 22:53:16	2012-06-08 08:53:16	VR2W-112618	A69-9001-1262	1
2012-06-08 03:49:39	2012-06-08 13:49:39	VR2W-112616	A69-9001-1262	1
2012-06-08 04:11:50	2012-06-08 14:11:50	VR2W-112615	A69-9001-1262	1
2012-06-08 06:24:50	2012-06-08 16:24:50	VR2W-112616	A69-9001-1262	1
2012-06-08 06:59:40	2012-06-08 16:59:40	VR2W-112616	A69-9001-1262	1
2012-06-08 07:41:49	2012-06-08 17:41:49	VR2W-112615	A69-9001-1262	1
2012-06-08 21:13:45	2012-06-09 07:13:45	VR2W-112617	A69-9001-1262	1
2012-06-09 03:51:44	2012-06-09 13:51:44	VR2W-112616	A69-9001-1262	1
2012-06-09 03:58:55	2012-06-09 13:58:55	VR2W-112616	A69-9001-1262	1
2012-06-09 04:33:42	2012-06-09 14:33:42	VR2W-112616	A69-9001-1262	1
2012-06-09 05:16:52	2012-06-09 15:16:52	VR2W-112616	A69-9001-1262	1
2012-06-09 05:20:26	2012-06-09 15:20:26	VR2W-112616	A69-9001-1262	1
2012-06-09 05:28:45	2012-06-09 15:28:45	VR2W-112616	A69-9001-1262	1
2012-06-09 05:49:51	2012-06-09 15:49:51	VR2W-112616	A69-9001-1262	1
2012-06-09 05:58:03	2012-06-09 15:58:03	VR2W-112616	A69-9001-1262	1
2012-06-09 06:35:03	2012-06-09 16:35:03	VR2W-112615	A69-9001-1262	1
2012-06-09 07:35:04	2012-06-09 17:35:04	VR2W-112616	A69-9001-1262	1
2012-06-09 07:47:03	2012-06-09 17:47:03	VR2W-112615	A69-9001-1262	1
2012-06-10 01:39:05	2012-06-10 11:39:05	VR2W-112615	A69-9001-1262	1
2012-06-10 05:12:28	2012-06-10 15:12:28	VR2W-112616	A69-9001-1262	1
2012-06-10 05:34:40	2012-06-10 15:34:40	VR2W-112616	A69-9001-1262	1
2012-06-10 05:56:27	2012-06-10 15:56:27	VR2W-112616	A69-9001-1262	1
2012-06-10 07:51:10	2012-06-10 17:51:10	VR2W-112616	A69-9001-1262	1
2012-06-11 02:08:49	2012-06-11 12:08:49	VR2W-112616	A69-9001-1262	1
2012-06-11 02:19:08	2012-06-11 12:19:08	VR2W-112616	A69-9001-1262	1
2012-06-11 03:37:00	2012-06-11 13:37:00	VR2W-112616	A69-9001-1262	1
2012-06-11 03:41:47	2012-06-11 13:41:47	VR2W-112616	A69-9001-1262	1
2012-06-11 03:50:51	2012-06-11 13:50:51	VR2W-112616	A69-9001-1262	1
2012-06-11 04:08:00	2012-06-11 14:08:00	VR2W-112616	A69-9001-1262	1
2012-06-11 04:55:59	2012-06-11 14:55:59	VR2W-112616	A69-9001-1262	1
2012-06-11 06:01:00	2012-06-11 16:01:00	VR2W-112616	A69-9001-1262	1
2012-06-11 07:27:16	2012-06-11 17:27:16	VR2W-112615	A69-9001-1262	1
2012-06-11 20:41:54	2012-06-12 06:41:54	VR2W-112616	A69-9001-1262	1
2012-06-12 03:39:41	2012-06-12 13:39:41	VR2W-112615	A69-9001-1262	1
2012-06-12 04:46:42	2012-06-12 14:46:42	VR2W-112615	A69-9001-1262	1
2012-06-12 05:47:41	2012-06-12 15:47:41	VR2W-112615	A69-9001-1262	1
2012-06-12 07:18:59	2012-06-12 17:18:59	VR2W-112615	A69-9001-1262	1
2012-06-12 07:48:42	2012-06-12 17:48:42	VR2W-112615	A69-9001-1262	1
2012-06-13 03:11:06	2012-06-13 13:11:06	VR2W-112616	A69-9001-1262	1
2012-06-13 04:14:43	2012-06-13 14:14:43	VR2W-112615	A69-9001-1262	1
2012-06-13 04:35:24	2012-06-13 14:35:24	VR2W-112616	A69-9001-1262	1
2012-06-13 04:50:12	2012-06-13 14:50:12	VR2W-112616	A69-9001-1262	1
2012-06-13 05:06:33	2012-06-13 15:06:33	VR2W-112616	A69-9001-1262	1
2012-06-13 05:22:45	2012-06-13 15:22:45	VR2W-112616	A69-9001-1262	1
2012-06-13 06:33:45	2012-06-13 16:33:45	VR2W-112616	A69-9001-1262	1
2012-06-13 07:29:01	2012-06-13 17:29:01	VR2W-112615	A69-9001-1262	1
2012-06-14 01:29:11	2012-06-14 11:29:11	VR2W-112618	A69-9001-1262	1
2012-06-14 04:47:33	2012-06-14 14:47:33	VR2W-112616	A69-9001-1262	1
2012-06-14 05:15:37	2012-06-14 15:15:37	VR2W-112615	A69-9001-1262	1
2012-06-14 05:39:52	2012-06-14 15:39:52	VR2W-112615	A69-9001-1262	1
2012-06-14 06:10:39	2012-06-14 16:10:39	VR2W-112616	A69-9001-1262	1
2012-06-14 06:23:23	2012-06-14 16:23:23	VR2W-112616	A69-9001-1262	1
2012-06-14 06:39:08	2012-06-14 16:39:08	VR2W-112616	A69-9001-1262	1
2012-06-14 06:51:09	2012-06-14 16:51:09	VR2W-112615	A69-9001-1262	1
2012-06-14 07:23:44	2012-06-14 17:23:44	VR2W-112616	A69-9001-1262	1
2012-06-14 07:41:41	2012-06-14 17:41:41	VR2W-112615	A69-9001-1262	1
2012-06-15 04:30:41	2012-06-15 14:30:41	VR2W-112616	A69-9001-1262	1
2012-06-15 05:12:27	2012-06-15 15:12:27	VR2W-112616	A69-9001-1262	1
2012-06-15 05:51:06	2012-06-15 15:51:06	VR2W-112615	A69-9001-1262	1
2012-06-15 07:17:10	2012-06-15 17:17:10	VR2W-112616	A69-9001-1262	1
2012-06-16 01:36:02	2012-06-16 11:36:02	VR2W-112615	A69-9001-1262	1
2012-06-16 01:55:31	2012-06-16 11:55:31	VR2W-112616	A69-9001-1262	1
2012-06-16 02:45:10	2012-06-16 12:45:10	VR2W-112616	A69-9001-1262	1
2012-06-16 02:56:02	2012-06-16 12:56:02	VR2W-112616	A69-9001-1262	1
2012-06-16 03:11:44	2012-06-16 13:11:44	VR2W-112616	A69-9001-1262	1
2012-06-16 04:06:22	2012-06-16 14:06:22	VR2W-112616	A69-9001-1262	1
2012-06-16 05:21:19	2012-06-16 15:21:19	VR2W-112616	A69-9001-1262	1
2012-06-16 06:19:28	2012-06-16 16:19:28	VR2W-112616	A69-9001-1262	1
2012-06-16 06:41:02	2012-06-16 16:41:02	VR2W-112616	A69-9001-1262	1
2012-06-16 06:49:48	2012-06-16 16:49:48	VR2W-112616	A69-9001-1262	1
2012-06-16 07:20:43	2012-06-16 17:20:43	VR2W-112615	A69-9001-1262	1
2012-06-16 07:56:26	2012-06-16 17:56:26	VR2W-112615	A69-9001-1262	1
2012-06-17 00:37:41	2012-06-17 10:37:41	VR2W-112616	A69-9001-1262	1
2012-06-17 01:27:21	2012-06-17 11:27:21	VR2W-112616	A69-9001-1262	1
2012-06-17 01:57:37	2012-06-17 11:57:37	VR2W-112616	A69-9001-1262	1
2012-06-17 02:06:05	2012-06-17 12:06:05	VR2W-112616	A69-9001-1262	1
2012-06-17 04:14:52	2012-06-17 14:14:52	VR2W-112616	A69-9001-1262	1
2012-06-17 04:40:01	2012-06-17 14:40:01	VR2W-112616	A69-9001-1262	1
2012-06-17 05:23:00	2012-06-17 15:23:00	VR2W-112615	A69-9001-1262	1
2012-06-17 07:30:13	2012-06-17 17:30:13	VR2W-112615	A69-9001-1262	1
2012-06-18 03:10:11	2012-06-18 13:10:11	VR2W-112616	A69-9001-1262	1
2012-06-18 05:11:02	2012-06-18 15:11:02	VR2W-112616	A69-9001-1262	1
2012-06-18 07:00:54	2012-06-18 17:00:54	VR2W-112616	A69-9001-1262	1
2012-06-18 07:25:08	2012-06-18 17:25:08	VR2W-112615	A69-9001-1262	1
2012-06-19 00:38:42	2012-06-19 10:38:42	VR2W-112616	A69-9001-1262	1
2012-06-19 00:53:02	2012-06-19 10:53:02	VR2W-112616	A69-9001-1262	1
2012-06-19 02:11:13	2012-06-19 12:11:13	VR2W-112616	A69-9001-1262	1
2012-06-19 05:05:09	2012-06-19 15:05:09	VR2W-112616	A69-9001-1262	1
2012-06-19 06:46:45	2012-06-19 16:46:45	VR2W-112615	A69-9001-1262	1
2012-06-19 07:29:56	2012-06-19 17:29:56	VR2W-112615	A69-9001-1262	1
2012-06-20 02:50:57	2012-06-20 12:50:57	VR2W-112615	A69-9001-1262	1
2012-06-20 03:11:51	2012-06-20 13:11:51	VR2W-112615	A69-9001-1262	1
2012-06-20 04:30:44	2012-06-20 14:30:44	VR2W-112616	A69-9001-1262	1
2012-06-20 05:08:00	2012-06-20 15:08:00	VR2W-112616	A69-9001-1262	1
2012-06-20 06:38:26	2012-06-20 16:38:26	VR2W-112615	A69-9001-1262	1
2012-06-20 06:53:25	2012-06-20 16:53:25	VR2W-112615	A69-9001-1262	1
2012-06-20 07:24:22	2012-06-20 17:24:22	VR2W-112615	A69-9001-1262	1
2012-06-20 07:32:08	2012-06-20 17:32:08	VR2W-112615	A69-9001-1262	1
2012-06-21 02:03:06	2012-06-21 12:03:06	VR2W-112615	A69-9001-1262	1
2012-06-21 04:10:13	2012-06-21 14:10:13	VR2W-112616	A69-9001-1262	1
2012-06-21 04:45:00	2012-06-21 14:45:00	VR2W-112615	A69-9001-1262	1
2012-06-21 04:49:41	2012-06-21 14:49:41	VR2W-112615	A69-9001-1262	1
2012-06-21 06:29:17	2012-06-21 16:29:17	VR2W-112616	A69-9001-1262	1
2012-06-21 06:32:59	2012-06-21 16:32:59	VR2W-112616	A69-9001-1262	1
2012-06-21 06:50:45	2012-06-21 16:50:45	VR2W-112615	A69-9001-1262	1
2012-06-21 06:59:19	2012-06-21 16:59:19	VR2W-112616	A69-9001-1262	1
2012-06-21 07:23:54	2012-06-21 17:23:54	VR2W-112615	A69-9001-1262	1
2012-06-21 07:24:19	2012-06-21 17:24:19	VR2W-112616	A69-9001-1262	1
2012-06-21 07:41:28	2012-06-21 17:41:28	VR2W-112615	A69-9001-1262	1
2012-06-22 06:16:50	2012-06-22 16:16:50	VR2W-112616	A69-9001-1262	1
2012-06-22 06:24:36	2012-06-22 16:24:36	VR2W-112616	A69-9001-1262	1
2012-06-23 06:37:22	2012-06-23 16:37:22	VR2W-112616	A69-9001-1262	1
2012-06-23 07:27:27	2012-06-23 17:27:27	VR2W-112615	A69-9001-1262	1
2012-06-23 07:40:37	2012-06-23 17:40:37	VR2W-112615	A69-9001-1262	1
2012-06-23 08:08:02	2012-06-23 18:08:02	VR2W-112615	A69-9001-1262	1
2012-06-24 02:39:49	2012-06-24 12:39:49	VR2W-112616	A69-9001-1262	1
2012-06-24 07:23:38	2012-06-24 17:23:38	VR2W-112615	A69-9001-1262	1
2012-06-24 07:36:05	2012-06-24 17:36:05	VR2W-112615	A69-9001-1262	1
2012-06-24 20:47:05	2012-06-25 06:47:05	VR2W-112616	A69-9001-1262	1
2012-06-25 03:02:09	2012-06-25 13:02:09	VR2W-112616	A69-9001-1262	1
2012-06-25 03:22:21	2012-06-25 13:22:21	VR2W-112616	A69-9001-1262	1
2012-06-25 05:14:02	2012-06-25 15:14:02	VR2W-112616	A69-9001-1262	1
2012-06-25 05:58:50	2012-06-25 15:58:50	VR2W-112616	A69-9001-1262	1
2012-06-25 06:54:34	2012-06-25 16:54:34	VR2W-112616	A69-9001-1262	1
2012-06-25 07:28:03	2012-06-25 17:28:03	VR2W-112615	A69-9001-1262	1
2012-06-25 07:54:11	2012-06-25 17:54:11	VR2W-112615	A69-9001-1262	1
2012-06-25 20:42:42	2012-06-26 06:42:42	VR2W-112616	A69-9001-1262	1
2012-06-26 05:56:42	2012-06-26 15:56:42	VR2W-112616	A69-9001-1262	1
2012-06-26 06:01:00	2012-06-26 16:01:00	VR2W-112615	A69-9001-1262	1
2012-06-26 06:59:17	2012-06-26 16:59:17	VR2W-112616	A69-9001-1262	1
2012-06-26 07:06:42	2012-06-26 17:06:42	VR2W-112616	A69-9001-1262	1
2012-06-26 07:27:43	2012-06-26 17:27:43	VR2W-112616	A69-9001-1262	1
2012-06-26 07:38:57	2012-06-26 17:38:57	VR2W-112616	A69-9001-1262	1
2012-06-27 03:14:56	2012-06-27 13:14:56	VR2W-112616	A69-9001-1262	1
2012-06-27 03:24:57	2012-06-27 13:24:57	VR2W-112616	A69-9001-1262	1
2012-06-27 04:42:59	2012-06-27 14:42:59	VR2W-112616	A69-9001-1262	1
2012-06-27 05:14:09	2012-06-27 15:14:09	VR2W-112616	A69-9001-1262	1
2012-06-27 05:30:48	2012-06-27 15:30:48	VR2W-112616	A69-9001-1262	1
2012-06-27 05:33:43	2012-06-27 15:33:43	VR2W-112615	A69-9001-1262	1
2012-06-27 05:53:49	2012-06-27 15:53:49	VR2W-112616	A69-9001-1262	1
2012-06-27 07:12:21	2012-06-27 17:12:21	VR2W-112616	A69-9001-1262	1
2012-06-27 07:45:26	2012-06-27 17:45:26	VR2W-112615	A69-9001-1262	1
2012-06-28 03:59:02	2012-06-28 13:59:02	VR2W-112616	A69-9001-1262	1
2012-06-28 04:09:29	2012-06-28 14:09:29	VR2W-112616	A69-9001-1262	1
2012-06-28 04:57:17	2012-06-28 14:57:17	VR2W-112616	A69-9001-1262	1
2012-06-28 05:52:04	2012-06-28 15:52:04	VR2W-112616	A69-9001-1262	1
2012-06-28 05:55:33	2012-06-28 15:55:33	VR2W-112616	A69-9001-1262	1
2012-06-29 06:14:30	2012-06-29 16:14:30	VR2W-112615	A69-9001-1262	1
2012-06-29 07:33:32	2012-06-29 17:33:32	VR2W-112617	A69-9001-1262	1
2012-06-30 03:10:42	2012-06-30 13:10:42	VR2W-112615	A69-9001-1262	1
2012-06-30 03:11:08	2012-06-30 13:11:08	VR2W-112616	A69-9001-1262	1
2012-06-30 05:44:10	2012-06-30 15:44:10	VR2W-112616	A69-9001-1262	1
2012-06-30 06:40:17	2012-06-30 16:40:17	VR2W-112616	A69-9001-1262	1
2012-07-01 06:36:14	2012-07-01 16:36:14	VR2W-112615	A69-9001-1262	1
2012-07-01 07:03:42	2012-07-01 17:03:42	VR2W-112616	A69-9001-1262	1
2012-07-01 22:30:24	2012-07-02 08:30:24	VR2W-112618	A69-9001-1262	1
2012-07-02 02:33:00	2012-07-02 12:33:00	VR2W-112615	A69-9001-1262	1
2012-07-02 06:41:05	2012-07-02 16:41:05	VR2W-112616	A69-9001-1262	1
2012-07-02 07:00:30	2012-07-02 17:00:30	VR2W-112616	A69-9001-1262	1
2012-07-03 05:49:25	2012-07-03 15:49:25	VR2W-112616	A69-9001-1262	1
2012-07-04 02:36:19	2012-07-04 12:36:19	VR2W-112616	A69-9001-1262	1
2012-07-04 02:52:36	2012-07-04 12:52:36	VR2W-112616	A69-9001-1262	1
2012-07-04 03:00:25	2012-07-04 13:00:25	VR2W-112616	A69-9001-1262	1
2012-07-05 03:03:40	2012-07-05 13:03:40	VR2W-112616	A69-9001-1262	1
2012-07-05 03:38:19	2012-07-05 13:38:19	VR2W-112616	A69-9001-1262	1
2012-07-05 03:49:35	2012-07-05 13:49:35	VR2W-112616	A69-9001-1262	1
2012-07-05 04:12:28	2012-07-05 14:12:28	VR2W-112616	A69-9001-1262	1
2012-07-05 04:24:07	2012-07-05 14:24:07	VR2W-112616	A69-9001-1262	1
2012-07-05 04:27:24	2012-07-05 14:27:24	VR2W-112615	A69-9001-1262	1
2012-07-05 05:20:47	2012-07-05 15:20:47	VR2W-112615	A69-9001-1262	1
2012-07-05 07:06:37	2012-07-05 17:06:37	VR2W-112615	A69-9001-1262	1
2012-07-05 07:11:21	2012-07-05 17:11:21	VR2W-112615	A69-9001-1262	1
2012-07-05 07:20:00	2012-07-05 17:20:00	VR2W-112615	A69-9001-1262	1
2012-07-05 07:26:44	2012-07-05 17:26:44	VR2W-112615	A69-9001-1262	1
2012-07-05 07:30:16	2012-07-05 17:30:16	VR2W-112615	A69-9001-1262	1
2012-07-05 22:52:16	2012-07-06 08:52:16	VR2W-112618	A69-9001-1262	1
2012-07-06 03:16:20	2012-07-06 13:16:20	VR2W-112615	A69-9001-1262	1
2012-07-06 03:23:47	2012-07-06 13:23:47	VR2W-112616	A69-9001-1262	1
2012-07-06 04:16:48	2012-07-06 14:16:48	VR2W-112615	A69-9001-1262	1
2012-07-06 05:29:15	2012-07-06 15:29:15	VR2W-112616	A69-9001-1262	1
2012-07-06 05:42:47	2012-07-06 15:42:47	VR2W-112616	A69-9001-1262	1
2012-07-06 05:50:54	2012-07-06 15:50:54	VR2W-112616	A69-9001-1262	1
2012-07-06 06:52:29	2012-07-06 16:52:29	VR2W-112615	A69-9001-1262	1
2012-07-06 07:29:27	2012-07-06 17:29:27	VR2W-112615	A69-9001-1262	1
2012-07-06 22:41:04	2012-07-07 08:41:04	VR2W-112618	A69-9001-1262	1
2012-07-07 02:37:31	2012-07-07 12:37:31	VR2W-112615	A69-9001-1262	1
2012-07-07 03:52:45	2012-07-07 13:52:45	VR2W-112616	A69-9001-1262	1
2012-07-07 04:36:35	2012-07-07 14:36:35	VR2W-112616	A69-9001-1262	1
2012-07-07 05:43:17	2012-07-07 15:43:17	VR2W-112616	A69-9001-1262	1
2012-07-07 06:07:20	2012-07-07 16:07:20	VR2W-112616	A69-9001-1262	1
2012-07-07 06:14:24	2012-07-07 16:14:24	VR2W-112616	A69-9001-1262	1
2012-07-07 06:38:27	2012-07-07 16:38:27	VR2W-112616	A69-9001-1262	1
2012-07-07 06:49:46	2012-07-07 16:49:46	VR2W-112616	A69-9001-1262	1
2012-07-07 20:47:44	2012-07-08 06:47:44	VR2W-112616	A69-9001-1262	1
2012-07-08 05:37:24	2012-07-08 15:37:24	VR2W-112616	A69-9001-1262	1
2012-07-08 07:23:23	2012-07-08 17:23:23	VR2W-112615	A69-9001-1262	1
2012-07-08 07:28:12	2012-07-08 17:28:12	VR2W-112615	A69-9001-1262	1
2012-07-08 07:37:30	2012-07-08 17:37:30	VR2W-112615	A69-9001-1262	1
2012-07-08 07:41:41	2012-07-08 17:41:41	VR2W-112615	A69-9001-1262	1
2012-07-09 05:33:14	2012-07-09 15:33:14	VR2W-112616	A69-9001-1262	1
2012-07-09 08:11:38	2012-07-09 18:11:38	VR2W-112615	A69-9001-1262	1
2012-07-09 21:05:20	2012-07-10 07:05:20	VR2W-112618	A69-9001-1262	1
2012-07-09 22:11:24	2012-07-10 08:11:24	VR2W-112618	A69-9001-1262	1
2012-07-10 01:32:07	2012-07-10 11:32:07	VR2W-112618	A69-9001-1262	1
2012-07-10 04:42:29	2012-07-10 14:42:29	VR2W-112616	A69-9001-1262	1
2012-07-10 07:49:55	2012-07-10 17:49:55	VR2W-112615	A69-9001-1262	1
2012-07-11 03:46:50	2012-07-11 13:46:50	VR2W-112615	A69-9001-1262	1
2012-07-11 20:59:03	2012-07-12 06:59:03	VR2W-112618	A69-9001-1262	1
2012-07-11 23:15:45	2012-07-12 09:15:45	VR2W-112618	A69-9001-1262	1
2012-07-12 02:51:13	2012-07-12 12:51:13	VR2W-112618	A69-9001-1262	1
2012-07-12 03:31:26	2012-07-12 13:31:26	VR2W-112616	A69-9001-1262	1
2012-07-12 05:10:05	2012-07-12 15:10:05	VR2W-112616	A69-9001-1262	1
2012-07-12 05:39:39	2012-07-12 15:39:39	VR2W-112616	A69-9001-1262	1
2012-07-12 07:29:59	2012-07-12 17:29:59	VR2W-112615	A69-9001-1262	1
2012-07-12 22:24:44	2012-07-13 08:24:44	VR2W-112618	A69-9001-1262	1
2012-07-13 02:19:18	2012-07-13 12:19:18	VR2W-112616	A69-9001-1262	1
2012-07-13 04:01:22	2012-07-13 14:01:22	VR2W-112616	A69-9001-1262	1
2012-07-13 04:43:04	2012-07-13 14:43:04	VR2W-112616	A69-9001-1262	1
2012-07-13 04:46:42	2012-07-13 14:46:42	VR2W-112615	A69-9001-1262	1
2012-07-13 05:38:23	2012-07-13 15:38:23	VR2W-112616	A69-9001-1262	1
2012-07-14 03:44:51	2012-07-14 13:44:51	VR2W-112616	A69-9001-1262	1
2012-07-14 03:49:16	2012-07-14 13:49:16	VR2W-112615	A69-9001-1262	1
2012-07-14 04:30:26	2012-07-14 14:30:26	VR2W-112616	A69-9001-1262	1
2012-07-14 04:45:46	2012-07-14 14:45:46	VR2W-112615	A69-9001-1262	1
2012-07-15 00:44:12	2012-07-15 10:44:12	VR2W-112618	A69-9001-1262	1
2012-07-15 02:44:44	2012-07-15 12:44:44	VR2W-112616	A69-9001-1262	1
2012-07-15 04:46:11	2012-07-15 14:46:11	VR2W-112616	A69-9001-1262	1
2012-07-15 04:59:34	2012-07-15 14:59:34	VR2W-112616	A69-9001-1262	1
2012-07-15 06:06:32	2012-07-15 16:06:32	VR2W-112616	A69-9001-1262	1
2012-07-15 06:10:43	2012-07-15 16:10:43	VR2W-112616	A69-9001-1262	1
2012-07-15 06:39:26	2012-07-15 16:39:26	VR2W-112616	A69-9001-1262	1
2012-07-15 06:55:12	2012-07-15 16:55:12	VR2W-112615	A69-9001-1262	1
2012-07-15 07:11:46	2012-07-15 17:11:46	VR2W-112616	A69-9001-1262	1
2012-07-16 02:55:05	2012-07-16 12:55:05	VR2W-112616	A69-9001-1262	1
2012-07-16 05:52:22	2012-07-16 15:52:22	VR2W-112616	A69-9001-1262	1
2012-07-16 20:34:32	2012-07-17 06:34:32	VR2W-112616	A69-9001-1262	1
2012-07-17 02:07:29	2012-07-17 12:07:29	VR2W-112616	A69-9001-1262	1
2012-07-17 02:15:51	2012-07-17 12:15:51	VR2W-112616	A69-9001-1262	1
2012-07-17 02:29:32	2012-07-17 12:29:32	VR2W-112616	A69-9001-1262	1
2012-07-17 03:03:46	2012-07-17 13:03:46	VR2W-112616	A69-9001-1262	1
2012-07-17 06:31:33	2012-07-17 16:31:33	VR2W-112616	A69-9001-1262	1
2012-07-17 06:35:53	2012-07-17 16:35:53	VR2W-112616	A69-9001-1262	1
2012-07-17 07:14:11	2012-07-17 17:14:11	VR2W-112615	A69-9001-1262	1
2012-07-17 23:55:56	2012-07-18 09:55:56	VR2W-112618	A69-9001-1262	1
2012-07-18 00:29:44	2012-07-18 10:29:44	VR2W-112618	A69-9001-1262	1
2012-07-18 01:40:38	2012-07-18 11:40:38	VR2W-112616	A69-9001-1262	1
2012-07-18 01:53:51	2012-07-18 11:53:51	VR2W-112616	A69-9001-1262	1
2012-07-18 01:58:40	2012-07-18 11:58:40	VR2W-112616	A69-9001-1262	1
2012-07-18 04:32:33	2012-07-18 14:32:33	VR2W-112615	A69-9001-1262	1
2012-07-18 04:39:23	2012-07-18 14:39:23	VR2W-112615	A69-9001-1262	1
2012-07-18 06:18:01	2012-07-18 16:18:01	VR2W-112616	A69-9001-1262	1
2012-07-18 07:41:35	2012-07-18 17:41:35	VR2W-112615	A69-9001-1262	1
2012-07-18 08:11:21	2012-07-18 18:11:21	VR2W-112615	A69-9001-1262	1
2012-07-20 05:04:06	2012-07-20 15:04:06	VR2W-112615	A69-9001-1262	1
2012-07-20 06:37:37	2012-07-20 16:37:37	VR2W-112616	A69-9001-1262	1
2012-07-20 07:00:47	2012-07-20 17:00:47	VR2W-112616	A69-9001-1262	1
2012-07-20 07:09:01	2012-07-20 17:09:01	VR2W-112616	A69-9001-1262	1
2012-07-21 02:00:50	2012-07-21 12:00:50	VR2W-112616	A69-9001-1262	1
2012-07-21 04:10:56	2012-07-21 14:10:56	VR2W-112616	A69-9001-1262	1
2012-07-21 04:22:25	2012-07-21 14:22:25	VR2W-112616	A69-9001-1262	1
2012-07-21 04:26:15	2012-07-21 14:26:15	VR2W-112616	A69-9001-1262	1
2012-07-21 04:30:38	2012-07-21 14:30:38	VR2W-112616	A69-9001-1262	1
2012-07-21 04:38:57	2012-07-21 14:38:57	VR2W-112616	A69-9001-1262	1
2012-07-21 05:17:02	2012-07-21 15:17:02	VR2W-112615	A69-9001-1262	1
2012-07-21 05:20:46	2012-07-21 15:20:46	VR2W-112616	A69-9001-1262	1
2012-07-21 05:33:53	2012-07-21 15:33:53	VR2W-112616	A69-9001-1262	1
2012-07-21 05:52:10	2012-07-21 15:52:10	VR2W-112616	A69-9001-1262	1
2012-07-21 06:09:46	2012-07-21 16:09:46	VR2W-112616	A69-9001-1262	1
2012-07-21 06:14:42	2012-07-21 16:14:42	VR2W-112616	A69-9001-1262	1
2012-07-21 06:19:36	2012-07-21 16:19:36	VR2W-112616	A69-9001-1262	1
2012-07-21 06:29:23	2012-07-21 16:29:23	VR2W-112616	A69-9001-1262	1
2012-07-21 06:34:14	2012-07-21 16:34:14	VR2W-112616	A69-9001-1262	1
2012-07-21 06:43:41	2012-07-21 16:43:41	VR2W-112616	A69-9001-1262	1
2012-07-21 06:48:05	2012-07-21 16:48:05	VR2W-112616	A69-9001-1262	1
2012-07-21 07:00:29	2012-07-21 17:00:29	VR2W-112616	A69-9001-1262	1
2012-07-21 07:05:18	2012-07-21 17:05:18	VR2W-112616	A69-9001-1262	1
2012-07-21 07:22:03	2012-07-21 17:22:03	VR2W-112616	A69-9001-1262	1
2012-07-21 07:29:05	2012-07-21 17:29:05	VR2W-112616	A69-9001-1262	1
2012-07-21 07:33:02	2012-07-21 17:33:02	VR2W-112616	A69-9001-1262	1
2012-07-21 07:53:41	2012-07-21 17:53:41	VR2W-112615	A69-9001-1262	1
2012-07-21 08:02:09	2012-07-21 18:02:09	VR2W-112615	A69-9001-1262	1
2012-07-21 08:11:28	2012-07-21 18:11:28	VR2W-112615	A69-9001-1262	1
2012-07-21 23:11:52	2012-07-22 09:11:52	VR2W-112618	A69-9001-1262	1
2012-07-22 02:37:45	2012-07-22 12:37:45	VR2W-112616	A69-9001-1262	1
2012-07-22 03:09:55	2012-07-22 13:09:55	VR2W-112616	A69-9001-1262	1
2012-07-22 03:28:43	2012-07-22 13:28:43	VR2W-112616	A69-9001-1262	1
2012-07-22 03:45:52	2012-07-22 13:45:52	VR2W-112616	A69-9001-1262	1
2012-07-22 03:59:32	2012-07-22 13:59:32	VR2W-112616	A69-9001-1262	1
2012-07-22 04:03:13	2012-07-22 14:03:13	VR2W-112616	A69-9001-1262	1
2012-07-22 04:07:20	2012-07-22 14:07:20	VR2W-112616	A69-9001-1262	1
2012-07-22 04:47:01	2012-07-22 14:47:01	VR2W-112616	A69-9001-1262	1
2012-07-22 04:50:44	2012-07-22 14:50:44	VR2W-112616	A69-9001-1262	1
2012-07-22 05:09:27	2012-07-22 15:09:27	VR2W-112616	A69-9001-1262	1
2012-07-22 05:33:01	2012-07-22 15:33:01	VR2W-112616	A69-9001-1262	1
2012-07-22 05:46:25	2012-07-22 15:46:25	VR2W-112616	A69-9001-1262	1
2012-07-22 05:54:26	2012-07-22 15:54:26	VR2W-112616	A69-9001-1262	1
2012-07-22 05:58:34	2012-07-22 15:58:34	VR2W-112616	A69-9001-1262	1
2012-07-22 06:24:28	2012-07-22 16:24:28	VR2W-112616	A69-9001-1262	1
2012-07-22 07:01:07	2012-07-22 17:01:07	VR2W-112615	A69-9001-1262	1
2012-07-22 07:17:06	2012-07-22 17:17:06	VR2W-112615	A69-9001-1262	1
2012-07-22 07:47:16	2012-07-22 17:47:16	VR2W-112615	A69-9001-1262	1
2012-07-23 03:15:23	2012-07-23 13:15:23	VR2W-112616	A69-9001-1262	1
2012-07-23 03:27:04	2012-07-23 13:27:04	VR2W-112616	A69-9001-1262	1
2012-07-23 03:47:51	2012-07-23 13:47:51	VR2W-112616	A69-9001-1262	1
2012-07-23 04:44:50	2012-07-23 14:44:50	VR2W-112616	A69-9001-1262	1
2012-07-23 05:16:47	2012-07-23 15:16:47	VR2W-112615	A69-9001-1262	1
2012-07-23 05:21:47	2012-07-23 15:21:47	VR2W-112616	A69-9001-1262	1
2012-07-23 05:32:03	2012-07-23 15:32:03	VR2W-112615	A69-9001-1262	1
2012-07-23 05:35:28	2012-07-23 15:35:28	VR2W-112615	A69-9001-1262	1
2012-07-23 05:51:09	2012-07-23 15:51:09	VR2W-112615	A69-9001-1262	1
2012-07-23 07:29:30	2012-07-23 17:29:30	VR2W-112615	A69-9001-1262	1
2012-07-23 07:42:24	2012-07-23 17:42:24	VR2W-112615	A69-9001-1262	1
2012-07-24 03:23:27	2012-07-24 13:23:27	VR2W-112616	A69-9001-1262	1
2012-07-24 03:28:21	2012-07-24 13:28:21	VR2W-112616	A69-9001-1262	1
2012-07-24 03:33:14	2012-07-24 13:33:14	VR2W-112616	A69-9001-1262	1
2012-07-24 03:38:04	2012-07-24 13:38:04	VR2W-112616	A69-9001-1262	1
2012-07-24 04:03:02	2012-07-24 14:03:02	VR2W-112616	A69-9001-1262	1
2012-07-24 04:06:32	2012-07-24 14:06:32	VR2W-112616	A69-9001-1262	1
2012-07-24 04:50:10	2012-07-24 14:50:10	VR2W-112616	A69-9001-1262	1
2012-07-24 04:59:39	2012-07-24 14:59:39	VR2W-112616	A69-9001-1262	1
2012-07-24 05:28:09	2012-07-24 15:28:09	VR2W-112616	A69-9001-1262	1
2012-07-24 05:35:17	2012-07-24 15:35:17	VR2W-112616	A69-9001-1262	1
2012-07-24 06:02:51	2012-07-24 16:02:51	VR2W-112616	A69-9001-1262	1
2012-07-24 06:10:49	2012-07-24 16:10:49	VR2W-112616	A69-9001-1262	1
2012-07-24 06:18:09	2012-07-24 16:18:09	VR2W-112616	A69-9001-1262	1
2012-07-24 06:26:17	2012-07-24 16:26:17	VR2W-112616	A69-9001-1262	1
2012-07-24 07:04:50	2012-07-24 17:04:50	VR2W-112616	A69-9001-1262	1
2012-07-24 07:19:19	2012-07-24 17:19:19	VR2W-112615	A69-9001-1262	1
2012-07-24 07:31:32	2012-07-24 17:31:32	VR2W-112616	A69-9001-1262	1
2012-07-24 07:49:45	2012-07-24 17:49:45	VR2W-112615	A69-9001-1262	1
2012-07-24 07:59:03	2012-07-24 17:59:03	VR2W-112615	A69-9001-1262	1
2012-07-24 23:48:21	2012-07-25 09:48:21	VR2W-112618	A69-9001-1262	1
2012-07-25 02:14:29	2012-07-25 12:14:29	VR2W-112616	A69-9001-1262	1
2012-07-25 02:18:42	2012-07-25 12:18:42	VR2W-112616	A69-9001-1262	1
2012-07-25 02:22:11	2012-07-25 12:22:11	VR2W-112616	A69-9001-1262	1
2012-07-25 03:10:20	2012-07-25 13:10:20	VR2W-112616	A69-9001-1262	1
2012-07-25 03:27:47	2012-07-25 13:27:47	VR2W-112616	A69-9001-1262	1
2012-07-25 03:31:39	2012-07-25 13:31:39	VR2W-112616	A69-9001-1262	1
2012-07-25 04:19:09	2012-07-25 14:19:09	VR2W-112616	A69-9001-1262	1
2012-07-25 04:27:39	2012-07-25 14:27:39	VR2W-112616	A69-9001-1262	1
2012-07-25 04:57:55	2012-07-25 14:57:55	VR2W-112616	A69-9001-1262	1
2012-07-25 05:38:30	2012-07-25 15:38:30	VR2W-112616	A69-9001-1262	1
2012-07-25 05:46:04	2012-07-25 15:46:04	VR2W-112616	A69-9001-1262	1
2012-07-25 06:23:15	2012-07-25 16:23:15	VR2W-112616	A69-9001-1262	1
2012-07-25 07:04:58	2012-07-25 17:04:58	VR2W-112616	A69-9001-1262	1
2012-07-25 07:08:18	2012-07-25 17:08:18	VR2W-112616	A69-9001-1262	1
2012-07-25 07:23:31	2012-07-25 17:23:31	VR2W-112616	A69-9001-1262	1
2012-07-25 07:51:43	2012-07-25 17:51:43	VR2W-112615	A69-9001-1262	1
2012-07-25 08:13:46	2012-07-25 18:13:46	VR2W-112615	A69-9001-1262	1
2012-07-26 00:49:02	2012-07-26 10:49:02	VR2W-112618	A69-9001-1262	1
2012-07-26 03:04:19	2012-07-26 13:04:19	VR2W-112616	A69-9001-1262	1
2012-07-26 03:45:59	2012-07-26 13:45:59	VR2W-112616	A69-9001-1262	1
2012-07-26 03:54:33	2012-07-26 13:54:33	VR2W-112616	A69-9001-1262	1
2012-07-26 04:10:21	2012-07-26 14:10:21	VR2W-112616	A69-9001-1262	1
2012-07-26 04:45:47	2012-07-26 14:45:47	VR2W-112616	A69-9001-1262	1
2012-07-26 05:12:56	2012-07-26 15:12:56	VR2W-112616	A69-9001-1262	1
2012-07-26 05:23:43	2012-07-26 15:23:43	VR2W-112616	A69-9001-1262	1
2012-07-26 05:39:33	2012-07-26 15:39:33	VR2W-112616	A69-9001-1262	1
2012-07-26 05:48:20	2012-07-26 15:48:20	VR2W-112616	A69-9001-1262	1
2012-07-26 06:16:58	2012-07-26 16:16:58	VR2W-112616	A69-9001-1262	1
2012-07-26 06:29:08	2012-07-26 16:29:08	VR2W-112616	A69-9001-1262	1
2012-07-26 06:35:59	2012-07-26 16:35:59	VR2W-112616	A69-9001-1262	1
2012-07-26 06:57:16	2012-07-26 16:57:16	VR2W-112616	A69-9001-1262	1
2012-07-26 07:42:51	2012-07-26 17:42:51	VR2W-112616	A69-9001-1262	1
2012-07-26 23:17:39	2012-07-27 09:17:39	VR2W-112618	A69-9001-1262	1
2012-07-27 00:30:22	2012-07-27 10:30:22	VR2W-112618	A69-9001-1262	1
2012-07-27 01:13:34	2012-07-27 11:13:34	VR2W-112618	A69-9001-1262	1
2012-07-27 03:35:38	2012-07-27 13:35:38	VR2W-112616	A69-9001-1262	1
2012-07-27 03:54:40	2012-07-27 13:54:40	VR2W-112616	A69-9001-1262	1
2012-07-27 04:26:21	2012-07-27 14:26:21	VR2W-112616	A69-9001-1262	1
2012-07-27 04:31:11	2012-07-27 14:31:11	VR2W-112616	A69-9001-1262	1
2012-07-27 05:19:53	2012-07-27 15:19:53	VR2W-112616	A69-9001-1262	1
2012-07-27 05:49:10	2012-07-27 15:49:10	VR2W-112616	A69-9001-1262	1
2012-07-27 06:00:28	2012-07-27 16:00:28	VR2W-112616	A69-9001-1262	1
2012-07-27 06:18:39	2012-07-27 16:18:39	VR2W-112616	A69-9001-1262	1
2012-07-27 06:26:19	2012-07-27 16:26:19	VR2W-112616	A69-9001-1262	1
2012-07-27 06:29:59	2012-07-27 16:29:59	VR2W-112616	A69-9001-1262	1
2012-07-27 06:51:52	2012-07-27 16:51:52	VR2W-112616	A69-9001-1262	1
2012-07-27 06:56:37	2012-07-27 16:56:37	VR2W-112616	A69-9001-1262	1
2012-07-27 07:12:56	2012-07-27 17:12:56	VR2W-112616	A69-9001-1262	1
2012-07-27 07:17:26	2012-07-27 17:17:26	VR2W-112616	A69-9001-1262	1
2012-07-27 23:26:21	2012-07-28 09:26:21	VR2W-112618	A69-9001-1262	1
2012-07-28 01:00:11	2012-07-28 11:00:11	VR2W-112616	A69-9001-1262	1
2012-07-28 01:04:39	2012-07-28 11:04:39	VR2W-112616	A69-9001-1262	1
2012-07-28 02:21:40	2012-07-28 12:21:40	VR2W-112616	A69-9001-1262	1
2012-07-28 03:35:47	2012-07-28 13:35:47	VR2W-112616	A69-9001-1262	1
2012-07-28 03:52:03	2012-07-28 13:52:03	VR2W-112616	A69-9001-1262	1
2012-07-28 05:05:03	2012-07-28 15:05:03	VR2W-112615	A69-9001-1262	1
2012-07-28 05:21:34	2012-07-28 15:21:34	VR2W-112615	A69-9001-1262	1
2012-07-28 05:37:25	2012-07-28 15:37:25	VR2W-112616	A69-9001-1262	1
2012-07-28 06:08:35	2012-07-28 16:08:35	VR2W-112616	A69-9001-1262	1
2012-07-28 06:12:12	2012-07-28 16:12:12	VR2W-112616	A69-9001-1262	1
2012-07-28 07:14:17	2012-07-28 17:14:17	VR2W-112616	A69-9001-1262	1
2012-07-28 07:26:39	2012-07-28 17:26:39	VR2W-112616	A69-9001-1262	1
2012-07-28 07:36:04	2012-07-28 17:36:04	VR2W-112616	A69-9001-1262	1
2012-07-28 07:48:08	2012-07-28 17:48:08	VR2W-112615	A69-9001-1262	1
2012-07-28 22:39:10	2012-07-29 08:39:10	VR2W-112616	A69-9001-1262	1
2012-07-28 22:51:54	2012-07-29 08:51:54	VR2W-112617	A69-9001-1262	1
2012-07-28 23:56:21	2012-07-29 09:56:21	VR2W-112616	A69-9001-1262	1
2012-07-29 00:43:23	2012-07-29 10:43:23	VR2W-112616	A69-9001-1262	1
2012-07-29 01:11:05	2012-07-29 11:11:05	VR2W-112615	A69-9001-1262	1
2012-07-29 01:32:44	2012-07-29 11:32:44	VR2W-112616	A69-9001-1262	1
2012-07-29 01:56:52	2012-07-29 11:56:52	VR2W-112615	A69-9001-1262	1
2012-07-29 02:28:22	2012-07-29 12:28:22	VR2W-112616	A69-9001-1262	1
2012-07-29 04:07:28	2012-07-29 14:07:28	VR2W-112615	A69-9001-1262	1
2012-07-29 04:53:29	2012-07-29 14:53:29	VR2W-112616	A69-9001-1262	1
2012-07-29 04:58:20	2012-07-29 14:58:20	VR2W-112616	A69-9001-1262	1
2012-07-29 05:20:18	2012-07-29 15:20:18	VR2W-112616	A69-9001-1262	1
2012-07-29 05:28:27	2012-07-29 15:28:27	VR2W-112616	A69-9001-1262	1
2012-07-29 05:32:13	2012-07-29 15:32:13	VR2W-112616	A69-9001-1262	1
2012-07-29 06:05:14	2012-07-29 16:05:14	VR2W-112616	A69-9001-1262	1
2012-07-29 06:13:58	2012-07-29 16:13:58	VR2W-112616	A69-9001-1262	1
2012-07-29 06:25:02	2012-07-29 16:25:02	VR2W-112616	A69-9001-1262	1
2012-07-29 06:29:46	2012-07-29 16:29:46	VR2W-112616	A69-9001-1262	1
2012-07-29 06:38:25	2012-07-29 16:38:25	VR2W-112616	A69-9001-1262	1
2012-07-29 06:41:44	2012-07-29 16:41:44	VR2W-112616	A69-9001-1262	1
2012-07-29 06:48:38	2012-07-29 16:48:38	VR2W-112616	A69-9001-1262	1
2012-07-29 07:09:17	2012-07-29 17:09:17	VR2W-112616	A69-9001-1262	1
2012-07-29 07:32:16	2012-07-29 17:32:16	VR2W-112616	A69-9001-1262	1
2012-07-30 00:41:09	2012-07-30 10:41:09	VR2W-112616	A69-9001-1262	1
2012-07-30 00:59:04	2012-07-30 10:59:04	VR2W-112616	A69-9001-1262	1
2012-07-30 01:26:54	2012-07-30 11:26:54	VR2W-112616	A69-9001-1262	1
2012-07-30 02:13:14	2012-07-30 12:13:14	VR2W-112616	A69-9001-1262	1
2012-07-30 04:49:32	2012-07-30 14:49:32	VR2W-112616	A69-9001-1262	1
2012-07-30 05:02:56	2012-07-30 15:02:56	VR2W-112616	A69-9001-1262	1
2012-07-30 05:10:56	2012-07-30 15:10:56	VR2W-112616	A69-9001-1262	1
2012-07-30 05:35:46	2012-07-30 15:35:46	VR2W-112616	A69-9001-1262	1
2012-07-30 05:44:13	2012-07-30 15:44:13	VR2W-112616	A69-9001-1262	1
2012-07-30 06:18:45	2012-07-30 16:18:45	VR2W-112616	A69-9001-1262	1
2012-07-30 06:41:51	2012-07-30 16:41:51	VR2W-112616	A69-9001-1262	1
2012-07-30 06:45:23	2012-07-30 16:45:23	VR2W-112616	A69-9001-1262	1
2012-07-30 07:29:56	2012-07-30 17:29:56	VR2W-112616	A69-9001-1262	1
2012-07-30 07:49:27	2012-07-30 17:49:27	VR2W-112616	A69-9001-1262	1
2012-07-30 08:11:50	2012-07-30 18:11:50	VR2W-112615	A69-9001-1262	1
2012-07-31 00:27:48	2012-07-31 10:27:48	VR2W-112615	A69-9001-1262	1
2012-07-31 01:48:39	2012-07-31 11:48:39	VR2W-112616	A69-9001-1262	1
2012-07-31 02:02:39	2012-07-31 12:02:39	VR2W-112616	A69-9001-1262	1
2012-07-31 02:10:36	2012-07-31 12:10:36	VR2W-112616	A69-9001-1262	1
2012-07-31 02:14:40	2012-07-31 12:14:40	VR2W-112616	A69-9001-1262	1
2012-07-31 03:11:23	2012-07-31 13:11:23	VR2W-112616	A69-9001-1262	1
2012-07-31 03:23:23	2012-07-31 13:23:23	VR2W-112616	A69-9001-1262	1
2012-07-31 03:37:36	2012-07-31 13:37:36	VR2W-112616	A69-9001-1262	1
2012-07-31 03:45:31	2012-07-31 13:45:31	VR2W-112616	A69-9001-1262	1
2012-07-31 04:28:08	2012-07-31 14:28:08	VR2W-112616	A69-9001-1262	1
2012-07-31 04:32:15	2012-07-31 14:32:15	VR2W-112616	A69-9001-1262	1
2012-07-31 04:53:25	2012-07-31 14:53:25	VR2W-112616	A69-9001-1262	1
2012-07-31 06:03:11	2012-07-31 16:03:11	VR2W-112616	A69-9001-1262	1
2012-07-31 06:32:26	2012-07-31 16:32:26	VR2W-112616	A69-9001-1262	1
2012-07-31 06:41:15	2012-07-31 16:41:15	VR2W-112616	A69-9001-1262	1
2012-07-31 06:50:16	2012-07-31 16:50:16	VR2W-112616	A69-9001-1262	1
2012-07-31 22:04:19	2012-08-01 08:04:19	VR2W-112618	A69-9001-1262	1
2012-08-01 00:58:36	2012-08-01 10:58:36	VR2W-112616	A69-9001-1262	1
2012-08-01 01:48:13	2012-08-01 11:48:13	VR2W-112616	A69-9001-1262	1
2012-08-01 02:08:55	2012-08-01 12:08:55	VR2W-112616	A69-9001-1262	1
2012-08-01 02:45:08	2012-08-01 12:45:08	VR2W-112616	A69-9001-1262	1
2012-08-01 02:48:59	2012-08-01 12:48:59	VR2W-112616	A69-9001-1262	1
2012-08-01 03:06:04	2012-08-01 13:06:04	VR2W-112616	A69-9001-1262	1
2012-08-01 03:36:45	2012-08-01 13:36:45	VR2W-112615	A69-9001-1262	1
2012-08-01 03:49:33	2012-08-01 13:49:33	VR2W-112616	A69-9001-1262	1
2012-08-01 04:11:39	2012-08-01 14:11:39	VR2W-112616	A69-9001-1262	1
2012-08-01 04:49:14	2012-08-01 14:49:14	VR2W-112615	A69-9001-1262	1
2012-08-01 05:56:52	2012-08-01 15:56:52	VR2W-112615	A69-9001-1262	1
2012-08-01 06:09:24	2012-08-01 16:09:24	VR2W-112616	A69-9001-1262	1
2012-08-01 06:12:52	2012-08-01 16:12:52	VR2W-112616	A69-9001-1262	1
2012-08-01 06:16:31	2012-08-01 16:16:31	VR2W-112616	A69-9001-1262	1
2012-08-01 06:39:20	2012-08-01 16:39:20	VR2W-112616	A69-9001-1262	1
2012-08-01 06:51:58	2012-08-01 16:51:58	VR2W-112616	A69-9001-1262	1
2012-08-01 06:55:24	2012-08-01 16:55:24	VR2W-112616	A69-9001-1262	1
2012-08-01 06:59:00	2012-08-01 16:59:00	VR2W-112616	A69-9001-1262	1
2012-08-01 07:07:37	2012-08-01 17:07:37	VR2W-112616	A69-9001-1262	1
2012-08-01 07:33:42	2012-08-01 17:33:42	VR2W-112615	A69-9001-1262	1
2012-08-01 07:43:37	2012-08-01 17:43:37	VR2W-112616	A69-9001-1262	1
2012-08-01 08:02:53	2012-08-01 18:02:53	VR2W-112615	A69-9001-1262	1
2012-08-02 00:10:47	2012-08-02 10:10:47	VR2W-112616	A69-9001-1262	1
2012-08-02 01:35:34	2012-08-02 11:35:34	VR2W-112615	A69-9001-1262	1
2012-08-02 02:06:16	2012-08-02 12:06:16	VR2W-112615	A69-9001-1262	1
2012-08-02 02:06:46	2012-08-02 12:06:46	VR2W-112616	A69-9001-1262	1
2012-08-02 02:11:38	2012-08-02 12:11:38	VR2W-112616	A69-9001-1262	1
2012-08-02 02:30:01	2012-08-02 12:30:01	VR2W-112616	A69-9001-1262	1
2012-08-02 02:41:38	2012-08-02 12:41:38	VR2W-112616	A69-9001-1262	1
2012-08-02 02:45:20	2012-08-02 12:45:20	VR2W-112616	A69-9001-1262	1
2012-08-02 02:49:28	2012-08-02 12:49:28	VR2W-112616	A69-9001-1262	1
2012-08-02 03:12:09	2012-08-02 13:12:09	VR2W-112616	A69-9001-1262	1
2012-08-02 03:52:02	2012-08-02 13:52:02	VR2W-112616	A69-9001-1262	1
2012-08-02 04:03:16	2012-08-02 14:03:16	VR2W-112616	A69-9001-1262	1
2012-08-02 04:06:17	2012-08-02 14:06:17	VR2W-112615	A69-9001-1262	1
2012-08-02 04:53:07	2012-08-02 14:53:07	VR2W-112616	A69-9001-1262	1
2012-08-02 04:57:23	2012-08-02 14:57:23	VR2W-112616	A69-9001-1262	1
2012-08-02 05:00:31	2012-08-02 15:00:31	VR2W-112615	A69-9001-1262	1
2012-08-02 05:18:20	2012-08-02 15:18:20	VR2W-112616	A69-9001-1262	1
2012-08-02 06:30:45	2012-08-02 16:30:45	VR2W-112616	A69-9001-1262	1
2012-08-02 06:34:28	2012-08-02 16:34:28	VR2W-112616	A69-9001-1262	1
2012-08-02 06:57:01	2012-08-02 16:57:01	VR2W-112616	A69-9001-1262	1
2012-08-02 07:05:10	2012-08-02 17:05:10	VR2W-112616	A69-9001-1262	1
2012-08-03 00:34:29	2012-08-03 10:34:29	VR2W-112616	A69-9001-1262	1
2012-08-03 02:41:43	2012-08-03 12:41:43	VR2W-112616	A69-9001-1262	1
2012-08-03 02:56:57	2012-08-03 12:56:57	VR2W-112616	A69-9001-1262	1
2012-08-03 03:55:14	2012-08-03 13:55:14	VR2W-112616	A69-9001-1262	1
2012-08-03 04:12:41	2012-08-03 14:12:41	VR2W-112616	A69-9001-1262	1
2012-08-03 04:17:27	2012-08-03 14:17:27	VR2W-112616	A69-9001-1262	1
2012-08-03 04:30:01	2012-08-03 14:30:01	VR2W-112616	A69-9001-1262	1
2012-08-03 04:34:06	2012-08-03 14:34:06	VR2W-112616	A69-9001-1262	1
2012-08-03 05:17:44	2012-08-03 15:17:44	VR2W-112616	A69-9001-1262	1
2012-08-03 05:36:39	2012-08-03 15:36:39	VR2W-112616	A69-9001-1262	1
2012-08-03 05:56:39	2012-08-03 15:56:39	VR2W-112616	A69-9001-1262	1
2012-08-03 06:31:03	2012-08-03 16:31:03	VR2W-112616	A69-9001-1262	1
2012-08-03 06:57:52	2012-08-03 16:57:52	VR2W-112616	A69-9001-1262	1
2012-08-03 07:10:15	2012-08-03 17:10:15	VR2W-112616	A69-9001-1262	1
2012-08-03 07:58:47	2012-08-03 17:58:47	VR2W-112615	A69-9001-1262	1
2012-08-03 08:15:07	2012-08-03 18:15:07	VR2W-112615	A69-9001-1262	1
2012-08-04 01:01:20	2012-08-04 11:01:20	VR2W-112617	A69-9001-1262	1
2012-08-04 02:13:20	2012-08-04 12:13:20	VR2W-112616	A69-9001-1262	1
2012-08-04 02:46:22	2012-08-04 12:46:22	VR2W-112616	A69-9001-1262	1
2012-08-04 02:54:44	2012-08-04 12:54:44	VR2W-112616	A69-9001-1262	1
2012-08-04 02:58:48	2012-08-04 12:58:48	VR2W-112616	A69-9001-1262	1
2012-08-04 03:37:13	2012-08-04 13:37:13	VR2W-112615	A69-9001-1262	1
2012-08-04 04:08:27	2012-08-04 14:08:27	VR2W-112616	A69-9001-1262	1
2012-08-04 04:46:24	2012-08-04 14:46:24	VR2W-112615	A69-9001-1262	1
2012-08-04 05:17:32	2012-08-04 15:17:32	VR2W-112616	A69-9001-1262	1
2012-08-04 05:37:13	2012-08-04 15:37:13	VR2W-112616	A69-9001-1262	1
2012-08-04 05:50:12	2012-08-04 15:50:12	VR2W-112616	A69-9001-1262	1
2012-08-04 06:16:17	2012-08-04 16:16:17	VR2W-112616	A69-9001-1262	1
2012-08-04 06:20:26	2012-08-04 16:20:26	VR2W-112616	A69-9001-1262	1
2012-08-04 06:23:47	2012-08-04 16:23:47	VR2W-112616	A69-9001-1262	1
2012-08-04 06:27:15	2012-08-04 16:27:15	VR2W-112616	A69-9001-1262	1
2012-08-04 06:35:02	2012-08-04 16:35:02	VR2W-112616	A69-9001-1262	1
2012-08-04 06:44:57	2012-08-04 16:44:57	VR2W-112616	A69-9001-1262	1
2012-08-04 07:40:22	2012-08-04 17:40:22	VR2W-112615	A69-9001-1262	1
2012-08-05 01:04:39	2012-08-05 11:04:39	VR2W-112617	A69-9001-1262	1
2012-08-05 02:19:23	2012-08-05 12:19:23	VR2W-112616	A69-9001-1262	1
2012-08-05 03:01:19	2012-08-05 13:01:19	VR2W-112616	A69-9001-1262	1
2012-08-05 03:56:14	2012-08-05 13:56:14	VR2W-112616	A69-9001-1262	1
2012-08-05 04:14:35	2012-08-05 14:14:35	VR2W-112616	A69-9001-1262	1
2012-08-05 04:18:06	2012-08-05 14:18:06	VR2W-112616	A69-9001-1262	1
2012-08-05 04:29:44	2012-08-05 14:29:44	VR2W-112616	A69-9001-1262	1
2012-08-05 05:43:17	2012-08-05 15:43:17	VR2W-112616	A69-9001-1262	1
2012-08-05 07:26:58	2012-08-05 17:26:58	VR2W-112615	A69-9001-1262	1
2012-08-05 07:56:31	2012-08-05 17:56:31	VR2W-112615	A69-9001-1262	1
2012-08-05 07:59:57	2012-08-05 17:59:57	VR2W-112615	A69-9001-1262	1
2012-08-06 01:01:03	2012-08-06 11:01:03	VR2W-112618	A69-9001-1262	1
2012-08-06 04:26:08	2012-08-06 14:26:08	VR2W-112616	A69-9001-1262	1
2012-08-06 04:33:21	2012-08-06 14:33:21	VR2W-112616	A69-9001-1262	1
2012-08-06 04:53:15	2012-08-06 14:53:15	VR2W-112616	A69-9001-1262	1
2012-08-06 05:21:43	2012-08-06 15:21:43	VR2W-112616	A69-9001-1262	1
2012-08-06 05:28:49	2012-08-06 15:28:49	VR2W-112616	A69-9001-1262	1
2012-08-06 06:26:59	2012-08-06 16:26:59	VR2W-112616	A69-9001-1262	1
2012-08-06 06:31:54	2012-08-06 16:31:54	VR2W-112616	A69-9001-1262	1
2012-08-06 06:36:48	2012-08-06 16:36:48	VR2W-112616	A69-9001-1262	1
2012-08-06 07:07:27	2012-08-06 17:07:27	VR2W-112616	A69-9001-1262	1
2012-08-06 07:57:12	2012-08-06 17:57:12	VR2W-112615	A69-9001-1262	1
2012-08-06 23:41:06	2012-08-07 09:41:06	VR2W-112618	A69-9001-1262	1
2012-08-07 00:23:30	2012-08-07 10:23:30	VR2W-112618	A69-9001-1262	1
2012-08-07 01:50:32	2012-08-07 11:50:32	VR2W-112618	A69-9001-1262	1
2012-08-07 04:21:19	2012-08-07 14:21:19	VR2W-112616	A69-9001-1262	1
2012-08-07 05:18:52	2012-08-07 15:18:52	VR2W-112616	A69-9001-1262	1
2012-08-07 05:47:41	2012-08-07 15:47:41	VR2W-112616	A69-9001-1262	1
2012-08-07 06:25:31	2012-08-07 16:25:31	VR2W-112616	A69-9001-1262	1
2012-08-07 06:34:27	2012-08-07 16:34:27	VR2W-112616	A69-9001-1262	1
2012-08-07 06:42:18	2012-08-07 16:42:18	VR2W-112616	A69-9001-1262	1
2012-08-07 06:45:41	2012-08-07 16:45:41	VR2W-112616	A69-9001-1262	1
2012-08-07 07:11:13	2012-08-07 17:11:13	VR2W-112616	A69-9001-1262	1
2012-08-07 07:22:44	2012-08-07 17:22:44	VR2W-112615	A69-9001-1262	1
2012-08-07 07:47:18	2012-08-07 17:47:18	VR2W-112615	A69-9001-1262	1
2012-08-07 21:25:14	2012-08-08 07:25:14	VR2W-112618	A69-9001-1262	1
2012-08-07 21:46:53	2012-08-08 07:46:53	VR2W-112618	A69-9001-1262	1
2012-08-07 22:29:46	2012-08-08 08:29:46	VR2W-112618	A69-9001-1262	1
2012-08-08 00:37:55	2012-08-08 10:37:55	VR2W-112618	A69-9001-1262	1
2012-08-08 03:11:03	2012-08-08 13:11:03	VR2W-112617	A69-9001-1262	1
2012-08-08 04:18:31	2012-08-08 14:18:31	VR2W-112616	A69-9001-1262	1
2012-08-08 06:08:43	2012-08-08 16:08:43	VR2W-112616	A69-9001-1262	1
2012-08-08 06:28:11	2012-08-08 16:28:11	VR2W-112616	A69-9001-1262	1
2012-08-09 04:58:22	2012-08-09 14:58:22	VR2W-112616	A69-9001-1262	1
2012-08-09 05:07:06	2012-08-09 15:07:06	VR2W-112616	A69-9001-1262	1
2012-08-09 05:15:49	2012-08-09 15:15:49	VR2W-112616	A69-9001-1262	1
2012-08-09 06:55:15	2012-08-09 16:55:15	VR2W-112616	A69-9001-1262	1
2012-08-09 07:38:22	2012-08-09 17:38:22	VR2W-112615	A69-9001-1262	1
2012-08-10 05:18:02	2012-08-10 15:18:02	VR2W-112616	A69-9001-1262	1
2012-08-10 06:15:33	2012-08-10 16:15:33	VR2W-112615	A69-9001-1262	1
2012-08-10 06:27:49	2012-08-10 16:27:49	VR2W-112616	A69-9001-1262	1
2012-08-10 06:32:23	2012-08-10 16:32:23	VR2W-112616	A69-9001-1262	1
2012-08-10 06:54:05	2012-08-10 16:54:05	VR2W-112615	A69-9001-1262	1
2012-08-10 07:24:58	2012-08-10 17:24:58	VR2W-112616	A69-9001-1262	1
2012-08-10 08:00:20	2012-08-10 18:00:20	VR2W-112616	A69-9001-1262	1
2012-08-10 21:10:48	2012-08-11 07:10:48	VR2W-112617	A69-9001-1262	1
2012-08-10 22:47:46	2012-08-11 08:47:46	VR2W-112618	A69-9001-1262	1
2012-08-10 23:25:15	2012-08-11 09:25:15	VR2W-112618	A69-9001-1262	1
2012-08-11 00:57:59	2012-08-11 10:57:59	VR2W-112618	A69-9001-1262	1
2012-08-11 04:32:33	2012-08-11 14:32:33	VR2W-112618	A69-9001-1262	1
2012-08-11 04:56:15	2012-08-11 14:56:15	VR2W-112616	A69-9001-1262	1
2012-08-11 05:08:43	2012-08-11 15:08:43	VR2W-112616	A69-9001-1262	1
2012-08-11 05:12:41	2012-08-11 15:12:41	VR2W-112616	A69-9001-1262	1
2012-08-11 05:16:54	2012-08-11 15:16:54	VR2W-112615	A69-9001-1262	1
2012-08-11 05:28:51	2012-08-11 15:28:51	VR2W-112615	A69-9001-1262	1
2012-08-11 06:01:57	2012-08-11 16:01:57	VR2W-112616	A69-9001-1262	1
2012-08-11 06:31:32	2012-08-11 16:31:32	VR2W-112616	A69-9001-1262	1
2012-08-11 06:34:59	2012-08-11 16:34:59	VR2W-112616	A69-9001-1262	1
2012-08-11 06:42:40	2012-08-11 16:42:40	VR2W-112616	A69-9001-1262	1
2012-08-11 06:56:41	2012-08-11 16:56:41	VR2W-112616	A69-9001-1262	1
2012-08-11 07:42:43	2012-08-11 17:42:43	VR2W-112616	A69-9001-1262	1
2012-08-11 22:02:26	2012-08-12 08:02:26	VR2W-112618	A69-9001-1262	1
2012-08-12 02:40:25	2012-08-12 12:40:25	VR2W-112616	A69-9001-1262	1
2012-08-12 03:13:02	2012-08-12 13:13:02	VR2W-112616	A69-9001-1262	1
2012-08-12 03:17:25	2012-08-12 13:17:25	VR2W-112616	A69-9001-1262	1
2012-08-12 05:30:33	2012-08-12 15:30:33	VR2W-112616	A69-9001-1262	1
2012-08-12 05:56:16	2012-08-12 15:56:16	VR2W-112616	A69-9001-1262	1
2012-08-12 06:00:13	2012-08-12 16:00:13	VR2W-112616	A69-9001-1262	1
2012-08-12 06:04:50	2012-08-12 16:04:50	VR2W-112616	A69-9001-1262	1
2012-08-12 06:09:12	2012-08-12 16:09:12	VR2W-112616	A69-9001-1262	1
2012-08-12 06:17:20	2012-08-12 16:17:20	VR2W-112616	A69-9001-1262	1
2012-08-12 06:32:53	2012-08-12 16:32:53	VR2W-112616	A69-9001-1262	1
2012-08-12 07:07:52	2012-08-12 17:07:52	VR2W-112616	A69-9001-1262	1
2012-08-12 07:57:02	2012-08-12 17:57:02	VR2W-112616	A69-9001-1262	1
2012-08-13 00:30:08	2012-08-13 10:30:08	VR2W-112618	A69-9001-1262	1
2012-08-13 02:15:09	2012-08-13 12:15:09	VR2W-112616	A69-9001-1262	1
2012-08-13 02:22:40	2012-08-13 12:22:40	VR2W-112616	A69-9001-1262	1
2012-08-13 02:35:14	2012-08-13 12:35:14	VR2W-112616	A69-9001-1262	1
2012-08-13 04:01:00	2012-08-13 14:01:00	VR2W-112615	A69-9001-1262	1
2012-08-13 04:08:38	2012-08-13 14:08:38	VR2W-112615	A69-9001-1262	1
2012-08-13 04:29:52	2012-08-13 14:29:52	VR2W-112616	A69-9001-1262	1
2012-08-13 04:40:54	2012-08-13 14:40:54	VR2W-112616	A69-9001-1262	1
2012-08-13 04:48:58	2012-08-13 14:48:58	VR2W-112616	A69-9001-1262	1
2012-08-13 05:06:08	2012-08-13 15:06:08	VR2W-112616	A69-9001-1262	1
2012-08-13 05:23:50	2012-08-13 15:23:50	VR2W-112616	A69-9001-1262	1
2012-08-13 06:23:58	2012-08-13 16:23:58	VR2W-112615	A69-9001-1262	1
2012-08-13 06:46:26	2012-08-13 16:46:26	VR2W-112616	A69-9001-1262	1
2012-08-13 07:15:16	2012-08-13 17:15:16	VR2W-112616	A69-9001-1262	1
2012-08-13 07:19:36	2012-08-13 17:19:36	VR2W-112616	A69-9001-1262	1
2012-08-13 07:23:22	2012-08-13 17:23:22	VR2W-112616	A69-9001-1262	1
2012-08-13 07:51:42	2012-08-13 17:51:42	VR2W-112616	A69-9001-1262	1
2012-08-13 08:04:58	2012-08-13 18:04:58	VR2W-112615	A69-9001-1262	1
2012-08-13 23:59:36	2012-08-14 09:59:36	VR2W-112618	A69-9001-1262	1
2012-08-14 03:15:27	2012-08-14 13:15:27	VR2W-112616	A69-9001-1262	1
2012-08-14 03:18:48	2012-08-14 13:18:48	VR2W-112616	A69-9001-1262	1
2012-08-14 03:50:12	2012-08-14 13:50:12	VR2W-112616	A69-9001-1262	1
2012-08-14 04:38:32	2012-08-14 14:38:32	VR2W-112616	A69-9001-1262	1
2012-08-14 04:43:12	2012-08-14 14:43:12	VR2W-112616	A69-9001-1262	1
2012-08-14 05:30:32	2012-08-14 15:30:32	VR2W-112616	A69-9001-1262	1
2012-08-14 05:34:46	2012-08-14 15:34:46	VR2W-112616	A69-9001-1262	1
2012-08-14 05:50:19	2012-08-14 15:50:19	VR2W-112616	A69-9001-1262	1
2012-08-14 05:59:31	2012-08-14 15:59:31	VR2W-112617	A69-9001-1262	1
2012-08-14 06:07:51	2012-08-14 16:07:51	VR2W-112617	A69-9001-1262	1
2012-08-14 06:15:39	2012-08-14 16:15:39	VR2W-112616	A69-9001-1262	1
2012-08-14 06:19:08	2012-08-14 16:19:08	VR2W-112616	A69-9001-1262	1
2012-08-14 06:27:01	2012-08-14 16:27:01	VR2W-112616	A69-9001-1262	1
2012-08-14 06:37:43	2012-08-14 16:37:43	VR2W-112616	A69-9001-1262	1
2012-08-14 06:42:03	2012-08-14 16:42:03	VR2W-112616	A69-9001-1262	1
2012-08-14 06:56:57	2012-08-14 16:56:57	VR2W-112616	A69-9001-1262	1
2012-08-14 07:05:28	2012-08-14 17:05:28	VR2W-112616	A69-9001-1262	1
2012-08-14 07:49:27	2012-08-14 17:49:27	VR2W-112616	A69-9001-1262	1
2012-08-15 00:45:17	2012-08-15 10:45:17	VR2W-112615	A69-9001-1262	1
2012-08-15 01:45:31	2012-08-15 11:45:31	VR2W-112615	A69-9001-1262	1
2012-08-15 02:11:58	2012-08-15 12:11:58	VR2W-112616	A69-9001-1262	1
2012-08-15 02:15:33	2012-08-15 12:15:33	VR2W-112616	A69-9001-1262	1
2012-08-15 02:24:02	2012-08-15 12:24:02	VR2W-112616	A69-9001-1262	1
2012-08-15 03:00:46	2012-08-15 13:00:46	VR2W-112615	A69-9001-1262	1
2012-08-15 04:01:30	2012-08-15 14:01:30	VR2W-112615	A69-9001-1262	1
2012-08-15 04:19:16	2012-08-15 14:19:16	VR2W-112615	A69-9001-1262	1
2012-08-15 04:40:14	2012-08-15 14:40:14	VR2W-112616	A69-9001-1262	1
2012-08-15 05:38:51	2012-08-15 15:38:51	VR2W-112615	A69-9001-1262	1
2012-08-15 07:15:08	2012-08-15 17:15:08	VR2W-112616	A69-9001-1262	1
2012-08-15 07:28:10	2012-08-15 17:28:10	VR2W-112616	A69-9001-1262	1
2012-08-15 07:32:04	2012-08-15 17:32:04	VR2W-112616	A69-9001-1262	1
2012-08-15 07:44:13	2012-08-15 17:44:13	VR2W-112616	A69-9001-1262	1
2012-08-15 08:07:57	2012-08-15 18:07:57	VR2W-112615	A69-9001-1262	1
2012-08-16 01:57:09	2012-08-16 11:57:09	VR2W-112616	A69-9001-1262	1
2012-08-16 02:32:35	2012-08-16 12:32:35	VR2W-112615	A69-9001-1262	1
2012-08-16 02:48:43	2012-08-16 12:48:43	VR2W-112616	A69-9001-1262	1
2012-08-16 03:07:45	2012-08-16 13:07:45	VR2W-112616	A69-9001-1262	1
2012-08-16 03:51:36	2012-08-16 13:51:36	VR2W-112616	A69-9001-1262	1
2012-08-16 03:58:35	2012-08-16 13:58:35	VR2W-112616	A69-9001-1262	1
2012-08-16 04:06:25	2012-08-16 14:06:25	VR2W-112615	A69-9001-1262	1
2012-08-16 04:15:52	2012-08-16 14:15:52	VR2W-112616	A69-9001-1262	1
2012-08-16 04:20:39	2012-08-16 14:20:39	VR2W-112616	A69-9001-1262	1
2012-08-16 04:37:11	2012-08-16 14:37:11	VR2W-112615	A69-9001-1262	1
2012-08-16 04:45:30	2012-08-16 14:45:30	VR2W-112616	A69-9001-1262	1
2012-08-16 04:58:36	2012-08-16 14:58:36	VR2W-112616	A69-9001-1262	1
2012-08-16 05:08:55	2012-08-16 15:08:55	VR2W-112616	A69-9001-1262	1
2012-08-16 05:12:47	2012-08-16 15:12:47	VR2W-112616	A69-9001-1262	1
2012-08-16 05:17:15	2012-08-16 15:17:15	VR2W-112616	A69-9001-1262	1
2012-08-16 06:03:14	2012-08-16 16:03:14	VR2W-112616	A69-9001-1262	1
2012-08-16 06:42:13	2012-08-16 16:42:13	VR2W-112616	A69-9001-1262	1
2012-08-16 07:01:27	2012-08-16 17:01:27	VR2W-112616	A69-9001-1262	1
2012-08-16 07:04:58	2012-08-16 17:04:58	VR2W-112616	A69-9001-1262	1
2012-08-16 08:02:41	2012-08-16 18:02:41	VR2W-112615	A69-9001-1262	1
2012-08-16 20:52:23	2012-08-17 06:52:23	VR2W-112618	A69-9001-1262	1
2012-08-16 23:25:13	2012-08-17 09:25:13	VR2W-112617	A69-9001-1262	1
2012-08-17 02:15:52	2012-08-17 12:15:52	VR2W-112616	A69-9001-1262	1
2012-08-17 02:49:09	2012-08-17 12:49:09	VR2W-112616	A69-9001-1262	1
2012-08-17 03:01:23	2012-08-17 13:01:23	VR2W-112616	A69-9001-1262	1
2012-08-17 03:12:35	2012-08-17 13:12:35	VR2W-112616	A69-9001-1262	1
2012-08-17 03:17:28	2012-08-17 13:17:28	VR2W-112616	A69-9001-1262	1
2012-08-17 03:22:18	2012-08-17 13:22:18	VR2W-112616	A69-9001-1262	1
2012-08-17 03:42:39	2012-08-17 13:42:39	VR2W-112616	A69-9001-1262	1
2012-08-17 03:54:54	2012-08-17 13:54:54	VR2W-112616	A69-9001-1262	1
2012-08-17 03:59:33	2012-08-17 13:59:33	VR2W-112616	A69-9001-1262	1
2012-08-17 04:07:46	2012-08-17 14:07:46	VR2W-112616	A69-9001-1262	1
2012-08-17 04:31:44	2012-08-17 14:31:44	VR2W-112615	A69-9001-1262	1
2012-08-17 05:35:38	2012-08-17 15:35:38	VR2W-112616	A69-9001-1262	1
2012-08-17 05:56:26	2012-08-17 15:56:26	VR2W-112616	A69-9001-1262	1
2012-08-17 06:31:11	2012-08-17 16:31:11	VR2W-112616	A69-9001-1262	1
2012-08-17 06:39:35	2012-08-17 16:39:35	VR2W-112616	A69-9001-1262	1
2012-08-17 06:43:41	2012-08-17 16:43:41	VR2W-112616	A69-9001-1262	1
2012-08-17 06:47:00	2012-08-17 16:47:00	VR2W-112616	A69-9001-1262	1
2012-08-17 07:52:54	2012-08-17 17:52:54	VR2W-112615	A69-9001-1262	1
2012-08-17 08:05:01	2012-08-17 18:05:01	VR2W-112615	A69-9001-1262	1
2012-08-18 01:51:42	2012-08-18 11:51:42	VR2W-112616	A69-9001-1262	1
2012-08-18 02:23:05	2012-08-18 12:23:05	VR2W-112616	A69-9001-1262	1
2012-08-18 02:59:46	2012-08-18 12:59:46	VR2W-112616	A69-9001-1262	1
2012-08-18 03:11:39	2012-08-18 13:11:39	VR2W-112616	A69-9001-1262	1
2012-08-18 03:32:44	2012-08-18 13:32:44	VR2W-112616	A69-9001-1262	1
2012-08-18 03:40:56	2012-08-18 13:40:56	VR2W-112616	A69-9001-1262	1
2012-08-18 04:05:29	2012-08-18 14:05:29	VR2W-112616	A69-9001-1262	1
2012-08-18 04:09:18	2012-08-18 14:09:18	VR2W-112616	A69-9001-1262	1
2012-08-18 04:25:37	2012-08-18 14:25:37	VR2W-112616	A69-9001-1262	1
2012-08-18 04:33:37	2012-08-18 14:33:37	VR2W-112616	A69-9001-1262	1
2012-08-18 04:41:01	2012-08-18 14:41:01	VR2W-112616	A69-9001-1262	1
2012-08-18 04:47:45	2012-08-18 14:47:45	VR2W-112616	A69-9001-1262	1
2012-08-18 05:20:54	2012-08-18 15:20:54	VR2W-112616	A69-9001-1262	1
2012-08-18 05:50:33	2012-08-18 15:50:33	VR2W-112616	A69-9001-1262	1
2012-08-18 06:09:21	2012-08-18 16:09:21	VR2W-112616	A69-9001-1262	1
2012-08-18 06:16:13	2012-08-18 16:16:13	VR2W-112616	A69-9001-1262	1
2012-08-18 06:46:54	2012-08-18 16:46:54	VR2W-112616	A69-9001-1262	1
2012-08-18 06:53:37	2012-08-18 16:53:37	VR2W-112616	A69-9001-1262	1
2012-08-18 07:05:14	2012-08-18 17:05:14	VR2W-112616	A69-9001-1262	1
2012-08-18 07:13:07	2012-08-18 17:13:07	VR2W-112616	A69-9001-1262	1
2012-08-18 07:57:06	2012-08-18 17:57:06	VR2W-112615	A69-9001-1262	1
2012-08-19 01:58:32	2012-08-19 11:58:32	VR2W-112615	A69-9001-1262	1
2012-08-19 02:19:28	2012-08-19 12:19:28	VR2W-112616	A69-9001-1262	1
2012-08-19 03:32:05	2012-08-19 13:32:05	VR2W-112616	A69-9001-1262	1
2012-08-19 03:59:57	2012-08-19 13:59:57	VR2W-112616	A69-9001-1262	1
2012-08-19 04:09:36	2012-08-19 14:09:36	VR2W-112616	A69-9001-1262	1
2012-08-19 04:44:13	2012-08-19 14:44:13	VR2W-112616	A69-9001-1262	1
2012-08-19 04:49:06	2012-08-19 14:49:06	VR2W-112616	A69-9001-1262	1
2012-08-19 05:11:01	2012-08-19 15:11:01	VR2W-112616	A69-9001-1262	1
2012-08-19 05:37:46	2012-08-19 15:37:46	VR2W-112616	A69-9001-1262	1
2012-08-19 05:46:07	2012-08-19 15:46:07	VR2W-112616	A69-9001-1262	1
2012-08-19 05:50:43	2012-08-19 15:50:43	VR2W-112616	A69-9001-1262	1
2012-08-19 06:55:40	2012-08-19 16:55:40	VR2W-112616	A69-9001-1262	1
2012-08-19 07:22:35	2012-08-19 17:22:35	VR2W-112615	A69-9001-1262	1
2012-08-19 07:26:02	2012-08-19 17:26:02	VR2W-112615	A69-9001-1262	1
2012-08-19 07:33:40	2012-08-19 17:33:40	VR2W-112615	A69-9001-1262	1
2012-08-20 00:20:36	2012-08-20 10:20:36	VR2W-112618	A69-9001-1262	1
2012-08-20 01:04:37	2012-08-20 11:04:37	VR2W-112618	A69-9001-1262	1
2012-08-20 04:20:36	2012-08-20 14:20:36	VR2W-112616	A69-9001-1262	1
2012-08-20 05:07:42	2012-08-20 15:07:42	VR2W-112615	A69-9001-1262	1
2012-08-20 05:44:42	2012-08-20 15:44:42	VR2W-112615	A69-9001-1262	1
2012-08-20 05:56:22	2012-08-20 15:56:22	VR2W-112616	A69-9001-1262	1
2012-08-20 05:59:44	2012-08-20 15:59:44	VR2W-112616	A69-9001-1262	1
2012-08-20 06:33:04	2012-08-20 16:33:04	VR2W-112615	A69-9001-1262	1
2012-08-20 06:42:00	2012-08-20 16:42:00	VR2W-112615	A69-9001-1262	1
2012-08-20 07:06:18	2012-08-20 17:06:18	VR2W-112616	A69-9001-1262	1
2012-08-20 07:22:20	2012-08-20 17:22:20	VR2W-112616	A69-9001-1262	1
2012-08-20 07:33:26	2012-08-20 17:33:26	VR2W-112615	A69-9001-1262	1
2012-08-21 02:37:09	2012-08-21 12:37:09	VR2W-112616	A69-9001-1262	1
2012-08-21 02:53:08	2012-08-21 12:53:08	VR2W-112616	A69-9001-1262	1
2012-08-21 03:03:58	2012-08-21 13:03:58	VR2W-112616	A69-9001-1262	1
2012-08-21 03:48:36	2012-08-21 13:48:36	VR2W-112616	A69-9001-1262	1
2012-08-21 04:03:20	2012-08-21 14:03:20	VR2W-112616	A69-9001-1262	1
2012-08-21 05:13:14	2012-08-21 15:13:14	VR2W-112616	A69-9001-1262	1
2012-08-21 05:17:31	2012-08-21 15:17:31	VR2W-112616	A69-9001-1262	1
2012-08-21 05:21:13	2012-08-21 15:21:13	VR2W-112616	A69-9001-1262	1
2012-08-21 05:32:05	2012-08-21 15:32:05	VR2W-112616	A69-9001-1262	1
2012-08-21 05:35:39	2012-08-21 15:35:39	VR2W-112616	A69-9001-1262	1
2012-08-21 05:47:55	2012-08-21 15:47:55	VR2W-112616	A69-9001-1262	1
2012-08-21 05:57:04	2012-08-21 15:57:04	VR2W-112616	A69-9001-1262	1
2012-08-21 06:05:47	2012-08-21 16:05:47	VR2W-112616	A69-9001-1262	1
2012-08-21 06:14:25	2012-08-21 16:14:25	VR2W-112616	A69-9001-1262	1
2012-08-21 06:27:52	2012-08-21 16:27:52	VR2W-112616	A69-9001-1262	1
2012-08-21 06:31:33	2012-08-21 16:31:33	VR2W-112616	A69-9001-1262	1
2012-08-21 06:53:12	2012-08-21 16:53:12	VR2W-112615	A69-9001-1262	1
2012-08-21 07:41:05	2012-08-21 17:41:05	VR2W-112615	A69-9001-1262	1
2012-08-21 07:44:56	2012-08-21 17:44:56	VR2W-112615	A69-9001-1262	1
2012-08-22 03:03:46	2012-08-22 13:03:46	VR2W-112616	A69-9001-1262	1
2012-08-22 03:25:54	2012-08-22 13:25:54	VR2W-112616	A69-9001-1262	1
2012-08-22 04:13:37	2012-08-22 14:13:37	VR2W-112616	A69-9001-1262	1
2012-08-22 04:22:05	2012-08-22 14:22:05	VR2W-112616	A69-9001-1262	1
2012-08-22 04:50:51	2012-08-22 14:50:51	VR2W-112616	A69-9001-1262	1
2012-08-22 04:58:01	2012-08-22 14:58:01	VR2W-112616	A69-9001-1262	1
2012-08-22 05:24:38	2012-08-22 15:24:38	VR2W-112616	A69-9001-1262	1
2012-08-22 05:37:03	2012-08-22 15:37:03	VR2W-112616	A69-9001-1262	1
2012-08-22 05:49:34	2012-08-22 15:49:34	VR2W-112616	A69-9001-1262	1
2012-08-22 05:52:52	2012-08-22 15:52:52	VR2W-112616	A69-9001-1262	1
2012-08-23 00:17:51	2012-08-23 10:17:51	VR2W-112618	A69-9001-1262	1
2012-08-23 01:06:13	2012-08-23 11:06:13	VR2W-112618	A69-9001-1262	1
2012-08-23 06:36:05	2012-08-23 16:36:05	VR2W-112616	A69-9001-1262	1
2012-08-23 20:55:04	2012-08-24 06:55:04	VR2W-112618	A69-9001-1262	1
2012-08-23 22:53:53	2012-08-24 08:53:53	VR2W-112618	A69-9001-1262	1
2012-08-24 00:31:20	2012-08-24 10:31:20	VR2W-112618	A69-9001-1262	1
2012-08-24 04:59:43	2012-08-24 14:59:43	VR2W-112616	A69-9001-1262	1
2012-08-24 05:31:39	2012-08-24 15:31:39	VR2W-112616	A69-9001-1262	1
2012-08-24 06:19:19	2012-08-24 16:19:19	VR2W-112616	A69-9001-1262	1
2012-08-24 06:22:56	2012-08-24 16:22:56	VR2W-112616	A69-9001-1262	1
2012-08-24 06:31:33	2012-08-24 16:31:33	VR2W-112616	A69-9001-1262	1
2012-08-25 01:49:54	2012-08-25 11:49:54	VR2W-112618	A69-9001-1262	1
2012-08-25 02:09:26	2012-08-25 12:09:26	VR2W-112618	A69-9001-1262	1
2012-08-25 04:42:00	2012-08-25 14:42:00	VR2W-112618	A69-9001-1262	1
2012-08-25 05:29:28	2012-08-25 15:29:28	VR2W-112616	A69-9001-1262	1
2012-08-25 05:43:07	2012-08-25 15:43:07	VR2W-112616	A69-9001-1262	1
2012-08-25 06:05:00	2012-08-25 16:05:00	VR2W-112616	A69-9001-1262	1
2012-08-25 21:14:03	2012-08-26 07:14:03	VR2W-112616	A69-9001-1262	1
2012-08-26 00:30:20	2012-08-26 10:30:20	VR2W-112616	A69-9001-1262	1
2012-08-26 00:41:39	2012-08-26 10:41:39	VR2W-112616	A69-9001-1262	1
2012-08-26 01:47:56	2012-08-26 11:47:56	VR2W-112616	A69-9001-1262	1
2012-08-26 05:14:44	2012-08-26 15:14:44	VR2W-112617	A69-9001-1262	1
2012-08-26 07:07:14	2012-08-26 17:07:14	VR2W-112615	A69-9001-1262	1
2012-08-26 22:55:55	2012-08-27 08:55:55	VR2W-112616	A69-9001-1262	1
2012-08-26 22:59:36	2012-08-27 08:59:36	VR2W-112616	A69-9001-1262	1
2012-08-27 02:21:09	2012-08-27 12:21:09	VR2W-112614	A69-9001-1262	1
2012-08-27 06:01:47	2012-08-27 16:01:47	VR2W-112616	A69-9001-1262	1
2012-08-27 06:06:02	2012-08-27 16:06:02	VR2W-112616	A69-9001-1262	1
2012-08-27 06:13:25	2012-08-27 16:13:25	VR2W-112616	A69-9001-1262	1
2012-08-27 08:04:23	2012-08-27 18:04:23	VR2W-112615	A69-9001-1262	1
2012-08-27 22:32:25	2012-08-28 08:32:25	VR2W-112618	A69-9001-1262	1
2012-08-28 01:29:54	2012-08-28 11:29:54	VR2W-112616	A69-9001-1262	1
2012-08-28 03:23:31	2012-08-28 13:23:31	VR2W-112615	A69-9001-1262	1
2012-08-28 05:44:31	2012-08-28 15:44:31	VR2W-112616	A69-9001-1262	1
2012-08-28 05:47:57	2012-08-28 15:47:57	VR2W-112616	A69-9001-1262	1
2012-08-28 05:51:33	2012-08-28 15:51:33	VR2W-112616	A69-9001-1262	1
2012-08-28 05:55:29	2012-08-28 15:55:29	VR2W-112616	A69-9001-1262	1
2012-08-28 06:46:25	2012-08-28 16:46:25	VR2W-112616	A69-9001-1262	1
2012-08-28 07:04:14	2012-08-28 17:04:14	VR2W-112616	A69-9001-1262	1
2012-08-28 07:20:31	2012-08-28 17:20:31	VR2W-112616	A69-9001-1262	1
2012-08-28 07:29:06	2012-08-28 17:29:06	VR2W-112616	A69-9001-1262	1
2012-08-28 07:48:18	2012-08-28 17:48:18	VR2W-112616	A69-9001-1262	1
2012-08-28 23:22:13	2012-08-29 09:22:13	VR2W-112616	A69-9001-1262	1
2012-08-29 00:45:13	2012-08-29 10:45:13	VR2W-112615	A69-9001-1262	1
2012-08-29 00:57:44	2012-08-29 10:57:44	VR2W-112615	A69-9001-1262	1
2012-08-29 01:43:00	2012-08-29 11:43:00	VR2W-112616	A69-9001-1262	1
2012-08-29 01:46:19	2012-08-29 11:46:19	VR2W-112615	A69-9001-1262	1
2012-08-29 01:50:49	2012-08-29 11:50:49	VR2W-112615	A69-9001-1262	1
2012-08-29 02:48:42	2012-08-29 12:48:42	VR2W-112615	A69-9001-1262	1
2012-08-29 03:16:54	2012-08-29 13:16:54	VR2W-112615	A69-9001-1262	1
2012-08-29 03:31:37	2012-08-29 13:31:37	VR2W-112615	A69-9001-1262	1
2012-08-29 05:57:08	2012-08-29 15:57:08	VR2W-112616	A69-9001-1262	1
2012-08-29 06:05:00	2012-08-29 16:05:00	VR2W-112616	A69-9001-1262	1
2012-08-29 06:17:55	2012-08-29 16:17:55	VR2W-112616	A69-9001-1262	1
2012-08-29 06:29:00	2012-08-29 16:29:00	VR2W-112615	A69-9001-1262	1
2012-08-29 07:12:36	2012-08-29 17:12:36	VR2W-112615	A69-9001-1262	1
2012-08-30 06:02:12	2012-08-30 16:02:12	VR2W-112616	A69-9001-1262	1
2012-08-30 06:51:05	2012-08-30 16:51:05	VR2W-112616	A69-9001-1262	1
2012-08-30 07:02:21	2012-08-30 17:02:21	VR2W-112615	A69-9001-1262	1
2012-08-30 07:10:01	2012-08-30 17:10:01	VR2W-112615	A69-9001-1262	1
2012-08-30 21:05:48	2012-08-31 07:05:48	VR2W-112617	A69-9001-1262	1
2012-08-31 06:55:03	2012-08-31 16:55:03	VR2W-112615	A69-9001-1262	1
2012-08-31 07:45:09	2012-08-31 17:45:09	VR2W-112616	A69-9001-1262	1
2012-08-31 08:12:42	2012-08-31 18:12:42	VR2W-112615	A69-9001-1262	1
2012-09-01 03:42:36	2012-09-01 13:42:36	VR2W-112616	A69-9001-1262	1
2012-09-01 04:30:07	2012-09-01 14:30:07	VR2W-112616	A69-9001-1262	1
2012-09-01 04:34:18	2012-09-01 14:34:18	VR2W-112615	A69-9001-1262	1
2012-09-01 04:47:19	2012-09-01 14:47:19	VR2W-112616	A69-9001-1262	1
2012-09-01 06:02:52	2012-09-01 16:02:52	VR2W-112616	A69-9001-1262	1
2012-09-01 06:20:24	2012-09-01 16:20:24	VR2W-112615	A69-9001-1262	1
2012-09-01 06:37:23	2012-09-01 16:37:23	VR2W-112615	A69-9001-1262	1
2012-09-01 06:47:13	2012-09-01 16:47:13	VR2W-112615	A69-9001-1262	1
2012-09-01 08:00:30	2012-09-01 18:00:30	VR2W-112615	A69-9001-1262	1
2012-09-01 08:04:58	2012-09-01 18:04:58	VR2W-112615	A69-9001-1262	1
2012-09-02 01:30:05	2012-09-02 11:30:05	VR2W-112615	A69-9001-1262	1
2012-09-02 02:27:28	2012-09-02 12:27:28	VR2W-112615	A69-9001-1262	1
2012-09-02 03:14:09	2012-09-02 13:14:09	VR2W-112615	A69-9001-1262	1
2012-09-02 04:33:02	2012-09-02 14:33:02	VR2W-112615	A69-9001-1262	1
2012-09-02 04:50:24	2012-09-02 14:50:24	VR2W-112616	A69-9001-1262	1
2012-09-02 05:58:17	2012-09-02 15:58:17	VR2W-112615	A69-9001-1262	1
2012-09-02 07:19:22	2012-09-02 17:19:22	VR2W-112615	A69-9001-1262	1
2012-09-02 07:37:09	2012-09-02 17:37:09	VR2W-112615	A69-9001-1262	1
2012-09-02 07:44:53	2012-09-02 17:44:53	VR2W-112615	A69-9001-1262	1
2012-09-02 07:56:35	2012-09-02 17:56:35	VR2W-112615	A69-9001-1262	1
2012-09-02 22:44:25	2012-09-03 08:44:25	VR2W-112618	A69-9001-1262	1
2012-09-03 04:02:10	2012-09-03 14:02:10	VR2W-112615	A69-9001-1262	1
2012-09-03 04:54:38	2012-09-03 14:54:38	VR2W-112616	A69-9001-1262	1
2012-09-03 05:43:49	2012-09-03 15:43:49	VR2W-112615	A69-9001-1262	1
2012-09-03 06:06:51	2012-09-03 16:06:51	VR2W-112616	A69-9001-1262	1
2012-09-03 06:16:07	2012-09-03 16:16:07	VR2W-112616	A69-9001-1262	1
2012-09-03 06:20:16	2012-09-03 16:20:16	VR2W-112616	A69-9001-1262	1
2012-09-03 06:27:11	2012-09-03 16:27:11	VR2W-112616	A69-9001-1262	1
2012-09-03 06:30:57	2012-09-03 16:30:57	VR2W-112616	A69-9001-1262	1
2012-09-03 21:30:30	2012-09-04 07:30:30	VR2W-112617	A69-9001-1262	1
2012-09-04 02:41:06	2012-09-04 12:41:06	VR2W-112617	A69-9001-1262	1
2012-09-04 04:14:15	2012-09-04 14:14:15	VR2W-112615	A69-9001-1262	1
2012-09-04 04:50:32	2012-09-04 14:50:32	VR2W-112616	A69-9001-1262	1
2012-09-04 05:08:41	2012-09-04 15:08:41	VR2W-112615	A69-9001-1262	1
2012-09-04 05:13:32	2012-09-04 15:13:32	VR2W-112616	A69-9001-1262	1
2012-09-04 05:21:06	2012-09-04 15:21:06	VR2W-112616	A69-9001-1262	1
2012-09-04 05:34:05	2012-09-04 15:34:05	VR2W-112616	A69-9001-1262	1
2012-09-04 05:38:38	2012-09-04 15:38:38	VR2W-112616	A69-9001-1262	1
2012-09-04 05:42:49	2012-09-04 15:42:49	VR2W-112616	A69-9001-1262	1
2012-09-04 05:46:13	2012-09-04 15:46:13	VR2W-112616	A69-9001-1262	1
2012-09-04 05:49:48	2012-09-04 15:49:48	VR2W-112616	A69-9001-1262	1
2012-09-04 08:07:39	2012-09-04 18:07:39	VR2W-112615	A69-9001-1262	1
2012-09-05 01:59:43	2012-09-05 11:59:43	VR2W-112617	A69-9001-1262	1
2012-09-05 03:59:50	2012-09-05 13:59:50	VR2W-112617	A69-9001-1262	1
2012-09-05 04:16:47	2012-09-05 14:16:47	VR2W-112617	A69-9001-1262	1
2012-09-05 05:19:54	2012-09-05 15:19:54	VR2W-112617	A69-9001-1262	1
2012-09-06 05:19:39	2012-09-06 15:19:39	VR2W-112615	A69-9001-1262	1
2012-09-06 07:57:00	2012-09-06 17:57:00	VR2W-112616	A69-9001-1262	1
2012-09-07 05:33:07	2012-09-07 15:33:07	VR2W-112615	A69-9001-1262	1
2012-09-07 05:45:25	2012-09-07 15:45:25	VR2W-112615	A69-9001-1262	1
2012-09-07 07:54:59	2012-09-07 17:54:59	VR2W-112615	A69-9001-1262	1
2012-09-07 07:58:23	2012-09-07 17:58:23	VR2W-112615	A69-9001-1262	1
2012-09-08 05:14:21	2012-09-08 15:14:21	VR2W-112615	A69-9001-1262	1
2012-09-08 05:17:41	2012-09-08 15:17:41	VR2W-112615	A69-9001-1262	1
2012-09-08 05:35:58	2012-09-08 15:35:58	VR2W-112615	A69-9001-1262	1
2012-09-08 05:47:08	2012-09-08 15:47:08	VR2W-112615	A69-9001-1262	1
2012-09-08 06:11:08	2012-09-08 16:11:08	VR2W-112615	A69-9001-1262	1
2012-09-08 06:35:11	2012-09-08 16:35:11	VR2W-112615	A69-9001-1262	1
2012-09-08 06:49:36	2012-09-08 16:49:36	VR2W-112618	A69-9001-1262	1
2012-09-08 07:21:21	2012-09-08 17:21:21	VR2W-112615	A69-9001-1262	1
2012-09-08 07:33:49	2012-09-08 17:33:49	VR2W-112615	A69-9001-1262	1
2012-09-08 08:02:27	2012-09-08 18:02:27	VR2W-112615	A69-9001-1262	1
2012-09-08 08:03:02	2012-09-08 18:03:02	VR2W-112616	A69-9001-1262	1
2012-09-09 00:15:09	2012-09-09 10:15:09	VR2W-112615	A69-9001-1262	1
2012-09-09 00:18:48	2012-09-09 10:18:48	VR2W-112615	A69-9001-1262	1
2012-09-09 00:28:21	2012-09-09 10:28:21	VR2W-112616	A69-9001-1262	1
2012-09-09 01:39:55	2012-09-09 11:39:55	VR2W-112618	A69-9001-1262	1
2012-09-09 03:38:50	2012-09-09 13:38:50	VR2W-112616	A69-9001-1262	1
2012-09-09 05:20:16	2012-09-09 15:20:16	VR2W-112615	A69-9001-1262	1
2012-09-09 05:32:49	2012-09-09 15:32:49	VR2W-112615	A69-9001-1262	1
2012-09-09 07:34:25	2012-09-09 17:34:25	VR2W-112615	A69-9001-1262	1
2012-09-09 07:45:50	2012-09-09 17:45:50	VR2W-112615	A69-9001-1262	1
2012-09-09 23:10:46	2012-09-10 09:10:46	VR2W-112618	A69-9001-1262	1
2012-09-10 05:41:53	2012-09-10 15:41:53	VR2W-112615	A69-9001-1262	1
2012-09-10 06:32:17	2012-09-10 16:32:17	VR2W-112616	A69-9001-1262	1
2012-09-10 07:52:19	2012-09-10 17:52:19	VR2W-112615	A69-9001-1262	1
2012-09-11 05:00:15	2012-09-11 15:00:15	VR2W-112615	A69-9001-1262	1
2012-09-11 05:08:04	2012-09-11 15:08:04	VR2W-112615	A69-9001-1262	1
2012-09-11 05:41:39	2012-09-11 15:41:39	VR2W-112615	A69-9001-1262	1
2012-09-11 06:48:37	2012-09-11 16:48:37	VR2W-112615	A69-9001-1262	1
2012-09-11 06:57:24	2012-09-11 16:57:24	VR2W-112615	A69-9001-1262	1
2012-09-11 07:24:01	2012-09-11 17:24:01	VR2W-112615	A69-9001-1262	1
2012-09-11 11:16:09	2012-09-11 21:16:09	VR2W-112616	A69-9001-1262	0
2012-09-11 12:08:40	2012-09-11 22:08:40	VR2W-112616	A69-9001-1262	0
2012-09-11 13:21:46	2012-09-11 23:21:46	VR2W-112616	A69-9001-1262	0
2012-09-11 15:52:46	2012-09-12 01:52:46	VR2W-112616	A69-9001-1262	0
2012-09-12 06:53:55	2012-09-12 16:53:55	VR2W-112615	A69-9001-1262	1
2012-09-12 07:02:28	2012-09-12 17:02:28	VR2W-112615	A69-9001-1262	1
2012-09-12 07:34:14	2012-09-12 17:34:14	VR2W-112615	A69-9001-1262	1
2012-09-12 07:50:34	2012-09-12 17:50:34	VR2W-112615	A69-9001-1262	1
2012-09-13 04:03:38	2012-09-13 14:03:38	VR2W-112615	A69-9001-1262	1
2012-09-13 05:38:38	2012-09-13 15:38:38	VR2W-112615	A69-9001-1262	1
2012-09-13 05:42:55	2012-09-13 15:42:55	VR2W-112615	A69-9001-1262	1
2012-09-13 05:55:19	2012-09-13 15:55:19	VR2W-112615	A69-9001-1262	1
2012-09-13 06:28:15	2012-09-13 16:28:15	VR2W-112615	A69-9001-1262	1
2012-09-13 06:33:03	2012-09-13 16:33:03	VR2W-112615	A69-9001-1262	1
2012-09-13 06:37:42	2012-09-13 16:37:42	VR2W-112615	A69-9001-1262	1
2012-09-13 06:42:39	2012-09-13 16:42:39	VR2W-112616	A69-9001-1262	1
2012-09-13 07:41:33	2012-09-13 17:41:33	VR2W-112615	A69-9001-1262	1
2012-09-14 00:31:30	2012-09-14 10:31:30	VR2W-112617	A69-9001-1262	1
2012-09-14 05:28:20	2012-09-14 15:28:20	VR2W-112615	A69-9001-1262	1
2012-09-14 05:43:06	2012-09-14 15:43:06	VR2W-112615	A69-9001-1262	1
2012-09-14 05:59:14	2012-09-14 15:59:14	VR2W-112615	A69-9001-1262	1
2012-09-14 06:18:46	2012-09-14 16:18:46	VR2W-112616	A69-9001-1262	1
2012-09-14 06:25:35	2012-09-14 16:25:35	VR2W-112615	A69-9001-1262	1
2012-09-14 06:26:11	2012-09-14 16:26:11	VR2W-112616	A69-9001-1262	1
2012-09-14 06:45:01	2012-09-14 16:45:01	VR2W-112615	A69-9001-1262	1
2012-09-14 07:18:24	2012-09-14 17:18:24	VR2W-112615	A69-9001-1262	1
2012-09-14 07:56:39	2012-09-14 17:56:39	VR2W-112616	A69-9001-1262	1
2012-09-14 08:04:30	2012-09-14 18:04:30	VR2W-112615	A69-9001-1262	1
2012-09-15 06:05:50	2012-09-15 16:05:50	VR2W-112615	A69-9001-1262	1
2012-09-15 06:09:09	2012-09-15 16:09:09	VR2W-112615	A69-9001-1262	1
2012-09-15 07:31:49	2012-09-15 17:31:49	VR2W-112615	A69-9001-1262	1
2012-09-16 06:23:57	2012-09-16 16:23:57	VR2W-112615	A69-9001-1262	1
2012-09-16 06:33:41	2012-09-16 16:33:41	VR2W-112615	A69-9001-1262	1
2012-09-16 06:47:28	2012-09-16 16:47:28	VR2W-112615	A69-9001-1262	1
2012-09-16 06:59:55	2012-09-16 16:59:55	VR2W-112616	A69-9001-1262	1
2012-09-16 07:07:30	2012-09-16 17:07:30	VR2W-112616	A69-9001-1262	1
2012-09-16 07:18:52	2012-09-16 17:18:52	VR2W-112615	A69-9001-1262	1
2012-09-16 07:29:39	2012-09-16 17:29:39	VR2W-112615	A69-9001-1262	1
2012-09-16 11:42:45	2012-09-16 21:42:45	VR2W-112616	A69-9001-1262	0
2012-09-16 12:19:12	2012-09-16 22:19:12	VR2W-112616	A69-9001-1262	0
2012-09-16 12:31:43	2012-09-16 22:31:43	VR2W-112616	A69-9001-1262	0
2012-09-16 12:47:29	2012-09-16 22:47:29	VR2W-112616	A69-9001-1262	0
2012-09-16 13:19:16	2012-09-16 23:19:16	VR2W-112616	A69-9001-1262	0
2012-09-16 13:27:38	2012-09-16 23:27:38	VR2W-112616	A69-9001-1262	0
2012-09-16 14:58:07	2012-09-17 00:58:07	VR2W-112616	A69-9001-1262	0
2012-09-16 15:44:27	2012-09-17 01:44:27	VR2W-112616	A69-9001-1262	0
2012-09-16 16:32:16	2012-09-17 02:32:16	VR2W-112616	A69-9001-1262	0
2012-09-16 17:24:29	2012-09-17 03:24:29	VR2W-112616	A69-9001-1262	0
2012-09-16 17:36:47	2012-09-17 03:36:47	VR2W-112616	A69-9001-1262	0
2012-09-16 17:41:14	2012-09-17 03:41:14	VR2W-112616	A69-9001-1262	0
2012-09-16 17:58:36	2012-09-17 03:58:36	VR2W-112616	A69-9001-1262	0
2012-09-17 05:31:38	2012-09-17 15:31:38	VR2W-112615	A69-9001-1262	1
2012-09-17 06:19:23	2012-09-17 16:19:23	VR2W-112615	A69-9001-1262	1
2012-09-17 06:34:21	2012-09-17 16:34:21	VR2W-112616	A69-9001-1262	1
2012-09-17 06:41:05	2012-09-17 16:41:05	VR2W-112616	A69-9001-1262	1
2012-09-17 06:44:37	2012-09-17 16:44:37	VR2W-112616	A69-9001-1262	1
2012-09-17 06:56:47	2012-09-17 16:56:47	VR2W-112616	A69-9001-1262	1
2012-09-17 07:05:31	2012-09-17 17:05:31	VR2W-112616	A69-9001-1262	1
2012-09-17 07:12:37	2012-09-17 17:12:37	VR2W-112616	A69-9001-1262	1
2012-09-17 07:22:34	2012-09-17 17:22:34	VR2W-112617	A69-9001-1262	1
2012-09-17 12:11:05	2012-09-17 22:11:05	VR2W-112616	A69-9001-1262	0
2012-09-17 22:53:02	2012-09-18 08:53:02	VR2W-112618	A69-9001-1262	1
2012-09-18 05:25:58	2012-09-18 15:25:58	VR2W-112617	A69-9001-1262	1
2012-09-18 06:49:43	2012-09-18 16:49:43	VR2W-112616	A69-9001-1262	1
2012-09-18 06:56:20	2012-09-18 16:56:20	VR2W-112615	A69-9001-1262	1
2012-09-18 07:11:51	2012-09-18 17:11:51	VR2W-112615	A69-9001-1262	1
2012-09-18 07:15:12	2012-09-18 17:15:12	VR2W-112615	A69-9001-1262	1
2012-09-18 07:42:12	2012-09-18 17:42:12	VR2W-112615	A69-9001-1262	1
2012-09-18 07:46:27	2012-09-18 17:46:27	VR2W-112615	A69-9001-1262	1
2012-09-18 08:15:21	2012-09-18 18:15:21	VR2W-112615	A69-9001-1262	1
2012-09-18 19:52:46	2012-09-19 05:52:46	VR2W-112615	A69-9001-1262	0
2012-09-19 05:05:51	2012-09-19 15:05:51	VR2W-112615	A69-9001-1262	1
2012-09-19 05:22:49	2012-09-19 15:22:49	VR2W-112615	A69-9001-1262	1
2012-09-19 05:26:08	2012-09-19 15:26:08	VR2W-112615	A69-9001-1262	1
2012-09-19 05:44:50	2012-09-19 15:44:50	VR2W-112615	A69-9001-1262	1
2012-09-19 05:59:13	2012-09-19 15:59:13	VR2W-112615	A69-9001-1262	1
2012-09-19 06:10:58	2012-09-19 16:10:58	VR2W-112615	A69-9001-1262	1
2012-09-19 06:36:06	2012-09-19 16:36:06	VR2W-112615	A69-9001-1262	1
2012-09-19 07:16:22	2012-09-19 17:16:22	VR2W-112615	A69-9001-1262	1
2012-09-19 07:30:06	2012-09-19 17:30:06	VR2W-112615	A69-9001-1262	1
2012-09-19 07:39:16	2012-09-19 17:39:16	VR2W-112615	A69-9001-1262	1
2012-09-19 07:56:49	2012-09-19 17:56:49	VR2W-112615	A69-9001-1262	1
2012-09-19 23:55:33	2012-09-20 09:55:33	VR2W-112618	A69-9001-1262	1
2012-09-20 03:33:12	2012-09-20 13:33:12	VR2W-112617	A69-9001-1262	1
2012-09-20 05:48:55	2012-09-20 15:48:55	VR2W-112616	A69-9001-1262	1
2012-09-20 06:10:15	2012-09-20 16:10:15	VR2W-112616	A69-9001-1262	1
2012-09-20 06:23:14	2012-09-20 16:23:14	VR2W-112615	A69-9001-1262	1
2012-09-20 07:33:12	2012-09-20 17:33:12	VR2W-112615	A69-9001-1262	1
2012-09-20 07:37:18	2012-09-20 17:37:18	VR2W-112615	A69-9001-1262	1
2012-09-20 07:47:11	2012-09-20 17:47:11	VR2W-112615	A69-9001-1262	1
2012-09-20 07:57:47	2012-09-20 17:57:47	VR2W-112615	A69-9001-1262	1
2012-09-20 08:17:25	2012-09-20 18:17:25	VR2W-112615	A69-9001-1262	1
2012-09-20 08:21:36	2012-09-20 18:21:36	VR2W-112615	A69-9001-1262	1
2012-09-21 04:02:59	2012-09-21 14:02:59	VR2W-112616	A69-9001-1262	1
2012-09-21 04:23:28	2012-09-21 14:23:28	VR2W-112616	A69-9001-1262	1
2012-09-21 05:08:41	2012-09-21 15:08:41	VR2W-112615	A69-9001-1262	1
2012-09-21 06:07:17	2012-09-21 16:07:17	VR2W-112615	A69-9001-1262	1
2012-09-21 06:07:54	2012-09-21 16:07:54	VR2W-112616	A69-9001-1262	1
2012-09-21 06:58:28	2012-09-21 16:58:28	VR2W-112615	A69-9001-1262	1
2012-09-21 07:58:58	2012-09-21 17:58:58	VR2W-112615	A69-9001-1262	1
2012-09-22 02:46:57	2012-09-22 12:46:57	VR2W-112618	A69-9001-1262	1
2012-09-22 06:19:57	2012-09-22 16:19:57	VR2W-112615	A69-9001-1262	1
2012-09-22 06:24:10	2012-09-22 16:24:10	VR2W-112615	A69-9001-1262	1
2012-09-22 07:33:29	2012-09-22 17:33:29	VR2W-112615	A69-9001-1262	1
2012-09-22 08:08:26	2012-09-22 18:08:26	VR2W-112615	A69-9001-1262	1
2012-09-22 08:17:53	2012-09-22 18:17:53	VR2W-112615	A69-9001-1262	1
2012-09-22 08:26:04	2012-09-22 18:26:04	VR2W-112615	A69-9001-1262	1
2012-09-22 22:39:34	2012-09-23 08:39:34	VR2W-112618	A69-9001-1262	1
2012-09-23 06:00:09	2012-09-23 16:00:09	VR2W-112615	A69-9001-1262	1
2012-09-23 08:01:45	2012-09-23 18:01:45	VR2W-112616	A69-9001-1262	1
2012-09-23 23:26:33	2012-09-24 09:26:33	VR2W-112618	A69-9001-1262	1
2012-09-24 06:02:35	2012-09-24 16:02:35	VR2W-112616	A69-9001-1262	1
2012-09-24 06:06:20	2012-09-24 16:06:20	VR2W-112615	A69-9001-1262	1
2012-09-24 06:52:07	2012-09-24 16:52:07	VR2W-112615	A69-9001-1262	1
2012-09-24 07:47:30	2012-09-24 17:47:30	VR2W-112615	A69-9001-1262	1
2012-09-25 00:11:49	2012-09-25 10:11:49	VR2W-112618	A69-9001-1262	1
2012-09-25 23:27:21	2012-09-26 09:27:21	VR2W-112616	A69-9001-1262	1
2012-09-26 00:53:24	2012-09-26 10:53:24	VR2W-112616	A69-9001-1262	1
2012-09-26 00:57:26	2012-09-26 10:57:26	VR2W-112615	A69-9001-1262	1
2012-09-26 01:14:04	2012-09-26 11:14:04	VR2W-112615	A69-9001-1262	1
2012-09-26 01:19:22	2012-09-26 11:19:22	VR2W-112616	A69-9001-1262	1
2012-09-26 01:23:49	2012-09-26 11:23:49	VR2W-112616	A69-9001-1262	1
2012-09-26 01:32:25	2012-09-26 11:32:25	VR2W-112616	A69-9001-1262	1
2012-09-26 02:13:18	2012-09-26 12:13:18	VR2W-112616	A69-9001-1262	1
2012-09-26 02:17:38	2012-09-26 12:17:38	VR2W-112616	A69-9001-1262	1
2012-09-26 02:21:21	2012-09-26 12:21:21	VR2W-112616	A69-9001-1262	1
2012-09-26 02:25:34	2012-09-26 12:25:34	VR2W-112616	A69-9001-1262	1
2012-09-26 02:29:05	2012-09-26 12:29:05	VR2W-112616	A69-9001-1262	1
2012-09-26 02:40:44	2012-09-26 12:40:44	VR2W-112616	A69-9001-1262	1
2012-09-26 02:44:42	2012-09-26 12:44:42	VR2W-112616	A69-9001-1262	1
2012-09-26 02:53:53	2012-09-26 12:53:53	VR2W-112616	A69-9001-1262	1
2012-09-26 03:26:33	2012-09-26 13:26:33	VR2W-112616	A69-9001-1262	1
2012-09-26 03:30:28	2012-09-26 13:30:28	VR2W-112616	A69-9001-1262	1
2012-09-26 03:35:06	2012-09-26 13:35:06	VR2W-112616	A69-9001-1262	1
2012-09-26 03:39:24	2012-09-26 13:39:24	VR2W-112616	A69-9001-1262	1
2012-09-26 03:43:06	2012-09-26 13:43:06	VR2W-112616	A69-9001-1262	1
2012-09-26 03:47:16	2012-09-26 13:47:16	VR2W-112616	A69-9001-1262	1
2012-09-26 03:54:13	2012-09-26 13:54:13	VR2W-112616	A69-9001-1262	1
2012-09-26 04:02:31	2012-09-26 14:02:31	VR2W-112616	A69-9001-1262	1
2012-09-26 04:19:10	2012-09-26 14:19:10	VR2W-112616	A69-9001-1262	1
2012-09-26 04:23:24	2012-09-26 14:23:24	VR2W-112616	A69-9001-1262	1
2012-09-26 04:26:58	2012-09-26 14:26:58	VR2W-112616	A69-9001-1262	1
2012-09-26 04:30:49	2012-09-26 14:30:49	VR2W-112616	A69-9001-1262	1
2012-09-26 04:35:16	2012-09-26 14:35:16	VR2W-112616	A69-9001-1262	1
2012-09-26 04:39:15	2012-09-26 14:39:15	VR2W-112616	A69-9001-1262	1
2012-09-26 04:43:57	2012-09-26 14:43:57	VR2W-112616	A69-9001-1262	1
2012-09-26 04:48:24	2012-09-26 14:48:24	VR2W-112616	A69-9001-1262	1
2012-09-26 05:01:39	2012-09-26 15:01:39	VR2W-112616	A69-9001-1262	1
2012-09-26 05:12:28	2012-09-26 15:12:28	VR2W-112616	A69-9001-1262	1
2012-09-26 05:15:57	2012-09-26 15:15:57	VR2W-112616	A69-9001-1262	1
2012-09-26 05:23:51	2012-09-26 15:23:51	VR2W-112616	A69-9001-1262	1
2012-09-26 05:35:00	2012-09-26 15:35:00	VR2W-112616	A69-9001-1262	1
2012-09-26 05:39:48	2012-09-26 15:39:48	VR2W-112616	A69-9001-1262	1
2012-09-26 06:23:51	2012-09-26 16:23:51	VR2W-112615	A69-9001-1262	1
2012-09-26 06:56:37	2012-09-26 16:56:37	VR2W-112616	A69-9001-1262	1
2012-09-26 07:12:50	2012-09-26 17:12:50	VR2W-112615	A69-9001-1262	1
2012-09-26 07:41:50	2012-09-26 17:41:50	VR2W-112615	A69-9001-1262	1
2012-09-26 07:50:48	2012-09-26 17:50:48	VR2W-112615	A69-9001-1262	1
2012-09-26 23:45:24	2012-09-27 09:45:24	VR2W-112615	A69-9001-1262	1
2012-09-27 01:05:27	2012-09-27 11:05:27	VR2W-112616	A69-9001-1262	1
2012-09-27 01:18:23	2012-09-27 11:18:23	VR2W-112615	A69-9001-1262	1
2012-09-27 01:53:15	2012-09-27 11:53:15	VR2W-112616	A69-9001-1262	1
2012-09-27 01:59:39	2012-09-27 11:59:39	VR2W-112615	A69-9001-1262	1
2012-09-27 02:08:10	2012-09-27 12:08:10	VR2W-112615	A69-9001-1262	1
2012-09-27 02:19:56	2012-09-27 12:19:56	VR2W-112615	A69-9001-1262	1
2012-09-27 02:32:08	2012-09-27 12:32:08	VR2W-112615	A69-9001-1262	1
2012-09-27 02:40:37	2012-09-27 12:40:37	VR2W-112616	A69-9001-1262	1
2012-09-27 04:15:45	2012-09-27 14:15:45	VR2W-112616	A69-9001-1262	1
2012-09-27 04:19:21	2012-09-27 14:19:21	VR2W-112616	A69-9001-1262	1
2012-09-27 04:27:49	2012-09-27 14:27:49	VR2W-112616	A69-9001-1262	1
2012-09-27 04:32:02	2012-09-27 14:32:02	VR2W-112616	A69-9001-1262	1
2012-09-27 04:35:33	2012-09-27 14:35:33	VR2W-112616	A69-9001-1262	1
2012-09-27 04:47:16	2012-09-27 14:47:16	VR2W-112616	A69-9001-1262	1
2012-09-27 04:56:09	2012-09-27 14:56:09	VR2W-112616	A69-9001-1262	1
2012-09-27 05:05:29	2012-09-27 15:05:29	VR2W-112616	A69-9001-1262	1
2012-09-27 05:09:43	2012-09-27 15:09:43	VR2W-112616	A69-9001-1262	1
2012-09-27 05:13:15	2012-09-27 15:13:15	VR2W-112616	A69-9001-1262	1
2012-09-27 05:21:25	2012-09-27 15:21:25	VR2W-112616	A69-9001-1262	1
2012-09-27 05:46:38	2012-09-27 15:46:38	VR2W-112615	A69-9001-1262	1
2012-09-27 05:50:08	2012-09-27 15:50:08	VR2W-112615	A69-9001-1262	1
2012-09-27 05:53:49	2012-09-27 15:53:49	VR2W-112615	A69-9001-1262	1
2012-09-27 06:01:23	2012-09-27 16:01:23	VR2W-112615	A69-9001-1262	1
2012-09-27 06:08:43	2012-09-27 16:08:43	VR2W-112615	A69-9001-1262	1
2012-09-27 07:03:43	2012-09-27 17:03:43	VR2W-112615	A69-9001-1262	1
2012-09-27 07:32:46	2012-09-27 17:32:46	VR2W-112616	A69-9001-1262	1
2012-09-27 07:40:11	2012-09-27 17:40:11	VR2W-112615	A69-9001-1262	1
2012-09-27 23:07:43	2012-09-28 09:07:43	VR2W-112618	A69-9001-1262	1
2012-09-27 23:45:35	2012-09-28 09:45:35	VR2W-112616	A69-9001-1262	1
2012-09-28 01:37:49	2012-09-28 11:37:49	VR2W-112616	A69-9001-1262	1
2012-09-28 01:42:00	2012-09-28 11:42:00	VR2W-112615	A69-9001-1262	1
2012-09-28 01:51:08	2012-09-28 11:51:08	VR2W-112615	A69-9001-1262	1
2012-09-28 06:10:46	2012-09-28 16:10:46	VR2W-112615	A69-9001-1262	1
2012-09-28 06:25:07	2012-09-28 16:25:07	VR2W-112615	A69-9001-1262	1
2012-09-28 06:33:34	2012-09-28 16:33:34	VR2W-112615	A69-9001-1262	1
2012-09-28 07:14:24	2012-09-28 17:14:24	VR2W-112615	A69-9001-1262	1
2012-09-28 07:51:38	2012-09-28 17:51:38	VR2W-112615	A69-9001-1262	1
2012-09-29 02:47:30	2012-09-29 12:47:30	VR2W-112615	A69-9001-1262	1
2012-09-29 03:34:38	2012-09-29 13:34:38	VR2W-112616	A69-9001-1262	1
2012-09-29 03:39:20	2012-09-29 13:39:20	VR2W-112616	A69-9001-1262	1
2012-09-29 03:47:55	2012-09-29 13:47:55	VR2W-112616	A69-9001-1262	1
2012-09-29 03:52:48	2012-09-29 13:52:48	VR2W-112616	A69-9001-1262	1
2012-09-29 03:57:38	2012-09-29 13:57:38	VR2W-112616	A69-9001-1262	1
2012-09-29 04:02:23	2012-09-29 14:02:23	VR2W-112616	A69-9001-1262	1
2012-09-29 04:06:58	2012-09-29 14:06:58	VR2W-112616	A69-9001-1262	1
2012-09-29 04:14:04	2012-09-29 14:14:04	VR2W-112615	A69-9001-1262	1
2012-09-29 04:22:12	2012-09-29 14:22:12	VR2W-112615	A69-9001-1262	1
2012-09-29 04:25:56	2012-09-29 14:25:56	VR2W-112615	A69-9001-1262	1
2012-09-29 04:41:25	2012-09-29 14:41:25	VR2W-112615	A69-9001-1262	1
2012-09-29 04:51:35	2012-09-29 14:51:35	VR2W-112615	A69-9001-1262	1
2012-09-29 05:32:13	2012-09-29 15:32:13	VR2W-112615	A69-9001-1262	1
2012-09-29 05:52:46	2012-09-29 15:52:46	VR2W-112616	A69-9001-1262	1
2012-09-29 05:56:29	2012-09-29 15:56:29	VR2W-112616	A69-9001-1262	1
2012-09-29 06:04:00	2012-09-29 16:04:00	VR2W-112616	A69-9001-1262	1
2012-09-29 06:07:30	2012-09-29 16:07:30	VR2W-112616	A69-9001-1262	1
2012-09-29 06:44:10	2012-09-29 16:44:10	VR2W-112615	A69-9001-1262	1
2012-09-29 07:03:08	2012-09-29 17:03:08	VR2W-112615	A69-9001-1262	1
2012-09-29 07:07:29	2012-09-29 17:07:29	VR2W-112615	A69-9001-1262	1
2012-09-29 07:11:15	2012-09-29 17:11:15	VR2W-112615	A69-9001-1262	1
2012-09-29 07:49:16	2012-09-29 17:49:16	VR2W-112615	A69-9001-1262	1
2012-09-29 07:53:54	2012-09-29 17:53:54	VR2W-112615	A69-9001-1262	1
2012-09-29 08:13:57	2012-09-29 18:13:57	VR2W-112615	A69-9001-1262	1
2012-09-30 01:09:34	2012-09-30 11:09:34	VR2W-112615	A69-9001-1262	1
2012-09-30 01:41:12	2012-09-30 11:41:12	VR2W-112615	A69-9001-1262	1
2012-09-30 02:03:24	2012-09-30 12:03:24	VR2W-112615	A69-9001-1262	1
2012-09-30 02:42:15	2012-09-30 12:42:15	VR2W-112615	A69-9001-1262	1
2012-09-30 03:24:48	2012-09-30 13:24:48	VR2W-112615	A69-9001-1262	1
2012-09-30 03:45:01	2012-09-30 13:45:01	VR2W-112615	A69-9001-1262	1
2012-09-30 04:30:43	2012-09-30 14:30:43	VR2W-112616	A69-9001-1262	1
2012-09-30 04:34:10	2012-09-30 14:34:10	VR2W-112616	A69-9001-1262	1
2012-09-30 04:41:51	2012-09-30 14:41:51	VR2W-112616	A69-9001-1262	1
2012-09-30 04:46:41	2012-09-30 14:46:41	VR2W-112616	A69-9001-1262	1
2012-09-30 04:51:25	2012-09-30 14:51:25	VR2W-112616	A69-9001-1262	1
2012-09-30 04:55:58	2012-09-30 14:55:58	VR2W-112616	A69-9001-1262	1
2012-09-30 05:00:07	2012-09-30 15:00:07	VR2W-112616	A69-9001-1262	1
2012-09-30 05:03:29	2012-09-30 15:03:29	VR2W-112616	A69-9001-1262	1
2012-09-30 05:14:07	2012-09-30 15:14:07	VR2W-112615	A69-9001-1262	1
2012-09-30 06:03:39	2012-09-30 16:03:39	VR2W-112615	A69-9001-1262	1
2012-09-30 07:18:21	2012-09-30 17:18:21	VR2W-112615	A69-9001-1262	1
2012-09-30 07:23:09	2012-09-30 17:23:09	VR2W-112615	A69-9001-1262	1
2012-09-30 07:32:13	2012-09-30 17:32:13	VR2W-112615	A69-9001-1262	1
2012-09-30 07:49:33	2012-09-30 17:49:33	VR2W-112615	A69-9001-1262	1
2012-10-01 01:03:35	2012-10-01 11:03:35	VR2W-112616	A69-9001-1262	1
2012-10-01 02:54:33	2012-10-01 12:54:33	VR2W-112615	A69-9001-1262	1
2012-10-01 03:06:24	2012-10-01 13:06:24	VR2W-112615	A69-9001-1262	1
2012-10-01 05:15:58	2012-10-01 15:15:58	VR2W-112615	A69-9001-1262	1
2012-10-01 05:57:21	2012-10-01 15:57:21	VR2W-112615	A69-9001-1262	1
2012-10-01 06:26:35	2012-10-01 16:26:35	VR2W-112615	A69-9001-1262	1
2012-10-01 06:52:52	2012-10-01 16:52:52	VR2W-112615	A69-9001-1262	1
2012-10-01 07:46:58	2012-10-01 17:46:58	VR2W-112615	A69-9001-1262	1
2012-10-02 07:29:55	2012-10-02 17:29:55	VR2W-112616	A69-9001-1262	1
2012-10-02 07:42:03	2012-10-02 17:42:03	VR2W-112615	A69-9001-1262	1
2012-10-02 07:45:39	2012-10-02 17:45:39	VR2W-112615	A69-9001-1262	1
2012-10-03 01:23:45	2012-10-03 11:23:45	VR2W-112615	A69-9001-1262	1
2012-10-03 02:26:54	2012-10-03 12:26:54	VR2W-112615	A69-9001-1262	1
2012-10-03 03:29:21	2012-10-03 13:29:21	VR2W-112615	A69-9001-1262	1
2012-10-03 03:42:29	2012-10-03 13:42:29	VR2W-112615	A69-9001-1262	1
2012-10-03 04:36:03	2012-10-03 14:36:03	VR2W-112615	A69-9001-1262	1
2012-10-03 04:44:49	2012-10-03 14:44:49	VR2W-112615	A69-9001-1262	1
2012-10-03 05:16:04	2012-10-03 15:16:04	VR2W-112615	A69-9001-1262	1
2012-10-03 06:39:50	2012-10-03 16:39:50	VR2W-112615	A69-9001-1262	1
2012-10-03 06:43:16	2012-10-03 16:43:16	VR2W-112615	A69-9001-1262	1
2012-10-03 07:11:43	2012-10-03 17:11:43	VR2W-112615	A69-9001-1262	1
2012-10-03 07:23:17	2012-10-03 17:23:17	VR2W-112615	A69-9001-1262	1
2012-10-03 07:42:58	2012-10-03 17:42:58	VR2W-112615	A69-9001-1262	1
2012-10-03 07:51:11	2012-10-03 17:51:11	VR2W-112615	A69-9001-1262	1
2012-10-03 21:14:06	2012-10-04 07:14:06	VR2W-112618	A69-9001-1262	1
2012-10-03 21:34:22	2012-10-04 07:34:22	VR2W-112618	A69-9001-1262	1
2012-10-03 22:51:47	2012-10-04 08:51:47	VR2W-112618	A69-9001-1262	1
2012-10-03 23:37:58	2012-10-04 09:37:58	VR2W-112618	A69-9001-1262	1
2012-10-04 00:04:08	2012-10-04 10:04:08	VR2W-112618	A69-9001-1262	1
2012-10-04 01:15:30	2012-10-04 11:15:30	VR2W-112618	A69-9001-1262	1
2012-10-04 02:15:06	2012-10-04 12:15:06	VR2W-112618	A69-9001-1262	1
2012-10-04 02:45:24	2012-10-04 12:45:24	VR2W-112615	A69-9001-1262	1
2012-10-04 03:54:49	2012-10-04 13:54:49	VR2W-112615	A69-9001-1262	1
2012-10-04 04:22:08	2012-10-04 14:22:08	VR2W-112615	A69-9001-1262	1
2012-10-04 05:24:44	2012-10-04 15:24:44	VR2W-112615	A69-9001-1262	1
2012-10-04 05:45:12	2012-10-04 15:45:12	VR2W-112616	A69-9001-1262	1
2012-10-04 06:05:02	2012-10-04 16:05:02	VR2W-112615	A69-9001-1262	1
2012-10-04 06:30:06	2012-10-04 16:30:06	VR2W-112615	A69-9001-1262	1
2012-10-04 06:33:25	2012-10-04 16:33:25	VR2W-112615	A69-9001-1262	1
2012-10-04 06:36:46	2012-10-04 16:36:46	VR2W-112615	A69-9001-1262	1
2012-10-04 07:49:43	2012-10-04 17:49:43	VR2W-112615	A69-9001-1262	1
2012-10-04 07:57:49	2012-10-04 17:57:49	VR2W-112615	A69-9001-1262	1
2012-10-04 08:09:30	2012-10-04 18:09:30	VR2W-112615	A69-9001-1262	1
2012-10-04 08:18:05	2012-10-04 18:18:05	VR2W-112615	A69-9001-1262	1
2012-10-04 21:09:31	2012-10-05 07:09:31	VR2W-112618	A69-9001-1262	1
2012-10-04 21:45:16	2012-10-05 07:45:16	VR2W-112618	A69-9001-1262	1
2012-10-04 22:19:39	2012-10-05 08:19:39	VR2W-112618	A69-9001-1262	1
2012-10-05 01:27:53	2012-10-05 11:27:53	VR2W-112618	A69-9001-1262	1
2012-10-05 02:21:25	2012-10-05 12:21:25	VR2W-112616	A69-9001-1262	1
2012-10-05 03:41:09	2012-10-05 13:41:09	VR2W-112615	A69-9001-1262	1
2012-10-05 03:52:07	2012-10-05 13:52:07	VR2W-112615	A69-9001-1262	1
2012-10-05 04:13:55	2012-10-05 14:13:55	VR2W-112615	A69-9001-1262	1
2012-10-05 04:38:31	2012-10-05 14:38:31	VR2W-112615	A69-9001-1262	1
2012-10-05 04:39:09	2012-10-05 14:39:09	VR2W-112616	A69-9001-1262	1
2012-10-05 04:42:44	2012-10-05 14:42:44	VR2W-112615	A69-9001-1262	1
2012-10-05 04:46:16	2012-10-05 14:46:16	VR2W-112615	A69-9001-1262	1
2012-10-05 04:50:03	2012-10-05 14:50:03	VR2W-112615	A69-9001-1262	1
2012-10-05 04:54:22	2012-10-05 14:54:22	VR2W-112615	A69-9001-1262	1
2012-10-05 04:58:05	2012-10-05 14:58:05	VR2W-112615	A69-9001-1262	1
2012-10-05 05:02:16	2012-10-05 15:02:16	VR2W-112615	A69-9001-1262	1
2012-10-05 05:13:29	2012-10-05 15:13:29	VR2W-112615	A69-9001-1262	1
2012-10-05 05:23:20	2012-10-05 15:23:20	VR2W-112615	A69-9001-1262	1
2012-10-05 06:04:29	2012-10-05 16:04:29	VR2W-112615	A69-9001-1262	1
2012-10-05 06:19:44	2012-10-05 16:19:44	VR2W-112615	A69-9001-1262	1
2012-10-05 06:23:40	2012-10-05 16:23:40	VR2W-112615	A69-9001-1262	1
2012-10-05 06:36:25	2012-10-05 16:36:25	VR2W-112615	A69-9001-1262	1
2012-10-05 07:05:54	2012-10-05 17:05:54	VR2W-112615	A69-9001-1262	1
2012-10-05 07:13:50	2012-10-05 17:13:50	VR2W-112615	A69-9001-1262	1
2012-10-05 07:22:44	2012-10-05 17:22:44	VR2W-112615	A69-9001-1262	1
2012-10-05 07:32:04	2012-10-05 17:32:04	VR2W-112615	A69-9001-1262	1
2012-10-05 07:39:53	2012-10-05 17:39:53	VR2W-112615	A69-9001-1262	1
2012-10-05 08:02:09	2012-10-05 18:02:09	VR2W-112615	A69-9001-1262	1
2012-10-06 00:43:43	2012-10-06 10:43:43	VR2W-112615	A69-9001-1262	1
2012-10-06 01:16:19	2012-10-06 11:16:19	VR2W-112616	A69-9001-1262	1
2012-10-06 01:19:41	2012-10-06 11:19:41	VR2W-112615	A69-9001-1262	1
2012-10-06 01:25:10	2012-10-06 11:25:10	VR2W-112616	A69-9001-1262	1
2012-10-06 02:41:59	2012-10-06 12:41:59	VR2W-112615	A69-9001-1262	1
2012-10-06 03:21:03	2012-10-06 13:21:03	VR2W-112615	A69-9001-1262	1
2012-10-06 03:28:05	2012-10-06 13:28:05	VR2W-112615	A69-9001-1262	1
2012-10-06 03:32:02	2012-10-06 13:32:02	VR2W-112615	A69-9001-1262	1
2012-10-06 03:49:23	2012-10-06 13:49:23	VR2W-112616	A69-9001-1262	1
2012-10-06 03:58:43	2012-10-06 13:58:43	VR2W-112615	A69-9001-1262	1
2012-10-06 04:05:54	2012-10-06 14:05:54	VR2W-112615	A69-9001-1262	1
2012-10-06 04:13:24	2012-10-06 14:13:24	VR2W-112615	A69-9001-1262	1
2012-10-06 04:29:25	2012-10-06 14:29:25	VR2W-112615	A69-9001-1262	1
2012-10-06 04:43:04	2012-10-06 14:43:04	VR2W-112615	A69-9001-1262	1
2012-10-06 05:32:31	2012-10-06 15:32:31	VR2W-112615	A69-9001-1262	1
2012-10-06 06:06:13	2012-10-06 16:06:13	VR2W-112615	A69-9001-1262	1
2012-10-06 06:09:30	2012-10-06 16:09:30	VR2W-112615	A69-9001-1262	1
2012-10-06 06:12:47	2012-10-06 16:12:47	VR2W-112615	A69-9001-1262	1
2012-10-06 06:16:05	2012-10-06 16:16:05	VR2W-112615	A69-9001-1262	1
2012-10-06 06:35:24	2012-10-06 16:35:24	VR2W-112615	A69-9001-1262	1
2012-10-06 06:48:43	2012-10-06 16:48:43	VR2W-112615	A69-9001-1262	1
2012-10-06 06:49:22	2012-10-06 16:49:22	VR2W-112616	A69-9001-1262	1
2012-10-06 06:58:33	2012-10-06 16:58:33	VR2W-112615	A69-9001-1262	1
2012-10-06 07:08:22	2012-10-06 17:08:22	VR2W-112615	A69-9001-1262	1
2012-10-06 07:13:15	2012-10-06 17:13:15	VR2W-112615	A69-9001-1262	1
2012-10-06 07:18:06	2012-10-06 17:18:06	VR2W-112615	A69-9001-1262	1
2012-10-06 07:27:27	2012-10-06 17:27:27	VR2W-112615	A69-9001-1262	1
2012-10-06 08:04:42	2012-10-06 18:04:42	VR2W-112615	A69-9001-1262	1
2012-10-07 00:48:37	2012-10-07 10:48:37	VR2W-112615	A69-9001-1262	1
2012-10-07 01:04:59	2012-10-07 11:04:59	VR2W-112615	A69-9001-1262	1
2012-10-07 01:38:23	2012-10-07 11:38:23	VR2W-112615	A69-9001-1262	1
2012-10-07 01:41:57	2012-10-07 11:41:57	VR2W-112615	A69-9001-1262	1
2012-10-07 02:01:03	2012-10-07 12:01:03	VR2W-112615	A69-9001-1262	1
2012-10-07 02:07:52	2012-10-07 12:07:52	VR2W-112615	A69-9001-1262	1
2012-10-07 02:16:13	2012-10-07 12:16:13	VR2W-112616	A69-9001-1262	1
2012-10-07 02:45:10	2012-10-07 12:45:10	VR2W-112615	A69-9001-1262	1
2012-10-07 02:48:27	2012-10-07 12:48:27	VR2W-112615	A69-9001-1262	1
2012-10-07 03:02:08	2012-10-07 13:02:08	VR2W-112615	A69-9001-1262	1
2012-10-07 03:10:48	2012-10-07 13:10:48	VR2W-112615	A69-9001-1262	1
2012-10-07 03:42:51	2012-10-07 13:42:51	VR2W-112615	A69-9001-1262	1
2012-10-07 03:58:17	2012-10-07 13:58:17	VR2W-112615	A69-9001-1262	1
2012-10-07 04:02:46	2012-10-07 14:02:46	VR2W-112615	A69-9001-1262	1
2012-10-07 04:47:15	2012-10-07 14:47:15	VR2W-112615	A69-9001-1262	1
2012-10-07 05:41:40	2012-10-07 15:41:40	VR2W-112615	A69-9001-1262	1
2012-10-07 06:47:31	2012-10-07 16:47:31	VR2W-112615	A69-9001-1262	1
2012-10-07 07:55:05	2012-10-07 17:55:05	VR2W-112615	A69-9001-1262	1
2012-10-07 21:48:56	2012-10-08 07:48:56	VR2W-112616	A69-9001-1262	1
2012-10-07 23:14:01	2012-10-08 09:14:01	VR2W-112615	A69-9001-1262	1
2012-10-08 02:53:45	2012-10-08 12:53:45	VR2W-112615	A69-9001-1262	1
2012-10-08 04:29:35	2012-10-08 14:29:35	VR2W-112615	A69-9001-1262	1
2012-10-08 04:42:57	2012-10-08 14:42:57	VR2W-112615	A69-9001-1262	1
2012-10-08 04:56:19	2012-10-08 14:56:19	VR2W-112615	A69-9001-1262	1
2012-10-08 05:25:51	2012-10-08 15:25:51	VR2W-112615	A69-9001-1262	1
2012-10-08 06:14:34	2012-10-08 16:14:34	VR2W-112615	A69-9001-1262	1
2012-10-08 06:41:42	2012-10-08 16:41:42	VR2W-112615	A69-9001-1262	1
2012-10-08 07:38:43	2012-10-08 17:38:43	VR2W-112615	A69-9001-1262	1
2012-10-08 07:57:52	2012-10-08 17:57:52	VR2W-112615	A69-9001-1262	1
2012-10-09 00:15:13	2012-10-09 10:15:13	VR2W-112616	A69-9001-1262	1
2012-10-09 00:32:56	2012-10-09 10:32:56	VR2W-112616	A69-9001-1262	1
2012-10-09 00:55:45	2012-10-09 10:55:45	VR2W-112615	A69-9001-1262	1
2012-10-09 01:04:04	2012-10-09 11:04:04	VR2W-112616	A69-9001-1262	1
2012-10-09 01:13:27	2012-10-09 11:13:27	VR2W-112616	A69-9001-1262	1
2012-10-09 01:21:29	2012-10-09 11:21:29	VR2W-112616	A69-9001-1262	1
2012-10-09 01:31:55	2012-10-09 11:31:55	VR2W-112615	A69-9001-1262	1
2012-10-09 02:50:24	2012-10-09 12:50:24	VR2W-112616	A69-9001-1262	1
2012-10-09 04:03:34	2012-10-09 14:03:34	VR2W-112615	A69-9001-1262	1
2012-10-09 05:40:17	2012-10-09 15:40:17	VR2W-112615	A69-9001-1262	1
2012-10-09 06:16:53	2012-10-09 16:16:53	VR2W-112616	A69-9001-1262	1
2012-10-09 06:59:10	2012-10-09 16:59:10	VR2W-112616	A69-9001-1262	1
2012-10-09 07:16:29	2012-10-09 17:16:29	VR2W-112616	A69-9001-1262	1
2012-10-09 07:25:21	2012-10-09 17:25:21	VR2W-112616	A69-9001-1262	1
2012-10-09 08:19:41	2012-10-09 18:19:41	VR2W-112615	A69-9001-1262	1
2012-10-09 23:11:07	2012-10-10 09:11:07	VR2W-112615	A69-9001-1262	1
2012-10-10 00:51:02	2012-10-10 10:51:02	VR2W-112615	A69-9001-1262	1
2012-10-10 04:43:56	2012-10-10 14:43:56	VR2W-112615	A69-9001-1262	1
2012-10-10 05:18:09	2012-10-10 15:18:09	VR2W-112615	A69-9001-1262	1
2012-10-10 06:23:32	2012-10-10 16:23:32	VR2W-112616	A69-9001-1262	1
2012-10-10 06:50:53	2012-10-10 16:50:53	VR2W-112615	A69-9001-1262	1
2012-10-10 06:52:47	2012-10-10 16:52:47	VR2W-112617	A69-9001-1262	1
2012-10-10 07:36:35	2012-10-10 17:36:35	VR2W-112616	A69-9001-1262	1
2012-10-11 00:38:19	2012-10-11 10:38:19	VR2W-112618	A69-9001-1262	1
2012-10-11 02:06:15	2012-10-11 12:06:15	VR2W-112615	A69-9001-1262	1
2012-10-11 02:46:56	2012-10-11 12:46:56	VR2W-112616	A69-9001-1262	1
2012-10-11 02:55:12	2012-10-11 12:55:12	VR2W-112616	A69-9001-1262	1
2012-10-11 02:59:07	2012-10-11 12:59:07	VR2W-112616	A69-9001-1262	1
2012-10-11 03:27:55	2012-10-11 13:27:55	VR2W-112616	A69-9001-1262	1
2012-10-11 04:10:55	2012-10-11 14:10:55	VR2W-112616	A69-9001-1262	1
2012-10-11 05:26:51	2012-10-11 15:26:51	VR2W-112615	A69-9001-1262	1
2012-10-11 07:25:36	2012-10-11 17:25:36	VR2W-112615	A69-9001-1262	1
2012-10-11 07:48:23	2012-10-11 17:48:23	VR2W-112616	A69-9001-1262	1
2012-10-11 07:51:56	2012-10-11 17:51:56	VR2W-112615	A69-9001-1262	1
2012-10-11 08:04:12	2012-10-11 18:04:12	VR2W-112616	A69-9001-1262	1
2012-10-12 00:23:30	2012-10-12 10:23:30	VR2W-112616	A69-9001-1262	1
[truncated: 674 more rows]
