# Supplementary material for: Simulated Macro-Algal Outbreak Triggers a Large-Scale Response on Coral Reefs
Source: PLoS One. 2015 Jul 14;10(7):e0132895. doi: 10.1371/journal.pone.0132895 (PMC4501832; doi:10.1371/journal.pone.0132895)
Supplement: S1 Dataset — Data has been separated into three sub-folders; video data, visual transect data and individual fishes’ acoustic detection data. (ZIP) [file pone.0132895.s001.zip › Raw Data/Spatial/Scarid/Processed/1268TS.xlsx]

## Sheet: 1268TS.csv
ï»¿Date and Time (UTC)	Local time	Receiver	Transmitter	Day/night code
	10			06:30:00
	2011-04-21			18:30:00
2012-04-15 02:00:20	2012-04-15 12:00:20	VR2W-105220	A69-9001-1268	1
2012-04-15 03:36:13	2012-04-15 13:36:13	VR2W-105220	A69-9001-1268	1
2012-04-15 07:11:21	2012-04-15 17:11:21	VR2W-105220	A69-9001-1268	1
2012-04-15 07:57:46	2012-04-15 17:57:46	VR2W-105220	A69-9001-1268	1
2012-04-15 21:29:56	2012-04-16 07:29:56	VR2W-105220	A69-9001-1268	1
2012-04-15 21:37:37	2012-04-16 07:37:37	VR2W-105221	A69-9001-1268	1
2012-04-15 21:45:28	2012-04-16 07:45:28	VR2W-105220	A69-9001-1268	1
2012-04-15 23:10:14	2012-04-16 09:10:14	VR2W-105220	A69-9001-1268	1
2012-04-15 23:14:31	2012-04-16 09:14:31	VR2W-105220	A69-9001-1268	1
2012-04-16 02:04:03	2012-04-16 12:04:03	VR2W-105220	A69-9001-1268	1
2012-04-16 02:08:44	2012-04-16 12:08:44	VR2W-105220	A69-9001-1268	1
2012-04-16 02:26:22	2012-04-16 12:26:22	VR2W-105220	A69-9001-1268	1
2012-04-16 05:07:01	2012-04-16 15:07:01	VR2W-105220	A69-9001-1268	1
2012-04-16 08:08:00	2012-04-16 18:08:00	VR2W-105220	A69-9001-1268	1
2012-04-17 01:47:40	2012-04-17 11:47:40	VR2W-105220	A69-9001-1268	1
2012-04-17 04:49:43	2012-04-17 14:49:43	VR2W-105220	A69-9001-1268	1
2012-04-17 07:47:46	2012-04-17 17:47:46	VR2W-105220	A69-9001-1268	1
2012-04-18 02:36:53	2012-04-18 12:36:53	VR2W-105220	A69-9001-1268	1
2012-04-18 02:41:46	2012-04-18 12:41:46	VR2W-105220	A69-9001-1268	1
2012-04-18 02:56:10	2012-04-18 12:56:10	VR2W-105220	A69-9001-1268	1
2012-04-18 03:46:36	2012-04-18 13:46:36	VR2W-105220	A69-9001-1268	1
2012-04-18 04:09:44	2012-04-18 14:09:44	VR2W-105220	A69-9001-1268	1
2012-04-18 05:49:29	2012-04-18 15:49:29	VR2W-105220	A69-9001-1268	1
2012-04-19 03:49:14	2012-04-19 13:49:14	VR2W-105220	A69-9001-1268	1
2012-04-19 05:39:45	2012-04-19 15:39:45	VR2W-105220	A69-9001-1268	1
2012-04-19 06:00:33	2012-04-19 16:00:33	VR2W-105220	A69-9001-1268	1
2012-04-19 06:04:39	2012-04-19 16:04:39	VR2W-105220	A69-9001-1268	1
2012-04-19 06:14:31	2012-04-19 16:14:31	VR2W-105220	A69-9001-1268	1
2012-04-19 21:08:59	2012-04-20 07:08:59	VR2W-105220	A69-9001-1268	1
2012-04-20 22:15:58	2012-04-21 08:15:58	VR2W-105217	A69-9001-1268	1
2012-04-21 00:55:30	2012-04-21 10:55:30	VR2W-105220	A69-9001-1268	1
2012-04-21 04:23:02	2012-04-21 14:23:02	VR2W-105220	A69-9001-1268	1
2012-04-21 04:31:20	2012-04-21 14:31:20	VR2W-105220	A69-9001-1268	1
2012-04-21 04:35:18	2012-04-21 14:35:18	VR2W-105220	A69-9001-1268	1
2012-04-21 04:57:25	2012-04-21 14:57:25	VR2W-105220	A69-9001-1268	1
2012-04-21 05:01:17	2012-04-21 15:01:17	VR2W-105220	A69-9001-1268	1
2012-04-21 05:05:46	2012-04-21 15:05:46	VR2W-105220	A69-9001-1268	1
2012-04-21 05:14:36	2012-04-21 15:14:36	VR2W-105220	A69-9001-1268	1
2012-04-21 05:19:18	2012-04-21 15:19:18	VR2W-105220	A69-9001-1268	1
2012-04-21 05:32:42	2012-04-21 15:32:42	VR2W-105220	A69-9001-1268	1
2012-04-22 04:54:19	2012-04-22 14:54:19	VR2W-105220	A69-9001-1268	1
2012-04-22 05:02:28	2012-04-22 15:02:28	VR2W-105220	A69-9001-1268	1
2012-04-22 05:06:48	2012-04-22 15:06:48	VR2W-105220	A69-9001-1268	1
2012-04-22 05:22:01	2012-04-22 15:22:01	VR2W-105220	A69-9001-1268	1
2012-04-22 05:26:17	2012-04-22 15:26:17	VR2W-105220	A69-9001-1268	1
2012-04-22 05:56:07	2012-04-22 15:56:07	VR2W-105220	A69-9001-1268	1
2012-04-22 06:18:15	2012-04-22 16:18:15	VR2W-105220	A69-9001-1268	1
2012-04-22 07:08:01	2012-04-22 17:08:01	VR2W-105220	A69-9001-1268	1
2012-04-22 07:25:03	2012-04-22 17:25:03	VR2W-105220	A69-9001-1268	1
2012-04-23 04:01:26	2012-04-23 14:01:26	VR2W-105220	A69-9001-1268	1
2012-04-23 04:19:10	2012-04-23 14:19:10	VR2W-105220	A69-9001-1268	1
2012-04-23 04:42:13	2012-04-23 14:42:13	VR2W-105220	A69-9001-1268	1
2012-04-23 05:52:49	2012-04-23 15:52:49	VR2W-105220	A69-9001-1268	1
2012-04-23 06:00:25	2012-04-23 16:00:25	VR2W-105220	A69-9001-1268	1
2012-04-23 06:37:53	2012-04-23 16:37:53	VR2W-105220	A69-9001-1268	1
2012-04-23 06:49:03	2012-04-23 16:49:03	VR2W-105220	A69-9001-1268	1
2012-04-23 07:44:33	2012-04-23 17:44:33	VR2W-105220	A69-9001-1268	1
2012-04-24 03:11:33	2012-04-24 13:11:33	VR2W-105221	A69-9001-1268	1
2012-04-24 05:01:26	2012-04-24 15:01:26	VR2W-105220	A69-9001-1268	1
2012-04-24 05:29:24	2012-04-24 15:29:24	VR2W-105220	A69-9001-1268	1
2012-04-24 05:33:11	2012-04-24 15:33:11	VR2W-105220	A69-9001-1268	1
2012-04-24 05:45:28	2012-04-24 15:45:28	VR2W-105220	A69-9001-1268	1
2012-04-24 05:52:44	2012-04-24 15:52:44	VR2W-105220	A69-9001-1268	1
2012-04-25 03:35:20	2012-04-25 13:35:20	VR2W-105220	A69-9001-1268	1
2012-04-25 03:53:27	2012-04-25 13:53:27	VR2W-105220	A69-9001-1268	1
2012-04-25 04:32:36	2012-04-25 14:32:36	VR2W-105220	A69-9001-1268	1
2012-04-26 03:17:53	2012-04-26 13:17:53	VR2W-105220	A69-9001-1268	1
2012-04-26 04:55:16	2012-04-26 14:55:16	VR2W-105220	A69-9001-1268	1
2012-04-26 06:25:38	2012-04-26 16:25:38	VR2W-105220	A69-9001-1268	1
2012-04-26 22:44:54	2012-04-27 08:44:54	VR2W-105220	A69-9001-1268	1
2012-04-27 02:01:58	2012-04-27 12:01:58	VR2W-105220	A69-9001-1268	1
2012-04-27 02:14:20	2012-04-27 12:14:20	VR2W-105220	A69-9001-1268	1
2012-04-27 03:23:04	2012-04-27 13:23:04	VR2W-105220	A69-9001-1268	1
2012-04-27 03:27:38	2012-04-27 13:27:38	VR2W-105220	A69-9001-1268	1
2012-04-27 05:00:57	2012-04-27 15:00:57	VR2W-105220	A69-9001-1268	1
2012-04-27 06:03:14	2012-04-27 16:03:14	VR2W-105220	A69-9001-1268	1
2012-04-28 01:13:31	2012-04-28 11:13:31	VR2W-105220	A69-9001-1268	1
2012-04-28 01:53:29	2012-04-28 11:53:29	VR2W-105220	A69-9001-1268	1
2012-04-28 02:01:32	2012-04-28 12:01:32	VR2W-105220	A69-9001-1268	1
2012-04-28 02:05:10	2012-04-28 12:05:10	VR2W-105220	A69-9001-1268	1
2012-04-28 02:09:12	2012-04-28 12:09:12	VR2W-105220	A69-9001-1268	1
2012-04-28 02:23:05	2012-04-28 12:23:05	VR2W-105220	A69-9001-1268	1
2012-04-28 02:26:59	2012-04-28 12:26:59	VR2W-105220	A69-9001-1268	1
2012-04-28 02:31:32	2012-04-28 12:31:32	VR2W-105220	A69-9001-1268	1
2012-04-28 03:06:09	2012-04-28 13:06:09	VR2W-105220	A69-9001-1268	1
2012-04-28 03:10:33	2012-04-28 13:10:33	VR2W-105220	A69-9001-1268	1
2012-04-28 03:39:16	2012-04-28 13:39:16	VR2W-105220	A69-9001-1268	1
2012-04-28 03:53:02	2012-04-28 13:53:02	VR2W-105221	A69-9001-1268	1
2012-04-28 04:26:31	2012-04-28 14:26:31	VR2W-105220	A69-9001-1268	1
2012-04-28 07:24:24	2012-04-28 17:24:24	VR2W-105220	A69-9001-1268	1
2012-04-28 22:09:10	2012-04-29 08:09:10	VR2W-105220	A69-9001-1268	1
2012-04-29 01:06:54	2012-04-29 11:06:54	VR2W-105220	A69-9001-1268	1
2012-04-29 01:10:19	2012-04-29 11:10:19	VR2W-105220	A69-9001-1268	1
2012-04-29 03:18:27	2012-04-29 13:18:27	VR2W-105220	A69-9001-1268	1
2012-04-29 06:54:04	2012-04-29 16:54:04	VR2W-105220	A69-9001-1268	1
2012-04-29 07:47:40	2012-04-29 17:47:40	VR2W-105220	A69-9001-1268	1
2012-04-30 03:38:01	2012-04-30 13:38:01	VR2W-105220	A69-9001-1268	1
2012-04-30 05:56:59	2012-04-30 15:56:59	VR2W-105220	A69-9001-1268	1
2012-04-30 06:36:28	2012-04-30 16:36:28	VR2W-105220	A69-9001-1268	1
2012-04-30 21:36:06	2012-05-01 07:36:06	VR2W-105220	A69-9001-1268	1
2012-04-30 22:56:44	2012-05-01 08:56:44	VR2W-105220	A69-9001-1268	1
2012-04-30 23:01:14	2012-05-01 09:01:14	VR2W-105220	A69-9001-1268	1
2012-04-30 23:05:19	2012-05-01 09:05:19	VR2W-105220	A69-9001-1268	1
2012-04-30 23:50:27	2012-05-01 09:50:27	VR2W-105220	A69-9001-1268	1
2012-05-01 01:00:54	2012-05-01 11:00:54	VR2W-105220	A69-9001-1268	1
2012-05-01 01:08:52	2012-05-01 11:08:52	VR2W-105220	A69-9001-1268	1
2012-05-01 03:59:17	2012-05-01 13:59:17	VR2W-105220	A69-9001-1268	1
2012-05-01 04:07:42	2012-05-01 14:07:42	VR2W-105220	A69-9001-1268	1
2012-05-01 04:12:23	2012-05-01 14:12:23	VR2W-105220	A69-9001-1268	1
2012-05-01 06:07:03	2012-05-01 16:07:03	VR2W-105220	A69-9001-1268	1
2012-05-01 07:00:15	2012-05-01 17:00:15	VR2W-105220	A69-9001-1268	1
2012-05-01 07:41:11	2012-05-01 17:41:11	VR2W-105220	A69-9001-1268	1
2012-05-01 07:45:03	2012-05-01 17:45:03	VR2W-105220	A69-9001-1268	1
2012-05-01 21:00:34	2012-05-02 07:00:34	VR2W-105220	A69-9001-1268	1
2012-05-02 00:45:22	2012-05-02 10:45:22	VR2W-105220	A69-9001-1268	1
2012-05-02 01:26:41	2012-05-02 11:26:41	VR2W-105220	A69-9001-1268	1
2012-05-02 01:39:39	2012-05-02 11:39:39	VR2W-105220	A69-9001-1268	1
2012-05-02 02:12:07	2012-05-02 12:12:07	VR2W-105220	A69-9001-1268	1
2012-05-02 02:37:02	2012-05-02 12:37:02	VR2W-105220	A69-9001-1268	1
2012-05-02 02:40:56	2012-05-02 12:40:56	VR2W-105220	A69-9001-1268	1
2012-05-02 02:49:43	2012-05-02 12:49:43	VR2W-105220	A69-9001-1268	1
2012-05-02 03:04:39	2012-05-02 13:04:39	VR2W-105220	A69-9001-1268	1
2012-05-02 05:43:41	2012-05-02 15:43:41	VR2W-105220	A69-9001-1268	1
2012-05-02 21:04:07	2012-05-03 07:04:07	VR2W-105220	A69-9001-1268	1
2012-05-02 22:00:13	2012-05-03 08:00:13	VR2W-105220	A69-9001-1268	1
2012-05-02 22:03:50	2012-05-03 08:03:50	VR2W-105220	A69-9001-1268	1
2012-05-02 22:07:48	2012-05-03 08:07:48	VR2W-105220	A69-9001-1268	1
2012-05-03 00:02:01	2012-05-03 10:02:01	VR2W-105220	A69-9001-1268	1
2012-05-03 01:10:49	2012-05-03 11:10:49	VR2W-105220	A69-9001-1268	1
2012-05-03 01:27:22	2012-05-03 11:27:22	VR2W-105220	A69-9001-1268	1
2012-05-03 01:36:12	2012-05-03 11:36:12	VR2W-105220	A69-9001-1268	1
2012-05-03 01:43:39	2012-05-03 11:43:39	VR2W-105220	A69-9001-1268	1
2012-05-03 02:01:56	2012-05-03 12:01:56	VR2W-105220	A69-9001-1268	1
2012-05-03 02:11:18	2012-05-03 12:11:18	VR2W-105220	A69-9001-1268	1
2012-05-03 02:37:14	2012-05-03 12:37:14	VR2W-105220	A69-9001-1268	1
2012-05-03 03:21:50	2012-05-03 13:21:50	VR2W-105220	A69-9001-1268	1
2012-05-03 03:39:43	2012-05-03 13:39:43	VR2W-105220	A69-9001-1268	1
2012-05-03 03:47:48	2012-05-03 13:47:48	VR2W-105220	A69-9001-1268	1
2012-05-03 03:52:02	2012-05-03 13:52:02	VR2W-105220	A69-9001-1268	1
2012-05-03 03:55:35	2012-05-03 13:55:35	VR2W-105220	A69-9001-1268	1
2012-05-03 03:59:24	2012-05-03 13:59:24	VR2W-105220	A69-9001-1268	1
2012-05-03 04:55:09	2012-05-03 14:55:09	VR2W-105220	A69-9001-1268	1
2012-05-03 05:03:40	2012-05-03 15:03:40	VR2W-105220	A69-9001-1268	1
2012-05-03 07:56:41	2012-05-03 17:56:41	VR2W-105220	A69-9001-1268	1
2012-05-04 01:01:16	2012-05-04 11:01:16	VR2W-105220	A69-9001-1268	1
2012-05-04 01:15:36	2012-05-04 11:15:36	VR2W-105220	A69-9001-1268	1
2012-05-04 01:20:02	2012-05-04 11:20:02	VR2W-105220	A69-9001-1268	1
2012-05-04 01:23:58	2012-05-04 11:23:58	VR2W-105220	A69-9001-1268	1
2012-05-04 01:36:38	2012-05-04 11:36:38	VR2W-105220	A69-9001-1268	1
2012-05-04 01:40:48	2012-05-04 11:40:48	VR2W-105220	A69-9001-1268	1
2012-05-04 02:40:08	2012-05-04 12:40:08	VR2W-105220	A69-9001-1268	1
2012-05-04 02:48:33	2012-05-04 12:48:33	VR2W-105220	A69-9001-1268	1
2012-05-04 02:59:31	2012-05-04 12:59:31	VR2W-105220	A69-9001-1268	1
2012-05-04 03:03:10	2012-05-04 13:03:10	VR2W-105220	A69-9001-1268	1
2012-05-04 03:07:14	2012-05-04 13:07:14	VR2W-105220	A69-9001-1268	1
2012-05-04 03:16:55	2012-05-04 13:16:55	VR2W-105220	A69-9001-1268	1
2012-05-04 03:39:23	2012-05-04 13:39:23	VR2W-105220	A69-9001-1268	1
2012-05-04 03:47:05	2012-05-04 13:47:05	VR2W-105220	A69-9001-1268	1
2012-05-04 03:50:50	2012-05-04 13:50:50	VR2W-105220	A69-9001-1268	1
2012-05-04 04:19:05	2012-05-04 14:19:05	VR2W-105220	A69-9001-1268	1
2012-05-04 04:23:47	2012-05-04 14:23:47	VR2W-105220	A69-9001-1268	1
2012-05-04 05:26:28	2012-05-04 15:26:28	VR2W-105220	A69-9001-1268	1
2012-05-04 20:44:20	2012-05-05 06:44:20	VR2W-105221	A69-9001-1268	1
2012-05-05 00:34:36	2012-05-05 10:34:36	VR2W-105220	A69-9001-1268	1
2012-05-05 01:27:44	2012-05-05 11:27:44	VR2W-105220	A69-9001-1268	1
2012-05-05 01:57:28	2012-05-05 11:57:28	VR2W-105220	A69-9001-1268	1
2012-05-05 02:21:29	2012-05-05 12:21:29	VR2W-105220	A69-9001-1268	1
2012-05-05 02:25:06	2012-05-05 12:25:06	VR2W-105220	A69-9001-1268	1
2012-05-05 02:29:06	2012-05-05 12:29:06	VR2W-105220	A69-9001-1268	1
2012-05-05 02:49:59	2012-05-05 12:49:59	VR2W-105220	A69-9001-1268	1
2012-05-05 03:18:40	2012-05-05 13:18:40	VR2W-105220	A69-9001-1268	1
2012-05-05 03:22:16	2012-05-05 13:22:16	VR2W-105220	A69-9001-1268	1
2012-05-05 03:55:35	2012-05-05 13:55:35	VR2W-105220	A69-9001-1268	1
2012-05-05 04:52:29	2012-05-05 14:52:29	VR2W-105220	A69-9001-1268	1
2012-05-05 04:56:40	2012-05-05 14:56:40	VR2W-105220	A69-9001-1268	1
2012-05-05 06:17:45	2012-05-05 16:17:45	VR2W-105220	A69-9001-1268	1
2012-05-05 08:22:10	2012-05-05 18:22:10	VR2W-105220	A69-9001-1268	1
2012-05-05 22:05:38	2012-05-06 08:05:38	VR2W-105220	A69-9001-1268	1
2012-05-05 23:29:18	2012-05-06 09:29:18	VR2W-105220	A69-9001-1268	1
2012-05-05 23:45:49	2012-05-06 09:45:49	VR2W-105220	A69-9001-1268	1
2012-05-06 01:24:13	2012-05-06 11:24:13	VR2W-105220	A69-9001-1268	1
2012-05-06 01:28:23	2012-05-06 11:28:23	VR2W-105220	A69-9001-1268	1
2012-05-06 01:35:18	2012-05-06 11:35:18	VR2W-105220	A69-9001-1268	1
2012-05-06 01:43:26	2012-05-06 11:43:26	VR2W-105220	A69-9001-1268	1
2012-05-06 02:47:27	2012-05-06 12:47:27	VR2W-105220	A69-9001-1268	1
2012-05-06 03:04:52	2012-05-06 13:04:52	VR2W-105220	A69-9001-1268	1
2012-05-06 03:26:33	2012-05-06 13:26:33	VR2W-105220	A69-9001-1268	1
2012-05-06 04:09:49	2012-05-06 14:09:49	VR2W-105220	A69-9001-1268	1
2012-05-06 04:21:54	2012-05-06 14:21:54	VR2W-105220	A69-9001-1268	1
2012-05-06 04:33:26	2012-05-06 14:33:26	VR2W-105220	A69-9001-1268	1
2012-05-06 05:29:54	2012-05-06 15:29:54	VR2W-105220	A69-9001-1268	1
2012-05-06 22:03:03	2012-05-07 08:03:03	VR2W-105220	A69-9001-1268	1
2012-05-07 02:29:57	2012-05-07 12:29:57	VR2W-105220	A69-9001-1268	1
2012-05-07 03:08:20	2012-05-07 13:08:20	VR2W-105220	A69-9001-1268	1
2012-05-07 03:12:14	2012-05-07 13:12:14	VR2W-105220	A69-9001-1268	1
2012-05-07 03:16:47	2012-05-07 13:16:47	VR2W-105220	A69-9001-1268	1
2012-05-07 04:16:11	2012-05-07 14:16:11	VR2W-105220	A69-9001-1268	1
2012-05-07 04:25:27	2012-05-07 14:25:27	VR2W-105220	A69-9001-1268	1
2012-05-07 04:40:01	2012-05-07 14:40:01	VR2W-105220	A69-9001-1268	1
2012-05-07 04:48:46	2012-05-07 14:48:46	VR2W-105220	A69-9001-1268	1
2012-05-07 06:00:45	2012-05-07 16:00:45	VR2W-105220	A69-9001-1268	1
2012-05-07 12:04:05	2012-05-07 22:04:05	VR2W-105220	A69-9001-1268	0
2012-05-07 12:12:33	2012-05-07 22:12:33	VR2W-105220	A69-9001-1268	0
2012-05-07 23:47:06	2012-05-08 09:47:06	VR2W-105220	A69-9001-1268	1
2012-05-08 00:11:46	2012-05-08 10:11:46	VR2W-105220	A69-9001-1268	1
2012-05-08 02:48:13	2012-05-08 12:48:13	VR2W-105220	A69-9001-1268	1
2012-05-08 03:01:33	2012-05-08 13:01:33	VR2W-105220	A69-9001-1268	1
2012-05-08 03:05:08	2012-05-08 13:05:08	VR2W-105220	A69-9001-1268	1
2012-05-08 03:13:34	2012-05-08 13:13:34	VR2W-105220	A69-9001-1268	1
2012-05-08 03:39:43	2012-05-08 13:39:43	VR2W-105220	A69-9001-1268	1
2012-05-08 03:51:01	2012-05-08 13:51:01	VR2W-105220	A69-9001-1268	1
2012-05-08 03:55:05	2012-05-08 13:55:05	VR2W-105220	A69-9001-1268	1
2012-05-08 06:10:19	2012-05-08 16:10:19	VR2W-105220	A69-9001-1268	1
2012-05-08 06:14:41	2012-05-08 16:14:41	VR2W-105220	A69-9001-1268	1
2012-05-08 07:18:37	2012-05-08 17:18:37	VR2W-105220	A69-9001-1268	1
2012-05-08 07:22:36	2012-05-08 17:22:36	VR2W-105220	A69-9001-1268	1
2012-05-08 08:18:10	2012-05-08 18:18:10	VR2W-105220	A69-9001-1268	1
2012-05-08 20:58:53	2012-05-09 06:58:53	VR2W-105221	A69-9001-1268	1
2012-05-09 05:59:02	2012-05-09 15:59:02	VR2W-105220	A69-9001-1268	1
2012-05-09 06:19:26	2012-05-09 16:19:26	VR2W-105220	A69-9001-1268	1
2012-05-09 06:23:17	2012-05-09 16:23:17	VR2W-105220	A69-9001-1268	1
2012-05-09 06:27:43	2012-05-09 16:27:43	VR2W-105220	A69-9001-1268	1
2012-05-09 06:31:39	2012-05-09 16:31:39	VR2W-105220	A69-9001-1268	1
2012-05-09 06:36:17	2012-05-09 16:36:17	VR2W-105220	A69-9001-1268	1
2012-05-09 23:58:51	2012-05-10 09:58:51	VR2W-105220	A69-9001-1268	1
2012-05-10 01:35:03	2012-05-10 11:35:03	VR2W-105220	A69-9001-1268	1
2012-05-10 03:30:40	2012-05-10 13:30:40	VR2W-105220	A69-9001-1268	1
2012-05-10 04:21:10	2012-05-10 14:21:10	VR2W-105220	A69-9001-1268	1
2012-05-10 06:37:45	2012-05-10 16:37:45	VR2W-105220	A69-9001-1268	1
2012-05-10 07:44:04	2012-05-10 17:44:04	VR2W-105220	A69-9001-1268	1
2012-05-10 07:52:23	2012-05-10 17:52:23	VR2W-105220	A69-9001-1268	1
2012-05-10 08:01:09	2012-05-10 18:01:09	VR2W-105220	A69-9001-1268	1
2012-05-10 08:09:59	2012-05-10 18:09:59	VR2W-105220	A69-9001-1268	1
2012-05-10 23:59:47	2012-05-11 09:59:47	VR2W-105220	A69-9001-1268	1
2012-05-11 05:33:19	2012-05-11 15:33:19	VR2W-105220	A69-9001-1268	1
2012-05-11 07:30:50	2012-05-11 17:30:50	VR2W-105220	A69-9001-1268	1
2012-05-11 07:43:09	2012-05-11 17:43:09	VR2W-105218	A69-9001-1268	1
2012-05-11 21:00:14	2012-05-12 07:00:14	VR2W-105220	A69-9001-1268	1
2012-05-12 03:43:27	2012-05-12 13:43:27	VR2W-105220	A69-9001-1268	1
2012-05-12 04:54:47	2012-05-12 14:54:47	VR2W-105220	A69-9001-1268	1
2012-05-12 05:46:57	2012-05-12 15:46:57	VR2W-105220	A69-9001-1268	1
2012-05-12 20:18:54	2012-05-13 06:18:54	VR2W-105220	A69-9001-1268	0
2012-05-12 21:51:26	2012-05-13 07:51:26	VR2W-105220	A69-9001-1268	1
2012-05-12 22:58:26	2012-05-13 08:58:26	VR2W-105220	A69-9001-1268	1
2012-05-13 00:48:48	2012-05-13 10:48:48	VR2W-105220	A69-9001-1268	1
2012-05-13 01:41:22	2012-05-13 11:41:22	VR2W-105220	A69-9001-1268	1
2012-05-13 01:48:09	2012-05-13 11:48:09	VR2W-105220	A69-9001-1268	1
2012-05-13 01:55:43	2012-05-13 11:55:43	VR2W-105220	A69-9001-1268	1
2012-05-13 02:08:35	2012-05-13 12:08:35	VR2W-105220	A69-9001-1268	1
2012-05-13 02:21:26	2012-05-13 12:21:26	VR2W-105220	A69-9001-1268	1
2012-05-13 03:23:39	2012-05-13 13:23:39	VR2W-105220	A69-9001-1268	1
2012-05-13 03:51:23	2012-05-13 13:51:23	VR2W-105220	A69-9001-1268	1
2012-05-13 07:33:27	2012-05-13 17:33:27	VR2W-105220	A69-9001-1268	1
2012-05-13 08:14:04	2012-05-13 18:14:04	VR2W-105220	A69-9001-1268	1
2012-05-13 22:21:13	2012-05-14 08:21:13	VR2W-105220	A69-9001-1268	1
2012-05-14 00:51:34	2012-05-14 10:51:34	VR2W-105220	A69-9001-1268	1
2012-05-14 02:52:38	2012-05-14 12:52:38	VR2W-105220	A69-9001-1268	1
2012-05-14 03:01:26	2012-05-14 13:01:26	VR2W-105220	A69-9001-1268	1
2012-05-14 03:04:57	2012-05-14 13:04:57	VR2W-105220	A69-9001-1268	1
2012-05-14 03:08:44	2012-05-14 13:08:44	VR2W-105220	A69-9001-1268	1
2012-05-14 03:13:02	2012-05-14 13:13:02	VR2W-105220	A69-9001-1268	1
2012-05-14 03:24:10	2012-05-14 13:24:10	VR2W-105220	A69-9001-1268	1
2012-05-14 03:53:39	2012-05-14 13:53:39	VR2W-105220	A69-9001-1268	1
2012-05-14 03:57:07	2012-05-14 13:57:07	VR2W-105220	A69-9001-1268	1
2012-05-14 04:00:46	2012-05-14 14:00:46	VR2W-105220	A69-9001-1268	1
2012-05-14 04:48:56	2012-05-14 14:48:56	VR2W-105220	A69-9001-1268	1
2012-05-14 04:53:41	2012-05-14 14:53:41	VR2W-105220	A69-9001-1268	1
2012-05-14 05:25:35	2012-05-14 15:25:35	VR2W-105220	A69-9001-1268	1
2012-05-14 06:08:32	2012-05-14 16:08:32	VR2W-105220	A69-9001-1268	1
2012-05-14 21:26:23	2012-05-15 07:26:23	VR2W-105220	A69-9001-1268	1
2012-05-15 00:11:24	2012-05-15 10:11:24	VR2W-105220	A69-9001-1268	1
2012-05-15 00:50:36	2012-05-15 10:50:36	VR2W-105220	A69-9001-1268	1
2012-05-15 00:58:39	2012-05-15 10:58:39	VR2W-105220	A69-9001-1268	1
2012-05-15 01:54:03	2012-05-15 11:54:03	VR2W-105220	A69-9001-1268	1
2012-05-15 02:04:42	2012-05-15 12:04:42	VR2W-105220	A69-9001-1268	1
2012-05-15 02:16:31	2012-05-15 12:16:31	VR2W-105220	A69-9001-1268	1
2012-05-15 02:41:31	2012-05-15 12:41:31	VR2W-105220	A69-9001-1268	1
2012-05-15 02:52:31	2012-05-15 12:52:31	VR2W-105220	A69-9001-1268	1
2012-05-15 02:57:11	2012-05-15 12:57:11	VR2W-105220	A69-9001-1268	1
2012-05-15 03:10:10	2012-05-15 13:10:10	VR2W-105220	A69-9001-1268	1
2012-05-15 03:18:10	2012-05-15 13:18:10	VR2W-105220	A69-9001-1268	1
2012-05-15 04:11:02	2012-05-15 14:11:02	VR2W-105220	A69-9001-1268	1
2012-05-15 04:53:28	2012-05-15 14:53:28	VR2W-105220	A69-9001-1268	1
2012-05-15 05:13:56	2012-05-15 15:13:56	VR2W-105220	A69-9001-1268	1
2012-05-15 05:17:42	2012-05-15 15:17:42	VR2W-105220	A69-9001-1268	1
2012-05-15 05:39:01	2012-05-15 15:39:01	VR2W-105220	A69-9001-1268	1
2012-05-15 06:34:03	2012-05-15 16:34:03	VR2W-105220	A69-9001-1268	1
2012-05-15 23:33:28	2012-05-16 09:33:28	VR2W-105220	A69-9001-1268	1
2012-05-16 00:41:45	2012-05-16 10:41:45	VR2W-105220	A69-9001-1268	1
2012-05-16 01:12:40	2012-05-16 11:12:40	VR2W-105220	A69-9001-1268	1
2012-05-16 01:19:37	2012-05-16 11:19:37	VR2W-105220	A69-9001-1268	1
2012-05-16 01:47:56	2012-05-16 11:47:56	VR2W-105220	A69-9001-1268	1
2012-05-16 02:00:38	2012-05-16 12:00:38	VR2W-105220	A69-9001-1268	1
2012-05-16 02:09:18	2012-05-16 12:09:18	VR2W-105220	A69-9001-1268	1
2012-05-16 02:22:32	2012-05-16 12:22:32	VR2W-105220	A69-9001-1268	1
2012-05-16 02:38:51	2012-05-16 12:38:51	VR2W-105220	A69-9001-1268	1
2012-05-16 02:43:23	2012-05-16 12:43:23	VR2W-105220	A69-9001-1268	1
2012-05-16 02:47:33	2012-05-16 12:47:33	VR2W-105220	A69-9001-1268	1
2012-05-16 02:50:58	2012-05-16 12:50:58	VR2W-105220	A69-9001-1268	1
2012-05-16 02:54:31	2012-05-16 12:54:31	VR2W-105220	A69-9001-1268	1
2012-05-16 02:58:23	2012-05-16 12:58:23	VR2W-105220	A69-9001-1268	1
2012-05-16 03:02:52	2012-05-16 13:02:52	VR2W-105220	A69-9001-1268	1
2012-05-16 03:16:25	2012-05-16 13:16:25	VR2W-105220	A69-9001-1268	1
2012-05-16 03:20:55	2012-05-16 13:20:55	VR2W-105220	A69-9001-1268	1
2012-05-16 03:24:58	2012-05-16 13:24:58	VR2W-105220	A69-9001-1268	1
2012-05-16 03:29:49	2012-05-16 13:29:49	VR2W-105220	A69-9001-1268	1
2012-05-16 03:34:35	2012-05-16 13:34:35	VR2W-105220	A69-9001-1268	1
2012-05-16 04:26:41	2012-05-16 14:26:41	VR2W-105220	A69-9001-1268	1
2012-05-16 04:35:05	2012-05-16 14:35:05	VR2W-105220	A69-9001-1268	1
2012-05-16 04:52:23	2012-05-16 14:52:23	VR2W-105220	A69-9001-1268	1
2012-05-16 04:56:19	2012-05-16 14:56:19	VR2W-105220	A69-9001-1268	1
2012-05-16 05:08:51	2012-05-16 15:08:51	VR2W-105220	A69-9001-1268	1
2012-05-16 05:26:48	2012-05-16 15:26:48	VR2W-105220	A69-9001-1268	1
2012-05-16 07:00:02	2012-05-16 17:00:02	VR2W-105220	A69-9001-1268	1
2012-05-16 20:40:42	2012-05-17 06:40:42	VR2W-105220	A69-9001-1268	1
2012-05-16 21:34:56	2012-05-17 07:34:56	VR2W-105221	A69-9001-1268	1
2012-05-17 00:12:22	2012-05-17 10:12:22	VR2W-105220	A69-9001-1268	1
2012-05-17 00:31:06	2012-05-17 10:31:06	VR2W-105220	A69-9001-1268	1
2012-05-17 00:35:54	2012-05-17 10:35:54	VR2W-105220	A69-9001-1268	1
2012-05-17 00:40:34	2012-05-17 10:40:34	VR2W-105220	A69-9001-1268	1
2012-05-17 00:48:56	2012-05-17 10:48:56	VR2W-105220	A69-9001-1268	1
2012-05-17 00:57:49	2012-05-17 10:57:49	VR2W-105220	A69-9001-1268	1
2012-05-17 01:01:27	2012-05-17 11:01:27	VR2W-105220	A69-9001-1268	1
2012-05-17 02:00:57	2012-05-17 12:00:57	VR2W-105220	A69-9001-1268	1
2012-05-17 03:03:06	2012-05-17 13:03:06	VR2W-105220	A69-9001-1268	1
2012-05-17 03:27:15	2012-05-17 13:27:15	VR2W-105220	A69-9001-1268	1
2012-05-17 03:42:12	2012-05-17 13:42:12	VR2W-105220	A69-9001-1268	1
2012-05-17 03:46:37	2012-05-17 13:46:37	VR2W-105220	A69-9001-1268	1
2012-05-17 03:59:20	2012-05-17 13:59:20	VR2W-105220	A69-9001-1268	1
2012-05-17 04:06:43	2012-05-17 14:06:43	VR2W-105220	A69-9001-1268	1
2012-05-17 04:23:37	2012-05-17 14:23:37	VR2W-105220	A69-9001-1268	1
2012-05-17 05:29:20	2012-05-17 15:29:20	VR2W-105220	A69-9001-1268	1
2012-05-17 05:46:42	2012-05-17 15:46:42	VR2W-105220	A69-9001-1268	1
2012-05-17 06:04:22	2012-05-17 16:04:22	VR2W-105220	A69-9001-1268	1
2012-05-17 06:41:47	2012-05-17 16:41:47	VR2W-105220	A69-9001-1268	1
2012-05-18 01:17:44	2012-05-18 11:17:44	VR2W-105220	A69-9001-1268	1
2012-05-18 01:22:00	2012-05-18 11:22:00	VR2W-105220	A69-9001-1268	1
2012-05-18 01:29:38	2012-05-18 11:29:38	VR2W-105220	A69-9001-1268	1
2012-05-18 01:34:23	2012-05-18 11:34:23	VR2W-105220	A69-9001-1268	1
2012-05-18 01:50:26	2012-05-18 11:50:26	VR2W-105220	A69-9001-1268	1
2012-05-18 01:58:16	2012-05-18 11:58:16	VR2W-105220	A69-9001-1268	1
2012-05-18 02:06:43	2012-05-18 12:06:43	VR2W-105220	A69-9001-1268	1
2012-05-18 02:38:16	2012-05-18 12:38:16	VR2W-105220	A69-9001-1268	1
2012-05-18 02:42:57	2012-05-18 12:42:57	VR2W-105220	A69-9001-1268	1
2012-05-18 02:51:22	2012-05-18 12:51:22	VR2W-105220	A69-9001-1268	1
2012-05-18 02:56:03	2012-05-18 12:56:03	VR2W-105220	A69-9001-1268	1
2012-05-18 03:00:29	2012-05-18 13:00:29	VR2W-105220	A69-9001-1268	1
2012-05-18 03:32:28	2012-05-18 13:32:28	VR2W-105220	A69-9001-1268	1
2012-05-18 03:37:21	2012-05-18 13:37:21	VR2W-105220	A69-9001-1268	1
2012-05-18 03:42:11	2012-05-18 13:42:11	VR2W-105220	A69-9001-1268	1
2012-05-18 03:59:19	2012-05-18 13:59:19	VR2W-105220	A69-9001-1268	1
2012-05-18 04:31:34	2012-05-18 14:31:34	VR2W-105220	A69-9001-1268	1
2012-05-18 05:08:30	2012-05-18 15:08:30	VR2W-105220	A69-9001-1268	1
2012-05-18 05:12:55	2012-05-18 15:12:55	VR2W-105220	A69-9001-1268	1
2012-05-18 23:27:27	2012-05-19 09:27:27	VR2W-105220	A69-9001-1268	1
2012-05-19 00:53:36	2012-05-19 10:53:36	VR2W-105220	A69-9001-1268	1
2012-05-19 01:11:08	2012-05-19 11:11:08	VR2W-105220	A69-9001-1268	1
2012-05-19 01:26:33	2012-05-19 11:26:33	VR2W-105220	A69-9001-1268	1
2012-05-19 02:03:24	2012-05-19 12:03:24	VR2W-105220	A69-9001-1268	1
2012-05-19 02:41:51	2012-05-19 12:41:51	VR2W-105220	A69-9001-1268	1
2012-05-19 03:00:45	2012-05-19 13:00:45	VR2W-105220	A69-9001-1268	1
2012-05-19 03:39:14	2012-05-19 13:39:14	VR2W-105220	A69-9001-1268	1
2012-05-19 03:48:52	2012-05-19 13:48:52	VR2W-105220	A69-9001-1268	1
2012-05-19 03:53:30	2012-05-19 13:53:30	VR2W-105220	A69-9001-1268	1
2012-05-19 04:06:00	2012-05-19 14:06:00	VR2W-105220	A69-9001-1268	1
2012-05-19 04:09:45	2012-05-19 14:09:45	VR2W-105220	A69-9001-1268	1
2012-05-19 05:36:34	2012-05-19 15:36:34	VR2W-105220	A69-9001-1268	1
2012-05-19 22:25:02	2012-05-20 08:25:02	VR2W-105220	A69-9001-1268	1
2012-05-19 23:01:32	2012-05-20 09:01:32	VR2W-105220	A69-9001-1268	1
2012-05-20 00:18:29	2012-05-20 10:18:29	VR2W-105220	A69-9001-1268	1
2012-05-20 00:45:01	2012-05-20 10:45:01	VR2W-105220	A69-9001-1268	1
2012-05-20 01:35:08	2012-05-20 11:35:08	VR2W-105220	A69-9001-1268	1
2012-05-20 01:41:58	2012-05-20 11:41:58	VR2W-105220	A69-9001-1268	1
2012-05-20 02:18:53	2012-05-20 12:18:53	VR2W-105220	A69-9001-1268	1
2012-05-20 02:23:29	2012-05-20 12:23:29	VR2W-105220	A69-9001-1268	1
2012-05-20 02:54:16	2012-05-20 12:54:16	VR2W-105220	A69-9001-1268	1
2012-05-20 03:07:57	2012-05-20 13:07:57	VR2W-105220	A69-9001-1268	1
2012-05-20 03:12:35	2012-05-20 13:12:35	VR2W-105220	A69-9001-1268	1
2012-05-20 03:39:57	2012-05-20 13:39:57	VR2W-105220	A69-9001-1268	1
2012-05-20 04:47:12	2012-05-20 14:47:12	VR2W-105220	A69-9001-1268	1
2012-05-20 04:56:12	2012-05-20 14:56:12	VR2W-105220	A69-9001-1268	1
2012-05-20 05:10:51	2012-05-20 15:10:51	VR2W-105220	A69-9001-1268	1
2012-05-21 00:42:18	2012-05-21 10:42:18	VR2W-105220	A69-9001-1268	1
2012-05-21 04:27:04	2012-05-21 14:27:04	VR2W-105220	A69-9001-1268	1
2012-05-21 04:39:03	2012-05-21 14:39:03	VR2W-105220	A69-9001-1268	1
2012-05-21 05:29:01	2012-05-21 15:29:01	VR2W-105220	A69-9001-1268	1
2012-05-22 01:42:04	2012-05-22 11:42:04	VR2W-105220	A69-9001-1268	1
2012-05-22 02:21:04	2012-05-22 12:21:04	VR2W-105220	A69-9001-1268	1
2012-05-22 02:58:47	2012-05-22 12:58:47	VR2W-105220	A69-9001-1268	1
2012-05-22 05:59:33	2012-05-22 15:59:33	VR2W-105220	A69-9001-1268	1
2012-05-22 06:52:17	2012-05-22 16:52:17	VR2W-105221	A69-9001-1268	1
2012-05-22 07:00:36	2012-05-22 17:00:36	VR2W-105220	A69-9001-1268	1
2012-05-22 08:11:26	2012-05-22 18:11:26	VR2W-105220	A69-9001-1268	1
2012-05-22 08:15:15	2012-05-22 18:15:15	VR2W-105220	A69-9001-1268	1
2012-05-22 21:41:26	2012-05-23 07:41:26	VR2W-105220	A69-9001-1268	1
2012-05-23 01:58:41	2012-05-23 11:58:41	VR2W-105220	A69-9001-1268	1
2012-05-23 03:58:49	2012-05-23 13:58:49	VR2W-105220	A69-9001-1268	1
2012-05-23 04:02:07	2012-05-23 14:02:07	VR2W-105220	A69-9001-1268	1
2012-05-23 04:05:27	2012-05-23 14:05:27	VR2W-105220	A69-9001-1268	1
2012-05-23 05:13:36	2012-05-23 15:13:36	VR2W-105220	A69-9001-1268	1
2012-05-23 22:06:39	2012-05-24 08:06:39	VR2W-105221	A69-9001-1268	1
2012-05-23 22:09:57	2012-05-24 08:09:57	VR2W-105221	A69-9001-1268	1
2012-05-24 00:14:48	2012-05-24 10:14:48	VR2W-105220	A69-9001-1268	1
2012-05-24 00:33:37	2012-05-24 10:33:37	VR2W-105220	A69-9001-1268	1
2012-05-24 00:54:36	2012-05-24 10:54:36	VR2W-105220	A69-9001-1268	1
2012-05-24 04:34:51	2012-05-24 14:34:51	VR2W-105220	A69-9001-1268	1
2012-05-24 04:41:29	2012-05-24 14:41:29	VR2W-105220	A69-9001-1268	1
2012-05-24 04:52:12	2012-05-24 14:52:12	VR2W-105220	A69-9001-1268	1
2012-05-24 20:39:11	2012-05-25 06:39:11	VR2W-105220	A69-9001-1268	1
2012-05-25 01:37:09	2012-05-25 11:37:09	VR2W-105221	A69-9001-1268	1
2012-05-25 04:11:33	2012-05-25 14:11:33	VR2W-105220	A69-9001-1268	1
2012-05-26 01:07:22	2012-05-26 11:07:22	VR2W-105220	A69-9001-1268	1
2012-05-26 02:41:53	2012-05-26 12:41:53	VR2W-105220	A69-9001-1268	1
2012-05-26 03:04:28	2012-05-26 13:04:28	VR2W-105220	A69-9001-1268	1
2012-05-26 03:48:54	2012-05-26 13:48:54	VR2W-105220	A69-9001-1268	1
2012-05-26 04:08:52	2012-05-26 14:08:52	VR2W-105220	A69-9001-1268	1
2012-05-26 04:22:27	2012-05-26 14:22:27	VR2W-105220	A69-9001-1268	1
2012-05-26 04:30:42	2012-05-26 14:30:42	VR2W-105220	A69-9001-1268	1
2012-05-26 04:39:07	2012-05-26 14:39:07	VR2W-105220	A69-9001-1268	1
2012-05-26 04:43:15	2012-05-26 14:43:15	VR2W-105220	A69-9001-1268	1
2012-05-26 04:46:36	2012-05-26 14:46:36	VR2W-105220	A69-9001-1268	1
2012-05-26 04:50:01	2012-05-26 14:50:01	VR2W-105220	A69-9001-1268	1
2012-05-26 04:57:31	2012-05-26 14:57:31	VR2W-105220	A69-9001-1268	1
2012-05-26 05:06:18	2012-05-26 15:06:18	VR2W-105220	A69-9001-1268	1
2012-05-26 05:09:47	2012-05-26 15:09:47	VR2W-105220	A69-9001-1268	1
2012-05-26 05:13:30	2012-05-26 15:13:30	VR2W-105220	A69-9001-1268	1
2012-05-26 05:17:41	2012-05-26 15:17:41	VR2W-105220	A69-9001-1268	1
2012-05-26 05:21:07	2012-05-26 15:21:07	VR2W-105220	A69-9001-1268	1
2012-05-26 05:54:37	2012-05-26 15:54:37	VR2W-105220	A69-9001-1268	1
2012-05-26 06:31:55	2012-05-26 16:31:55	VR2W-105220	A69-9001-1268	1
2012-05-26 06:40:49	2012-05-26 16:40:49	VR2W-105220	A69-9001-1268	1
2012-05-26 06:45:36	2012-05-26 16:45:36	VR2W-105220	A69-9001-1268	1
2012-05-26 06:50:14	2012-05-26 16:50:14	VR2W-105220	A69-9001-1268	1
2012-05-26 06:54:36	2012-05-26 16:54:36	VR2W-105220	A69-9001-1268	1
2012-05-26 06:58:23	2012-05-26 16:58:23	VR2W-105220	A69-9001-1268	1
2012-05-26 23:14:00	2012-05-27 09:14:00	VR2W-105220	A69-9001-1268	1
2012-05-27 00:38:08	2012-05-27 10:38:08	VR2W-105220	A69-9001-1268	1
2012-05-27 00:46:41	2012-05-27 10:46:41	VR2W-105220	A69-9001-1268	1
2012-05-27 01:40:54	2012-05-27 11:40:54	VR2W-105220	A69-9001-1268	1
2012-05-27 01:45:26	2012-05-27 11:45:26	VR2W-105220	A69-9001-1268	1
2012-05-27 01:52:52	2012-05-27 11:52:52	VR2W-105220	A69-9001-1268	1
2012-05-27 01:56:14	2012-05-27 11:56:14	VR2W-105220	A69-9001-1268	1
2012-05-27 01:59:43	2012-05-27 11:59:43	VR2W-105220	A69-9001-1268	1
2012-05-27 02:42:25	2012-05-27 12:42:25	VR2W-105220	A69-9001-1268	1
2012-05-27 02:50:49	2012-05-27 12:50:49	VR2W-105220	A69-9001-1268	1
2012-05-27 04:34:18	2012-05-27 14:34:18	VR2W-105220	A69-9001-1268	1
2012-05-27 04:46:37	2012-05-27 14:46:37	VR2W-105220	A69-9001-1268	1
2012-05-27 04:58:33	2012-05-27 14:58:33	VR2W-105220	A69-9001-1268	1
2012-05-27 05:02:51	2012-05-27 15:02:51	VR2W-105220	A69-9001-1268	1
2012-05-27 05:06:30	2012-05-27 15:06:30	VR2W-105220	A69-9001-1268	1
2012-05-27 06:56:29	2012-05-27 16:56:29	VR2W-105220	A69-9001-1268	1
2012-05-27 07:04:41	2012-05-27 17:04:41	VR2W-105220	A69-9001-1268	1
2012-05-27 07:17:22	2012-05-27 17:17:22	VR2W-105220	A69-9001-1268	1
2012-05-27 21:08:41	2012-05-28 07:08:41	VR2W-105220	A69-9001-1268	1
2012-05-28 01:05:20	2012-05-28 11:05:20	VR2W-105220	A69-9001-1268	1
2012-05-28 01:08:50	2012-05-28 11:08:50	VR2W-105220	A69-9001-1268	1
2012-05-28 01:12:34	2012-05-28 11:12:34	VR2W-105220	A69-9001-1268	1
2012-05-28 01:38:32	2012-05-28 11:38:32	VR2W-105220	A69-9001-1268	1
2012-05-28 01:52:05	2012-05-28 11:52:05	VR2W-105220	A69-9001-1268	1
2012-05-28 02:24:36	2012-05-28 12:24:36	VR2W-105220	A69-9001-1268	1
2012-05-28 02:28:50	2012-05-28 12:28:50	VR2W-105220	A69-9001-1268	1
2012-05-28 03:44:03	2012-05-28 13:44:03	VR2W-105220	A69-9001-1268	1
2012-05-28 04:54:56	2012-05-28 14:54:56	VR2W-105221	A69-9001-1268	1
2012-05-28 05:07:43	2012-05-28 15:07:43	VR2W-105220	A69-9001-1268	1
2012-05-28 05:46:38	2012-05-28 15:46:38	VR2W-105220	A69-9001-1268	1
2012-05-28 05:53:31	2012-05-28 15:53:31	VR2W-105220	A69-9001-1268	1
2012-05-28 06:12:49	2012-05-28 16:12:49	VR2W-105221	A69-9001-1268	1
2012-05-28 21:00:42	2012-05-29 07:00:42	VR2W-105220	A69-9001-1268	1
2012-05-28 21:08:12	2012-05-29 07:08:12	VR2W-105220	A69-9001-1268	1
2012-05-28 21:24:14	2012-05-29 07:24:14	VR2W-105220	A69-9001-1268	1
2012-05-28 22:36:11	2012-05-29 08:36:11	VR2W-105220	A69-9001-1268	1
2012-05-28 23:53:41	2012-05-29 09:53:41	VR2W-105220	A69-9001-1268	1
2012-05-28 23:57:24	2012-05-29 09:57:24	VR2W-105220	A69-9001-1268	1
2012-05-29 00:17:14	2012-05-29 10:17:14	VR2W-105220	A69-9001-1268	1
2012-05-29 00:50:01	2012-05-29 10:50:01	VR2W-105220	A69-9001-1268	1
2012-05-29 01:19:02	2012-05-29 11:19:02	VR2W-105220	A69-9001-1268	1
2012-05-29 01:36:13	2012-05-29 11:36:13	VR2W-105220	A69-9001-1268	1
2012-05-29 01:41:01	2012-05-29 11:41:01	VR2W-105220	A69-9001-1268	1
2012-05-29 01:50:08	2012-05-29 11:50:08	VR2W-105220	A69-9001-1268	1
2012-05-29 01:58:41	2012-05-29 11:58:41	VR2W-105220	A69-9001-1268	1
2012-05-29 02:03:00	2012-05-29 12:03:00	VR2W-105220	A69-9001-1268	1
2012-05-29 02:06:42	2012-05-29 12:06:42	VR2W-105220	A69-9001-1268	1
2012-05-29 02:14:11	2012-05-29 12:14:11	VR2W-105220	A69-9001-1268	1
2012-05-29 02:17:36	2012-05-29 12:17:36	VR2W-105220	A69-9001-1268	1
2012-05-29 02:21:11	2012-05-29 12:21:11	VR2W-105220	A69-9001-1268	1
2012-05-29 02:25:06	2012-05-29 12:25:06	VR2W-105220	A69-9001-1268	1
2012-05-29 02:29:40	2012-05-29 12:29:40	VR2W-105220	A69-9001-1268	1
2012-05-29 02:37:23	2012-05-29 12:37:23	VR2W-105220	A69-9001-1268	1
2012-05-29 02:41:08	2012-05-29 12:41:08	VR2W-105220	A69-9001-1268	1
2012-05-29 03:09:42	2012-05-29 13:09:42	VR2W-105220	A69-9001-1268	1
2012-05-29 03:13:00	2012-05-29 13:13:00	VR2W-105220	A69-9001-1268	1
2012-05-29 03:23:32	2012-05-29 13:23:32	VR2W-105220	A69-9001-1268	1
2012-05-29 03:27:37	2012-05-29 13:27:37	VR2W-105220	A69-9001-1268	1
2012-05-29 04:40:03	2012-05-29 14:40:03	VR2W-105220	A69-9001-1268	1
2012-05-29 04:43:54	2012-05-29 14:43:54	VR2W-105220	A69-9001-1268	1
2012-05-29 05:24:09	2012-05-29 15:24:09	VR2W-105220	A69-9001-1268	1
2012-05-29 05:32:11	2012-05-29 15:32:11	VR2W-105220	A69-9001-1268	1
2012-05-29 05:44:24	2012-05-29 15:44:24	VR2W-105220	A69-9001-1268	1
2012-05-29 06:11:00	2012-05-29 16:11:00	VR2W-105220	A69-9001-1268	1
2012-05-29 06:15:48	2012-05-29 16:15:48	VR2W-105220	A69-9001-1268	1
2012-05-29 21:44:55	2012-05-30 07:44:55	VR2W-105221	A69-9001-1268	1
2012-05-29 22:58:07	2012-05-30 08:58:07	VR2W-105220	A69-9001-1268	1
2012-05-30 01:39:39	2012-05-30 11:39:39	VR2W-105220	A69-9001-1268	1
2012-05-30 01:57:08	2012-05-30 11:57:08	VR2W-105220	A69-9001-1268	1
2012-05-30 02:11:07	2012-05-30 12:11:07	VR2W-105220	A69-9001-1268	1
2012-05-30 02:14:31	2012-05-30 12:14:31	VR2W-105220	A69-9001-1268	1
2012-05-30 02:30:33	2012-05-30 12:30:33	VR2W-105220	A69-9001-1268	1
2012-05-30 02:40:17	2012-05-30 12:40:17	VR2W-105220	A69-9001-1268	1
2012-05-30 02:45:03	2012-05-30 12:45:03	VR2W-105220	A69-9001-1268	1
2012-05-30 03:06:10	2012-05-30 13:06:10	VR2W-105220	A69-9001-1268	1
2012-05-30 22:16:22	2012-05-31 08:16:22	VR2W-105221	A69-9001-1268	1
2012-05-30 23:40:10	2012-05-31 09:40:10	VR2W-105220	A69-9001-1268	1
2012-05-31 00:48:33	2012-05-31 10:48:33	VR2W-105220	A69-9001-1268	1
2012-05-31 01:13:21	2012-05-31 11:13:21	VR2W-105220	A69-9001-1268	1
2012-05-31 01:46:18	2012-05-31 11:46:18	VR2W-105220	A69-9001-1268	1
2012-05-31 02:28:32	2012-05-31 12:28:32	VR2W-105220	A69-9001-1268	1
2012-05-31 02:44:58	2012-05-31 12:44:58	VR2W-105220	A69-9001-1268	1
2012-05-31 03:26:05	2012-05-31 13:26:05	VR2W-105220	A69-9001-1268	1
2012-05-31 05:05:46	2012-05-31 15:05:46	VR2W-105221	A69-9001-1268	1
2012-05-31 21:20:03	2012-06-01 07:20:03	VR2W-105221	A69-9001-1268	1
2012-05-31 23:07:03	2012-06-01 09:07:03	VR2W-105220	A69-9001-1268	1
2012-06-01 02:20:01	2012-06-01 12:20:01	VR2W-105220	A69-9001-1268	1
2012-06-01 02:34:27	2012-06-01 12:34:27	VR2W-105220	A69-9001-1268	1
2012-06-01 02:39:00	2012-06-01 12:39:00	VR2W-105220	A69-9001-1268	1
2012-06-01 02:43:11	2012-06-01 12:43:11	VR2W-105220	A69-9001-1268	1
2012-06-01 02:46:36	2012-06-01 12:46:36	VR2W-105220	A69-9001-1268	1
2012-06-01 02:54:06	2012-06-01 12:54:06	VR2W-105220	A69-9001-1268	1
2012-06-01 02:58:41	2012-06-01 12:58:41	VR2W-105220	A69-9001-1268	1
2012-06-01 03:06:23	2012-06-01 13:06:23	VR2W-105220	A69-9001-1268	1
2012-06-01 03:34:23	2012-06-01 13:34:23	VR2W-105220	A69-9001-1268	1
2012-06-01 03:51:10	2012-06-01 13:51:10	VR2W-105220	A69-9001-1268	1
2012-06-01 06:44:05	2012-06-01 16:44:05	VR2W-105220	A69-9001-1268	1
2012-06-01 22:24:34	2012-06-02 08:24:34	VR2W-105220	A69-9001-1268	1
2012-06-02 00:02:46	2012-06-02 10:02:46	VR2W-105219	A69-9001-1268	1
2012-06-02 00:44:38	2012-06-02 10:44:38	VR2W-105220	A69-9001-1268	1
2012-06-02 00:57:08	2012-06-02 10:57:08	VR2W-105220	A69-9001-1268	1
2012-06-02 03:55:51	2012-06-02 13:55:51	VR2W-105220	A69-9001-1268	1
2012-06-02 04:09:56	2012-06-02 14:09:56	VR2W-105220	A69-9001-1268	1
2012-06-02 04:17:05	2012-06-02 14:17:05	VR2W-105220	A69-9001-1268	1
2012-06-02 04:42:25	2012-06-02 14:42:25	VR2W-105220	A69-9001-1268	1
2012-06-02 05:03:10	2012-06-02 15:03:10	VR2W-105220	A69-9001-1268	1
2012-06-02 05:40:41	2012-06-02 15:40:41	VR2W-105220	A69-9001-1268	1
2012-06-02 22:51:48	2012-06-03 08:51:48	VR2W-105220	A69-9001-1268	1
2012-06-03 00:07:43	2012-06-03 10:07:43	VR2W-105220	A69-9001-1268	1
2012-06-03 01:07:08	2012-06-03 11:07:08	VR2W-105220	A69-9001-1268	1
2012-06-03 01:32:39	2012-06-03 11:32:39	VR2W-105220	A69-9001-1268	1
2012-06-03 01:47:21	2012-06-03 11:47:21	VR2W-105220	A69-9001-1268	1
2012-06-03 01:52:11	2012-06-03 11:52:11	VR2W-105220	A69-9001-1268	1
2012-06-03 01:56:56	2012-06-03 11:56:56	VR2W-105220	A69-9001-1268	1
2012-06-03 02:01:30	2012-06-03 12:01:30	VR2W-105220	A69-9001-1268	1
2012-06-03 02:05:42	2012-06-03 12:05:42	VR2W-105220	A69-9001-1268	1
2012-06-03 02:09:10	2012-06-03 12:09:10	VR2W-105220	A69-9001-1268	1
2012-06-03 02:12:51	2012-06-03 12:12:51	VR2W-105220	A69-9001-1268	1
2012-06-03 02:34:49	2012-06-03 12:34:49	VR2W-105220	A69-9001-1268	1
2012-06-03 02:53:39	2012-06-03 12:53:39	VR2W-105220	A69-9001-1268	1
2012-06-03 03:02:22	2012-06-03 13:02:22	VR2W-105220	A69-9001-1268	1
2012-06-03 03:11:05	2012-06-03 13:11:05	VR2W-105220	A69-9001-1268	1
2012-06-03 03:14:30	2012-06-03 13:14:30	VR2W-105220	A69-9001-1268	1
2012-06-03 03:26:27	2012-06-03 13:26:27	VR2W-105220	A69-9001-1268	1
2012-06-03 03:30:31	2012-06-03 13:30:31	VR2W-105220	A69-9001-1268	1
2012-06-03 03:35:25	2012-06-03 13:35:25	VR2W-105220	A69-9001-1268	1
2012-06-03 03:40:17	2012-06-03 13:40:17	VR2W-105220	A69-9001-1268	1
2012-06-03 03:45:06	2012-06-03 13:45:06	VR2W-105220	A69-9001-1268	1
2012-06-03 03:49:47	2012-06-03 13:49:47	VR2W-105220	A69-9001-1268	1
2012-06-03 03:54:14	2012-06-03 13:54:14	VR2W-105220	A69-9001-1268	1
2012-06-03 04:07:30	2012-06-03 14:07:30	VR2W-105220	A69-9001-1268	1
2012-06-03 04:11:39	2012-06-03 14:11:39	VR2W-105220	A69-9001-1268	1
2012-06-03 04:15:01	2012-06-03 14:15:01	VR2W-105220	A69-9001-1268	1
2012-06-03 04:22:10	2012-06-03 14:22:10	VR2W-105220	A69-9001-1268	1
2012-06-03 04:26:18	2012-06-03 14:26:18	VR2W-105220	A69-9001-1268	1
2012-06-03 04:33:02	2012-06-03 14:33:02	VR2W-105220	A69-9001-1268	1
2012-06-03 04:40:23	2012-06-03 14:40:23	VR2W-105220	A69-9001-1268	1
2012-06-03 05:01:12	2012-06-03 15:01:12	VR2W-105220	A69-9001-1268	1
2012-06-03 05:05:05	2012-06-03 15:05:05	VR2W-105220	A69-9001-1268	1
2012-06-03 06:18:26	2012-06-03 16:18:26	VR2W-105220	A69-9001-1268	1
2012-06-03 06:26:10	2012-06-03 16:26:10	VR2W-105220	A69-9001-1268	1
2012-06-03 06:29:55	2012-06-03 16:29:55	VR2W-105220	A69-9001-1268	1
2012-06-04 02:11:08	2012-06-04 12:11:08	VR2W-105220	A69-9001-1268	1
2012-06-04 03:11:08	2012-06-04 13:11:08	VR2W-105220	A69-9001-1268	1
2012-06-04 04:34:46	2012-06-04 14:34:46	VR2W-105220	A69-9001-1268	1
2012-06-04 05:03:25	2012-06-04 15:03:25	VR2W-105220	A69-9001-1268	1
2012-06-04 05:12:55	2012-06-04 15:12:55	VR2W-105220	A69-9001-1268	1
2012-06-04 05:54:21	2012-06-04 15:54:21	VR2W-105220	A69-9001-1268	1
2012-06-04 07:09:51	2012-06-04 17:09:51	VR2W-105220	A69-9001-1268	1
2012-06-04 20:29:05	2012-06-05 06:29:05	VR2W-105220	A69-9001-1268	0
2012-06-05 02:48:39	2012-06-05 12:48:39	VR2W-105220	A69-9001-1268	1
2012-06-05 02:52:40	2012-06-05 12:52:40	VR2W-105220	A69-9001-1268	1
2012-06-05 03:24:44	2012-06-05 13:24:44	VR2W-105220	A69-9001-1268	1
2012-06-05 03:38:39	2012-06-05 13:38:39	VR2W-105220	A69-9001-1268	1
2012-06-05 04:12:44	2012-06-05 14:12:44	VR2W-105220	A69-9001-1268	1
2012-06-05 04:35:09	2012-06-05 14:35:09	VR2W-105220	A69-9001-1268	1
2012-06-05 04:53:15	2012-06-05 14:53:15	VR2W-105220	A69-9001-1268	1
2012-06-05 05:00:38	2012-06-05 15:00:38	VR2W-105220	A69-9001-1268	1
2012-06-05 23:29:43	2012-06-06 09:29:43	VR2W-105220	A69-9001-1268	1
2012-06-06 00:01:20	2012-06-06 10:01:20	VR2W-105220	A69-9001-1268	1
2012-06-06 00:06:13	2012-06-06 10:06:13	VR2W-105220	A69-9001-1268	1
2012-06-06 00:59:52	2012-06-06 10:59:52	VR2W-105220	A69-9001-1268	1
2012-06-06 02:42:27	2012-06-06 12:42:27	VR2W-105220	A69-9001-1268	1
2012-06-06 03:08:27	2012-06-06 13:08:27	VR2W-105220	A69-9001-1268	1
2012-06-06 03:30:15	2012-06-06 13:30:15	VR2W-105220	A69-9001-1268	1
2012-06-06 03:37:46	2012-06-06 13:37:46	VR2W-105220	A69-9001-1268	1
2012-06-06 03:44:57	2012-06-06 13:44:57	VR2W-105220	A69-9001-1268	1
2012-06-06 03:49:07	2012-06-06 13:49:07	VR2W-105220	A69-9001-1268	1
2012-06-06 03:52:30	2012-06-06 13:52:30	VR2W-105220	A69-9001-1268	1
2012-06-06 04:25:25	2012-06-06 14:25:25	VR2W-105220	A69-9001-1268	1
2012-06-06 04:33:15	2012-06-06 14:33:15	VR2W-105220	A69-9001-1268	1
2012-06-06 05:00:38	2012-06-06 15:00:38	VR2W-105220	A69-9001-1268	1
2012-06-06 05:05:13	2012-06-06 15:05:13	VR2W-105220	A69-9001-1268	1
2012-06-06 05:16:50	2012-06-06 15:16:50	VR2W-105220	A69-9001-1268	1
2012-06-06 05:25:09	2012-06-06 15:25:09	VR2W-105220	A69-9001-1268	1
2012-06-06 06:10:52	2012-06-06 16:10:52	VR2W-105220	A69-9001-1268	1
2012-06-06 06:15:17	2012-06-06 16:15:17	VR2W-105220	A69-9001-1268	1
2012-06-06 06:19:12	2012-06-06 16:19:12	VR2W-105220	A69-9001-1268	1
2012-06-06 06:23:45	2012-06-06 16:23:45	VR2W-105220	A69-9001-1268	1
2012-06-06 06:39:08	2012-06-06 16:39:08	VR2W-105220	A69-9001-1268	1
2012-06-06 06:44:00	2012-06-06 16:44:00	VR2W-105220	A69-9001-1268	1
2012-06-06 06:48:49	2012-06-06 16:48:49	VR2W-105220	A69-9001-1268	1
2012-06-06 06:53:32	2012-06-06 16:53:32	VR2W-105220	A69-9001-1268	1
2012-06-06 07:02:06	2012-06-06 17:02:06	VR2W-105220	A69-9001-1268	1
2012-06-06 07:06:59	2012-06-06 17:06:59	VR2W-105220	A69-9001-1268	1
2012-06-06 07:25:35	2012-06-06 17:25:35	VR2W-105220	A69-9001-1268	1
2012-06-06 07:29:21	2012-06-06 17:29:21	VR2W-105220	A69-9001-1268	1
2012-06-06 23:52:01	2012-06-07 09:52:01	VR2W-105220	A69-9001-1268	1
2012-06-06 23:56:48	2012-06-07 09:56:48	VR2W-105220	A69-9001-1268	1
2012-06-07 01:34:31	2012-06-07 11:34:31	VR2W-105220	A69-9001-1268	1
2012-06-07 03:38:34	2012-06-07 13:38:34	VR2W-105220	A69-9001-1268	1
2012-06-07 04:21:03	2012-06-07 14:21:03	VR2W-105220	A69-9001-1268	1
2012-06-07 04:24:46	2012-06-07 14:24:46	VR2W-105220	A69-9001-1268	1
2012-06-07 04:32:19	2012-06-07 14:32:19	VR2W-105220	A69-9001-1268	1
2012-06-07 04:51:48	2012-06-07 14:51:48	VR2W-105220	A69-9001-1268	1
2012-06-07 04:55:11	2012-06-07 14:55:11	VR2W-105220	A69-9001-1268	1
2012-06-07 05:26:59	2012-06-07 15:26:59	VR2W-105220	A69-9001-1268	1
2012-06-07 05:34:47	2012-06-07 15:34:47	VR2W-105220	A69-9001-1268	1
2012-06-07 05:38:37	2012-06-07 15:38:37	VR2W-105220	A69-9001-1268	1
2012-06-07 05:43:01	2012-06-07 15:43:01	VR2W-105220	A69-9001-1268	1
2012-06-07 06:06:07	2012-06-07 16:06:07	VR2W-105220	A69-9001-1268	1
2012-06-07 06:10:13	2012-06-07 16:10:13	VR2W-105220	A69-9001-1268	1
2012-06-07 06:13:29	2012-06-07 16:13:29	VR2W-105220	A69-9001-1268	1
2012-06-07 06:33:20	2012-06-07 16:33:20	VR2W-105220	A69-9001-1268	1
2012-06-07 06:59:01	2012-06-07 16:59:01	VR2W-105220	A69-9001-1268	1
2012-06-07 07:03:43	2012-06-07 17:03:43	VR2W-105220	A69-9001-1268	1
2012-06-07 07:26:05	2012-06-07 17:26:05	VR2W-105220	A69-9001-1268	1
2012-06-08 02:03:35	2012-06-08 12:03:35	VR2W-105220	A69-9001-1268	1
2012-06-08 02:11:07	2012-06-08 12:11:07	VR2W-105220	A69-9001-1268	1
2012-06-08 02:20:05	2012-06-08 12:20:05	VR2W-105220	A69-9001-1268	1
2012-06-08 02:23:50	2012-06-08 12:23:50	VR2W-105220	A69-9001-1268	1
2012-06-08 05:07:12	2012-06-08 15:07:12	VR2W-105220	A69-9001-1268	1
2012-06-08 05:48:30	2012-06-08 15:48:30	VR2W-105220	A69-9001-1268	1
2012-06-08 05:52:50	2012-06-08 15:52:50	VR2W-105220	A69-9001-1268	1
2012-06-08 07:04:23	2012-06-08 17:04:23	VR2W-105220	A69-9001-1268	1
2012-06-08 21:56:48	2012-06-09 07:56:48	VR2W-105220	A69-9001-1268	1
2012-06-08 22:22:45	2012-06-09 08:22:45	VR2W-105221	A69-9001-1268	1
2012-06-08 22:32:19	2012-06-09 08:32:19	VR2W-105220	A69-9001-1268	1
2012-06-08 23:16:19	2012-06-09 09:16:19	VR2W-105220	A69-9001-1268	1
2012-06-09 02:14:42	2012-06-09 12:14:42	VR2W-105220	A69-9001-1268	1
2012-06-09 04:43:53	2012-06-09 14:43:53	VR2W-105220	A69-9001-1268	1
2012-06-09 05:19:57	2012-06-09 15:19:57	VR2W-105220	A69-9001-1268	1
2012-06-09 20:44:02	2012-06-10 06:44:02	VR2W-105220	A69-9001-1268	1
2012-06-09 23:28:52	2012-06-10 09:28:52	VR2W-105220	A69-9001-1268	1
2012-06-09 23:32:23	2012-06-10 09:32:23	VR2W-105220	A69-9001-1268	1
2012-06-09 23:36:10	2012-06-10 09:36:10	VR2W-105220	A69-9001-1268	1
2012-06-09 23:40:29	2012-06-10 09:40:29	VR2W-105220	A69-9001-1268	1
2012-06-09 23:48:15	2012-06-10 09:48:15	VR2W-105220	A69-9001-1268	1
2012-06-09 23:54:51	2012-06-10 09:54:51	VR2W-105220	A69-9001-1268	1
2012-06-10 00:18:00	2012-06-10 10:18:00	VR2W-105220	A69-9001-1268	1
2012-06-10 00:30:09	2012-06-10 10:30:09	VR2W-105220	A69-9001-1268	1
2012-06-10 01:26:03	2012-06-10 11:26:03	VR2W-105220	A69-9001-1268	1
2012-06-10 02:01:48	2012-06-10 12:01:48	VR2W-105220	A69-9001-1268	1
2012-06-10 02:22:17	2012-06-10 12:22:17	VR2W-105220	A69-9001-1268	1
2012-06-10 02:25:50	2012-06-10 12:25:50	VR2W-105220	A69-9001-1268	1
2012-06-10 02:38:01	2012-06-10 12:38:01	VR2W-105220	A69-9001-1268	1
2012-06-10 03:02:04	2012-06-10 13:02:04	VR2W-105220	A69-9001-1268	1
2012-06-10 03:25:47	2012-06-10 13:25:47	VR2W-105220	A69-9001-1268	1
2012-06-10 03:35:29	2012-06-10 13:35:29	VR2W-105220	A69-9001-1268	1
2012-06-10 04:31:51	2012-06-10 14:31:51	VR2W-105220	A69-9001-1268	1
2012-06-10 04:39:46	2012-06-10 14:39:46	VR2W-105220	A69-9001-1268	1
2012-06-10 04:43:13	2012-06-10 14:43:13	VR2W-105220	A69-9001-1268	1
2012-06-10 04:46:50	2012-06-10 14:46:50	VR2W-105220	A69-9001-1268	1
2012-06-10 04:50:50	2012-06-10 14:50:50	VR2W-105220	A69-9001-1268	1
2012-06-10 04:55:33	2012-06-10 14:55:33	VR2W-105220	A69-9001-1268	1
2012-06-10 05:00:03	2012-06-10 15:00:03	VR2W-105220	A69-9001-1268	1
2012-06-10 05:04:09	2012-06-10 15:04:09	VR2W-105220	A69-9001-1268	1
2012-06-10 05:07:25	2012-06-10 15:07:25	VR2W-105220	A69-9001-1268	1
2012-06-10 05:14:00	2012-06-10 15:14:00	VR2W-105220	A69-9001-1268	1
2012-06-10 05:17:22	2012-06-10 15:17:22	VR2W-105220	A69-9001-1268	1
2012-06-10 05:20:50	2012-06-10 15:20:50	VR2W-105220	A69-9001-1268	1
2012-06-10 05:56:28	2012-06-10 15:56:28	VR2W-105220	A69-9001-1268	1
2012-06-10 06:11:10	2012-06-10 16:11:10	VR2W-105220	A69-9001-1268	1
2012-06-10 20:56:54	2012-06-11 06:56:54	VR2W-105220	A69-9001-1268	1
2012-06-10 21:00:19	2012-06-11 07:00:19	VR2W-105220	A69-9001-1268	1
2012-06-10 21:19:38	2012-06-11 07:19:38	VR2W-105220	A69-9001-1268	1
2012-06-10 23:28:44	2012-06-11 09:28:44	VR2W-105220	A69-9001-1268	1
2012-06-11 00:07:58	2012-06-11 10:07:58	VR2W-105220	A69-9001-1268	1
2012-06-11 01:25:43	2012-06-11 11:25:43	VR2W-105220	A69-9001-1268	1
2012-06-11 01:29:40	2012-06-11 11:29:40	VR2W-105220	A69-9001-1268	1
2012-06-11 02:55:53	2012-06-11 12:55:53	VR2W-105220	A69-9001-1268	1
2012-06-11 02:59:59	2012-06-11 12:59:59	VR2W-105220	A69-9001-1268	1
2012-06-11 03:06:33	2012-06-11 13:06:33	VR2W-105220	A69-9001-1268	1
2012-06-11 03:24:45	2012-06-11 13:24:45	VR2W-105220	A69-9001-1268	1
2012-06-11 03:51:54	2012-06-11 13:51:54	VR2W-105220	A69-9001-1268	1
2012-06-11 04:15:57	2012-06-11 14:15:57	VR2W-105220	A69-9001-1268	1
2012-06-11 04:24:54	2012-06-11 14:24:54	VR2W-105220	A69-9001-1268	1
2012-06-11 05:03:08	2012-06-11 15:03:08	VR2W-105220	A69-9001-1268	1
2012-06-11 05:31:37	2012-06-11 15:31:37	VR2W-105220	A69-9001-1268	1
2012-06-11 05:36:05	2012-06-11 15:36:05	VR2W-105220	A69-9001-1268	1
2012-06-11 05:53:54	2012-06-11 15:53:54	VR2W-105220	A69-9001-1268	1
2012-06-11 06:02:02	2012-06-11 16:02:02	VR2W-105220	A69-9001-1268	1
2012-06-11 06:36:42	2012-06-11 16:36:42	VR2W-105220	A69-9001-1268	1
2012-06-11 07:02:25	2012-06-11 17:02:25	VR2W-105221	A69-9001-1268	1
2012-06-11 23:00:48	2012-06-12 09:00:48	VR2W-105218	A69-9001-1268	1
2012-06-11 23:06:14	2012-06-12 09:06:14	VR2W-105219	A69-9001-1268	1
2012-06-11 23:19:54	2012-06-12 09:19:54	VR2W-105220	A69-9001-1268	1
2012-06-11 23:39:52	2012-06-12 09:39:52	VR2W-105220	A69-9001-1268	1
2012-06-11 23:56:22	2012-06-12 09:56:22	VR2W-105220	A69-9001-1268	1
2012-06-12 01:35:38	2012-06-12 11:35:38	VR2W-105220	A69-9001-1268	1
2012-06-12 02:32:30	2012-06-12 12:32:30	VR2W-105220	A69-9001-1268	1
2012-06-12 02:42:59	2012-06-12 12:42:59	VR2W-105220	A69-9001-1268	1
2012-06-12 03:35:31	2012-06-12 13:35:31	VR2W-105220	A69-9001-1268	1
2012-06-12 04:58:00	2012-06-12 14:58:00	VR2W-105221	A69-9001-1268	1
2012-06-12 22:18:42	2012-06-13 08:18:42	VR2W-105220	A69-9001-1268	1
2012-06-12 22:18:55	2012-06-13 08:18:55	VR2W-105219	A69-9001-1268	1
2012-06-13 01:05:01	2012-06-13 11:05:01	VR2W-105220	A69-9001-1268	1
2012-06-13 01:28:25	2012-06-13 11:28:25	VR2W-105220	A69-9001-1268	1
2012-06-13 01:37:04	2012-06-13 11:37:04	VR2W-105220	A69-9001-1268	1
2012-06-13 01:40:23	2012-06-13 11:40:23	VR2W-105220	A69-9001-1268	1
2012-06-13 01:47:15	2012-06-13 11:47:15	VR2W-105220	A69-9001-1268	1
2012-06-13 01:50:57	2012-06-13 11:50:57	VR2W-105220	A69-9001-1268	1
2012-06-13 01:55:07	2012-06-13 11:55:07	VR2W-105220	A69-9001-1268	1
2012-06-13 01:58:32	2012-06-13 11:58:32	VR2W-105220	A69-9001-1268	1
2012-06-13 02:02:05	2012-06-13 12:02:05	VR2W-105220	A69-9001-1268	1
2012-06-13 02:05:55	2012-06-13 12:05:55	VR2W-105220	A69-9001-1268	1
2012-06-13 02:10:21	2012-06-13 12:10:21	VR2W-105220	A69-9001-1268	1
2012-06-13 02:14:15	2012-06-13 12:14:15	VR2W-105220	A69-9001-1268	1
2012-06-13 02:34:38	2012-06-13 12:34:38	VR2W-105220	A69-9001-1268	1
2012-06-13 04:05:49	2012-06-13 14:05:49	VR2W-105220	A69-9001-1268	1
2012-06-13 04:22:28	2012-06-13 14:22:28	VR2W-105220	A69-9001-1268	1
2012-06-13 04:25:48	2012-06-13 14:25:48	VR2W-105220	A69-9001-1268	1
2012-06-13 04:32:49	2012-06-13 14:32:49	VR2W-105220	A69-9001-1268	1
2012-06-13 05:01:27	2012-06-13 15:01:27	VR2W-105220	A69-9001-1268	1
2012-06-13 05:59:43	2012-06-13 15:59:43	VR2W-105220	A69-9001-1268	1
2012-06-13 07:22:08	2012-06-13 17:22:08	VR2W-105220	A69-9001-1268	1
2012-06-13 23:59:35	2012-06-14 09:59:35	VR2W-105220	A69-9001-1268	1
2012-06-14 00:20:16	2012-06-14 10:20:16	VR2W-105220	A69-9001-1268	1
2012-06-14 00:29:59	2012-06-14 10:29:59	VR2W-105220	A69-9001-1268	1
2012-06-14 00:34:45	2012-06-14 10:34:45	VR2W-105220	A69-9001-1268	1
2012-06-14 00:39:22	2012-06-14 10:39:22	VR2W-105220	A69-9001-1268	1
2012-06-14 00:51:24	2012-06-14 10:51:24	VR2W-105220	A69-9001-1268	1
2012-06-14 00:56:18	2012-06-14 10:56:18	VR2W-105220	A69-9001-1268	1
2012-06-14 01:01:10	2012-06-14 11:01:10	VR2W-105220	A69-9001-1268	1
2012-06-14 01:10:42	2012-06-14 11:10:42	VR2W-105220	A69-9001-1268	1
2012-06-14 01:24:07	2012-06-14 11:24:07	VR2W-105220	A69-9001-1268	1
2012-06-14 01:28:56	2012-06-14 11:28:56	VR2W-105220	A69-9001-1268	1
2012-06-14 01:33:39	2012-06-14 11:33:39	VR2W-105220	A69-9001-1268	1
2012-06-14 01:42:13	2012-06-14 11:42:13	VR2W-105220	A69-9001-1268	1
2012-06-14 01:56:41	2012-06-14 11:56:41	VR2W-105220	A69-9001-1268	1
2012-06-14 02:38:09	2012-06-14 12:38:09	VR2W-105220	A69-9001-1268	1
2012-06-14 02:41:38	2012-06-14 12:41:38	VR2W-105220	A69-9001-1268	1
2012-06-14 02:52:55	2012-06-14 12:52:55	VR2W-105220	A69-9001-1268	1
2012-06-14 03:00:21	2012-06-14 13:00:21	VR2W-105220	A69-9001-1268	1
2012-06-14 03:08:49	2012-06-14 13:08:49	VR2W-105220	A69-9001-1268	1
2012-06-14 03:40:24	2012-06-14 13:40:24	VR2W-105220	A69-9001-1268	1
2012-06-14 03:44:00	2012-06-14 13:44:00	VR2W-105220	A69-9001-1268	1
2012-06-14 03:47:56	2012-06-14 13:47:56	VR2W-105220	A69-9001-1268	1
2012-06-14 03:56:46	2012-06-14 13:56:46	VR2W-105220	A69-9001-1268	1
2012-06-14 04:20:57	2012-06-14 14:20:57	VR2W-105220	A69-9001-1268	1
2012-06-14 04:44:06	2012-06-14 14:44:06	VR2W-105220	A69-9001-1268	1
2012-06-14 04:51:04	2012-06-14 14:51:04	VR2W-105220	A69-9001-1268	1
2012-06-14 05:08:09	2012-06-14 15:08:09	VR2W-105220	A69-9001-1268	1
2012-06-14 05:16:58	2012-06-14 15:16:58	VR2W-105220	A69-9001-1268	1
2012-06-14 05:49:46	2012-06-14 15:49:46	VR2W-105220	A69-9001-1268	1
2012-06-14 05:53:21	2012-06-14 15:53:21	VR2W-105220	A69-9001-1268	1
2012-06-14 23:07:39	2012-06-15 09:07:39	VR2W-105219	A69-9001-1268	1
2012-06-15 00:51:37	2012-06-15 10:51:37	VR2W-105220	A69-9001-1268	1
2012-06-15 01:22:44	2012-06-15 11:22:44	VR2W-105220	A69-9001-1268	1
2012-06-15 01:31:29	2012-06-15 11:31:29	VR2W-105220	A69-9001-1268	1
2012-06-15 01:42:34	2012-06-15 11:42:34	VR2W-105220	A69-9001-1268	1
2012-06-15 01:47:19	2012-06-15 11:47:19	VR2W-105220	A69-9001-1268	1
2012-06-15 01:51:56	2012-06-15 11:51:56	VR2W-105220	A69-9001-1268	1
2012-06-15 01:56:13	2012-06-15 11:56:13	VR2W-105220	A69-9001-1268	1
2012-06-15 02:03:59	2012-06-15 12:03:59	VR2W-105220	A69-9001-1268	1
2012-06-15 02:32:46	2012-06-15 12:32:46	VR2W-105220	A69-9001-1268	1
2012-06-15 02:40:17	2012-06-15 12:40:17	VR2W-105220	A69-9001-1268	1
2012-06-15 02:51:33	2012-06-15 12:51:33	VR2W-105220	A69-9001-1268	1
2012-06-15 03:37:37	2012-06-15 13:37:37	VR2W-105220	A69-9001-1268	1
2012-06-15 03:44:58	2012-06-15 13:44:58	VR2W-105220	A69-9001-1268	1
2012-06-15 04:01:28	2012-06-15 14:01:28	VR2W-105220	A69-9001-1268	1
2012-06-15 04:05:59	2012-06-15 14:05:59	VR2W-105220	A69-9001-1268	1
2012-06-15 04:10:06	2012-06-15 14:10:06	VR2W-105220	A69-9001-1268	1
2012-06-15 04:28:09	2012-06-15 14:28:09	VR2W-105220	A69-9001-1268	1
2012-06-15 04:47:12	2012-06-15 14:47:12	VR2W-105220	A69-9001-1268	1
2012-06-15 05:00:40	2012-06-15 15:00:40	VR2W-105220	A69-9001-1268	1
2012-06-15 05:23:03	2012-06-15 15:23:03	VR2W-105220	A69-9001-1268	1
2012-06-15 05:48:04	2012-06-15 15:48:04	VR2W-105220	A69-9001-1268	1
2012-06-15 05:52:48	2012-06-15 15:52:48	VR2W-105220	A69-9001-1268	1
2012-06-15 05:57:22	2012-06-15 15:57:22	VR2W-105220	A69-9001-1268	1
2012-06-15 06:05:01	2012-06-15 16:05:01	VR2W-105220	A69-9001-1268	1
2012-06-15 06:08:41	2012-06-15 16:08:41	VR2W-105220	A69-9001-1268	1
2012-06-15 06:12:46	2012-06-15 16:12:46	VR2W-105220	A69-9001-1268	1
2012-06-15 06:17:38	2012-06-15 16:17:38	VR2W-105220	A69-9001-1268	1
2012-06-15 06:27:12	2012-06-15 16:27:12	VR2W-105220	A69-9001-1268	1
2012-06-15 06:31:44	2012-06-15 16:31:44	VR2W-105220	A69-9001-1268	1
2012-06-15 06:35:53	2012-06-15 16:35:53	VR2W-105220	A69-9001-1268	1
2012-06-15 06:46:26	2012-06-15 16:46:26	VR2W-105220	A69-9001-1268	1
2012-06-15 07:22:04	2012-06-15 17:22:04	VR2W-105220	A69-9001-1268	1
2012-06-15 07:30:08	2012-06-15 17:30:08	VR2W-105220	A69-9001-1268	1
2012-06-16 02:24:32	2012-06-16 12:24:32	VR2W-105220	A69-9001-1268	1
2012-06-16 02:36:38	2012-06-16 12:36:38	VR2W-105220	A69-9001-1268	1
2012-06-16 02:49:58	2012-06-16 12:49:58	VR2W-105220	A69-9001-1268	1
2012-06-16 03:03:13	2012-06-16 13:03:13	VR2W-105220	A69-9001-1268	1
2012-06-16 03:30:15	2012-06-16 13:30:15	VR2W-105220	A69-9001-1268	1
2012-06-16 03:48:10	2012-06-16 13:48:10	VR2W-105220	A69-9001-1268	1
2012-06-16 03:56:40	2012-06-16 13:56:40	VR2W-105220	A69-9001-1268	1
2012-06-16 04:57:20	2012-06-16 14:57:20	VR2W-105220	A69-9001-1268	1
2012-06-16 06:17:24	2012-06-16 16:17:24	VR2W-105220	A69-9001-1268	1
2012-06-16 22:02:11	2012-06-17 08:02:11	VR2W-105221	A69-9001-1268	1
2012-06-17 00:08:57	2012-06-17 10:08:57	VR2W-105220	A69-9001-1268	1
2012-06-17 00:20:51	2012-06-17 10:20:51	VR2W-105220	A69-9001-1268	1
2012-06-17 01:08:30	2012-06-17 11:08:30	VR2W-105220	A69-9001-1268	1
2012-06-17 01:17:01	2012-06-17 11:17:01	VR2W-105220	A69-9001-1268	1
2012-06-17 01:21:51	2012-06-17 11:21:51	VR2W-105220	A69-9001-1268	1
2012-06-17 02:18:09	2012-06-17 12:18:09	VR2W-105221	A69-9001-1268	1
2012-06-17 03:43:22	2012-06-17 13:43:22	VR2W-105220	A69-9001-1268	1
2012-06-17 03:47:04	2012-06-17 13:47:04	VR2W-105220	A69-9001-1268	1
2012-06-17 04:01:53	2012-06-17 14:01:53	VR2W-105220	A69-9001-1268	1
2012-06-17 04:05:33	2012-06-17 14:05:33	VR2W-105221	A69-9001-1268	1
2012-06-17 04:57:47	2012-06-17 14:57:47	VR2W-105221	A69-9001-1268	1
2012-06-17 06:14:00	2012-06-17 16:14:00	VR2W-105221	A69-9001-1268	1
2012-06-17 06:27:22	2012-06-17 16:27:22	VR2W-105220	A69-9001-1268	1
2012-06-17 23:04:56	2012-06-18 09:04:56	VR2W-105220	A69-9001-1268	1
2012-06-18 01:20:18	2012-06-18 11:20:18	VR2W-105220	A69-9001-1268	1
2012-06-18 01:34:56	2012-06-18 11:34:56	VR2W-105220	A69-9001-1268	1
2012-06-18 02:12:21	2012-06-18 12:12:21	VR2W-105220	A69-9001-1268	1
2012-06-18 02:42:34	2012-06-18 12:42:34	VR2W-105220	A69-9001-1268	1
2012-06-18 02:47:05	2012-06-18 12:47:05	VR2W-105220	A69-9001-1268	1
2012-06-18 02:51:12	2012-06-18 12:51:12	VR2W-105220	A69-9001-1268	1
2012-06-18 03:22:30	2012-06-18 13:22:30	VR2W-105220	A69-9001-1268	1
2012-06-18 04:25:30	2012-06-18 14:25:30	VR2W-105220	A69-9001-1268	1
2012-06-18 07:00:56	2012-06-18 17:00:56	VR2W-105220	A69-9001-1268	1
2012-06-19 04:31:08	2012-06-19 14:31:08	VR2W-105220	A69-9001-1268	1
2012-06-19 04:47:44	2012-06-19 14:47:44	VR2W-105220	A69-9001-1268	1
2012-06-19 04:51:00	2012-06-19 14:51:00	VR2W-105220	A69-9001-1268	1
2012-06-19 04:57:35	2012-06-19 14:57:35	VR2W-105220	A69-9001-1268	1
2012-06-19 05:00:56	2012-06-19 15:00:56	VR2W-105220	A69-9001-1268	1
2012-06-19 06:52:06	2012-06-19 16:52:06	VR2W-105220	A69-9001-1268	1
2012-06-19 17:34:14	2012-06-20 03:34:14	VR2W-105220	A69-9001-1268	0
2012-06-19 17:42:07	2012-06-20 03:42:07	VR2W-105220	A69-9001-1268	0
2012-06-19 21:02:37	2012-06-20 07:02:37	VR2W-105221	A69-9001-1268	1
2012-06-20 01:15:56	2012-06-20 11:15:56	VR2W-105220	A69-9001-1268	1
2012-06-20 01:39:36	2012-06-20 11:39:36	VR2W-105220	A69-9001-1268	1
2012-06-20 01:52:49	2012-06-20 11:52:49	VR2W-105220	A69-9001-1268	1
2012-06-20 02:14:48	2012-06-20 12:14:48	VR2W-105221	A69-9001-1268	1
2012-06-20 02:23:47	2012-06-20 12:23:47	VR2W-105220	A69-9001-1268	1
2012-06-20 03:17:20	2012-06-20 13:17:20	VR2W-105220	A69-9001-1268	1
2012-06-20 03:28:12	2012-06-20 13:28:12	VR2W-105220	A69-9001-1268	1
2012-06-20 03:31:46	2012-06-20 13:31:46	VR2W-105220	A69-9001-1268	1
2012-06-20 03:44:11	2012-06-20 13:44:11	VR2W-105220	A69-9001-1268	1
2012-06-20 04:23:16	2012-06-20 14:23:16	VR2W-105220	A69-9001-1268	1
2012-06-20 04:27:52	2012-06-20 14:27:52	VR2W-105220	A69-9001-1268	1
2012-06-20 04:32:08	2012-06-20 14:32:08	VR2W-105220	A69-9001-1268	1
2012-06-20 04:39:44	2012-06-20 14:39:44	VR2W-105220	A69-9001-1268	1
2012-06-20 05:02:06	2012-06-20 15:02:06	VR2W-105220	A69-9001-1268	1
2012-06-20 05:09:30	2012-06-20 15:09:30	VR2W-105220	A69-9001-1268	1
2012-06-20 06:24:52	2012-06-20 16:24:52	VR2W-105220	A69-9001-1268	1
2012-06-20 06:45:05	2012-06-20 16:45:05	VR2W-105220	A69-9001-1268	1
2012-06-20 06:58:38	2012-06-20 16:58:38	VR2W-105220	A69-9001-1268	1
2012-06-20 07:27:17	2012-06-20 17:27:17	VR2W-105220	A69-9001-1268	1
2012-06-21 01:27:40	2012-06-21 11:27:40	VR2W-105220	A69-9001-1268	1
2012-06-21 02:12:47	2012-06-21 12:12:47	VR2W-105220	A69-9001-1268	1
2012-06-21 02:43:53	2012-06-21 12:43:53	VR2W-105220	A69-9001-1268	1
2012-06-21 03:31:44	2012-06-21 13:31:44	VR2W-105220	A69-9001-1268	1
2012-06-21 03:50:43	2012-06-21 13:50:43	VR2W-105220	A69-9001-1268	1
2012-06-21 03:55:05	2012-06-21 13:55:05	VR2W-105220	A69-9001-1268	1
2012-06-21 04:03:10	2012-06-21 14:03:10	VR2W-105220	A69-9001-1268	1
2012-06-21 04:17:41	2012-06-21 14:17:41	VR2W-105220	A69-9001-1268	1
2012-06-21 04:24:57	2012-06-21 14:24:57	VR2W-105220	A69-9001-1268	1
2012-06-21 04:29:11	2012-06-21 14:29:11	VR2W-105220	A69-9001-1268	1
2012-06-21 04:40:59	2012-06-21 14:40:59	VR2W-105220	A69-9001-1268	1
2012-06-21 04:44:52	2012-06-21 14:44:52	VR2W-105220	A69-9001-1268	1
2012-06-21 04:49:24	2012-06-21 14:49:24	VR2W-105220	A69-9001-1268	1
2012-06-21 04:56:51	2012-06-21 14:56:51	VR2W-105220	A69-9001-1268	1
2012-06-21 05:00:15	2012-06-21 15:00:15	VR2W-105220	A69-9001-1268	1
2012-06-21 05:03:46	2012-06-21 15:03:46	VR2W-105220	A69-9001-1268	1
2012-06-21 05:07:34	2012-06-21 15:07:34	VR2W-105220	A69-9001-1268	1
2012-06-21 05:11:53	2012-06-21 15:11:53	VR2W-105220	A69-9001-1268	1
2012-06-21 05:15:35	2012-06-21 15:15:35	VR2W-105220	A69-9001-1268	1
2012-06-21 05:19:45	2012-06-21 15:19:45	VR2W-105220	A69-9001-1268	1
2012-06-21 05:23:08	2012-06-21 15:23:08	VR2W-105220	A69-9001-1268	1
2012-06-21 05:34:42	2012-06-21 15:34:42	VR2W-105220	A69-9001-1268	1
2012-06-21 05:38:19	2012-06-21 15:38:19	VR2W-105220	A69-9001-1268	1
2012-06-21 06:03:42	2012-06-21 16:03:42	VR2W-105220	A69-9001-1268	1
2012-06-21 21:58:17	2012-06-22 07:58:17	VR2W-105220	A69-9001-1268	1
2012-06-21 22:14:14	2012-06-22 08:14:14	VR2W-105220	A69-9001-1268	1
2012-06-22 02:14:15	2012-06-22 12:14:15	VR2W-105220	A69-9001-1268	1
2012-06-22 02:41:13	2012-06-22 12:41:13	VR2W-105220	A69-9001-1268	1
2012-06-22 02:46:03	2012-06-22 12:46:03	VR2W-105220	A69-9001-1268	1
2012-06-22 02:59:25	2012-06-22 12:59:25	VR2W-105220	A69-9001-1268	1
2012-06-22 03:17:42	2012-06-22 13:17:42	VR2W-105220	A69-9001-1268	1
2012-06-22 03:25:22	2012-06-22 13:25:22	VR2W-105220	A69-9001-1268	1
2012-06-22 04:12:26	2012-06-22 14:12:26	VR2W-105220	A69-9001-1268	1
2012-06-22 04:25:04	2012-06-22 14:25:04	VR2W-105220	A69-9001-1268	1
2012-06-22 04:28:57	2012-06-22 14:28:57	VR2W-105220	A69-9001-1268	1
2012-06-22 04:55:52	2012-06-22 14:55:52	VR2W-105220	A69-9001-1268	1
2012-06-22 04:59:29	2012-06-22 14:59:29	VR2W-105220	A69-9001-1268	1
2012-06-22 05:12:41	2012-06-22 15:12:41	VR2W-105220	A69-9001-1268	1
2012-06-22 05:16:45	2012-06-22 15:16:45	VR2W-105220	A69-9001-1268	1
2012-06-22 05:26:30	2012-06-22 15:26:30	VR2W-105220	A69-9001-1268	1
2012-06-22 05:40:21	2012-06-22 15:40:21	VR2W-105220	A69-9001-1268	1
2012-06-22 05:44:14	2012-06-22 15:44:14	VR2W-105220	A69-9001-1268	1
2012-06-22 05:52:46	2012-06-22 15:52:46	VR2W-105220	A69-9001-1268	1
2012-06-22 06:06:58	2012-06-22 16:06:58	VR2W-105220	A69-9001-1268	1
2012-06-22 06:19:00	2012-06-22 16:19:00	VR2W-105220	A69-9001-1268	1
2012-06-22 06:23:52	2012-06-22 16:23:52	VR2W-105220	A69-9001-1268	1
2012-06-22 06:28:43	2012-06-22 16:28:43	VR2W-105220	A69-9001-1268	1
2012-06-22 06:33:29	2012-06-22 16:33:29	VR2W-105220	A69-9001-1268	1
2012-06-22 06:42:21	2012-06-22 16:42:21	VR2W-105220	A69-9001-1268	1
2012-06-22 07:12:26	2012-06-22 17:12:26	VR2W-105220	A69-9001-1268	1
2012-06-22 07:16:40	2012-06-22 17:16:40	VR2W-105220	A69-9001-1268	1
2012-06-22 07:20:13	2012-06-22 17:20:13	VR2W-105220	A69-9001-1268	1
2012-06-22 07:55:48	2012-06-22 17:55:48	VR2W-105220	A69-9001-1268	1
2012-06-22 08:06:23	2012-06-22 18:06:23	VR2W-105220	A69-9001-1268	1
2012-06-22 08:13:59	2012-06-22 18:13:59	VR2W-105220	A69-9001-1268	1
2012-06-22 20:26:39	2012-06-23 06:26:39	VR2W-105221	A69-9001-1268	0
2012-06-22 21:03:44	2012-06-23 07:03:44	VR2W-105220	A69-9001-1268	1
2012-06-22 21:12:31	2012-06-23 07:12:31	VR2W-105220	A69-9001-1268	1
2012-06-22 21:25:00	2012-06-23 07:25:00	VR2W-105220	A69-9001-1268	1
2012-06-22 21:42:17	2012-06-23 07:42:17	VR2W-105220	A69-9001-1268	1
2012-06-22 23:56:04	2012-06-23 09:56:04	VR2W-105220	A69-9001-1268	1
2012-06-23 00:00:34	2012-06-23 10:00:34	VR2W-105220	A69-9001-1268	1
2012-06-23 00:09:29	2012-06-23 10:09:29	VR2W-105220	A69-9001-1268	1
2012-06-23 00:27:04	2012-06-23 10:27:04	VR2W-105220	A69-9001-1268	1
2012-06-23 00:46:32	2012-06-23 10:46:32	VR2W-105220	A69-9001-1268	1
2012-06-23 03:32:28	2012-06-23 13:32:28	VR2W-105220	A69-9001-1268	1
2012-06-23 03:41:38	2012-06-23 13:41:38	VR2W-105220	A69-9001-1268	1
2012-06-23 04:03:20	2012-06-23 14:03:20	VR2W-105220	A69-9001-1268	1
2012-06-23 04:51:18	2012-06-23 14:51:18	VR2W-105220	A69-9001-1268	1
2012-06-23 04:54:36	2012-06-23 14:54:36	VR2W-105220	A69-9001-1268	1
2012-06-23 04:57:55	2012-06-23 14:57:55	VR2W-105220	A69-9001-1268	1
2012-06-23 05:22:38	2012-06-23 15:22:38	VR2W-105220	A69-9001-1268	1
2012-06-23 06:16:58	2012-06-23 16:16:58	VR2W-105220	A69-9001-1268	1
2012-06-23 06:20:56	2012-06-23 16:20:56	VR2W-105220	A69-9001-1268	1
2012-06-23 07:11:34	2012-06-23 17:11:34	VR2W-105220	A69-9001-1268	1
2012-06-23 18:16:16	2012-06-24 04:16:16	VR2W-105220	A69-9001-1268	0
2012-06-24 01:18:55	2012-06-24 11:18:55	VR2W-105221	A69-9001-1268	1
2012-06-24 02:02:28	2012-06-24 12:02:28	VR2W-105220	A69-9001-1268	1
2012-06-24 02:06:43	2012-06-24 12:06:43	VR2W-105220	A69-9001-1268	1
2012-06-24 02:10:18	2012-06-24 12:10:18	VR2W-105220	A69-9001-1268	1
2012-06-24 02:18:44	2012-06-24 12:18:44	VR2W-105220	A69-9001-1268	1
2012-06-24 02:22:52	2012-06-24 12:22:52	VR2W-105220	A69-9001-1268	1
2012-06-24 02:26:14	2012-06-24 12:26:14	VR2W-105220	A69-9001-1268	1
2012-06-24 02:33:18	2012-06-24 12:33:18	VR2W-105220	A69-9001-1268	1
2012-06-24 02:42:04	2012-06-24 12:42:04	VR2W-105220	A69-9001-1268	1
2012-06-24 02:46:38	2012-06-24 12:46:38	VR2W-105220	A69-9001-1268	1
2012-06-24 02:54:21	2012-06-24 12:54:21	VR2W-105220	A69-9001-1268	1
2012-06-24 03:17:33	2012-06-24 13:17:33	VR2W-105220	A69-9001-1268	1
2012-06-24 03:26:34	2012-06-24 13:26:34	VR2W-105220	A69-9001-1268	1
2012-06-24 03:31:29	2012-06-24 13:31:29	VR2W-105220	A69-9001-1268	1
2012-06-24 04:00:32	2012-06-24 14:00:32	VR2W-105220	A69-9001-1268	1
2012-06-24 04:08:52	2012-06-24 14:08:52	VR2W-105220	A69-9001-1268	1
2012-06-24 04:13:25	2012-06-24 14:13:25	VR2W-105220	A69-9001-1268	1
2012-06-24 04:17:37	2012-06-24 14:17:37	VR2W-105220	A69-9001-1268	1
2012-06-24 04:28:45	2012-06-24 14:28:45	VR2W-105220	A69-9001-1268	1
2012-06-24 04:38:20	2012-06-24 14:38:20	VR2W-105220	A69-9001-1268	1
2012-06-24 04:47:04	2012-06-24 14:47:04	VR2W-105220	A69-9001-1268	1
2012-06-24 04:50:30	2012-06-24 14:50:30	VR2W-105220	A69-9001-1268	1
2012-06-24 04:58:05	2012-06-24 14:58:05	VR2W-105220	A69-9001-1268	1
2012-06-24 05:07:12	2012-06-24 15:07:12	VR2W-105220	A69-9001-1268	1
2012-06-24 05:20:13	2012-06-24 15:20:13	VR2W-105220	A69-9001-1268	1
2012-06-24 05:52:42	2012-06-24 15:52:42	VR2W-105220	A69-9001-1268	1
2012-06-24 05:56:18	2012-06-24 15:56:18	VR2W-105220	A69-9001-1268	1
2012-06-24 06:04:52	2012-06-24 16:04:52	VR2W-105220	A69-9001-1268	1
2012-06-24 06:12:54	2012-06-24 16:12:54	VR2W-105220	A69-9001-1268	1
2012-06-24 06:23:52	2012-06-24 16:23:52	VR2W-105220	A69-9001-1268	1
2012-06-24 06:27:32	2012-06-24 16:27:32	VR2W-105220	A69-9001-1268	1
2012-06-24 06:31:39	2012-06-24 16:31:39	VR2W-105220	A69-9001-1268	1
2012-06-24 06:38:20	2012-06-24 16:38:20	VR2W-105220	A69-9001-1268	1
2012-06-24 09:04:24	2012-06-24 19:04:24	VR2W-105220	A69-9001-1268	0
2012-06-24 14:00:04	2012-06-25 00:00:04	VR2W-105220	A69-9001-1268	0
2012-06-24 21:12:28	2012-06-25 07:12:28	VR2W-105220	A69-9001-1268	1
2012-06-24 23:20:59	2012-06-25 09:20:59	VR2W-105220	A69-9001-1268	1
2012-06-25 00:16:02	2012-06-25 10:16:02	VR2W-105221	A69-9001-1268	1
2012-06-25 01:32:53	2012-06-25 11:32:53	VR2W-105220	A69-9001-1268	1
2012-06-25 01:50:59	2012-06-25 11:50:59	VR2W-105220	A69-9001-1268	1
2012-06-25 01:54:47	2012-06-25 11:54:47	VR2W-105220	A69-9001-1268	1
2012-06-25 01:59:09	2012-06-25 11:59:09	VR2W-105220	A69-9001-1268	1
2012-06-25 02:41:57	2012-06-25 12:41:57	VR2W-105220	A69-9001-1268	1
2012-06-25 02:46:01	2012-06-25 12:46:01	VR2W-105220	A69-9001-1268	1
2012-06-25 02:50:54	2012-06-25 12:50:54	VR2W-105220	A69-9001-1268	1
2012-06-25 03:12:35	2012-06-25 13:12:35	VR2W-105220	A69-9001-1268	1
2012-06-25 03:16:09	2012-06-25 13:16:09	VR2W-105220	A69-9001-1268	1
2012-06-25 04:34:29	2012-06-25 14:34:29	VR2W-105220	A69-9001-1268	1
2012-06-25 04:41:47	2012-06-25 14:41:47	VR2W-105220	A69-9001-1268	1
2012-06-25 04:46:06	2012-06-25 14:46:06	VR2W-105220	A69-9001-1268	1
2012-06-25 06:43:39	2012-06-25 16:43:39	VR2W-105220	A69-9001-1268	1
2012-06-25 07:06:26	2012-06-25 17:06:26	VR2W-105220	A69-9001-1268	1
2012-06-25 23:32:53	2012-06-26 09:32:53	VR2W-105220	A69-9001-1268	1
2012-06-26 00:34:20	2012-06-26 10:34:20	VR2W-105220	A69-9001-1268	1
2012-06-26 00:43:52	2012-06-26 10:43:52	VR2W-105220	A69-9001-1268	1
2012-06-26 01:02:09	2012-06-26 11:02:09	VR2W-105220	A69-9001-1268	1
2012-06-26 01:06:53	2012-06-26 11:06:53	VR2W-105220	A69-9001-1268	1
2012-06-26 01:11:25	2012-06-26 11:11:25	VR2W-105220	A69-9001-1268	1
2012-06-26 01:18:58	2012-06-26 11:18:58	VR2W-105220	A69-9001-1268	1
2012-06-26 01:26:15	2012-06-26 11:26:15	VR2W-105220	A69-9001-1268	1
2012-06-26 03:17:57	2012-06-26 13:17:57	VR2W-105220	A69-9001-1268	1
2012-06-26 03:29:56	2012-06-26 13:29:56	VR2W-105221	A69-9001-1268	1
2012-06-26 07:03:56	2012-06-26 17:03:56	VR2W-105220	A69-9001-1268	1
2012-06-26 20:39:56	2012-06-27 06:39:56	VR2W-105220	A69-9001-1268	1
2012-06-27 00:42:41	2012-06-27 10:42:41	VR2W-105220	A69-9001-1268	1
2012-06-27 00:58:58	2012-06-27 10:58:58	VR2W-105220	A69-9001-1268	1
2012-06-27 01:02:47	2012-06-27 11:02:47	VR2W-105220	A69-9001-1268	1
2012-06-27 01:11:04	2012-06-27 11:11:04	VR2W-105220	A69-9001-1268	1
2012-06-27 01:24:26	2012-06-27 11:24:26	VR2W-105220	A69-9001-1268	1
2012-06-27 01:44:18	2012-06-27 11:44:18	VR2W-105220	A69-9001-1268	1
2012-06-27 01:50:51	2012-06-27 11:50:51	VR2W-105220	A69-9001-1268	1
2012-06-27 02:01:00	2012-06-27 12:01:00	VR2W-105220	A69-9001-1268	1
2012-06-27 02:29:15	2012-06-27 12:29:15	VR2W-105220	A69-9001-1268	1
2012-06-27 03:38:33	2012-06-27 13:38:33	VR2W-105220	A69-9001-1268	1
2012-06-27 03:52:07	2012-06-27 13:52:07	VR2W-105220	A69-9001-1268	1
2012-06-27 03:55:39	2012-06-27 13:55:39	VR2W-105220	A69-9001-1268	1
2012-06-27 04:26:45	2012-06-27 14:26:45	VR2W-105220	A69-9001-1268	1
2012-06-27 04:30:33	2012-06-27 14:30:33	VR2W-105220	A69-9001-1268	1
2012-06-27 04:34:55	2012-06-27 14:34:55	VR2W-105220	A69-9001-1268	1
2012-06-27 05:16:03	2012-06-27 15:16:03	VR2W-105220	A69-9001-1268	1
2012-06-27 05:24:48	2012-06-27 15:24:48	VR2W-105220	A69-9001-1268	1
2012-06-27 23:08:56	2012-06-28 09:08:56	VR2W-105220	A69-9001-1268	1
2012-06-27 23:25:39	2012-06-28 09:25:39	VR2W-105220	A69-9001-1268	1
2012-06-28 00:03:53	2012-06-28 10:03:53	VR2W-105220	A69-9001-1268	1
2012-06-28 00:11:22	2012-06-28 10:11:22	VR2W-105220	A69-9001-1268	1
2012-06-28 00:15:53	2012-06-28 10:15:53	VR2W-105220	A69-9001-1268	1
2012-06-28 00:20:02	2012-06-28 10:20:02	VR2W-105220	A69-9001-1268	1
2012-06-28 00:34:25	2012-06-28 10:34:25	VR2W-105220	A69-9001-1268	1
2012-06-28 00:43:32	2012-06-28 10:43:32	VR2W-105220	A69-9001-1268	1
2012-06-28 00:56:28	2012-06-28 10:56:28	VR2W-105220	A69-9001-1268	1
2012-06-28 01:21:24	2012-06-28 11:21:24	VR2W-105220	A69-9001-1268	1
2012-06-28 02:13:40	2012-06-28 12:13:40	VR2W-105220	A69-9001-1268	1
2012-06-28 02:34:54	2012-06-28 12:34:54	VR2W-105220	A69-9001-1268	1
2012-06-28 02:51:47	2012-06-28 12:51:47	VR2W-105220	A69-9001-1268	1
2012-06-28 03:00:16	2012-06-28 13:00:16	VR2W-105220	A69-9001-1268	1
2012-06-28 03:05:02	2012-06-28 13:05:02	VR2W-105220	A69-9001-1268	1
2012-06-28 03:44:19	2012-06-28 13:44:19	VR2W-105220	A69-9001-1268	1
2012-06-28 05:14:19	2012-06-28 15:14:19	VR2W-105220	A69-9001-1268	1
2012-06-28 05:18:52	2012-06-28 15:18:52	VR2W-105220	A69-9001-1268	1
2012-06-28 05:30:17	2012-06-28 15:30:17	VR2W-105220	A69-9001-1268	1
2012-06-28 22:38:44	2012-06-29 08:38:44	VR2W-105220	A69-9001-1268	1
2012-06-28 22:59:46	2012-06-29 08:59:46	VR2W-105220	A69-9001-1268	1
2012-06-28 23:20:18	2012-06-29 09:20:18	VR2W-105220	A69-9001-1268	1
2012-06-28 23:27:15	2012-06-29 09:27:15	VR2W-105220	A69-9001-1268	1
2012-06-28 23:35:29	2012-06-29 09:35:29	VR2W-105220	A69-9001-1268	1
2012-06-28 23:57:48	2012-06-29 09:57:48	VR2W-105220	A69-9001-1268	1
2012-06-29 00:44:07	2012-06-29 10:44:07	VR2W-105220	A69-9001-1268	1
2012-06-29 01:49:11	2012-06-29 11:49:11	VR2W-105220	A69-9001-1268	1
2012-06-29 02:03:44	2012-06-29 12:03:44	VR2W-105220	A69-9001-1268	1
2012-06-29 02:12:49	2012-06-29 12:12:49	VR2W-105220	A69-9001-1268	1
2012-06-29 02:25:30	2012-06-29 12:25:30	VR2W-105220	A69-9001-1268	1
2012-06-29 02:32:42	2012-06-29 12:32:42	VR2W-105220	A69-9001-1268	1
2012-06-29 02:36:15	2012-06-29 12:36:15	VR2W-105221	A69-9001-1268	1
2012-06-29 02:44:02	2012-06-29 12:44:02	VR2W-105220	A69-9001-1268	1
2012-06-29 03:11:41	2012-06-29 13:11:41	VR2W-105220	A69-9001-1268	1
2012-06-29 03:19:54	2012-06-29 13:19:54	VR2W-105220	A69-9001-1268	1
2012-06-29 03:23:45	2012-06-29 13:23:45	VR2W-105220	A69-9001-1268	1
2012-06-29 03:28:11	2012-06-29 13:28:11	VR2W-105220	A69-9001-1268	1
2012-06-29 03:32:09	2012-06-29 13:32:09	VR2W-105220	A69-9001-1268	1
2012-06-29 03:45:02	2012-06-29 13:45:02	VR2W-105220	A69-9001-1268	1
2012-06-29 04:05:14	2012-06-29 14:05:14	VR2W-105220	A69-9001-1268	1
2012-06-29 04:23:26	2012-06-29 14:23:26	VR2W-105220	A69-9001-1268	1
2012-06-29 04:30:48	2012-06-29 14:30:48	VR2W-105220	A69-9001-1268	1
2012-06-29 04:35:12	2012-06-29 14:35:12	VR2W-105220	A69-9001-1268	1
2012-06-29 21:17:58	2012-06-30 07:17:58	VR2W-105221	A69-9001-1268	1
2012-06-29 22:31:18	2012-06-30 08:31:18	VR2W-105221	A69-9001-1268	1
2012-06-29 23:10:47	2012-06-30 09:10:47	VR2W-105220	A69-9001-1268	1
2012-06-29 23:40:29	2012-06-30 09:40:29	VR2W-105220	A69-9001-1268	1
2012-06-30 00:45:34	2012-06-30 10:45:34	VR2W-105220	A69-9001-1268	1
2012-06-30 00:49:35	2012-06-30 10:49:35	VR2W-105220	A69-9001-1268	1
2012-06-30 00:54:22	2012-06-30 10:54:22	VR2W-105220	A69-9001-1268	1
2012-06-30 01:03:21	2012-06-30 11:03:21	VR2W-105220	A69-9001-1268	1
2012-06-30 01:07:08	2012-06-30 11:07:08	VR2W-105220	A69-9001-1268	1
2012-06-30 01:11:26	2012-06-30 11:11:26	VR2W-105220	A69-9001-1268	1
2012-06-30 01:15:07	2012-06-30 11:15:07	VR2W-105220	A69-9001-1268	1
2012-06-30 01:24:06	2012-06-30 11:24:06	VR2W-105220	A69-9001-1268	1
2012-06-30 01:29:01	2012-06-30 11:29:01	VR2W-105220	A69-9001-1268	1
2012-06-30 01:38:46	2012-06-30 11:38:46	VR2W-105220	A69-9001-1268	1
2012-06-30 01:43:35	2012-06-30 11:43:35	VR2W-105220	A69-9001-1268	1
2012-06-30 02:01:19	2012-06-30 12:01:19	VR2W-105220	A69-9001-1268	1
2012-06-30 02:27:43	2012-06-30 12:27:43	VR2W-105220	A69-9001-1268	1
2012-06-30 02:32:16	2012-06-30 12:32:16	VR2W-105220	A69-9001-1268	1
2012-06-30 02:36:27	2012-06-30 12:36:27	VR2W-105220	A69-9001-1268	1
2012-06-30 02:39:53	2012-06-30 12:39:53	VR2W-105220	A69-9001-1268	1
2012-06-30 02:52:02	2012-06-30 12:52:02	VR2W-105220	A69-9001-1268	1
2012-06-30 02:56:21	2012-06-30 12:56:21	VR2W-105220	A69-9001-1268	1
2012-06-30 03:14:59	2012-06-30 13:14:59	VR2W-105220	A69-9001-1268	1
2012-06-30 03:19:22	2012-06-30 13:19:22	VR2W-105220	A69-9001-1268	1
2012-06-30 03:23:13	2012-06-30 13:23:13	VR2W-105220	A69-9001-1268	1
2012-06-30 03:27:40	2012-06-30 13:27:40	VR2W-105220	A69-9001-1268	1
2012-06-30 03:36:14	2012-06-30 13:36:14	VR2W-105220	A69-9001-1268	1
2012-06-30 03:48:34	2012-06-30 13:48:34	VR2W-105220	A69-9001-1268	1
2012-06-30 03:52:08	2012-06-30 13:52:08	VR2W-105220	A69-9001-1268	1
2012-06-30 04:00:28	2012-06-30 14:00:28	VR2W-105220	A69-9001-1268	1
2012-07-01 00:00:21	2012-07-01 10:00:21	VR2W-105220	A69-9001-1268	1
2012-07-01 00:08:19	2012-07-01 10:08:19	VR2W-105220	A69-9001-1268	1
2012-07-01 01:03:11	2012-07-01 11:03:11	VR2W-105220	A69-9001-1268	1
2012-07-01 01:07:34	2012-07-01 11:07:34	VR2W-105220	A69-9001-1268	1
2012-07-01 01:15:49	2012-07-01 11:15:49	VR2W-105220	A69-9001-1268	1
2012-07-01 01:19:43	2012-07-01 11:19:43	VR2W-105220	A69-9001-1268	1
2012-07-01 01:24:16	2012-07-01 11:24:16	VR2W-105220	A69-9001-1268	1
2012-07-01 01:28:26	2012-07-01 11:28:26	VR2W-105220	A69-9001-1268	1
2012-07-01 01:31:50	2012-07-01 11:31:50	VR2W-105220	A69-9001-1268	1
2012-07-01 01:39:16	2012-07-01 11:39:16	VR2W-105220	A69-9001-1268	1
2012-07-01 01:43:43	2012-07-01 11:43:43	VR2W-105220	A69-9001-1268	1
2012-07-01 01:47:43	2012-07-01 11:47:43	VR2W-105220	A69-9001-1268	1
2012-07-01 02:01:09	2012-07-01 12:01:09	VR2W-105220	A69-9001-1268	1
2012-07-01 02:04:33	2012-07-01 12:04:33	VR2W-105220	A69-9001-1268	1
2012-07-01 02:16:14	2012-07-01 12:16:14	VR2W-105220	A69-9001-1268	1
2012-07-01 02:44:15	2012-07-01 12:44:15	VR2W-105220	A69-9001-1268	1
2012-07-01 02:48:12	2012-07-01 12:48:12	VR2W-105220	A69-9001-1268	1
2012-07-01 03:01:01	2012-07-01 13:01:01	VR2W-105220	A69-9001-1268	1
2012-07-01 03:09:09	2012-07-01 13:09:09	VR2W-105220	A69-9001-1268	1
2012-07-01 03:13:25	2012-07-01 13:13:25	VR2W-105220	A69-9001-1268	1
2012-07-01 03:17:06	2012-07-01 13:17:06	VR2W-105220	A69-9001-1268	1
2012-07-01 03:35:47	2012-07-01 13:35:47	VR2W-105220	A69-9001-1268	1
2012-07-01 03:45:01	2012-07-01 13:45:01	VR2W-105220	A69-9001-1268	1
2012-07-01 03:49:08	2012-07-01 13:49:08	VR2W-105220	A69-9001-1268	1
2012-07-01 03:52:26	2012-07-01 13:52:26	VR2W-105220	A69-9001-1268	1
2012-07-01 03:59:14	2012-07-01 13:59:14	VR2W-105220	A69-9001-1268	1
2012-07-01 04:02:51	2012-07-01 14:02:51	VR2W-105220	A69-9001-1268	1
2012-07-01 04:06:49	2012-07-01 14:06:49	VR2W-105220	A69-9001-1268	1
2012-07-01 04:11:30	2012-07-01 14:11:30	VR2W-105220	A69-9001-1268	1
2012-07-01 04:24:32	2012-07-01 14:24:32	VR2W-105220	A69-9001-1268	1
2012-07-01 04:28:54	2012-07-01 14:28:54	VR2W-105220	A69-9001-1268	1
2012-07-01 04:40:43	2012-07-01 14:40:43	VR2W-105220	A69-9001-1268	1
2012-07-01 04:44:55	2012-07-01 14:44:55	VR2W-105220	A69-9001-1268	1
2012-07-01 04:52:02	2012-07-01 14:52:02	VR2W-105220	A69-9001-1268	1
2012-07-01 05:14:43	2012-07-01 15:14:43	VR2W-105220	A69-9001-1268	1
2012-07-01 05:22:47	2012-07-01 15:22:47	VR2W-105220	A69-9001-1268	1
2012-07-01 06:37:59	2012-07-01 16:37:59	VR2W-105220	A69-9001-1268	1
2012-07-01 22:44:00	2012-07-02 08:44:00	VR2W-105220	A69-9001-1268	1
2012-07-01 23:43:12	2012-07-02 09:43:12	VR2W-105220	A69-9001-1268	1
2012-07-01 23:51:17	2012-07-02 09:51:17	VR2W-105220	A69-9001-1268	1
2012-07-02 00:49:03	2012-07-02 10:49:03	VR2W-105220	A69-9001-1268	1
2012-07-02 01:07:04	2012-07-02 11:07:04	VR2W-105220	A69-9001-1268	1
2012-07-02 01:11:15	2012-07-02 11:11:15	VR2W-105220	A69-9001-1268	1
2012-07-02 01:18:16	2012-07-02 11:18:16	VR2W-105220	A69-9001-1268	1
2012-07-02 01:22:11	2012-07-02 11:22:11	VR2W-105220	A69-9001-1268	1
2012-07-02 01:31:01	2012-07-02 11:31:01	VR2W-105220	A69-9001-1268	1
2012-07-02 01:38:27	2012-07-02 11:38:27	VR2W-105220	A69-9001-1268	1
2012-07-02 01:42:57	2012-07-02 11:42:57	VR2W-105220	A69-9001-1268	1
2012-07-02 01:51:53	2012-07-02 11:51:53	VR2W-105220	A69-9001-1268	1
2012-07-02 04:13:54	2012-07-02 14:13:54	VR2W-105220	A69-9001-1268	1
2012-07-02 05:13:28	2012-07-02 15:13:28	VR2W-105220	A69-9001-1268	1
2012-07-02 06:21:08	2012-07-02 16:21:08	VR2W-105220	A69-9001-1268	1
2012-07-02 06:58:58	2012-07-02 16:58:58	VR2W-105220	A69-9001-1268	1
2012-07-02 16:13:31	2012-07-03 02:13:31	VR2W-105220	A69-9001-1268	0
2012-07-02 23:37:18	2012-07-03 09:37:18	VR2W-105220	A69-9001-1268	1
2012-07-03 00:54:53	2012-07-03 10:54:53	VR2W-105220	A69-9001-1268	1
2012-07-03 01:11:44	2012-07-03 11:11:44	VR2W-105220	A69-9001-1268	1
2012-07-03 01:16:37	2012-07-03 11:16:37	VR2W-105220	A69-9001-1268	1
2012-07-03 01:47:07	2012-07-03 11:47:07	VR2W-105221	A69-9001-1268	1
2012-07-03 02:02:10	2012-07-03 12:02:10	VR2W-105220	A69-9001-1268	1
2012-07-03 02:06:40	2012-07-03 12:06:40	VR2W-105220	A69-9001-1268	1
2012-07-03 02:20:21	2012-07-03 12:20:21	VR2W-105220	A69-9001-1268	1
2012-07-03 02:33:01	2012-07-03 12:33:01	VR2W-105220	A69-9001-1268	1
2012-07-03 03:03:33	2012-07-03 13:03:33	VR2W-105220	A69-9001-1268	1
2012-07-03 05:11:33	2012-07-03 15:11:33	VR2W-105220	A69-9001-1268	1
2012-07-03 05:20:08	2012-07-03 15:20:08	VR2W-105220	A69-9001-1268	1
2012-07-03 05:24:28	2012-07-03 15:24:28	VR2W-105220	A69-9001-1268	1
2012-07-03 05:28:12	2012-07-03 15:28:12	VR2W-105220	A69-9001-1268	1
2012-07-03 06:36:56	2012-07-03 16:36:56	VR2W-105220	A69-9001-1268	1
2012-07-03 07:21:49	2012-07-03 17:21:49	VR2W-105220	A69-9001-1268	1
2012-07-04 01:32:09	2012-07-04 11:32:09	VR2W-105220	A69-9001-1268	1
2012-07-04 02:05:35	2012-07-04 12:05:35	VR2W-105220	A69-9001-1268	1
2012-07-04 02:09:23	2012-07-04 12:09:23	VR2W-105220	A69-9001-1268	1
2012-07-04 02:13:43	2012-07-04 12:13:43	VR2W-105220	A69-9001-1268	1
2012-07-04 02:21:40	2012-07-04 12:21:40	VR2W-105220	A69-9001-1268	1
2012-07-04 02:25:09	2012-07-04 12:25:09	VR2W-105220	A69-9001-1268	1
2012-07-04 02:28:53	2012-07-04 12:28:53	VR2W-105220	A69-9001-1268	1
2012-07-04 02:40:20	2012-07-04 12:40:20	VR2W-105220	A69-9001-1268	1
2012-07-04 02:48:02	2012-07-04 12:48:02	VR2W-105220	A69-9001-1268	1
2012-07-04 04:10:52	2012-07-04 14:10:52	VR2W-105220	A69-9001-1268	1
2012-07-04 04:15:33	2012-07-04 14:15:33	VR2W-105220	A69-9001-1268	1
2012-07-04 04:19:59	2012-07-04 14:19:59	VR2W-105220	A69-9001-1268	1
2012-07-04 04:23:56	2012-07-04 14:23:56	VR2W-105220	A69-9001-1268	1
2012-07-04 04:28:34	2012-07-04 14:28:34	VR2W-105220	A69-9001-1268	1
2012-07-04 04:36:40	2012-07-04 14:36:40	VR2W-105220	A69-9001-1268	1
2012-07-04 04:40:57	2012-07-04 14:40:57	VR2W-105220	A69-9001-1268	1
2012-07-04 06:56:18	2012-07-04 16:56:18	VR2W-105220	A69-9001-1268	1
2012-07-04 07:53:02	2012-07-04 17:53:02	VR2W-105220	A69-9001-1268	1
2012-07-05 01:11:25	2012-07-05 11:11:25	VR2W-105220	A69-9001-1268	1
2012-07-05 01:23:23	2012-07-05 11:23:23	VR2W-105220	A69-9001-1268	1
2012-07-05 01:28:11	2012-07-05 11:28:11	VR2W-105220	A69-9001-1268	1
2012-07-05 01:37:16	2012-07-05 11:37:16	VR2W-105220	A69-9001-1268	1
2012-07-05 01:41:10	2012-07-05 11:41:10	VR2W-105220	A69-9001-1268	1
2012-07-05 01:45:43	2012-07-05 11:45:43	VR2W-105220	A69-9001-1268	1
2012-07-05 01:56:47	2012-07-05 11:56:47	VR2W-105220	A69-9001-1268	1
2012-07-05 02:08:29	2012-07-05 12:08:29	VR2W-105220	A69-9001-1268	1
2012-07-05 02:17:18	2012-07-05 12:17:18	VR2W-105220	A69-9001-1268	1
2012-07-05 03:19:06	2012-07-05 13:19:06	VR2W-105220	A69-9001-1268	1
2012-07-05 03:26:39	2012-07-05 13:26:39	VR2W-105220	A69-9001-1268	1
2012-07-05 03:41:55	2012-07-05 13:41:55	VR2W-105220	A69-9001-1268	1
2012-07-05 03:50:55	2012-07-05 13:50:55	VR2W-105220	A69-9001-1268	1
2012-07-05 03:55:50	2012-07-05 13:55:50	VR2W-105220	A69-9001-1268	1
2012-07-05 04:05:40	2012-07-05 14:05:40	VR2W-105220	A69-9001-1268	1
2012-07-05 04:15:23	2012-07-05 14:15:23	VR2W-105220	A69-9001-1268	1
2012-07-05 04:40:31	2012-07-05 14:40:31	VR2W-105220	A69-9001-1268	1
2012-07-05 04:44:10	2012-07-05 14:44:10	VR2W-105220	A69-9001-1268	1
2012-07-05 07:22:53	2012-07-05 17:22:53	VR2W-105220	A69-9001-1268	1
2012-07-05 07:31:38	2012-07-05 17:31:38	VR2W-105220	A69-9001-1268	1
2012-07-05 07:36:12	2012-07-05 17:36:12	VR2W-105220	A69-9001-1268	1
2012-07-05 07:43:56	2012-07-05 17:43:56	VR2W-105220	A69-9001-1268	1
2012-07-05 07:47:42	2012-07-05 17:47:42	VR2W-105220	A69-9001-1268	1
2012-07-05 07:51:57	2012-07-05 17:51:57	VR2W-105220	A69-9001-1268	1
2012-07-05 07:55:32	2012-07-05 17:55:32	VR2W-105220	A69-9001-1268	1
2012-07-05 07:59:26	2012-07-05 17:59:26	VR2W-105220	A69-9001-1268	1
2012-07-05 08:08:08	2012-07-05 18:08:08	VR2W-105220	A69-9001-1268	1
2012-07-05 08:14:59	2012-07-05 18:14:59	VR2W-105220	A69-9001-1268	1
2012-07-05 08:18:42	2012-07-05 18:18:42	VR2W-105220	A69-9001-1268	1
2012-07-05 08:26:15	2012-07-05 18:26:15	VR2W-105220	A69-9001-1268	1
2012-07-05 08:37:50	2012-07-05 18:37:50	VR2W-105220	A69-9001-1268	0
2012-07-05 08:41:31	2012-07-05 18:41:31	VR2W-105220	A69-9001-1268	0
2012-07-05 08:45:35	2012-07-05 18:45:35	VR2W-105220	A69-9001-1268	0
2012-07-05 08:50:28	2012-07-05 18:50:28	VR2W-105220	A69-9001-1268	0
2012-07-05 08:55:18	2012-07-05 18:55:18	VR2W-105220	A69-9001-1268	0
2012-07-05 09:04:39	2012-07-05 19:04:39	VR2W-105220	A69-9001-1268	0
2012-07-05 09:08:53	2012-07-05 19:08:53	VR2W-105220	A69-9001-1268	0
2012-07-05 09:12:28	2012-07-05 19:12:28	VR2W-105220	A69-9001-1268	0
2012-07-05 09:20:51	2012-07-05 19:20:51	VR2W-105220	A69-9001-1268	0
2012-07-05 09:34:40	2012-07-05 19:34:40	VR2W-105220	A69-9001-1268	0
2012-07-05 09:39:26	2012-07-05 19:39:26	VR2W-105220	A69-9001-1268	0
2012-07-05 09:44:03	2012-07-05 19:44:03	VR2W-105220	A69-9001-1268	0
2012-07-05 09:48:22	2012-07-05 19:48:22	VR2W-105220	A69-9001-1268	0
2012-07-05 16:38:00	2012-07-06 02:38:00	VR2W-105220	A69-9001-1268	0
2012-07-05 17:40:55	2012-07-06 03:40:55	VR2W-105220	A69-9001-1268	0
2012-07-05 21:54:57	2012-07-06 07:54:57	VR2W-105221	A69-9001-1268	1
2012-07-05 23:35:31	2012-07-06 09:35:31	VR2W-105220	A69-9001-1268	1
2012-07-06 00:45:09	2012-07-06 10:45:09	VR2W-105220	A69-9001-1268	1
2012-07-06 01:02:00	2012-07-06 11:02:00	VR2W-105220	A69-9001-1268	1
2012-07-06 01:17:44	2012-07-06 11:17:44	VR2W-105220	A69-9001-1268	1
2012-07-06 01:30:56	2012-07-06 11:30:56	VR2W-105220	A69-9001-1268	1
2012-07-06 01:35:31	2012-07-06 11:35:31	VR2W-105220	A69-9001-1268	1
2012-07-06 01:43:19	2012-07-06 11:43:19	VR2W-105220	A69-9001-1268	1
2012-07-06 02:04:32	2012-07-06 12:04:32	VR2W-105220	A69-9001-1268	1
2012-07-06 02:12:32	2012-07-06 12:12:32	VR2W-105220	A69-9001-1268	1
2012-07-06 02:32:30	2012-07-06 12:32:30	VR2W-105220	A69-9001-1268	1
2012-07-06 02:45:15	2012-07-06 12:45:15	VR2W-105220	A69-9001-1268	1
2012-07-06 03:09:33	2012-07-06 13:09:33	VR2W-105220	A69-9001-1268	1
2012-07-06 03:16:09	2012-07-06 13:16:09	VR2W-105220	A69-9001-1268	1
2012-07-06 03:19:29	2012-07-06 13:19:29	VR2W-105220	A69-9001-1268	1
2012-07-06 03:51:34	2012-07-06 13:51:34	VR2W-105220	A69-9001-1268	1
2012-07-06 07:08:08	2012-07-06 17:08:08	VR2W-105220	A69-9001-1268	1
2012-07-06 07:33:15	2012-07-06 17:33:15	VR2W-105220	A69-9001-1268	1
2012-07-06 08:21:41	2012-07-06 18:21:41	VR2W-105220	A69-9001-1268	1
2012-07-06 08:45:21	2012-07-06 18:45:21	VR2W-105220	A69-9001-1268	0
2012-07-06 16:41:17	2012-07-07 02:41:17	VR2W-105220	A69-9001-1268	0
2012-07-06 17:58:34	2012-07-07 03:58:34	VR2W-105220	A69-9001-1268	0
2012-07-07 02:38:21	2012-07-07 12:38:21	VR2W-105220	A69-9001-1268	1
2012-07-07 04:16:48	2012-07-07 14:16:48	VR2W-105220	A69-9001-1268	1
2012-07-07 05:46:18	2012-07-07 15:46:18	VR2W-105220	A69-9001-1268	1
2012-07-07 05:52:51	2012-07-07 15:52:51	VR2W-105220	A69-9001-1268	1
2012-07-07 22:14:21	2012-07-08 08:14:21	VR2W-105220	A69-9001-1268	1
2012-07-08 03:36:52	2012-07-08 13:36:52	VR2W-105220	A69-9001-1268	1
2012-07-08 04:47:40	2012-07-08 14:47:40	VR2W-105220	A69-9001-1268	1
2012-07-08 05:04:40	2012-07-08 15:04:40	VR2W-105220	A69-9001-1268	1
2012-07-08 06:12:22	2012-07-08 16:12:22	VR2W-105220	A69-9001-1268	1
2012-07-08 22:05:21	2012-07-09 08:05:21	VR2W-105220	A69-9001-1268	1
2012-07-08 23:10:00	2012-07-09 09:10:00	VR2W-105220	A69-9001-1268	1
2012-07-09 01:20:29	2012-07-09 11:20:29	VR2W-105220	A69-9001-1268	1
2012-07-09 01:24:22	2012-07-09 11:24:22	VR2W-105220	A69-9001-1268	1
2012-07-09 05:24:08	2012-07-09 15:24:08	VR2W-105220	A69-9001-1268	1
2012-07-09 23:12:00	2012-07-10 09:12:00	VR2W-105220	A69-9001-1268	1
2012-07-09 23:15:30	2012-07-10 09:15:30	VR2W-105220	A69-9001-1268	1
2012-07-09 23:27:00	2012-07-10 09:27:00	VR2W-105220	A69-9001-1268	1
2012-07-09 23:30:47	2012-07-10 09:30:47	VR2W-105220	A69-9001-1268	1
2012-07-09 23:35:06	2012-07-10 09:35:06	VR2W-105220	A69-9001-1268	1
2012-07-09 23:38:47	2012-07-10 09:38:47	VR2W-105220	A69-9001-1268	1
2012-07-10 00:00:02	2012-07-10 10:00:02	VR2W-105220	A69-9001-1268	1
2012-07-10 00:07:24	2012-07-10 10:07:24	VR2W-105220	A69-9001-1268	1
2012-07-10 00:10:41	2012-07-10 10:10:41	VR2W-105220	A69-9001-1268	1
2012-07-10 00:14:00	2012-07-10 10:14:00	VR2W-105220	A69-9001-1268	1
2012-07-10 00:20:48	2012-07-10 10:20:48	VR2W-105220	A69-9001-1268	1
2012-07-10 00:28:27	2012-07-10 10:28:27	VR2W-105220	A69-9001-1268	1
2012-07-10 00:54:28	2012-07-10 10:54:28	VR2W-105220	A69-9001-1268	1
2012-07-10 01:28:03	2012-07-10 11:28:03	VR2W-105220	A69-9001-1268	1
2012-07-10 01:36:06	2012-07-10 11:36:06	VR2W-105220	A69-9001-1268	1
2012-07-10 01:39:43	2012-07-10 11:39:43	VR2W-105220	A69-9001-1268	1
2012-07-10 01:43:42	2012-07-10 11:43:42	VR2W-105220	A69-9001-1268	1
2012-07-10 01:48:25	2012-07-10 11:48:25	VR2W-105220	A69-9001-1268	1
2012-07-10 01:52:54	2012-07-10 11:52:54	VR2W-105220	A69-9001-1268	1
2012-07-10 01:56:57	2012-07-10 11:56:57	VR2W-105220	A69-9001-1268	1
2012-07-10 02:06:31	2012-07-10 12:06:31	VR2W-105220	A69-9001-1268	1
2012-07-10 02:18:43	2012-07-10 12:18:43	VR2W-105220	A69-9001-1268	1
2012-07-10 02:26:20	2012-07-10 12:26:20	VR2W-105220	A69-9001-1268	1
2012-07-10 02:39:40	2012-07-10 12:39:40	VR2W-105220	A69-9001-1268	1
2012-07-10 02:49:34	2012-07-10 12:49:34	VR2W-105220	A69-9001-1268	1
2012-07-10 03:11:47	2012-07-10 13:11:47	VR2W-105220	A69-9001-1268	1
2012-07-10 03:16:08	2012-07-10 13:16:08	VR2W-105220	A69-9001-1268	1
2012-07-10 03:42:50	2012-07-10 13:42:50	VR2W-105220	A69-9001-1268	1
2012-07-10 03:47:08	2012-07-10 13:47:08	VR2W-105220	A69-9001-1268	1
2012-07-10 04:18:00	2012-07-10 14:18:00	VR2W-105220	A69-9001-1268	1
2012-07-10 04:25:23	2012-07-10 14:25:23	VR2W-105220	A69-9001-1268	1
2012-07-10 06:17:48	2012-07-10 16:17:48	VR2W-105220	A69-9001-1268	1
2012-07-10 06:34:24	2012-07-10 16:34:24	VR2W-105220	A69-9001-1268	1
2012-07-10 22:38:41	2012-07-11 08:38:41	VR2W-105220	A69-9001-1268	1
2012-07-10 22:55:41	2012-07-11 08:55:41	VR2W-105220	A69-9001-1268	1
2012-07-10 23:00:10	2012-07-11 09:00:10	VR2W-105220	A69-9001-1268	1
2012-07-10 23:13:44	2012-07-11 09:13:44	VR2W-105220	A69-9001-1268	1
2012-07-10 23:27:14	2012-07-11 09:27:14	VR2W-105220	A69-9001-1268	1
2012-07-10 23:41:57	2012-07-11 09:41:57	VR2W-105220	A69-9001-1268	1
2012-07-11 00:00:25	2012-07-11 10:00:25	VR2W-105220	A69-9001-1268	1
2012-07-11 00:56:05	2012-07-11 10:56:05	VR2W-105220	A69-9001-1268	1
2012-07-11 01:17:33	2012-07-11 11:17:33	VR2W-105220	A69-9001-1268	1
2012-07-11 01:21:20	2012-07-11 11:21:20	VR2W-105220	A69-9001-1268	1
2012-07-11 01:40:24	2012-07-11 11:40:24	VR2W-105220	A69-9001-1268	1
2012-07-11 01:51:49	2012-07-11 11:51:49	VR2W-105220	A69-9001-1268	1
2012-07-11 01:59:38	2012-07-11 11:59:38	VR2W-105220	A69-9001-1268	1
2012-07-11 02:02:59	2012-07-11 12:02:59	VR2W-105220	A69-9001-1268	1
2012-07-11 02:09:57	2012-07-11 12:09:57	VR2W-105220	A69-9001-1268	1
2012-07-11 02:18:15	2012-07-11 12:18:15	VR2W-105220	A69-9001-1268	1
2012-07-11 02:22:13	2012-07-11 12:22:13	VR2W-105220	A69-9001-1268	1
2012-07-11 02:35:14	2012-07-11 12:35:14	VR2W-105220	A69-9001-1268	1
2012-07-11 02:39:49	2012-07-11 12:39:49	VR2W-105220	A69-9001-1268	1
2012-07-11 03:37:46	2012-07-11 13:37:46	VR2W-105220	A69-9001-1268	1
2012-07-11 06:14:05	2012-07-11 16:14:05	VR2W-105220	A69-9001-1268	1
2012-07-11 06:22:53	2012-07-11 16:22:53	VR2W-105220	A69-9001-1268	1
2012-07-11 08:01:54	2012-07-11 18:01:54	VR2W-105220	A69-9001-1268	1
2012-07-11 21:16:24	2012-07-12 07:16:24	VR2W-105220	A69-9001-1268	1
2012-07-11 22:20:37	2012-07-12 08:20:37	VR2W-105221	A69-9001-1268	1
2012-07-11 22:24:45	2012-07-12 08:24:45	VR2W-105220	A69-9001-1268	1
2012-07-11 23:55:17	2012-07-12 09:55:17	VR2W-105220	A69-9001-1268	1
2012-07-12 00:09:13	2012-07-12 10:09:13	VR2W-105220	A69-9001-1268	1
2012-07-12 00:14:08	2012-07-12 10:14:08	VR2W-105220	A69-9001-1268	1
2012-07-12 00:33:42	2012-07-12 10:33:42	VR2W-105220	A69-9001-1268	1
2012-07-12 01:16:02	2012-07-12 11:16:02	VR2W-105220	A69-9001-1268	1
2012-07-12 01:24:40	2012-07-12 11:24:40	VR2W-105220	A69-9001-1268	1
2012-07-12 01:31:21	2012-07-12 11:31:21	VR2W-105220	A69-9001-1268	1
2012-07-12 01:42:31	2012-07-12 11:42:31	VR2W-105220	A69-9001-1268	1
2012-07-12 01:47:21	2012-07-12 11:47:21	VR2W-105220	A69-9001-1268	1
2012-07-12 01:56:40	2012-07-12 11:56:40	VR2W-105220	A69-9001-1268	1
2012-07-12 02:04:20	2012-07-12 12:04:20	VR2W-105220	A69-9001-1268	1
2012-07-12 02:29:07	2012-07-12 12:29:07	VR2W-105220	A69-9001-1268	1
2012-07-12 02:42:17	2012-07-12 12:42:17	VR2W-105220	A69-9001-1268	1
2012-07-12 02:46:18	2012-07-12 12:46:18	VR2W-105220	A69-9001-1268	1
2012-07-12 02:55:42	2012-07-12 12:55:42	VR2W-105220	A69-9001-1268	1
2012-07-12 03:03:44	2012-07-12 13:03:44	VR2W-105220	A69-9001-1268	1
2012-07-12 03:07:54	2012-07-12 13:07:54	VR2W-105220	A69-9001-1268	1
2012-07-12 03:18:43	2012-07-12 13:18:43	VR2W-105220	A69-9001-1268	1
2012-07-12 03:27:09	2012-07-12 13:27:09	VR2W-105220	A69-9001-1268	1
2012-07-12 03:49:34	2012-07-12 13:49:34	VR2W-105220	A69-9001-1268	1
2012-07-12 04:00:28	2012-07-12 14:00:28	VR2W-105220	A69-9001-1268	1
2012-07-12 04:07:58	2012-07-12 14:07:58	VR2W-105220	A69-9001-1268	1
2012-07-12 04:16:47	2012-07-12 14:16:47	VR2W-105220	A69-9001-1268	1
2012-07-12 04:24:08	2012-07-12 14:24:08	VR2W-105220	A69-9001-1268	1
2012-07-12 04:32:20	2012-07-12 14:32:20	VR2W-105220	A69-9001-1268	1
2012-07-12 04:36:45	2012-07-12 14:36:45	VR2W-105220	A69-9001-1268	1
2012-07-12 21:55:12	2012-07-13 07:55:12	VR2W-105217	A69-9001-1268	1
2012-07-13 01:19:17	2012-07-13 11:19:17	VR2W-105214	A69-9001-1268	1
2012-07-13 03:00:50	2012-07-13 13:00:50	VR2W-105220	A69-9001-1268	1
2012-07-13 03:42:39	2012-07-13 13:42:39	VR2W-105220	A69-9001-1268	1
2012-07-13 04:10:07	2012-07-13 14:10:07	VR2W-105220	A69-9001-1268	1
2012-07-13 05:20:43	2012-07-13 15:20:43	VR2W-105220	A69-9001-1268	1
2012-07-13 22:00:29	2012-07-14 08:00:29	VR2W-105220	A69-9001-1268	1
2012-07-13 22:08:40	2012-07-14 08:08:40	VR2W-105220	A69-9001-1268	1
2012-07-13 22:16:28	2012-07-14 08:16:28	VR2W-105218	A69-9001-1268	1
2012-07-13 22:34:43	2012-07-14 08:34:43	VR2W-105214	A69-9001-1268	1
2012-07-13 23:31:18	2012-07-14 09:31:18	VR2W-105216	A69-9001-1268	1
2012-07-14 02:01:50	2012-07-14 12:01:50	VR2W-105220	A69-9001-1268	1
2012-07-14 02:05:12	2012-07-14 12:05:12	VR2W-105220	A69-9001-1268	1
2012-07-14 02:08:41	2012-07-14 12:08:41	VR2W-105220	A69-9001-1268	1
2012-07-14 02:27:20	2012-07-14 12:27:20	VR2W-105220	A69-9001-1268	1
2012-07-14 02:48:34	2012-07-14 12:48:34	VR2W-105220	A69-9001-1268	1
2012-07-14 03:34:29	2012-07-14 13:34:29	VR2W-105220	A69-9001-1268	1
2012-07-14 03:47:32	2012-07-14 13:47:32	VR2W-105220	A69-9001-1268	1
2012-07-14 03:55:47	2012-07-14 13:55:47	VR2W-105220	A69-9001-1268	1
2012-07-14 04:13:20	2012-07-14 14:13:20	VR2W-105220	A69-9001-1268	1
2012-07-14 04:17:19	2012-07-14 14:17:19	VR2W-105220	A69-9001-1268	1
2012-07-14 04:22:01	2012-07-14 14:22:01	VR2W-105220	A69-9001-1268	1
2012-07-14 04:43:48	2012-07-14 14:43:48	VR2W-105220	A69-9001-1268	1
2012-07-15 00:26:01	2012-07-15 10:26:01	VR2W-105220	A69-9001-1268	1
2012-07-15 00:36:35	2012-07-15 10:36:35	VR2W-105220	A69-9001-1268	1
2012-07-15 02:59:44	2012-07-15 12:59:44	VR2W-105221	A69-9001-1268	1
2012-07-15 03:08:29	2012-07-15 13:08:29	VR2W-105221	A69-9001-1268	1
2012-07-15 03:29:33	2012-07-15 13:29:33	VR2W-105220	A69-9001-1268	1
2012-07-15 04:01:10	2012-07-15 14:01:10	VR2W-105220	A69-9001-1268	1
2012-07-15 04:24:04	2012-07-15 14:24:04	VR2W-105220	A69-9001-1268	1
2012-07-15 04:28:13	2012-07-15 14:28:13	VR2W-105220	A69-9001-1268	1
2012-07-15 04:31:38	2012-07-15 14:31:38	VR2W-105220	A69-9001-1268	1
2012-07-15 04:57:13	2012-07-15 14:57:13	VR2W-105220	A69-9001-1268	1
2012-07-15 05:01:50	2012-07-15 15:01:50	VR2W-105220	A69-9001-1268	1
2012-07-15 05:06:07	2012-07-15 15:06:07	VR2W-105220	A69-9001-1268	1
2012-07-15 05:55:21	2012-07-15 15:55:21	VR2W-105220	A69-9001-1268	1
2012-07-15 22:22:26	2012-07-16 08:22:26	VR2W-105220	A69-9001-1268	1
2012-07-15 22:41:48	2012-07-16 08:41:48	VR2W-105220	A69-9001-1268	1
2012-07-16 00:21:27	2012-07-16 10:21:27	VR2W-105220	A69-9001-1268	1
2012-07-16 00:36:26	2012-07-16 10:36:26	VR2W-105220	A69-9001-1268	1
2012-07-16 00:40:06	2012-07-16 10:40:06	VR2W-105220	A69-9001-1268	1
2012-07-16 00:49:03	2012-07-16 10:49:03	VR2W-105220	A69-9001-1268	1
2012-07-16 01:03:10	2012-07-16 11:03:10	VR2W-105220	A69-9001-1268	1
2012-07-16 01:14:27	2012-07-16 11:14:27	VR2W-105220	A69-9001-1268	1
2012-07-16 01:31:59	2012-07-16 11:31:59	VR2W-105220	A69-9001-1268	1
2012-07-16 01:39:13	2012-07-16 11:39:13	VR2W-105220	A69-9001-1268	1
2012-07-16 01:46:52	2012-07-16 11:46:52	VR2W-105220	A69-9001-1268	1
2012-07-16 01:54:42	2012-07-16 11:54:42	VR2W-105220	A69-9001-1268	1
2012-07-16 01:58:02	2012-07-16 11:58:02	VR2W-105220	A69-9001-1268	1
2012-07-16 02:01:28	2012-07-16 12:01:28	VR2W-105220	A69-9001-1268	1
2012-07-16 02:05:03	2012-07-16 12:05:03	VR2W-105220	A69-9001-1268	1
2012-07-16 02:08:59	2012-07-16 12:08:59	VR2W-105220	A69-9001-1268	1
2012-07-16 02:21:29	2012-07-16 12:21:29	VR2W-105220	A69-9001-1268	1
2012-07-16 02:57:17	2012-07-16 12:57:17	VR2W-105220	A69-9001-1268	1
2012-07-16 03:01:03	2012-07-16 13:01:03	VR2W-105220	A69-9001-1268	1
2012-07-16 03:05:19	2012-07-16 13:05:19	VR2W-105220	A69-9001-1268	1
2012-07-16 03:17:28	2012-07-16 13:17:28	VR2W-105220	A69-9001-1268	1
2012-07-16 03:25:31	2012-07-16 13:25:31	VR2W-105220	A69-9001-1268	1
2012-07-16 03:29:42	2012-07-16 13:29:42	VR2W-105220	A69-9001-1268	1
2012-07-16 03:33:08	2012-07-16 13:33:08	VR2W-105220	A69-9001-1268	1
2012-07-16 03:40:40	2012-07-16 13:40:40	VR2W-105220	A69-9001-1268	1
2012-07-16 03:45:17	2012-07-16 13:45:17	VR2W-105220	A69-9001-1268	1
2012-07-16 03:53:18	2012-07-16 13:53:18	VR2W-105220	A69-9001-1268	1
2012-07-16 04:11:58	2012-07-16 14:11:58	VR2W-105220	A69-9001-1268	1
2012-07-16 04:16:47	2012-07-16 14:16:47	VR2W-105220	A69-9001-1268	1
2012-07-16 04:33:33	2012-07-16 14:33:33	VR2W-105220	A69-9001-1268	1
2012-07-16 04:44:45	2012-07-16 14:44:45	VR2W-105220	A69-9001-1268	1
2012-07-16 04:49:38	2012-07-16 14:49:38	VR2W-105220	A69-9001-1268	1
2012-07-16 04:54:29	2012-07-16 14:54:29	VR2W-105220	A69-9001-1268	1
2012-07-16 22:22:18	2012-07-17 08:22:18	VR2W-105221	A69-9001-1268	1
2012-07-17 00:02:01	2012-07-17 10:02:01	VR2W-105220	A69-9001-1268	1
2012-07-17 07:42:16	2012-07-17 17:42:16	VR2W-105220	A69-9001-1268	1
2012-07-18 00:31:37	2012-07-18 10:31:37	VR2W-105220	A69-9001-1268	1
2012-07-18 01:00:52	2012-07-18 11:00:52	VR2W-105220	A69-9001-1268	1
2012-07-18 01:51:19	2012-07-18 11:51:19	VR2W-105220	A69-9001-1268	1
2012-07-20 02:12:03	2012-07-20 12:12:03	VR2W-105221	A69-9001-1268	1
2012-07-20 02:26:54	2012-07-20 12:26:54	VR2W-105220	A69-9001-1268	1
2012-07-20 02:43:13	2012-07-20 12:43:13	VR2W-105220	A69-9001-1268	1
2012-07-20 02:58:50	2012-07-20 12:58:50	VR2W-105220	A69-9001-1268	1
2012-07-20 03:07:01	2012-07-20 13:07:01	VR2W-105220	A69-9001-1268	1
2012-07-20 03:10:49	2012-07-20 13:10:49	VR2W-105220	A69-9001-1268	1
2012-07-20 03:19:01	2012-07-20 13:19:01	VR2W-105220	A69-9001-1268	1
2012-07-20 03:35:31	2012-07-20 13:35:31	VR2W-105220	A69-9001-1268	1
2012-07-20 04:16:58	2012-07-20 14:16:58	VR2W-105220	A69-9001-1268	1
2012-07-20 07:41:04	2012-07-20 17:41:04	VR2W-105220	A69-9001-1268	1
2012-07-20 17:52:37	2012-07-21 03:52:37	VR2W-105220	A69-9001-1268	0
2012-07-20 17:56:34	2012-07-21 03:56:34	VR2W-105220	A69-9001-1268	0
2012-07-20 20:50:51	2012-07-21 06:50:51	VR2W-105220	A69-9001-1268	1
2012-07-20 21:50:48	2012-07-21 07:50:48	VR2W-105220	A69-9001-1268	1
2012-07-20 22:58:59	2012-07-21 08:58:59	VR2W-105221	A69-9001-1268	1
2012-07-20 23:42:22	2012-07-21 09:42:22	VR2W-105220	A69-9001-1268	1
2012-07-20 23:58:11	2012-07-21 09:58:11	VR2W-105220	A69-9001-1268	1
2012-07-21 00:02:44	2012-07-21 10:02:44	VR2W-105220	A69-9001-1268	1
2012-07-21 00:06:57	2012-07-21 10:06:57	VR2W-105220	A69-9001-1268	1
2012-07-21 02:11:13	2012-07-21 12:11:13	VR2W-105220	A69-9001-1268	1
2012-07-21 02:25:11	2012-07-21 12:25:11	VR2W-105220	A69-9001-1268	1
2012-07-21 02:50:11	2012-07-21 12:50:11	VR2W-105220	A69-9001-1268	1
2012-07-21 02:59:33	2012-07-21 12:59:33	VR2W-105220	A69-9001-1268	1
2012-07-21 03:07:28	2012-07-21 13:07:28	VR2W-105220	A69-9001-1268	1
2012-07-21 03:11:28	2012-07-21 13:11:28	VR2W-105220	A69-9001-1268	1
2012-07-21 03:28:37	2012-07-21 13:28:37	VR2W-105220	A69-9001-1268	1
2012-07-21 03:41:00	2012-07-21 13:41:00	VR2W-105220	A69-9001-1268	1
2012-07-21 04:08:58	2012-07-21 14:08:58	VR2W-105220	A69-9001-1268	1
2012-07-21 04:28:38	2012-07-21 14:28:38	VR2W-105220	A69-9001-1268	1
2012-07-21 04:38:28	2012-07-21 14:38:28	VR2W-105220	A69-9001-1268	1
2012-07-21 04:53:02	2012-07-21 14:53:02	VR2W-105220	A69-9001-1268	1
2012-07-21 05:02:08	2012-07-21 15:02:08	VR2W-105220	A69-9001-1268	1
2012-07-21 05:38:51	2012-07-21 15:38:51	VR2W-105220	A69-9001-1268	1
2012-07-21 07:51:14	2012-07-21 17:51:14	VR2W-105220	A69-9001-1268	1
2012-07-21 08:03:53	2012-07-21 18:03:53	VR2W-105220	A69-9001-1268	1
2012-07-21 18:42:07	2012-07-22 04:42:07	VR2W-105220	A69-9001-1268	0
2012-07-21 18:50:54	2012-07-22 04:50:54	VR2W-105220	A69-9001-1268	0
2012-07-21 18:59:44	2012-07-22 04:59:44	VR2W-105220	A69-9001-1268	0
2012-07-21 21:51:26	2012-07-22 07:51:26	VR2W-105220	A69-9001-1268	1
2012-07-21 22:14:27	2012-07-22 08:14:27	VR2W-105217	A69-9001-1268	1
2012-07-21 23:57:04	2012-07-22 09:57:04	VR2W-105220	A69-9001-1268	1
2012-07-22 03:20:47	2012-07-22 13:20:47	VR2W-105220	A69-9001-1268	1
2012-07-22 03:24:40	2012-07-22 13:24:40	VR2W-105220	A69-9001-1268	1
2012-07-22 03:29:10	2012-07-22 13:29:10	VR2W-105220	A69-9001-1268	1
2012-07-22 04:05:56	2012-07-22 14:05:56	VR2W-105220	A69-9001-1268	1
2012-07-22 04:19:55	2012-07-22 14:19:55	VR2W-105220	A69-9001-1268	1
2012-07-22 04:41:28	2012-07-22 14:41:28	VR2W-105220	A69-9001-1268	1
2012-07-22 04:49:24	2012-07-22 14:49:24	VR2W-105220	A69-9001-1268	1
2012-07-22 05:02:55	2012-07-22 15:02:55	VR2W-105220	A69-9001-1268	1
2012-07-22 05:27:53	2012-07-22 15:27:53	VR2W-105220	A69-9001-1268	1
2012-07-22 05:32:45	2012-07-22 15:32:45	VR2W-105220	A69-9001-1268	1
2012-07-22 06:02:24	2012-07-22 16:02:24	VR2W-105220	A69-9001-1268	1
2012-07-22 06:52:50	2012-07-22 16:52:50	VR2W-105220	A69-9001-1268	1
2012-07-22 07:45:51	2012-07-22 17:45:51	VR2W-105220	A69-9001-1268	1
2012-07-22 07:53:31	2012-07-22 17:53:31	VR2W-105220	A69-9001-1268	1
2012-07-22 16:49:17	2012-07-23 02:49:17	VR2W-105220	A69-9001-1268	0
2012-07-22 17:00:58	2012-07-23 03:00:58	VR2W-105220	A69-9001-1268	0
2012-07-22 17:35:33	2012-07-23 03:35:33	VR2W-105220	A69-9001-1268	0
2012-07-22 17:44:20	2012-07-23 03:44:20	VR2W-105220	A69-9001-1268	0
2012-07-22 17:48:57	2012-07-23 03:48:57	VR2W-105220	A69-9001-1268	0
2012-07-22 18:01:05	2012-07-23 04:01:05	VR2W-105220	A69-9001-1268	0
2012-07-22 18:23:14	2012-07-23 04:23:14	VR2W-105220	A69-9001-1268	0
2012-07-22 18:39:41	2012-07-23 04:39:41	VR2W-105220	A69-9001-1268	0
2012-07-22 18:52:05	2012-07-23 04:52:05	VR2W-105220	A69-9001-1268	0
2012-07-22 18:55:43	2012-07-23 04:55:43	VR2W-105220	A69-9001-1268	0
2012-07-22 18:59:44	2012-07-23 04:59:44	VR2W-105220	A69-9001-1268	0
2012-07-22 19:35:51	2012-07-23 05:35:51	VR2W-105220	A69-9001-1268	0
2012-07-22 20:52:40	2012-07-23 06:52:40	VR2W-105220	A69-9001-1268	1
2012-07-22 22:38:04	2012-07-23 08:38:04	VR2W-105220	A69-9001-1268	1
2012-07-23 00:25:23	2012-07-23 10:25:23	VR2W-105220	A69-9001-1268	1
2012-07-23 00:51:25	2012-07-23 10:51:25	VR2W-105220	A69-9001-1268	1
2012-07-23 05:57:24	2012-07-23 15:57:24	VR2W-105220	A69-9001-1268	1
2012-07-23 08:03:41	2012-07-23 18:03:41	VR2W-105220	A69-9001-1268	1
2012-07-23 08:20:30	2012-07-23 18:20:30	VR2W-105220	A69-9001-1268	1
2012-07-23 20:26:58	2012-07-24 06:26:58	VR2W-105220	A69-9001-1268	0
2012-07-23 20:31:45	2012-07-24 06:31:45	VR2W-105220	A69-9001-1268	1
2012-07-23 21:17:49	2012-07-24 07:17:49	VR2W-105220	A69-9001-1268	1
2012-07-23 23:38:19	2012-07-24 09:38:19	VR2W-105220	A69-9001-1268	1
2012-07-24 01:03:12	2012-07-24 11:03:12	VR2W-105220	A69-9001-1268	1
2012-07-24 04:18:00	2012-07-24 14:18:00	VR2W-105220	A69-9001-1268	1
2012-07-24 06:50:11	2012-07-24 16:50:11	VR2W-105220	A69-9001-1268	1
2012-07-24 07:19:20	2012-07-24 17:19:20	VR2W-105220	A69-9001-1268	1
2012-07-24 07:23:24	2012-07-24 17:23:24	VR2W-105220	A69-9001-1268	1
2012-07-24 07:42:12	2012-07-24 17:42:12	VR2W-105220	A69-9001-1268	1
2012-07-24 08:03:41	2012-07-24 18:03:41	VR2W-105220	A69-9001-1268	1
2012-07-24 08:07:50	2012-07-24 18:07:50	VR2W-105220	A69-9001-1268	1
2012-07-24 08:59:33	2012-07-24 18:59:33	VR2W-105220	A69-9001-1268	0
2012-07-24 09:35:56	2012-07-24 19:35:56	VR2W-105220	A69-9001-1268	0
2012-07-24 13:10:03	2012-07-24 23:10:03	VR2W-105220	A69-9001-1268	0
2012-07-24 13:44:26	2012-07-24 23:44:26	VR2W-105220	A69-9001-1268	0
2012-07-24 13:48:53	2012-07-24 23:48:53	VR2W-105220	A69-9001-1268	0
2012-07-24 13:52:50	2012-07-24 23:52:50	VR2W-105220	A69-9001-1268	0
2012-07-24 14:44:34	2012-07-25 00:44:34	VR2W-105220	A69-9001-1268	0
2012-07-24 14:48:32	2012-07-25 00:48:32	VR2W-105220	A69-9001-1268	0
2012-07-24 15:25:30	2012-07-25 01:25:30	VR2W-105220	A69-9001-1268	0
2012-07-24 15:34:09	2012-07-25 01:34:09	VR2W-105220	A69-9001-1268	0
2012-07-24 16:48:41	2012-07-25 02:48:41	VR2W-105220	A69-9001-1268	0
2012-07-24 16:52:21	2012-07-25 02:52:21	VR2W-105220	A69-9001-1268	0
2012-07-24 19:19:36	2012-07-25 05:19:36	VR2W-105220	A69-9001-1268	0
2012-07-24 20:54:06	2012-07-25 06:54:06	VR2W-105220	A69-9001-1268	1
2012-07-24 22:16:36	2012-07-25 08:16:36	VR2W-105220	A69-9001-1268	1
2012-07-24 22:28:19	2012-07-25 08:28:19	VR2W-105220	A69-9001-1268	1
2012-07-25 10:50:27	2012-07-25 20:50:27	VR2W-105220	A69-9001-1268	0
2012-07-25 10:54:06	2012-07-25 20:54:06	VR2W-105220	A69-9001-1268	0
2012-07-25 11:11:56	2012-07-25 21:11:56	VR2W-105220	A69-9001-1268	0
2012-07-25 11:15:44	2012-07-25 21:15:44	VR2W-105220	A69-9001-1268	0
2012-07-25 11:20:07	2012-07-25 21:20:07	VR2W-105220	A69-9001-1268	0
2012-07-25 11:23:56	2012-07-25 21:23:56	VR2W-105220	A69-9001-1268	0
2012-07-25 11:28:20	2012-07-25 21:28:20	VR2W-105220	A69-9001-1268	0
2012-07-25 11:36:37	2012-07-25 21:36:37	VR2W-105220	A69-9001-1268	0
2012-07-25 11:40:34	2012-07-25 21:40:34	VR2W-105220	A69-9001-1268	0
2012-07-25 11:45:13	2012-07-25 21:45:13	VR2W-105220	A69-9001-1268	0
2012-07-25 11:49:34	2012-07-25 21:49:34	VR2W-105220	A69-9001-1268	0
2012-07-25 11:53:23	2012-07-25 21:53:23	VR2W-105220	A69-9001-1268	0
2012-07-25 11:57:44	2012-07-25 21:57:44	VR2W-105220	A69-9001-1268	0
2012-07-25 12:01:30	2012-07-25 22:01:30	VR2W-105220	A69-9001-1268	0
2012-07-25 12:05:46	2012-07-25 22:05:46	VR2W-105220	A69-9001-1268	0
2012-07-25 12:09:24	2012-07-25 22:09:24	VR2W-105220	A69-9001-1268	0
2012-07-25 12:13:25	2012-07-25 22:13:25	VR2W-105220	A69-9001-1268	0
2012-07-25 12:18:11	2012-07-25 22:18:11	VR2W-105220	A69-9001-1268	0
2012-07-25 12:22:48	2012-07-25 22:22:48	VR2W-105220	A69-9001-1268	0
2012-07-25 12:27:05	2012-07-25 22:27:05	VR2W-105220	A69-9001-1268	0
2012-07-25 12:30:45	2012-07-25 22:30:45	VR2W-105220	A69-9001-1268	0
2012-07-25 12:34:48	2012-07-25 22:34:48	VR2W-105220	A69-9001-1268	0
2012-07-25 12:39:39	2012-07-25 22:39:39	VR2W-105220	A69-9001-1268	0
2012-07-25 12:44:26	2012-07-25 22:44:26	VR2W-105220	A69-9001-1268	0
2012-07-25 12:57:01	2012-07-25 22:57:01	VR2W-105220	A69-9001-1268	0
2012-07-25 13:01:07	2012-07-25 23:01:07	VR2W-105220	A69-9001-1268	0
2012-07-25 13:04:22	2012-07-25 23:04:22	VR2W-105220	A69-9001-1268	0
2012-07-25 13:07:38	2012-07-25 23:07:38	VR2W-105220	A69-9001-1268	0
2012-07-25 13:10:55	2012-07-25 23:10:55	VR2W-105220	A69-9001-1268	0
2012-07-25 13:14:13	2012-07-25 23:14:13	VR2W-105220	A69-9001-1268	0
2012-07-25 13:17:32	2012-07-25 23:17:32	VR2W-105220	A69-9001-1268	0
2012-07-25 13:20:56	2012-07-25 23:20:56	VR2W-105220	A69-9001-1268	0
2012-07-25 13:24:28	2012-07-25 23:24:28	VR2W-105220	A69-9001-1268	0
2012-07-25 13:28:16	2012-07-25 23:28:16	VR2W-105220	A69-9001-1268	0
2012-07-25 13:32:36	2012-07-25 23:32:36	VR2W-105220	A69-9001-1268	0
2012-07-25 13:36:21	2012-07-25 23:36:21	VR2W-105220	A69-9001-1268	0
2012-07-25 13:40:34	2012-07-25 23:40:34	VR2W-105220	A69-9001-1268	0
2012-07-25 13:47:56	2012-07-25 23:47:56	VR2W-105220	A69-9001-1268	0
2012-07-25 13:56:06	2012-07-25 23:56:06	VR2W-105220	A69-9001-1268	0
2012-07-25 14:00:28	2012-07-26 00:00:28	VR2W-105220	A69-9001-1268	0
2012-07-25 14:04:15	2012-07-26 00:04:15	VR2W-105220	A69-9001-1268	0
2012-07-25 14:12:18	2012-07-26 00:12:18	VR2W-105220	A69-9001-1268	0
2012-07-25 14:16:29	2012-07-26 00:16:29	VR2W-105220	A69-9001-1268	0
2012-07-25 14:19:56	2012-07-26 00:19:56	VR2W-105220	A69-9001-1268	0
2012-07-25 14:23:35	2012-07-26 00:23:35	VR2W-105220	A69-9001-1268	0
2012-07-25 14:27:37	2012-07-26 00:27:37	VR2W-105220	A69-9001-1268	0
2012-07-25 14:32:25	2012-07-26 00:32:25	VR2W-105220	A69-9001-1268	0
2012-07-25 14:37:05	2012-07-26 00:37:05	VR2W-105220	A69-9001-1268	0
2012-07-25 14:41:30	2012-07-26 00:41:30	VR2W-105220	A69-9001-1268	0
2012-07-25 14:45:24	2012-07-26 00:45:24	VR2W-105220	A69-9001-1268	0
2012-07-25 14:49:58	2012-07-26 00:49:58	VR2W-105220	A69-9001-1268	0
2012-07-25 14:54:09	2012-07-26 00:54:09	VR2W-105220	A69-9001-1268	0
2012-07-25 15:19:32	2012-07-26 01:19:32	VR2W-105220	A69-9001-1268	0
2012-07-25 15:23:49	2012-07-26 01:23:49	VR2W-105220	A69-9001-1268	0
2012-07-25 15:27:27	2012-07-26 01:27:27	VR2W-105220	A69-9001-1268	0
2012-07-25 15:48:36	2012-07-26 01:48:36	VR2W-105220	A69-9001-1268	0
2012-07-25 16:01:04	2012-07-26 02:01:04	VR2W-105220	A69-9001-1268	0
2012-07-25 16:10:54	2012-07-26 02:10:54	VR2W-105220	A69-9001-1268	0
2012-07-25 16:20:40	2012-07-26 02:20:40	VR2W-105220	A69-9001-1268	0
2012-07-25 16:25:28	2012-07-26 02:25:28	VR2W-105220	A69-9001-1268	0
2012-07-25 16:30:10	2012-07-26 02:30:10	VR2W-105220	A69-9001-1268	0
2012-07-25 16:34:39	2012-07-26 02:34:39	VR2W-105220	A69-9001-1268	0
2012-07-25 16:38:41	2012-07-26 02:38:41	VR2W-105220	A69-9001-1268	0
2012-07-25 16:43:30	2012-07-26 02:43:30	VR2W-105220	A69-9001-1268	0
2012-07-25 16:48:12	2012-07-26 02:48:12	VR2W-105220	A69-9001-1268	0
2012-07-25 16:52:39	2012-07-26 02:52:39	VR2W-105220	A69-9001-1268	0
2012-07-25 16:56:39	2012-07-26 02:56:39	VR2W-105220	A69-9001-1268	0
2012-07-25 17:01:22	2012-07-26 03:01:22	VR2W-105220	A69-9001-1268	0
2012-07-25 17:20:18	2012-07-26 03:20:18	VR2W-105220	A69-9001-1268	0
2012-07-25 20:28:44	2012-07-26 06:28:44	VR2W-105220	A69-9001-1268	0
2012-07-25 20:52:05	2012-07-26 06:52:05	VR2W-105220	A69-9001-1268	1
2012-07-25 23:10:26	2012-07-26 09:10:26	VR2W-105220	A69-9001-1268	1
2012-07-25 23:13:57	2012-07-26 09:13:57	VR2W-105220	A69-9001-1268	1
2012-07-25 23:48:08	2012-07-26 09:48:08	VR2W-105220	A69-9001-1268	1
2012-07-25 23:51:47	2012-07-26 09:51:47	VR2W-105220	A69-9001-1268	1
2012-07-26 00:00:37	2012-07-26 10:00:37	VR2W-105220	A69-9001-1268	1
2012-07-26 01:39:51	2012-07-26 11:39:51	VR2W-105220	A69-9001-1268	1
2012-07-26 20:52:46	2012-07-27 06:52:46	VR2W-105220	A69-9001-1268	1
2012-07-26 21:15:42	2012-07-27 07:15:42	VR2W-105220	A69-9001-1268	1
2012-07-26 21:53:17	2012-07-27 07:53:17	VR2W-105215	A69-9001-1268	1
2012-07-26 23:16:18	2012-07-27 09:16:18	VR2W-105217	A69-9001-1268	1
2012-07-26 23:35:02	2012-07-27 09:35:02	VR2W-105220	A69-9001-1268	1
2012-07-26 23:49:46	2012-07-27 09:49:46	VR2W-105220	A69-9001-1268	1
2012-07-26 23:54:40	2012-07-27 09:54:40	VR2W-105220	A69-9001-1268	1
2012-07-27 00:21:28	2012-07-27 10:21:28	VR2W-105220	A69-9001-1268	1
2012-07-27 00:25:13	2012-07-27 10:25:13	VR2W-105220	A69-9001-1268	1
2012-07-27 01:31:05	2012-07-27 11:31:05	VR2W-105220	A69-9001-1268	1
2012-07-27 21:18:44	2012-07-28 07:18:44	VR2W-105220	A69-9001-1268	1
2012-07-27 22:54:28	2012-07-28 08:54:28	VR2W-105218	A69-9001-1268	1
2012-07-28 00:54:06	2012-07-28 10:54:06	VR2W-105220	A69-9001-1268	1
2012-07-28 01:20:32	2012-07-28 11:20:32	VR2W-105220	A69-9001-1268	1
2012-07-28 01:36:09	2012-07-28 11:36:09	VR2W-105220	A69-9001-1268	1
2012-07-28 02:41:00	2012-07-28 12:41:00	VR2W-105220	A69-9001-1268	1
2012-07-28 02:44:41	2012-07-28 12:44:41	VR2W-105220	A69-9001-1268	1
2012-07-28 03:01:55	2012-07-28 13:01:55	VR2W-105220	A69-9001-1268	1
2012-07-28 03:12:35	2012-07-28 13:12:35	VR2W-105220	A69-9001-1268	1
2012-07-28 03:33:46	2012-07-28 13:33:46	VR2W-105220	A69-9001-1268	1
2012-07-28 03:44:45	2012-07-28 13:44:45	VR2W-105220	A69-9001-1268	1
2012-07-28 03:48:25	2012-07-28 13:48:25	VR2W-105220	A69-9001-1268	1
2012-07-28 05:10:40	2012-07-28 15:10:40	VR2W-105220	A69-9001-1268	1
2012-07-28 06:47:06	2012-07-28 16:47:06	VR2W-105220	A69-9001-1268	1
2012-07-28 17:43:35	2012-07-29 03:43:35	VR2W-105220	A69-9001-1268	0
2012-07-28 21:50:43	2012-07-29 07:50:43	VR2W-105220	A69-9001-1268	1
2012-07-28 22:45:56	2012-07-29 08:45:56	VR2W-105220	A69-9001-1268	1
2012-07-28 23:32:35	2012-07-29 09:32:35	VR2W-105220	A69-9001-1268	1
2012-07-29 01:22:25	2012-07-29 11:22:25	VR2W-105220	A69-9001-1268	1
2012-07-29 02:27:52	2012-07-29 12:27:52	VR2W-105220	A69-9001-1268	1
2012-07-29 02:50:34	2012-07-29 12:50:34	VR2W-105220	A69-9001-1268	1
2012-07-29 02:55:21	2012-07-29 12:55:21	VR2W-105220	A69-9001-1268	1
2012-07-29 03:08:18	2012-07-29 13:08:18	VR2W-105220	A69-9001-1268	1
2012-07-29 03:12:48	2012-07-29 13:12:48	VR2W-105220	A69-9001-1268	1
2012-07-29 04:15:01	2012-07-29 14:15:01	VR2W-105220	A69-9001-1268	1
2012-07-29 04:24:02	2012-07-29 14:24:02	VR2W-105220	A69-9001-1268	1
2012-07-29 04:28:57	2012-07-29 14:28:57	VR2W-105220	A69-9001-1268	1
2012-07-30 00:06:07	2012-07-30 10:06:07	VR2W-105218	A69-9001-1268	1
2012-07-30 00:50:51	2012-07-30 10:50:51	VR2W-105220	A69-9001-1268	1
2012-07-30 00:54:51	2012-07-30 10:54:51	VR2W-105220	A69-9001-1268	1
2012-07-30 00:59:35	2012-07-30 10:59:35	VR2W-105220	A69-9001-1268	1
2012-07-30 01:04:07	2012-07-30 11:04:07	VR2W-105220	A69-9001-1268	1
2012-07-30 01:08:16	2012-07-30 11:08:16	VR2W-105220	A69-9001-1268	1
2012-07-30 01:18:54	2012-07-30 11:18:54	VR2W-105220	A69-9001-1268	1
2012-07-30 01:23:09	2012-07-30 11:23:09	VR2W-105220	A69-9001-1268	1
2012-07-30 01:26:43	2012-07-30 11:26:43	VR2W-105220	A69-9001-1268	1
2012-07-30 01:35:06	2012-07-30 11:35:06	VR2W-105220	A69-9001-1268	1
2012-07-30 01:39:12	2012-07-30 11:39:12	VR2W-105220	A69-9001-1268	1
2012-07-30 01:44:07	2012-07-30 11:44:07	VR2W-105220	A69-9001-1268	1
2012-07-30 01:49:01	2012-07-30 11:49:01	VR2W-105220	A69-9001-1268	1
2012-07-30 01:53:54	2012-07-30 11:53:54	VR2W-105220	A69-9001-1268	1
2012-07-30 01:58:44	2012-07-30 11:58:44	VR2W-105220	A69-9001-1268	1
2012-07-30 02:03:29	2012-07-30 12:03:29	VR2W-105220	A69-9001-1268	1
2012-07-30 02:08:19	2012-07-30 12:08:19	VR2W-105219	A69-9001-1268	1
2012-07-30 02:22:53	2012-07-30 12:22:53	VR2W-105218	A69-9001-1268	1
2012-07-30 02:59:13	2012-07-30 12:59:13	VR2W-105220	A69-9001-1268	1
2012-07-30 03:08:20	2012-07-30 13:08:20	VR2W-105220	A69-9001-1268	1
2012-07-30 03:21:21	2012-07-30 13:21:21	VR2W-105220	A69-9001-1268	1
2012-07-30 03:47:42	2012-07-30 13:47:42	VR2W-105220	A69-9001-1268	1
2012-07-30 03:56:28	2012-07-30 13:56:28	VR2W-105220	A69-9001-1268	1
2012-07-30 04:01:03	2012-07-30 14:01:03	VR2W-105220	A69-9001-1268	1
2012-07-30 04:12:43	2012-07-30 14:12:43	VR2W-105220	A69-9001-1268	1
2012-07-30 04:17:12	2012-07-30 14:17:12	VR2W-105220	A69-9001-1268	1
2012-07-30 04:21:14	2012-07-30 14:21:14	VR2W-105220	A69-9001-1268	1
2012-07-30 04:43:39	2012-07-30 14:43:39	VR2W-105220	A69-9001-1268	1
2012-07-30 04:51:30	2012-07-30 14:51:30	VR2W-105220	A69-9001-1268	1
2012-07-30 05:20:34	2012-07-30 15:20:34	VR2W-105220	A69-9001-1268	1
2012-07-30 15:55:30	2012-07-31 01:55:30	VR2W-105220	A69-9001-1268	0
2012-07-30 18:44:12	2012-07-31 04:44:12	VR2W-105220	A69-9001-1268	0
2012-07-30 22:51:31	2012-07-31 08:51:31	VR2W-105220	A69-9001-1268	1
2012-07-30 23:11:37	2012-07-31 09:11:37	VR2W-105220	A69-9001-1268	1
2012-07-31 00:38:23	2012-07-31 10:38:23	VR2W-105220	A69-9001-1268	1
2012-07-31 00:46:19	2012-07-31 10:46:19	VR2W-105220	A69-9001-1268	1
2012-07-31 00:50:22	2012-07-31 10:50:22	VR2W-105220	A69-9001-1268	1
2012-07-31 01:08:40	2012-07-31 11:08:40	VR2W-105220	A69-9001-1268	1
2012-07-31 01:10:25	2012-07-31 11:10:25	VR2W-105221	A69-9001-1268	1
2012-07-31 01:15:40	2012-07-31 11:15:40	VR2W-105220	A69-9001-1268	1
2012-07-31 01:40:42	2012-07-31 11:40:42	VR2W-105220	A69-9001-1268	1
2012-07-31 01:45:07	2012-07-31 11:45:07	VR2W-105220	A69-9001-1268	1
2012-07-31 01:49:02	2012-07-31 11:49:02	VR2W-105220	A69-9001-1268	1
2012-07-31 01:53:37	2012-07-31 11:53:37	VR2W-105220	A69-9001-1268	1
2012-07-31 01:57:52	2012-07-31 11:57:52	VR2W-105220	A69-9001-1268	1
2012-07-31 02:01:25	2012-07-31 12:01:25	VR2W-105220	A69-9001-1268	1
2012-07-31 02:29:51	2012-07-31 12:29:51	VR2W-105220	A69-9001-1268	1
2012-07-31 02:34:21	2012-07-31 12:34:21	VR2W-105220	A69-9001-1268	1
2012-07-31 02:48:17	2012-07-31 12:48:17	VR2W-105220	A69-9001-1268	1
2012-07-31 03:03:00	2012-07-31 13:03:00	VR2W-105220	A69-9001-1268	1
2012-07-31 05:45:38	2012-07-31 15:45:38	VR2W-105220	A69-9001-1268	1
2012-07-31 08:18:53	2012-07-31 18:18:53	VR2W-105220	A69-9001-1268	1
2012-07-31 16:46:32	2012-08-01 02:46:32	VR2W-105220	A69-9001-1268	0
2012-07-31 22:04:15	2012-08-01 08:04:15	VR2W-105220	A69-9001-1268	1
2012-07-31 22:45:27	2012-08-01 08:45:27	VR2W-105220	A69-9001-1268	1
2012-08-01 01:42:43	2012-08-01 11:42:43	VR2W-105220	A69-9001-1268	1
2012-08-01 01:56:11	2012-08-01 11:56:11	VR2W-105220	A69-9001-1268	1
2012-08-01 02:10:32	2012-08-01 12:10:32	VR2W-105220	A69-9001-1268	1
2012-08-01 02:14:59	2012-08-01 12:14:59	VR2W-105220	A69-9001-1268	1
2012-08-01 02:23:38	2012-08-01 12:23:38	VR2W-105220	A69-9001-1268	1
2012-08-01 02:36:40	2012-08-01 12:36:40	VR2W-105220	A69-9001-1268	1
2012-08-01 05:50:45	2012-08-01 15:50:45	VR2W-105220	A69-9001-1268	1
2012-08-01 05:54:24	2012-08-01 15:54:24	VR2W-105220	A69-9001-1268	1
2012-08-01 06:36:31	2012-08-01 16:36:31	VR2W-105221	A69-9001-1268	1
2012-08-02 01:10:10	2012-08-02 11:10:10	VR2W-105221	A69-9001-1268	1
2012-08-02 02:37:37	2012-08-02 12:37:37	VR2W-105220	A69-9001-1268	1
2012-08-02 02:42:31	2012-08-02 12:42:31	VR2W-105220	A69-9001-1268	1
2012-08-02 02:52:16	2012-08-02 12:52:16	VR2W-105220	A69-9001-1268	1
2012-08-02 02:57:04	2012-08-02 12:57:04	VR2W-105220	A69-9001-1268	1
2012-08-02 03:10:22	2012-08-02 13:10:22	VR2W-105220	A69-9001-1268	1
2012-08-02 03:54:37	2012-08-02 13:54:37	VR2W-105220	A69-9001-1268	1
2012-08-02 03:59:31	2012-08-02 13:59:31	VR2W-105220	A69-9001-1268	1
2012-08-02 04:09:13	2012-08-02 14:09:13	VR2W-105220	A69-9001-1268	1
2012-08-02 04:22:38	2012-08-02 14:22:38	VR2W-105220	A69-9001-1268	1
2012-08-02 04:26:00	2012-08-02 14:26:00	VR2W-105220	A69-9001-1268	1
2012-08-02 04:29:29	2012-08-02 14:29:29	VR2W-105220	A69-9001-1268	1
2012-08-02 04:33:12	2012-08-02 14:33:12	VR2W-105220	A69-9001-1268	1
2012-08-02 04:44:14	2012-08-02 14:44:14	VR2W-105220	A69-9001-1268	1
2012-08-02 05:34:59	2012-08-02 15:34:59	VR2W-105220	A69-9001-1268	1
2012-08-02 05:46:56	2012-08-02 15:46:56	VR2W-105220	A69-9001-1268	1
2012-08-03 02:43:55	2012-08-03 12:43:55	VR2W-105220	A69-9001-1268	1
2012-08-03 02:48:06	2012-08-03 12:48:06	VR2W-105220	A69-9001-1268	1
2012-08-03 03:08:21	2012-08-03 13:08:21	VR2W-105220	A69-9001-1268	1
2012-08-03 03:31:23	2012-08-03 13:31:23	VR2W-105218	A69-9001-1268	1
2012-08-03 04:38:24	2012-08-03 14:38:24	VR2W-105220	A69-9001-1268	1
2012-08-03 04:47:22	2012-08-03 14:47:22	VR2W-105220	A69-9001-1268	1
2012-08-03 04:52:14	2012-08-03 14:52:14	VR2W-105220	A69-9001-1268	1
2012-08-03 05:14:12	2012-08-03 15:14:12	VR2W-105220	A69-9001-1268	1
2012-08-03 05:42:34	2012-08-03 15:42:34	VR2W-105220	A69-9001-1268	1
2012-08-03 05:50:47	2012-08-03 15:50:47	VR2W-105220	A69-9001-1268	1
2012-08-03 05:55:11	2012-08-03 15:55:11	VR2W-105220	A69-9001-1268	1
2012-08-03 05:59:06	2012-08-03 15:59:06	VR2W-105220	A69-9001-1268	1
2012-08-03 06:23:38	2012-08-03 16:23:38	VR2W-105220	A69-9001-1268	1
2012-08-04 07:07:25	2012-08-04 17:07:25	VR2W-105220	A69-9001-1268	1
2012-08-04 20:35:27	2012-08-05 06:35:27	VR2W-105220	A69-9001-1268	1
2012-08-04 20:47:54	2012-08-05 06:47:54	VR2W-105220	A69-9001-1268	1
2012-08-04 20:52:48	2012-08-05 06:52:48	VR2W-105220	A69-9001-1268	1
2012-08-04 21:11:33	2012-08-05 07:11:33	VR2W-105220	A69-9001-1268	1
2012-08-04 21:15:30	2012-08-05 07:15:30	VR2W-105220	A69-9001-1268	1
2012-08-04 21:28:13	2012-08-05 07:28:13	VR2W-105220	A69-9001-1268	1
2012-08-04 21:36:03	2012-08-05 07:36:03	VR2W-105220	A69-9001-1268	1
2012-08-04 21:39:56	2012-08-05 07:39:56	VR2W-105220	A69-9001-1268	1
2012-08-04 21:58:35	2012-08-05 07:58:35	VR2W-105220	A69-9001-1268	1
2012-08-04 22:36:35	2012-08-05 08:36:35	VR2W-105220	A69-9001-1268	1
2012-08-05 01:31:08	2012-08-05 11:31:08	VR2W-105220	A69-9001-1268	1
2012-08-05 02:35:34	2012-08-05 12:35:34	VR2W-105220	A69-9001-1268	1
2012-08-05 03:43:16	2012-08-05 13:43:16	VR2W-105220	A69-9001-1268	1
2012-08-05 05:42:44	2012-08-05 15:42:44	VR2W-105220	A69-9001-1268	1
2012-08-05 06:47:48	2012-08-05 16:47:48	VR2W-105220	A69-9001-1268	1
2012-08-05 21:29:35	2012-08-06 07:29:35	VR2W-105216	A69-9001-1268	1
2012-08-06 00:33:22	2012-08-06 10:33:22	VR2W-105221	A69-9001-1268	1
2012-08-06 21:31:11	2012-08-07 07:31:11	VR2W-105220	A69-9001-1268	1
2012-08-06 21:37:55	2012-08-07 07:37:55	VR2W-105218	A69-9001-1268	1
2012-08-06 22:43:02	2012-08-07 08:43:02	VR2W-105217	A69-9001-1268	1
2012-08-06 23:49:58	2012-08-07 09:49:58	VR2W-105220	A69-9001-1268	1
2012-08-07 21:56:32	2012-08-08 07:56:32	VR2W-105219	A69-9001-1268	1
2012-08-07 22:15:45	2012-08-08 08:15:45	VR2W-105218	A69-9001-1268	1
2012-08-07 22:19:04	2012-08-08 08:19:04	VR2W-105218	A69-9001-1268	1
2012-08-07 22:22:26	2012-08-08 08:22:26	VR2W-105218	A69-9001-1268	1
2012-08-07 22:26:56	2012-08-08 08:26:56	VR2W-105219	A69-9001-1268	1
2012-08-07 23:28:10	2012-08-08 09:28:10	VR2W-105221	A69-9001-1268	1
2012-08-07 23:39:22	2012-08-08 09:39:22	VR2W-105220	A69-9001-1268	1
2012-08-08 00:01:05	2012-08-08 10:01:05	VR2W-105220	A69-9001-1268	1
2012-08-08 00:13:53	2012-08-08 10:13:53	VR2W-105221	A69-9001-1268	1
2012-08-08 22:23:20	2012-08-09 08:23:20	VR2W-105220	A69-9001-1268	1
2012-08-08 23:09:11	2012-08-09 09:09:11	VR2W-105220	A69-9001-1268	1
2012-08-08 23:36:49	2012-08-09 09:36:49	VR2W-105220	A69-9001-1268	1
2012-08-08 23:56:15	2012-08-09 09:56:15	VR2W-105220	A69-9001-1268	1
2012-08-09 00:27:39	2012-08-09 10:27:39	VR2W-105219	A69-9001-1268	1
2012-08-09 00:30:12	2012-08-09 10:30:12	VR2W-105218	A69-9001-1268	1
2012-08-09 00:45:55	2012-08-09 10:45:55	VR2W-105216	A69-9001-1268	1
2012-08-09 21:10:38	2012-08-10 07:10:38	VR2W-105217	A69-9001-1268	1
2012-08-09 22:21:16	2012-08-10 08:21:16	VR2W-105215	A69-9001-1268	1
2012-08-09 23:24:16	2012-08-10 09:24:16	VR2W-105215	A69-9001-1268	1
2012-08-10 04:07:36	2012-08-10 14:07:36	VR2W-105216	A69-9001-1268	1
2012-08-10 07:54:30	2012-08-10 17:54:30	VR2W-105220	A69-9001-1268	1
2012-08-10 20:46:00	2012-08-11 06:46:00	VR2W-105220	A69-9001-1268	1
2012-08-10 20:50:31	2012-08-11 06:50:31	VR2W-105219	A69-9001-1268	1
2012-08-10 20:57:47	2012-08-11 06:57:47	VR2W-105219	A69-9001-1268	1
2012-08-10 21:02:03	2012-08-11 07:02:03	VR2W-105219	A69-9001-1268	1
2012-08-10 21:05:38	2012-08-11 07:05:38	VR2W-105219	A69-9001-1268	1
2012-08-10 21:09:34	2012-08-11 07:09:34	VR2W-105219	A69-9001-1268	1
2012-08-10 21:14:10	2012-08-11 07:14:10	VR2W-105219	A69-9001-1268	1
2012-08-10 21:22:06	2012-08-11 07:22:06	VR2W-105219	A69-9001-1268	1
2012-08-11 01:16:37	2012-08-11 11:16:37	VR2W-105216	A69-9001-1268	1
2012-08-11 01:27:49	2012-08-11 11:27:49	VR2W-105217	A69-9001-1268	1
2012-08-11 01:45:18	2012-08-11 11:45:18	VR2W-105219	A69-9001-1268	1
2012-08-11 01:48:44	2012-08-11 11:48:44	VR2W-105220	A69-9001-1268	1
2012-08-11 01:52:58	2012-08-11 11:52:58	VR2W-105220	A69-9001-1268	1
2012-08-11 01:56:29	2012-08-11 11:56:29	VR2W-105220	A69-9001-1268	1
2012-08-11 02:00:17	2012-08-11 12:00:17	VR2W-105220	A69-9001-1268	1
2012-08-11 02:41:23	2012-08-11 12:41:23	VR2W-105220	A69-9001-1268	1
2012-08-11 05:09:02	2012-08-11 15:09:02	VR2W-105220	A69-9001-1268	1
2012-08-11 05:12:20	2012-08-11 15:12:20	VR2W-105220	A69-9001-1268	1
2012-08-11 21:28:46	2012-08-12 07:28:46	VR2W-105221	A69-9001-1268	1
2012-08-11 23:15:09	2012-08-12 09:15:09	VR2W-105220	A69-9001-1268	1
2012-08-12 03:23:23	2012-08-12 13:23:23	VR2W-105220	A69-9001-1268	1
2012-08-12 08:16:07	2012-08-12 18:16:07	VR2W-105220	A69-9001-1268	1
2012-08-12 21:56:45	2012-08-13 07:56:45	VR2W-105219	A69-9001-1268	1
2012-08-13 01:59:16	2012-08-13 11:59:16	VR2W-105220	A69-9001-1268	1
2012-08-13 02:04:05	2012-08-13 12:04:05	VR2W-105220	A69-9001-1268	1
2012-08-13 02:39:08	2012-08-13 12:39:08	VR2W-105220	A69-9001-1268	1
2012-08-13 02:42:54	2012-08-13 12:42:54	VR2W-105220	A69-9001-1268	1
2012-08-13 03:21:35	2012-08-13 13:21:35	VR2W-105220	A69-9001-1268	1
2012-08-13 03:25:15	2012-08-13 13:25:15	VR2W-105220	A69-9001-1268	1
2012-08-13 22:29:13	2012-08-14 08:29:13	VR2W-105220	A69-9001-1268	1
2012-08-13 22:33:21	2012-08-14 08:33:21	VR2W-105220	A69-9001-1268	1
2012-08-13 22:36:42	2012-08-14 08:36:42	VR2W-105220	A69-9001-1268	1
2012-08-14 02:01:17	2012-08-14 12:01:17	VR2W-105220	A69-9001-1268	1
2012-08-14 02:04:46	2012-08-14 12:04:46	VR2W-105220	A69-9001-1268	1
2012-08-14 02:12:39	2012-08-14 12:12:39	VR2W-105220	A69-9001-1268	1
2012-08-14 02:56:14	2012-08-14 12:56:14	VR2W-105220	A69-9001-1268	1
2012-08-14 03:04:37	2012-08-14 13:04:37	VR2W-105220	A69-9001-1268	1
2012-08-14 03:09:16	2012-08-14 13:09:16	VR2W-105220	A69-9001-1268	1
2012-08-14 03:29:55	2012-08-14 13:29:55	VR2W-105220	A69-9001-1268	1
2012-08-14 22:23:21	2012-08-15 08:23:21	VR2W-105216	A69-9001-1268	1
2012-08-15 02:53:21	2012-08-15 12:53:21	VR2W-105216	A69-9001-1268	1
2012-08-15 03:14:50	2012-08-15 13:14:50	VR2W-105220	A69-9001-1268	1
2012-08-15 04:33:27	2012-08-15 14:33:27	VR2W-105220	A69-9001-1268	1
2012-08-15 04:42:38	2012-08-15 14:42:38	VR2W-105220	A69-9001-1268	1
2012-08-15 04:55:13	2012-08-15 14:55:13	VR2W-105216	A69-9001-1268	1
2012-08-15 07:35:48	2012-08-15 17:35:48	VR2W-105217	A69-9001-1268	1
2012-08-15 22:06:59	2012-08-16 08:06:59	VR2W-105220	A69-9001-1268	1
2012-08-15 22:17:48	2012-08-16 08:17:48	VR2W-105220	A69-9001-1268	1
2012-08-16 04:49:42	2012-08-16 14:49:42	VR2W-105220	A69-9001-1268	1
2012-08-16 22:28:18	2012-08-17 08:28:18	VR2W-105220	A69-9001-1268	1
2012-08-17 04:16:57	2012-08-17 14:16:57	VR2W-105217	A69-9001-1268	1
2012-08-17 22:22:30	2012-08-18 08:22:30	VR2W-105221	A69-9001-1268	1
2012-08-17 22:47:57	2012-08-18 08:47:57	VR2W-105217	A69-9001-1268	1
2012-08-18 21:32:04	2012-08-19 07:32:04	VR2W-105221	A69-9001-1268	1
2012-08-18 23:19:39	2012-08-19 09:19:39	VR2W-105219	A69-9001-1268	1
2012-08-19 05:01:12	2012-08-19 15:01:12	VR2W-105217	A69-9001-1268	1
2012-08-19 05:26:35	2012-08-19 15:26:35	VR2W-105217	A69-9001-1268	1
2012-08-19 05:35:10	2012-08-19 15:35:10	VR2W-105219	A69-9001-1268	1
2012-08-19 07:38:26	2012-08-19 17:38:26	VR2W-105220	A69-9001-1268	1
2012-08-19 23:18:33	2012-08-20 09:18:33	VR2W-105220	A69-9001-1268	1
2012-08-19 23:22:27	2012-08-20 09:22:27	VR2W-105218	A69-9001-1268	1
2012-08-20 04:08:11	2012-08-20 14:08:11	VR2W-105219	A69-9001-1268	1
2012-08-20 04:15:59	2012-08-20 14:15:59	VR2W-105220	A69-9001-1268	1
2012-08-20 04:41:25	2012-08-20 14:41:25	VR2W-105220	A69-9001-1268	1
2012-08-20 04:59:57	2012-08-20 14:59:57	VR2W-105220	A69-9001-1268	1
2012-08-20 05:13:46	2012-08-20 15:13:46	VR2W-105220	A69-9001-1268	1
2012-08-20 05:41:10	2012-08-20 15:41:10	VR2W-105220	A69-9001-1268	1
2012-08-20 05:49:14	2012-08-20 15:49:14	VR2W-105220	A69-9001-1268	1
2012-08-21 05:23:02	2012-08-21 15:23:02	VR2W-105220	A69-9001-1268	1
2012-08-22 20:40:03	2012-08-23 06:40:03	VR2W-105220	A69-9001-1268	1
2012-08-22 20:47:21	2012-08-23 06:47:21	VR2W-105220	A69-9001-1268	1
2012-08-22 20:51:40	2012-08-23 06:51:40	VR2W-105220	A69-9001-1268	1
2012-08-23 01:22:58	2012-08-23 11:22:58	VR2W-105220	A69-9001-1268	1
2012-08-23 01:30:50	2012-08-23 11:30:50	VR2W-105219	A69-9001-1268	1
2012-08-23 21:14:23	2012-08-24 07:14:23	VR2W-105220	A69-9001-1268	1
2012-08-23 21:30:14	2012-08-24 07:30:14	VR2W-105220	A69-9001-1268	1
2012-08-23 22:28:47	2012-08-24 08:28:47	VR2W-105216	A69-9001-1268	1
2012-08-23 23:08:00	2012-08-24 09:08:00	VR2W-105216	A69-9001-1268	1
2012-08-24 01:17:25	2012-08-24 11:17:25	VR2W-105216	A69-9001-1268	1
2012-08-24 21:57:35	2012-08-25 07:57:35	VR2W-105216	A69-9001-1268	1
2012-08-24 23:49:10	2012-08-25 09:49:10	VR2W-105216	A69-9001-1268	1
2012-08-25 20:46:28	2012-08-26 06:46:28	VR2W-105220	A69-9001-1268	1
2012-08-25 23:37:31	2012-08-26 09:37:31	VR2W-105220	A69-9001-1268	1
2012-08-25 23:55:50	2012-08-26 09:55:50	VR2W-105220	A69-9001-1268	1
2012-08-26 00:15:43	2012-08-26 10:15:43	VR2W-105220	A69-9001-1268	1
2012-08-26 02:38:51	2012-08-26 12:38:51	VR2W-105217	A69-9001-1268	1
2012-08-26 21:53:26	2012-08-27 07:53:26	VR2W-105220	A69-9001-1268	1
2012-08-26 22:06:05	2012-08-27 08:06:05	VR2W-105220	A69-9001-1268	1
2012-08-27 00:44:12	2012-08-27 10:44:12	VR2W-105217	A69-9001-1268	1
2012-08-27 01:35:52	2012-08-27 11:35:52	VR2W-105215	A69-9001-1268	1
2012-08-28 21:51:12	2012-08-29 07:51:12	VR2W-105220	A69-9001-1268	1
2012-08-29 07:58:13	2012-08-29 17:58:13	VR2W-105219	A69-9001-1268	1
2012-08-29 08:12:19	2012-08-29 18:12:19	VR2W-105220	A69-9001-1268	1
2012-08-29 21:54:18	2012-08-30 07:54:18	VR2W-105219	A69-9001-1268	1
2012-08-29 22:01:53	2012-08-30 08:01:53	VR2W-105220	A69-9001-1268	1
2012-08-29 22:19:23	2012-08-30 08:19:23	VR2W-105220	A69-9001-1268	1
2012-08-29 22:57:18	2012-08-30 08:57:18	VR2W-105219	A69-9001-1268	1
2012-08-30 22:07:23	2012-08-31 08:07:23	VR2W-105220	A69-9001-1268	1
2012-08-31 04:14:48	2012-08-31 14:14:48	VR2W-105217	A69-9001-1268	1
2012-08-31 04:37:15	2012-08-31 14:37:15	VR2W-105220	A69-9001-1268	1
2012-08-31 21:03:27	2012-09-01 07:03:27	VR2W-105221	A69-9001-1268	1
2012-08-31 22:00:51	2012-09-01 08:00:51	VR2W-105218	A69-9001-1268	1
2012-09-01 04:05:55	2012-09-01 14:05:55	VR2W-105216	A69-9001-1268	1
2012-09-01 20:12:50	2012-09-02 06:12:50	VR2W-105220	A69-9001-1268	0
2012-09-01 20:31:45	2012-09-02 06:31:45	VR2W-105220	A69-9001-1268	1
2012-09-01 22:25:29	2012-09-02 08:25:29	VR2W-105219	A69-9001-1268	1
2012-09-02 20:16:11	2012-09-03 06:16:11	VR2W-105220	A69-9001-1268	0
2012-09-02 20:52:25	2012-09-03 06:52:25	VR2W-105218	A69-9001-1268	1
2012-09-02 23:02:20	2012-09-03 09:02:20	VR2W-105219	A69-9001-1268	1
2012-09-03 20:46:50	2012-09-04 06:46:50	VR2W-105220	A69-9001-1268	1
2012-09-03 20:59:16	2012-09-04 06:59:16	VR2W-105220	A69-9001-1268	1
2012-09-03 23:38:57	2012-09-04 09:38:57	VR2W-105219	A69-9001-1268	1
2012-09-04 07:57:43	2012-09-04 17:57:43	VR2W-105219	A69-9001-1268	1
2012-09-04 20:56:27	2012-09-05 06:56:27	VR2W-105220	A69-9001-1268	1
2012-09-05 20:54:06	2012-09-06 06:54:06	VR2W-105220	A69-9001-1268	1
2012-09-05 21:10:19	2012-09-06 07:10:19	VR2W-105218	A69-9001-1268	1
2012-09-06 20:37:58	2012-09-07 06:37:58	VR2W-105219	A69-9001-1268	1
2012-09-07 20:49:49	2012-09-08 06:49:49	VR2W-105220	A69-9001-1268	1
2012-09-07 21:02:16	2012-09-08 07:02:16	VR2W-105220	A69-9001-1268	1
2012-09-08 20:47:25	2012-09-09 06:47:25	VR2W-105220	A69-9001-1268	1
2012-09-09 07:48:43	2012-09-09 17:48:43	VR2W-105219	A69-9001-1268	1
2012-09-09 21:53:43	2012-09-10 07:53:43	VR2W-105220	A69-9001-1268	1
2012-09-09 22:07:02	2012-09-10 08:07:02	VR2W-105220	A69-9001-1268	1
2012-09-09 22:19:02	2012-09-10 08:19:02	VR2W-105217	A69-9001-1268	1
2012-09-10 08:02:17	2012-09-10 18:02:17	VR2W-105220	A69-9001-1268	1
2012-09-10 22:05:37	2012-09-11 08:05:37	VR2W-105220	A69-9001-1268	1
2012-09-10 22:41:30	2012-09-11 08:41:30	VR2W-105216	A69-9001-1268	1
2012-09-11 21:21:32	2012-09-12 07:21:32	VR2W-105220	A69-9001-1268	1
2012-09-11 22:30:37	2012-09-12 08:30:37	VR2W-105220	A69-9001-1268	1
2012-09-11 22:44:23	2012-09-12 08:44:23	VR2W-105220	A69-9001-1268	1
2012-09-12 02:52:36	2012-09-12 12:52:36	VR2W-105219	A69-9001-1268	1
2012-09-12 03:21:50	2012-09-12 13:21:50	VR2W-105219	A69-9001-1268	1
2012-09-12 22:44:12	2012-09-13 08:44:12	VR2W-105217	A69-9001-1268	1
2012-09-14 21:58:07	2012-09-15 07:58:07	VR2W-105216	A69-9001-1268	1
2012-09-14 22:44:11	2012-09-15 08:44:11	VR2W-105216	A69-9001-1268	1
2012-09-16 04:46:00	2012-09-16 14:46:00	VR2W-105216	A69-9001-1268	1
2012-09-16 07:50:19	2012-09-16 17:50:19	VR2W-105219	A69-9001-1268	1
2012-09-16 23:15:21	2012-09-17 09:15:21	VR2W-105216	A69-9001-1268	1
2012-09-18 22:15:14	2012-09-19 08:15:14	VR2W-105221	A69-9001-1268	1
2012-09-19 07:51:15	2012-09-19 17:51:15	VR2W-105219	A69-9001-1268	1
2012-09-19 20:13:33	2012-09-20 06:13:33	VR2W-105220	A69-9001-1268	0
2012-09-19 20:50:25	2012-09-20 06:50:25	VR2W-105220	A69-9001-1268	1
2012-09-19 21:11:00	2012-09-20 07:11:00	VR2W-105219	A69-9001-1268	1
2012-09-20 07:45:15	2012-09-20 17:45:15	VR2W-105217	A69-9001-1268	1
2012-09-20 08:12:49	2012-09-20 18:12:49	VR2W-105220	A69-9001-1268	1
2012-09-20 20:26:15	2012-09-21 06:26:15	VR2W-105220	A69-9001-1268	0
2012-09-22 23:18:24	2012-09-23 09:18:24	VR2W-105215	A69-9001-1268	1
2012-09-22 23:26:45	2012-09-23 09:26:45	VR2W-105215	A69-9001-1268	1
2012-09-22 23:30:48	2012-09-23 09:30:48	VR2W-105215	A69-9001-1268	1
2012-09-23 21:01:03	2012-09-24 07:01:03	VR2W-105220	A69-9001-1268	1
2012-09-23 21:09:52	2012-09-24 07:09:52	VR2W-105220	A69-9001-1268	1
2012-09-23 21:22:41	2012-09-24 07:22:41	VR2W-105220	A69-9001-1268	1
2012-09-23 21:27:04	2012-09-24 07:27:04	VR2W-105220	A69-9001-1268	1
2012-09-23 22:12:05	2012-09-24 08:12:05	VR2W-105218	A69-9001-1268	1
2012-09-24 07:44:47	2012-09-24 17:44:47	VR2W-105219	A69-9001-1268	1
2012-09-25 07:11:58	2012-09-25 17:11:58	VR2W-105217	A69-9001-1268	1
2012-09-27 21:48:44	2012-09-28 07:48:44	VR2W-105220	A69-9001-1268	1
2012-09-27 22:02:29	2012-09-28 08:02:29	VR2W-105215	A69-9001-1268	1
2012-09-28 07:52:09	2012-09-28 17:52:09	VR2W-105217	A69-9001-1268	1
2012-09-29 04:23:47	2012-09-29 14:23:47	VR2W-105220	A69-9001-1268	1
2012-09-29 20:14:42	2012-09-30 06:14:42	VR2W-105220	A69-9001-1268	0
2012-09-29 22:17:26	2012-09-30 08:17:26	VR2W-105218	A69-9001-1268	1
2012-09-30 20:20:37	2012-10-01 06:20:37	VR2W-105220	A69-9001-1268	0
2012-10-01 22:52:07	2012-10-02 08:52:07	VR2W-105218	A69-9001-1268	1
2012-10-02 00:25:33	2012-10-02 10:25:33	VR2W-105216	A69-9001-1268	1
2012-10-02 04:03:50	2012-10-02 14:03:50	VR2W-105216	A69-9001-1268	1
2012-10-02 05:39:30	2012-10-02 15:39:30	VR2W-105219	A69-9001-1268	1
2012-10-02 05:58:41	2012-10-02 15:58:41	VR2W-105220	A69-9001-1268	1
2012-10-02 06:16:37	2012-10-02 16:16:37	VR2W-105220	A69-9001-1268	1
2012-10-02 07:05:13	2012-10-02 17:05:13	VR2W-105220	A69-9001-1268	1
2012-10-02 07:25:32	2012-10-02 17:25:32	VR2W-105220	A69-9001-1268	1
2012-10-03 00:10:00	2012-10-03 10:10:00	VR2W-105220	A69-9001-1268	1
2012-10-03 07:20:56	2012-10-03 17:20:56	VR2W-105220	A69-9001-1268	1
2012-10-03 20:33:35	2012-10-04 06:33:35	VR2W-105220	A69-9001-1268	1
2012-10-03 21:17:44	2012-10-04 07:17:44	VR2W-105218	A69-9001-1268	1
2012-10-04 05:35:44	2012-10-04 15:35:44	VR2W-105216	A69-9001-1268	1
2012-10-04 05:39:21	2012-10-04 15:39:21	VR2W-105218	A69-9001-1268	1
2012-10-04 23:14:41	2012-10-05 09:14:41	VR2W-105216	A69-9001-1268	1
2012-10-05 21:37:43	2012-10-06 07:37:43	VR2W-105217	A69-9001-1268	1
2012-10-06 20:12:56	2012-10-07 06:12:56	VR2W-105219	A69-9001-1268	0
2012-10-06 20:21:22	2012-10-07 06:21:22	VR2W-105219	A69-9001-1268	0
2012-10-06 20:43:02	2012-10-07 06:43:02	VR2W-105217	A69-9001-1268	1
2012-10-06 20:47:29	2012-10-07 06:47:29	VR2W-105217	A69-9001-1268	1
2012-10-06 21:09:13	2012-10-07 07:09:13	VR2W-105217	A69-9001-1268	1
2012-10-06 21:17:46	2012-10-07 07:17:46	VR2W-105218	A69-9001-1268	1
2012-10-06 22:01:11	2012-10-07 08:01:11	VR2W-105215	A69-9001-1268	1
2012-10-06 22:16:56	2012-10-07 08:16:56	VR2W-105215	A69-9001-1268	1
2012-10-08 20:12:43	2012-10-09 06:12:43	VR2W-105220	A69-9001-1268	0
2012-10-08 22:53:44	2012-10-09 08:53:44	VR2W-105221	A69-9001-1268	1
2012-10-09 00:14:46	2012-10-09 10:14:46	VR2W-105220	A69-9001-1268	1
2012-10-09 01:14:46	2012-10-09 11:14:46	VR2W-105220	A69-9001-1268	1
2012-10-09 01:18:27	2012-10-09 11:18:27	VR2W-105220	A69-9001-1268	1
2012-10-09 01:36:43	2012-10-09 11:36:43	VR2W-105220	A69-9001-1268	1
2012-10-09 01:54:01	2012-10-09 11:54:01	VR2W-105220	A69-9001-1268	1
2012-10-09 01:57:43	2012-10-09 11:57:43	VR2W-105220	A69-9001-1268	1
2012-10-09 02:29:22	2012-10-09 12:29:22	VR2W-105220	A69-9001-1268	1
2012-10-09 03:09:49	2012-10-09 13:09:49	VR2W-105220	A69-9001-1268	1
2012-10-09 03:30:22	2012-10-09 13:30:22	VR2W-105220	A69-9001-1268	1
2012-10-09 03:41:51	2012-10-09 13:41:51	VR2W-105220	A69-9001-1268	1
2012-10-09 03:45:24	2012-10-09 13:45:24	VR2W-105220	A69-9001-1268	1
2012-10-09 04:53:38	2012-10-09 14:53:38	VR2W-105220	A69-9001-1268	1
2012-10-09 05:03:41	2012-10-09 15:03:41	VR2W-105220	A69-9001-1268	1
2012-10-09 05:48:59	2012-10-09 15:48:59	VR2W-105220	A69-9001-1268	1
2012-10-09 20:10:42	2012-10-10 06:10:42	VR2W-105220	A69-9001-1268	0
2012-10-10 03:04:24	2012-10-10 13:04:24	VR2W-105220	A69-9001-1268	1
2012-10-10 03:11:52	2012-10-10 13:11:52	VR2W-105220	A69-9001-1268	1
2012-10-10 23:35:53	2012-10-11 09:35:53	VR2W-105220	A69-9001-1268	1
2012-10-11 02:52:38	2012-10-11 12:52:38	VR2W-105220	A69-9001-1268	1
2012-10-11 03:23:40	2012-10-11 13:23:40	VR2W-105220	A69-9001-1268	1
2012-10-11 03:44:56	2012-10-11 13:44:56	VR2W-105220	A69-9001-1268	1
2012-10-11 03:48:17	2012-10-11 13:48:17	VR2W-105220	A69-9001-1268	1
2012-10-11 20:12:52	2012-10-12 06:12:52	VR2W-105221	A69-9001-1268	0
2012-10-11 23:22:29	2012-10-12 09:22:29	VR2W-105221	A69-9001-1268	1
2012-10-12 00:35:38	2012-10-12 10:35:38	VR2W-105220	A69-9001-1268	1
2012-10-12 00:55:56	2012-10-12 10:55:56	VR2W-105220	A69-9001-1268	1
2012-10-12 02:22:57	2012-10-12 12:22:57	VR2W-105220	A69-9001-1268	1
2012-10-12 02:36:39	2012-10-12 12:36:39	VR2W-105220	A69-9001-1268	1
2012-10-12 02:45:18	2012-10-12 12:45:18	VR2W-105220	A69-9001-1268	1
2012-10-12 02:49:44	2012-10-12 12:49:44	VR2W-105220	A69-9001-1268	1
2012-10-12 03:02:37	2012-10-12 13:02:37	VR2W-105220	A69-9001-1268	1
[truncated: 902 more rows]
