# Supplementary material for: Simulated Macro-Algal Outbreak Triggers a Large-Scale Response on Coral Reefs
Source: PLoS One. 2015 Jul 14;10(7):e0132895. doi: 10.1371/journal.pone.0132895 (PMC4501832; doi:10.1371/journal.pone.0132895)
Supplement: S1 Dataset — Data has been separated into three sub-folders; video data, visual transect data and individual fishes’ acoustic detection data. (ZIP) [file pone.0132895.s001.zip › Raw Data/Spatial/Scarid/Processed/1269TS.xlsx]

## Sheet: 1269TS.csv
ï»¿Date and Time (UTC)	Local time	Receiver	Transmitter	Day/night code
	10			06:30:00
	2011-04-21			18:30:00
2012-04-15 01:03:41	2012-04-15 11:03:41	VR2W-105220	A69-9001-1269	1
2012-04-15 01:43:20	2012-04-15 11:43:20	VR2W-105220	A69-9001-1269	1
2012-04-15 01:47:24	2012-04-15 11:47:24	VR2W-105220	A69-9001-1269	1
2012-04-15 01:52:17	2012-04-15 11:52:17	VR2W-105220	A69-9001-1269	1
2012-04-15 02:01:52	2012-04-15 12:01:52	VR2W-105220	A69-9001-1269	1
2012-04-15 02:06:27	2012-04-15 12:06:27	VR2W-105220	A69-9001-1269	1
2012-04-15 02:10:40	2012-04-15 12:10:40	VR2W-105220	A69-9001-1269	1
2012-04-15 02:17:55	2012-04-15 12:17:55	VR2W-105220	A69-9001-1269	1
2012-04-15 02:25:39	2012-04-15 12:25:39	VR2W-105220	A69-9001-1269	1
2012-04-15 02:29:25	2012-04-15 12:29:25	VR2W-105220	A69-9001-1269	1
2012-04-15 02:33:41	2012-04-15 12:33:41	VR2W-105220	A69-9001-1269	1
2012-04-15 02:37:18	2012-04-15 12:37:18	VR2W-105220	A69-9001-1269	1
2012-04-15 02:41:15	2012-04-15 12:41:15	VR2W-105220	A69-9001-1269	1
2012-04-15 02:45:54	2012-04-15 12:45:54	VR2W-105220	A69-9001-1269	1
2012-04-15 02:50:16	2012-04-15 12:50:16	VR2W-105220	A69-9001-1269	1
2012-04-15 02:54:05	2012-04-15 12:54:05	VR2W-105220	A69-9001-1269	1
2012-04-15 02:58:26	2012-04-15 12:58:26	VR2W-105220	A69-9001-1269	1
2012-04-15 03:02:14	2012-04-15 13:02:14	VR2W-105220	A69-9001-1269	1
2012-04-15 03:06:33	2012-04-15 13:06:33	VR2W-105220	A69-9001-1269	1
2012-04-15 03:10:17	2012-04-15 13:10:17	VR2W-105220	A69-9001-1269	1
2012-04-15 03:21:31	2012-04-15 13:21:31	VR2W-105220	A69-9001-1269	1
2012-04-15 03:30:06	2012-04-15 13:30:06	VR2W-105220	A69-9001-1269	1
2012-04-15 03:38:14	2012-04-15 13:38:14	VR2W-105220	A69-9001-1269	1
2012-04-15 06:32:21	2012-04-15 16:32:21	VR2W-105220	A69-9001-1269	1
2012-04-15 07:08:26	2012-04-15 17:08:26	VR2W-105220	A69-9001-1269	1
2012-04-15 21:37:21	2012-04-16 07:37:21	VR2W-105220	A69-9001-1269	1
2012-04-15 21:37:29	2012-04-16 07:37:29	VR2W-105219	A69-9001-1269	1
2012-04-15 21:41:06	2012-04-16 07:41:06	VR2W-105220	A69-9001-1269	1
2012-04-15 21:48:58	2012-04-16 07:48:58	VR2W-105220	A69-9001-1269	1
2012-04-15 22:47:45	2012-04-16 08:47:45	VR2W-105220	A69-9001-1269	1
2012-04-16 01:15:11	2012-04-16 11:15:11	VR2W-105220	A69-9001-1269	1
2012-04-16 03:04:59	2012-04-16 13:04:59	VR2W-105220	A69-9001-1269	1
2012-04-16 03:08:45	2012-04-16 13:08:45	VR2W-105220	A69-9001-1269	1
2012-04-16 03:30:36	2012-04-16 13:30:36	VR2W-105220	A69-9001-1269	1
2012-04-16 05:19:13	2012-04-16 15:19:13	VR2W-105220	A69-9001-1269	1
2012-04-16 21:24:43	2012-04-17 07:24:43	VR2W-105220	A69-9001-1269	1
2012-04-16 22:21:38	2012-04-17 08:21:38	VR2W-105220	A69-9001-1269	1
2012-04-16 22:38:06	2012-04-17 08:38:06	VR2W-105220	A69-9001-1269	1
2012-04-16 22:42:06	2012-04-17 08:42:06	VR2W-105220	A69-9001-1269	1
2012-04-16 23:02:34	2012-04-17 09:02:34	VR2W-105220	A69-9001-1269	1
2012-04-16 23:06:27	2012-04-17 09:06:27	VR2W-105220	A69-9001-1269	1
2012-04-16 23:15:03	2012-04-17 09:15:03	VR2W-105220	A69-9001-1269	1
2012-04-17 01:07:21	2012-04-17 11:07:21	VR2W-105220	A69-9001-1269	1
2012-04-17 02:01:43	2012-04-17 12:01:43	VR2W-105220	A69-9001-1269	1
2012-04-17 02:18:35	2012-04-17 12:18:35	VR2W-105220	A69-9001-1269	1
2012-04-17 02:47:00	2012-04-17 12:47:00	VR2W-105220	A69-9001-1269	1
2012-04-17 02:54:55	2012-04-17 12:54:55	VR2W-105220	A69-9001-1269	1
2012-04-17 03:10:38	2012-04-17 13:10:38	VR2W-105220	A69-9001-1269	1
2012-04-17 03:39:45	2012-04-17 13:39:45	VR2W-105220	A69-9001-1269	1
2012-04-17 03:48:37	2012-04-17 13:48:37	VR2W-105220	A69-9001-1269	1
2012-04-17 03:53:19	2012-04-17 13:53:19	VR2W-105220	A69-9001-1269	1
2012-04-17 03:57:50	2012-04-17 13:57:50	VR2W-105220	A69-9001-1269	1
2012-04-17 04:01:57	2012-04-17 14:01:57	VR2W-105220	A69-9001-1269	1
2012-04-17 04:05:16	2012-04-17 14:05:16	VR2W-105220	A69-9001-1269	1
2012-04-17 04:15:47	2012-04-17 14:15:47	VR2W-105220	A69-9001-1269	1
2012-04-17 04:19:51	2012-04-17 14:19:51	VR2W-105220	A69-9001-1269	1
2012-04-17 04:29:36	2012-04-17 14:29:36	VR2W-105220	A69-9001-1269	1
2012-04-17 04:55:14	2012-04-17 14:55:14	VR2W-105220	A69-9001-1269	1
2012-04-17 05:35:05	2012-04-17 15:35:05	VR2W-105220	A69-9001-1269	1
2012-04-17 07:06:54	2012-04-17 17:06:54	VR2W-105220	A69-9001-1269	1
2012-04-17 07:20:52	2012-04-17 17:20:52	VR2W-105220	A69-9001-1269	1
2012-04-17 07:24:52	2012-04-17 17:24:52	VR2W-105220	A69-9001-1269	1
2012-04-17 07:34:09	2012-04-17 17:34:09	VR2W-105220	A69-9001-1269	1
2012-04-17 21:57:23	2012-04-18 07:57:23	VR2W-105220	A69-9001-1269	1
2012-04-17 22:01:30	2012-04-18 08:01:30	VR2W-105220	A69-9001-1269	1
2012-04-17 22:24:01	2012-04-18 08:24:01	VR2W-105220	A69-9001-1269	1
2012-04-17 22:53:48	2012-04-18 08:53:48	VR2W-105220	A69-9001-1269	1
2012-04-18 00:41:02	2012-04-18 10:41:02	VR2W-105220	A69-9001-1269	1
2012-04-18 00:54:20	2012-04-18 10:54:20	VR2W-105220	A69-9001-1269	1
2012-04-18 03:20:39	2012-04-18 13:20:39	VR2W-105220	A69-9001-1269	1
2012-04-18 03:41:03	2012-04-18 13:41:03	VR2W-105220	A69-9001-1269	1
2012-04-18 03:53:12	2012-04-18 13:53:12	VR2W-105220	A69-9001-1269	1
2012-04-18 04:33:53	2012-04-18 14:33:53	VR2W-105220	A69-9001-1269	1
2012-04-18 04:38:10	2012-04-18 14:38:10	VR2W-105220	A69-9001-1269	1
2012-04-18 04:41:48	2012-04-18 14:41:48	VR2W-105220	A69-9001-1269	1
2012-04-18 07:51:44	2012-04-18 17:51:44	VR2W-105221	A69-9001-1269	1
2012-04-18 22:59:33	2012-04-19 08:59:33	VR2W-105220	A69-9001-1269	1
2012-04-19 03:01:41	2012-04-19 13:01:41	VR2W-105220	A69-9001-1269	1
2012-04-19 04:05:42	2012-04-19 14:05:42	VR2W-105220	A69-9001-1269	1
2012-04-19 06:41:59	2012-04-19 16:41:59	VR2W-105220	A69-9001-1269	1
2012-04-19 06:46:46	2012-04-19 16:46:46	VR2W-105220	A69-9001-1269	1
2012-04-19 06:51:23	2012-04-19 16:51:23	VR2W-105220	A69-9001-1269	1
2012-04-19 07:13:18	2012-04-19 17:13:18	VR2W-105220	A69-9001-1269	1
2012-04-20 06:12:27	2012-04-20 16:12:27	VR2W-105220	A69-9001-1269	1
2012-04-21 04:10:07	2012-04-21 14:10:07	VR2W-105220	A69-9001-1269	1
2012-04-21 04:35:57	2012-04-21 14:35:57	VR2W-105220	A69-9001-1269	1
2012-04-21 04:43:22	2012-04-21 14:43:22	VR2W-105220	A69-9001-1269	1
2012-04-21 07:16:39	2012-04-21 17:16:39	VR2W-105220	A69-9001-1269	1
2012-04-22 02:58:27	2012-04-22 12:58:27	VR2W-105220	A69-9001-1269	1
2012-04-22 03:45:10	2012-04-22 13:45:10	VR2W-105220	A69-9001-1269	1
2012-04-22 04:02:32	2012-04-22 14:02:32	VR2W-105220	A69-9001-1269	1
2012-04-22 04:40:13	2012-04-22 14:40:13	VR2W-105220	A69-9001-1269	1
2012-04-22 05:20:46	2012-04-22 15:20:46	VR2W-105220	A69-9001-1269	1
2012-04-22 05:28:49	2012-04-22 15:28:49	VR2W-105220	A69-9001-1269	1
2012-04-22 05:33:01	2012-04-22 15:33:01	VR2W-105220	A69-9001-1269	1
2012-04-22 05:52:10	2012-04-22 15:52:10	VR2W-105220	A69-9001-1269	1
2012-04-22 06:14:26	2012-04-22 16:14:26	VR2W-105220	A69-9001-1269	1
2012-04-22 06:18:25	2012-04-22 16:18:25	VR2W-105220	A69-9001-1269	1
2012-04-22 06:23:08	2012-04-22 16:23:08	VR2W-105220	A69-9001-1269	1
2012-04-22 06:31:43	2012-04-22 16:31:43	VR2W-105220	A69-9001-1269	1
2012-04-22 06:36:36	2012-04-22 16:36:36	VR2W-105220	A69-9001-1269	1
2012-04-22 06:50:44	2012-04-22 16:50:44	VR2W-105220	A69-9001-1269	1
2012-04-23 04:17:44	2012-04-23 14:17:44	VR2W-105220	A69-9001-1269	1
2012-04-23 23:54:41	2012-04-24 09:54:41	VR2W-105220	A69-9001-1269	1
2012-04-24 00:57:10	2012-04-24 10:57:10	VR2W-105220	A69-9001-1269	1
2012-04-24 01:35:09	2012-04-24 11:35:09	VR2W-105220	A69-9001-1269	1
2012-04-24 01:47:51	2012-04-24 11:47:51	VR2W-105220	A69-9001-1269	1
2012-04-24 02:59:44	2012-04-24 12:59:44	VR2W-105220	A69-9001-1269	1
2012-04-24 03:41:09	2012-04-24 13:41:09	VR2W-105220	A69-9001-1269	1
2012-04-24 03:48:19	2012-04-24 13:48:19	VR2W-105220	A69-9001-1269	1
2012-04-24 04:25:01	2012-04-24 14:25:01	VR2W-105220	A69-9001-1269	1
2012-04-24 05:05:51	2012-04-24 15:05:51	VR2W-105220	A69-9001-1269	1
2012-04-24 07:32:33	2012-04-24 17:32:33	VR2W-105220	A69-9001-1269	1
2012-04-24 07:49:08	2012-04-24 17:49:08	VR2W-105220	A69-9001-1269	1
2012-04-24 07:56:36	2012-04-24 17:56:36	VR2W-105220	A69-9001-1269	1
2012-04-24 21:28:52	2012-04-25 07:28:52	VR2W-105220	A69-9001-1269	1
2012-04-24 21:39:34	2012-04-25 07:39:34	VR2W-105220	A69-9001-1269	1
2012-04-25 00:37:46	2012-04-25 10:37:46	VR2W-105220	A69-9001-1269	1
2012-04-25 01:12:10	2012-04-25 11:12:10	VR2W-105220	A69-9001-1269	1
2012-04-25 01:31:54	2012-04-25 11:31:54	VR2W-105220	A69-9001-1269	1
2012-04-25 07:03:50	2012-04-25 17:03:50	VR2W-105220	A69-9001-1269	1
2012-04-25 21:03:18	2012-04-26 07:03:18	VR2W-105220	A69-9001-1269	1
2012-04-25 23:33:52	2012-04-26 09:33:52	VR2W-105220	A69-9001-1269	1
2012-04-26 04:20:39	2012-04-26 14:20:39	VR2W-105220	A69-9001-1269	1
2012-04-26 04:43:07	2012-04-26 14:43:07	VR2W-105220	A69-9001-1269	1
2012-04-26 04:50:26	2012-04-26 14:50:26	VR2W-105220	A69-9001-1269	1
2012-04-26 05:34:22	2012-04-26 15:34:22	VR2W-105220	A69-9001-1269	1
2012-04-26 05:59:53	2012-04-26 15:59:53	VR2W-105220	A69-9001-1269	1
2012-04-26 06:10:00	2012-04-26 16:10:00	VR2W-105220	A69-9001-1269	1
2012-04-26 23:15:40	2012-04-27 09:15:40	VR2W-105220	A69-9001-1269	1
2012-04-26 23:20:00	2012-04-27 09:20:00	VR2W-105220	A69-9001-1269	1
2012-04-26 23:27:54	2012-04-27 09:27:54	VR2W-105220	A69-9001-1269	1
2012-04-26 23:31:20	2012-04-27 09:31:20	VR2W-105220	A69-9001-1269	1
2012-04-26 23:58:39	2012-04-27 09:58:39	VR2W-105220	A69-9001-1269	1
2012-04-27 00:07:55	2012-04-27 10:07:55	VR2W-105220	A69-9001-1269	1
2012-04-27 03:33:51	2012-04-27 13:33:51	VR2W-105220	A69-9001-1269	1
2012-04-27 03:37:24	2012-04-27 13:37:24	VR2W-105220	A69-9001-1269	1
2012-04-27 04:45:22	2012-04-27 14:45:22	VR2W-105221	A69-9001-1269	1
2012-04-27 04:45:45	2012-04-27 14:45:45	VR2W-105220	A69-9001-1269	1
2012-04-27 22:19:03	2012-04-28 08:19:03	VR2W-105220	A69-9001-1269	1
2012-04-28 01:41:29	2012-04-28 11:41:29	VR2W-105220	A69-9001-1269	1
2012-04-28 02:37:15	2012-04-28 12:37:15	VR2W-105220	A69-9001-1269	1
2012-04-28 06:32:08	2012-04-28 16:32:08	VR2W-105220	A69-9001-1269	1
2012-04-28 22:02:04	2012-04-29 08:02:04	VR2W-105220	A69-9001-1269	1
2012-04-29 01:19:03	2012-04-29 11:19:03	VR2W-105220	A69-9001-1269	1
2012-04-29 01:23:03	2012-04-29 11:23:03	VR2W-105220	A69-9001-1269	1
2012-04-29 02:43:40	2012-04-29 12:43:40	VR2W-105220	A69-9001-1269	1
2012-04-29 04:42:11	2012-04-29 14:42:11	VR2W-105220	A69-9001-1269	1
2012-04-29 05:21:28	2012-04-29 15:21:28	VR2W-105220	A69-9001-1269	1
2012-04-29 23:25:47	2012-04-30 09:25:47	VR2W-105220	A69-9001-1269	1
2012-04-29 23:47:51	2012-04-30 09:47:51	VR2W-105220	A69-9001-1269	1
2012-04-29 23:56:54	2012-04-30 09:56:54	VR2W-105220	A69-9001-1269	1
2012-04-30 00:24:12	2012-04-30 10:24:12	VR2W-105220	A69-9001-1269	1
2012-04-30 03:09:43	2012-04-30 13:09:43	VR2W-105220	A69-9001-1269	1
2012-04-30 03:29:08	2012-04-30 13:29:08	VR2W-105220	A69-9001-1269	1
2012-04-30 05:36:08	2012-04-30 15:36:08	VR2W-105220	A69-9001-1269	1
2012-04-30 22:44:09	2012-05-01 08:44:09	VR2W-105220	A69-9001-1269	1
2012-04-30 22:50:52	2012-05-01 08:50:52	VR2W-105220	A69-9001-1269	1
2012-04-30 22:54:23	2012-05-01 08:54:23	VR2W-105220	A69-9001-1269	1
2012-04-30 23:22:02	2012-05-01 09:22:02	VR2W-105220	A69-9001-1269	1
2012-04-30 23:33:59	2012-05-01 09:33:59	VR2W-105220	A69-9001-1269	1
2012-04-30 23:47:49	2012-05-01 09:47:49	VR2W-105220	A69-9001-1269	1
2012-05-01 03:33:08	2012-05-01 13:33:08	VR2W-105220	A69-9001-1269	1
2012-05-01 07:29:11	2012-05-01 17:29:11	VR2W-105220	A69-9001-1269	1
2012-05-01 23:56:03	2012-05-02 09:56:03	VR2W-105220	A69-9001-1269	1
2012-05-02 01:07:32	2012-05-02 11:07:32	VR2W-105220	A69-9001-1269	1
2012-05-02 02:26:05	2012-05-02 12:26:05	VR2W-105220	A69-9001-1269	1
2012-05-02 02:43:06	2012-05-02 12:43:06	VR2W-105220	A69-9001-1269	1
2012-05-02 03:11:26	2012-05-02 13:11:26	VR2W-105220	A69-9001-1269	1
2012-05-02 22:17:38	2012-05-03 08:17:38	VR2W-105220	A69-9001-1269	1
2012-05-02 23:24:18	2012-05-03 09:24:18	VR2W-105220	A69-9001-1269	1
2012-05-03 00:37:50	2012-05-03 10:37:50	VR2W-105220	A69-9001-1269	1
2012-05-03 00:58:00	2012-05-03 10:58:00	VR2W-105220	A69-9001-1269	1
2012-05-03 01:42:02	2012-05-03 11:42:02	VR2W-105220	A69-9001-1269	1
2012-05-03 02:47:14	2012-05-03 12:47:14	VR2W-105220	A69-9001-1269	1
2012-05-03 02:51:31	2012-05-03 12:51:31	VR2W-105220	A69-9001-1269	1
2012-05-03 06:45:24	2012-05-03 16:45:24	VR2W-105220	A69-9001-1269	1
2012-05-03 06:50:18	2012-05-03 16:50:18	VR2W-105220	A69-9001-1269	1
2012-05-04 00:13:25	2012-05-04 10:13:25	VR2W-105220	A69-9001-1269	1
2012-05-04 00:34:20	2012-05-04 10:34:20	VR2W-105220	A69-9001-1269	1
2012-05-04 01:43:39	2012-05-04 11:43:39	VR2W-105220	A69-9001-1269	1
2012-05-04 03:44:54	2012-05-04 13:44:54	VR2W-105220	A69-9001-1269	1
2012-05-04 04:32:43	2012-05-04 14:32:43	VR2W-105220	A69-9001-1269	1
2012-05-04 22:11:09	2012-05-05 08:11:09	VR2W-105220	A69-9001-1269	1
2012-05-05 02:06:53	2012-05-05 12:06:53	VR2W-105220	A69-9001-1269	1
2012-05-05 04:57:11	2012-05-05 14:57:11	VR2W-105220	A69-9001-1269	1
2012-05-06 00:35:18	2012-05-06 10:35:18	VR2W-105220	A69-9001-1269	1
2012-05-06 01:24:48	2012-05-06 11:24:48	VR2W-105220	A69-9001-1269	1
2012-05-06 03:37:15	2012-05-06 13:37:15	VR2W-105220	A69-9001-1269	1
2012-05-06 04:50:56	2012-05-06 14:50:56	VR2W-105220	A69-9001-1269	1
2012-05-06 05:18:12	2012-05-06 15:18:12	VR2W-105220	A69-9001-1269	1
2012-05-06 05:26:52	2012-05-06 15:26:52	VR2W-105220	A69-9001-1269	1
2012-05-06 07:05:06	2012-05-06 17:05:06	VR2W-105220	A69-9001-1269	1
2012-05-06 07:17:09	2012-05-06 17:17:09	VR2W-105220	A69-9001-1269	1
2012-05-06 21:12:08	2012-05-07 07:12:08	VR2W-105221	A69-9001-1269	1
2012-05-07 02:17:11	2012-05-07 12:17:11	VR2W-105220	A69-9001-1269	1
2012-05-07 03:17:27	2012-05-07 13:17:27	VR2W-105220	A69-9001-1269	1
2012-05-07 03:22:14	2012-05-07 13:22:14	VR2W-105220	A69-9001-1269	1
2012-05-07 04:54:07	2012-05-07 14:54:07	VR2W-105220	A69-9001-1269	1
2012-05-07 21:21:10	2012-05-08 07:21:10	VR2W-105220	A69-9001-1269	1
2012-05-08 01:32:22	2012-05-08 11:32:22	VR2W-105220	A69-9001-1269	1
2012-05-08 03:17:01	2012-05-08 13:17:01	VR2W-105220	A69-9001-1269	1
2012-05-08 03:24:42	2012-05-08 13:24:42	VR2W-105220	A69-9001-1269	1
2012-05-08 05:59:56	2012-05-08 15:59:56	VR2W-105220	A69-9001-1269	1
2012-05-08 21:10:54	2012-05-09 07:10:54	VR2W-105221	A69-9001-1269	1
2012-05-09 02:41:57	2012-05-09 12:41:57	VR2W-105220	A69-9001-1269	1
2012-05-09 02:57:19	2012-05-09 12:57:19	VR2W-105220	A69-9001-1269	1
2012-05-09 05:53:17	2012-05-09 15:53:17	VR2W-105221	A69-9001-1269	1
2012-05-09 05:53:43	2012-05-09 15:53:43	VR2W-105220	A69-9001-1269	1
2012-05-09 07:41:43	2012-05-09 17:41:43	VR2W-105220	A69-9001-1269	1
2012-05-09 22:06:15	2012-05-10 08:06:15	VR2W-105220	A69-9001-1269	1
2012-05-10 02:52:51	2012-05-10 12:52:51	VR2W-105220	A69-9001-1269	1
2012-05-10 02:59:42	2012-05-10 12:59:42	VR2W-105220	A69-9001-1269	1
2012-05-10 22:09:22	2012-05-11 08:09:22	VR2W-105221	A69-9001-1269	1
2012-05-10 22:27:44	2012-05-11 08:27:44	VR2W-105219	A69-9001-1269	1
2012-05-10 22:50:19	2012-05-11 08:50:19	VR2W-105220	A69-9001-1269	1
2012-05-10 23:55:34	2012-05-11 09:55:34	VR2W-105220	A69-9001-1269	1
2012-05-11 00:41:36	2012-05-11 10:41:36	VR2W-105220	A69-9001-1269	1
2012-05-11 02:44:01	2012-05-11 12:44:01	VR2W-105220	A69-9001-1269	1
2012-05-11 02:53:22	2012-05-11 12:53:22	VR2W-105220	A69-9001-1269	1
2012-05-11 03:22:01	2012-05-11 13:22:01	VR2W-105220	A69-9001-1269	1
2012-05-11 05:25:54	2012-05-11 15:25:54	VR2W-105220	A69-9001-1269	1
2012-05-13 01:16:34	2012-05-13 11:16:34	VR2W-105220	A69-9001-1269	1
2012-05-13 01:20:41	2012-05-13 11:20:41	VR2W-105220	A69-9001-1269	1
2012-05-13 01:46:33	2012-05-13 11:46:33	VR2W-105220	A69-9001-1269	1
2012-05-13 02:19:12	2012-05-13 12:19:12	VR2W-105220	A69-9001-1269	1
2012-05-13 05:37:23	2012-05-13 15:37:23	VR2W-105220	A69-9001-1269	1
2012-05-13 22:32:29	2012-05-14 08:32:29	VR2W-105220	A69-9001-1269	1
2012-05-13 22:36:31	2012-05-14 08:36:31	VR2W-105220	A69-9001-1269	1
2012-05-13 23:03:53	2012-05-14 09:03:53	VR2W-105220	A69-9001-1269	1
2012-05-14 00:33:55	2012-05-14 10:33:55	VR2W-105220	A69-9001-1269	1
2012-05-14 01:46:22	2012-05-14 11:46:22	VR2W-105220	A69-9001-1269	1
2012-05-14 04:33:53	2012-05-14 14:33:53	VR2W-105220	A69-9001-1269	1
2012-05-14 06:36:29	2012-05-14 16:36:29	VR2W-105220	A69-9001-1269	1
2012-05-14 21:32:39	2012-05-15 07:32:39	VR2W-105220	A69-9001-1269	1
2012-05-14 21:41:52	2012-05-15 07:41:52	VR2W-105220	A69-9001-1269	1
2012-05-14 22:00:22	2012-05-15 08:00:22	VR2W-105220	A69-9001-1269	1
2012-05-14 22:58:51	2012-05-15 08:58:51	VR2W-105220	A69-9001-1269	1
2012-05-14 23:02:53	2012-05-15 09:02:53	VR2W-105220	A69-9001-1269	1
2012-05-15 00:59:49	2012-05-15 10:59:49	VR2W-105220	A69-9001-1269	1
2012-05-15 01:42:55	2012-05-15 11:42:55	VR2W-105220	A69-9001-1269	1
2012-05-15 01:51:03	2012-05-15 11:51:03	VR2W-105220	A69-9001-1269	1
2012-05-15 01:55:20	2012-05-15 11:55:20	VR2W-105220	A69-9001-1269	1
2012-05-15 02:17:05	2012-05-15 12:17:05	VR2W-105220	A69-9001-1269	1
2012-05-15 02:30:52	2012-05-15 12:30:52	VR2W-105220	A69-9001-1269	1
2012-05-15 02:35:34	2012-05-15 12:35:34	VR2W-105220	A69-9001-1269	1
2012-05-15 02:57:41	2012-05-15 12:57:41	VR2W-105220	A69-9001-1269	1
2012-05-15 03:17:55	2012-05-15 13:17:55	VR2W-105220	A69-9001-1269	1
2012-05-16 00:24:09	2012-05-16 10:24:09	VR2W-105220	A69-9001-1269	1
2012-05-16 02:11:24	2012-05-16 12:11:24	VR2W-105220	A69-9001-1269	1
2012-05-16 02:18:22	2012-05-16 12:18:22	VR2W-105220	A69-9001-1269	1
2012-05-16 04:05:49	2012-05-16 14:05:49	VR2W-105220	A69-9001-1269	1
2012-05-16 22:47:24	2012-05-17 08:47:24	VR2W-105220	A69-9001-1269	1
2012-05-16 23:05:06	2012-05-17 09:05:06	VR2W-105220	A69-9001-1269	1
2012-05-17 02:10:48	2012-05-17 12:10:48	VR2W-105220	A69-9001-1269	1
2012-05-17 02:35:31	2012-05-17 12:35:31	VR2W-105220	A69-9001-1269	1
2012-05-17 02:40:17	2012-05-17 12:40:17	VR2W-105220	A69-9001-1269	1
2012-05-17 02:49:09	2012-05-17 12:49:09	VR2W-105220	A69-9001-1269	1
2012-05-17 03:26:20	2012-05-17 13:26:20	VR2W-105220	A69-9001-1269	1
2012-05-17 03:31:09	2012-05-17 13:31:09	VR2W-105220	A69-9001-1269	1
2012-05-17 21:05:47	2012-05-18 07:05:47	VR2W-105222	A69-9001-1269	1
2012-05-17 21:54:12	2012-05-18 07:54:12	VR2W-105220	A69-9001-1269	1
2012-05-18 00:19:07	2012-05-18 10:19:07	VR2W-105220	A69-9001-1269	1
2012-05-19 01:22:59	2012-05-19 11:22:59	VR2W-105220	A69-9001-1269	1
2012-05-19 02:23:02	2012-05-19 12:23:02	VR2W-105220	A69-9001-1269	1
2012-05-19 22:57:37	2012-05-20 08:57:37	VR2W-105220	A69-9001-1269	1
2012-05-20 01:00:41	2012-05-20 11:00:41	VR2W-105220	A69-9001-1269	1
2012-05-20 03:20:12	2012-05-20 13:20:12	VR2W-105220	A69-9001-1269	1
2012-05-21 00:56:29	2012-05-21 10:56:29	VR2W-105220	A69-9001-1269	1
2012-05-22 00:29:25	2012-05-22 10:29:25	VR2W-105220	A69-9001-1269	1
2012-05-22 01:15:04	2012-05-22 11:15:04	VR2W-105220	A69-9001-1269	1
2012-05-22 04:46:10	2012-05-22 14:46:10	VR2W-105220	A69-9001-1269	1
2012-05-22 05:00:53	2012-05-22 15:00:53	VR2W-105221	A69-9001-1269	1
2012-05-22 06:29:45	2012-05-22 16:29:45	VR2W-105220	A69-9001-1269	1
2012-05-23 01:19:33	2012-05-23 11:19:33	VR2W-105220	A69-9001-1269	1
2012-05-23 02:23:17	2012-05-23 12:23:17	VR2W-105220	A69-9001-1269	1
2012-05-23 03:34:40	2012-05-23 13:34:40	VR2W-105220	A69-9001-1269	1
2012-05-23 05:35:55	2012-05-23 15:35:55	VR2W-105220	A69-9001-1269	1
2012-05-23 22:07:20	2012-05-24 08:07:20	VR2W-105220	A69-9001-1269	1
2012-05-24 02:48:22	2012-05-24 12:48:22	VR2W-105220	A69-9001-1269	1
2012-05-24 23:03:48	2012-05-25 09:03:48	VR2W-105220	A69-9001-1269	1
2012-05-26 04:07:06	2012-05-26 14:07:06	VR2W-105220	A69-9001-1269	1
2012-05-26 04:20:12	2012-05-26 14:20:12	VR2W-105220	A69-9001-1269	1
2012-05-26 04:55:01	2012-05-26 14:55:01	VR2W-105220	A69-9001-1269	1
2012-05-26 05:50:25	2012-05-26 15:50:25	VR2W-105220	A69-9001-1269	1
2012-05-26 06:17:55	2012-05-26 16:17:55	VR2W-105220	A69-9001-1269	1
2012-05-26 06:29:20	2012-05-26 16:29:20	VR2W-105220	A69-9001-1269	1
2012-05-26 06:53:40	2012-05-26 16:53:40	VR2W-105220	A69-9001-1269	1
2012-05-26 23:12:44	2012-05-27 09:12:44	VR2W-105220	A69-9001-1269	1
2012-05-28 01:05:43	2012-05-28 11:05:43	VR2W-105220	A69-9001-1269	1
2012-05-28 01:51:00	2012-05-28 11:51:00	VR2W-105219	A69-9001-1269	1
2012-06-02 00:22:23	2012-06-02 10:22:23	VR2W-105220	A69-9001-1269	1
2012-06-02 01:57:24	2012-06-02 11:57:24	VR2W-105221	A69-9001-1269	1
2012-06-06 06:39:51	2012-06-06 16:39:51	VR2W-105220	A69-9001-1269	1
2012-06-06 06:55:32	2012-06-06 16:55:32	VR2W-105220	A69-9001-1269	1
2012-06-06 07:00:05	2012-06-06 17:00:05	VR2W-105220	A69-9001-1269	1
2012-06-06 07:18:36	2012-06-06 17:18:36	VR2W-105220	A69-9001-1269	1
2012-06-10 00:32:02	2012-06-10 10:32:02	VR2W-105220	A69-9001-1269	1
2012-06-10 22:59:24	2012-06-11 08:59:24	VR2W-105219	A69-9001-1269	1
2012-06-10 23:59:27	2012-06-11 09:59:27	VR2W-105221	A69-9001-1269	1
2012-06-13 23:37:29	2012-06-14 09:37:29	VR2W-105220	A69-9001-1269	1
2012-06-16 04:11:10	2012-06-16 14:11:10	VR2W-105220	A69-9001-1269	1
2012-06-16 05:31:00	2012-06-16 15:31:00	VR2W-105220	A69-9001-1269	1
2012-06-17 03:05:45	2012-06-17 13:05:45	VR2W-105220	A69-9001-1269	1
2012-06-18 21:54:03	2012-06-19 07:54:03	VR2W-105222	A69-9001-1269	1
2012-06-20 04:07:00	2012-06-20 14:07:00	VR2W-105220	A69-9001-1269	1
2012-06-23 07:16:53	2012-06-23 17:16:53	VR2W-105220	A69-9001-1269	1
2012-06-25 01:13:30	2012-06-25 11:13:30	VR2W-105219	A69-9001-1269	1
2012-06-26 02:13:16	2012-06-26 12:13:16	VR2W-105221	A69-9001-1269	1
2012-06-26 05:38:03	2012-06-26 15:38:03	VR2W-105220	A69-9001-1269	1
2012-06-28 21:28:37	2012-06-29 07:28:37	VR2W-105222	A69-9001-1269	1
2012-07-04 00:37:39	2012-07-04 10:37:39	VR2W-105220	A69-9001-1269	1
2012-07-04 22:17:01	2012-07-05 08:17:01	VR2W-105221	A69-9001-1269	1
2012-07-05 00:15:56	2012-07-05 10:15:56	VR2W-105221	A69-9001-1269	1
2012-07-05 02:05:04	2012-07-05 12:05:04	VR2W-105220	A69-9001-1269	1
2012-07-05 23:33:04	2012-07-06 09:33:04	VR2W-105221	A69-9001-1269	1
2012-07-06 05:17:34	2012-07-06 15:17:34	VR2W-105221	A69-9001-1269	1
2012-07-06 07:37:30	2012-07-06 17:37:30	VR2W-105219	A69-9001-1269	1
2012-07-07 05:44:48	2012-07-07 15:44:48	VR2W-105219	A69-9001-1269	1
2012-07-08 04:47:29	2012-07-08 14:47:29	VR2W-105220	A69-9001-1269	1
2012-07-09 23:56:43	2012-07-10 09:56:43	VR2W-105221	A69-9001-1269	1
2012-07-10 23:20:14	2012-07-11 09:20:14	VR2W-105220	A69-9001-1269	1
2012-07-10 23:42:46	2012-07-11 09:42:46	VR2W-105220	A69-9001-1269	1
2012-07-11 01:23:27	2012-07-11 11:23:27	VR2W-105220	A69-9001-1269	1
2012-07-11 02:09:11	2012-07-11 12:09:11	VR2W-105220	A69-9001-1269	1
2012-07-11 22:03:22	2012-07-12 08:03:22	VR2W-105221	A69-9001-1269	1
2012-07-11 23:39:46	2012-07-12 09:39:46	VR2W-105220	A69-9001-1269	1
2012-07-13 21:49:09	2012-07-14 07:49:09	VR2W-105222	A69-9001-1269	1
2012-07-15 22:00:52	2012-07-16 08:00:52	VR2W-105222	A69-9001-1269	1
2012-07-16 02:54:09	2012-07-16 12:54:09	VR2W-105220	A69-9001-1269	1
2012-07-16 21:51:42	2012-07-17 07:51:42	VR2W-105221	A69-9001-1269	1
2012-07-17 00:13:23	2012-07-17 10:13:23	VR2W-105220	A69-9001-1269	1
2012-07-21 05:10:11	2012-07-21 15:10:11	VR2W-105220	A69-9001-1269	1
2012-07-21 05:22:06	2012-07-21 15:22:06	VR2W-105220	A69-9001-1269	1
2012-07-22 01:31:17	2012-07-22 11:31:17	VR2W-105220	A69-9001-1269	1
2012-07-22 05:06:59	2012-07-22 15:06:59	VR2W-105220	A69-9001-1269	1
2012-07-22 06:04:35	2012-07-22 16:04:35	VR2W-105220	A69-9001-1269	1
2012-07-22 07:19:13	2012-07-22 17:19:13	VR2W-105220	A69-9001-1269	1
2012-07-23 01:22:06	2012-07-23 11:22:06	VR2W-105220	A69-9001-1269	1
2012-07-23 03:54:16	2012-07-23 13:54:16	VR2W-105220	A69-9001-1269	1
2012-07-23 05:05:40	2012-07-23 15:05:40	VR2W-105220	A69-9001-1269	1
2012-07-23 05:15:31	2012-07-23 15:15:31	VR2W-105220	A69-9001-1269	1
2012-07-24 22:33:46	2012-07-25 08:33:46	VR2W-105220	A69-9001-1269	1
2012-07-24 23:44:04	2012-07-25 09:44:04	VR2W-105219	A69-9001-1269	1
2012-07-27 00:07:39	2012-07-27 10:07:39	VR2W-105220	A69-9001-1269	1
2012-07-28 00:11:05	2012-07-28 10:11:05	VR2W-105220	A69-9001-1269	1
2012-07-28 01:29:11	2012-07-28 11:29:11	VR2W-105220	A69-9001-1269	1
2012-07-28 06:06:34	2012-07-28 16:06:34	VR2W-105220	A69-9001-1269	1
2012-07-28 06:13:59	2012-07-28 16:13:59	VR2W-105220	A69-9001-1269	1
2012-07-28 06:24:15	2012-07-28 16:24:15	VR2W-105220	A69-9001-1269	1
2012-07-29 00:00:08	2012-07-29 10:00:08	VR2W-105220	A69-9001-1269	1
2012-07-29 00:55:45	2012-07-29 10:55:45	VR2W-105220	A69-9001-1269	1
2012-07-29 04:42:59	2012-07-29 14:42:59	VR2W-105220	A69-9001-1269	1
2012-07-30 00:50:11	2012-07-30 10:50:11	VR2W-105220	A69-9001-1269	1
2012-07-30 01:54:26	2012-07-30 11:54:26	VR2W-105220	A69-9001-1269	1
2012-07-30 04:28:23	2012-07-30 14:28:23	VR2W-105220	A69-9001-1269	1
2012-07-30 05:02:25	2012-07-30 15:02:25	VR2W-105220	A69-9001-1269	1
2012-07-31 00:26:14	2012-07-31 10:26:14	VR2W-105220	A69-9001-1269	1
2012-07-31 00:43:55	2012-07-31 10:43:55	VR2W-105220	A69-9001-1269	1
2012-07-31 00:48:19	2012-07-31 10:48:19	VR2W-105220	A69-9001-1269	1
2012-07-31 00:52:15	2012-07-31 10:52:15	VR2W-105220	A69-9001-1269	1
2012-07-31 02:27:33	2012-07-31 12:27:33	VR2W-105220	A69-9001-1269	1
2012-08-01 08:01:27	2012-08-01 18:01:27	VR2W-105220	A69-9001-1269	1
2012-08-02 02:22:19	2012-08-02 12:22:19	VR2W-105219	A69-9001-1269	1
2012-08-02 02:39:30	2012-08-02 12:39:30	VR2W-105220	A69-9001-1269	1
2012-08-02 03:18:12	2012-08-02 13:18:12	VR2W-105220	A69-9001-1269	1
2012-08-02 03:31:24	2012-08-02 13:31:24	VR2W-105220	A69-9001-1269	1
2012-08-02 06:18:52	2012-08-02 16:18:52	VR2W-105220	A69-9001-1269	1
2012-08-02 06:46:56	2012-08-02 16:46:56	VR2W-105220	A69-9001-1269	1
2012-08-02 06:50:19	2012-08-02 16:50:19	VR2W-105220	A69-9001-1269	1
2012-08-02 07:28:19	2012-08-02 17:28:19	VR2W-105220	A69-9001-1269	1
2012-08-02 23:46:12	2012-08-03 09:46:12	VR2W-105220	A69-9001-1269	1
2012-08-03 01:14:26	2012-08-03 11:14:26	VR2W-105220	A69-9001-1269	1
2012-08-03 03:43:58	2012-08-03 13:43:58	VR2W-105220	A69-9001-1269	1
2012-08-03 03:44:15	2012-08-03 13:44:15	VR2W-105219	A69-9001-1269	1
2012-08-03 03:52:09	2012-08-03 13:52:09	VR2W-105220	A69-9001-1269	1
2012-08-03 03:56:00	2012-08-03 13:56:00	VR2W-105220	A69-9001-1269	1
2012-08-03 05:42:54	2012-08-03 15:42:54	VR2W-105220	A69-9001-1269	1
2012-08-03 06:31:14	2012-08-03 16:31:14	VR2W-105219	A69-9001-1269	1
2012-08-03 22:17:14	2012-08-04 08:17:14	VR2W-105222	A69-9001-1269	1
2012-08-04 01:44:59	2012-08-04 11:44:59	VR2W-105220	A69-9001-1269	1
2012-08-04 03:27:47	2012-08-04 13:27:47	VR2W-105220	A69-9001-1269	1
2012-08-04 04:19:57	2012-08-04 14:19:57	VR2W-105220	A69-9001-1269	1
2012-08-04 05:43:50	2012-08-04 15:43:50	VR2W-105220	A69-9001-1269	1
2012-08-04 06:15:58	2012-08-04 16:15:58	VR2W-105220	A69-9001-1269	1
2012-08-04 06:59:52	2012-08-04 16:59:52	VR2W-105220	A69-9001-1269	1
2012-08-04 22:41:33	2012-08-05 08:41:33	VR2W-105221	A69-9001-1269	1
2012-08-05 00:26:35	2012-08-05 10:26:35	VR2W-105220	A69-9001-1269	1
2012-08-05 00:51:34	2012-08-05 10:51:34	VR2W-105220	A69-9001-1269	1
2012-08-05 02:16:34	2012-08-05 12:16:34	VR2W-105220	A69-9001-1269	1
2012-08-05 22:56:54	2012-08-06 08:56:54	VR2W-105221	A69-9001-1269	1
2012-08-06 05:56:34	2012-08-06 15:56:34	VR2W-105220	A69-9001-1269	1
2012-08-06 22:12:23	2012-08-07 08:12:23	VR2W-105221	A69-9001-1269	1
2012-08-07 00:03:18	2012-08-07 10:03:18	VR2W-105222	A69-9001-1269	1
2012-08-07 01:59:39	2012-08-07 11:59:39	VR2W-105220	A69-9001-1269	1
2012-08-07 02:13:07	2012-08-07 12:13:07	VR2W-105220	A69-9001-1269	1
2012-08-07 02:53:39	2012-08-07 12:53:39	VR2W-105220	A69-9001-1269	1
2012-08-07 21:32:54	2012-08-08 07:32:54	VR2W-105220	A69-9001-1269	1
2012-08-08 00:26:29	2012-08-08 10:26:29	VR2W-105222	A69-9001-1269	1
2012-08-08 00:41:14	2012-08-08 10:41:14	VR2W-105220	A69-9001-1269	1
2012-08-08 03:54:03	2012-08-08 13:54:03	VR2W-105220	A69-9001-1269	1
2012-08-08 23:42:47	2012-08-09 09:42:47	VR2W-105220	A69-9001-1269	1
2012-08-08 23:55:56	2012-08-09 09:55:56	VR2W-105220	A69-9001-1269	1
2012-08-09 00:42:27	2012-08-09 10:42:27	VR2W-105220	A69-9001-1269	1
2012-08-09 02:42:03	2012-08-09 12:42:03	VR2W-105220	A69-9001-1269	1
2012-08-09 07:37:12	2012-08-09 17:37:12	VR2W-105220	A69-9001-1269	1
2012-08-10 00:06:46	2012-08-10 10:06:46	VR2W-105220	A69-9001-1269	1
2012-08-10 01:19:09	2012-08-10 11:19:09	VR2W-105221	A69-9001-1269	1
2012-08-10 22:29:10	2012-08-11 08:29:10	VR2W-105220	A69-9001-1269	1
2012-08-11 01:03:02	2012-08-11 11:03:02	VR2W-105220	A69-9001-1269	1
2012-08-11 01:28:14	2012-08-11 11:28:14	VR2W-105220	A69-9001-1269	1
2012-08-11 04:41:41	2012-08-11 14:41:41	VR2W-105220	A69-9001-1269	1
2012-08-12 03:19:39	2012-08-12 13:19:39	VR2W-105220	A69-9001-1269	1
2012-08-12 03:23:32	2012-08-12 13:23:32	VR2W-105220	A69-9001-1269	1
2012-08-12 03:28:05	2012-08-12 13:28:05	VR2W-105220	A69-9001-1269	1
2012-08-13 04:53:28	2012-08-13 14:53:28	VR2W-105220	A69-9001-1269	1
2012-08-14 01:52:06	2012-08-14 11:52:06	VR2W-105220	A69-9001-1269	1
2012-08-14 05:55:15	2012-08-14 15:55:15	VR2W-105220	A69-9001-1269	1
2012-08-14 05:59:04	2012-08-14 15:59:04	VR2W-105220	A69-9001-1269	1
2012-08-15 03:19:09	2012-08-15 13:19:09	VR2W-105220	A69-9001-1269	1
2012-08-15 06:02:34	2012-08-15 16:02:34	VR2W-105220	A69-9001-1269	1
2012-08-16 03:38:59	2012-08-16 13:38:59	VR2W-105220	A69-9001-1269	1
2012-08-16 03:49:03	2012-08-16 13:49:03	VR2W-105220	A69-9001-1269	1
2012-08-16 04:05:29	2012-08-16 14:05:29	VR2W-105220	A69-9001-1269	1
2012-08-16 05:27:05	2012-08-16 15:27:05	VR2W-105220	A69-9001-1269	1
2012-08-16 05:33:38	2012-08-16 15:33:38	VR2W-105220	A69-9001-1269	1
2012-08-16 05:40:15	2012-08-16 15:40:15	VR2W-105220	A69-9001-1269	1
2012-08-16 06:25:04	2012-08-16 16:25:04	VR2W-105220	A69-9001-1269	1
2012-08-17 00:23:27	2012-08-17 10:23:27	VR2W-105220	A69-9001-1269	1
2012-08-17 02:45:31	2012-08-17 12:45:31	VR2W-105220	A69-9001-1269	1
2012-08-17 04:36:53	2012-08-17 14:36:53	VR2W-105220	A69-9001-1269	1
2012-08-17 04:41:03	2012-08-17 14:41:03	VR2W-105220	A69-9001-1269	1
2012-08-17 05:00:48	2012-08-17 15:00:48	VR2W-105220	A69-9001-1269	1
2012-08-17 05:12:20	2012-08-17 15:12:20	VR2W-105220	A69-9001-1269	1
2012-08-17 05:19:49	2012-08-17 15:19:49	VR2W-105220	A69-9001-1269	1
2012-08-17 05:35:18	2012-08-17 15:35:18	VR2W-105220	A69-9001-1269	1
2012-08-17 06:00:45	2012-08-17 16:00:45	VR2W-105220	A69-9001-1269	1
2012-08-17 06:16:01	2012-08-17 16:16:01	VR2W-105220	A69-9001-1269	1
2012-08-18 02:03:53	2012-08-18 12:03:53	VR2W-105220	A69-9001-1269	1
2012-08-18 06:34:22	2012-08-18 16:34:22	VR2W-105220	A69-9001-1269	1
2012-08-18 06:38:09	2012-08-18 16:38:09	VR2W-105220	A69-9001-1269	1
2012-08-18 06:42:26	2012-08-18 16:42:26	VR2W-105220	A69-9001-1269	1
2012-08-18 06:54:49	2012-08-18 16:54:49	VR2W-105220	A69-9001-1269	1
2012-08-18 06:59:23	2012-08-18 16:59:23	VR2W-105220	A69-9001-1269	1
2012-08-18 23:54:57	2012-08-19 09:54:57	VR2W-105220	A69-9001-1269	1
2012-08-19 02:57:52	2012-08-19 12:57:52	VR2W-105220	A69-9001-1269	1
2012-08-19 05:08:39	2012-08-19 15:08:39	VR2W-105220	A69-9001-1269	1
2012-08-19 05:12:15	2012-08-19 15:12:15	VR2W-105220	A69-9001-1269	1
2012-08-19 05:31:58	2012-08-19 15:31:58	VR2W-105220	A69-9001-1269	1
2012-08-19 22:48:01	2012-08-20 08:48:01	VR2W-105221	A69-9001-1269	1
2012-08-20 00:02:04	2012-08-20 10:02:04	VR2W-105220	A69-9001-1269	1
2012-08-20 03:48:47	2012-08-20 13:48:47	VR2W-105220	A69-9001-1269	1
2012-08-20 04:17:42	2012-08-20 14:17:42	VR2W-105220	A69-9001-1269	1
2012-08-20 04:46:24	2012-08-20 14:46:24	VR2W-105220	A69-9001-1269	1
2012-08-20 05:26:17	2012-08-20 15:26:17	VR2W-105220	A69-9001-1269	1
2012-08-20 05:51:15	2012-08-20 15:51:15	VR2W-105221	A69-9001-1269	1
2012-08-20 06:18:51	2012-08-20 16:18:51	VR2W-105220	A69-9001-1269	1
2012-08-20 06:26:35	2012-08-20 16:26:35	VR2W-105220	A69-9001-1269	1
2012-08-20 06:31:27	2012-08-20 16:31:27	VR2W-105220	A69-9001-1269	1
2012-08-20 23:44:21	2012-08-21 09:44:21	VR2W-105220	A69-9001-1269	1
2012-08-21 00:55:24	2012-08-21 10:55:24	VR2W-105220	A69-9001-1269	1
2012-08-21 04:20:45	2012-08-21 14:20:45	VR2W-105220	A69-9001-1269	1
2012-08-21 06:14:40	2012-08-21 16:14:40	VR2W-105220	A69-9001-1269	1
2012-08-21 06:28:44	2012-08-21 16:28:44	VR2W-105220	A69-9001-1269	1
2012-08-22 04:20:21	2012-08-22 14:20:21	VR2W-105220	A69-9001-1269	1
2012-08-22 22:25:15	2012-08-23 08:25:15	VR2W-105220	A69-9001-1269	1
2012-08-23 07:28:05	2012-08-23 17:28:05	VR2W-105220	A69-9001-1269	1
2012-08-23 21:16:41	2012-08-24 07:16:41	VR2W-105220	A69-9001-1269	1
2012-08-25 04:22:01	2012-08-25 14:22:01	VR2W-105220	A69-9001-1269	1
2012-08-26 05:19:37	2012-08-26 15:19:37	VR2W-105220	A69-9001-1269	1
2012-08-26 05:40:28	2012-08-26 15:40:28	VR2W-105220	A69-9001-1269	1
2012-08-27 23:18:06	2012-08-28 09:18:06	VR2W-105220	A69-9001-1269	1
2012-08-28 01:33:37	2012-08-28 11:33:37	VR2W-105220	A69-9001-1269	1
2012-08-29 00:05:00	2012-08-29 10:05:00	VR2W-105220	A69-9001-1269	1
2012-08-29 05:36:46	2012-08-29 15:36:46	VR2W-105220	A69-9001-1269	1
2012-08-29 07:47:25	2012-08-29 17:47:25	VR2W-105220	A69-9001-1269	1
2012-08-30 01:17:24	2012-08-30 11:17:24	VR2W-105220	A69-9001-1269	1
2012-08-30 06:08:28	2012-08-30 16:08:28	VR2W-105220	A69-9001-1269	1
2012-08-30 22:26:12	2012-08-31 08:26:12	VR2W-105220	A69-9001-1269	1
2012-08-31 01:26:37	2012-08-31 11:26:37	VR2W-105220	A69-9001-1269	1
2012-08-31 02:05:38	2012-08-31 12:05:38	VR2W-105220	A69-9001-1269	1
2012-08-31 03:22:03	2012-08-31 13:22:03	VR2W-105220	A69-9001-1269	1
2012-08-31 04:09:27	2012-08-31 14:09:27	VR2W-105220	A69-9001-1269	1
2012-08-31 04:12:47	2012-08-31 14:12:47	VR2W-105220	A69-9001-1269	1
2012-08-31 06:30:33	2012-08-31 16:30:33	VR2W-105220	A69-9001-1269	1
2012-08-31 06:30:53	2012-08-31 16:30:53	VR2W-105219	A69-9001-1269	1
2012-09-01 04:22:34	2012-09-01 14:22:34	VR2W-105220	A69-9001-1269	1
2012-09-01 04:26:00	2012-09-01 14:26:00	VR2W-105220	A69-9001-1269	1
2012-09-01 06:33:31	2012-09-01 16:33:31	VR2W-105220	A69-9001-1269	1
2012-09-01 07:47:57	2012-09-01 17:47:57	VR2W-105220	A69-9001-1269	1
2012-09-01 23:05:12	2012-09-02 09:05:12	VR2W-105220	A69-9001-1269	1
2012-09-02 03:26:31	2012-09-02 13:26:31	VR2W-105220	A69-9001-1269	1
2012-09-02 04:12:33	2012-09-02 14:12:33	VR2W-105220	A69-9001-1269	1
2012-09-02 06:36:50	2012-09-02 16:36:50	VR2W-105220	A69-9001-1269	1
2012-09-03 23:03:41	2012-09-04 09:03:41	VR2W-105221	A69-9001-1269	1
2012-09-04 00:29:37	2012-09-04 10:29:37	VR2W-105220	A69-9001-1269	1
2012-09-04 01:29:19	2012-09-04 11:29:19	VR2W-105220	A69-9001-1269	1
2012-09-04 04:34:34	2012-09-04 14:34:34	VR2W-105220	A69-9001-1269	1
2012-09-04 04:58:45	2012-09-04 14:58:45	VR2W-105220	A69-9001-1269	1
2012-09-04 22:55:58	2012-09-05 08:55:58	VR2W-105220	A69-9001-1269	1
2012-09-05 22:44:16	2012-09-06 08:44:16	VR2W-105220	A69-9001-1269	1
2012-09-06 02:34:01	2012-09-06 12:34:01	VR2W-105220	A69-9001-1269	1
2012-09-07 07:21:14	2012-09-07 17:21:14	VR2W-105220	A69-9001-1269	1
2012-09-07 21:52:17	2012-09-08 07:52:17	VR2W-105220	A69-9001-1269	1
2012-09-08 04:39:55	2012-09-08 14:39:55	VR2W-105220	A69-9001-1269	1
2012-09-08 05:05:41	2012-09-08 15:05:41	VR2W-105220	A69-9001-1269	1
2012-09-08 23:00:17	2012-09-09 09:00:17	VR2W-105220	A69-9001-1269	1
2012-09-09 07:37:33	2012-09-09 17:37:33	VR2W-105220	A69-9001-1269	1
2012-09-10 23:48:07	2012-09-11 09:48:07	VR2W-105220	A69-9001-1269	1
2012-09-11 01:34:19	2012-09-11 11:34:19	VR2W-105220	A69-9001-1269	1
2012-09-11 23:48:29	2012-09-12 09:48:29	VR2W-105220	A69-9001-1269	1
2012-09-12 01:50:43	2012-09-12 11:50:43	VR2W-105220	A69-9001-1269	1
2012-09-13 02:26:37	2012-09-13 12:26:37	VR2W-105220	A69-9001-1269	1
2012-09-13 02:30:46	2012-09-13 12:30:46	VR2W-105219	A69-9001-1269	1
2012-09-14 00:00:01	2012-09-14 10:00:01	VR2W-105220	A69-9001-1269	1
2012-09-14 04:41:10	2012-09-14 14:41:10	VR2W-105220	A69-9001-1269	1
2012-09-15 01:42:21	2012-09-15 11:42:21	VR2W-105220	A69-9001-1269	1
2012-09-15 01:50:13	2012-09-15 11:50:13	VR2W-105220	A69-9001-1269	1
2012-09-15 01:54:10	2012-09-15 11:54:10	VR2W-105220	A69-9001-1269	1
2012-09-16 01:53:44	2012-09-16 11:53:44	VR2W-105220	A69-9001-1269	1
2012-09-16 01:57:43	2012-09-16 11:57:43	VR2W-105220	A69-9001-1269	1
2012-09-16 06:27:54	2012-09-16 16:27:54	VR2W-105220	A69-9001-1269	1
2012-09-17 03:34:48	2012-09-17 13:34:48	VR2W-105220	A69-9001-1269	1
2012-09-17 03:38:33	2012-09-17 13:38:33	VR2W-105220	A69-9001-1269	1
2012-09-17 04:28:26	2012-09-17 14:28:26	VR2W-105220	A69-9001-1269	1
2012-09-17 23:20:03	2012-09-18 09:20:03	VR2W-105220	A69-9001-1269	1
2012-09-18 04:21:55	2012-09-18 14:21:55	VR2W-105220	A69-9001-1269	1
2012-09-18 04:51:51	2012-09-18 14:51:51	VR2W-105220	A69-9001-1269	1
2012-09-18 04:59:29	2012-09-18 14:59:29	VR2W-105220	A69-9001-1269	1
2012-09-18 05:12:58	2012-09-18 15:12:58	VR2W-105220	A69-9001-1269	1
2012-09-18 23:10:45	2012-09-19 09:10:45	VR2W-105221	A69-9001-1269	1
2012-09-19 22:15:02	2012-09-20 08:15:02	VR2W-105220	A69-9001-1269	1
2012-09-19 22:35:52	2012-09-20 08:35:52	VR2W-105220	A69-9001-1269	1
2012-09-20 00:22:48	2012-09-20 10:22:48	VR2W-105220	A69-9001-1269	1
2012-09-20 23:56:03	2012-09-21 09:56:03	VR2W-105220	A69-9001-1269	1
2012-09-21 00:23:13	2012-09-21 10:23:13	VR2W-105220	A69-9001-1269	1
2012-09-22 02:21:46	2012-09-22 12:21:46	VR2W-105220	A69-9001-1269	1
2012-09-22 21:57:48	2012-09-23 07:57:48	VR2W-105220	A69-9001-1269	1
2012-09-22 22:01:59	2012-09-23 08:01:59	VR2W-105220	A69-9001-1269	1
2012-09-23 04:28:46	2012-09-23 14:28:46	VR2W-105220	A69-9001-1269	1
2012-09-23 21:37:10	2012-09-24 07:37:10	VR2W-105220	A69-9001-1269	1
2012-09-23 22:04:44	2012-09-24 08:04:44	VR2W-105220	A69-9001-1269	1
2012-09-24 02:32:25	2012-09-24 12:32:25	VR2W-105220	A69-9001-1269	1
2012-09-24 22:39:04	2012-09-25 08:39:04	VR2W-105220	A69-9001-1269	1
2012-09-24 23:51:19	2012-09-25 09:51:19	VR2W-105220	A69-9001-1269	1
2012-09-25 02:37:21	2012-09-25 12:37:21	VR2W-105220	A69-9001-1269	1
2012-09-25 05:12:15	2012-09-25 15:12:15	VR2W-105220	A69-9001-1269	1
2012-09-25 07:33:16	2012-09-25 17:33:16	VR2W-105220	A69-9001-1269	1
2012-09-26 03:30:19	2012-09-26 13:30:19	VR2W-105221	A69-9001-1269	1
2012-09-26 21:55:16	2012-09-27 07:55:16	VR2W-105220	A69-9001-1269	1
2012-09-26 22:03:21	2012-09-27 08:03:21	VR2W-105220	A69-9001-1269	1
2012-09-26 22:42:30	2012-09-27 08:42:30	VR2W-105220	A69-9001-1269	1
2012-09-26 23:32:39	2012-09-27 09:32:39	VR2W-105220	A69-9001-1269	1
2012-09-27 05:35:05	2012-09-27 15:35:05	VR2W-105220	A69-9001-1269	1
2012-09-27 21:49:02	2012-09-28 07:49:02	VR2W-105220	A69-9001-1269	1
2012-09-28 05:42:56	2012-09-28 15:42:56	VR2W-105220	A69-9001-1269	1
2012-09-28 22:21:06	2012-09-29 08:21:06	VR2W-105220	A69-9001-1269	1
2012-09-28 22:25:30	2012-09-29 08:25:30	VR2W-105220	A69-9001-1269	1
2012-09-29 04:06:56	2012-09-29 14:06:56	VR2W-105220	A69-9001-1269	1
2012-09-29 06:25:25	2012-09-29 16:25:25	VR2W-105220	A69-9001-1269	1
2012-09-29 22:28:06	2012-09-30 08:28:06	VR2W-105220	A69-9001-1269	1
2012-09-30 02:38:32	2012-09-30 12:38:32	VR2W-105220	A69-9001-1269	1
2012-09-30 04:34:03	2012-09-30 14:34:03	VR2W-105220	A69-9001-1269	1
2012-10-01 01:01:34	2012-10-01 11:01:34	VR2W-105220	A69-9001-1269	1
2012-10-01 02:09:19	2012-10-01 12:09:19	VR2W-105220	A69-9001-1269	1
2012-10-02 03:26:50	2012-10-02 13:26:50	VR2W-105220	A69-9001-1269	1
2012-10-02 05:07:03	2012-10-02 15:07:03	VR2W-105220	A69-9001-1269	1
2012-10-02 05:15:48	2012-10-02 15:15:48	VR2W-105219	A69-9001-1269	1
2012-10-02 23:14:25	2012-10-03 09:14:25	VR2W-105220	A69-9001-1269	1
2012-10-02 23:34:17	2012-10-03 09:34:17	VR2W-105220	A69-9001-1269	1
2012-10-03 07:03:13	2012-10-03 17:03:13	VR2W-105220	A69-9001-1269	1
2012-10-04 00:27:36	2012-10-04 10:27:36	VR2W-105220	A69-9001-1269	1
2012-10-04 00:36:31	2012-10-04 10:36:31	VR2W-105220	A69-9001-1269	1
2012-10-04 01:45:14	2012-10-04 11:45:14	VR2W-105220	A69-9001-1269	1
2012-10-04 01:56:21	2012-10-04 11:56:21	VR2W-105220	A69-9001-1269	1
2012-10-04 03:14:46	2012-10-04 13:14:46	VR2W-105220	A69-9001-1269	1
2012-10-04 03:19:34	2012-10-04 13:19:34	VR2W-105220	A69-9001-1269	1
2012-10-04 03:24:14	2012-10-04 13:24:14	VR2W-105220	A69-9001-1269	1
2012-10-04 03:37:01	2012-10-04 13:37:01	VR2W-105220	A69-9001-1269	1
2012-10-04 03:45:59	2012-10-04 13:45:59	VR2W-105220	A69-9001-1269	1
2012-10-04 04:32:59	2012-10-04 14:32:59	VR2W-105220	A69-9001-1269	1
2012-10-04 05:18:42	2012-10-04 15:18:42	VR2W-105220	A69-9001-1269	1
2012-10-04 22:22:50	2012-10-05 08:22:50	VR2W-105220	A69-9001-1269	1
2012-10-04 22:27:22	2012-10-05 08:27:22	VR2W-105220	A69-9001-1269	1
2012-10-04 22:31:29	2012-10-05 08:31:29	VR2W-105220	A69-9001-1269	1
2012-10-04 22:38:14	2012-10-05 08:38:14	VR2W-105220	A69-9001-1269	1
2012-10-04 23:39:14	2012-10-05 09:39:14	VR2W-105220	A69-9001-1269	1
2012-10-05 00:32:04	2012-10-05 10:32:04	VR2W-105220	A69-9001-1269	1
2012-10-05 01:31:01	2012-10-05 11:31:01	VR2W-105220	A69-9001-1269	1
2012-10-05 02:15:22	2012-10-05 12:15:22	VR2W-105220	A69-9001-1269	1
2012-10-05 04:51:36	2012-10-05 14:51:36	VR2W-105220	A69-9001-1269	1
2012-10-05 06:28:06	2012-10-05 16:28:06	VR2W-105220	A69-9001-1269	1
2012-10-05 07:14:10	2012-10-05 17:14:10	VR2W-105220	A69-9001-1269	1
2012-10-05 22:04:29	2012-10-06 08:04:29	VR2W-105220	A69-9001-1269	1
2012-10-05 22:53:34	2012-10-06 08:53:34	VR2W-105220	A69-9001-1269	1
2012-10-05 23:18:20	2012-10-06 09:18:20	VR2W-105220	A69-9001-1269	1
2012-10-05 23:43:11	2012-10-06 09:43:11	VR2W-105220	A69-9001-1269	1
2012-10-05 23:52:49	2012-10-06 09:52:49	VR2W-105220	A69-9001-1269	1
2012-10-06 00:17:44	2012-10-06 10:17:44	VR2W-105220	A69-9001-1269	1
2012-10-06 00:24:31	2012-10-06 10:24:31	VR2W-105220	A69-9001-1269	1
2012-10-06 00:53:17	2012-10-06 10:53:17	VR2W-105220	A69-9001-1269	1
2012-10-06 01:33:31	2012-10-06 11:33:31	VR2W-105220	A69-9001-1269	1
2012-10-06 02:10:40	2012-10-06 12:10:40	VR2W-105220	A69-9001-1269	1
2012-10-06 06:29:29	2012-10-06 16:29:29	VR2W-105220	A69-9001-1269	1
2012-10-06 07:01:38	2012-10-06 17:01:38	VR2W-105220	A69-9001-1269	1
2012-10-06 23:24:57	2012-10-07 09:24:57	VR2W-105220	A69-9001-1269	1
2012-10-06 23:34:34	2012-10-07 09:34:34	VR2W-105220	A69-9001-1269	1
2012-10-06 23:51:00	2012-10-07 09:51:00	VR2W-105220	A69-9001-1269	1
2012-10-07 03:16:25	2012-10-07 13:16:25	VR2W-105220	A69-9001-1269	1
2012-10-07 04:01:42	2012-10-07 14:01:42	VR2W-105220	A69-9001-1269	1
2012-10-07 04:44:28	2012-10-07 14:44:28	VR2W-105220	A69-9001-1269	1
2012-10-07 04:54:21	2012-10-07 14:54:21	VR2W-105220	A69-9001-1269	1
2012-10-07 21:35:48	2012-10-08 07:35:48	VR2W-105220	A69-9001-1269	1
2012-10-08 22:19:54	2012-10-09 08:19:54	VR2W-105220	A69-9001-1269	1
2012-10-08 23:46:47	2012-10-09 09:46:47	VR2W-105220	A69-9001-1269	1
2012-10-09 01:43:33	2012-10-09 11:43:33	VR2W-105220	A69-9001-1269	1
2012-10-09 05:09:30	2012-10-09 15:09:30	VR2W-105220	A69-9001-1269	1
2012-10-09 06:28:05	2012-10-09 16:28:05	VR2W-105220	A69-9001-1269	1
2012-10-09 06:53:35	2012-10-09 16:53:35	VR2W-105220	A69-9001-1269	1
2012-10-10 00:45:58	2012-10-10 10:45:58	VR2W-105220	A69-9001-1269	1
2012-10-10 05:01:56	2012-10-10 15:01:56	VR2W-105220	A69-9001-1269	1
2012-10-10 05:06:13	2012-10-10 15:06:13	VR2W-105220	A69-9001-1269	1
2012-10-10 22:45:32	2012-10-11 08:45:32	VR2W-105220	A69-9001-1269	1
2012-10-11 04:51:06	2012-10-11 14:51:06	VR2W-105220	A69-9001-1269	1
2012-10-12 00:18:01	2012-10-12 10:18:01	VR2W-105220	A69-9001-1269	1
2012-10-12 23:54:37	2012-10-13 09:54:37	VR2W-105220	A69-9001-1269	1
2012-10-13 00:09:16	2012-10-13 10:09:16	VR2W-105220	A69-9001-1269	1
2012-10-13 01:13:25	2012-10-13 11:13:25	VR2W-105220	A69-9001-1269	1
2012-10-13 02:29:23	2012-10-13 12:29:23	VR2W-105220	A69-9001-1269	1
2012-10-13 03:24:07	2012-10-13 13:24:07	VR2W-105220	A69-9001-1269	1
2012-10-13 06:07:44	2012-10-13 16:07:44	VR2W-105220	A69-9001-1269	1
2012-10-13 06:32:31	2012-10-13 16:32:31	VR2W-105220	A69-9001-1269	1
2012-10-13 23:49:27	2012-10-14 09:49:27	VR2W-105220	A69-9001-1269	1
2012-10-14 04:50:44	2012-10-14 14:50:44	VR2W-105220	A69-9001-1269	1
2012-10-14 04:54:05	2012-10-14 14:54:05	VR2W-105220	A69-9001-1269	1
2012-10-15 01:30:34	2012-10-15 11:30:34	VR2W-105220	A69-9001-1269	1
2012-10-15 02:19:21	2012-10-15 12:19:21	VR2W-105220	A69-9001-1269	1
2012-10-15 02:37:46	2012-10-15 12:37:46	VR2W-105221	A69-9001-1269	1
2012-10-15 02:58:10	2012-10-15 12:58:10	VR2W-105220	A69-9001-1269	1
2012-10-15 05:16:29	2012-10-15 15:16:29	VR2W-105220	A69-9001-1269	1
2012-10-15 05:59:15	2012-10-15 15:59:15	VR2W-105220	A69-9001-1269	1
2012-10-16 01:13:10	2012-10-16 11:13:10	VR2W-105220	A69-9001-1269	1
2012-10-16 03:00:13	2012-10-16 13:00:13	VR2W-105220	A69-9001-1269	1
2012-10-16 03:32:48	2012-10-16 13:32:48	VR2W-105220	A69-9001-1269	1
2012-10-16 04:46:16	2012-10-16 14:46:16	VR2W-105220	A69-9001-1269	1
2012-10-16 05:10:41	2012-10-16 15:10:41	VR2W-105220	A69-9001-1269	1
2012-10-16 05:21:03	2012-10-16 15:21:03	VR2W-105220	A69-9001-1269	1
2012-10-16 06:11:04	2012-10-16 16:11:04	VR2W-105220	A69-9001-1269	1
2012-10-16 06:43:21	2012-10-16 16:43:21	VR2W-105220	A69-9001-1269	1
2012-10-17 04:47:06	2012-10-17 14:47:06	VR2W-105220	A69-9001-1269	1
2012-10-17 21:12:17	2012-10-18 07:12:17	VR2W-105221	A69-9001-1269	1
2012-10-18 02:42:14	2012-10-18 12:42:14	VR2W-105220	A69-9001-1269	1
2012-10-18 03:56:38	2012-10-18 13:56:38	VR2W-105220	A69-9001-1269	1
2012-10-19 23:00:32	2012-10-20 09:00:32	VR2W-105220	A69-9001-1269	1
2012-10-20 03:13:00	2012-10-20 13:13:00	VR2W-105220	A69-9001-1269	1
2012-10-20 03:20:52	2012-10-20 13:20:52	VR2W-105220	A69-9001-1269	1
2012-10-20 03:31:35	2012-10-20 13:31:35	VR2W-105220	A69-9001-1269	1
2012-10-20 03:35:54	2012-10-20 13:35:54	VR2W-105220	A69-9001-1269	1
2012-10-20 04:05:10	2012-10-20 14:05:10	VR2W-105220	A69-9001-1269	1
2012-10-20 04:20:46	2012-10-20 14:20:46	VR2W-105220	A69-9001-1269	1
2012-10-20 05:01:47	2012-10-20 15:01:47	VR2W-105220	A69-9001-1269	1
2012-10-20 05:06:18	2012-10-20 15:06:18	VR2W-105220	A69-9001-1269	1
2012-10-20 05:34:24	2012-10-20 15:34:24	VR2W-105220	A69-9001-1269	1
2012-10-20 05:56:14	2012-10-20 15:56:14	VR2W-105220	A69-9001-1269	1
2012-10-20 06:05:43	2012-10-20 16:05:43	VR2W-105220	A69-9001-1269	1
2012-10-20 06:31:23	2012-10-20 16:31:23	VR2W-105220	A69-9001-1269	1
2012-10-21 01:02:37	2012-10-21 11:02:37	VR2W-105220	A69-9001-1269	1
2012-10-21 04:16:20	2012-10-21 14:16:20	VR2W-105220	A69-9001-1269	1
2012-10-21 23:30:35	2012-10-22 09:30:35	VR2W-105220	A69-9001-1269	1
2012-10-22 00:51:30	2012-10-22 10:51:30	VR2W-105220	A69-9001-1269	1
2012-10-22 01:19:11	2012-10-22 11:19:11	VR2W-105220	A69-9001-1269	1
2012-10-22 03:48:10	2012-10-22 13:48:10	VR2W-105220	A69-9001-1269	1
2012-10-22 04:00:16	2012-10-22 14:00:16	VR2W-105220	A69-9001-1269	1
2012-10-23 00:14:38	2012-10-23 10:14:38	VR2W-105220	A69-9001-1269	1
2012-10-23 02:46:39	2012-10-23 12:46:39	VR2W-105220	A69-9001-1269	1
2012-10-23 04:15:45	2012-10-23 14:15:45	VR2W-105220	A69-9001-1269	1
2012-10-25 05:32:00	2012-10-25 15:32:00	VR2W-105220	A69-9001-1269	1
2012-10-25 06:08:33	2012-10-25 16:08:33	VR2W-105220	A69-9001-1269	1
2012-10-25 22:00:00	2012-10-26 08:00:00	VR2W-105221	A69-9001-1269	1
2012-10-26 00:23:52	2012-10-26 10:23:52	VR2W-105220	A69-9001-1269	1
2012-10-26 01:33:15	2012-10-26 11:33:15	VR2W-105220	A69-9001-1269	1
2012-10-26 03:34:10	2012-10-26 13:34:10	VR2W-105220	A69-9001-1269	1
2012-10-26 05:09:08	2012-10-26 15:09:08	VR2W-105221	A69-9001-1269	1
2012-10-26 23:24:22	2012-10-27 09:24:22	VR2W-105220	A69-9001-1269	1
2012-10-27 03:45:12	2012-10-27 13:45:12	VR2W-105220	A69-9001-1269	1
2012-10-28 05:21:57	2012-10-28 15:21:57	VR2W-105220	A69-9001-1269	1
2012-10-28 06:05:20	2012-10-28 16:05:20	VR2W-105220	A69-9001-1269	1
2012-10-28 06:16:31	2012-10-28 16:16:31	VR2W-105220	A69-9001-1269	1
2012-10-28 06:35:47	2012-10-28 16:35:47	VR2W-105220	A69-9001-1269	1
2012-10-29 01:14:45	2012-10-29 11:14:45	VR2W-105220	A69-9001-1269	1
2012-10-29 03:29:21	2012-10-29 13:29:21	VR2W-105220	A69-9001-1269	1
2012-10-30 05:13:24	2012-10-30 15:13:24	VR2W-105220	A69-9001-1269	1
2012-10-30 06:16:54	2012-10-30 16:16:54	VR2W-105220	A69-9001-1269	1
2012-10-31 04:58:18	2012-10-31 14:58:18	VR2W-105220	A69-9001-1269	1
2012-10-31 05:03:12	2012-10-31 15:03:12	VR2W-105220	A69-9001-1269	1
2012-11-01 02:53:17	2012-11-01 12:53:17	VR2W-105220	A69-9001-1269	1
2012-11-01 02:58:00	2012-11-01 12:58:00	VR2W-105220	A69-9001-1269	1
2012-11-01 05:47:12	2012-11-01 15:47:12	VR2W-105220	A69-9001-1269	1
2012-11-01 05:48:37	2012-11-01 15:48:37	VR2W-105221	A69-9001-1269	1
2012-11-02 22:26:10	2012-11-03 08:26:10	VR2W-105220	A69-9001-1269	1
2012-11-03 05:10:04	2012-11-03 15:10:04	VR2W-105220	A69-9001-1269	1
2012-11-03 05:14:08	2012-11-03 15:14:08	VR2W-105220	A69-9001-1269	1
2012-11-03 05:19:02	2012-11-03 15:19:02	VR2W-105220	A69-9001-1269	1
2012-11-03 06:22:50	2012-11-03 16:22:50	VR2W-105220	A69-9001-1269	1
2012-11-04 00:29:06	2012-11-04 10:29:06	VR2W-105220	A69-9001-1269	1
2012-11-04 01:21:38	2012-11-04 11:21:38	VR2W-105220	A69-9001-1269	1
2012-11-05 04:45:35	2012-11-05 14:45:35	VR2W-105220	A69-9001-1269	1
2012-11-05 07:40:29	2012-11-05 17:40:29	VR2W-105220	A69-9001-1269	1
2012-11-05 23:33:22	2012-11-06 09:33:22	VR2W-105220	A69-9001-1269	1
2012-11-06 05:18:17	2012-11-06 15:18:17	VR2W-105220	A69-9001-1269	1
2012-11-06 05:57:08	2012-11-06 15:57:08	VR2W-105220	A69-9001-1269	1
2012-11-07 01:14:00	2012-11-07 11:14:00	VR2W-105220	A69-9001-1269	1
2012-11-08 00:47:49	2012-11-08 10:47:49	VR2W-105220	A69-9001-1269	1
2012-11-08 01:33:40	2012-11-08 11:33:40	VR2W-105220	A69-9001-1269	1
2012-11-09 06:09:58	2012-11-09 16:09:58	VR2W-105220	A69-9001-1269	1
2012-11-09 06:59:40	2012-11-09 16:59:40	VR2W-105220	A69-9001-1269	1
2012-11-10 01:08:03	2012-11-10 11:08:03	VR2W-105220	A69-9001-1269	1
2012-11-10 04:07:30	2012-11-10 14:07:30	VR2W-105220	A69-9001-1269	1
2012-11-11 06:09:06	2012-11-11 16:09:06	VR2W-105220	A69-9001-1269	1
2012-11-12 03:49:59	2012-11-12 13:49:59	VR2W-105220	A69-9001-1269	1
2012-11-15 03:37:51	2012-11-15 13:37:51	VR2W-105220	A69-9001-1269	1
2012-11-15 22:08:57	2012-11-16 08:08:57	VR2W-105220	A69-9001-1269	1
2012-11-16 04:56:07	2012-11-16 14:56:07	VR2W-105220	A69-9001-1269	1
2012-11-17 00:28:55	2012-11-17 10:28:55	VR2W-105220	A69-9001-1269	1
2012-11-19 19:55:13	2012-11-20 05:55:13	VR2W-105220	A69-9001-1269	0
2012-11-19 20:44:33	2012-11-20 06:44:33	VR2W-105220	A69-9001-1269	1
2012-11-20 01:13:10	2012-11-20 11:13:10	VR2W-105221	A69-9001-1269	1
2012-11-22 00:57:28	2012-11-22 10:57:28	VR2W-105220	A69-9001-1269	1
2012-11-24 21:44:36	2012-11-25 07:44:36	VR2W-105221	A69-9001-1269	1
2012-11-25 02:49:57	2012-11-25 12:49:57	VR2W-105221	A69-9001-1269	1
2012-11-25 06:20:18	2012-11-25 16:20:18	VR2W-105220	A69-9001-1269	1
2012-11-28 03:57:02	2012-11-28 13:57:02	VR2W-105220	A69-9001-1269	1
2012-11-28 05:58:38	2012-11-28 15:58:38	VR2W-105220	A69-9001-1269	1
2012-11-29 02:13:14	2012-11-29 12:13:14	VR2W-105220	A69-9001-1269	1
2012-11-29 06:15:02	2012-11-29 16:15:02	VR2W-105220	A69-9001-1269	1
2012-11-29 21:08:37	2012-11-30 07:08:37	VR2W-105220	A69-9001-1269	1
2012-11-30 03:48:08	2012-11-30 13:48:08	VR2W-105220	A69-9001-1269	1
2012-12-01 22:15:51	2012-12-02 08:15:51	VR2W-105220	A69-9001-1269	1
2012-12-02 04:54:03	2012-12-02 14:54:03	VR2W-105220	A69-9001-1269	1
2012-12-02 22:14:20	2012-12-03 08:14:20	VR2W-105220	A69-9001-1269	1
2012-12-05 06:20:44	2012-12-05 16:20:44	VR2W-105220	A69-9001-1269	1
2012-12-06 04:39:05	2012-12-06 14:39:05	VR2W-105220	A69-9001-1269	1
2012-12-10 02:09:27	2012-12-10 12:09:27	VR2W-105220	A69-9001-1269	1
2012-12-10 21:00:51	2012-12-11 07:00:51	VR2W-105220	A69-9001-1269	1
2012-12-11 04:13:07	2012-12-11 14:13:07	VR2W-105220	A69-9001-1269	1
2012-12-12 03:52:22	2012-12-12 13:52:22	VR2W-105220	A69-9001-1269	1
2012-12-13 02:26:26	2012-12-13 12:26:26	VR2W-105220	A69-9001-1269	1
2012-12-13 03:39:29	2012-12-13 13:39:29	VR2W-105220	A69-9001-1269	1
2012-12-13 07:35:04	2012-12-13 17:35:04	VR2W-105220	A69-9001-1269	1
2012-12-15 20:35:06	2012-12-16 06:35:06	VR2W-105220	A69-9001-1269	1
2012-12-15 20:46:24	2012-12-16 06:46:24	VR2W-105220	A69-9001-1269	1
2012-12-15 22:46:48	2012-12-16 08:46:48	VR2W-105220	A69-9001-1269	1
2012-12-16 04:06:38	2012-12-16 14:06:38	VR2W-105220	A69-9001-1269	1
2012-12-17 21:03:34	2012-12-18 07:03:34	VR2W-105220	A69-9001-1269	1
2012-12-17 22:29:32	2012-12-18 08:29:32	VR2W-105220	A69-9001-1269	1
2012-12-23 05:09:23	2012-12-23 15:09:23	VR2W-105220	A69-9001-1269	1
2012-12-24 21:49:42	2012-12-25 07:49:42	VR2W-105220	A69-9001-1269	1
2012-12-27 02:57:18	2012-12-27 12:57:18	VR2W-105220	A69-9001-1269	1
2012-12-27 03:00:37	2012-12-27 13:00:37	VR2W-105220	A69-9001-1269	1
2012-12-27 03:18:34	2012-12-27 13:18:34	VR2W-105220	A69-9001-1269	1
2013-01-17 00:36:50	2013-01-17 10:36:50	VR2W-105220	A69-9001-1269	1
2013-01-18 20:05:18	2013-01-19 06:05:18	VR2W-105220	A69-9001-1269	0
2013-01-18 20:08:49	2013-01-19 06:08:49	VR2W-105220	A69-9001-1269	0
2013-01-18 22:18:46	2013-01-19 08:18:46	VR2W-105220	A69-9001-1269	1
2013-01-20 07:12:57	2013-01-20 17:12:57	VR2W-105220	A69-9001-1269	1
2013-01-20 21:14:37	2013-01-21 07:14:37	VR2W-105220	A69-9001-1269	1
2013-01-21 09:56:52	2013-01-21 19:56:52	VR2W-105220	A69-9001-1269	0
2013-01-21 10:24:29	2013-01-21 20:24:29	VR2W-105220	A69-9001-1269	0
2013-01-21 10:44:34	2013-01-21 20:44:34	VR2W-105220	A69-9001-1269	0
2013-01-21 11:02:02	2013-01-21 21:02:02	VR2W-105220	A69-9001-1269	0
2013-01-21 11:52:03	2013-01-21 21:52:03	VR2W-105220	A69-9001-1269	0
2013-01-21 13:00:08	2013-01-21 23:00:08	VR2W-105220	A69-9001-1269	0
2013-01-21 13:07:58	2013-01-21 23:07:58	VR2W-105220	A69-9001-1269	0
2013-01-21 21:06:48	2013-01-22 07:06:48	VR2W-105221	A69-9001-1269	1
2013-01-21 21:46:25	2013-01-22 07:46:25	VR2W-105221	A69-9001-1269	1
2013-01-21 23:07:45	2013-01-22 09:07:45	VR2W-105221	A69-9001-1269	1
2013-01-21 23:30:19	2013-01-22 09:30:19	VR2W-105221	A69-9001-1269	1
2013-01-21 23:45:33	2013-01-22 09:45:33	VR2W-105220	A69-9001-1269	1
2013-01-22 06:20:34	2013-01-22 16:20:34	VR2W-105221	A69-9001-1269	1
2013-01-26 02:27:24	2013-01-26 12:27:24	VR2W-105220	A69-9001-1269	1
2013-01-26 02:46:57	2013-01-26 12:46:57	VR2W-105220	A69-9001-1269	1
2013-01-26 05:01:42	2013-01-26 15:01:42	VR2W-105221	A69-9001-1269	1
2013-01-27 03:31:57	2013-01-27 13:31:57	VR2W-105220	A69-9001-1269	1
2013-01-27 03:42:56	2013-01-27 13:42:56	VR2W-105220	A69-9001-1269	1
2013-01-27 20:36:12	2013-01-28 06:36:12	VR2W-105220	A69-9001-1269	1
2013-01-27 20:40:57	2013-01-28 06:40:57	VR2W-105220	A69-9001-1269	1
2013-01-28 03:05:55	2013-01-28 13:05:55	VR2W-105220	A69-9001-1269	1
2013-01-28 03:10:30	2013-01-28 13:10:30	VR2W-105220	A69-9001-1269	1
2013-01-28 03:40:40	2013-01-28 13:40:40	VR2W-105220	A69-9001-1269	1
2013-01-28 06:20:27	2013-01-28 16:20:27	VR2W-105220	A69-9001-1269	1
2013-01-28 06:34:19	2013-01-28 16:34:19	VR2W-105220	A69-9001-1269	1
2013-01-31 21:02:11	2013-02-01 07:02:11	VR2W-105221	A69-9001-1269	1
2013-02-01 07:50:04	2013-02-01 17:50:04	VR2W-105220	A69-9001-1269	1
2013-02-02 01:44:13	2013-02-02 11:44:13	VR2W-105220	A69-9001-1269	1
2013-02-02 06:20:09	2013-02-02 16:20:09	VR2W-105220	A69-9001-1269	1
2013-02-05 04:57:57	2013-02-05 14:57:57	VR2W-105220	A69-9001-1269	1
2013-02-07 06:56:59	2013-02-07 16:56:59	VR2W-105220	A69-9001-1269	1
