# Supplementary material for: Simulated Macro-Algal Outbreak Triggers a Large-Scale Response on Coral Reefs
Source: PLoS One. 2015 Jul 14;10(7):e0132895. doi: 10.1371/journal.pone.0132895 (PMC4501832; doi:10.1371/journal.pone.0132895)
Supplement: S1 Dataset — Data has been separated into three sub-folders; video data, visual transect data and individual fishes’ acoustic detection data. (ZIP) [file pone.0132895.s001.zip › Raw Data/Spatial/Scarid/Processed/1271MS.xlsx]

## Sheet: 1271MS.csv
ï»¿Date and Time (UTC)	Local time	Receiver	Transmitter	Day/night code
	10			06:30:00
	2011-04-21			18:30:00
2012-04-16 00:44:26	2012-04-16 10:44:26	VR2W-112615	A69-9001-1271	1
2012-04-16 02:07:44	2012-04-16 12:07:44	VR2W-112615	A69-9001-1271	1
2012-04-16 04:10:12	2012-04-16 14:10:12	VR2W-112615	A69-9001-1271	1
2012-04-16 04:22:15	2012-04-16 14:22:15	VR2W-112615	A69-9001-1271	1
2012-04-16 08:05:35	2012-04-16 18:05:35	VR2W-112615	A69-9001-1271	1
2012-04-16 22:51:10	2012-04-17 08:51:10	VR2W-112615	A69-9001-1271	1
2012-04-18 01:49:09	2012-04-18 11:49:09	VR2W-112615	A69-9001-1271	1
2012-04-19 01:14:34	2012-04-19 11:14:34	VR2W-112615	A69-9001-1271	1
2012-04-19 07:21:46	2012-04-19 17:21:46	VR2W-112616	A69-9001-1271	1
2012-04-19 23:07:41	2012-04-20 09:07:41	VR2W-112615	A69-9001-1271	1
2012-04-20 06:00:38	2012-04-20 16:00:38	VR2W-112616	A69-9001-1271	1
2012-04-21 00:26:28	2012-04-21 10:26:28	VR2W-112615	A69-9001-1271	1
2012-04-21 00:33:32	2012-04-21 10:33:32	VR2W-112615	A69-9001-1271	1
2012-04-21 05:10:09	2012-04-21 15:10:09	VR2W-112616	A69-9001-1271	1
2012-04-21 06:13:27	2012-04-21 16:13:27	VR2W-112616	A69-9001-1271	1
2012-04-21 06:27:42	2012-04-21 16:27:42	VR2W-112615	A69-9001-1271	1
2012-04-21 07:08:35	2012-04-21 17:08:35	VR2W-112616	A69-9001-1271	1
2012-04-21 22:00:58	2012-04-22 08:00:58	VR2W-112615	A69-9001-1271	1
2012-04-22 22:22:11	2012-04-23 08:22:11	VR2W-112614	A69-9001-1271	1
2012-04-23 02:22:51	2012-04-23 12:22:51	VR2W-112616	A69-9001-1271	1
2012-04-23 23:16:46	2012-04-24 09:16:46	VR2W-112615	A69-9001-1271	1
2012-04-24 02:10:21	2012-04-24 12:10:21	VR2W-112616	A69-9001-1271	1
2012-04-24 02:50:11	2012-04-24 12:50:11	VR2W-112616	A69-9001-1271	1
2012-04-24 03:20:48	2012-04-24 13:20:48	VR2W-112616	A69-9001-1271	1
2012-04-24 07:02:25	2012-04-24 17:02:25	VR2W-112616	A69-9001-1271	1
2012-04-24 07:12:53	2012-04-24 17:12:53	VR2W-112616	A69-9001-1271	1
2012-04-25 00:20:07	2012-04-25 10:20:07	VR2W-112616	A69-9001-1271	1
2012-04-25 20:54:11	2012-04-26 06:54:11	VR2W-112616	A69-9001-1271	1
2012-04-25 21:41:59	2012-04-26 07:41:59	VR2W-112616	A69-9001-1271	1
2012-04-25 23:11:41	2012-04-26 09:11:41	VR2W-112616	A69-9001-1271	1
2012-04-25 23:32:07	2012-04-26 09:32:07	VR2W-112616	A69-9001-1271	1
2012-04-26 00:29:57	2012-04-26 10:29:57	VR2W-112616	A69-9001-1271	1
2012-04-26 04:46:29	2012-04-26 14:46:29	VR2W-112616	A69-9001-1271	1
2012-04-26 05:50:33	2012-04-26 15:50:33	VR2W-112616	A69-9001-1271	1
2012-04-26 07:28:53	2012-04-26 17:28:53	VR2W-112616	A69-9001-1271	1
2012-04-26 22:34:09	2012-04-27 08:34:09	VR2W-112613	A69-9001-1271	1
2012-04-27 00:35:06	2012-04-27 10:35:06	VR2W-112612	A69-9001-1271	1
2012-04-27 04:43:35	2012-04-27 14:43:35	VR2W-112616	A69-9001-1271	1
2012-04-28 04:52:37	2012-04-28 14:52:37	VR2W-112614	A69-9001-1271	1
2012-04-28 21:34:47	2012-04-29 07:34:47	VR2W-112615	A69-9001-1271	1
2012-04-30 01:54:06	2012-04-30 11:54:06	VR2W-112615	A69-9001-1271	1
2012-04-30 04:27:46	2012-04-30 14:27:46	VR2W-112615	A69-9001-1271	1
2012-05-01 05:37:22	2012-05-01 15:37:22	VR2W-112616	A69-9001-1271	1
2012-05-01 20:57:42	2012-05-02 06:57:42	VR2W-112616	A69-9001-1271	1
2012-05-01 21:28:46	2012-05-02 07:28:46	VR2W-112618	A69-9001-1271	1
2012-05-01 21:32:54	2012-05-02 07:32:54	VR2W-112618	A69-9001-1271	1
2012-05-01 21:36:16	2012-05-02 07:36:16	VR2W-112618	A69-9001-1271	1
2012-05-01 21:39:43	2012-05-02 07:39:43	VR2W-112618	A69-9001-1271	1
2012-05-03 21:16:00	2012-05-04 07:16:00	VR2W-112618	A69-9001-1271	1
2012-05-03 21:38:17	2012-05-04 07:38:17	VR2W-112614	A69-9001-1271	1
2012-05-04 01:23:09	2012-05-04 11:23:09	VR2W-112614	A69-9001-1271	1
2012-05-04 02:36:29	2012-05-04 12:36:29	VR2W-112615	A69-9001-1271	1
2012-05-04 04:42:35	2012-05-04 14:42:35	VR2W-112616	A69-9001-1271	1
2012-05-04 06:04:59	2012-05-04 16:04:59	VR2W-112616	A69-9001-1271	1
2012-05-05 05:54:20	2012-05-05 15:54:20	VR2W-112616	A69-9001-1271	1
2012-05-05 06:33:32	2012-05-05 16:33:32	VR2W-112616	A69-9001-1271	1
2012-05-05 06:41:09	2012-05-05 16:41:09	VR2W-112616	A69-9001-1271	1
2012-05-06 02:33:19	2012-05-06 12:33:19	VR2W-112614	A69-9001-1271	1
2012-05-06 22:03:44	2012-05-07 08:03:44	VR2W-112613	A69-9001-1271	1
2012-05-10 22:31:27	2012-05-11 08:31:27	VR2W-112615	A69-9001-1271	1
2012-05-12 00:52:40	2012-05-12 10:52:40	VR2W-112615	A69-9001-1271	1
2012-05-13 01:18:00	2012-05-13 11:18:00	VR2W-112615	A69-9001-1271	1
2012-05-14 05:18:10	2012-05-14 15:18:10	VR2W-112615	A69-9001-1271	1
2012-05-14 06:33:21	2012-05-14 16:33:21	VR2W-112616	A69-9001-1271	1
2012-05-15 00:06:42	2012-05-15 10:06:42	VR2W-112613	A69-9001-1271	1
2012-05-15 00:14:07	2012-05-15 10:14:07	VR2W-112615	A69-9001-1271	1
2012-05-15 03:05:09	2012-05-15 13:05:09	VR2W-112616	A69-9001-1271	1
2012-05-15 06:59:38	2012-05-15 16:59:38	VR2W-112616	A69-9001-1271	1
2012-05-17 22:07:26	2012-05-18 08:07:26	VR2W-112613	A69-9001-1271	1
2012-05-18 04:32:51	2012-05-18 14:32:51	VR2W-112616	A69-9001-1271	1
2012-05-18 22:17:37	2012-05-19 08:17:37	VR2W-112613	A69-9001-1271	1
2012-05-19 22:02:18	2012-05-20 08:02:18	VR2W-112613	A69-9001-1271	1
2012-05-20 03:34:09	2012-05-20 13:34:09	VR2W-112615	A69-9001-1271	1
2012-05-20 05:13:17	2012-05-20 15:13:17	VR2W-112615	A69-9001-1271	1
2012-05-20 05:17:14	2012-05-20 15:17:14	VR2W-112615	A69-9001-1271	1
2012-05-20 21:11:10	2012-05-21 07:11:10	VR2W-112618	A69-9001-1271	1
2012-05-21 03:42:47	2012-05-21 13:42:47	VR2W-112616	A69-9001-1271	1
2012-05-23 03:34:13	2012-05-23 13:34:13	VR2W-112617	A69-9001-1271	1
2012-05-23 05:20:31	2012-05-23 15:20:31	VR2W-112615	A69-9001-1271	1
2012-05-23 21:26:46	2012-05-24 07:26:46	VR2W-112617	A69-9001-1271	1
2012-05-23 21:34:39	2012-05-24 07:34:39	VR2W-112618	A69-9001-1271	1
2012-05-23 21:39:13	2012-05-24 07:39:13	VR2W-112617	A69-9001-1271	1
2012-05-23 22:01:40	2012-05-24 08:01:40	VR2W-112615	A69-9001-1271	1
2012-05-25 02:57:31	2012-05-25 12:57:31	VR2W-112616	A69-9001-1271	1
2012-05-25 04:19:52	2012-05-25 14:19:52	VR2W-112615	A69-9001-1271	1
2012-05-25 05:07:43	2012-05-25 15:07:43	VR2W-112615	A69-9001-1271	1
2012-05-26 01:22:14	2012-05-26 11:22:14	VR2W-112615	A69-9001-1271	1
2012-05-27 06:33:47	2012-05-27 16:33:47	VR2W-112616	A69-9001-1271	1
2012-05-28 01:47:07	2012-05-28 11:47:07	VR2W-112616	A69-9001-1271	1
2012-05-29 00:39:59	2012-05-29 10:39:59	VR2W-112616	A69-9001-1271	1
2012-05-30 00:34:26	2012-05-30 10:34:26	VR2W-112614	A69-9001-1271	1
2012-05-30 00:50:02	2012-05-30 10:50:02	VR2W-112615	A69-9001-1271	1
2012-05-31 21:08:49	2012-06-01 07:08:49	VR2W-112616	A69-9001-1271	1
2012-06-01 00:19:46	2012-06-01 10:19:46	VR2W-112614	A69-9001-1271	1
2012-06-01 02:10:35	2012-06-01 12:10:35	VR2W-112615	A69-9001-1271	1
2012-06-03 01:34:05	2012-06-03 11:34:05	VR2W-112614	A69-9001-1271	1
2012-06-05 03:33:54	2012-06-05 13:33:54	VR2W-112614	A69-9001-1271	1
2012-06-05 03:46:07	2012-06-05 13:46:07	VR2W-112615	A69-9001-1271	1
2012-06-05 07:46:09	2012-06-05 17:46:09	VR2W-112616	A69-9001-1271	1
2012-06-06 06:23:30	2012-06-06 16:23:30	VR2W-112615	A69-9001-1271	1
2012-06-07 06:15:54	2012-06-07 16:15:54	VR2W-112616	A69-9001-1271	1
2012-06-08 22:06:33	2012-06-09 08:06:33	VR2W-112614	A69-9001-1271	1
2012-06-09 21:04:50	2012-06-10 07:04:50	VR2W-112618	A69-9001-1271	1
2012-06-09 21:09:33	2012-06-10 07:09:33	VR2W-112618	A69-9001-1271	1
2012-06-09 21:21:29	2012-06-10 07:21:29	VR2W-112618	A69-9001-1271	1
2012-06-09 21:31:57	2012-06-10 07:31:57	VR2W-112618	A69-9001-1271	1
2012-06-09 23:05:07	2012-06-10 09:05:07	VR2W-112613	A69-9001-1271	1
2012-06-11 01:16:19	2012-06-11 11:16:19	VR2W-112614	A69-9001-1271	1
2012-06-11 21:37:49	2012-06-12 07:37:49	VR2W-112616	A69-9001-1271	1
2012-06-12 21:56:04	2012-06-13 07:56:04	VR2W-112618	A69-9001-1271	1
2012-06-12 22:51:23	2012-06-13 08:51:23	VR2W-112615	A69-9001-1271	1
2012-06-12 23:15:28	2012-06-13 09:15:28	VR2W-112615	A69-9001-1271	1
2012-06-12 23:24:40	2012-06-13 09:24:40	VR2W-112615	A69-9001-1271	1
2012-06-13 01:28:16	2012-06-13 11:28:16	VR2W-112615	A69-9001-1271	1
2012-06-13 02:22:10	2012-06-13 12:22:10	VR2W-112615	A69-9001-1271	1
2012-06-13 03:28:01	2012-06-13 13:28:01	VR2W-112615	A69-9001-1271	1
2012-06-13 03:47:23	2012-06-13 13:47:23	VR2W-112615	A69-9001-1271	1
2012-06-13 21:22:04	2012-06-14 07:22:04	VR2W-112618	A69-9001-1271	1
2012-06-13 21:55:59	2012-06-14 07:55:59	VR2W-112615	A69-9001-1271	1
2012-06-14 22:32:08	2012-06-15 08:32:08	VR2W-112611	A69-9001-1271	1
2012-06-15 00:08:13	2012-06-15 10:08:13	VR2W-112611	A69-9001-1271	1
2012-06-15 00:23:54	2012-06-15 10:23:54	VR2W-112611	A69-9001-1271	1
2012-06-15 00:43:25	2012-06-15 10:43:25	VR2W-112613	A69-9001-1271	1
2012-06-15 21:01:16	2012-06-16 07:01:16	VR2W-112618	A69-9001-1271	1
2012-06-17 00:14:51	2012-06-17 10:14:51	VR2W-112614	A69-9001-1271	1
2012-06-18 21:30:52	2012-06-19 07:30:52	VR2W-112618	A69-9001-1271	1
2012-06-20 00:21:01	2012-06-20 10:21:01	VR2W-112619	A69-9001-1271	1
2012-06-20 00:24:53	2012-06-20 10:24:53	VR2W-112619	A69-9001-1271	1
2012-06-20 22:44:21	2012-06-21 08:44:21	VR2W-112614	A69-9001-1271	1
2012-06-22 04:42:14	2012-06-22 14:42:14	VR2W-112615	A69-9001-1271	1
2012-06-22 06:56:12	2012-06-22 16:56:12	VR2W-112616	A69-9001-1271	1
2012-06-22 07:46:27	2012-06-22 17:46:27	VR2W-112616	A69-9001-1271	1
2012-06-23 03:01:50	2012-06-23 13:01:50	VR2W-112616	A69-9001-1271	1
2012-06-24 06:40:08	2012-06-24 16:40:08	VR2W-112616	A69-9001-1271	1
2012-06-25 00:23:19	2012-06-25 10:23:19	VR2W-112616	A69-9001-1271	1
2012-06-25 22:35:35	2012-06-26 08:35:35	VR2W-112618	A69-9001-1271	1
2012-06-26 00:21:43	2012-06-26 10:21:43	VR2W-112615	A69-9001-1271	1
2012-06-26 07:43:40	2012-06-26 17:43:40	VR2W-112616	A69-9001-1271	1
2012-06-27 01:58:12	2012-06-27 11:58:12	VR2W-112615	A69-9001-1271	1
2012-06-27 21:51:10	2012-06-28 07:51:10	VR2W-112616	A69-9001-1271	1
2012-06-27 22:44:24	2012-06-28 08:44:24	VR2W-112613	A69-9001-1271	1
2012-06-27 22:49:30	2012-06-28 08:49:30	VR2W-112612	A69-9001-1271	1
2012-06-27 22:59:20	2012-06-28 08:59:20	VR2W-112611	A69-9001-1271	1
2012-06-28 04:08:25	2012-06-28 14:08:25	VR2W-112615	A69-9001-1271	1
2012-06-29 04:00:38	2012-06-29 14:00:38	VR2W-112616	A69-9001-1271	1
2012-06-29 21:25:46	2012-06-30 07:25:46	VR2W-112618	A69-9001-1271	1
2012-06-29 21:29:24	2012-06-30 07:29:24	VR2W-112618	A69-9001-1271	1
2012-06-29 23:31:39	2012-06-30 09:31:39	VR2W-112611	A69-9001-1271	1
2012-06-30 00:28:46	2012-06-30 10:28:46	VR2W-112613	A69-9001-1271	1
2012-06-30 00:34:38	2012-06-30 10:34:38	VR2W-112616	A69-9001-1271	1
2012-07-01 00:34:57	2012-07-01 10:34:57	VR2W-112615	A69-9001-1271	1
2012-07-01 22:22:47	2012-07-02 08:22:47	VR2W-112613	A69-9001-1271	1
2012-07-02 23:26:04	2012-07-03 09:26:04	VR2W-112614	A69-9001-1271	1
2012-07-03 21:16:35	2012-07-04 07:16:35	VR2W-112617	A69-9001-1271	1
2012-07-04 01:48:54	2012-07-04 11:48:54	VR2W-112612	A69-9001-1271	1
2012-07-04 02:41:23	2012-07-04 12:41:23	VR2W-112616	A69-9001-1271	1
2012-07-04 21:50:31	2012-07-05 07:50:31	VR2W-112618	A69-9001-1271	1
2012-07-04 22:52:21	2012-07-05 08:52:21	VR2W-112613	A69-9001-1271	1
2012-07-05 00:43:27	2012-07-05 10:43:27	VR2W-112614	A69-9001-1271	1
2012-07-05 21:42:25	2012-07-06 07:42:25	VR2W-112618	A69-9001-1271	1
2012-07-05 21:46:49	2012-07-06 07:46:49	VR2W-112618	A69-9001-1271	1
2012-07-05 22:03:54	2012-07-06 08:03:54	VR2W-112618	A69-9001-1271	1
2012-07-06 07:05:39	2012-07-06 17:05:39	VR2W-112616	A69-9001-1271	1
2012-07-06 22:32:00	2012-07-07 08:32:00	VR2W-112618	A69-9001-1271	1
2012-07-07 05:22:55	2012-07-07 15:22:55	VR2W-112616	A69-9001-1271	1
2012-07-07 05:31:18	2012-07-07 15:31:18	VR2W-112616	A69-9001-1271	1
2012-07-07 22:16:40	2012-07-08 08:16:40	VR2W-112618	A69-9001-1271	1
2012-07-08 06:25:13	2012-07-08 16:25:13	VR2W-112616	A69-9001-1271	1
2012-07-08 22:01:46	2012-07-09 08:01:46	VR2W-112618	A69-9001-1271	1
2012-07-08 23:37:24	2012-07-09 09:37:24	VR2W-112615	A69-9001-1271	1
2012-07-09 04:43:44	2012-07-09 14:43:44	VR2W-112616	A69-9001-1271	1
2012-07-09 22:55:25	2012-07-10 08:55:25	VR2W-112615	A69-9001-1271	1
2012-07-09 23:51:23	2012-07-10 09:51:23	VR2W-112615	A69-9001-1271	1
2012-07-10 01:48:28	2012-07-10 11:48:28	VR2W-112615	A69-9001-1271	1
2012-07-10 01:57:54	2012-07-10 11:57:54	VR2W-112615	A69-9001-1271	1
2012-07-10 05:17:43	2012-07-10 15:17:43	VR2W-112616	A69-9001-1271	1
2012-07-11 07:27:59	2012-07-11 17:27:59	VR2W-112615	A69-9001-1271	1
2012-07-12 22:09:12	2012-07-13 08:09:12	VR2W-112615	A69-9001-1271	1
2012-07-14 05:31:59	2012-07-14 15:31:59	VR2W-112615	A69-9001-1271	1
2012-07-14 05:43:52	2012-07-14 15:43:52	VR2W-112615	A69-9001-1271	1
2012-07-14 21:08:12	2012-07-15 07:08:12	VR2W-112618	A69-9001-1271	1
2012-07-15 00:20:22	2012-07-15 10:20:22	VR2W-112616	A69-9001-1271	1
2012-07-15 01:34:24	2012-07-15 11:34:24	VR2W-112615	A69-9001-1271	1
2012-07-15 01:47:51	2012-07-15 11:47:51	VR2W-112615	A69-9001-1271	1
2012-07-15 01:51:16	2012-07-15 11:51:16	VR2W-112615	A69-9001-1271	1
2012-07-15 02:07:09	2012-07-15 12:07:09	VR2W-112615	A69-9001-1271	1
2012-07-15 02:11:55	2012-07-15 12:11:55	VR2W-112615	A69-9001-1271	1
2012-07-15 05:05:58	2012-07-15 15:05:58	VR2W-112616	A69-9001-1271	1
2012-07-15 21:55:35	2012-07-16 07:55:35	VR2W-112618	A69-9001-1271	1
2012-07-15 21:59:34	2012-07-16 07:59:34	VR2W-112618	A69-9001-1271	1
2012-07-15 22:04:15	2012-07-16 08:04:15	VR2W-112618	A69-9001-1271	1
2012-07-15 22:08:43	2012-07-16 08:08:43	VR2W-112618	A69-9001-1271	1
2012-07-15 22:12:43	2012-07-16 08:12:43	VR2W-112618	A69-9001-1271	1
2012-07-15 22:17:27	2012-07-16 08:17:27	VR2W-112618	A69-9001-1271	1
2012-07-15 22:26:14	2012-07-16 08:26:14	VR2W-112618	A69-9001-1271	1
2012-07-15 22:29:44	2012-07-16 08:29:44	VR2W-112618	A69-9001-1271	1
2012-07-17 06:17:48	2012-07-17 16:17:48	VR2W-112616	A69-9001-1271	1
2012-07-20 04:19:33	2012-07-20 14:19:33	VR2W-112616	A69-9001-1271	1
2012-07-20 05:00:51	2012-07-20 15:00:51	VR2W-112616	A69-9001-1271	1
2012-07-20 06:50:54	2012-07-20 16:50:54	VR2W-112616	A69-9001-1271	1
2012-07-20 07:26:44	2012-07-20 17:26:44	VR2W-112616	A69-9001-1271	1
2012-07-20 23:05:01	2012-07-21 09:05:01	VR2W-112616	A69-9001-1271	1
2012-07-20 23:23:34	2012-07-21 09:23:34	VR2W-112616	A69-9001-1271	1
2012-07-21 00:48:05	2012-07-21 10:48:05	VR2W-112616	A69-9001-1271	1
2012-07-21 04:45:04	2012-07-21 14:45:04	VR2W-112615	A69-9001-1271	1
2012-07-21 05:08:29	2012-07-21 15:08:29	VR2W-112616	A69-9001-1271	1
2012-07-21 06:08:48	2012-07-21 16:08:48	VR2W-112616	A69-9001-1271	1
2012-07-21 06:15:30	2012-07-21 16:15:30	VR2W-112616	A69-9001-1271	1
2012-07-21 06:22:42	2012-07-21 16:22:42	VR2W-112616	A69-9001-1271	1
2012-07-21 06:41:52	2012-07-21 16:41:52	VR2W-112616	A69-9001-1271	1
2012-07-21 06:45:35	2012-07-21 16:45:35	VR2W-112616	A69-9001-1271	1
2012-07-21 07:00:47	2012-07-21 17:00:47	VR2W-112616	A69-9001-1271	1
2012-07-21 07:09:55	2012-07-21 17:09:55	VR2W-112616	A69-9001-1271	1
2012-07-21 07:18:30	2012-07-21 17:18:30	VR2W-112616	A69-9001-1271	1
2012-07-21 07:59:30	2012-07-21 17:59:30	VR2W-112616	A69-9001-1271	1
2012-07-22 03:17:03	2012-07-22 13:17:03	VR2W-112615	A69-9001-1271	1
2012-07-22 06:10:41	2012-07-22 16:10:41	VR2W-112615	A69-9001-1271	1
2012-07-22 06:31:39	2012-07-22 16:31:39	VR2W-112616	A69-9001-1271	1
2012-07-22 06:48:37	2012-07-22 16:48:37	VR2W-112616	A69-9001-1271	1
2012-07-22 07:34:06	2012-07-22 17:34:06	VR2W-112616	A69-9001-1271	1
2012-07-23 04:21:16	2012-07-23 14:21:16	VR2W-112616	A69-9001-1271	1
2012-07-23 04:26:11	2012-07-23 14:26:11	VR2W-112616	A69-9001-1271	1
2012-07-23 05:21:23	2012-07-23 15:21:23	VR2W-112616	A69-9001-1271	1
2012-07-23 05:33:48	2012-07-23 15:33:48	VR2W-112616	A69-9001-1271	1
2012-07-23 21:49:47	2012-07-24 07:49:47	VR2W-112616	A69-9001-1271	1
2012-07-24 00:39:55	2012-07-24 10:39:55	VR2W-112616	A69-9001-1271	1
2012-07-24 00:47:20	2012-07-24 10:47:20	VR2W-112616	A69-9001-1271	1
2012-07-24 01:22:34	2012-07-24 11:22:34	VR2W-112616	A69-9001-1271	1
2012-07-24 04:09:59	2012-07-24 14:09:59	VR2W-112616	A69-9001-1271	1
2012-07-25 03:36:17	2012-07-25 13:36:17	VR2W-112616	A69-9001-1271	1
2012-07-25 05:55:39	2012-07-25 15:55:39	VR2W-112616	A69-9001-1271	1
2012-07-25 06:03:52	2012-07-25 16:03:52	VR2W-112616	A69-9001-1271	1
2012-07-25 06:28:44	2012-07-25 16:28:44	VR2W-112616	A69-9001-1271	1
2012-07-25 06:32:54	2012-07-25 16:32:54	VR2W-112616	A69-9001-1271	1
2012-07-25 06:39:51	2012-07-25 16:39:51	VR2W-112616	A69-9001-1271	1
2012-07-25 07:33:00	2012-07-25 17:33:00	VR2W-112616	A69-9001-1271	1
2012-07-25 23:30:26	2012-07-26 09:30:26	VR2W-112615	A69-9001-1271	1
2012-07-25 23:45:56	2012-07-26 09:45:56	VR2W-112615	A69-9001-1271	1
2012-07-26 00:44:56	2012-07-26 10:44:56	VR2W-112616	A69-9001-1271	1
2012-07-26 01:53:36	2012-07-26 11:53:36	VR2W-112616	A69-9001-1271	1
2012-07-26 02:18:20	2012-07-26 12:18:20	VR2W-112616	A69-9001-1271	1
2012-07-26 06:03:52	2012-07-26 16:03:52	VR2W-112616	A69-9001-1271	1
2012-07-26 07:44:21	2012-07-26 17:44:21	VR2W-112616	A69-9001-1271	1
2012-07-26 22:42:41	2012-07-27 08:42:41	VR2W-112615	A69-9001-1271	1
2012-07-27 02:48:46	2012-07-27 12:48:46	VR2W-112615	A69-9001-1271	1
2012-07-27 03:26:57	2012-07-27 13:26:57	VR2W-112615	A69-9001-1271	1
2012-07-27 04:04:10	2012-07-27 14:04:10	VR2W-112616	A69-9001-1271	1
2012-07-27 05:02:15	2012-07-27 15:02:15	VR2W-112616	A69-9001-1271	1
2012-07-27 05:10:28	2012-07-27 15:10:28	VR2W-112616	A69-9001-1271	1
2012-07-27 05:14:20	2012-07-27 15:14:20	VR2W-112616	A69-9001-1271	1
2012-07-27 06:17:02	2012-07-27 16:17:02	VR2W-112616	A69-9001-1271	1
2012-07-28 01:00:20	2012-07-28 11:00:20	VR2W-112616	A69-9001-1271	1
2012-07-28 01:24:15	2012-07-28 11:24:15	VR2W-112616	A69-9001-1271	1
2012-07-28 03:02:02	2012-07-28 13:02:02	VR2W-112616	A69-9001-1271	1
2012-07-28 03:14:18	2012-07-28 13:14:18	VR2W-112616	A69-9001-1271	1
2012-07-28 03:17:46	2012-07-28 13:17:46	VR2W-112616	A69-9001-1271	1
2012-07-28 03:42:13	2012-07-28 13:42:13	VR2W-112616	A69-9001-1271	1
2012-07-28 04:08:45	2012-07-28 14:08:45	VR2W-112616	A69-9001-1271	1
2012-07-28 04:12:44	2012-07-28 14:12:44	VR2W-112616	A69-9001-1271	1
2012-07-28 04:17:26	2012-07-28 14:17:26	VR2W-112616	A69-9001-1271	1
2012-07-28 04:54:03	2012-07-28 14:54:03	VR2W-112616	A69-9001-1271	1
2012-07-28 05:38:28	2012-07-28 15:38:28	VR2W-112616	A69-9001-1271	1
2012-07-28 05:59:19	2012-07-28 15:59:19	VR2W-112616	A69-9001-1271	1
2012-07-28 06:02:37	2012-07-28 16:02:37	VR2W-112616	A69-9001-1271	1
2012-07-28 06:17:05	2012-07-28 16:17:05	VR2W-112616	A69-9001-1271	1
2012-07-28 06:21:51	2012-07-28 16:21:51	VR2W-112616	A69-9001-1271	1
2012-07-29 00:53:16	2012-07-29 10:53:16	VR2W-112616	A69-9001-1271	1
2012-07-29 01:02:12	2012-07-29 11:02:12	VR2W-112616	A69-9001-1271	1
2012-07-29 01:59:57	2012-07-29 11:59:57	VR2W-112616	A69-9001-1271	1
2012-07-29 03:52:13	2012-07-29 13:52:13	VR2W-112616	A69-9001-1271	1
2012-07-29 04:03:46	2012-07-29 14:03:46	VR2W-112616	A69-9001-1271	1
2012-07-29 04:11:24	2012-07-29 14:11:24	VR2W-112616	A69-9001-1271	1
2012-07-29 05:01:10	2012-07-29 15:01:10	VR2W-112616	A69-9001-1271	1
2012-07-29 05:09:20	2012-07-29 15:09:20	VR2W-112616	A69-9001-1271	1
2012-07-29 05:34:58	2012-07-29 15:34:58	VR2W-112616	A69-9001-1271	1
2012-07-29 05:44:37	2012-07-29 15:44:37	VR2W-112616	A69-9001-1271	1
2012-07-29 05:49:17	2012-07-29 15:49:17	VR2W-112616	A69-9001-1271	1
2012-07-29 05:53:41	2012-07-29 15:53:41	VR2W-112616	A69-9001-1271	1
2012-07-29 05:57:34	2012-07-29 15:57:34	VR2W-112616	A69-9001-1271	1
2012-07-29 06:06:12	2012-07-29 16:06:12	VR2W-112616	A69-9001-1271	1
2012-07-29 06:09:30	2012-07-29 16:09:30	VR2W-112616	A69-9001-1271	1
2012-07-29 06:28:02	2012-07-29 16:28:02	VR2W-112616	A69-9001-1271	1
2012-07-30 00:51:08	2012-07-30 10:51:08	VR2W-112616	A69-9001-1271	1
2012-07-30 02:00:30	2012-07-30 12:00:30	VR2W-112616	A69-9001-1271	1
2012-07-30 02:16:00	2012-07-30 12:16:00	VR2W-112616	A69-9001-1271	1
2012-07-30 02:19:41	2012-07-30 12:19:41	VR2W-112616	A69-9001-1271	1
2012-07-30 02:48:16	2012-07-30 12:48:16	VR2W-112616	A69-9001-1271	1
2012-07-30 03:51:12	2012-07-30 13:51:12	VR2W-112616	A69-9001-1271	1
2012-07-30 04:23:01	2012-07-30 14:23:01	VR2W-112616	A69-9001-1271	1
2012-07-30 04:50:27	2012-07-30 14:50:27	VR2W-112616	A69-9001-1271	1
2012-07-30 05:05:53	2012-07-30 15:05:53	VR2W-112616	A69-9001-1271	1
2012-07-30 05:20:36	2012-07-30 15:20:36	VR2W-112616	A69-9001-1271	1
2012-07-30 05:39:51	2012-07-30 15:39:51	VR2W-112616	A69-9001-1271	1
2012-07-30 06:04:59	2012-07-30 16:04:59	VR2W-112616	A69-9001-1271	1
2012-07-30 06:08:21	2012-07-30 16:08:21	VR2W-112616	A69-9001-1271	1
2012-07-30 06:34:05	2012-07-30 16:34:05	VR2W-112616	A69-9001-1271	1
2012-07-30 06:38:42	2012-07-30 16:38:42	VR2W-112616	A69-9001-1271	1
2012-07-30 07:02:42	2012-07-30 17:02:42	VR2W-112616	A69-9001-1271	1
2012-07-30 07:06:28	2012-07-30 17:06:28	VR2W-112616	A69-9001-1271	1
2012-07-30 23:01:55	2012-07-31 09:01:55	VR2W-112616	A69-9001-1271	1
2012-07-30 23:09:47	2012-07-31 09:09:47	VR2W-112616	A69-9001-1271	1
2012-07-30 23:24:44	2012-07-31 09:24:44	VR2W-112616	A69-9001-1271	1
2012-07-31 00:45:11	2012-07-31 10:45:11	VR2W-112616	A69-9001-1271	1
2012-07-31 02:25:59	2012-07-31 12:25:59	VR2W-112616	A69-9001-1271	1
2012-07-31 02:30:53	2012-07-31 12:30:53	VR2W-112616	A69-9001-1271	1
2012-07-31 02:45:31	2012-07-31 12:45:31	VR2W-112616	A69-9001-1271	1
2012-07-31 03:28:49	2012-07-31 13:28:49	VR2W-112616	A69-9001-1271	1
2012-07-31 04:16:29	2012-07-31 14:16:29	VR2W-112616	A69-9001-1271	1
2012-07-31 04:20:31	2012-07-31 14:20:31	VR2W-112616	A69-9001-1271	1
2012-07-31 21:24:50	2012-08-01 07:24:50	VR2W-112618	A69-9001-1271	1
2012-07-31 21:29:23	2012-08-01 07:29:23	VR2W-112618	A69-9001-1271	1
2012-08-01 03:09:07	2012-08-01 13:09:07	VR2W-112616	A69-9001-1271	1
2012-08-01 03:34:30	2012-08-01 13:34:30	VR2W-112615	A69-9001-1271	1
2012-08-01 04:26:31	2012-08-01 14:26:31	VR2W-112616	A69-9001-1271	1
2012-08-01 04:30:28	2012-08-01 14:30:28	VR2W-112616	A69-9001-1271	1
2012-08-01 04:54:39	2012-08-01 14:54:39	VR2W-112616	A69-9001-1271	1
2012-08-01 05:15:07	2012-08-01 15:15:07	VR2W-112616	A69-9001-1271	1
2012-08-01 05:22:14	2012-08-01 15:22:14	VR2W-112616	A69-9001-1271	1
2012-08-01 06:20:03	2012-08-01 16:20:03	VR2W-112616	A69-9001-1271	1
2012-08-01 06:28:49	2012-08-01 16:28:49	VR2W-112616	A69-9001-1271	1
2012-08-01 06:44:02	2012-08-01 16:44:02	VR2W-112616	A69-9001-1271	1
2012-08-01 21:21:11	2012-08-02 07:21:11	VR2W-112617	A69-9001-1271	1
2012-08-01 21:23:45	2012-08-02 07:23:45	VR2W-112618	A69-9001-1271	1
2012-08-01 21:27:05	2012-08-02 07:27:05	VR2W-112618	A69-9001-1271	1
2012-08-01 21:30:29	2012-08-02 07:30:29	VR2W-112618	A69-9001-1271	1
2012-08-01 21:34:01	2012-08-02 07:34:01	VR2W-112618	A69-9001-1271	1
2012-08-02 01:46:22	2012-08-02 11:46:22	VR2W-112616	A69-9001-1271	1
2012-08-02 03:43:45	2012-08-02 13:43:45	VR2W-112616	A69-9001-1271	1
2012-08-02 04:42:48	2012-08-02 14:42:48	VR2W-112616	A69-9001-1271	1
2012-08-02 04:46:31	2012-08-02 14:46:31	VR2W-112616	A69-9001-1271	1
2012-08-02 06:04:45	2012-08-02 16:04:45	VR2W-112616	A69-9001-1271	1
2012-08-02 06:12:57	2012-08-02 16:12:57	VR2W-112616	A69-9001-1271	1
2012-08-02 06:21:12	2012-08-02 16:21:12	VR2W-112616	A69-9001-1271	1
2012-08-02 06:29:40	2012-08-02 16:29:40	VR2W-112616	A69-9001-1271	1
2012-08-02 06:37:19	2012-08-02 16:37:19	VR2W-112616	A69-9001-1271	1
2012-08-02 06:40:58	2012-08-02 16:40:58	VR2W-112616	A69-9001-1271	1
2012-08-02 07:03:22	2012-08-02 17:03:22	VR2W-112616	A69-9001-1271	1
2012-08-02 07:41:45	2012-08-02 17:41:45	VR2W-112616	A69-9001-1271	1
2012-08-02 21:25:28	2012-08-03 07:25:28	VR2W-112618	A69-9001-1271	1
2012-08-02 21:29:52	2012-08-03 07:29:52	VR2W-112618	A69-9001-1271	1
2012-08-03 02:28:34	2012-08-03 12:28:34	VR2W-112615	A69-9001-1271	1
2012-08-03 04:06:55	2012-08-03 14:06:55	VR2W-112616	A69-9001-1271	1
2012-08-03 04:16:30	2012-08-03 14:16:30	VR2W-112616	A69-9001-1271	1
2012-08-03 04:25:20	2012-08-03 14:25:20	VR2W-112616	A69-9001-1271	1
2012-08-03 04:41:22	2012-08-03 14:41:22	VR2W-112616	A69-9001-1271	1
2012-08-03 05:24:07	2012-08-03 15:24:07	VR2W-112616	A69-9001-1271	1
2012-08-03 05:34:45	2012-08-03 15:34:45	VR2W-112616	A69-9001-1271	1
2012-08-03 05:50:44	2012-08-03 15:50:44	VR2W-112616	A69-9001-1271	1
2012-08-03 05:54:34	2012-08-03 15:54:34	VR2W-112616	A69-9001-1271	1
2012-08-03 05:58:59	2012-08-03 15:58:59	VR2W-112616	A69-9001-1271	1
2012-08-03 06:07:24	2012-08-03 16:07:24	VR2W-112616	A69-9001-1271	1
2012-08-03 06:11:31	2012-08-03 16:11:31	VR2W-112616	A69-9001-1271	1
2012-08-03 06:33:45	2012-08-03 16:33:45	VR2W-112616	A69-9001-1271	1
2012-08-03 06:49:25	2012-08-03 16:49:25	VR2W-112616	A69-9001-1271	1
2012-08-03 06:56:59	2012-08-03 16:56:59	VR2W-112616	A69-9001-1271	1
2012-08-03 21:02:27	2012-08-04 07:02:27	VR2W-112617	A69-9001-1271	1
2012-08-03 21:10:46	2012-08-04 07:10:46	VR2W-112618	A69-9001-1271	1
2012-08-03 21:14:40	2012-08-04 07:14:40	VR2W-112618	A69-9001-1271	1
2012-08-03 21:19:11	2012-08-04 07:19:11	VR2W-112618	A69-9001-1271	1
2012-08-03 23:15:01	2012-08-04 09:15:01	VR2W-112615	A69-9001-1271	1
2012-08-04 02:00:56	2012-08-04 12:00:56	VR2W-112616	A69-9001-1271	1
2012-08-04 03:55:14	2012-08-04 13:55:14	VR2W-112616	A69-9001-1271	1
2012-08-04 04:09:10	2012-08-04 14:09:10	VR2W-112616	A69-9001-1271	1
2012-08-04 05:25:18	2012-08-04 15:25:18	VR2W-112616	A69-9001-1271	1
2012-08-04 05:29:23	2012-08-04 15:29:23	VR2W-112616	A69-9001-1271	1
2012-08-04 06:01:05	2012-08-04 16:01:05	VR2W-112616	A69-9001-1271	1
2012-08-04 06:24:50	2012-08-04 16:24:50	VR2W-112616	A69-9001-1271	1
2012-08-04 06:29:29	2012-08-04 16:29:29	VR2W-112616	A69-9001-1271	1
2012-08-04 06:58:14	2012-08-04 16:58:14	VR2W-112616	A69-9001-1271	1
2012-08-05 00:38:29	2012-08-05 10:38:29	VR2W-112616	A69-9001-1271	1
2012-08-05 02:32:21	2012-08-05 12:32:21	VR2W-112616	A69-9001-1271	1
2012-08-05 03:45:49	2012-08-05 13:45:49	VR2W-112616	A69-9001-1271	1
2012-08-05 04:44:02	2012-08-05 14:44:02	VR2W-112616	A69-9001-1271	1
2012-08-05 06:12:55	2012-08-05 16:12:55	VR2W-112616	A69-9001-1271	1
2012-08-05 06:16:46	2012-08-05 16:16:46	VR2W-112616	A69-9001-1271	1
2012-08-05 06:25:13	2012-08-05 16:25:13	VR2W-112616	A69-9001-1271	1
2012-08-05 06:29:57	2012-08-05 16:29:57	VR2W-112616	A69-9001-1271	1
2012-08-05 06:38:36	2012-08-05 16:38:36	VR2W-112616	A69-9001-1271	1
2012-08-05 21:10:49	2012-08-06 07:10:49	VR2W-112617	A69-9001-1271	1
2012-08-05 21:18:41	2012-08-06 07:18:41	VR2W-112618	A69-9001-1271	1
2012-08-05 21:35:22	2012-08-06 07:35:22	VR2W-112616	A69-9001-1271	1
2012-08-05 21:40:16	2012-08-06 07:40:16	VR2W-112616	A69-9001-1271	1
2012-08-06 04:52:25	2012-08-06 14:52:25	VR2W-112616	A69-9001-1271	1
2012-08-06 04:55:43	2012-08-06 14:55:43	VR2W-112616	A69-9001-1271	1
2012-08-06 05:02:24	2012-08-06 15:02:24	VR2W-112616	A69-9001-1271	1
2012-08-06 05:05:51	2012-08-06 15:05:51	VR2W-112616	A69-9001-1271	1
2012-08-06 05:20:14	2012-08-06 15:20:14	VR2W-112616	A69-9001-1271	1
2012-08-06 05:54:13	2012-08-06 15:54:13	VR2W-112616	A69-9001-1271	1
2012-08-06 06:26:23	2012-08-06 16:26:23	VR2W-112616	A69-9001-1271	1
2012-08-06 06:30:26	2012-08-06 16:30:26	VR2W-112616	A69-9001-1271	1
2012-08-06 06:40:02	2012-08-06 16:40:02	VR2W-112616	A69-9001-1271	1
2012-08-06 06:44:37	2012-08-06 16:44:37	VR2W-112616	A69-9001-1271	1
2012-08-06 07:09:24	2012-08-06 17:09:24	VR2W-112616	A69-9001-1271	1
2012-08-06 07:17:54	2012-08-06 17:17:54	VR2W-112616	A69-9001-1271	1
2012-08-07 01:52:40	2012-08-07 11:52:40	VR2W-112616	A69-9001-1271	1
2012-08-07 02:50:40	2012-08-07 12:50:40	VR2W-112616	A69-9001-1271	1
2012-08-07 03:30:44	2012-08-07 13:30:44	VR2W-112616	A69-9001-1271	1
2012-08-07 23:53:13	2012-08-08 09:53:13	VR2W-112615	A69-9001-1271	1
2012-08-08 00:17:01	2012-08-08 10:17:01	VR2W-112616	A69-9001-1271	1
2012-08-08 04:30:50	2012-08-08 14:30:50	VR2W-112616	A69-9001-1271	1
2012-08-08 04:57:05	2012-08-08 14:57:05	VR2W-112616	A69-9001-1271	1
2012-08-08 21:44:07	2012-08-09 07:44:07	VR2W-112618	A69-9001-1271	1
2012-08-08 21:47:59	2012-08-09 07:47:59	VR2W-112618	A69-9001-1271	1
2012-08-08 21:52:28	2012-08-09 07:52:28	VR2W-112618	A69-9001-1271	1
2012-08-08 23:23:18	2012-08-09 09:23:18	VR2W-112616	A69-9001-1271	1
2012-08-09 00:54:51	2012-08-09 10:54:51	VR2W-112616	A69-9001-1271	1
2012-08-09 01:57:28	2012-08-09 11:57:28	VR2W-112616	A69-9001-1271	1
2012-08-09 02:29:08	2012-08-09 12:29:08	VR2W-112616	A69-9001-1271	1
2012-08-09 04:37:48	2012-08-09 14:37:48	VR2W-112616	A69-9001-1271	1
2012-08-09 04:41:28	2012-08-09 14:41:28	VR2W-112616	A69-9001-1271	1
2012-08-09 05:12:36	2012-08-09 15:12:36	VR2W-112616	A69-9001-1271	1
2012-08-09 05:44:52	2012-08-09 15:44:52	VR2W-112616	A69-9001-1271	1
2012-08-09 22:35:54	2012-08-10 08:35:54	VR2W-112616	A69-9001-1271	1
2012-08-09 23:43:59	2012-08-10 09:43:59	VR2W-112616	A69-9001-1271	1
2012-08-10 03:37:23	2012-08-10 13:37:23	VR2W-112615	A69-9001-1271	1
2012-08-10 06:08:51	2012-08-10 16:08:51	VR2W-112616	A69-9001-1271	1
2012-08-10 21:09:31	2012-08-11 07:09:31	VR2W-112618	A69-9001-1271	1
2012-08-10 21:13:58	2012-08-11 07:13:58	VR2W-112618	A69-9001-1271	1
2012-08-10 21:17:56	2012-08-11 07:17:56	VR2W-112618	A69-9001-1271	1
2012-08-11 00:18:19	2012-08-11 10:18:19	VR2W-112615	A69-9001-1271	1
2012-08-11 00:39:58	2012-08-11 10:39:58	VR2W-112615	A69-9001-1271	1
2012-08-11 01:54:17	2012-08-11 11:54:17	VR2W-112615	A69-9001-1271	1
2012-08-11 04:22:43	2012-08-11 14:22:43	VR2W-112616	A69-9001-1271	1
2012-08-11 04:54:06	2012-08-11 14:54:06	VR2W-112616	A69-9001-1271	1
2012-08-11 04:58:19	2012-08-11 14:58:19	VR2W-112616	A69-9001-1271	1
2012-08-11 05:45:46	2012-08-11 15:45:46	VR2W-112616	A69-9001-1271	1
2012-08-11 05:53:04	2012-08-11 15:53:04	VR2W-112616	A69-9001-1271	1
2012-08-11 07:21:42	2012-08-11 17:21:42	VR2W-112616	A69-9001-1271	1
2012-08-11 21:01:43	2012-08-12 07:01:43	VR2W-112618	A69-9001-1271	1
2012-08-11 21:05:44	2012-08-12 07:05:44	VR2W-112618	A69-9001-1271	1
2012-08-11 21:10:30	2012-08-12 07:10:30	VR2W-112618	A69-9001-1271	1
2012-08-11 21:19:22	2012-08-12 07:19:22	VR2W-112618	A69-9001-1271	1
2012-08-12 00:39:20	2012-08-12 10:39:20	VR2W-112616	A69-9001-1271	1
2012-08-12 03:10:00	2012-08-12 13:10:00	VR2W-112616	A69-9001-1271	1
2012-08-12 04:25:10	2012-08-12 14:25:10	VR2W-112616	A69-9001-1271	1
2012-08-12 04:47:01	2012-08-12 14:47:01	VR2W-112616	A69-9001-1271	1
2012-08-12 05:02:58	2012-08-12 15:02:58	VR2W-112616	A69-9001-1271	1
2012-08-12 05:42:03	2012-08-12 15:42:03	VR2W-112616	A69-9001-1271	1
2012-08-12 06:06:04	2012-08-12 16:06:04	VR2W-112616	A69-9001-1271	1
2012-08-12 07:02:45	2012-08-12 17:02:45	VR2W-112616	A69-9001-1271	1
2012-08-12 21:22:50	2012-08-13 07:22:50	VR2W-112618	A69-9001-1271	1
2012-08-13 04:09:52	2012-08-13 14:09:52	VR2W-112616	A69-9001-1271	1
2012-08-13 04:22:01	2012-08-13 14:22:01	VR2W-112615	A69-9001-1271	1
2012-08-13 04:31:11	2012-08-13 14:31:11	VR2W-112616	A69-9001-1271	1
2012-08-13 04:35:36	2012-08-13 14:35:36	VR2W-112616	A69-9001-1271	1
2012-08-13 04:39:29	2012-08-13 14:39:29	VR2W-112616	A69-9001-1271	1
2012-08-13 04:48:07	2012-08-13 14:48:07	VR2W-112616	A69-9001-1271	1
2012-08-13 04:51:26	2012-08-13 14:51:26	VR2W-112616	A69-9001-1271	1
2012-08-13 05:30:38	2012-08-13 15:30:38	VR2W-112616	A69-9001-1271	1
2012-08-13 22:06:31	2012-08-14 08:06:31	VR2W-112618	A69-9001-1271	1
2012-08-13 22:24:13	2012-08-14 08:24:13	VR2W-112616	A69-9001-1271	1
2012-08-14 01:47:20	2012-08-14 11:47:20	VR2W-112616	A69-9001-1271	1
2012-08-14 02:08:37	2012-08-14 12:08:37	VR2W-112616	A69-9001-1271	1
2012-08-14 02:25:24	2012-08-14 12:25:24	VR2W-112616	A69-9001-1271	1
2012-08-14 02:29:41	2012-08-14 12:29:41	VR2W-112616	A69-9001-1271	1
2012-08-14 02:33:18	2012-08-14 12:33:18	VR2W-112616	A69-9001-1271	1
2012-08-14 03:00:07	2012-08-14 13:00:07	VR2W-112616	A69-9001-1271	1
2012-08-14 03:04:44	2012-08-14 13:04:44	VR2W-112616	A69-9001-1271	1
2012-08-14 03:12:39	2012-08-14 13:12:39	VR2W-112616	A69-9001-1271	1
2012-08-14 03:21:27	2012-08-14 13:21:27	VR2W-112616	A69-9001-1271	1
2012-08-14 03:46:04	2012-08-14 13:46:04	VR2W-112616	A69-9001-1271	1
2012-08-14 03:50:46	2012-08-14 13:50:46	VR2W-112616	A69-9001-1271	1
2012-08-14 04:39:14	2012-08-14 14:39:14	VR2W-112616	A69-9001-1271	1
2012-08-14 04:43:00	2012-08-14 14:43:00	VR2W-112616	A69-9001-1271	1
2012-08-14 04:59:22	2012-08-14 14:59:22	VR2W-112616	A69-9001-1271	1
2012-08-14 05:11:18	2012-08-14 15:11:18	VR2W-112616	A69-9001-1271	1
2012-08-14 05:40:52	2012-08-14 15:40:52	VR2W-112616	A69-9001-1271	1
2012-08-14 05:45:43	2012-08-14 15:45:43	VR2W-112616	A69-9001-1271	1
2012-08-14 05:54:39	2012-08-14 15:54:39	VR2W-112615	A69-9001-1271	1
2012-08-14 05:59:37	2012-08-14 15:59:37	VR2W-112616	A69-9001-1271	1
2012-08-14 06:23:59	2012-08-14 16:23:59	VR2W-112615	A69-9001-1271	1
2012-08-14 06:32:24	2012-08-14 16:32:24	VR2W-112616	A69-9001-1271	1
2012-08-14 06:45:27	2012-08-14 16:45:27	VR2W-112616	A69-9001-1271	1
2012-08-14 07:40:44	2012-08-14 17:40:44	VR2W-112616	A69-9001-1271	1
2012-08-14 07:52:38	2012-08-14 17:52:38	VR2W-112616	A69-9001-1271	1
2012-08-14 21:29:12	2012-08-15 07:29:12	VR2W-112617	A69-9001-1271	1
2012-08-14 22:15:44	2012-08-15 08:15:44	VR2W-112614	A69-9001-1271	1
2012-08-14 22:45:46	2012-08-15 08:45:46	VR2W-112613	A69-9001-1271	1
2012-08-14 23:20:23	2012-08-15 09:20:23	VR2W-112615	A69-9001-1271	1
2012-08-14 23:43:38	2012-08-15 09:43:38	VR2W-112615	A69-9001-1271	1
2012-08-15 01:27:19	2012-08-15 11:27:19	VR2W-112615	A69-9001-1271	1
2012-08-15 01:51:46	2012-08-15 11:51:46	VR2W-112616	A69-9001-1271	1
2012-08-15 04:53:47	2012-08-15 14:53:47	VR2W-112616	A69-9001-1271	1
2012-08-15 04:58:35	2012-08-15 14:58:35	VR2W-112616	A69-9001-1271	1
2012-08-15 05:43:15	2012-08-15 15:43:15	VR2W-112615	A69-9001-1271	1
2012-08-15 06:32:11	2012-08-15 16:32:11	VR2W-112616	A69-9001-1271	1
2012-08-15 21:37:30	2012-08-16 07:37:30	VR2W-112618	A69-9001-1271	1
2012-08-16 00:23:29	2012-08-16 10:23:29	VR2W-112615	A69-9001-1271	1
2012-08-16 02:23:46	2012-08-16 12:23:46	VR2W-112616	A69-9001-1271	1
2012-08-16 02:40:26	2012-08-16 12:40:26	VR2W-112616	A69-9001-1271	1
2012-08-16 02:45:20	2012-08-16 12:45:20	VR2W-112616	A69-9001-1271	1
2012-08-16 02:55:06	2012-08-16 12:55:06	VR2W-112616	A69-9001-1271	1
2012-08-16 02:59:55	2012-08-16 12:59:55	VR2W-112616	A69-9001-1271	1
2012-08-16 06:07:10	2012-08-16 16:07:10	VR2W-112616	A69-9001-1271	1
2012-08-16 06:45:33	2012-08-16 16:45:33	VR2W-112616	A69-9001-1271	1
2012-08-16 23:41:09	2012-08-17 09:41:09	VR2W-112615	A69-9001-1271	1
2012-08-17 00:03:39	2012-08-17 10:03:39	VR2W-112615	A69-9001-1271	1
2012-08-17 01:35:28	2012-08-17 11:35:28	VR2W-112615	A69-9001-1271	1
2012-08-17 01:43:15	2012-08-17 11:43:15	VR2W-112615	A69-9001-1271	1
2012-08-17 02:17:11	2012-08-17 12:17:11	VR2W-112616	A69-9001-1271	1
2012-08-17 04:13:40	2012-08-17 14:13:40	VR2W-112615	A69-9001-1271	1
2012-08-17 04:19:04	2012-08-17 14:19:04	VR2W-112616	A69-9001-1271	1
2012-08-17 04:23:53	2012-08-17 14:23:53	VR2W-112616	A69-9001-1271	1
2012-08-17 05:38:26	2012-08-17 15:38:26	VR2W-112616	A69-9001-1271	1
2012-08-17 05:54:52	2012-08-17 15:54:52	VR2W-112616	A69-9001-1271	1
2012-08-17 06:48:09	2012-08-17 16:48:09	VR2W-112616	A69-9001-1271	1
2012-08-17 21:23:30	2012-08-18 07:23:30	VR2W-112618	A69-9001-1271	1
2012-08-17 21:28:03	2012-08-18 07:28:03	VR2W-112618	A69-9001-1271	1
2012-08-17 21:32:14	2012-08-18 07:32:14	VR2W-112618	A69-9001-1271	1
2012-08-17 23:51:57	2012-08-18 09:51:57	VR2W-112615	A69-9001-1271	1
2012-08-18 03:59:29	2012-08-18 13:59:29	VR2W-112616	A69-9001-1271	1
2012-08-18 04:42:21	2012-08-18 14:42:21	VR2W-112616	A69-9001-1271	1
2012-08-18 05:15:01	2012-08-18 15:15:01	VR2W-112616	A69-9001-1271	1
2012-08-18 05:37:45	2012-08-18 15:37:45	VR2W-112616	A69-9001-1271	1
2012-08-18 05:42:13	2012-08-18 15:42:13	VR2W-112616	A69-9001-1271	1
2012-08-18 21:42:57	2012-08-19 07:42:57	VR2W-112617	A69-9001-1271	1
2012-08-19 02:18:32	2012-08-19 12:18:32	VR2W-112616	A69-9001-1271	1
2012-08-19 03:21:58	2012-08-19 13:21:58	VR2W-112616	A69-9001-1271	1
2012-08-19 03:26:02	2012-08-19 13:26:02	VR2W-112616	A69-9001-1271	1
2012-08-19 04:32:31	2012-08-19 14:32:31	VR2W-112616	A69-9001-1271	1
2012-08-19 04:40:15	2012-08-19 14:40:15	VR2W-112616	A69-9001-1271	1
2012-08-19 04:55:56	2012-08-19 14:55:56	VR2W-112616	A69-9001-1271	1
2012-08-19 05:12:57	2012-08-19 15:12:57	VR2W-112616	A69-9001-1271	1
2012-08-19 22:53:57	2012-08-20 08:53:57	VR2W-112618	A69-9001-1271	1
2012-08-19 22:58:13	2012-08-20 08:58:13	VR2W-112618	A69-9001-1271	1
2012-08-20 23:43:15	2012-08-21 09:43:15	VR2W-112616	A69-9001-1271	1
2012-08-21 02:21:04	2012-08-21 12:21:04	VR2W-112615	A69-9001-1271	1
2012-08-21 22:53:46	2012-08-22 08:53:46	VR2W-112618	A69-9001-1271	1
2012-08-22 03:44:07	2012-08-22 13:44:07	VR2W-112616	A69-9001-1271	1
2012-08-22 03:51:38	2012-08-22 13:51:38	VR2W-112616	A69-9001-1271	1
2012-08-22 04:31:31	2012-08-22 14:31:31	VR2W-112616	A69-9001-1271	1
2012-08-22 04:35:38	2012-08-22 14:35:38	VR2W-112616	A69-9001-1271	1
2012-08-22 22:17:38	2012-08-23 08:17:38	VR2W-112618	A69-9001-1271	1
2012-08-22 23:31:49	2012-08-23 09:31:49	VR2W-112615	A69-9001-1271	1
2012-08-22 23:35:24	2012-08-23 09:35:24	VR2W-112615	A69-9001-1271	1
2012-08-23 01:46:59	2012-08-23 11:46:59	VR2W-112615	A69-9001-1271	1
2012-08-23 02:38:01	2012-08-23 12:38:01	VR2W-112615	A69-9001-1271	1
2012-08-23 22:22:15	2012-08-24 08:22:15	VR2W-112616	A69-9001-1271	1
2012-08-23 22:41:28	2012-08-24 08:41:28	VR2W-112617	A69-9001-1271	1
2012-08-23 22:57:00	2012-08-24 08:57:00	VR2W-112618	A69-9001-1271	1
2012-08-23 23:13:06	2012-08-24 09:13:06	VR2W-112618	A69-9001-1271	1
2012-08-23 23:16:43	2012-08-24 09:16:43	VR2W-112618	A69-9001-1271	1
2012-08-23 23:47:25	2012-08-24 09:47:25	VR2W-112618	A69-9001-1271	1
2012-08-24 04:13:00	2012-08-24 14:13:00	VR2W-112616	A69-9001-1271	1
2012-08-24 04:20:45	2012-08-24 14:20:45	VR2W-112616	A69-9001-1271	1
2012-08-24 05:35:45	2012-08-24 15:35:45	VR2W-112616	A69-9001-1271	1
2012-08-24 06:30:30	2012-08-24 16:30:30	VR2W-112616	A69-9001-1271	1
2012-08-24 06:49:56	2012-08-24 16:49:56	VR2W-112616	A69-9001-1271	1
2012-08-24 06:57:23	2012-08-24 16:57:23	VR2W-112616	A69-9001-1271	1
2012-08-25 00:10:11	2012-08-25 10:10:11	VR2W-112616	A69-9001-1271	1
2012-08-25 01:56:10	2012-08-25 11:56:10	VR2W-112616	A69-9001-1271	1
2012-08-25 03:12:05	2012-08-25 13:12:05	VR2W-112616	A69-9001-1271	1
2012-08-25 03:55:26	2012-08-25 13:55:26	VR2W-112616	A69-9001-1271	1
2012-08-25 05:06:59	2012-08-25 15:06:59	VR2W-112616	A69-9001-1271	1
2012-08-25 06:07:29	2012-08-25 16:07:29	VR2W-112616	A69-9001-1271	1
2012-08-25 23:46:17	2012-08-26 09:46:17	VR2W-112615	A69-9001-1271	1
2012-08-26 02:20:57	2012-08-26 12:20:57	VR2W-112616	A69-9001-1271	1
2012-08-26 04:42:15	2012-08-26 14:42:15	VR2W-112616	A69-9001-1271	1
2012-08-26 04:51:46	2012-08-26 14:51:46	VR2W-112616	A69-9001-1271	1
2012-08-26 06:45:15	2012-08-26 16:45:15	VR2W-112616	A69-9001-1271	1
2012-08-27 01:05:39	2012-08-27 11:05:39	VR2W-112616	A69-9001-1271	1
2012-08-27 03:21:56	2012-08-27 13:21:56	VR2W-112616	A69-9001-1271	1
2012-08-27 03:53:08	2012-08-27 13:53:08	VR2W-112616	A69-9001-1271	1
2012-08-27 03:57:35	2012-08-27 13:57:35	VR2W-112616	A69-9001-1271	1
2012-08-27 04:01:35	2012-08-27 14:01:35	VR2W-112616	A69-9001-1271	1
2012-08-27 04:06:18	2012-08-27 14:06:18	VR2W-112616	A69-9001-1271	1
2012-08-27 04:25:04	2012-08-27 14:25:04	VR2W-112616	A69-9001-1271	1
2012-08-27 05:07:10	2012-08-27 15:07:10	VR2W-112616	A69-9001-1271	1
2012-08-27 07:03:35	2012-08-27 17:03:35	VR2W-112616	A69-9001-1271	1
2012-08-28 00:19:08	2012-08-28 10:19:08	VR2W-112616	A69-9001-1271	1
2012-08-28 00:23:40	2012-08-28 10:23:40	VR2W-112616	A69-9001-1271	1
2012-08-28 00:53:17	2012-08-28 10:53:17	VR2W-112616	A69-9001-1271	1
2012-08-28 01:01:21	2012-08-28 11:01:21	VR2W-112616	A69-9001-1271	1
2012-08-28 01:32:03	2012-08-28 11:32:03	VR2W-112616	A69-9001-1271	1
2012-08-28 01:35:52	2012-08-28 11:35:52	VR2W-112616	A69-9001-1271	1
2012-08-28 01:48:31	2012-08-28 11:48:31	VR2W-112616	A69-9001-1271	1
2012-08-28 01:52:26	2012-08-28 11:52:26	VR2W-112616	A69-9001-1271	1
2012-08-28 01:56:59	2012-08-28 11:56:59	VR2W-112616	A69-9001-1271	1
2012-08-28 02:01:11	2012-08-28 12:01:11	VR2W-112616	A69-9001-1271	1
2012-08-28 02:04:38	2012-08-28 12:04:38	VR2W-112616	A69-9001-1271	1
2012-08-28 02:12:25	2012-08-28 12:12:25	VR2W-112616	A69-9001-1271	1
2012-08-28 03:03:05	2012-08-28 13:03:05	VR2W-112616	A69-9001-1271	1
2012-08-28 03:06:22	2012-08-28 13:06:22	VR2W-112616	A69-9001-1271	1
2012-08-28 03:09:40	2012-08-28 13:09:40	VR2W-112616	A69-9001-1271	1
2012-08-28 03:16:23	2012-08-28 13:16:23	VR2W-112616	A69-9001-1271	1
2012-08-28 03:43:47	2012-08-28 13:43:47	VR2W-112616	A69-9001-1271	1
2012-08-28 03:53:17	2012-08-28 13:53:17	VR2W-112616	A69-9001-1271	1
2012-08-28 04:11:08	2012-08-28 14:11:08	VR2W-112616	A69-9001-1271	1
2012-08-28 04:23:11	2012-08-28 14:23:11	VR2W-112616	A69-9001-1271	1
2012-08-28 04:32:57	2012-08-28 14:32:57	VR2W-112616	A69-9001-1271	1
2012-08-28 04:37:45	2012-08-28 14:37:45	VR2W-112616	A69-9001-1271	1
2012-08-28 05:47:37	2012-08-28 15:47:37	VR2W-112616	A69-9001-1271	1
2012-08-28 06:30:33	2012-08-28 16:30:33	VR2W-112616	A69-9001-1271	1
2012-08-29 00:18:19	2012-08-29 10:18:19	VR2W-112616	A69-9001-1271	1
2012-08-29 02:08:40	2012-08-29 12:08:40	VR2W-112615	A69-9001-1271	1
2012-08-29 03:51:50	2012-08-29 13:51:50	VR2W-112616	A69-9001-1271	1
2012-08-29 03:55:51	2012-08-29 13:55:51	VR2W-112616	A69-9001-1271	1
2012-08-29 04:00:36	2012-08-29 14:00:36	VR2W-112616	A69-9001-1271	1
2012-08-29 04:05:11	2012-08-29 14:05:11	VR2W-112616	A69-9001-1271	1
2012-08-29 04:25:06	2012-08-29 14:25:06	VR2W-112616	A69-9001-1271	1
2012-08-29 04:29:36	2012-08-29 14:29:36	VR2W-112616	A69-9001-1271	1
2012-08-29 05:46:08	2012-08-29 15:46:08	VR2W-112616	A69-9001-1271	1
2012-08-29 06:27:31	2012-08-29 16:27:31	VR2W-112616	A69-9001-1271	1
2012-08-29 07:34:40	2012-08-29 17:34:40	VR2W-112616	A69-9001-1271	1
2012-08-29 22:03:54	2012-08-30 08:03:54	VR2W-112616	A69-9001-1271	1
2012-08-30 02:50:15	2012-08-30 12:50:15	VR2W-112616	A69-9001-1271	1
2012-08-30 02:58:28	2012-08-30 12:58:28	VR2W-112616	A69-9001-1271	1
2012-08-30 03:02:53	2012-08-30 13:02:53	VR2W-112616	A69-9001-1271	1
2012-08-30 03:51:25	2012-08-30 13:51:25	VR2W-112616	A69-9001-1271	1
2012-08-30 03:54:45	2012-08-30 13:54:45	VR2W-112616	A69-9001-1271	1
2012-08-30 06:10:01	2012-08-30 16:10:01	VR2W-112616	A69-9001-1271	1
2012-08-30 21:09:44	2012-08-31 07:09:44	VR2W-112617	A69-9001-1271	1
2012-08-30 21:39:51	2012-08-31 07:39:51	VR2W-112616	A69-9001-1271	1
2012-08-30 23:41:10	2012-08-31 09:41:10	VR2W-112615	A69-9001-1271	1
2012-08-31 02:18:55	2012-08-31 12:18:55	VR2W-112616	A69-9001-1271	1
2012-08-31 02:51:58	2012-08-31 12:51:58	VR2W-112616	A69-9001-1271	1
2012-08-31 03:07:30	2012-08-31 13:07:30	VR2W-112616	A69-9001-1271	1
2012-08-31 03:22:09	2012-08-31 13:22:09	VR2W-112616	A69-9001-1271	1
2012-08-31 03:33:06	2012-08-31 13:33:06	VR2W-112616	A69-9001-1271	1
2012-08-31 03:41:54	2012-08-31 13:41:54	VR2W-112616	A69-9001-1271	1
2012-08-31 03:49:18	2012-08-31 13:49:18	VR2W-112616	A69-9001-1271	1
2012-08-31 03:57:35	2012-08-31 13:57:35	VR2W-112616	A69-9001-1271	1
2012-08-31 04:02:07	2012-08-31 14:02:07	VR2W-112616	A69-9001-1271	1
2012-08-31 04:16:21	2012-08-31 14:16:21	VR2W-112616	A69-9001-1271	1
2012-08-31 04:20:00	2012-08-31 14:20:00	VR2W-112616	A69-9001-1271	1
2012-08-31 04:24:02	2012-08-31 14:24:02	VR2W-112616	A69-9001-1271	1
2012-08-31 04:55:32	2012-08-31 14:55:32	VR2W-112616	A69-9001-1271	1
2012-08-31 05:17:02	2012-08-31 15:17:02	VR2W-112616	A69-9001-1271	1
2012-08-31 05:20:47	2012-08-31 15:20:47	VR2W-112616	A69-9001-1271	1
2012-08-31 07:52:05	2012-08-31 17:52:05	VR2W-112616	A69-9001-1271	1
2012-08-31 21:09:24	2012-09-01 07:09:24	VR2W-112618	A69-9001-1271	1
2012-08-31 21:14:07	2012-09-01 07:14:07	VR2W-112618	A69-9001-1271	1
2012-08-31 21:18:36	2012-09-01 07:18:36	VR2W-112618	A69-9001-1271	1
2012-08-31 21:22:39	2012-09-01 07:22:39	VR2W-112618	A69-9001-1271	1
2012-08-31 21:27:29	2012-09-01 07:27:29	VR2W-112618	A69-9001-1271	1
2012-08-31 22:01:21	2012-09-01 08:01:21	VR2W-112618	A69-9001-1271	1
2012-09-01 01:25:07	2012-09-01 11:25:07	VR2W-112616	A69-9001-1271	1
2012-09-01 02:34:40	2012-09-01 12:34:40	VR2W-112616	A69-9001-1271	1
2012-09-01 02:58:15	2012-09-01 12:58:15	VR2W-112616	A69-9001-1271	1
2012-09-01 03:45:14	2012-09-01 13:45:14	VR2W-112616	A69-9001-1271	1
2012-09-01 04:05:08	2012-09-01 14:05:08	VR2W-112616	A69-9001-1271	1
2012-09-01 04:27:01	2012-09-01 14:27:01	VR2W-112616	A69-9001-1271	1
2012-09-01 04:35:43	2012-09-01 14:35:43	VR2W-112616	A69-9001-1271	1
2012-09-01 04:40:13	2012-09-01 14:40:13	VR2W-112616	A69-9001-1271	1
2012-09-01 04:54:08	2012-09-01 14:54:08	VR2W-112616	A69-9001-1271	1
2012-09-01 05:03:53	2012-09-01 15:03:53	VR2W-112616	A69-9001-1271	1
2012-09-01 21:31:09	2012-09-02 07:31:09	VR2W-112618	A69-9001-1271	1
2012-09-01 21:32:00	2012-09-02 07:32:00	VR2W-112617	A69-9001-1271	1
2012-09-01 21:45:31	2012-09-02 07:45:31	VR2W-112618	A69-9001-1271	1
2012-09-01 22:16:15	2012-09-02 08:16:15	VR2W-112618	A69-9001-1271	1
2012-09-01 23:25:01	2012-09-02 09:25:01	VR2W-112615	A69-9001-1271	1
2012-09-02 00:08:31	2012-09-02 10:08:31	VR2W-112616	A69-9001-1271	1
2012-09-02 02:48:05	2012-09-02 12:48:05	VR2W-112616	A69-9001-1271	1
2012-09-02 04:21:58	2012-09-02 14:21:58	VR2W-112616	A69-9001-1271	1
2012-09-02 04:25:18	2012-09-02 14:25:18	VR2W-112616	A69-9001-1271	1
2012-09-02 04:44:30	2012-09-02 14:44:30	VR2W-112616	A69-9001-1271	1
2012-09-02 21:52:03	2012-09-03 07:52:03	VR2W-112618	A69-9001-1271	1
2012-09-02 22:00:47	2012-09-03 08:00:47	VR2W-112618	A69-9001-1271	1
2012-09-02 23:32:36	2012-09-03 09:32:36	VR2W-112616	A69-9001-1271	1
2012-09-02 23:35:54	2012-09-03 09:35:54	VR2W-112616	A69-9001-1271	1
2012-09-02 23:42:42	2012-09-03 09:42:42	VR2W-112616	A69-9001-1271	1
2012-09-03 00:27:18	2012-09-03 10:27:18	VR2W-112616	A69-9001-1271	1
2012-09-03 00:54:20	2012-09-03 10:54:20	VR2W-112616	A69-9001-1271	1
2012-09-03 01:50:40	2012-09-03 11:50:40	VR2W-112616	A69-9001-1271	1
2012-09-03 01:59:09	2012-09-03 11:59:09	VR2W-112616	A69-9001-1271	1
2012-09-03 02:49:28	2012-09-03 12:49:28	VR2W-112616	A69-9001-1271	1
2012-09-03 03:26:28	2012-09-03 13:26:28	VR2W-112616	A69-9001-1271	1
2012-09-03 03:40:21	2012-09-03 13:40:21	VR2W-112616	A69-9001-1271	1
2012-09-03 03:52:51	2012-09-03 13:52:51	VR2W-112616	A69-9001-1271	1
2012-09-03 04:05:56	2012-09-03 14:05:56	VR2W-112616	A69-9001-1271	1
2012-09-03 04:12:33	2012-09-03 14:12:33	VR2W-112616	A69-9001-1271	1
2012-09-03 04:15:57	2012-09-03 14:15:57	VR2W-112616	A69-9001-1271	1
2012-09-03 05:13:10	2012-09-03 15:13:10	VR2W-112616	A69-9001-1271	1
2012-09-03 05:36:54	2012-09-03 15:36:54	VR2W-112616	A69-9001-1271	1
2012-09-03 22:01:40	2012-09-04 08:01:40	VR2W-112616	A69-9001-1271	1
2012-09-03 23:59:22	2012-09-04 09:59:22	VR2W-112616	A69-9001-1271	1
2012-09-04 04:16:45	2012-09-04 14:16:45	VR2W-112616	A69-9001-1271	1
2012-09-04 04:31:36	2012-09-04 14:31:36	VR2W-112616	A69-9001-1271	1
2012-09-04 04:39:51	2012-09-04 14:39:51	VR2W-112616	A69-9001-1271	1
2012-09-04 06:42:20	2012-09-04 16:42:20	VR2W-112616	A69-9001-1271	1
2012-09-04 21:48:03	2012-09-05 07:48:03	VR2W-112616	A69-9001-1271	1
2012-09-04 22:43:45	2012-09-05 08:43:45	VR2W-112616	A69-9001-1271	1
2012-09-04 22:47:38	2012-09-05 08:47:38	VR2W-112616	A69-9001-1271	1
2012-09-04 23:34:47	2012-09-05 09:34:47	VR2W-112618	A69-9001-1271	1
2012-09-04 23:59:14	2012-09-05 09:59:14	VR2W-112616	A69-9001-1271	1
2012-09-05 02:51:56	2012-09-05 12:51:56	VR2W-112616	A69-9001-1271	1
2012-09-05 03:33:17	2012-09-05 13:33:17	VR2W-112616	A69-9001-1271	1
2012-09-05 03:45:39	2012-09-05 13:45:39	VR2W-112616	A69-9001-1271	1
2012-09-05 04:37:31	2012-09-05 14:37:31	VR2W-112616	A69-9001-1271	1
2012-09-05 05:32:04	2012-09-05 15:32:04	VR2W-112616	A69-9001-1271	1
2012-09-05 05:36:38	2012-09-05 15:36:38	VR2W-112616	A69-9001-1271	1
2012-09-05 23:31:30	2012-09-06 09:31:30	VR2W-112617	A69-9001-1271	1
2012-09-06 01:10:49	2012-09-06 11:10:49	VR2W-112616	A69-9001-1271	1
2012-09-06 01:15:40	2012-09-06 11:15:40	VR2W-112616	A69-9001-1271	1
2012-09-06 01:20:25	2012-09-06 11:20:25	VR2W-112616	A69-9001-1271	1
2012-09-06 03:16:15	2012-09-06 13:16:15	VR2W-112616	A69-9001-1271	1
2012-09-06 03:30:56	2012-09-06 13:30:56	VR2W-112616	A69-9001-1271	1
2012-09-06 03:41:45	2012-09-06 13:41:45	VR2W-112616	A69-9001-1271	1
2012-09-06 03:45:13	2012-09-06 13:45:13	VR2W-112616	A69-9001-1271	1
2012-09-06 04:03:33	2012-09-06 14:03:33	VR2W-112616	A69-9001-1271	1
2012-09-06 05:40:02	2012-09-06 15:40:02	VR2W-112616	A69-9001-1271	1
2012-09-06 06:40:34	2012-09-06 16:40:34	VR2W-112616	A69-9001-1271	1
2012-09-06 23:23:14	2012-09-07 09:23:14	VR2W-112615	A69-9001-1271	1
2012-09-07 00:08:11	2012-09-07 10:08:11	VR2W-112615	A69-9001-1271	1
2012-09-07 00:35:31	2012-09-07 10:35:31	VR2W-112615	A69-9001-1271	1
2012-09-07 01:37:11	2012-09-07 11:37:11	VR2W-112615	A69-9001-1271	1
2012-09-07 01:56:18	2012-09-07 11:56:18	VR2W-112616	A69-9001-1271	1
2012-09-07 02:04:43	2012-09-07 12:04:43	VR2W-112616	A69-9001-1271	1
2012-09-07 03:07:06	2012-09-07 13:07:06	VR2W-112616	A69-9001-1271	1
2012-09-07 03:27:17	2012-09-07 13:27:17	VR2W-112616	A69-9001-1271	1
2012-09-07 03:46:27	2012-09-07 13:46:27	VR2W-112616	A69-9001-1271	1
2012-09-07 04:45:16	2012-09-07 14:45:16	VR2W-112616	A69-9001-1271	1
2012-09-08 03:28:57	2012-09-08 13:28:57	VR2W-112615	A69-9001-1271	1
2012-09-08 04:36:44	2012-09-08 14:36:44	VR2W-112615	A69-9001-1271	1
2012-09-08 06:08:56	2012-09-08 16:08:56	VR2W-112616	A69-9001-1271	1
2012-09-08 06:12:26	2012-09-08 16:12:26	VR2W-112615	A69-9001-1271	1
2012-09-08 06:13:02	2012-09-08 16:13:02	VR2W-112616	A69-9001-1271	1
2012-09-08 07:04:15	2012-09-08 17:04:15	VR2W-112616	A69-9001-1271	1
2012-09-08 20:22:30	2012-09-09 06:22:30	VR2W-112615	A69-9001-1271	0
2012-09-08 21:28:25	2012-09-09 07:28:25	VR2W-112616	A69-9001-1271	1
2012-09-08 22:52:52	2012-09-09 08:52:52	VR2W-112615	A69-9001-1271	1
2012-09-08 23:29:34	2012-09-09 09:29:34	VR2W-112615	A69-9001-1271	1
2012-09-09 00:28:59	2012-09-09 10:28:59	VR2W-112615	A69-9001-1271	1
2012-09-09 00:59:22	2012-09-09 10:59:22	VR2W-112616	A69-9001-1271	1
2012-09-09 01:06:23	2012-09-09 11:06:23	VR2W-112616	A69-9001-1271	1
2012-09-09 03:58:19	2012-09-09 13:58:19	VR2W-112615	A69-9001-1271	1
2012-09-09 04:03:22	2012-09-09 14:03:22	VR2W-112616	A69-9001-1271	1
2012-09-09 04:07:22	2012-09-09 14:07:22	VR2W-112616	A69-9001-1271	1
2012-09-09 04:12:06	2012-09-09 14:12:06	VR2W-112616	A69-9001-1271	1
2012-09-09 04:46:03	2012-09-09 14:46:03	VR2W-112616	A69-9001-1271	1
2012-09-09 04:50:09	2012-09-09 14:50:09	VR2W-112616	A69-9001-1271	1
2012-09-09 05:27:05	2012-09-09 15:27:05	VR2W-112616	A69-9001-1271	1
2012-09-09 05:35:01	2012-09-09 15:35:01	VR2W-112616	A69-9001-1271	1
2012-09-09 06:13:14	2012-09-09 16:13:14	VR2W-112615	A69-9001-1271	1
2012-09-09 06:34:58	2012-09-09 16:34:58	VR2W-112616	A69-9001-1271	1
2012-09-09 07:50:33	2012-09-09 17:50:33	VR2W-112615	A69-9001-1271	1
2012-09-09 07:54:49	2012-09-09 17:54:49	VR2W-112615	A69-9001-1271	1
2012-09-10 00:59:19	2012-09-10 10:59:19	VR2W-112616	A69-9001-1271	1
2012-09-10 01:25:29	2012-09-10 11:25:29	VR2W-112616	A69-9001-1271	1
2012-09-10 01:57:54	2012-09-10 11:57:54	VR2W-112616	A69-9001-1271	1
2012-09-10 03:25:56	2012-09-10 13:25:56	VR2W-112616	A69-9001-1271	1
2012-09-10 04:27:56	2012-09-10 14:27:56	VR2W-112616	A69-9001-1271	1
2012-09-10 05:12:55	2012-09-10 15:12:55	VR2W-112616	A69-9001-1271	1
2012-09-10 05:21:07	2012-09-10 15:21:07	VR2W-112616	A69-9001-1271	1
2012-09-10 22:08:45	2012-09-11 08:08:45	VR2W-112616	A69-9001-1271	1
2012-09-10 23:41:39	2012-09-11 09:41:39	VR2W-112615	A69-9001-1271	1
2012-09-10 23:53:27	2012-09-11 09:53:27	VR2W-112615	A69-9001-1271	1
2012-09-11 00:13:10	2012-09-11 10:13:10	VR2W-112616	A69-9001-1271	1
2012-09-11 00:25:40	2012-09-11 10:25:40	VR2W-112616	A69-9001-1271	1
2012-09-11 00:48:29	2012-09-11 10:48:29	VR2W-112616	A69-9001-1271	1
2012-09-11 00:53:01	2012-09-11 10:53:01	VR2W-112616	A69-9001-1271	1
2012-09-11 03:39:11	2012-09-11 13:39:11	VR2W-112616	A69-9001-1271	1
2012-09-11 04:57:14	2012-09-11 14:57:14	VR2W-112616	A69-9001-1271	1
2012-09-11 05:31:43	2012-09-11 15:31:43	VR2W-112616	A69-9001-1271	1
2012-09-11 06:01:24	2012-09-11 16:01:24	VR2W-112615	A69-9001-1271	1
2012-09-11 22:24:14	2012-09-12 08:24:14	VR2W-112615	A69-9001-1271	1
2012-09-11 23:48:50	2012-09-12 09:48:50	VR2W-112615	A69-9001-1271	1
2012-09-12 00:55:24	2012-09-12 10:55:24	VR2W-112615	A69-9001-1271	1
2012-09-12 01:09:47	2012-09-12 11:09:47	VR2W-112615	A69-9001-1271	1
2012-09-12 01:14:17	2012-09-12 11:14:17	VR2W-112615	A69-9001-1271	1
2012-09-12 01:43:51	2012-09-12 11:43:51	VR2W-112615	A69-9001-1271	1
2012-09-12 01:47:59	2012-09-12 11:47:59	VR2W-112615	A69-9001-1271	1
2012-09-12 01:51:19	2012-09-12 11:51:19	VR2W-112615	A69-9001-1271	1
2012-09-12 01:58:16	2012-09-12 11:58:16	VR2W-112615	A69-9001-1271	1
2012-09-12 02:06:29	2012-09-12 12:06:29	VR2W-112615	A69-9001-1271	1
2012-09-12 02:28:57	2012-09-12 12:28:57	VR2W-112616	A69-9001-1271	1
2012-09-12 03:02:38	2012-09-12 13:02:38	VR2W-112616	A69-9001-1271	1
2012-09-12 03:10:31	2012-09-12 13:10:31	VR2W-112616	A69-9001-1271	1
2012-09-12 03:16:50	2012-09-12 13:16:50	VR2W-112615	A69-9001-1271	1
2012-09-12 03:40:44	2012-09-12 13:40:44	VR2W-112615	A69-9001-1271	1
2012-09-12 03:50:13	2012-09-12 13:50:13	VR2W-112615	A69-9001-1271	1
2012-09-12 03:54:39	2012-09-12 13:54:39	VR2W-112615	A69-9001-1271	1
2012-09-12 05:19:48	2012-09-12 15:19:48	VR2W-112615	A69-9001-1271	1
2012-09-12 05:36:40	2012-09-12 15:36:40	VR2W-112616	A69-9001-1271	1
2012-09-12 21:03:45	2012-09-13 07:03:45	VR2W-112618	A69-9001-1271	1
2012-09-12 21:07:48	2012-09-13 07:07:48	VR2W-112618	A69-9001-1271	1
2012-09-12 22:20:22	2012-09-13 08:20:22	VR2W-112616	A69-9001-1271	1
2012-09-12 22:23:42	2012-09-13 08:23:42	VR2W-112615	A69-9001-1271	1
2012-09-12 22:32:33	2012-09-13 08:32:33	VR2W-112615	A69-9001-1271	1
2012-09-12 22:40:02	2012-09-13 08:40:02	VR2W-112615	A69-9001-1271	1
2012-09-12 22:52:09	2012-09-13 08:52:09	VR2W-112615	A69-9001-1271	1
2012-09-12 23:11:46	2012-09-13 09:11:46	VR2W-112615	A69-9001-1271	1
2012-09-12 23:15:20	2012-09-13 09:15:20	VR2W-112615	A69-9001-1271	1
2012-09-12 23:56:01	2012-09-13 09:56:01	VR2W-112616	A69-9001-1271	1
2012-09-13 00:16:00	2012-09-13 10:16:00	VR2W-112616	A69-9001-1271	1
2012-09-13 00:48:47	2012-09-13 10:48:47	VR2W-112615	A69-9001-1271	1
2012-09-13 01:00:04	2012-09-13 11:00:04	VR2W-112616	A69-9001-1271	1
2012-09-13 01:14:10	2012-09-13 11:14:10	VR2W-112616	A69-9001-1271	1
2012-09-13 01:22:26	2012-09-13 11:22:26	VR2W-112616	A69-9001-1271	1
2012-09-13 01:40:10	2012-09-13 11:40:10	VR2W-112616	A69-9001-1271	1
2012-09-13 02:02:53	2012-09-13 12:02:53	VR2W-112616	A69-9001-1271	1
2012-09-13 02:20:04	2012-09-13 12:20:04	VR2W-112616	A69-9001-1271	1
2012-09-13 04:17:30	2012-09-13 14:17:30	VR2W-112616	A69-9001-1271	1
2012-09-13 04:41:22	2012-09-13 14:41:22	VR2W-112616	A69-9001-1271	1
2012-09-13 04:45:02	2012-09-13 14:45:02	VR2W-112616	A69-9001-1271	1
2012-09-13 05:03:27	2012-09-13 15:03:27	VR2W-112616	A69-9001-1271	1
2012-09-13 05:16:29	2012-09-13 15:16:29	VR2W-112616	A69-9001-1271	1
2012-09-13 05:20:51	2012-09-13 15:20:51	VR2W-112616	A69-9001-1271	1
2012-09-13 06:09:51	2012-09-13 16:09:51	VR2W-112616	A69-9001-1271	1
2012-09-13 06:13:36	2012-09-13 16:13:36	VR2W-112616	A69-9001-1271	1
2012-09-13 06:33:28	2012-09-13 16:33:28	VR2W-112616	A69-9001-1271	1
2012-09-13 06:58:46	2012-09-13 16:58:46	VR2W-112616	A69-9001-1271	1
2012-09-13 07:06:07	2012-09-13 17:06:07	VR2W-112616	A69-9001-1271	1
2012-09-13 07:29:49	2012-09-13 17:29:49	VR2W-112616	A69-9001-1271	1
2012-09-13 07:36:59	2012-09-13 17:36:59	VR2W-112616	A69-9001-1271	1
2012-09-13 20:55:09	2012-09-14 06:55:09	VR2W-112618	A69-9001-1271	1
2012-09-13 23:53:12	2012-09-14 09:53:12	VR2W-112615	A69-9001-1271	1
2012-09-14 01:55:49	2012-09-14 11:55:49	VR2W-112616	A69-9001-1271	1
2012-09-14 02:22:20	2012-09-14 12:22:20	VR2W-112616	A69-9001-1271	1
2012-09-14 03:13:55	2012-09-14 13:13:55	VR2W-112615	A69-9001-1271	1
2012-09-14 05:01:01	2012-09-14 15:01:01	VR2W-112616	A69-9001-1271	1
2012-09-14 05:04:28	2012-09-14 15:04:28	VR2W-112616	A69-9001-1271	1
2012-09-14 05:08:07	2012-09-14 15:08:07	VR2W-112616	A69-9001-1271	1
2012-09-14 05:40:57	2012-09-14 15:40:57	VR2W-112616	A69-9001-1271	1
2012-09-14 05:48:22	2012-09-14 15:48:22	VR2W-112616	A69-9001-1271	1
2012-09-14 06:14:33	2012-09-14 16:14:33	VR2W-112616	A69-9001-1271	1
2012-09-14 06:25:09	2012-09-14 16:25:09	VR2W-112616	A69-9001-1271	1
2012-09-14 21:05:39	2012-09-15 07:05:39	VR2W-112617	A69-9001-1271	1
2012-09-15 01:24:29	2012-09-15 11:24:29	VR2W-112615	A69-9001-1271	1
2012-09-15 01:43:35	2012-09-15 11:43:35	VR2W-112616	A69-9001-1271	1
2012-09-15 01:47:13	2012-09-15 11:47:13	VR2W-112616	A69-9001-1271	1
2012-09-15 02:40:01	2012-09-15 12:40:01	VR2W-112615	A69-9001-1271	1
2012-09-15 03:14:46	2012-09-15 13:14:46	VR2W-112616	A69-9001-1271	1
2012-09-15 03:47:53	2012-09-15 13:47:53	VR2W-112616	A69-9001-1271	1
2012-09-15 03:51:29	2012-09-15 13:51:29	VR2W-112616	A69-9001-1271	1
2012-09-15 04:00:01	2012-09-15 14:00:01	VR2W-112616	A69-9001-1271	1
2012-09-15 04:47:45	2012-09-15 14:47:45	VR2W-112616	A69-9001-1271	1
2012-09-15 05:23:38	2012-09-15 15:23:38	VR2W-112616	A69-9001-1271	1
2012-09-15 05:28:06	2012-09-15 15:28:06	VR2W-112616	A69-9001-1271	1
2012-09-15 05:49:21	2012-09-15 15:49:21	VR2W-112616	A69-9001-1271	1
2012-09-15 05:53:18	2012-09-15 15:53:18	VR2W-112616	A69-9001-1271	1
2012-09-15 06:58:09	2012-09-15 16:58:09	VR2W-112616	A69-9001-1271	1
2012-09-15 07:19:55	2012-09-15 17:19:55	VR2W-112616	A69-9001-1271	1
2012-09-15 07:33:19	2012-09-15 17:33:19	VR2W-112616	A69-9001-1271	1
2012-09-15 20:52:48	2012-09-16 06:52:48	VR2W-112617	A69-9001-1271	1
2012-09-15 20:56:06	2012-09-16 06:56:06	VR2W-112618	A69-9001-1271	1
2012-09-15 21:03:13	2012-09-16 07:03:13	VR2W-112618	A69-9001-1271	1
2012-09-15 21:07:17	2012-09-16 07:07:17	VR2W-112618	A69-9001-1271	1
2012-09-15 21:12:07	2012-09-16 07:12:07	VR2W-112618	A69-9001-1271	1
2012-09-15 21:16:54	2012-09-16 07:16:54	VR2W-112618	A69-9001-1271	1
2012-09-15 21:45:11	2012-09-16 07:45:11	VR2W-112618	A69-9001-1271	1
2012-09-15 21:48:38	2012-09-16 07:48:38	VR2W-112618	A69-9001-1271	1
2012-09-15 22:52:00	2012-09-16 08:52:00	VR2W-112616	A69-9001-1271	1
2012-09-15 23:20:39	2012-09-16 09:20:39	VR2W-112616	A69-9001-1271	1
2012-09-16 01:16:06	2012-09-16 11:16:06	VR2W-112616	A69-9001-1271	1
2012-09-16 01:23:22	2012-09-16 11:23:22	VR2W-112616	A69-9001-1271	1
2012-09-16 02:11:15	2012-09-16 12:11:15	VR2W-112616	A69-9001-1271	1
2012-09-16 02:15:54	2012-09-16 12:15:54	VR2W-112616	A69-9001-1271	1
2012-09-16 02:32:44	2012-09-16 12:32:44	VR2W-112616	A69-9001-1271	1
2012-09-16 02:42:25	2012-09-16 12:42:25	VR2W-112616	A69-9001-1271	1
2012-09-16 02:47:08	2012-09-16 12:47:08	VR2W-112616	A69-9001-1271	1
2012-09-16 02:55:43	2012-09-16 12:55:43	VR2W-112616	A69-9001-1271	1
2012-09-16 03:05:30	2012-09-16 13:05:30	VR2W-112616	A69-9001-1271	1
2012-09-16 03:40:40	2012-09-16 13:40:40	VR2W-112616	A69-9001-1271	1
2012-09-16 03:53:25	2012-09-16 13:53:25	VR2W-112616	A69-9001-1271	1
2012-09-16 03:56:59	2012-09-16 13:56:59	VR2W-112616	A69-9001-1271	1
2012-09-16 04:00:50	2012-09-16 14:00:50	VR2W-112616	A69-9001-1271	1
2012-09-16 04:05:18	2012-09-16 14:05:18	VR2W-112616	A69-9001-1271	1
2012-09-16 04:48:21	2012-09-16 14:48:21	VR2W-112616	A69-9001-1271	1
2012-09-16 05:01:40	2012-09-16 15:01:40	VR2W-112616	A69-9001-1271	1
2012-09-16 21:04:06	2012-09-17 07:04:06	VR2W-112617	A69-9001-1271	1
2012-09-16 21:08:03	2012-09-17 07:08:03	VR2W-112618	A69-9001-1271	1
2012-09-16 21:12:49	2012-09-17 07:12:49	VR2W-112618	A69-9001-1271	1
2012-09-16 21:29:37	2012-09-17 07:29:37	VR2W-112618	A69-9001-1271	1
2012-09-16 21:33:01	2012-09-17 07:33:01	VR2W-112618	A69-9001-1271	1
2012-09-16 21:36:31	2012-09-17 07:36:31	VR2W-112618	A69-9001-1271	1
2012-09-16 21:40:17	2012-09-17 07:40:17	VR2W-112618	A69-9001-1271	1
2012-09-16 21:45:25	2012-09-17 07:45:25	VR2W-112617	A69-9001-1271	1
2012-09-16 21:48:06	2012-09-17 07:48:06	VR2W-112618	A69-9001-1271	1
2012-09-17 01:26:27	2012-09-17 11:26:27	VR2W-112615	A69-9001-1271	1
2012-09-17 01:42:38	2012-09-17 11:42:38	VR2W-112616	A69-9001-1271	1
2012-09-17 01:51:36	2012-09-17 11:51:36	VR2W-112616	A69-9001-1271	1
2012-09-17 02:06:43	2012-09-17 12:06:43	VR2W-112616	A69-9001-1271	1
2012-09-17 02:17:38	2012-09-17 12:17:38	VR2W-112616	A69-9001-1271	1
2012-09-17 02:37:15	2012-09-17 12:37:15	VR2W-112615	A69-9001-1271	1
2012-09-17 04:14:00	2012-09-17 14:14:00	VR2W-112616	A69-9001-1271	1
2012-09-17 21:16:24	2012-09-18 07:16:24	VR2W-112618	A69-9001-1271	1
2012-09-17 21:20:47	2012-09-18 07:20:47	VR2W-112618	A69-9001-1271	1
2012-09-17 22:40:54	2012-09-18 08:40:54	VR2W-112618	A69-9001-1271	1
2012-09-17 23:00:29	2012-09-18 09:00:29	VR2W-112616	A69-9001-1271	1
2012-09-17 23:59:15	2012-09-18 09:59:15	VR2W-112616	A69-9001-1271	1
2012-09-18 01:46:05	2012-09-18 11:46:05	VR2W-112616	A69-9001-1271	1
2012-09-18 02:54:01	2012-09-18 12:54:01	VR2W-112616	A69-9001-1271	1
2012-09-18 03:09:17	2012-09-18 13:09:17	VR2W-112616	A69-9001-1271	1
2012-09-18 03:17:53	2012-09-18 13:17:53	VR2W-112616	A69-9001-1271	1
2012-09-18 03:22:15	2012-09-18 13:22:15	VR2W-112616	A69-9001-1271	1
2012-09-18 03:26:04	2012-09-18 13:26:04	VR2W-112616	A69-9001-1271	1
2012-09-18 03:38:39	2012-09-18 13:38:39	VR2W-112616	A69-9001-1271	1
2012-09-18 04:34:31	2012-09-18 14:34:31	VR2W-112616	A69-9001-1271	1
2012-09-18 04:38:31	2012-09-18 14:38:31	VR2W-112616	A69-9001-1271	1
2012-09-18 06:16:34	2012-09-18 16:16:34	VR2W-112616	A69-9001-1271	1
2012-09-18 06:25:22	2012-09-18 16:25:22	VR2W-112616	A69-9001-1271	1
2012-09-18 06:40:29	2012-09-18 16:40:29	VR2W-112616	A69-9001-1271	1
2012-09-18 07:25:47	2012-09-18 17:25:47	VR2W-112616	A69-9001-1271	1
2012-09-18 21:19:00	2012-09-19 07:19:00	VR2W-112618	A69-9001-1271	1
2012-09-18 21:43:37	2012-09-19 07:43:37	VR2W-112618	A69-9001-1271	1
2012-09-18 22:38:55	2012-09-19 08:38:55	VR2W-112616	A69-9001-1271	1
2012-09-18 22:59:30	2012-09-19 08:59:30	VR2W-112616	A69-9001-1271	1
2012-09-18 23:25:10	2012-09-19 09:25:10	VR2W-112615	A69-9001-1271	1
2012-09-19 00:11:51	2012-09-19 10:11:51	VR2W-112616	A69-9001-1271	1
2012-09-19 00:41:49	2012-09-19 10:41:49	VR2W-112616	A69-9001-1271	1
2012-09-19 01:20:58	2012-09-19 11:20:58	VR2W-112616	A69-9001-1271	1
2012-09-19 03:41:26	2012-09-19 13:41:26	VR2W-112616	A69-9001-1271	1
2012-09-19 04:23:25	2012-09-19 14:23:25	VR2W-112615	A69-9001-1271	1
2012-09-19 04:32:07	2012-09-19 14:32:07	VR2W-112616	A69-9001-1271	1
2012-09-19 04:39:52	2012-09-19 14:39:52	VR2W-112616	A69-9001-1271	1
2012-09-19 05:23:30	2012-09-19 15:23:30	VR2W-112616	A69-9001-1271	1
2012-09-19 05:33:17	2012-09-19 15:33:17	VR2W-112616	A69-9001-1271	1
2012-09-19 05:38:08	2012-09-19 15:38:08	VR2W-112616	A69-9001-1271	1
2012-09-19 05:58:54	2012-09-19 15:58:54	VR2W-112615	A69-9001-1271	1
2012-09-19 06:24:42	2012-09-19 16:24:42	VR2W-112615	A69-9001-1271	1
2012-09-19 06:46:11	2012-09-19 16:46:11	VR2W-112616	A69-9001-1271	1
2012-09-19 06:58:55	2012-09-19 16:58:55	VR2W-112615	A69-9001-1271	1
2012-09-20 00:53:54	2012-09-20 10:53:54	VR2W-112616	A69-9001-1271	1
2012-09-20 01:03:27	2012-09-20 11:03:27	VR2W-112616	A69-9001-1271	1
2012-09-20 01:14:46	2012-09-20 11:14:46	VR2W-112615	A69-9001-1271	1
2012-09-20 02:36:32	2012-09-20 12:36:32	VR2W-112616	A69-9001-1271	1
2012-09-20 02:52:32	2012-09-20 12:52:32	VR2W-112616	A69-9001-1271	1
2012-09-20 03:22:20	2012-09-20 13:22:20	VR2W-112616	A69-9001-1271	1
2012-09-20 03:54:28	2012-09-20 13:54:28	VR2W-112616	A69-9001-1271	1
2012-09-20 04:02:03	2012-09-20 14:02:03	VR2W-112616	A69-9001-1271	1
2012-09-20 04:46:09	2012-09-20 14:46:09	VR2W-112616	A69-9001-1271	1
2012-09-20 04:50:40	2012-09-20 14:50:40	VR2W-112616	A69-9001-1271	1
2012-09-20 04:54:48	2012-09-20 14:54:48	VR2W-112616	A69-9001-1271	1
2012-09-20 05:17:33	2012-09-20 15:17:33	VR2W-112616	A69-9001-1271	1
2012-09-20 05:36:24	2012-09-20 15:36:24	VR2W-112616	A69-9001-1271	1
2012-09-20 05:49:43	2012-09-20 15:49:43	VR2W-112616	A69-9001-1271	1
2012-09-20 06:01:08	2012-09-20 16:01:08	VR2W-112616	A69-9001-1271	1
2012-09-20 06:08:41	2012-09-20 16:08:41	VR2W-112616	A69-9001-1271	1
2012-09-20 06:20:19	2012-09-20 16:20:19	VR2W-112616	A69-9001-1271	1
2012-09-20 06:31:33	2012-09-20 16:31:33	VR2W-112616	A69-9001-1271	1
2012-09-20 06:35:03	2012-09-20 16:35:03	VR2W-112616	A69-9001-1271	1
2012-09-20 07:08:48	2012-09-20 17:08:48	VR2W-112616	A69-9001-1271	1
2012-09-20 07:13:31	2012-09-20 17:13:31	VR2W-112616	A69-9001-1271	1
2012-09-21 01:39:57	2012-09-21 11:39:57	VR2W-112616	A69-9001-1271	1
2012-09-21 01:56:00	2012-09-21 11:56:00	VR2W-112616	A69-9001-1271	1
2012-09-21 02:04:49	2012-09-21 12:04:49	VR2W-112616	A69-9001-1271	1
2012-09-21 02:09:30	2012-09-21 12:09:30	VR2W-112616	A69-9001-1271	1
2012-09-21 02:26:57	2012-09-21 12:26:57	VR2W-112616	A69-9001-1271	1
2012-09-21 02:56:11	2012-09-21 12:56:11	VR2W-112615	A69-9001-1271	1
2012-09-21 03:08:16	2012-09-21 13:08:16	VR2W-112616	A69-9001-1271	1
2012-09-21 03:52:00	2012-09-21 13:52:00	VR2W-112616	A69-9001-1271	1
2012-09-21 04:15:36	2012-09-21 14:15:36	VR2W-112615	A69-9001-1271	1
2012-09-21 04:23:08	2012-09-21 14:23:08	VR2W-112616	A69-9001-1271	1
2012-09-21 06:14:50	2012-09-21 16:14:50	VR2W-112616	A69-9001-1271	1
2012-09-21 07:16:24	2012-09-21 17:16:24	VR2W-112616	A69-9001-1271	1
2012-09-22 00:13:56	2012-09-22 10:13:56	VR2W-112616	A69-9001-1271	1
2012-09-22 00:40:20	2012-09-22 10:40:20	VR2W-112615	A69-9001-1271	1
2012-09-22 00:54:11	2012-09-22 10:54:11	VR2W-112616	A69-9001-1271	1
2012-09-22 00:58:19	2012-09-22 10:58:19	VR2W-112616	A69-9001-1271	1
2012-09-22 01:16:06	2012-09-22 11:16:06	VR2W-112615	A69-9001-1271	1
2012-09-22 01:16:43	2012-09-22 11:16:43	VR2W-112616	A69-9001-1271	1
2012-09-22 02:10:11	2012-09-22 12:10:11	VR2W-112616	A69-9001-1271	1
2012-09-22 02:46:02	2012-09-22 12:46:02	VR2W-112616	A69-9001-1271	1
2012-09-22 03:13:49	2012-09-22 13:13:49	VR2W-112616	A69-9001-1271	1
2012-09-22 06:23:18	2012-09-22 16:23:18	VR2W-112616	A69-9001-1271	1
2012-09-22 22:20:27	2012-09-23 08:20:27	VR2W-112616	A69-9001-1271	1
2012-09-22 23:18:57	2012-09-23 09:18:57	VR2W-112616	A69-9001-1271	1
2012-09-22 23:57:03	2012-09-23 09:57:03	VR2W-112616	A69-9001-1271	1
2012-09-23 00:04:33	2012-09-23 10:04:33	VR2W-112616	A69-9001-1271	1
2012-09-23 03:26:39	2012-09-23 13:26:39	VR2W-112616	A69-9001-1271	1
2012-09-23 03:43:04	2012-09-23 13:43:04	VR2W-112616	A69-9001-1271	1
2012-09-23 04:17:10	2012-09-23 14:17:10	VR2W-112616	A69-9001-1271	1
2012-09-23 04:23:55	2012-09-23 14:23:55	VR2W-112616	A69-9001-1271	1
2012-09-23 04:40:09	2012-09-23 14:40:09	VR2W-112616	A69-9001-1271	1
2012-09-23 04:51:16	2012-09-23 14:51:16	VR2W-112616	A69-9001-1271	1
2012-09-23 04:56:03	2012-09-23 14:56:03	VR2W-112616	A69-9001-1271	1
2012-09-23 05:00:41	2012-09-23 15:00:41	VR2W-112616	A69-9001-1271	1
2012-09-23 05:05:02	2012-09-23 15:05:02	VR2W-112616	A69-9001-1271	1
2012-09-23 05:13:10	2012-09-23 15:13:10	VR2W-112616	A69-9001-1271	1
2012-09-23 05:16:54	2012-09-23 15:16:54	VR2W-112616	A69-9001-1271	1
2012-09-23 06:08:23	2012-09-23 16:08:23	VR2W-112616	A69-9001-1271	1
2012-09-23 22:42:19	2012-09-24 08:42:19	VR2W-112614	A69-9001-1271	1
2012-09-23 22:57:42	2012-09-24 08:57:42	VR2W-112613	A69-9001-1271	1
2012-09-23 23:07:07	2012-09-24 09:07:07	VR2W-112612	A69-9001-1271	1
2012-09-24 03:09:28	2012-09-24 13:09:28	VR2W-112616	A69-9001-1271	1
2012-09-24 03:17:45	2012-09-24 13:17:45	VR2W-112616	A69-9001-1271	1
2012-09-24 03:26:19	2012-09-24 13:26:19	VR2W-112616	A69-9001-1271	1
2012-09-24 04:15:52	2012-09-24 14:15:52	VR2W-112616	A69-9001-1271	1
2012-09-24 04:25:27	2012-09-24 14:25:27	VR2W-112616	A69-9001-1271	1
2012-09-24 04:48:53	2012-09-24 14:48:53	VR2W-112616	A69-9001-1271	1
2012-09-24 04:52:21	2012-09-24 14:52:21	VR2W-112616	A69-9001-1271	1
2012-09-24 05:14:40	2012-09-24 15:14:40	VR2W-112616	A69-9001-1271	1
2012-09-24 06:01:41	2012-09-24 16:01:41	VR2W-112616	A69-9001-1271	1
2012-09-24 06:29:22	2012-09-24 16:29:22	VR2W-112616	A69-9001-1271	1
2012-09-24 06:52:18	2012-09-24 16:52:18	VR2W-112616	A69-9001-1271	1
2012-09-24 22:19:14	2012-09-25 08:19:14	VR2W-112613	A69-9001-1271	1
2012-09-25 00:23:12	2012-09-25 10:23:12	VR2W-112615	A69-9001-1271	1
2012-09-25 02:00:51	2012-09-25 12:00:51	VR2W-112616	A69-9001-1271	1
2012-09-25 03:22:11	2012-09-25 13:22:11	VR2W-112616	A69-9001-1271	1
2012-09-25 04:50:41	2012-09-25 14:50:41	VR2W-112616	A69-9001-1271	1
2012-09-25 04:58:55	2012-09-25 14:58:55	VR2W-112616	A69-9001-1271	1
2012-09-25 05:12:00	2012-09-25 15:12:00	VR2W-112616	A69-9001-1271	1
2012-09-25 05:24:52	2012-09-25 15:24:52	VR2W-112616	A69-9001-1271	1
2012-09-25 05:49:55	2012-09-25 15:49:55	VR2W-112616	A69-9001-1271	1
2012-09-25 06:20:31	2012-09-25 16:20:31	VR2W-112616	A69-9001-1271	1
2012-09-25 06:24:38	2012-09-25 16:24:38	VR2W-112616	A69-9001-1271	1
2012-09-25 06:31:22	2012-09-25 16:31:22	VR2W-112616	A69-9001-1271	1
2012-09-25 06:34:54	2012-09-25 16:34:54	VR2W-112616	A69-9001-1271	1
2012-09-25 06:38:41	2012-09-25 16:38:41	VR2W-112616	A69-9001-1271	1
2012-09-25 06:46:41	2012-09-25 16:46:41	VR2W-112616	A69-9001-1271	1
2012-09-25 23:25:00	2012-09-26 09:25:00	VR2W-112614	A69-9001-1271	1
2012-09-25 23:42:54	2012-09-26 09:42:54	VR2W-112614	A69-9001-1271	1
2012-09-26 01:35:22	2012-09-26 11:35:22	VR2W-112614	A69-9001-1271	1
2012-09-26 03:52:21	2012-09-26 13:52:21	VR2W-112616	A69-9001-1271	1
2012-09-26 04:42:37	2012-09-26 14:42:37	VR2W-112616	A69-9001-1271	1
2012-09-26 06:01:51	2012-09-26 16:01:51	VR2W-112616	A69-9001-1271	1
2012-09-26 06:10:12	2012-09-26 16:10:12	VR2W-112616	A69-9001-1271	1
2012-09-26 06:22:40	2012-09-26 16:22:40	VR2W-112616	A69-9001-1271	1
2012-09-26 06:35:33	2012-09-26 16:35:33	VR2W-112616	A69-9001-1271	1
2012-09-26 07:03:57	2012-09-26 17:03:57	VR2W-112616	A69-9001-1271	1
2012-09-26 07:20:45	2012-09-26 17:20:45	VR2W-112616	A69-9001-1271	1
2012-09-26 07:25:27	2012-09-26 17:25:27	VR2W-112616	A69-9001-1271	1
2012-09-26 07:44:29	2012-09-26 17:44:29	VR2W-112616	A69-9001-1271	1
2012-09-27 00:17:42	2012-09-27 10:17:42	VR2W-112615	A69-9001-1271	1
2012-09-27 05:40:20	2012-09-27 15:40:20	VR2W-112614	A69-9001-1271	1
2012-09-27 21:27:23	2012-09-28 07:27:23	VR2W-112614	A69-9001-1271	1
2012-09-28 02:26:14	2012-09-28 12:26:14	VR2W-112614	A69-9001-1271	1
2012-09-28 02:52:47	2012-09-28 12:52:47	VR2W-112614	A69-9001-1271	1
2012-09-28 03:03:39	2012-09-28 13:03:39	VR2W-112614	A69-9001-1271	1
2012-09-28 03:12:16	2012-09-28 13:12:16	VR2W-112614	A69-9001-1271	1
2012-09-28 03:57:53	2012-09-28 13:57:53	VR2W-112614	A69-9001-1271	1
2012-09-28 04:45:40	2012-09-28 14:45:40	VR2W-112614	A69-9001-1271	1
2012-09-28 04:52:43	2012-09-28 14:52:43	VR2W-112614	A69-9001-1271	1
2012-09-28 05:32:38	2012-09-28 15:32:38	VR2W-112614	A69-9001-1271	1
2012-09-28 05:37:13	2012-09-28 15:37:13	VR2W-112614	A69-9001-1271	1
2012-09-28 05:48:51	2012-09-28 15:48:51	VR2W-112614	A69-9001-1271	1
2012-09-28 20:29:20	2012-09-29 06:29:20	VR2W-112618	A69-9001-1271	0
2012-09-28 20:38:25	2012-09-29 06:38:25	VR2W-112618	A69-9001-1271	1
2012-09-28 20:42:19	2012-09-29 06:42:19	VR2W-112618	A69-9001-1271	1
2012-09-29 02:28:40	2012-09-29 12:28:40	VR2W-112614	A69-9001-1271	1
2012-09-29 03:28:46	2012-09-29 13:28:46	VR2W-112615	A69-9001-1271	1
2012-09-29 03:36:21	2012-09-29 13:36:21	VR2W-112614	A69-9001-1271	1
2012-09-29 04:35:00	2012-09-29 14:35:00	VR2W-112614	A69-9001-1271	1
2012-09-29 06:19:57	2012-09-29 16:19:57	VR2W-112614	A69-9001-1271	1
2012-09-29 07:30:59	2012-09-29 17:30:59	VR2W-112615	A69-9001-1271	1
2012-09-29 20:49:06	2012-09-30 06:49:06	VR2W-112618	A69-9001-1271	1
2012-09-29 20:57:28	2012-09-30 06:57:28	VR2W-112618	A69-9001-1271	1
2012-09-29 21:02:06	2012-09-30 07:02:06	VR2W-112618	A69-9001-1271	1
2012-09-29 21:06:27	2012-09-30 07:06:27	VR2W-112618	A69-9001-1271	1
2012-09-29 21:14:30	2012-09-30 07:14:30	VR2W-112618	A69-9001-1271	1
2012-09-29 21:18:09	2012-09-30 07:18:09	VR2W-112618	A69-9001-1271	1
2012-09-29 22:04:15	2012-09-30 08:04:15	VR2W-112616	A69-9001-1271	1
2012-09-30 02:48:53	2012-09-30 12:48:53	VR2W-112616	A69-9001-1271	1
2012-09-30 03:09:35	2012-09-30 13:09:35	VR2W-112615	A69-9001-1271	1
2012-09-30 03:55:43	2012-09-30 13:55:43	VR2W-112614	A69-9001-1271	1
2012-09-30 04:22:55	2012-09-30 14:22:55	VR2W-112614	A69-9001-1271	1
2012-09-30 21:14:46	2012-10-01 07:14:46	VR2W-112618	A69-9001-1271	1
2012-09-30 21:18:09	2012-10-01 07:18:09	VR2W-112618	A69-9001-1271	1
2012-09-30 21:21:39	2012-10-01 07:21:39	VR2W-112618	A69-9001-1271	1
2012-09-30 21:36:45	2012-10-01 07:36:45	VR2W-112618	A69-9001-1271	1
2012-09-30 21:44:10	2012-10-01 07:44:10	VR2W-112618	A69-9001-1271	1
2012-09-30 21:47:32	2012-10-01 07:47:32	VR2W-112618	A69-9001-1271	1
2012-10-01 01:14:45	2012-10-01 11:14:45	VR2W-112615	A69-9001-1271	1
2012-10-01 05:42:29	2012-10-01 15:42:29	VR2W-112615	A69-9001-1271	1
2012-10-01 06:06:41	2012-10-01 16:06:41	VR2W-112616	A69-9001-1271	1
2012-10-01 06:35:30	2012-10-01 16:35:30	VR2W-112616	A69-9001-1271	1
2012-10-01 07:41:27	2012-10-01 17:41:27	VR2W-112616	A69-9001-1271	1
2012-10-01 08:16:25	2012-10-01 18:16:25	VR2W-112616	A69-9001-1271	1
2012-10-01 20:58:44	2012-10-02 06:58:44	VR2W-112617	A69-9001-1271	1
2012-10-01 21:05:08	2012-10-02 07:05:08	VR2W-112618	A69-9001-1271	1
2012-10-01 22:35:25	2012-10-02 08:35:25	VR2W-112616	A69-9001-1271	1
2012-10-02 00:42:41	2012-10-02 10:42:41	VR2W-112616	A69-9001-1271	1
2012-10-02 03:01:26	2012-10-02 13:01:26	VR2W-112616	A69-9001-1271	1
2012-10-02 22:05:55	2012-10-03 08:05:55	VR2W-112618	A69-9001-1271	1
2012-10-02 23:35:57	2012-10-03 09:35:57	VR2W-112615	A69-9001-1271	1
2012-10-02 23:53:20	2012-10-03 09:53:20	VR2W-112616	A69-9001-1271	1
2012-10-03 00:16:28	2012-10-03 10:16:28	VR2W-112616	A69-9001-1271	1
2012-10-03 00:33:37	2012-10-03 10:33:37	VR2W-112616	A69-9001-1271	1
2012-10-03 03:55:52	2012-10-03 13:55:52	VR2W-112616	A69-9001-1271	1
2012-10-03 04:09:17	2012-10-03 14:09:17	VR2W-112616	A69-9001-1271	1
2012-10-03 20:53:58	2012-10-04 06:53:58	VR2W-112618	A69-9001-1271	1
2012-10-03 23:53:23	2012-10-04 09:53:23	VR2W-112616	A69-9001-1271	1
2012-10-04 00:12:50	2012-10-04 10:12:50	VR2W-112616	A69-9001-1271	1
2012-10-04 01:03:22	2012-10-04 11:03:22	VR2W-112616	A69-9001-1271	1
2012-10-04 01:13:06	2012-10-04 11:13:06	VR2W-112616	A69-9001-1271	1
2012-10-04 01:17:51	2012-10-04 11:17:51	VR2W-112616	A69-9001-1271	1
2012-10-04 01:42:30	2012-10-04 11:42:30	VR2W-112616	A69-9001-1271	1
2012-10-04 01:47:12	2012-10-04 11:47:12	VR2W-112616	A69-9001-1271	1
2012-10-04 02:04:55	2012-10-04 12:04:55	VR2W-112616	A69-9001-1271	1
2012-10-04 02:34:39	2012-10-04 12:34:39	VR2W-112616	A69-9001-1271	1
2012-10-04 02:56:28	2012-10-04 12:56:28	VR2W-112615	A69-9001-1271	1
2012-10-04 04:22:19	2012-10-04 14:22:19	VR2W-112616	A69-9001-1271	1
2012-10-04 04:26:20	2012-10-04 14:26:20	VR2W-112616	A69-9001-1271	1
2012-10-04 05:39:18	2012-10-04 15:39:18	VR2W-112615	A69-9001-1271	1
2012-10-04 06:13:50	2012-10-04 16:13:50	VR2W-112615	A69-9001-1271	1
2012-10-04 21:58:50	2012-10-05 07:58:50	VR2W-112618	A69-9001-1271	1
2012-10-04 22:17:42	2012-10-05 08:17:42	VR2W-112616	A69-9001-1271	1
2012-10-04 22:51:59	2012-10-05 08:51:59	VR2W-112616	A69-9001-1271	1
2012-10-04 22:55:31	2012-10-05 08:55:31	VR2W-112616	A69-9001-1271	1
2012-10-05 01:04:16	2012-10-05 11:04:16	VR2W-112616	A69-9001-1271	1
2012-10-05 01:31:31	2012-10-05 11:31:31	VR2W-112616	A69-9001-1271	1
2012-10-05 02:10:41	2012-10-05 12:10:41	VR2W-112615	A69-9001-1271	1
2012-10-05 02:36:58	2012-10-05 12:36:58	VR2W-112616	A69-9001-1271	1
2012-10-05 03:09:24	2012-10-05 13:09:24	VR2W-112616	A69-9001-1271	1
2012-10-05 03:39:06	2012-10-05 13:39:06	VR2W-112615	A69-9001-1271	1
2012-10-05 04:32:00	2012-10-05 14:32:00	VR2W-112615	A69-9001-1271	1
2012-10-05 04:44:20	2012-10-05 14:44:20	VR2W-112615	A69-9001-1271	1
2012-10-05 04:52:54	2012-10-05 14:52:54	VR2W-112615	A69-9001-1271	1
2012-10-05 04:58:26	2012-10-05 14:58:26	VR2W-112616	A69-9001-1271	1
2012-10-05 22:56:50	2012-10-06 08:56:50	VR2W-112616	A69-9001-1271	1
2012-10-05 23:04:56	2012-10-06 09:04:56	VR2W-112616	A69-9001-1271	1
2012-10-05 23:47:38	2012-10-06 09:47:38	VR2W-112615	A69-9001-1271	1
2012-10-05 23:51:04	2012-10-06 09:51:04	VR2W-112615	A69-9001-1271	1
2012-10-05 23:58:38	2012-10-06 09:58:38	VR2W-112615	A69-9001-1271	1
2012-10-06 00:16:26	2012-10-06 10:16:26	VR2W-112616	A69-9001-1271	1
2012-10-06 00:31:30	2012-10-06 10:31:30	VR2W-112615	A69-9001-1271	1
2012-10-06 01:00:33	2012-10-06 11:00:33	VR2W-112615	A69-9001-1271	1
2012-10-06 01:42:23	2012-10-06 11:42:23	VR2W-112615	A69-9001-1271	1
2012-10-06 02:23:29	2012-10-06 12:23:29	VR2W-112615	A69-9001-1271	1
2012-10-06 03:13:34	2012-10-06 13:13:34	VR2W-112615	A69-9001-1271	1
2012-10-06 03:18:21	2012-10-06 13:18:21	VR2W-112615	A69-9001-1271	1
2012-10-06 03:35:03	2012-10-06 13:35:03	VR2W-112615	A69-9001-1271	1
2012-10-06 03:48:25	2012-10-06 13:48:25	VR2W-112615	A69-9001-1271	1
2012-10-06 04:00:33	2012-10-06 14:00:33	VR2W-112615	A69-9001-1271	1
2012-10-06 04:08:30	2012-10-06 14:08:30	VR2W-112615	A69-9001-1271	1
2012-10-06 04:59:30	2012-10-06 14:59:30	VR2W-112616	A69-9001-1271	1
2012-10-06 06:05:47	2012-10-06 16:05:47	VR2W-112615	A69-9001-1271	1
2012-10-06 06:20:26	2012-10-06 16:20:26	VR2W-112615	A69-9001-1271	1
2012-10-06 06:23:44	2012-10-06 16:23:44	VR2W-112615	A69-9001-1271	1
2012-10-06 06:42:50	2012-10-06 16:42:50	VR2W-112615	A69-9001-1271	1
2012-10-06 07:39:23	2012-10-06 17:39:23	VR2W-112616	A69-9001-1271	1
2012-10-06 19:57:45	2012-10-07 05:57:45	VR2W-112616	A69-9001-1271	0
2012-10-06 20:51:27	2012-10-07 06:51:27	VR2W-112618	A69-9001-1271	1
2012-10-06 22:41:27	2012-10-07 08:41:27	VR2W-112616	A69-9001-1271	1
2012-10-06 22:53:35	2012-10-07 08:53:35	VR2W-112615	A69-9001-1271	1
2012-10-06 23:19:47	2012-10-07 09:19:47	VR2W-112616	A69-9001-1271	1
2012-10-06 23:50:54	2012-10-07 09:50:54	VR2W-112616	A69-9001-1271	1
2012-10-07 00:18:11	2012-10-07 10:18:11	VR2W-112615	A69-9001-1271	1
2012-10-07 00:22:40	2012-10-07 10:22:40	VR2W-112616	A69-9001-1271	1
2012-10-07 00:35:01	2012-10-07 10:35:01	VR2W-112615	A69-9001-1271	1
2012-10-07 00:35:41	2012-10-07 10:35:41	VR2W-112616	A69-9001-1271	1
2012-10-07 00:39:22	2012-10-07 10:39:22	VR2W-112615	A69-9001-1271	1
2012-10-07 01:24:42	2012-10-07 11:24:42	VR2W-112616	A69-9001-1271	1
2012-10-07 01:28:55	2012-10-07 11:28:55	VR2W-112616	A69-9001-1271	1
2012-10-07 01:52:04	2012-10-07 11:52:04	VR2W-112615	A69-9001-1271	1
2012-10-07 02:22:46	2012-10-07 12:22:46	VR2W-112615	A69-9001-1271	1
2012-10-07 02:47:28	2012-10-07 12:47:28	VR2W-112615	A69-9001-1271	1
2012-10-07 02:51:35	2012-10-07 12:51:35	VR2W-112615	A69-9001-1271	1
2012-10-07 03:32:16	2012-10-07 13:32:16	VR2W-112615	A69-9001-1271	1
2012-10-07 03:41:32	2012-10-07 13:41:32	VR2W-112615	A69-9001-1271	1
2012-10-07 04:05:31	2012-10-07 14:05:31	VR2W-112615	A69-9001-1271	1
2012-10-07 04:48:39	2012-10-07 14:48:39	VR2W-112616	A69-9001-1271	1
2012-10-07 05:26:36	2012-10-07 15:26:36	VR2W-112616	A69-9001-1271	1
2012-10-07 06:23:20	2012-10-07 16:23:20	VR2W-112616	A69-9001-1271	1
2012-10-07 07:01:17	2012-10-07 17:01:17	VR2W-112616	A69-9001-1271	1
2012-10-07 21:15:59	2012-10-08 07:15:59	VR2W-112616	A69-9001-1271	1
2012-10-07 21:32:19	2012-10-08 07:32:19	VR2W-112616	A69-9001-1271	1
2012-10-07 22:10:51	2012-10-08 08:10:51	VR2W-112616	A69-9001-1271	1
2012-10-07 22:41:04	2012-10-08 08:41:04	VR2W-112615	A69-9001-1271	1
2012-10-07 23:13:03	2012-10-08 09:13:03	VR2W-112616	A69-9001-1271	1
2012-10-08 00:22:08	2012-10-08 10:22:08	VR2W-112616	A69-9001-1271	1
2012-10-08 00:48:52	2012-10-08 10:48:52	VR2W-112615	A69-9001-1271	1
2012-10-08 01:21:37	2012-10-08 11:21:37	VR2W-112615	A69-9001-1271	1
2012-10-08 01:53:06	2012-10-08 11:53:06	VR2W-112615	A69-9001-1271	1
2012-10-08 02:43:21	2012-10-08 12:43:21	VR2W-112615	A69-9001-1271	1
2012-10-08 03:24:11	2012-10-08 13:24:11	VR2W-112615	A69-9001-1271	1
2012-10-08 03:28:29	2012-10-08 13:28:29	VR2W-112615	A69-9001-1271	1
2012-10-08 03:36:15	2012-10-08 13:36:15	VR2W-112615	A69-9001-1271	1
2012-10-08 03:49:25	2012-10-08 13:49:25	VR2W-112615	A69-9001-1271	1
2012-10-08 04:08:03	2012-10-08 14:08:03	VR2W-112615	A69-9001-1271	1
2012-10-08 04:12:06	2012-10-08 14:12:06	VR2W-112615	A69-9001-1271	1
2012-10-08 04:30:33	2012-10-08 14:30:33	VR2W-112615	A69-9001-1271	1
2012-10-08 04:42:36	2012-10-08 14:42:36	VR2W-112615	A69-9001-1271	1
2012-10-08 04:46:47	2012-10-08 14:46:47	VR2W-112615	A69-9001-1271	1
2012-10-08 04:50:13	2012-10-08 14:50:13	VR2W-112615	A69-9001-1271	1
2012-10-08 04:53:50	2012-10-08 14:53:50	VR2W-112615	A69-9001-1271	1
2012-10-08 05:02:29	2012-10-08 15:02:29	VR2W-112615	A69-9001-1271	1
2012-10-08 05:54:33	2012-10-08 15:54:33	VR2W-112616	A69-9001-1271	1
2012-10-08 06:22:09	2012-10-08 16:22:09	VR2W-112616	A69-9001-1271	1
2012-10-08 06:31:08	2012-10-08 16:31:08	VR2W-112615	A69-9001-1271	1
2012-10-08 06:36:28	2012-10-08 16:36:28	VR2W-112616	A69-9001-1271	1
2012-10-08 21:36:52	2012-10-09 07:36:52	VR2W-112614	A69-9001-1271	1
2012-10-08 22:07:42	2012-10-09 08:07:42	VR2W-112616	A69-9001-1271	1
2012-10-08 22:19:12	2012-10-09 08:19:12	VR2W-112616	A69-9001-1271	1
2012-10-08 22:47:50	2012-10-09 08:47:50	VR2W-112616	A69-9001-1271	1
2012-10-09 00:54:03	2012-10-09 10:54:03	VR2W-112616	A69-9001-1271	1
2012-10-09 01:53:11	2012-10-09 11:53:11	VR2W-112616	A69-9001-1271	1
2012-10-09 01:57:00	2012-10-09 11:57:00	VR2W-112616	A69-9001-1271	1
2012-10-09 02:18:22	2012-10-09 12:18:22	VR2W-112616	A69-9001-1271	1
2012-10-09 03:01:00	2012-10-09 13:01:00	VR2W-112616	A69-9001-1271	1
2012-10-09 03:19:32	2012-10-09 13:19:32	VR2W-112616	A69-9001-1271	1
2012-10-09 03:22:57	2012-10-09 13:22:57	VR2W-112616	A69-9001-1271	1
2012-10-09 06:09:37	2012-10-09 16:09:37	VR2W-112616	A69-9001-1271	1
2012-10-09 22:14:10	2012-10-10 08:14:10	VR2W-112616	A69-9001-1271	1
2012-10-09 22:25:58	2012-10-10 08:25:58	VR2W-112616	A69-9001-1271	1
2012-10-09 22:34:23	2012-10-10 08:34:23	VR2W-112616	A69-9001-1271	1
2012-10-09 23:42:52	2012-10-10 09:42:52	VR2W-112616	A69-9001-1271	1
2012-10-10 00:20:55	2012-10-10 10:20:55	VR2W-112616	A69-9001-1271	1
2012-10-10 01:01:04	2012-10-10 11:01:04	VR2W-112616	A69-9001-1271	1
2012-10-10 01:07:57	2012-10-10 11:07:57	VR2W-112616	A69-9001-1271	1
2012-10-10 01:11:42	2012-10-10 11:11:42	VR2W-112616	A69-9001-1271	1
2012-10-10 01:43:55	2012-10-10 11:43:55	VR2W-112616	A69-9001-1271	1
2012-10-10 01:55:23	2012-10-10 11:55:23	VR2W-112616	A69-9001-1271	1
2012-10-10 02:06:58	2012-10-10 12:06:58	VR2W-112616	A69-9001-1271	1
2012-10-10 02:10:52	2012-10-10 12:10:52	VR2W-112616	A69-9001-1271	1
2012-10-10 02:58:52	2012-10-10 12:58:52	VR2W-112616	A69-9001-1271	1
2012-10-10 03:05:50	2012-10-10 13:05:50	VR2W-112616	A69-9001-1271	1
2012-10-10 03:14:07	2012-10-10 13:14:07	VR2W-112616	A69-9001-1271	1
2012-10-10 03:22:39	2012-10-10 13:22:39	VR2W-112616	A69-9001-1271	1
2012-10-10 03:38:09	2012-10-10 13:38:09	VR2W-112616	A69-9001-1271	1
2012-10-10 04:02:21	2012-10-10 14:02:21	VR2W-112616	A69-9001-1271	1
2012-10-10 04:07:04	2012-10-10 14:07:04	VR2W-112616	A69-9001-1271	1
2012-10-10 04:22:32	2012-10-10 14:22:32	VR2W-112616	A69-9001-1271	1
2012-10-10 04:34:43	2012-10-10 14:34:43	VR2W-112616	A69-9001-1271	1
2012-10-10 04:39:04	2012-10-10 14:39:04	VR2W-112616	A69-9001-1271	1
2012-10-10 04:47:04	2012-10-10 14:47:04	VR2W-112616	A69-9001-1271	1
2012-10-10 04:50:39	2012-10-10 14:50:39	VR2W-112616	A69-9001-1271	1
2012-10-10 04:54:34	2012-10-10 14:54:34	VR2W-112616	A69-9001-1271	1
2012-10-10 05:06:52	2012-10-10 15:06:52	VR2W-112616	A69-9001-1271	1
2012-10-10 05:43:49	2012-10-10 15:43:49	VR2W-112616	A69-9001-1271	1
2012-10-10 06:10:35	2012-10-10 16:10:35	VR2W-112616	A69-9001-1271	1
2012-10-10 06:14:09	2012-10-10 16:14:09	VR2W-112616	A69-9001-1271	1
2012-10-10 07:05:21	2012-10-10 17:05:21	VR2W-112616	A69-9001-1271	1
2012-10-10 22:53:18	2012-10-11 08:53:18	VR2W-112616	A69-9001-1271	1
2012-10-10 23:10:48	2012-10-11 09:10:48	VR2W-112616	A69-9001-1271	1
2012-10-10 23:18:25	2012-10-11 09:18:25	VR2W-112616	A69-9001-1271	1
2012-10-11 00:23:05	2012-10-11 10:23:05	VR2W-112616	A69-9001-1271	1
2012-10-11 01:14:15	2012-10-11 11:14:15	VR2W-112616	A69-9001-1271	1
2012-10-11 01:26:41	2012-10-11 11:26:41	VR2W-112616	A69-9001-1271	1
2012-10-11 01:39:19	2012-10-11 11:39:19	VR2W-112616	A69-9001-1271	1
2012-10-11 02:26:42	2012-10-11 12:26:42	VR2W-112616	A69-9001-1271	1
2012-10-11 02:55:47	2012-10-11 12:55:47	VR2W-112616	A69-9001-1271	1
2012-10-11 03:38:22	2012-10-11 13:38:22	VR2W-112616	A69-9001-1271	1
2012-10-11 03:46:27	2012-10-11 13:46:27	VR2W-112616	A69-9001-1271	1
2012-10-11 04:02:20	2012-10-11 14:02:20	VR2W-112616	A69-9001-1271	1
2012-10-11 04:13:39	2012-10-11 14:13:39	VR2W-112616	A69-9001-1271	1
2012-10-11 05:00:28	2012-10-11 15:00:28	VR2W-112615	A69-9001-1271	1
2012-10-11 05:38:14	2012-10-11 15:38:14	VR2W-112616	A69-9001-1271	1
2012-10-11 05:51:48	2012-10-11 15:51:48	VR2W-112616	A69-9001-1271	1
2012-10-11 05:55:19	2012-10-11 15:55:19	VR2W-112616	A69-9001-1271	1
2012-10-11 05:59:07	2012-10-11 15:59:07	VR2W-112616	A69-9001-1271	1
2012-10-11 06:03:26	2012-10-11 16:03:26	VR2W-112616	A69-9001-1271	1
2012-10-11 06:42:17	2012-10-11 16:42:17	VR2W-112616	A69-9001-1271	1
2012-10-12 00:03:10	2012-10-12 10:03:10	VR2W-112615	A69-9001-1271	1
2012-10-12 01:06:18	2012-10-12 11:06:18	VR2W-112616	A69-9001-1271	1
2012-10-12 01:19:30	2012-10-12 11:19:30	VR2W-112616	A69-9001-1271	1
2012-10-12 01:28:31	2012-10-12 11:28:31	VR2W-112616	A69-9001-1271	1
2012-10-12 02:33:53	2012-10-12 12:33:53	VR2W-112616	A69-9001-1271	1
2012-10-12 02:38:37	2012-10-12 12:38:37	VR2W-112616	A69-9001-1271	1
2012-10-12 02:43:09	2012-10-12 12:43:09	VR2W-112616	A69-9001-1271	1
2012-10-12 02:54:06	2012-10-12 12:54:06	VR2W-112616	A69-9001-1271	1
2012-10-12 03:15:00	2012-10-12 13:15:00	VR2W-112615	A69-9001-1271	1
2012-10-12 03:19:34	2012-10-12 13:19:34	VR2W-112616	A69-9001-1271	1
2012-10-12 03:23:27	2012-10-12 13:23:27	VR2W-112615	A69-9001-1271	1
2012-10-12 03:39:00	2012-10-12 13:39:00	VR2W-112616	A69-9001-1271	1
2012-10-12 03:58:57	2012-10-12 13:58:57	VR2W-112616	A69-9001-1271	1
2012-10-12 04:03:38	2012-10-12 14:03:38	VR2W-112616	A69-9001-1271	1
2012-10-12 04:08:02	2012-10-12 14:08:02	VR2W-112616	A69-9001-1271	1
2012-10-12 04:23:50	2012-10-12 14:23:50	VR2W-112616	A69-9001-1271	1
2012-10-12 04:41:28	2012-10-12 14:41:28	VR2W-112616	A69-9001-1271	1
2012-10-12 05:01:27	2012-10-12 15:01:27	VR2W-112616	A69-9001-1271	1
2012-10-12 05:04:46	2012-10-12 15:04:46	VR2W-112616	A69-9001-1271	1
2012-10-12 05:08:08	2012-10-12 15:08:08	VR2W-112616	A69-9001-1271	1
2012-10-12 05:18:48	2012-10-12 15:18:48	VR2W-112615	A69-9001-1271	1
2012-10-12 05:29:57	2012-10-12 15:29:57	VR2W-112616	A69-9001-1271	1
2012-10-12 05:34:00	2012-10-12 15:34:00	VR2W-112616	A69-9001-1271	1
2012-10-12 07:32:18	2012-10-12 17:32:18	VR2W-112616	A69-9001-1271	1
2012-10-12 22:35:55	2012-10-13 08:35:55	VR2W-112616	A69-9001-1271	1
2012-10-12 22:47:50	2012-10-13 08:47:50	VR2W-112615	A69-9001-1271	1
2012-10-12 23:01:40	2012-10-13 09:01:40	VR2W-112615	A69-9001-1271	1
2012-10-13 00:21:03	2012-10-13 10:21:03	VR2W-112616	A69-9001-1271	1
2012-10-13 00:42:16	2012-10-13 10:42:16	VR2W-112616	A69-9001-1271	1
2012-10-13 00:46:09	2012-10-13 10:46:09	VR2W-112616	A69-9001-1271	1
2012-10-13 01:04:26	2012-10-13 11:04:26	VR2W-112616	A69-9001-1271	1
2012-10-13 01:13:46	2012-10-13 11:13:46	VR2W-112616	A69-9001-1271	1
2012-10-13 01:21:35	2012-10-13 11:21:35	VR2W-112616	A69-9001-1271	1
2012-10-13 02:06:33	2012-10-13 12:06:33	VR2W-112615	A69-9001-1271	1
2012-10-13 02:31:09	2012-10-13 12:31:09	VR2W-112616	A69-9001-1271	1
2012-10-13 02:40:08	2012-10-13 12:40:08	VR2W-112616	A69-9001-1271	1
2012-10-13 03:25:21	2012-10-13 13:25:21	VR2W-112616	A69-9001-1271	1
2012-10-13 03:47:35	2012-10-13 13:47:35	VR2W-112616	A69-9001-1271	1
2012-10-13 03:51:01	2012-10-13 13:51:01	VR2W-112615	A69-9001-1271	1
2012-10-13 04:11:16	2012-10-13 14:11:16	VR2W-112615	A69-9001-1271	1
2012-10-13 04:48:29	2012-10-13 14:48:29	VR2W-112615	A69-9001-1271	1
2012-10-13 05:08:06	2012-10-13 15:08:06	VR2W-112616	A69-9001-1271	1
2012-10-13 07:32:55	2012-10-13 17:32:55	VR2W-112615	A69-9001-1271	1
2012-10-13 20:25:55	2012-10-14 06:25:55	VR2W-112618	A69-9001-1271	0
2012-10-13 22:05:17	2012-10-14 08:05:17	VR2W-112616	A69-9001-1271	1
2012-10-13 22:12:28	2012-10-14 08:12:28	VR2W-112616	A69-9001-1271	1
2012-10-13 22:40:50	2012-10-14 08:40:50	VR2W-112616	A69-9001-1271	1
2012-10-13 23:02:39	2012-10-14 09:02:39	VR2W-112616	A69-9001-1271	1
2012-10-13 23:26:02	2012-10-14 09:26:02	VR2W-112616	A69-9001-1271	1
2012-10-13 23:43:33	2012-10-14 09:43:33	VR2W-112616	A69-9001-1271	1
2012-10-13 23:54:55	2012-10-14 09:54:55	VR2W-112616	A69-9001-1271	1
2012-10-13 23:58:20	2012-10-14 09:58:20	VR2W-112616	A69-9001-1271	1
2012-10-14 00:19:17	2012-10-14 10:19:17	VR2W-112616	A69-9001-1271	1
2012-10-14 00:24:13	2012-10-14 10:24:13	VR2W-112616	A69-9001-1271	1
2012-10-14 00:29:08	2012-10-14 10:29:08	VR2W-112616	A69-9001-1271	1
2012-10-14 00:34:02	2012-10-14 10:34:02	VR2W-112616	A69-9001-1271	1
2012-10-14 00:57:10	2012-10-14 10:57:10	VR2W-112616	A69-9001-1271	1
2012-10-14 01:00:32	2012-10-14 11:00:32	VR2W-112616	A69-9001-1271	1
2012-10-14 01:04:01	2012-10-14 11:04:01	VR2W-112616	A69-9001-1271	1
2012-10-14 01:11:51	2012-10-14 11:11:51	VR2W-112616	A69-9001-1271	1
2012-10-14 01:15:13	2012-10-14 11:15:13	VR2W-112616	A69-9001-1271	1
2012-10-14 01:35:24	2012-10-14 11:35:24	VR2W-112615	A69-9001-1271	1
2012-10-14 01:40:46	2012-10-14 11:40:46	VR2W-112616	A69-9001-1271	1
2012-10-14 02:32:56	2012-10-14 12:32:56	VR2W-112616	A69-9001-1271	1
2012-10-14 03:29:55	2012-10-14 13:29:55	VR2W-112616	A69-9001-1271	1
2012-10-14 03:38:15	2012-10-14 13:38:15	VR2W-112616	A69-9001-1271	1
2012-10-14 03:47:03	2012-10-14 13:47:03	VR2W-112616	A69-9001-1271	1
2012-10-14 03:56:02	2012-10-14 13:56:02	VR2W-112616	A69-9001-1271	1
2012-10-14 03:59:48	2012-10-14 13:59:48	VR2W-112616	A69-9001-1271	1
2012-10-14 04:04:03	2012-10-14 14:04:03	VR2W-112616	A69-9001-1271	1
2012-10-14 04:16:10	2012-10-14 14:16:10	VR2W-112616	A69-9001-1271	1
2012-10-14 04:40:31	2012-10-14 14:40:31	VR2W-112616	A69-9001-1271	1
2012-10-14 04:44:34	2012-10-14 14:44:34	VR2W-112616	A69-9001-1271	1
2012-10-14 05:06:52	2012-10-14 15:06:52	VR2W-112616	A69-9001-1271	1
2012-10-14 06:13:19	2012-10-14 16:13:19	VR2W-112616	A69-9001-1271	1
2012-10-14 06:20:33	2012-10-14 16:20:33	VR2W-112616	A69-9001-1271	1
2012-10-14 06:24:45	2012-10-14 16:24:45	VR2W-112616	A69-9001-1271	1
2012-10-14 20:20:51	2012-10-15 06:20:51	VR2W-112618	A69-9001-1271	0
2012-10-14 21:14:17	2012-10-15 07:14:17	VR2W-112618	A69-9001-1271	1
2012-10-14 23:39:48	2012-10-15 09:39:48	VR2W-112615	A69-9001-1271	1
2012-10-15 00:02:10	2012-10-15 10:02:10	VR2W-112616	A69-9001-1271	1
2012-10-15 00:10:15	2012-10-15 10:10:15	VR2W-112616	A69-9001-1271	1
2012-10-15 01:52:05	2012-10-15 11:52:05	VR2W-112616	A69-9001-1271	1
2012-10-15 04:13:33	2012-10-15 14:13:33	VR2W-112616	A69-9001-1271	1
2012-10-15 20:30:11	2012-10-16 06:30:11	VR2W-112618	A69-9001-1271	1
2012-10-15 21:45:04	2012-10-16 07:45:04	VR2W-112616	A69-9001-1271	1
2012-10-16 01:53:56	2012-10-16 11:53:56	VR2W-112616	A69-9001-1271	1
2012-10-16 02:14:39	2012-10-16 12:14:39	VR2W-112616	A69-9001-1271	1
2012-10-16 02:37:12	2012-10-16 12:37:12	VR2W-112616	A69-9001-1271	1
2012-10-16 02:41:38	2012-10-16 12:41:38	VR2W-112616	A69-9001-1271	1
2012-10-16 03:07:05	2012-10-16 13:07:05	VR2W-112616	A69-9001-1271	1
2012-10-16 03:59:31	2012-10-16 13:59:31	VR2W-112616	A69-9001-1271	1
2012-10-16 05:36:13	2012-10-16 15:36:13	VR2W-112616	A69-9001-1271	1
2012-10-16 07:47:16	2012-10-16 17:47:16	VR2W-112616	A69-9001-1271	1
2012-10-16 21:11:21	2012-10-17 07:11:21	VR2W-112618	A69-9001-1271	1
2012-10-16 22:27:11	2012-10-17 08:27:11	VR2W-112616	A69-9001-1271	1
2012-10-16 23:25:09	2012-10-17 09:25:09	VR2W-112616	A69-9001-1271	1
2012-10-16 23:29:33	2012-10-17 09:29:33	VR2W-112616	A69-9001-1271	1
2012-10-17 00:55:16	2012-10-17 10:55:16	VR2W-112616	A69-9001-1271	1
2012-10-17 01:10:31	2012-10-17 11:10:31	VR2W-112616	A69-9001-1271	1
2012-10-17 01:13:56	2012-10-17 11:13:56	VR2W-112616	A69-9001-1271	1
2012-10-17 01:17:30	2012-10-17 11:17:30	VR2W-112616	A69-9001-1271	1
2012-10-17 02:00:20	2012-10-17 12:00:20	VR2W-112616	A69-9001-1271	1
2012-10-17 02:36:27	2012-10-17 12:36:27	VR2W-112616	A69-9001-1271	1
2012-10-17 05:34:25	2012-10-17 15:34:25	VR2W-112616	A69-9001-1271	1
2012-10-17 05:38:09	2012-10-17 15:38:09	VR2W-112616	A69-9001-1271	1
2012-10-17 06:42:31	2012-10-17 16:42:31	VR2W-112616	A69-9001-1271	1
2012-10-17 06:51:38	2012-10-17 16:51:38	VR2W-112616	A69-9001-1271	1
2012-10-17 07:15:45	2012-10-17 17:15:45	VR2W-112616	A69-9001-1271	1
2012-10-17 07:27:09	2012-10-17 17:27:09	VR2W-112616	A69-9001-1271	1
2012-10-17 07:38:13	2012-10-17 17:38:13	VR2W-112616	A69-9001-1271	1
2012-10-17 07:47:29	2012-10-17 17:47:29	VR2W-112616	A69-9001-1271	1
2012-10-17 07:54:59	2012-10-17 17:54:59	VR2W-112616	A69-9001-1271	1
2012-10-17 20:17:58	2012-10-18 06:17:58	VR2W-112618	A69-9001-1271	0
2012-10-17 23:23:25	2012-10-18 09:23:25	VR2W-112616	A69-9001-1271	1
2012-10-18 00:49:27	2012-10-18 10:49:27	VR2W-112616	A69-9001-1271	1
2012-10-18 02:58:35	2012-10-18 12:58:35	VR2W-112616	A69-9001-1271	1
2012-10-18 03:27:09	2012-10-18 13:27:09	VR2W-112616	A69-9001-1271	1
2012-10-18 05:34:19	2012-10-18 15:34:19	VR2W-112616	A69-9001-1271	1
2012-10-18 21:02:46	2012-10-19 07:02:46	VR2W-112618	A69-9001-1271	1
2012-10-18 21:06:03	2012-10-19 07:06:03	VR2W-112618	A69-9001-1271	1
2012-10-19 06:26:51	2012-10-19 16:26:51	VR2W-112616	A69-9001-1271	1
2012-10-19 06:31:23	2012-10-19 16:31:23	VR2W-112616	A69-9001-1271	1
2012-10-19 20:58:20	2012-10-20 06:58:20	VR2W-112618	A69-9001-1271	1
2012-10-19 23:01:02	2012-10-20 09:01:02	VR2W-112615	A69-9001-1271	1
2012-10-20 00:56:55	2012-10-20 10:56:55	VR2W-112615	A69-9001-1271	1
2012-10-20 01:48:45	2012-10-20 11:48:45	VR2W-112616	A69-9001-1271	1
2012-10-20 03:20:02	2012-10-20 13:20:02	VR2W-112616	A69-9001-1271	1
2012-10-20 04:49:58	2012-10-20 14:49:58	VR2W-112616	A69-9001-1271	1
2012-10-20 23:21:50	2012-10-21 09:21:50	VR2W-112616	A69-9001-1271	1
2012-10-20 23:41:37	2012-10-21 09:41:37	VR2W-112616	A69-9001-1271	1
2012-10-21 00:30:35	2012-10-21 10:30:35	VR2W-112616	A69-9001-1271	1
2012-10-21 03:29:42	2012-10-21 13:29:42	VR2W-112616	A69-9001-1271	1
2012-10-21 21:35:11	2012-10-22 07:35:11	VR2W-112616	A69-9001-1271	1
2012-10-21 21:43:04	2012-10-22 07:43:04	VR2W-112616	A69-9001-1271	1
2012-10-22 03:30:03	2012-10-22 13:30:03	VR2W-112616	A69-9001-1271	1
2012-10-22 04:08:46	2012-10-22 14:08:46	VR2W-112616	A69-9001-1271	1
2012-10-22 05:12:12	2012-10-22 15:12:12	VR2W-112616	A69-9001-1271	1
2012-10-22 05:37:25	2012-10-22 15:37:25	VR2W-112616	A69-9001-1271	1
2012-10-22 05:44:54	2012-10-22 15:44:54	VR2W-112616	A69-9001-1271	1
2012-10-23 00:18:29	2012-10-23 10:18:29	VR2W-112616	A69-9001-1271	1
2012-10-23 00:23:17	2012-10-23 10:23:17	VR2W-112616	A69-9001-1271	1
2012-10-23 01:32:49	2012-10-23 11:32:49	VR2W-112615	A69-9001-1271	1
2012-10-23 01:52:20	2012-10-23 11:52:20	VR2W-112616	A69-9001-1271	1
2012-10-23 02:07:15	2012-10-23 12:07:15	VR2W-112616	A69-9001-1271	1
2012-10-23 02:15:44	2012-10-23 12:15:44	VR2W-112616	A69-9001-1271	1
2012-10-23 03:22:53	2012-10-23 13:22:53	VR2W-112616	A69-9001-1271	1
2012-10-23 03:34:38	2012-10-23 13:34:38	VR2W-112616	A69-9001-1271	1
2012-10-23 03:53:56	2012-10-23 13:53:56	VR2W-112615	A69-9001-1271	1
2012-10-23 04:18:57	2012-10-23 14:18:57	VR2W-112616	A69-9001-1271	1
2012-10-23 04:30:54	2012-10-23 14:30:54	VR2W-112615	A69-9001-1271	1
2012-10-23 05:58:06	2012-10-23 15:58:06	VR2W-112616	A69-9001-1271	1
2012-10-23 23:41:52	2012-10-24 09:41:52	VR2W-112615	A69-9001-1271	1
2012-10-23 23:46:04	2012-10-24 09:46:04	VR2W-112615	A69-9001-1271	1
2012-10-23 23:53:17	2012-10-24 09:53:17	VR2W-112615	A69-9001-1271	1
2012-10-24 01:52:07	2012-10-24 11:52:07	VR2W-112616	A69-9001-1271	1
2012-10-24 01:56:35	2012-10-24 11:56:35	VR2W-112616	A69-9001-1271	1
2012-10-24 04:20:11	2012-10-24 14:20:11	VR2W-112616	A69-9001-1271	1
2012-10-24 04:27:17	2012-10-24 14:27:17	VR2W-112616	A69-9001-1271	1
2012-10-24 04:31:19	2012-10-24 14:31:19	VR2W-112616	A69-9001-1271	1
2012-10-24 04:53:56	2012-10-24 14:53:56	VR2W-112616	A69-9001-1271	1
2012-10-24 05:11:50	2012-10-24 15:11:50	VR2W-112616	A69-9001-1271	1
2012-10-24 05:19:57	2012-10-24 15:19:57	VR2W-112616	A69-9001-1271	1
2012-10-24 05:40:56	2012-10-24 15:40:56	VR2W-112616	A69-9001-1271	1
2012-10-24 05:44:55	2012-10-24 15:44:55	VR2W-112616	A69-9001-1271	1
2012-10-24 23:05:42	2012-10-25 09:05:42	VR2W-112616	A69-9001-1271	1
2012-10-25 00:04:44	2012-10-25 10:04:44	VR2W-112616	A69-9001-1271	1
2012-10-25 01:47:50	2012-10-25 11:47:50	VR2W-112616	A69-9001-1271	1
2012-10-25 01:56:37	2012-10-25 11:56:37	VR2W-112616	A69-9001-1271	1
2012-10-25 02:26:11	2012-10-25 12:26:11	VR2W-112616	A69-9001-1271	1
2012-10-25 02:38:42	2012-10-25 12:38:42	VR2W-112616	A69-9001-1271	1
2012-10-25 02:43:24	2012-10-25 12:43:24	VR2W-112616	A69-9001-1271	1
2012-10-25 05:18:44	2012-10-25 15:18:44	VR2W-112616	A69-9001-1271	1
2012-10-25 07:13:08	2012-10-25 17:13:08	VR2W-112616	A69-9001-1271	1
2012-10-25 07:28:57	2012-10-25 17:28:57	VR2W-112616	A69-9001-1271	1
2012-10-26 00:32:45	2012-10-26 10:32:45	VR2W-112615	A69-9001-1271	1
2012-10-26 01:05:38	2012-10-26 11:05:38	VR2W-112616	A69-9001-1271	1
2012-10-26 01:32:44	2012-10-26 11:32:44	VR2W-112616	A69-9001-1271	1
2012-10-26 01:56:26	2012-10-26 11:56:26	VR2W-112616	A69-9001-1271	1
2012-10-26 02:12:28	2012-10-26 12:12:28	VR2W-112616	A69-9001-1271	1
2012-10-26 02:16:29	2012-10-26 12:16:29	VR2W-112616	A69-9001-1271	1
2012-10-26 02:25:51	2012-10-26 12:25:51	VR2W-112616	A69-9001-1271	1
2012-10-26 02:51:19	2012-10-26 12:51:19	VR2W-112616	A69-9001-1271	1
2012-10-26 02:54:50	2012-10-26 12:54:50	VR2W-112616	A69-9001-1271	1
2012-10-26 03:14:12	2012-10-26 13:14:12	VR2W-112616	A69-9001-1271	1
2012-10-26 03:21:28	2012-10-26 13:21:28	VR2W-112616	A69-9001-1271	1
2012-10-26 03:33:15	2012-10-26 13:33:15	VR2W-112616	A69-9001-1271	1
2012-10-26 03:37:51	2012-10-26 13:37:51	VR2W-112616	A69-9001-1271	1
2012-10-26 04:02:26	2012-10-26 14:02:26	VR2W-112616	A69-9001-1271	1
2012-10-26 04:14:20	2012-10-26 14:14:20	VR2W-112616	A69-9001-1271	1
2012-10-26 05:22:09	2012-10-26 15:22:09	VR2W-112616	A69-9001-1271	1
2012-10-26 05:40:49	2012-10-26 15:40:49	VR2W-112616	A69-9001-1271	1
2012-10-26 06:18:17	2012-10-26 16:18:17	VR2W-112616	A69-9001-1271	1
2012-10-26 21:05:34	2012-10-27 07:05:34	VR2W-112614	A69-9001-1271	1
2012-10-27 02:46:18	2012-10-27 12:46:18	VR2W-112616	A69-9001-1271	1
2012-10-27 03:32:32	2012-10-27 13:32:32	VR2W-112616	A69-9001-1271	1
2012-10-27 03:46:45	2012-10-27 13:46:45	VR2W-112616	A69-9001-1271	1
2012-10-27 04:16:00	2012-10-27 14:16:00	VR2W-112616	A69-9001-1271	1
2012-10-27 04:29:39	2012-10-27 14:29:39	VR2W-112616	A69-9001-1271	1
2012-10-27 04:42:09	2012-10-27 14:42:09	VR2W-112616	A69-9001-1271	1
2012-10-27 04:46:08	2012-10-27 14:46:08	VR2W-112616	A69-9001-1271	1
2012-10-27 04:50:49	2012-10-27 14:50:49	VR2W-112616	A69-9001-1271	1
2012-10-27 05:17:02	2012-10-27 15:17:02	VR2W-112616	A69-9001-1271	1
2012-10-27 05:34:16	2012-10-27 15:34:16	VR2W-112615	A69-9001-1271	1
2012-10-27 06:51:24	2012-10-27 16:51:24	VR2W-112616	A69-9001-1271	1
2012-10-27 19:33:28	2012-10-28 05:33:28	VR2W-112616	A69-9001-1271	0
2012-10-27 19:59:39	2012-10-28 05:59:39	VR2W-112618	A69-9001-1271	0
2012-10-27 21:20:33	2012-10-28 07:20:33	VR2W-112616	A69-9001-1271	1
2012-10-27 23:55:45	2012-10-28 09:55:45	VR2W-112616	A69-9001-1271	1
2012-10-28 03:16:45	2012-10-28 13:16:45	VR2W-112616	A69-9001-1271	1
2012-10-28 03:31:11	2012-10-28 13:31:11	VR2W-112616	A69-9001-1271	1
2012-10-28 03:35:44	2012-10-28 13:35:44	VR2W-112616	A69-9001-1271	1
2012-10-28 03:46:48	2012-10-28 13:46:48	VR2W-112616	A69-9001-1271	1
2012-10-28 04:13:37	2012-10-28 14:13:37	VR2W-112616	A69-9001-1271	1
2012-10-28 04:26:49	2012-10-28 14:26:49	VR2W-112616	A69-9001-1271	1
2012-10-28 04:31:22	2012-10-28 14:31:22	VR2W-112616	A69-9001-1271	1
2012-10-28 06:16:55	2012-10-28 16:16:55	VR2W-112616	A69-9001-1271	1
2012-10-28 07:02:14	2012-10-28 17:02:14	VR2W-112615	A69-9001-1271	1
2012-10-28 07:25:56	2012-10-28 17:25:56	VR2W-112615	A69-9001-1271	1
2012-10-28 20:04:24	2012-10-29 06:04:24	VR2W-112618	A69-9001-1271	0
2012-10-28 20:45:33	2012-10-29 06:45:33	VR2W-112617	A69-9001-1271	1
2012-10-28 21:00:20	2012-10-29 07:00:20	VR2W-112616	A69-9001-1271	1
2012-10-28 22:28:06	2012-10-29 08:28:06	VR2W-112616	A69-9001-1271	1
2012-10-28 23:01:07	2012-10-29 09:01:07	VR2W-112616	A69-9001-1271	1
2012-10-28 23:05:08	2012-10-29 09:05:08	VR2W-112616	A69-9001-1271	1
2012-10-29 01:31:51	2012-10-29 11:31:51	VR2W-112616	A69-9001-1271	1
2012-10-29 01:40:47	2012-10-29 11:40:47	VR2W-112616	A69-9001-1271	1
2012-10-29 03:07:55	2012-10-29 13:07:55	VR2W-112616	A69-9001-1271	1
2012-10-29 03:11:30	2012-10-29 13:11:30	VR2W-112616	A69-9001-1271	1
2012-10-29 03:59:37	2012-10-29 13:59:37	VR2W-112616	A69-9001-1271	1
2012-10-29 04:15:24	2012-10-29 14:15:24	VR2W-112616	A69-9001-1271	1
2012-10-29 04:28:27	2012-10-29 14:28:27	VR2W-112616	A69-9001-1271	1
2012-10-29 04:32:21	2012-10-29 14:32:21	VR2W-112616	A69-9001-1271	1
2012-10-29 04:36:54	2012-10-29 14:36:54	VR2W-112616	A69-9001-1271	1
2012-10-29 04:48:05	2012-10-29 14:48:05	VR2W-112616	A69-9001-1271	1
2012-10-29 05:19:50	2012-10-29 15:19:50	VR2W-112616	A69-9001-1271	1
2012-10-29 05:53:06	2012-10-29 15:53:06	VR2W-112616	A69-9001-1271	1
2012-10-29 06:36:08	2012-10-29 16:36:08	VR2W-112616	A69-9001-1271	1
2012-10-29 06:40:02	2012-10-29 16:40:02	VR2W-112616	A69-9001-1271	1
2012-10-29 07:14:22	2012-10-29 17:14:22	VR2W-112616	A69-9001-1271	1
2012-10-29 07:23:06	2012-10-29 17:23:06	VR2W-112616	A69-9001-1271	1
2012-10-29 07:30:09	2012-10-29 17:30:09	VR2W-112616	A69-9001-1271	1
2012-10-29 07:38:47	2012-10-29 17:38:47	VR2W-112616	A69-9001-1271	1
2012-10-29 20:17:48	2012-10-30 06:17:48	VR2W-112618	A69-9001-1271	0
2012-10-29 20:21:06	2012-10-30 06:21:06	VR2W-112618	A69-9001-1271	0
2012-10-29 20:24:26	2012-10-30 06:24:26	VR2W-112618	A69-9001-1271	0
2012-10-29 20:27:52	2012-10-30 06:27:52	VR2W-112618	A69-9001-1271	0
2012-10-29 21:20:29	2012-10-30 07:20:29	VR2W-112616	A69-9001-1271	1
2012-10-29 21:31:15	2012-10-30 07:31:15	VR2W-112616	A69-9001-1271	1
2012-10-29 23:12:38	2012-10-30 09:12:38	VR2W-112616	A69-9001-1271	1
2012-10-29 23:44:19	2012-10-30 09:44:19	VR2W-112616	A69-9001-1271	1
2012-10-30 01:39:06	2012-10-30 11:39:06	VR2W-112615	A69-9001-1271	1
2012-10-30 04:43:41	2012-10-30 14:43:41	VR2W-112616	A69-9001-1271	1
2012-10-30 20:29:40	2012-10-31 06:29:40	VR2W-112618	A69-9001-1271	0
2012-10-30 20:39:59	2012-10-31 06:39:59	VR2W-112618	A69-9001-1271	1
2012-10-30 20:43:51	2012-10-31 06:43:51	VR2W-112618	A69-9001-1271	1
2012-10-30 22:24:38	2012-10-31 08:24:38	VR2W-112616	A69-9001-1271	1
2012-10-30 22:54:42	2012-10-31 08:54:42	VR2W-112616	A69-9001-1271	1
2012-10-30 23:34:10	2012-10-31 09:34:10	VR2W-112616	A69-9001-1271	1
2012-10-30 23:39:05	2012-10-31 09:39:05	VR2W-112616	A69-9001-1271	1
2012-10-31 03:51:16	2012-10-31 13:51:16	VR2W-112616	A69-9001-1271	1
2012-10-31 07:09:16	2012-10-31 17:09:16	VR2W-112616	A69-9001-1271	1
2012-10-31 07:45:18	2012-10-31 17:45:18	VR2W-112616	A69-9001-1271	1
2012-10-31 07:59:36	2012-10-31 17:59:36	VR2W-112616	A69-9001-1271	1
2012-10-31 22:45:17	2012-11-01 08:45:17	VR2W-112616	A69-9001-1271	1
2012-10-31 23:14:34	2012-11-01 09:14:34	VR2W-112615	A69-9001-1271	1
2012-10-31 23:41:48	2012-11-01 09:41:48	VR2W-112615	A69-9001-1271	1
2012-11-01 02:55:11	2012-11-01 12:55:11	VR2W-112615	A69-9001-1271	1
2012-11-01 22:40:48	2012-11-02 08:40:48	VR2W-112615	A69-9001-1271	1
2012-11-01 22:48:12	2012-11-02 08:48:12	VR2W-112615	A69-9001-1271	1
2012-11-01 22:52:39	2012-11-02 08:52:39	VR2W-112615	A69-9001-1271	1
2012-11-01 23:09:27	2012-11-02 09:09:27	VR2W-112615	A69-9001-1271	1
2012-11-02 00:00:51	2012-11-02 10:00:51	VR2W-112615	A69-9001-1271	1
2012-11-02 02:10:38	2012-11-02 12:10:38	VR2W-112616	A69-9001-1271	1
2012-11-02 03:12:27	2012-11-02 13:12:27	VR2W-112616	A69-9001-1271	1
2012-11-02 03:49:50	2012-11-02 13:49:50	VR2W-112616	A69-9001-1271	1
2012-11-02 04:25:56	2012-11-02 14:25:56	VR2W-112616	A69-9001-1271	1
2012-11-02 05:36:31	2012-11-02 15:36:31	VR2W-112616	A69-9001-1271	1
2012-11-02 05:45:13	2012-11-02 15:45:13	VR2W-112616	A69-9001-1271	1
2012-11-02 06:07:25	2012-11-02 16:07:25	VR2W-112616	A69-9001-1271	1
2012-11-02 06:19:43	2012-11-02 16:19:43	VR2W-112616	A69-9001-1271	1
2012-11-02 07:27:29	2012-11-02 17:27:29	VR2W-112616	A69-9001-1271	1
2012-11-02 21:35:41	2012-11-03 07:35:41	VR2W-112615	A69-9001-1271	1
2012-11-02 23:06:32	2012-11-03 09:06:32	VR2W-112616	A69-9001-1271	1
2012-11-03 01:52:49	2012-11-03 11:52:49	VR2W-112616	A69-9001-1271	1
2012-11-03 03:31:57	2012-11-03 13:31:57	VR2W-112616	A69-9001-1271	1
2012-11-03 03:44:25	2012-11-03 13:44:25	VR2W-112616	A69-9001-1271	1
2012-11-03 06:49:10	2012-11-03 16:49:10	VR2W-112616	A69-9001-1271	1
2012-11-03 07:36:25	2012-11-03 17:36:25	VR2W-112616	A69-9001-1271	1
2012-11-03 20:34:31	2012-11-04 06:34:31	VR2W-112618	A69-9001-1271	1
2012-11-04 03:12:25	2012-11-04 13:12:25	VR2W-112616	A69-9001-1271	1
2012-11-04 04:18:34	2012-11-04 14:18:34	VR2W-112616	A69-9001-1271	1
2012-11-04 06:41:20	2012-11-04 16:41:20	VR2W-112616	A69-9001-1271	1
2012-11-04 06:48:48	2012-11-04 16:48:48	VR2W-112616	A69-9001-1271	1
2012-11-04 06:52:11	2012-11-04 16:52:11	VR2W-112616	A69-9001-1271	1
2012-11-04 07:42:42	2012-11-04 17:42:42	VR2W-112616	A69-9001-1271	1
2012-11-05 03:56:27	2012-11-05 13:56:27	VR2W-112616	A69-9001-1271	1
2012-11-05 07:21:35	2012-11-05 17:21:35	VR2W-112617	A69-9001-1271	1
2012-11-06 04:09:27	2012-11-06 14:09:27	VR2W-112615	A69-9001-1271	1
2012-11-06 04:35:56	2012-11-06 14:35:56	VR2W-112616	A69-9001-1271	1
2012-11-06 04:40:37	2012-11-06 14:40:37	VR2W-112616	A69-9001-1271	1
2012-11-06 04:49:04	2012-11-06 14:49:04	VR2W-112616	A69-9001-1271	1
2012-11-06 20:57:32	2012-11-07 06:57:32	VR2W-112613	A69-9001-1271	1
2012-11-06 21:37:48	2012-11-07 07:37:48	VR2W-112615	A69-9001-1271	1
2012-11-06 23:48:00	2012-11-07 09:48:00	VR2W-112616	A69-9001-1271	1
2012-11-07 01:31:11	2012-11-07 11:31:11	VR2W-112616	A69-9001-1271	1
2012-11-07 03:58:00	2012-11-07 13:58:00	VR2W-112616	A69-9001-1271	1
2012-11-07 04:33:56	2012-11-07 14:33:56	VR2W-112616	A69-9001-1271	1
2012-11-07 04:37:29	2012-11-07 14:37:29	VR2W-112616	A69-9001-1271	1
2012-11-07 04:45:46	2012-11-07 14:45:46	VR2W-112616	A69-9001-1271	1
2012-11-07 05:06:36	2012-11-07 15:06:36	VR2W-112616	A69-9001-1271	1
2012-11-07 05:17:51	2012-11-07 15:17:51	VR2W-112616	A69-9001-1271	1
2012-11-07 20:11:15	2012-11-08 06:11:15	VR2W-112615	A69-9001-1271	0
2012-11-07 20:27:12	2012-11-08 06:27:12	VR2W-112615	A69-9001-1271	0
2012-11-07 20:30:34	2012-11-08 06:30:34	VR2W-112615	A69-9001-1271	1
2012-11-07 20:45:17	2012-11-08 06:45:17	VR2W-112615	A69-9001-1271	1
2012-11-07 21:25:02	2012-11-08 07:25:02	VR2W-112615	A69-9001-1271	1
2012-11-07 21:42:37	2012-11-08 07:42:37	VR2W-112616	A69-9001-1271	1
2012-11-08 01:21:35	2012-11-08 11:21:35	VR2W-112615	A69-9001-1271	1
2012-11-08 01:30:46	2012-11-08 11:30:46	VR2W-112615	A69-9001-1271	1
2012-11-08 01:44:20	2012-11-08 11:44:20	VR2W-112615	A69-9001-1271	1
2012-11-08 01:48:49	2012-11-08 11:48:49	VR2W-112615	A69-9001-1271	1
2012-11-08 02:02:31	2012-11-08 12:02:31	VR2W-112615	A69-9001-1271	1
2012-11-08 02:07:10	2012-11-08 12:07:10	VR2W-112615	A69-9001-1271	1
2012-11-08 03:33:34	2012-11-08 13:33:34	VR2W-112616	A69-9001-1271	1
2012-11-08 03:36:50	2012-11-08 13:36:50	VR2W-112616	A69-9001-1271	1
2012-11-08 04:56:27	2012-11-08 14:56:27	VR2W-112616	A69-9001-1271	1
2012-11-08 07:00:27	2012-11-08 17:00:27	VR2W-112616	A69-9001-1271	1
2012-11-08 07:04:25	2012-11-08 17:04:25	VR2W-112616	A69-9001-1271	1
2012-11-08 21:19:34	2012-11-09 07:19:34	VR2W-112615	A69-9001-1271	1
2012-11-08 22:10:50	2012-11-09 08:10:50	VR2W-112615	A69-9001-1271	1
2012-11-08 22:30:28	2012-11-09 08:30:28	VR2W-112615	A69-9001-1271	1
2012-11-09 00:58:42	2012-11-09 10:58:42	VR2W-112616	A69-9001-1271	1
2012-11-09 02:00:56	2012-11-09 12:00:56	VR2W-112616	A69-9001-1271	1
2012-11-09 03:10:53	2012-11-09 13:10:53	VR2W-112616	A69-9001-1271	1
2012-11-09 04:48:06	2012-11-09 14:48:06	VR2W-112616	A69-9001-1271	1
2012-11-09 04:52:02	2012-11-09 14:52:02	VR2W-112616	A69-9001-1271	1
2012-11-09 05:27:46	2012-11-09 15:27:46	VR2W-112615	A69-9001-1271	1
2012-11-09 06:08:14	2012-11-09 16:08:14	VR2W-112616	A69-9001-1271	1
2012-11-09 06:24:26	2012-11-09 16:24:26	VR2W-112615	A69-9001-1271	1
2012-11-09 06:48:55	2012-11-09 16:48:55	VR2W-112616	A69-9001-1271	1
2012-11-09 07:01:13	2012-11-09 17:01:13	VR2W-112616	A69-9001-1271	1
2012-11-09 08:09:12	2012-11-09 18:09:12	VR2W-112615	A69-9001-1271	1
2012-11-09 19:57:02	2012-11-10 05:57:02	VR2W-112615	A69-9001-1271	0
2012-11-09 20:00:20	2012-11-10 06:00:20	VR2W-112615	A69-9001-1271	0
2012-11-09 20:07:00	2012-11-10 06:07:00	VR2W-112615	A69-9001-1271	0
2012-11-09 21:11:56	2012-11-10 07:11:56	VR2W-112615	A69-9001-1271	1
2012-11-09 21:44:52	2012-11-10 07:44:52	VR2W-112615	A69-9001-1271	1
2012-11-09 22:31:25	2012-11-10 08:31:25	VR2W-112615	A69-9001-1271	1
2012-11-10 02:27:03	2012-11-10 12:27:03	VR2W-112616	A69-9001-1271	1
2012-11-10 04:43:02	2012-11-10 14:43:02	VR2W-112615	A69-9001-1271	1
2012-11-10 05:08:09	2012-11-10 15:08:09	VR2W-112615	A69-9001-1271	1
2012-11-10 06:15:46	2012-11-10 16:15:46	VR2W-112615	A69-9001-1271	1
2012-11-10 07:58:10	2012-11-10 17:58:10	VR2W-112615	A69-9001-1271	1
2012-11-10 19:57:05	2012-11-11 05:57:05	VR2W-112615	A69-9001-1271	0
2012-11-10 20:01:14	2012-11-11 06:01:14	VR2W-112615	A69-9001-1271	0
2012-11-10 20:04:35	2012-11-11 06:04:35	VR2W-112615	A69-9001-1271	0
2012-11-10 20:38:20	2012-11-11 06:38:20	VR2W-112615	A69-9001-1271	1
2012-11-10 20:42:55	2012-11-11 06:42:55	VR2W-112615	A69-9001-1271	1
2012-11-10 20:54:28	2012-11-11 06:54:28	VR2W-112615	A69-9001-1271	1
2012-11-10 23:53:01	2012-11-11 09:53:01	VR2W-112615	A69-9001-1271	1
2012-11-11 00:30:13	2012-11-11 10:30:13	VR2W-112615	A69-9001-1271	1
2012-11-11 06:57:32	2012-11-11 16:57:32	VR2W-112615	A69-9001-1271	1
2012-11-11 07:38:13	2012-11-11 17:38:13	VR2W-112615	A69-9001-1271	1
2012-11-11 19:59:49	2012-11-12 05:59:49	VR2W-112615	A69-9001-1271	0
2012-11-11 20:08:27	2012-11-12 06:08:27	VR2W-112615	A69-9001-1271	0
2012-11-11 20:11:45	2012-11-12 06:11:45	VR2W-112615	A69-9001-1271	0
2012-11-11 22:31:00	2012-11-12 08:31:00	VR2W-112612	A69-9001-1271	1
2012-11-12 01:06:23	2012-11-12 11:06:23	VR2W-112616	A69-9001-1271	1
2012-11-12 03:06:38	2012-11-12 13:06:38	VR2W-112616	A69-9001-1271	1
2012-11-12 04:21:45	2012-11-12 14:21:45	VR2W-112616	A69-9001-1271	1
2012-11-12 04:31:26	2012-11-12 14:31:26	VR2W-112616	A69-9001-1271	1
2012-11-12 06:24:19	2012-11-12 16:24:19	VR2W-112616	A69-9001-1271	1
2012-11-12 19:59:12	2012-11-13 05:59:12	VR2W-112617	A69-9001-1271	0
2012-11-12 20:02:22	2012-11-13 06:02:22	VR2W-112618	A69-9001-1271	0
2012-11-12 20:19:21	2012-11-13 06:19:21	VR2W-112618	A69-9001-1271	0
2012-11-12 21:56:08	2012-11-13 07:56:08	VR2W-112616	A69-9001-1271	1
2012-11-12 22:14:06	2012-11-13 08:14:06	VR2W-112616	A69-9001-1271	1
2012-11-12 22:47:46	2012-11-13 08:47:46	VR2W-112616	A69-9001-1271	1
2012-11-13 00:06:45	2012-11-13 10:06:45	VR2W-112615	A69-9001-1271	1
2012-11-13 00:10:54	2012-11-13 10:10:54	VR2W-112616	A69-9001-1271	1
2012-11-13 02:07:24	2012-11-13 12:07:24	VR2W-112616	A69-9001-1271	1
2012-11-13 06:36:58	2012-11-13 16:36:58	VR2W-112616	A69-9001-1271	1
2012-11-13 07:43:56	2012-11-13 17:43:56	VR2W-112615	A69-9001-1271	1
2012-11-13 08:22:01	2012-11-13 18:22:01	VR2W-112615	A69-9001-1271	1
2012-11-13 14:10:04	2012-11-14 00:10:04	VR2W-112616	A69-9001-1271	0
2012-11-13 18:14:07	2012-11-14 04:14:07	VR2W-112616	A69-9001-1271	0
2012-11-13 19:56:12	2012-11-14 05:56:12	VR2W-112618	A69-9001-1271	0
2012-11-13 21:23:18	2012-11-14 07:23:18	VR2W-112616	A69-9001-1271	1
2012-11-13 22:57:13	2012-11-14 08:57:13	VR2W-112616	A69-9001-1271	1
2012-11-13 23:01:56	2012-11-14 09:01:56	VR2W-112616	A69-9001-1271	1
2012-11-13 23:06:25	2012-11-14 09:06:25	VR2W-112616	A69-9001-1271	1
2012-11-14 01:36:38	2012-11-14 11:36:38	VR2W-112616	A69-9001-1271	1
2012-11-14 01:40:17	2012-11-14 11:40:17	VR2W-112616	A69-9001-1271	1
2012-11-15 02:51:08	2012-11-15 12:51:08	VR2W-112616	A69-9001-1271	1
2012-11-15 03:12:56	2012-11-15 13:12:56	VR2W-112616	A69-9001-1271	1
2012-11-15 04:09:01	2012-11-15 14:09:01	VR2W-112616	A69-9001-1271	1
2012-11-15 07:47:54	2012-11-15 17:47:54	VR2W-112615	A69-9001-1271	1
2012-11-15 16:36:36	2012-11-16 02:36:36	VR2W-112616	A69-9001-1271	0
2012-11-15 20:09:57	2012-11-16 06:09:57	VR2W-112615	A69-9001-1271	0
2012-11-16 04:11:09	2012-11-16 14:11:09	VR2W-112616	A69-9001-1271	1
2012-11-16 05:44:25	2012-11-16 15:44:25	VR2W-112616	A69-9001-1271	1
2012-11-16 06:04:19	2012-11-16 16:04:19	VR2W-112616	A69-9001-1271	1
2012-11-17 04:12:31	2012-11-17 14:12:31	VR2W-112616	A69-9001-1271	1
2012-11-17 05:50:26	2012-11-17 15:50:26	VR2W-112616	A69-9001-1271	1
2012-11-17 06:49:04	2012-11-17 16:49:04	VR2W-112616	A69-9001-1271	1
2012-11-17 07:05:48	2012-11-17 17:05:48	VR2W-112616	A69-9001-1271	1
2012-11-17 20:19:09	2012-11-18 06:19:09	VR2W-112616	A69-9001-1271	0
2012-11-17 23:56:06	2012-11-18 09:56:06	VR2W-112616	A69-9001-1271	1
2012-11-17 23:59:28	2012-11-18 09:59:28	VR2W-112616	A69-9001-1271	1
2012-11-18 00:30:14	2012-11-18 10:30:14	VR2W-112616	A69-9001-1271	1
2012-11-18 00:48:25	2012-11-18 10:48:25	VR2W-112616	A69-9001-1271	1
2012-11-18 01:57:51	2012-11-18 11:57:51	VR2W-112616	A69-9001-1271	1
2012-11-18 02:39:32	2012-11-18 12:39:32	VR2W-112616	A69-9001-1271	1
2012-11-18 03:15:28	2012-11-18 13:15:28	VR2W-112616	A69-9001-1271	1
2012-11-18 06:12:35	2012-11-18 16:12:35	VR2W-112616	A69-9001-1271	1
2012-11-19 00:06:30	2012-11-19 10:06:30	VR2W-112616	A69-9001-1271	1
2012-11-19 02:02:30	2012-11-19 12:02:30	VR2W-112616	A69-9001-1271	1
2012-11-19 02:07:12	2012-11-19 12:07:12	VR2W-112616	A69-9001-1271	1
2012-11-19 03:38:13	2012-11-19 13:38:13	VR2W-112616	A69-9001-1271	1
2012-11-19 03:42:01	2012-11-19 13:42:01	VR2W-112616	A69-9001-1271	1
2012-11-19 22:49:38	2012-11-20 08:49:38	VR2W-112616	A69-9001-1271	1
2012-11-19 22:53:59	2012-11-20 08:53:59	VR2W-112616	A69-9001-1271	1
2012-11-20 00:23:46	2012-11-20 10:23:46	VR2W-112616	A69-9001-1271	1
2012-11-20 00:31:03	2012-11-20 10:31:03	VR2W-112616	A69-9001-1271	1
2012-11-20 01:13:45	2012-11-20 11:13:45	VR2W-112616	A69-9001-1271	1
2012-11-20 03:40:45	2012-11-20 13:40:45	VR2W-112616	A69-9001-1271	1
2012-11-20 04:37:05	2012-11-20 14:37:05	VR2W-112616	A69-9001-1271	1
2012-11-21 00:06:29	2012-11-21 10:06:29	VR2W-112616	A69-9001-1271	1
2012-11-21 01:21:50	2012-11-21 11:21:50	VR2W-112616	A69-9001-1271	1
2012-11-21 01:51:04	2012-11-21 11:51:04	VR2W-112616	A69-9001-1271	1
2012-11-21 03:17:14	2012-11-21 13:17:14	VR2W-112616	A69-9001-1271	1
2012-11-21 03:46:31	2012-11-21 13:46:31	VR2W-112616	A69-9001-1271	1
2012-11-21 03:54:12	2012-11-21 13:54:12	VR2W-112616	A69-9001-1271	1
2012-11-21 04:20:30	2012-11-21 14:20:30	VR2W-112616	A69-9001-1271	1
2012-11-22 02:22:52	2012-11-22 12:22:52	VR2W-112616	A69-9001-1271	1
2012-11-22 02:43:37	2012-11-22 12:43:37	VR2W-112616	A69-9001-1271	1
2012-11-22 05:49:31	2012-11-22 15:49:31	VR2W-112616	A69-9001-1271	1
2012-11-22 06:03:01	2012-11-22 16:03:01	VR2W-112616	A69-9001-1271	1
2012-11-22 06:29:39	2012-11-22 16:29:39	VR2W-112616	A69-9001-1271	1
2012-11-22 06:33:51	2012-11-22 16:33:51	VR2W-112616	A69-9001-1271	1
2012-11-22 06:48:24	2012-11-22 16:48:24	VR2W-112616	A69-9001-1271	1
2012-11-22 07:18:59	2012-11-22 17:18:59	VR2W-112616	A69-9001-1271	1
2012-11-22 07:27:33	2012-11-22 17:27:33	VR2W-112616	A69-9001-1271	1
2012-11-22 23:57:58	2012-11-23 09:57:58	VR2W-112616	A69-9001-1271	1
2012-11-23 00:16:03	2012-11-23 10:16:03	VR2W-112616	A69-9001-1271	1
2012-11-23 00:20:35	2012-11-23 10:20:35	VR2W-112616	A69-9001-1271	1
2012-11-23 00:28:04	2012-11-23 10:28:04	VR2W-112616	A69-9001-1271	1
2012-11-23 00:31:31	2012-11-23 10:31:31	VR2W-112616	A69-9001-1271	1
2012-11-23 00:43:45	2012-11-23 10:43:45	VR2W-112616	A69-9001-1271	1
2012-11-23 02:02:43	2012-11-23 12:02:43	VR2W-112616	A69-9001-1271	1
2012-11-23 02:12:13	2012-11-23 12:12:13	VR2W-112616	A69-9001-1271	1
2012-11-23 02:20:38	2012-11-23 12:20:38	VR2W-112616	A69-9001-1271	1
2012-11-23 02:29:46	2012-11-23 12:29:46	VR2W-112616	A69-9001-1271	1
2012-11-23 02:42:50	2012-11-23 12:42:50	VR2W-112616	A69-9001-1271	1
2012-11-23 03:19:46	2012-11-23 13:19:46	VR2W-112616	A69-9001-1271	1
2012-11-23 03:24:36	2012-11-23 13:24:36	VR2W-112616	A69-9001-1271	1
2012-11-23 03:29:21	2012-11-23 13:29:21	VR2W-112616	A69-9001-1271	1
2012-11-23 03:33:55	2012-11-23 13:33:55	VR2W-112616	A69-9001-1271	1
2012-11-23 03:38:07	2012-11-23 13:38:07	VR2W-112616	A69-9001-1271	1
2012-11-23 03:41:37	2012-11-23 13:41:37	VR2W-112616	A69-9001-1271	1
2012-11-23 04:09:40	2012-11-23 14:09:40	VR2W-112616	A69-9001-1271	1
2012-11-23 04:31:38	2012-11-23 14:31:38	VR2W-112616	A69-9001-1271	1
2012-11-23 04:48:36	2012-11-23 14:48:36	VR2W-112616	A69-9001-1271	1
2012-11-23 08:37:44	2012-11-23 18:37:44	VR2W-112616	A69-9001-1271	0
2012-11-24 07:32:10	2012-11-24 17:32:10	VR2W-112616	A69-9001-1271	1
2012-11-24 07:43:49	2012-11-24 17:43:49	VR2W-112616	A69-9001-1271	1
2012-11-24 08:01:13	2012-11-24 18:01:13	VR2W-112616	A69-9001-1271	1
2012-11-24 08:33:00	2012-11-24 18:33:00	VR2W-112615	A69-9001-1271	0
2012-11-24 20:37:55	2012-11-25 06:37:55	VR2W-112615	A69-9001-1271	1
2012-11-24 20:47:30	2012-11-25 06:47:30	VR2W-112615	A69-9001-1271	1
2012-11-25 01:33:50	2012-11-25 11:33:50	VR2W-112616	A69-9001-1271	1
2012-11-25 01:37:24	2012-11-25 11:37:24	VR2W-112616	A69-9001-1271	1
2012-11-25 03:45:36	2012-11-25 13:45:36	VR2W-112616	A69-9001-1271	1
2012-11-25 03:50:00	2012-11-25 13:50:00	VR2W-112616	A69-9001-1271	1
2012-11-25 04:11:14	2012-11-25 14:11:14	VR2W-112616	A69-9001-1271	1
2012-11-25 04:15:02	2012-11-25 14:15:02	VR2W-112616	A69-9001-1271	1
2012-11-25 04:19:21	2012-11-25 14:19:21	VR2W-112616	A69-9001-1271	1
2012-11-25 04:23:05	2012-11-25 14:23:05	VR2W-112616	A69-9001-1271	1
2012-11-25 05:25:45	2012-11-25 15:25:45	VR2W-112616	A69-9001-1271	1
2012-11-25 06:14:24	2012-11-25 16:14:24	VR2W-112616	A69-9001-1271	1
2012-11-25 06:25:20	2012-11-25 16:25:20	VR2W-112616	A69-9001-1271	1
2012-11-25 07:13:48	2012-11-25 17:13:48	VR2W-112616	A69-9001-1271	1
2012-11-25 07:30:30	2012-11-25 17:30:30	VR2W-112616	A69-9001-1271	1
2012-11-25 07:33:46	2012-11-25 17:33:46	VR2W-112616	A69-9001-1271	1
2012-11-26 02:29:26	2012-11-26 12:29:26	VR2W-112616	A69-9001-1271	1
2012-11-26 03:39:55	2012-11-26 13:39:55	VR2W-112616	A69-9001-1271	1
2012-11-26 03:54:07	2012-11-26 13:54:07	VR2W-112616	A69-9001-1271	1
2012-11-26 04:19:53	2012-11-26 14:19:53	VR2W-112616	A69-9001-1271	1
2012-11-26 07:30:31	2012-11-26 17:30:31	VR2W-112616	A69-9001-1271	1
2012-11-26 20:55:12	2012-11-27 06:55:12	VR2W-112616	A69-9001-1271	1
2012-11-26 22:54:47	2012-11-27 08:54:47	VR2W-112616	A69-9001-1271	1
2012-11-26 23:17:21	2012-11-27 09:17:21	VR2W-112616	A69-9001-1271	1
2012-11-27 00:16:06	2012-11-27 10:16:06	VR2W-112616	A69-9001-1271	1
2012-11-27 01:38:13	2012-11-27 11:38:13	VR2W-112616	A69-9001-1271	1
2012-11-27 02:00:45	2012-11-27 12:00:45	VR2W-112616	A69-9001-1271	1
2012-11-27 03:42:17	2012-11-27 13:42:17	VR2W-112616	A69-9001-1271	1
2012-11-27 03:51:58	2012-11-27 13:51:58	VR2W-112616	A69-9001-1271	1
2012-11-27 04:25:14	2012-11-27 14:25:14	VR2W-112616	A69-9001-1271	1
2012-11-27 04:32:32	2012-11-27 14:32:32	VR2W-112616	A69-9001-1271	1
2012-11-27 04:40:32	2012-11-27 14:40:32	VR2W-112616	A69-9001-1271	1
2012-11-27 04:51:10	2012-11-27 14:51:10	VR2W-112616	A69-9001-1271	1
2012-11-27 06:22:55	2012-11-27 16:22:55	VR2W-112616	A69-9001-1271	1
2012-11-27 07:32:49	2012-11-27 17:32:49	VR2W-112616	A69-9001-1271	1
2012-11-27 07:41:58	2012-11-27 17:41:58	VR2W-112616	A69-9001-1271	1
2012-11-27 08:07:44	2012-11-27 18:07:44	VR2W-112616	A69-9001-1271	1
2012-11-27 08:11:16	2012-11-27 18:11:16	VR2W-112616	A69-9001-1271	1
2012-11-27 08:22:23	2012-11-27 18:22:23	VR2W-112615	A69-9001-1271	1
2012-11-27 22:32:23	2012-11-28 08:32:23	VR2W-112616	A69-9001-1271	1
2012-11-28 02:20:06	2012-11-28 12:20:06	VR2W-112616	A69-9001-1271	1
2012-11-28 05:42:15	2012-11-28 15:42:15	VR2W-112616	A69-9001-1271	1
2012-11-28 07:26:03	2012-11-28 17:26:03	VR2W-112616	A69-9001-1271	1
2012-11-28 07:57:13	2012-11-28 17:57:13	VR2W-112615	A69-9001-1271	1
2012-11-28 20:34:27	2012-11-29 06:34:27	VR2W-112616	A69-9001-1271	1
2012-11-29 03:41:52	2012-11-29 13:41:52	VR2W-112616	A69-9001-1271	1
2012-11-29 03:51:36	2012-11-29 13:51:36	VR2W-112616	A69-9001-1271	1
2012-11-29 03:56:23	2012-11-29 13:56:23	VR2W-112616	A69-9001-1271	1
2012-11-29 04:01:02	2012-11-29 14:01:02	VR2W-112616	A69-9001-1271	1
2012-11-29 04:05:23	2012-11-29 14:05:23	VR2W-112616	A69-9001-1271	1
2012-11-29 04:13:33	2012-11-29 14:13:33	VR2W-112616	A69-9001-1271	1
2012-11-29 04:17:19	2012-11-29 14:17:19	VR2W-112616	A69-9001-1271	1
2012-11-29 05:58:43	2012-11-29 15:58:43	VR2W-112616	A69-9001-1271	1
2012-11-29 23:02:47	2012-11-30 09:02:47	VR2W-112616	A69-9001-1271	1
2012-11-29 23:06:16	2012-11-30 09:06:16	VR2W-112616	A69-9001-1271	1
2012-11-30 00:39:19	2012-11-30 10:39:19	VR2W-112616	A69-9001-1271	1
2012-11-30 00:46:26	2012-11-30 10:46:26	VR2W-112616	A69-9001-1271	1
2012-11-30 04:08:25	2012-11-30 14:08:25	VR2W-112616	A69-9001-1271	1
2012-11-30 06:29:20	2012-11-30 16:29:20	VR2W-112616	A69-9001-1271	1
2012-11-30 07:06:05	2012-11-30 17:06:05	VR2W-112616	A69-9001-1271	1
2012-11-30 07:10:02	2012-11-30 17:10:02	VR2W-112616	A69-9001-1271	1
2012-11-30 07:19:05	2012-11-30 17:19:05	VR2W-112616	A69-9001-1271	1
2012-11-30 07:31:19	2012-11-30 17:31:19	VR2W-112616	A69-9001-1271	1
2012-11-30 07:48:07	2012-11-30 17:48:07	VR2W-112616	A69-9001-1271	1
2012-11-30 22:40:02	2012-12-01 08:40:02	VR2W-112616	A69-9001-1271	1
2012-12-01 02:30:33	2012-12-01 12:30:33	VR2W-112616	A69-9001-1271	1
2012-12-01 04:02:34	2012-12-01 14:02:34	VR2W-112616	A69-9001-1271	1
2012-12-01 05:59:57	2012-12-01 15:59:57	VR2W-112616	A69-9001-1271	1
2012-12-01 06:28:33	2012-12-01 16:28:33	VR2W-112616	A69-9001-1271	1
2012-12-01 06:55:35	2012-12-01 16:55:35	VR2W-112616	A69-9001-1271	1
2012-12-01 08:09:57	2012-12-01 18:09:57	VR2W-112616	A69-9001-1271	1
2012-12-01 19:42:02	2012-12-02 05:42:02	VR2W-112616	A69-9001-1271	0
2012-12-01 22:47:18	2012-12-02 08:47:18	VR2W-112615	A69-9001-1271	1
2012-12-01 22:59:11	2012-12-02 08:59:11	VR2W-112615	A69-9001-1271	1
2012-12-02 00:59:13	2012-12-02 10:59:13	VR2W-112616	A69-9001-1271	1
2012-12-02 05:49:44	2012-12-02 15:49:44	VR2W-112616	A69-9001-1271	1
2012-12-02 21:39:31	2012-12-03 07:39:31	VR2W-112615	A69-9001-1271	1
2012-12-03 03:23:18	2012-12-03 13:23:18	VR2W-112616	A69-9001-1271	1
2012-12-03 03:32:18	2012-12-03 13:32:18	VR2W-112616	A69-9001-1271	1
2012-12-03 03:46:56	2012-12-03 13:46:56	VR2W-112616	A69-9001-1271	1
2012-12-03 04:08:17	2012-12-03 14:08:17	VR2W-112616	A69-9001-1271	1
2012-12-03 04:13:06	2012-12-03 14:13:06	VR2W-112616	A69-9001-1271	1
2012-12-03 06:46:43	2012-12-03 16:46:43	VR2W-112616	A69-9001-1271	1
2012-12-03 08:03:33	2012-12-03 18:03:33	VR2W-112616	A69-9001-1271	1
2012-12-03 20:01:07	2012-12-04 06:01:07	VR2W-112616	A69-9001-1271	0
2012-12-03 20:18:38	2012-12-04 06:18:38	VR2W-112616	A69-9001-1271	0
2012-12-03 21:49:11	2012-12-04 07:49:11	VR2W-112616	A69-9001-1271	1
2012-12-03 23:00:34	2012-12-04 09:00:34	VR2W-112616	A69-9001-1271	1
2012-12-03 23:45:28	2012-12-04 09:45:28	VR2W-112616	A69-9001-1271	1
2012-12-03 23:54:24	2012-12-04 09:54:24	VR2W-112616	A69-9001-1271	1
2012-12-04 01:31:30	2012-12-04 11:31:30	VR2W-112616	A69-9001-1271	1
2012-12-04 01:39:18	2012-12-04 11:39:18	VR2W-112616	A69-9001-1271	1
2012-12-04 02:23:35	2012-12-04 12:23:35	VR2W-112616	A69-9001-1271	1
2012-12-04 03:23:39	2012-12-04 13:23:39	VR2W-112616	A69-9001-1271	1
2012-12-04 06:14:09	2012-12-04 16:14:09	VR2W-112616	A69-9001-1271	1
2012-12-04 06:46:50	2012-12-04 16:46:50	VR2W-112616	A69-9001-1271	1
2012-12-04 07:07:42	2012-12-04 17:07:42	VR2W-112616	A69-9001-1271	1
2012-12-04 07:43:21	2012-12-04 17:43:21	VR2W-112616	A69-9001-1271	1
2012-12-04 19:56:49	2012-12-05 05:56:49	VR2W-112616	A69-9001-1271	0
2012-12-04 20:08:31	2012-12-05 06:08:31	VR2W-112616	A69-9001-1271	0
2012-12-04 20:17:06	2012-12-05 06:17:06	VR2W-112616	A69-9001-1271	0
2012-12-05 06:05:15	2012-12-05 16:05:15	VR2W-112616	A69-9001-1271	1
2012-12-06 00:51:24	2012-12-06 10:51:24	VR2W-112616	A69-9001-1271	1
2012-12-06 04:34:53	2012-12-06 14:34:53	VR2W-112615	A69-9001-1271	1
2012-12-06 20:01:34	2012-12-07 06:01:34	VR2W-112616	A69-9001-1271	0
2012-12-06 21:50:08	2012-12-07 07:50:08	VR2W-112615	A69-9001-1271	1
2012-12-07 00:14:14	2012-12-07 10:14:14	VR2W-112616	A69-9001-1271	1
2012-12-07 00:33:31	2012-12-07 10:33:31	VR2W-112616	A69-9001-1271	1
2012-12-07 03:46:53	2012-12-07 13:46:53	VR2W-112616	A69-9001-1271	1
2012-12-07 03:53:29	2012-12-07 13:53:29	VR2W-112616	A69-9001-1271	1
2012-12-07 04:15:01	2012-12-07 14:15:01	VR2W-112616	A69-9001-1271	1
2012-12-07 05:36:00	2012-12-07 15:36:00	VR2W-112616	A69-9001-1271	1
2012-12-07 05:48:41	2012-12-07 15:48:41	VR2W-112616	A69-9001-1271	1
2012-12-07 06:01:43	2012-12-07 16:01:43	VR2W-112616	A69-9001-1271	1
2012-12-07 06:05:35	2012-12-07 16:05:35	VR2W-112616	A69-9001-1271	1
2012-12-07 06:14:04	2012-12-07 16:14:04	VR2W-112616	A69-9001-1271	1
2012-12-07 06:18:50	2012-12-07 16:18:50	VR2W-112616	A69-9001-1271	1
2012-12-07 21:25:33	2012-12-08 07:25:33	VR2W-112615	A69-9001-1271	1
2012-12-07 23:31:38	2012-12-08 09:31:38	VR2W-112615	A69-9001-1271	1
2012-12-08 01:18:33	2012-12-08 11:18:33	VR2W-112615	A69-9001-1271	1
2012-12-08 01:37:29	2012-12-08 11:37:29	VR2W-112615	A69-9001-1271	1
2012-12-08 01:41:04	2012-12-08 11:41:04	VR2W-112615	A69-9001-1271	1
2012-12-08 03:01:42	2012-12-08 13:01:42	VR2W-112615	A69-9001-1271	1
2012-12-08 03:41:04	2012-12-08 13:41:04	VR2W-112615	A69-9001-1271	1
2012-12-08 19:53:04	2012-12-09 05:53:04	VR2W-112615	A69-9001-1271	0
2012-12-08 20:43:49	2012-12-09 06:43:49	VR2W-112615	A69-9001-1271	1
2012-12-08 20:48:13	2012-12-09 06:48:13	VR2W-112615	A69-9001-1271	1
2012-12-08 21:14:03	2012-12-09 07:14:03	VR2W-112613	A69-9001-1271	1
2012-12-09 01:11:04	2012-12-09 11:11:04	VR2W-112616	A69-9001-1271	1
2012-12-09 03:18:27	2012-12-09 13:18:27	VR2W-112616	A69-9001-1271	1
2012-12-09 03:36:53	2012-12-09 13:36:53	VR2W-112616	A69-9001-1271	1
2012-12-09 03:44:29	2012-12-09 13:44:29	VR2W-112616	A69-9001-1271	1
2012-12-09 04:27:02	2012-12-09 14:27:02	VR2W-112616	A69-9001-1271	1
2012-12-09 04:30:36	2012-12-09 14:30:36	VR2W-112616	A69-9001-1271	1
2012-12-09 04:34:27	2012-12-09 14:34:27	VR2W-112616	A69-9001-1271	1
2012-12-09 04:38:55	2012-12-09 14:38:55	VR2W-112616	A69-9001-1271	1
2012-12-09 04:42:54	2012-12-09 14:42:54	VR2W-112616	A69-9001-1271	1
2012-12-09 06:22:02	2012-12-09 16:22:02	VR2W-112616	A69-9001-1271	1
2012-12-09 06:39:20	2012-12-09 16:39:20	VR2W-112616	A69-9001-1271	1
2012-12-09 06:53:11	2012-12-09 16:53:11	VR2W-112616	A69-9001-1271	1
2012-12-09 06:57:04	2012-12-09 16:57:04	VR2W-112616	A69-9001-1271	1
2012-12-09 07:01:35	2012-12-09 17:01:35	VR2W-112616	A69-9001-1271	1
2012-12-09 20:51:25	2012-12-10 06:51:25	VR2W-112615	A69-9001-1271	1
2012-12-10 00:02:17	2012-12-10 10:02:17	VR2W-112616	A69-9001-1271	1
2012-12-10 05:41:15	2012-12-10 15:41:15	VR2W-112616	A69-9001-1271	1
2012-12-10 06:04:01	2012-12-10 16:04:01	VR2W-112616	A69-9001-1271	1
2012-12-10 06:36:01	2012-12-10 16:36:01	VR2W-112616	A69-9001-1271	1
2012-12-10 07:13:53	2012-12-10 17:13:53	VR2W-112616	A69-9001-1271	1
2012-12-10 07:45:58	2012-12-10 17:45:58	VR2W-112616	A69-9001-1271	1
2012-12-10 08:15:58	2012-12-10 18:15:58	VR2W-112616	A69-9001-1271	1
2012-12-10 08:34:31	2012-12-10 18:34:31	VR2W-112616	A69-9001-1271	0
2012-12-10 08:43:22	2012-12-10 18:43:22	VR2W-112616	A69-9001-1271	0
2012-12-10 20:24:36	2012-12-11 06:24:36	VR2W-112615	A69-9001-1271	0
2012-12-10 22:21:53	2012-12-11 08:21:53	VR2W-112616	A69-9001-1271	1
2012-12-11 00:56:24	2012-12-11 10:56:24	VR2W-112616	A69-9001-1271	1
2012-12-11 01:50:22	2012-12-11 11:50:22	VR2W-112616	A69-9001-1271	1
2012-12-11 04:20:42	2012-12-11 14:20:42	VR2W-112616	A69-9001-1271	1
2012-12-11 05:27:55	2012-12-11 15:27:55	VR2W-112616	A69-9001-1271	1
2012-12-11 06:01:56	2012-12-11 16:01:56	VR2W-112616	A69-9001-1271	1
2012-12-11 06:50:38	2012-12-11 16:50:38	VR2W-112616	A69-9001-1271	1
2012-12-11 07:07:53	2012-12-11 17:07:53	VR2W-112616	A69-9001-1271	1
2012-12-11 07:29:10	2012-12-11 17:29:10	VR2W-112616	A69-9001-1271	1
2012-12-11 07:33:02	2012-12-11 17:33:02	VR2W-112616	A69-9001-1271	1
2012-12-11 20:06:27	2012-12-12 06:06:27	VR2W-112616	A69-9001-1271	0
2012-12-11 21:58:44	2012-12-12 07:58:44	VR2W-112616	A69-9001-1271	1
2012-12-12 03:55:31	2012-12-12 13:55:31	VR2W-112616	A69-9001-1271	1
2012-12-12 06:39:05	2012-12-12 16:39:05	VR2W-112616	A69-9001-1271	1
2012-12-12 06:52:27	2012-12-12 16:52:27	VR2W-112616	A69-9001-1271	1
2012-12-12 07:21:05	2012-12-12 17:21:05	VR2W-112616	A69-9001-1271	1
2012-12-12 22:28:28	2012-12-13 08:28:28	VR2W-112616	A69-9001-1271	1
2012-12-12 23:20:53	2012-12-13 09:20:53	VR2W-112616	A69-9001-1271	1
2012-12-13 06:57:35	2012-12-13 16:57:35	VR2W-112616	A69-9001-1271	1
2012-12-13 07:05:32	2012-12-13 17:05:32	VR2W-112616	A69-9001-1271	1
2012-12-13 21:08:26	2012-12-14 07:08:26	VR2W-112615	A69-9001-1271	1
2012-12-13 21:12:13	2012-12-14 07:12:13	VR2W-112615	A69-9001-1271	1
2012-12-13 23:21:46	2012-12-14 09:21:46	VR2W-112616	A69-9001-1271	1
2012-12-14 03:05:52	2012-12-14 13:05:52	VR2W-112616	A69-9001-1271	1
2012-12-14 07:25:17	2012-12-14 17:25:17	VR2W-112616	A69-9001-1271	1
2012-12-15 20:54:13	2012-12-16 06:54:13	VR2W-112616	A69-9001-1271	1
2012-12-16 00:31:37	2012-12-16 10:31:37	VR2W-112616	A69-9001-1271	1
2012-12-17 00:59:09	2012-12-17 10:59:09	VR2W-112616	A69-9001-1271	1
2012-12-17 02:12:12	2012-12-17 12:12:12	VR2W-112616	A69-9001-1271	1
2012-12-17 02:38:49	2012-12-17 12:38:49	VR2W-112616	A69-9001-1271	1
2012-12-17 07:16:04	2012-12-17 17:16:04	VR2W-112616	A69-9001-1271	1
2012-12-17 23:57:01	2012-12-18 09:57:01	VR2W-112616	A69-9001-1271	1
2012-12-18 07:44:02	2012-12-18 17:44:02	VR2W-112616	A69-9001-1271	1
2012-12-18 08:02:42	2012-12-18 18:02:42	VR2W-112616	A69-9001-1271	1
2012-12-21 06:58:47	2012-12-21 16:58:47	VR2W-112616	A69-9001-1271	1
2012-12-21 07:34:56	2012-12-21 17:34:56	VR2W-112616	A69-9001-1271	1
2012-12-21 20:36:49	2012-12-22 06:36:49	VR2W-112616	A69-9001-1271	1
2012-12-22 07:05:46	2012-12-22 17:05:46	VR2W-112616	A69-9001-1271	1
2012-12-24 08:33:42	2012-12-24 18:33:42	VR2W-112616	A69-9001-1271	0
2012-12-24 20:27:53	2012-12-25 06:27:53	VR2W-112616	A69-9001-1271	0
2012-12-24 20:32:16	2012-12-25 06:32:16	VR2W-112616	A69-9001-1271	1
2012-12-26 05:39:32	2012-12-26 15:39:32	VR2W-112616	A69-9001-1271	1
2012-12-26 07:36:09	2012-12-26 17:36:09	VR2W-112616	A69-9001-1271	1
2012-12-26 20:32:59	2012-12-27 06:32:59	VR2W-112616	A69-9001-1271	1
2012-12-26 21:20:57	2012-12-27 07:20:57	VR2W-112616	A69-9001-1271	1
2012-12-27 02:07:39	2012-12-27 12:07:39	VR2W-112616	A69-9001-1271	1
2012-12-27 02:16:11	2012-12-27 12:16:11	VR2W-112616	A69-9001-1271	1
2012-12-27 20:31:28	2012-12-28 06:31:28	VR2W-112616	A69-9001-1271	1
2012-12-28 20:16:10	2012-12-29 06:16:10	VR2W-112615	A69-9001-1271	0
2012-12-28 22:25:19	2012-12-29 08:25:19	VR2W-112616	A69-9001-1271	1
2012-12-29 00:29:57	2012-12-29 10:29:57	VR2W-112616	A69-9001-1271	1
2012-12-29 07:56:19	2012-12-29 17:56:19	VR2W-112616	A69-9001-1271	1
2012-12-29 15:19:04	2012-12-30 01:19:04	VR2W-112616	A69-9001-1271	0
2012-12-29 16:33:27	2012-12-30 02:33:27	VR2W-112616	A69-9001-1271	0
2012-12-29 16:49:57	2012-12-30 02:49:57	VR2W-112616	A69-9001-1271	0
2012-12-29 23:45:08	2012-12-30 09:45:08	VR2W-112616	A69-9001-1271	1
2012-12-30 04:05:25	2012-12-30 14:05:25	VR2W-112615	A69-9001-1271	1
2012-12-30 08:32:45	2012-12-30 18:32:45	VR2W-112616	A69-9001-1271	0
2012-12-30 22:52:49	2012-12-31 08:52:49	VR2W-112616	A69-9001-1271	1
2012-12-30 23:30:46	2012-12-31 09:30:46	VR2W-112616	A69-9001-1271	1
2012-12-30 23:40:32	2012-12-31 09:40:32	VR2W-112616	A69-9001-1271	1
2012-12-30 23:58:36	2012-12-31 09:58:36	VR2W-112616	A69-9001-1271	1
2012-12-31 20:34:28	2013-01-01 06:34:28	VR2W-112616	A69-9001-1271	1
2012-12-31 23:19:40	2013-01-01 09:19:40	VR2W-112616	A69-9001-1271	1
2013-01-01 02:43:25	2013-01-01 12:43:25	VR2W-112615	A69-9001-1271	1
2013-01-01 07:32:33	2013-01-01 17:32:33	VR2W-112616	A69-9001-1271	1
2013-01-01 07:50:15	2013-01-01 17:50:15	VR2W-112616	A69-9001-1271	1
2013-01-01 07:54:36	2013-01-01 17:54:36	VR2W-112616	A69-9001-1271	1
2013-01-01 07:58:22	2013-01-01 17:58:22	VR2W-112616	A69-9001-1271	1
2013-01-01 20:51:26	2013-01-02 06:51:26	VR2W-112616	A69-9001-1271	1
2013-01-02 05:53:05	2013-01-02 15:53:05	VR2W-112616	A69-9001-1271	1
2013-01-02 06:11:30	2013-01-02 16:11:30	VR2W-112616	A69-9001-1271	1
2013-01-02 06:21:31	2013-01-02 16:21:31	VR2W-112616	A69-9001-1271	1
2013-01-02 20:30:14	2013-01-03 06:30:14	VR2W-112616	A69-9001-1271	1
2013-01-02 22:34:04	2013-01-03 08:34:04	VR2W-112615	A69-9001-1271	1
2013-01-03 03:25:20	2013-01-03 13:25:20	VR2W-112616	A69-9001-1271	1
2013-01-03 23:19:51	2013-01-04 09:19:51	VR2W-112616	A69-9001-1271	1
2013-01-04 00:14:59	2013-01-04 10:14:59	VR2W-112616	A69-9001-1271	1
2013-01-04 00:41:39	2013-01-04 10:41:39	VR2W-112616	A69-9001-1271	1
2013-01-04 00:50:12	2013-01-04 10:50:12	VR2W-112616	A69-9001-1271	1
2013-01-04 03:50:09	2013-01-04 13:50:09	VR2W-112616	A69-9001-1271	1
2013-01-04 04:07:01	2013-01-04 14:07:01	VR2W-112616	A69-9001-1271	1
2013-01-04 05:17:27	2013-01-04 15:17:27	VR2W-112616	A69-9001-1271	1
2013-01-04 07:46:47	2013-01-04 17:46:47	VR2W-112616	A69-9001-1271	1
2013-01-04 07:50:48	2013-01-04 17:50:48	VR2W-112616	A69-9001-1271	1
2013-01-05 06:43:44	2013-01-05 16:43:44	VR2W-112616	A69-9001-1271	1
2013-01-05 08:43:50	2013-01-05 18:43:50	VR2W-112616	A69-9001-1271	0
2013-01-06 03:34:06	2013-01-06 13:34:06	VR2W-112616	A69-9001-1271	1
2013-01-06 05:47:14	2013-01-06 15:47:14	VR2W-112616	A69-9001-1271	1
2013-01-06 05:51:51	2013-01-06 15:51:51	VR2W-112616	A69-9001-1271	1
2013-01-06 06:37:42	2013-01-06 16:37:42	VR2W-112616	A69-9001-1271	1
2013-01-06 20:10:41	2013-01-07 06:10:41	VR2W-112616	A69-9001-1271	0
2013-01-06 20:14:12	2013-01-07 06:14:12	VR2W-112616	A69-9001-1271	0
2013-01-06 20:41:47	2013-01-07 06:41:47	VR2W-112616	A69-9001-1271	1
2013-01-07 05:51:52	2013-01-07 15:51:52	VR2W-112616	A69-9001-1271	1
2013-01-07 06:50:44	2013-01-07 16:50:44	VR2W-112616	A69-9001-1271	1
2013-01-07 06:54:16	2013-01-07 16:54:16	VR2W-112616	A69-9001-1271	1
2013-01-07 07:13:54	2013-01-07 17:13:54	VR2W-112616	A69-9001-1271	1
2013-01-07 20:17:47	2013-01-08 06:17:47	VR2W-112616	A69-9001-1271	0
2013-01-08 02:22:31	2013-01-08 12:22:31	VR2W-112616	A69-9001-1271	1
2013-01-08 06:41:48	2013-01-08 16:41:48	VR2W-112616	A69-9001-1271	1
2013-01-08 06:45:39	2013-01-08 16:45:39	VR2W-112616	A69-9001-1271	1
2013-01-08 06:58:37	2013-01-08 16:58:37	VR2W-112616	A69-9001-1271	1
2013-01-08 07:06:34	2013-01-08 17:06:34	VR2W-112616	A69-9001-1271	1
2013-01-08 07:38:18	2013-01-08 17:38:18	VR2W-112616	A69-9001-1271	1
2013-01-08 07:55:54	2013-01-08 17:55:54	VR2W-112616	A69-9001-1271	1
2013-01-08 21:06:04	2013-01-09 07:06:04	VR2W-112616	A69-9001-1271	1
2013-01-09 04:51:22	2013-01-09 14:51:22	VR2W-112616	A69-9001-1271	1
2013-01-09 05:17:10	2013-01-09 15:17:10	VR2W-112616	A69-9001-1271	1
2013-01-09 05:42:44	2013-01-09 15:42:44	VR2W-112616	A69-9001-1271	1
2013-01-09 20:29:02	2013-01-10 06:29:02	VR2W-112616	A69-9001-1271	0
2013-01-09 22:03:03	2013-01-10 08:03:03	VR2W-112613	A69-9001-1271	1
2013-01-10 04:05:53	2013-01-10 14:05:53	VR2W-112616	A69-9001-1271	1
2013-01-10 05:05:20	2013-01-10 15:05:20	VR2W-112616	A69-9001-1271	1
2013-01-10 20:39:22	2013-01-11 06:39:22	VR2W-112616	A69-9001-1271	1
2013-01-10 20:52:19	2013-01-11 06:52:19	VR2W-112615	A69-9001-1271	1
2013-01-11 00:50:20	2013-01-11 10:50:20	VR2W-112616	A69-9001-1271	1
2013-01-11 06:54:27	2013-01-11 16:54:27	VR2W-112616	A69-9001-1271	1
2013-01-11 23:26:53	2013-01-12 09:26:53	VR2W-112616	A69-9001-1271	1
2013-01-12 06:40:16	2013-01-12 16:40:16	VR2W-112616	A69-9001-1271	1
2013-01-12 06:57:09	2013-01-12 16:57:09	VR2W-112616	A69-9001-1271	1
2013-01-12 07:05:22	2013-01-12 17:05:22	VR2W-112616	A69-9001-1271	1
2013-01-12 07:31:48	2013-01-12 17:31:48	VR2W-112616	A69-9001-1271	1
2013-01-12 21:09:48	2013-01-13 07:09:48	VR2W-112615	A69-9001-1271	1
2013-01-12 21:57:43	2013-01-13 07:57:43	VR2W-112616	A69-9001-1271	1
2013-01-13 01:52:32	2013-01-13 11:52:32	VR2W-112616	A69-9001-1271	1
2013-01-13 04:05:58	2013-01-13 14:05:58	VR2W-112616	A69-9001-1271	1
2013-01-13 06:33:22	2013-01-13 16:33:22	VR2W-112616	A69-9001-1271	1
2013-01-13 07:36:53	2013-01-13 17:36:53	VR2W-112616	A69-9001-1271	1
2013-01-13 07:40:43	2013-01-13 17:40:43	VR2W-112616	A69-9001-1271	1
2013-01-14 16:45:14	2013-01-15 02:45:14	VR2W-112616	A69-9001-1271	0
2013-01-15 06:36:07	2013-01-15 16:36:07	VR2W-112616	A69-9001-1271	1
2013-01-15 22:20:24	2013-01-16 08:20:24	VR2W-112616	A69-9001-1271	1
2013-01-16 01:10:26	2013-01-16 11:10:26	VR2W-112616	A69-9001-1271	1
2013-01-16 01:13:44	2013-01-16 11:13:44	VR2W-112616	A69-9001-1271	1
2013-01-16 03:10:19	2013-01-16 13:10:19	VR2W-112616	A69-9001-1271	1
2013-01-16 22:55:15	2013-01-17 08:55:15	VR2W-112616	A69-9001-1271	1
2013-01-16 23:15:56	2013-01-17 09:15:56	VR2W-112616	A69-9001-1271	1
2013-01-17 00:37:09	2013-01-17 10:37:09	VR2W-112616	A69-9001-1271	1
2013-01-17 02:15:08	2013-01-17 12:15:08	VR2W-112616	A69-9001-1271	1
2013-01-17 02:22:55	2013-01-17 12:22:55	VR2W-112616	A69-9001-1271	1
[truncated: 369 more rows]
