# Supplementary material for: Simulated Macro-Algal Outbreak Triggers a Large-Scale Response on Coral Reefs
Source: PLoS One. 2015 Jul 14;10(7):e0132895. doi: 10.1371/journal.pone.0132895 (PMC4501832; doi:10.1371/journal.pone.0132895)
Supplement: S1 Dataset — Data has been separated into three sub-folders; video data, visual transect data and individual fishes’ acoustic detection data. (ZIP) [file pone.0132895.s001.zip › Raw Data/Spatial/Scarid/Processed/1272MS.xlsx]

## Sheet: 1272MS.csv
ï»¿Date and Time (UTC)	Local time	Receiver	Transmitter	Day/night code
	10			06:30:00
	2011-04-21			18:30:00
2012-04-15 22:55:33	2012-04-16 08:55:33	VR2W-112616	A69-9001-1272	1
2012-04-15 22:59:35	2012-04-16 08:59:35	VR2W-112616	A69-9001-1272	1
2012-04-15 23:26:16	2012-04-16 09:26:16	VR2W-112616	A69-9001-1272	1
2012-04-15 23:58:15	2012-04-16 09:58:15	VR2W-112616	A69-9001-1272	1
2012-04-16 01:17:53	2012-04-16 11:17:53	VR2W-112616	A69-9001-1272	1
2012-04-16 02:40:16	2012-04-16 12:40:16	VR2W-112616	A69-9001-1272	1
2012-04-16 04:40:23	2012-04-16 14:40:23	VR2W-112616	A69-9001-1272	1
2012-04-16 04:45:13	2012-04-16 14:45:13	VR2W-112616	A69-9001-1272	1
2012-04-16 04:49:58	2012-04-16 14:49:58	VR2W-112616	A69-9001-1272	1
2012-04-16 04:54:32	2012-04-16 14:54:32	VR2W-112616	A69-9001-1272	1
2012-04-16 04:58:45	2012-04-16 14:58:45	VR2W-112616	A69-9001-1272	1
2012-04-16 05:10:07	2012-04-16 15:10:07	VR2W-112616	A69-9001-1272	1
2012-04-16 05:30:12	2012-04-16 15:30:12	VR2W-112616	A69-9001-1272	1
2012-04-16 05:38:33	2012-04-16 15:38:33	VR2W-112616	A69-9001-1272	1
2012-04-16 05:42:35	2012-04-16 15:42:35	VR2W-112616	A69-9001-1272	1
2012-04-16 05:47:24	2012-04-16 15:47:24	VR2W-112616	A69-9001-1272	1
2012-04-16 05:52:05	2012-04-16 15:52:05	VR2W-112616	A69-9001-1272	1
2012-04-16 05:56:31	2012-04-16 15:56:31	VR2W-112616	A69-9001-1272	1
2012-04-16 06:00:28	2012-04-16 16:00:28	VR2W-112616	A69-9001-1272	1
2012-04-16 06:17:25	2012-04-16 16:17:25	VR2W-112616	A69-9001-1272	1
2012-04-16 06:50:00	2012-04-16 16:50:00	VR2W-112619	A69-9001-1272	1
2012-04-16 21:09:54	2012-04-17 07:09:54	VR2W-112619	A69-9001-1272	1
2012-04-16 21:14:36	2012-04-17 07:14:36	VR2W-112619	A69-9001-1272	1
2012-04-16 21:23:05	2012-04-17 07:23:05	VR2W-112619	A69-9001-1272	1
2012-04-16 21:32:26	2012-04-17 07:32:26	VR2W-112619	A69-9001-1272	1
2012-04-16 21:36:34	2012-04-17 07:36:34	VR2W-112618	A69-9001-1272	1
2012-04-16 21:44:00	2012-04-17 07:44:00	VR2W-112616	A69-9001-1272	1
2012-04-16 21:48:32	2012-04-17 07:48:32	VR2W-112616	A69-9001-1272	1
2012-04-16 21:52:42	2012-04-17 07:52:42	VR2W-112616	A69-9001-1272	1
2012-04-16 21:53:06	2012-04-17 07:53:06	VR2W-112617	A69-9001-1272	1
2012-04-16 21:59:35	2012-04-17 07:59:35	VR2W-112616	A69-9001-1272	1
2012-04-16 22:03:21	2012-04-17 08:03:21	VR2W-112616	A69-9001-1272	1
2012-04-16 22:24:07	2012-04-17 08:24:07	VR2W-112618	A69-9001-1272	1
2012-04-16 22:41:42	2012-04-17 08:41:42	VR2W-112619	A69-9001-1272	1
2012-04-16 22:46:27	2012-04-17 08:46:27	VR2W-112619	A69-9001-1272	1
2012-04-16 23:02:27	2012-04-17 09:02:27	VR2W-112619	A69-9001-1272	1
2012-04-16 23:06:40	2012-04-17 09:06:40	VR2W-112619	A69-9001-1272	1
2012-04-17 01:25:44	2012-04-17 11:25:44	VR2W-112616	A69-9001-1272	1
2012-04-17 04:22:29	2012-04-17 14:22:29	VR2W-112616	A69-9001-1272	1
2012-04-17 05:13:05	2012-04-17 15:13:05	VR2W-112616	A69-9001-1272	1
2012-04-17 05:17:58	2012-04-17 15:17:58	VR2W-112616	A69-9001-1272	1
2012-04-17 05:22:52	2012-04-17 15:22:52	VR2W-112616	A69-9001-1272	1
2012-04-17 05:32:29	2012-04-17 15:32:29	VR2W-112616	A69-9001-1272	1
2012-04-17 05:41:22	2012-04-17 15:41:22	VR2W-112616	A69-9001-1272	1
2012-04-17 05:45:00	2012-04-17 15:45:00	VR2W-112616	A69-9001-1272	1
2012-04-17 06:16:14	2012-04-17 16:16:14	VR2W-112616	A69-9001-1272	1
2012-04-17 06:33:30	2012-04-17 16:33:30	VR2W-112616	A69-9001-1272	1
2012-04-17 07:08:16	2012-04-17 17:08:16	VR2W-112618	A69-9001-1272	1
2012-04-17 07:08:38	2012-04-17 17:08:38	VR2W-112617	A69-9001-1272	1
2012-04-17 07:19:32	2012-04-17 17:19:32	VR2W-112618	A69-9001-1272	1
2012-04-17 07:26:58	2012-04-17 17:26:58	VR2W-112619	A69-9001-1272	1
2012-04-17 07:34:59	2012-04-17 17:34:59	VR2W-112619	A69-9001-1272	1
2012-04-17 22:30:32	2012-04-18 08:30:32	VR2W-112616	A69-9001-1272	1
2012-04-17 22:34:30	2012-04-18 08:34:30	VR2W-112616	A69-9001-1272	1
2012-04-17 22:39:11	2012-04-18 08:39:11	VR2W-112616	A69-9001-1272	1
2012-04-17 23:08:49	2012-04-18 09:08:49	VR2W-112616	A69-9001-1272	1
2012-04-18 00:41:53	2012-04-18 10:41:53	VR2W-112616	A69-9001-1272	1
2012-04-18 00:55:58	2012-04-18 10:55:58	VR2W-112616	A69-9001-1272	1
2012-04-18 01:11:11	2012-04-18 11:11:11	VR2W-112616	A69-9001-1272	1
2012-04-18 01:15:14	2012-04-18 11:15:14	VR2W-112616	A69-9001-1272	1
2012-04-18 01:20:03	2012-04-18 11:20:03	VR2W-112616	A69-9001-1272	1
2012-04-18 01:48:02	2012-04-18 11:48:02	VR2W-112616	A69-9001-1272	1
2012-04-18 02:01:53	2012-04-18 12:01:53	VR2W-112616	A69-9001-1272	1
2012-04-18 02:10:13	2012-04-18 12:10:13	VR2W-112616	A69-9001-1272	1
2012-04-18 02:31:33	2012-04-18 12:31:33	VR2W-112616	A69-9001-1272	1
2012-04-18 03:05:26	2012-04-18 13:05:26	VR2W-112616	A69-9001-1272	1
2012-04-18 03:37:00	2012-04-18 13:37:00	VR2W-112616	A69-9001-1272	1
2012-04-18 04:27:09	2012-04-18 14:27:09	VR2W-112616	A69-9001-1272	1
2012-04-18 05:24:45	2012-04-18 15:24:45	VR2W-112616	A69-9001-1272	1
2012-04-18 05:41:40	2012-04-18 15:41:40	VR2W-112616	A69-9001-1272	1
2012-04-18 05:45:51	2012-04-18 15:45:51	VR2W-112616	A69-9001-1272	1
2012-04-18 05:49:18	2012-04-18 15:49:18	VR2W-112616	A69-9001-1272	1
2012-04-18 05:56:56	2012-04-18 15:56:56	VR2W-112616	A69-9001-1272	1
2012-04-18 06:10:19	2012-04-18 16:10:19	VR2W-112616	A69-9001-1272	1
2012-04-18 06:17:05	2012-04-18 16:17:05	VR2W-112616	A69-9001-1272	1
2012-04-18 06:33:26	2012-04-18 16:33:26	VR2W-112616	A69-9001-1272	1
2012-04-18 07:11:32	2012-04-18 17:11:32	VR2W-112616	A69-9001-1272	1
2012-04-18 07:42:45	2012-04-18 17:42:45	VR2W-112618	A69-9001-1272	1
2012-04-18 21:18:20	2012-04-19 07:18:20	VR2W-112619	A69-9001-1272	1
2012-04-18 21:29:44	2012-04-19 07:29:44	VR2W-112619	A69-9001-1272	1
2012-04-18 21:51:49	2012-04-19 07:51:49	VR2W-112619	A69-9001-1272	1
2012-04-18 22:00:28	2012-04-19 08:00:28	VR2W-112619	A69-9001-1272	1
2012-04-18 22:45:42	2012-04-19 08:45:42	VR2W-112618	A69-9001-1272	1
2012-04-18 23:34:32	2012-04-19 09:34:32	VR2W-112616	A69-9001-1272	1
2012-04-19 00:43:12	2012-04-19 10:43:12	VR2W-112616	A69-9001-1272	1
2012-04-19 01:11:22	2012-04-19 11:11:22	VR2W-112616	A69-9001-1272	1
2012-04-19 01:44:52	2012-04-19 11:44:52	VR2W-112617	A69-9001-1272	1
2012-04-19 01:59:01	2012-04-19 11:59:01	VR2W-112616	A69-9001-1272	1
2012-04-19 02:56:10	2012-04-19 12:56:10	VR2W-112616	A69-9001-1272	1
2012-04-19 05:12:16	2012-04-19 15:12:16	VR2W-112616	A69-9001-1272	1
2012-04-19 05:20:58	2012-04-19 15:20:58	VR2W-112616	A69-9001-1272	1
2012-04-19 05:27:55	2012-04-19 15:27:55	VR2W-112616	A69-9001-1272	1
2012-04-19 05:36:09	2012-04-19 15:36:09	VR2W-112616	A69-9001-1272	1
2012-04-19 06:09:41	2012-04-19 16:09:41	VR2W-112616	A69-9001-1272	1
2012-04-19 06:18:40	2012-04-19 16:18:40	VR2W-112616	A69-9001-1272	1
2012-04-19 06:30:30	2012-04-19 16:30:30	VR2W-112616	A69-9001-1272	1
2012-04-19 07:19:15	2012-04-19 17:19:15	VR2W-112618	A69-9001-1272	1
2012-04-19 22:01:46	2012-04-20 08:01:46	VR2W-112618	A69-9001-1272	1
2012-04-19 22:22:46	2012-04-20 08:22:46	VR2W-112616	A69-9001-1272	1
2012-04-19 22:37:17	2012-04-20 08:37:17	VR2W-112616	A69-9001-1272	1
2012-04-19 23:04:27	2012-04-20 09:04:27	VR2W-112616	A69-9001-1272	1
2012-04-20 01:03:16	2012-04-20 11:03:16	VR2W-112616	A69-9001-1272	1
2012-04-20 01:35:08	2012-04-20 11:35:08	VR2W-112616	A69-9001-1272	1
2012-04-20 01:38:59	2012-04-20 11:38:59	VR2W-112616	A69-9001-1272	1
2012-04-20 01:47:23	2012-04-20 11:47:23	VR2W-112616	A69-9001-1272	1
2012-04-20 01:56:23	2012-04-20 11:56:23	VR2W-112616	A69-9001-1272	1
2012-04-20 02:52:55	2012-04-20 12:52:55	VR2W-112617	A69-9001-1272	1
2012-04-20 04:44:31	2012-04-20 14:44:31	VR2W-112616	A69-9001-1272	1
2012-04-20 05:33:14	2012-04-20 15:33:14	VR2W-112616	A69-9001-1272	1
2012-04-20 06:03:11	2012-04-20 16:03:11	VR2W-112616	A69-9001-1272	1
2012-04-20 06:06:37	2012-04-20 16:06:37	VR2W-112616	A69-9001-1272	1
2012-04-20 06:14:07	2012-04-20 16:14:07	VR2W-112616	A69-9001-1272	1
2012-04-20 06:39:04	2012-04-20 16:39:04	VR2W-112616	A69-9001-1272	1
2012-04-20 06:42:20	2012-04-20 16:42:20	VR2W-112616	A69-9001-1272	1
2012-04-20 06:52:17	2012-04-20 16:52:17	VR2W-112616	A69-9001-1272	1
2012-04-20 06:55:44	2012-04-20 16:55:44	VR2W-112616	A69-9001-1272	1
2012-04-20 07:08:11	2012-04-20 17:08:11	VR2W-112616	A69-9001-1272	1
2012-04-20 08:15:25	2012-04-20 18:15:25	VR2W-112619	A69-9001-1272	1
2012-04-20 20:19:40	2012-04-21 06:19:40	VR2W-112619	A69-9001-1272	0
2012-04-20 22:35:07	2012-04-21 08:35:07	VR2W-112619	A69-9001-1272	1
2012-04-21 00:48:08	2012-04-21 10:48:08	VR2W-112616	A69-9001-1272	1
2012-04-21 01:16:12	2012-04-21 11:16:12	VR2W-112616	A69-9001-1272	1
2012-04-21 02:25:03	2012-04-21 12:25:03	VR2W-112616	A69-9001-1272	1
2012-04-21 04:25:48	2012-04-21 14:25:48	VR2W-112616	A69-9001-1272	1
2012-04-21 05:17:08	2012-04-21 15:17:08	VR2W-112616	A69-9001-1272	1
2012-04-21 05:42:44	2012-04-21 15:42:44	VR2W-112616	A69-9001-1272	1
2012-04-21 07:02:18	2012-04-21 17:02:18	VR2W-112616	A69-9001-1272	1
2012-04-21 07:06:09	2012-04-21 17:06:09	VR2W-112616	A69-9001-1272	1
2012-04-21 07:31:23	2012-04-21 17:31:23	VR2W-112618	A69-9001-1272	1
2012-04-21 23:08:15	2012-04-22 09:08:15	VR2W-112616	A69-9001-1272	1
2012-04-22 00:12:38	2012-04-22 10:12:38	VR2W-112616	A69-9001-1272	1
2012-04-22 00:24:15	2012-04-22 10:24:15	VR2W-112616	A69-9001-1272	1
2012-04-22 00:28:40	2012-04-22 10:28:40	VR2W-112616	A69-9001-1272	1
2012-04-22 00:41:13	2012-04-22 10:41:13	VR2W-112616	A69-9001-1272	1
2012-04-22 01:03:03	2012-04-22 11:03:03	VR2W-112616	A69-9001-1272	1
2012-04-22 01:11:36	2012-04-22 11:11:36	VR2W-112616	A69-9001-1272	1
2012-04-22 01:19:31	2012-04-22 11:19:31	VR2W-112616	A69-9001-1272	1
2012-04-22 01:44:22	2012-04-22 11:44:22	VR2W-112616	A69-9001-1272	1
2012-04-22 05:12:48	2012-04-22 15:12:48	VR2W-112616	A69-9001-1272	1
2012-04-22 07:22:09	2012-04-22 17:22:09	VR2W-112618	A69-9001-1272	1
2012-04-22 08:10:58	2012-04-22 18:10:58	VR2W-112619	A69-9001-1272	1
2012-04-22 22:09:54	2012-04-23 08:09:54	VR2W-112616	A69-9001-1272	1
2012-04-22 22:18:54	2012-04-23 08:18:54	VR2W-112616	A69-9001-1272	1
2012-04-22 22:22:40	2012-04-23 08:22:40	VR2W-112616	A69-9001-1272	1
2012-04-22 22:26:57	2012-04-23 08:26:57	VR2W-112616	A69-9001-1272	1
2012-04-23 02:05:12	2012-04-23 12:05:12	VR2W-112616	A69-9001-1272	1
2012-04-23 03:02:37	2012-04-23 13:02:37	VR2W-112616	A69-9001-1272	1
2012-04-23 04:37:51	2012-04-23 14:37:51	VR2W-112616	A69-9001-1272	1
2012-04-23 06:01:15	2012-04-23 16:01:15	VR2W-112616	A69-9001-1272	1
2012-04-23 06:44:05	2012-04-23 16:44:05	VR2W-112616	A69-9001-1272	1
2012-04-23 07:55:54	2012-04-23 17:55:54	VR2W-112619	A69-9001-1272	1
2012-04-23 23:34:11	2012-04-24 09:34:11	VR2W-112619	A69-9001-1272	1
2012-04-24 00:03:51	2012-04-24 10:03:51	VR2W-112616	A69-9001-1272	1
2012-04-24 00:37:20	2012-04-24 10:37:20	VR2W-112616	A69-9001-1272	1
2012-04-24 02:14:54	2012-04-24 12:14:54	VR2W-112616	A69-9001-1272	1
2012-04-24 07:48:52	2012-04-24 17:48:52	VR2W-112619	A69-9001-1272	1
2012-04-24 20:22:43	2012-04-25 06:22:43	VR2W-112619	A69-9001-1272	0
2012-04-25 01:17:55	2012-04-25 11:17:55	VR2W-112616	A69-9001-1272	1
2012-04-25 01:21:11	2012-04-25 11:21:11	VR2W-112616	A69-9001-1272	1
2012-04-25 01:27:52	2012-04-25 11:27:52	VR2W-112616	A69-9001-1272	1
2012-04-25 01:34:57	2012-04-25 11:34:57	VR2W-112616	A69-9001-1272	1
2012-04-25 02:08:36	2012-04-25 12:08:36	VR2W-112616	A69-9001-1272	1
2012-04-25 02:18:23	2012-04-25 12:18:23	VR2W-112616	A69-9001-1272	1
2012-04-25 02:32:36	2012-04-25 12:32:36	VR2W-112616	A69-9001-1272	1
2012-04-25 04:16:32	2012-04-25 14:16:32	VR2W-112616	A69-9001-1272	1
2012-04-25 04:36:03	2012-04-25 14:36:03	VR2W-112616	A69-9001-1272	1
2012-04-25 05:26:40	2012-04-25 15:26:40	VR2W-112616	A69-9001-1272	1
2012-04-25 07:12:50	2012-04-25 17:12:50	VR2W-112617	A69-9001-1272	1
2012-04-25 07:25:15	2012-04-25 17:25:15	VR2W-112619	A69-9001-1272	1
2012-04-25 07:45:41	2012-04-25 17:45:41	VR2W-112619	A69-9001-1272	1
2012-04-25 20:20:51	2012-04-26 06:20:51	VR2W-112619	A69-9001-1272	0
2012-04-25 21:46:12	2012-04-26 07:46:12	VR2W-112618	A69-9001-1272	1
2012-04-26 00:18:59	2012-04-26 10:18:59	VR2W-112619	A69-9001-1272	1
2012-04-26 01:29:10	2012-04-26 11:29:10	VR2W-112616	A69-9001-1272	1
2012-04-26 01:52:27	2012-04-26 11:52:27	VR2W-112616	A69-9001-1272	1
2012-04-26 01:56:25	2012-04-26 11:56:25	VR2W-112616	A69-9001-1272	1
2012-04-26 02:05:30	2012-04-26 12:05:30	VR2W-112616	A69-9001-1272	1
2012-04-26 02:21:37	2012-04-26 12:21:37	VR2W-112616	A69-9001-1272	1
2012-04-26 02:57:03	2012-04-26 12:57:03	VR2W-112616	A69-9001-1272	1
2012-04-26 03:10:07	2012-04-26 13:10:07	VR2W-112616	A69-9001-1272	1
2012-04-26 03:49:22	2012-04-26 13:49:22	VR2W-112616	A69-9001-1272	1
2012-04-26 03:58:06	2012-04-26 13:58:06	VR2W-112616	A69-9001-1272	1
2012-04-26 04:14:14	2012-04-26 14:14:14	VR2W-112616	A69-9001-1272	1
2012-04-26 04:23:54	2012-04-26 14:23:54	VR2W-112616	A69-9001-1272	1
2012-04-26 04:42:08	2012-04-26 14:42:08	VR2W-112616	A69-9001-1272	1
2012-04-26 05:01:09	2012-04-26 15:01:09	VR2W-112616	A69-9001-1272	1
2012-04-26 05:05:20	2012-04-26 15:05:20	VR2W-112616	A69-9001-1272	1
2012-04-26 05:30:06	2012-04-26 15:30:06	VR2W-112616	A69-9001-1272	1
2012-04-26 06:59:24	2012-04-26 16:59:24	VR2W-112616	A69-9001-1272	1
2012-04-26 07:08:37	2012-04-26 17:08:37	VR2W-112617	A69-9001-1272	1
2012-04-26 07:15:30	2012-04-26 17:15:30	VR2W-112619	A69-9001-1272	1
2012-04-26 07:39:06	2012-04-26 17:39:06	VR2W-112619	A69-9001-1272	1
2012-04-26 20:34:47	2012-04-27 06:34:47	VR2W-112619	A69-9001-1272	1
2012-04-26 21:36:30	2012-04-27 07:36:30	VR2W-112619	A69-9001-1272	1
2012-04-26 23:21:36	2012-04-27 09:21:36	VR2W-112616	A69-9001-1272	1
2012-04-26 23:25:30	2012-04-27 09:25:30	VR2W-112616	A69-9001-1272	1
2012-04-26 23:30:01	2012-04-27 09:30:01	VR2W-112616	A69-9001-1272	1
2012-04-26 23:58:07	2012-04-27 09:58:07	VR2W-112616	A69-9001-1272	1
2012-04-27 00:11:10	2012-04-27 10:11:10	VR2W-112616	A69-9001-1272	1
2012-04-27 00:37:29	2012-04-27 10:37:29	VR2W-112618	A69-9001-1272	1
2012-04-27 02:11:47	2012-04-27 12:11:47	VR2W-112616	A69-9001-1272	1
2012-04-27 02:28:12	2012-04-27 12:28:12	VR2W-112616	A69-9001-1272	1
2012-04-27 03:39:22	2012-04-27 13:39:22	VR2W-112616	A69-9001-1272	1
2012-04-27 04:07:07	2012-04-27 14:07:07	VR2W-112616	A69-9001-1272	1
2012-04-27 04:15:48	2012-04-27 14:15:48	VR2W-112616	A69-9001-1272	1
2012-04-27 04:59:14	2012-04-27 14:59:14	VR2W-112616	A69-9001-1272	1
2012-04-27 05:45:32	2012-04-27 15:45:32	VR2W-112616	A69-9001-1272	1
2012-04-27 06:47:05	2012-04-27 16:47:05	VR2W-112616	A69-9001-1272	1
2012-04-27 07:04:28	2012-04-27 17:04:28	VR2W-112616	A69-9001-1272	1
2012-04-27 07:30:20	2012-04-27 17:30:20	VR2W-112619	A69-9001-1272	1
2012-04-28 00:23:55	2012-04-28 10:23:55	VR2W-112618	A69-9001-1272	1
2012-04-28 00:35:54	2012-04-28 10:35:54	VR2W-112616	A69-9001-1272	1
2012-04-28 00:43:02	2012-04-28 10:43:02	VR2W-112616	A69-9001-1272	1
2012-04-28 01:06:06	2012-04-28 11:06:06	VR2W-112616	A69-9001-1272	1
2012-04-28 01:52:06	2012-04-28 11:52:06	VR2W-112616	A69-9001-1272	1
2012-04-28 02:09:03	2012-04-28 12:09:03	VR2W-112616	A69-9001-1272	1
2012-04-28 02:27:45	2012-04-28 12:27:45	VR2W-112616	A69-9001-1272	1
2012-04-28 02:31:35	2012-04-28 12:31:35	VR2W-112616	A69-9001-1272	1
2012-04-28 02:39:56	2012-04-28 12:39:56	VR2W-112616	A69-9001-1272	1
2012-04-28 02:44:32	2012-04-28 12:44:32	VR2W-112616	A69-9001-1272	1
2012-04-28 02:52:27	2012-04-28 12:52:27	VR2W-112616	A69-9001-1272	1
2012-04-28 03:38:40	2012-04-28 13:38:40	VR2W-112616	A69-9001-1272	1
2012-04-28 03:46:42	2012-04-28 13:46:42	VR2W-112616	A69-9001-1272	1
2012-04-28 05:09:32	2012-04-28 15:09:32	VR2W-112616	A69-9001-1272	1
2012-04-28 05:20:59	2012-04-28 15:20:59	VR2W-112616	A69-9001-1272	1
2012-04-28 05:24:29	2012-04-28 15:24:29	VR2W-112616	A69-9001-1272	1
2012-04-28 05:39:26	2012-04-28 15:39:26	VR2W-112616	A69-9001-1272	1
2012-04-28 06:12:53	2012-04-28 16:12:53	VR2W-112616	A69-9001-1272	1
2012-04-28 06:21:52	2012-04-28 16:21:52	VR2W-112616	A69-9001-1272	1
2012-04-28 06:25:37	2012-04-28 16:25:37	VR2W-112616	A69-9001-1272	1
2012-04-28 22:47:23	2012-04-29 08:47:23	VR2W-112619	A69-9001-1272	1
2012-04-29 02:01:57	2012-04-29 12:01:57	VR2W-112616	A69-9001-1272	1
2012-04-29 02:19:17	2012-04-29 12:19:17	VR2W-112616	A69-9001-1272	1
2012-04-29 02:23:21	2012-04-29 12:23:21	VR2W-112616	A69-9001-1272	1
2012-04-29 02:37:37	2012-04-29 12:37:37	VR2W-112616	A69-9001-1272	1
2012-04-29 02:53:41	2012-04-29 12:53:41	VR2W-112616	A69-9001-1272	1
2012-04-29 03:11:36	2012-04-29 13:11:36	VR2W-112616	A69-9001-1272	1
2012-04-29 03:31:24	2012-04-29 13:31:24	VR2W-112616	A69-9001-1272	1
2012-04-29 03:54:43	2012-04-29 13:54:43	VR2W-112616	A69-9001-1272	1
2012-04-29 04:11:48	2012-04-29 14:11:48	VR2W-112616	A69-9001-1272	1
2012-04-29 08:01:26	2012-04-29 18:01:26	VR2W-112619	A69-9001-1272	1
2012-04-29 08:13:28	2012-04-29 18:13:28	VR2W-112619	A69-9001-1272	1
2012-04-29 20:24:40	2012-04-30 06:24:40	VR2W-112619	A69-9001-1272	0
2012-04-30 06:01:53	2012-04-30 16:01:53	VR2W-112618	A69-9001-1272	1
2012-04-30 07:28:42	2012-04-30 17:28:42	VR2W-112619	A69-9001-1272	1
2012-04-30 07:40:57	2012-04-30 17:40:57	VR2W-112619	A69-9001-1272	1
2012-04-30 07:52:05	2012-04-30 17:52:05	VR2W-112619	A69-9001-1272	1
2012-04-30 08:14:47	2012-04-30 18:14:47	VR2W-112619	A69-9001-1272	1
2012-04-30 21:17:49	2012-05-01 07:17:49	VR2W-112618	A69-9001-1272	1
2012-04-30 21:17:58	2012-05-01 07:17:58	VR2W-112619	A69-9001-1272	1
2012-04-30 22:10:11	2012-05-01 08:10:11	VR2W-112619	A69-9001-1272	1
2012-04-30 22:33:37	2012-05-01 08:33:37	VR2W-112618	A69-9001-1272	1
2012-04-30 23:10:01	2012-05-01 09:10:01	VR2W-112616	A69-9001-1272	1
2012-05-01 01:53:54	2012-05-01 11:53:54	VR2W-112616	A69-9001-1272	1
2012-05-01 03:58:43	2012-05-01 13:58:43	VR2W-112616	A69-9001-1272	1
2012-05-01 04:03:25	2012-05-01 14:03:25	VR2W-112616	A69-9001-1272	1
2012-05-01 06:09:17	2012-05-01 16:09:17	VR2W-112616	A69-9001-1272	1
2012-05-01 06:20:08	2012-05-01 16:20:08	VR2W-112616	A69-9001-1272	1
2012-05-01 23:10:51	2012-05-02 09:10:51	VR2W-112619	A69-9001-1272	1
2012-05-02 00:54:15	2012-05-02 10:54:15	VR2W-112616	A69-9001-1272	1
2012-05-02 07:45:19	2012-05-02 17:45:19	VR2W-112619	A69-9001-1272	1
2012-05-03 00:00:22	2012-05-03 10:00:22	VR2W-112619	A69-9001-1272	1
2012-05-03 03:58:52	2012-05-03 13:58:52	VR2W-112616	A69-9001-1272	1
2012-05-03 05:21:08	2012-05-03 15:21:08	VR2W-112616	A69-9001-1272	1
2012-05-03 05:28:37	2012-05-03 15:28:37	VR2W-112616	A69-9001-1272	1
2012-05-03 05:32:03	2012-05-03 15:32:03	VR2W-112616	A69-9001-1272	1
2012-05-03 05:51:39	2012-05-03 15:51:39	VR2W-112616	A69-9001-1272	1
2012-05-03 06:34:22	2012-05-03 16:34:22	VR2W-112616	A69-9001-1272	1
2012-05-03 07:20:37	2012-05-03 17:20:37	VR2W-112619	A69-9001-1272	1
2012-05-04 05:21:28	2012-05-04 15:21:28	VR2W-112616	A69-9001-1272	1
2012-05-04 05:29:52	2012-05-04 15:29:52	VR2W-112616	A69-9001-1272	1
2012-05-04 06:04:20	2012-05-04 16:04:20	VR2W-112616	A69-9001-1272	1
2012-05-04 06:29:18	2012-05-04 16:29:18	VR2W-112616	A69-9001-1272	1
2012-05-04 06:52:45	2012-05-04 16:52:45	VR2W-112618	A69-9001-1272	1
2012-05-04 07:40:40	2012-05-04 17:40:40	VR2W-112619	A69-9001-1272	1
2012-05-04 20:21:39	2012-05-05 06:21:39	VR2W-112619	A69-9001-1272	0
2012-05-04 21:36:30	2012-05-05 07:36:30	VR2W-112618	A69-9001-1272	1
2012-05-04 22:10:34	2012-05-05 08:10:34	VR2W-112619	A69-9001-1272	1
2012-05-04 22:33:47	2012-05-05 08:33:47	VR2W-112619	A69-9001-1272	1
2012-05-04 22:57:44	2012-05-05 08:57:44	VR2W-112616	A69-9001-1272	1
2012-05-04 23:34:40	2012-05-05 09:34:40	VR2W-112616	A69-9001-1272	1
2012-05-05 00:37:38	2012-05-05 10:37:38	VR2W-112616	A69-9001-1272	1
2012-05-05 06:30:39	2012-05-05 16:30:39	VR2W-112616	A69-9001-1272	1
2012-05-05 06:34:11	2012-05-05 16:34:11	VR2W-112616	A69-9001-1272	1
2012-05-05 06:42:28	2012-05-05 16:42:28	VR2W-112616	A69-9001-1272	1
2012-05-05 06:55:18	2012-05-05 16:55:18	VR2W-112616	A69-9001-1272	1
2012-05-05 22:02:28	2012-05-06 08:02:28	VR2W-112619	A69-9001-1272	1
2012-05-05 22:18:55	2012-05-06 08:18:55	VR2W-112618	A69-9001-1272	1
2012-05-05 22:26:28	2012-05-06 08:26:28	VR2W-112619	A69-9001-1272	1
2012-05-05 22:47:27	2012-05-06 08:47:27	VR2W-112617	A69-9001-1272	1
2012-05-06 01:07:51	2012-05-06 11:07:51	VR2W-112616	A69-9001-1272	1
2012-05-06 01:20:52	2012-05-06 11:20:52	VR2W-112616	A69-9001-1272	1
2012-05-06 06:58:18	2012-05-06 16:58:18	VR2W-112616	A69-9001-1272	1
2012-05-06 22:04:01	2012-05-07 08:04:01	VR2W-112619	A69-9001-1272	1
2012-05-06 22:53:02	2012-05-07 08:53:02	VR2W-112619	A69-9001-1272	1
2012-05-06 23:42:18	2012-05-07 09:42:18	VR2W-112618	A69-9001-1272	1
2012-05-07 23:47:05	2012-05-08 09:47:05	VR2W-112616	A69-9001-1272	1
2012-05-08 00:08:25	2012-05-08 10:08:25	VR2W-112616	A69-9001-1272	1
2012-05-08 00:16:46	2012-05-08 10:16:46	VR2W-112616	A69-9001-1272	1
2012-05-08 02:28:58	2012-05-08 12:28:58	VR2W-112616	A69-9001-1272	1
2012-05-08 03:58:33	2012-05-08 13:58:33	VR2W-112618	A69-9001-1272	1
2012-05-08 04:06:06	2012-05-08 14:06:06	VR2W-112619	A69-9001-1272	1
2012-05-09 00:20:03	2012-05-09 10:20:03	VR2W-112616	A69-9001-1272	1
2012-05-09 00:33:58	2012-05-09 10:33:58	VR2W-112616	A69-9001-1272	1
2012-05-09 01:03:05	2012-05-09 11:03:05	VR2W-112616	A69-9001-1272	1
2012-05-09 01:55:58	2012-05-09 11:55:58	VR2W-112616	A69-9001-1272	1
2012-05-09 02:40:38	2012-05-09 12:40:38	VR2W-112616	A69-9001-1272	1
2012-05-09 03:05:32	2012-05-09 13:05:32	VR2W-112616	A69-9001-1272	1
2012-05-09 03:54:52	2012-05-09 13:54:52	VR2W-112616	A69-9001-1272	1
2012-05-09 05:03:29	2012-05-09 15:03:29	VR2W-112616	A69-9001-1272	1
2012-05-09 05:43:36	2012-05-09 15:43:36	VR2W-112616	A69-9001-1272	1
2012-05-09 20:18:23	2012-05-10 06:18:23	VR2W-112619	A69-9001-1272	0
2012-05-10 00:11:04	2012-05-10 10:11:04	VR2W-112616	A69-9001-1272	1
2012-05-10 00:15:12	2012-05-10 10:15:12	VR2W-112616	A69-9001-1272	1
2012-05-10 02:43:55	2012-05-10 12:43:55	VR2W-112616	A69-9001-1272	1
2012-05-10 05:40:24	2012-05-10 15:40:24	VR2W-112618	A69-9001-1272	1
2012-05-10 05:48:13	2012-05-10 15:48:13	VR2W-112617	A69-9001-1272	1
2012-05-10 05:51:31	2012-05-10 15:51:31	VR2W-112617	A69-9001-1272	1
2012-05-10 06:20:52	2012-05-10 16:20:52	VR2W-112616	A69-9001-1272	1
2012-05-11 01:12:24	2012-05-11 11:12:24	VR2W-112616	A69-9001-1272	1
2012-05-11 01:25:01	2012-05-11 11:25:01	VR2W-112616	A69-9001-1272	1
2012-05-11 01:29:50	2012-05-11 11:29:50	VR2W-112616	A69-9001-1272	1
2012-05-11 01:43:02	2012-05-11 11:43:02	VR2W-112616	A69-9001-1272	1
2012-05-11 06:22:20	2012-05-11 16:22:20	VR2W-112616	A69-9001-1272	1
2012-05-12 03:03:03	2012-05-12 13:03:03	VR2W-112618	A69-9001-1272	1
2012-05-12 03:40:57	2012-05-12 13:40:57	VR2W-112616	A69-9001-1272	1
2012-05-12 04:32:58	2012-05-12 14:32:58	VR2W-112616	A69-9001-1272	1
2012-05-12 05:04:29	2012-05-12 15:04:29	VR2W-112616	A69-9001-1272	1
2012-05-12 06:17:19	2012-05-12 16:17:19	VR2W-112616	A69-9001-1272	1
2012-05-12 21:07:08	2012-05-13 07:07:08	VR2W-112619	A69-9001-1272	1
2012-05-12 21:24:25	2012-05-13 07:24:25	VR2W-112618	A69-9001-1272	1
2012-05-13 00:04:12	2012-05-13 10:04:12	VR2W-112616	A69-9001-1272	1
2012-05-13 00:09:01	2012-05-13 10:09:01	VR2W-112616	A69-9001-1272	1
2012-05-13 00:18:18	2012-05-13 10:18:18	VR2W-112616	A69-9001-1272	1
2012-05-13 00:22:30	2012-05-13 10:22:30	VR2W-112616	A69-9001-1272	1
2012-05-13 00:29:38	2012-05-13 10:29:38	VR2W-112616	A69-9001-1272	1
2012-05-13 00:43:14	2012-05-13 10:43:14	VR2W-112616	A69-9001-1272	1
2012-05-13 00:51:58	2012-05-13 10:51:58	VR2W-112616	A69-9001-1272	1
2012-05-13 00:59:04	2012-05-13 10:59:04	VR2W-112616	A69-9001-1272	1
2012-05-13 04:30:56	2012-05-13 14:30:56	VR2W-112618	A69-9001-1272	1
2012-05-14 00:50:51	2012-05-14 10:50:51	VR2W-112616	A69-9001-1272	1
2012-05-14 02:59:54	2012-05-14 12:59:54	VR2W-112619	A69-9001-1272	1
2012-05-14 05:51:51	2012-05-14 15:51:51	VR2W-112616	A69-9001-1272	1
2012-05-14 23:12:58	2012-05-15 09:12:58	VR2W-112618	A69-9001-1272	1
2012-05-14 23:22:16	2012-05-15 09:22:16	VR2W-112616	A69-9001-1272	1
2012-05-15 00:14:29	2012-05-15 10:14:29	VR2W-112616	A69-9001-1272	1
2012-05-15 00:18:36	2012-05-15 10:18:36	VR2W-112616	A69-9001-1272	1
2012-05-15 03:15:32	2012-05-15 13:15:32	VR2W-112616	A69-9001-1272	1
2012-05-15 03:26:01	2012-05-15 13:26:01	VR2W-112616	A69-9001-1272	1
2012-05-15 07:17:35	2012-05-15 17:17:35	VR2W-112618	A69-9001-1272	1
2012-05-15 07:29:41	2012-05-15 17:29:41	VR2W-112618	A69-9001-1272	1
2012-05-15 23:25:52	2012-05-16 09:25:52	VR2W-112616	A69-9001-1272	1
2012-05-15 23:42:39	2012-05-16 09:42:39	VR2W-112616	A69-9001-1272	1
2012-05-16 00:20:24	2012-05-16 10:20:24	VR2W-112616	A69-9001-1272	1
2012-05-16 04:56:54	2012-05-16 14:56:54	VR2W-112616	A69-9001-1272	1
2012-05-16 06:04:53	2012-05-16 16:04:53	VR2W-112616	A69-9001-1272	1
2012-05-16 06:21:08	2012-05-16 16:21:08	VR2W-112616	A69-9001-1272	1
2012-05-16 06:33:09	2012-05-16 16:33:09	VR2W-112618	A69-9001-1272	1
2012-05-16 06:45:17	2012-05-16 16:45:17	VR2W-112619	A69-9001-1272	1
2012-05-17 06:09:46	2012-05-17 16:09:46	VR2W-112619	A69-9001-1272	1
2012-05-17 07:09:00	2012-05-17 17:09:00	VR2W-112619	A69-9001-1272	1
2012-05-17 07:40:00	2012-05-17 17:40:00	VR2W-112619	A69-9001-1272	1
2012-05-17 23:09:49	2012-05-18 09:09:49	VR2W-112616	A69-9001-1272	1
2012-05-18 01:08:18	2012-05-18 11:08:18	VR2W-112618	A69-9001-1272	1
2012-05-18 06:48:44	2012-05-18 16:48:44	VR2W-112617	A69-9001-1272	1
2012-05-18 07:23:20	2012-05-18 17:23:20	VR2W-112618	A69-9001-1272	1
2012-05-18 07:23:30	2012-05-18 17:23:30	VR2W-112619	A69-9001-1272	1
2012-05-18 23:22:53	2012-05-19 09:22:53	VR2W-112618	A69-9001-1272	1
2012-05-18 23:46:08	2012-05-19 09:46:08	VR2W-112616	A69-9001-1272	1
2012-05-20 00:04:28	2012-05-20 10:04:28	VR2W-112616	A69-9001-1272	1
2012-05-20 00:45:03	2012-05-20 10:45:03	VR2W-112616	A69-9001-1272	1
2012-05-20 01:40:41	2012-05-20 11:40:41	VR2W-112616	A69-9001-1272	1
2012-05-20 01:44:57	2012-05-20 11:44:57	VR2W-112616	A69-9001-1272	1
2012-05-20 03:03:07	2012-05-20 13:03:07	VR2W-112616	A69-9001-1272	1
2012-05-20 04:26:49	2012-05-20 14:26:49	VR2W-112616	A69-9001-1272	1
2012-05-20 04:31:45	2012-05-20 14:31:45	VR2W-112616	A69-9001-1272	1
2012-05-20 06:21:41	2012-05-20 16:21:41	VR2W-112618	A69-9001-1272	1
2012-05-20 07:56:32	2012-05-20 17:56:32	VR2W-112619	A69-9001-1272	1
2012-05-21 23:53:05	2012-05-22 09:53:05	VR2W-112616	A69-9001-1272	1
2012-05-21 23:56:23	2012-05-22 09:56:23	VR2W-112616	A69-9001-1272	1
2012-05-22 20:57:15	2012-05-23 06:57:15	VR2W-112618	A69-9001-1272	1
2012-05-22 23:45:41	2012-05-23 09:45:41	VR2W-112616	A69-9001-1272	1
2012-05-22 23:49:56	2012-05-23 09:49:56	VR2W-112616	A69-9001-1272	1
2012-05-23 23:46:48	2012-05-24 09:46:48	VR2W-112616	A69-9001-1272	1
2012-05-24 00:43:59	2012-05-24 10:43:59	VR2W-112616	A69-9001-1272	1
2012-05-24 05:06:54	2012-05-24 15:06:54	VR2W-112616	A69-9001-1272	1
2012-05-25 04:08:12	2012-05-25 14:08:12	VR2W-112616	A69-9001-1272	1
2012-05-26 01:06:43	2012-05-26 11:06:43	VR2W-112616	A69-9001-1272	1
2012-05-26 01:49:41	2012-05-26 11:49:41	VR2W-112616	A69-9001-1272	1
2012-05-26 02:08:04	2012-05-26 12:08:04	VR2W-112616	A69-9001-1272	1
2012-05-26 02:11:58	2012-05-26 12:11:58	VR2W-112616	A69-9001-1272	1
2012-05-27 00:15:36	2012-05-27 10:15:36	VR2W-112616	A69-9001-1272	1
2012-05-27 01:37:59	2012-05-27 11:37:59	VR2W-112616	A69-9001-1272	1
2012-05-28 00:30:55	2012-05-28 10:30:55	VR2W-112616	A69-9001-1272	1
2012-05-28 01:22:21	2012-05-28 11:22:21	VR2W-112616	A69-9001-1272	1
2012-05-28 04:10:34	2012-05-28 14:10:34	VR2W-112616	A69-9001-1272	1
2012-05-28 04:44:51	2012-05-28 14:44:51	VR2W-112616	A69-9001-1272	1
2012-05-28 06:43:15	2012-05-28 16:43:15	VR2W-112616	A69-9001-1272	1
2012-05-28 22:57:57	2012-05-29 08:57:57	VR2W-112618	A69-9001-1272	1
2012-05-28 23:28:52	2012-05-29 09:28:52	VR2W-112616	A69-9001-1272	1
2012-05-28 23:35:46	2012-05-29 09:35:46	VR2W-112616	A69-9001-1272	1
2012-05-28 23:39:32	2012-05-29 09:39:32	VR2W-112616	A69-9001-1272	1
2012-05-29 00:04:04	2012-05-29 10:04:04	VR2W-112616	A69-9001-1272	1
2012-05-29 00:11:45	2012-05-29 10:11:45	VR2W-112616	A69-9001-1272	1
2012-05-29 00:39:01	2012-05-29 10:39:01	VR2W-112616	A69-9001-1272	1
2012-05-29 01:12:29	2012-05-29 11:12:29	VR2W-112616	A69-9001-1272	1
2012-05-29 01:29:51	2012-05-29 11:29:51	VR2W-112616	A69-9001-1272	1
2012-05-29 03:53:45	2012-05-29 13:53:45	VR2W-112616	A69-9001-1272	1
2012-05-30 02:54:24	2012-05-30 12:54:24	VR2W-112617	A69-9001-1272	1
2012-05-31 23:32:01	2012-06-01 09:32:01	VR2W-112618	A69-9001-1272	1
2012-06-01 05:34:27	2012-06-01 15:34:27	VR2W-112618	A69-9001-1272	1
2012-06-04 01:54:38	2012-06-04 11:54:38	VR2W-112616	A69-9001-1272	1
2012-06-05 00:21:05	2012-06-05 10:21:05	VR2W-112616	A69-9001-1272	1
2012-06-05 01:47:11	2012-06-05 11:47:11	VR2W-112616	A69-9001-1272	1
2012-06-05 23:36:36	2012-06-06 09:36:36	VR2W-112618	A69-9001-1272	1
2012-06-05 23:45:05	2012-06-06 09:45:05	VR2W-112616	A69-9001-1272	1
2012-06-07 01:39:35	2012-06-07 11:39:35	VR2W-112616	A69-9001-1272	1
2012-06-07 01:49:23	2012-06-07 11:49:23	VR2W-112616	A69-9001-1272	1
2012-06-07 01:54:13	2012-06-07 11:54:13	VR2W-112616	A69-9001-1272	1
2012-06-07 02:03:33	2012-06-07 12:03:33	VR2W-112616	A69-9001-1272	1
2012-06-07 02:07:48	2012-06-07 12:07:48	VR2W-112616	A69-9001-1272	1
2012-06-07 02:23:18	2012-06-07 12:23:18	VR2W-112616	A69-9001-1272	1
2012-06-07 02:35:38	2012-06-07 12:35:38	VR2W-112616	A69-9001-1272	1
2012-06-07 23:11:04	2012-06-08 09:11:04	VR2W-112618	A69-9001-1272	1
2012-06-08 00:04:28	2012-06-08 10:04:28	VR2W-112616	A69-9001-1272	1
2012-06-08 00:41:28	2012-06-08 10:41:28	VR2W-112616	A69-9001-1272	1
2012-06-08 01:20:25	2012-06-08 11:20:25	VR2W-112616	A69-9001-1272	1
2012-06-08 01:40:31	2012-06-08 11:40:31	VR2W-112615	A69-9001-1272	1
2012-06-08 01:45:33	2012-06-08 11:45:33	VR2W-112616	A69-9001-1272	1
2012-06-08 02:10:23	2012-06-08 12:10:23	VR2W-112616	A69-9001-1272	1
2012-06-08 03:08:08	2012-06-08 13:08:08	VR2W-112616	A69-9001-1272	1
2012-06-08 04:51:43	2012-06-08 14:51:43	VR2W-112616	A69-9001-1272	1
2012-06-09 01:30:03	2012-06-09 11:30:03	VR2W-112616	A69-9001-1272	1
2012-06-09 04:01:09	2012-06-09 14:01:09	VR2W-112616	A69-9001-1272	1
2012-06-09 04:05:29	2012-06-09 14:05:29	VR2W-112616	A69-9001-1272	1
2012-06-09 04:34:23	2012-06-09 14:34:23	VR2W-112616	A69-9001-1272	1
2012-06-09 04:43:56	2012-06-09 14:43:56	VR2W-112616	A69-9001-1272	1
2012-06-09 05:23:19	2012-06-09 15:23:19	VR2W-112616	A69-9001-1272	1
2012-06-09 05:44:07	2012-06-09 15:44:07	VR2W-112616	A69-9001-1272	1
2012-06-10 01:15:37	2012-06-10 11:15:37	VR2W-112616	A69-9001-1272	1
2012-06-10 01:52:52	2012-06-10 11:52:52	VR2W-112616	A69-9001-1272	1
2012-06-10 02:34:09	2012-06-10 12:34:09	VR2W-112616	A69-9001-1272	1
2012-06-10 03:30:57	2012-06-10 13:30:57	VR2W-112616	A69-9001-1272	1
2012-06-10 04:56:16	2012-06-10 14:56:16	VR2W-112616	A69-9001-1272	1
2012-06-11 01:49:02	2012-06-11 11:49:02	VR2W-112616	A69-9001-1272	1
2012-06-11 03:22:29	2012-06-11 13:22:29	VR2W-112616	A69-9001-1272	1
2012-06-11 03:41:08	2012-06-11 13:41:08	VR2W-112616	A69-9001-1272	1
2012-06-11 04:01:50	2012-06-11 14:01:50	VR2W-112616	A69-9001-1272	1
2012-06-11 04:37:52	2012-06-11 14:37:52	VR2W-112616	A69-9001-1272	1
2012-06-11 05:46:24	2012-06-11 15:46:24	VR2W-112619	A69-9001-1272	1
2012-06-12 04:44:34	2012-06-12 14:44:34	VR2W-112616	A69-9001-1272	1
2012-06-13 05:29:18	2012-06-13 15:29:18	VR2W-112616	A69-9001-1272	1
2012-06-13 22:16:25	2012-06-14 08:16:25	VR2W-112618	A69-9001-1272	1
2012-06-14 00:50:55	2012-06-14 10:50:55	VR2W-112616	A69-9001-1272	1
2012-06-14 02:55:22	2012-06-14 12:55:22	VR2W-112616	A69-9001-1272	1
2012-06-14 23:08:04	2012-06-15 09:08:04	VR2W-112616	A69-9001-1272	1
2012-06-14 23:12:53	2012-06-15 09:12:53	VR2W-112616	A69-9001-1272	1
2012-06-15 23:18:54	2012-06-16 09:18:54	VR2W-112616	A69-9001-1272	1
2012-06-15 23:42:51	2012-06-16 09:42:51	VR2W-112616	A69-9001-1272	1
2012-06-15 23:54:13	2012-06-16 09:54:13	VR2W-112616	A69-9001-1272	1
2012-06-16 07:07:34	2012-06-16 17:07:34	VR2W-112619	A69-9001-1272	1
2012-06-16 23:22:43	2012-06-17 09:22:43	VR2W-112616	A69-9001-1272	1
2012-06-17 00:00:07	2012-06-17 10:00:07	VR2W-112616	A69-9001-1272	1
2012-06-17 02:47:56	2012-06-17 12:47:56	VR2W-112616	A69-9001-1272	1
2012-06-18 02:51:39	2012-06-18 12:51:39	VR2W-112616	A69-9001-1272	1
2012-06-18 23:03:19	2012-06-19 09:03:19	VR2W-112618	A69-9001-1272	1
2012-06-19 00:22:08	2012-06-19 10:22:08	VR2W-112616	A69-9001-1272	1
2012-06-20 07:00:30	2012-06-20 17:00:30	VR2W-112618	A69-9001-1272	1
2012-06-21 00:05:43	2012-06-21 10:05:43	VR2W-112616	A69-9001-1272	1
2012-06-21 01:50:02	2012-06-21 11:50:02	VR2W-112616	A69-9001-1272	1
2012-06-22 00:22:26	2012-06-22 10:22:26	VR2W-112616	A69-9001-1272	1
2012-06-22 01:03:24	2012-06-22 11:03:24	VR2W-112616	A69-9001-1272	1
2012-06-22 02:01:42	2012-06-22 12:01:42	VR2W-112616	A69-9001-1272	1
2012-06-22 04:50:26	2012-06-22 14:50:26	VR2W-112616	A69-9001-1272	1
2012-06-23 00:47:11	2012-06-23 10:47:11	VR2W-112616	A69-9001-1272	1
2012-06-23 01:55:15	2012-06-23 11:55:15	VR2W-112616	A69-9001-1272	1
2012-06-23 02:31:45	2012-06-23 12:31:45	VR2W-112616	A69-9001-1272	1
2012-06-23 03:24:58	2012-06-23 13:24:58	VR2W-112616	A69-9001-1272	1
2012-06-23 07:15:55	2012-06-23 17:15:55	VR2W-112619	A69-9001-1272	1
2012-06-24 01:44:41	2012-06-24 11:44:41	VR2W-112616	A69-9001-1272	1
2012-06-24 02:04:06	2012-06-24 12:04:06	VR2W-112616	A69-9001-1272	1
2012-06-24 02:18:24	2012-06-24 12:18:24	VR2W-112616	A69-9001-1272	1
2012-06-24 06:27:36	2012-06-24 16:27:36	VR2W-112619	A69-9001-1272	1
2012-06-25 02:34:50	2012-06-25 12:34:50	VR2W-112616	A69-9001-1272	1
2012-06-25 04:33:44	2012-06-25 14:33:44	VR2W-112616	A69-9001-1272	1
2012-06-25 04:37:44	2012-06-25 14:37:44	VR2W-112616	A69-9001-1272	1
2012-06-26 02:26:07	2012-06-26 12:26:07	VR2W-112616	A69-9001-1272	1
2012-06-26 02:50:25	2012-06-26 12:50:25	VR2W-112616	A69-9001-1272	1
2012-06-26 03:48:33	2012-06-26 13:48:33	VR2W-112616	A69-9001-1272	1
2012-06-26 04:00:16	2012-06-26 14:00:16	VR2W-112616	A69-9001-1272	1
2012-06-26 04:12:03	2012-06-26 14:12:03	VR2W-112616	A69-9001-1272	1
2012-06-26 04:33:53	2012-06-26 14:33:53	VR2W-112616	A69-9001-1272	1
2012-06-27 03:20:43	2012-06-27 13:20:43	VR2W-112616	A69-9001-1272	1
2012-06-27 04:17:25	2012-06-27 14:17:25	VR2W-112616	A69-9001-1272	1
2012-06-28 04:10:54	2012-06-28 14:10:54	VR2W-112616	A69-9001-1272	1
2012-06-30 04:19:19	2012-06-30 14:19:19	VR2W-112616	A69-9001-1272	1
2012-06-30 05:26:21	2012-06-30 15:26:21	VR2W-112616	A69-9001-1272	1
2012-06-30 06:18:11	2012-06-30 16:18:11	VR2W-112618	A69-9001-1272	1
2012-07-01 00:34:48	2012-07-01 10:34:48	VR2W-112616	A69-9001-1272	1
2012-07-01 00:39:36	2012-07-01 10:39:36	VR2W-112616	A69-9001-1272	1
2012-07-01 00:52:30	2012-07-01 10:52:30	VR2W-112616	A69-9001-1272	1
2012-07-01 07:30:57	2012-07-01 17:30:57	VR2W-112618	A69-9001-1272	1
2012-07-02 00:00:12	2012-07-02 10:00:12	VR2W-112616	A69-9001-1272	1
2012-07-02 00:09:26	2012-07-02 10:09:26	VR2W-112616	A69-9001-1272	1
2012-07-02 00:58:40	2012-07-02 10:58:40	VR2W-112616	A69-9001-1272	1
2012-07-02 01:36:10	2012-07-02 11:36:10	VR2W-112616	A69-9001-1272	1
2012-07-03 00:51:11	2012-07-03 10:51:11	VR2W-112616	A69-9001-1272	1
2012-07-03 00:59:03	2012-07-03 10:59:03	VR2W-112616	A69-9001-1272	1
2012-07-03 01:02:25	2012-07-03 11:02:25	VR2W-112616	A69-9001-1272	1
2012-07-03 01:05:54	2012-07-03 11:05:54	VR2W-112616	A69-9001-1272	1
2012-07-03 01:13:45	2012-07-03 11:13:45	VR2W-112616	A69-9001-1272	1
2012-07-03 02:25:59	2012-07-03 12:25:59	VR2W-112616	A69-9001-1272	1
2012-07-03 02:33:15	2012-07-03 12:33:15	VR2W-112616	A69-9001-1272	1
2012-07-03 02:49:05	2012-07-03 12:49:05	VR2W-112616	A69-9001-1272	1
2012-07-03 23:33:58	2012-07-04 09:33:58	VR2W-112616	A69-9001-1272	1
2012-07-03 23:45:46	2012-07-04 09:45:46	VR2W-112616	A69-9001-1272	1
2012-07-04 00:00:06	2012-07-04 10:00:06	VR2W-112616	A69-9001-1272	1
2012-07-04 00:19:40	2012-07-04 10:19:40	VR2W-112616	A69-9001-1272	1
2012-07-04 00:30:52	2012-07-04 10:30:52	VR2W-112616	A69-9001-1272	1
2012-07-04 00:41:53	2012-07-04 10:41:53	VR2W-112616	A69-9001-1272	1
2012-07-04 00:46:34	2012-07-04 10:46:34	VR2W-112616	A69-9001-1272	1
2012-07-05 01:00:13	2012-07-05 11:00:13	VR2W-112616	A69-9001-1272	1
2012-07-05 07:42:18	2012-07-05 17:42:18	VR2W-112619	A69-9001-1272	1
2012-07-06 02:03:06	2012-07-06 12:03:06	VR2W-112616	A69-9001-1272	1
2012-07-07 05:31:53	2012-07-07 15:31:53	VR2W-112616	A69-9001-1272	1
2012-07-08 02:08:04	2012-07-08 12:08:04	VR2W-112616	A69-9001-1272	1
2012-07-09 00:56:41	2012-07-09 10:56:41	VR2W-112616	A69-9001-1272	1
2012-07-09 05:26:20	2012-07-09 15:26:20	VR2W-112618	A69-9001-1272	1
2012-07-09 05:26:34	2012-07-09 15:26:34	VR2W-112619	A69-9001-1272	1
2012-07-10 02:16:56	2012-07-10 12:16:56	VR2W-112616	A69-9001-1272	1
2012-07-11 04:18:08	2012-07-11 14:18:08	VR2W-112618	A69-9001-1272	1
2012-07-14 00:41:58	2012-07-14 10:41:58	VR2W-112616	A69-9001-1272	1
2012-07-14 05:13:04	2012-07-14 15:13:04	VR2W-112616	A69-9001-1272	1
2012-07-14 05:27:19	2012-07-14 15:27:19	VR2W-112617	A69-9001-1272	1
2012-07-15 00:34:13	2012-07-15 10:34:13	VR2W-112616	A69-9001-1272	1
2012-07-15 00:52:19	2012-07-15 10:52:19	VR2W-112617	A69-9001-1272	1
2012-07-15 03:12:09	2012-07-15 13:12:09	VR2W-112616	A69-9001-1272	1
2012-07-15 03:16:34	2012-07-15 13:16:34	VR2W-112617	A69-9001-1272	1
2012-07-15 04:40:53	2012-07-15 14:40:53	VR2W-112616	A69-9001-1272	1
2012-07-15 05:13:14	2012-07-15 15:13:14	VR2W-112616	A69-9001-1272	1
2012-07-17 01:47:53	2012-07-17 11:47:53	VR2W-112616	A69-9001-1272	1
2012-07-17 06:08:21	2012-07-17 16:08:21	VR2W-112616	A69-9001-1272	1
2012-07-17 06:15:10	2012-07-17 16:15:10	VR2W-112616	A69-9001-1272	1
2012-07-17 06:23:02	2012-07-17 16:23:02	VR2W-112618	A69-9001-1272	1
2012-07-17 23:38:22	2012-07-18 09:38:22	VR2W-112616	A69-9001-1272	1
2012-07-18 00:49:43	2012-07-18 10:49:43	VR2W-112616	A69-9001-1272	1
2012-07-18 01:21:00	2012-07-18 11:21:00	VR2W-112616	A69-9001-1272	1
2012-07-18 01:49:34	2012-07-18 11:49:34	VR2W-112616	A69-9001-1272	1
2012-07-18 02:38:40	2012-07-18 12:38:40	VR2W-112616	A69-9001-1272	1
2012-07-18 06:16:09	2012-07-18 16:16:09	VR2W-112616	A69-9001-1272	1
2012-07-20 03:52:00	2012-07-20 13:52:00	VR2W-112616	A69-9001-1272	1
2012-07-20 04:12:21	2012-07-20 14:12:21	VR2W-112616	A69-9001-1272	1
2012-07-20 04:40:28	2012-07-20 14:40:28	VR2W-112616	A69-9001-1272	1
2012-07-20 04:44:09	2012-07-20 14:44:09	VR2W-112616	A69-9001-1272	1
2012-07-21 00:24:27	2012-07-21 10:24:27	VR2W-112616	A69-9001-1272	1
2012-07-21 01:41:17	2012-07-21 11:41:17	VR2W-112616	A69-9001-1272	1
2012-07-21 01:55:24	2012-07-21 11:55:24	VR2W-112616	A69-9001-1272	1
2012-07-21 02:02:55	2012-07-21 12:02:55	VR2W-112616	A69-9001-1272	1
2012-07-21 03:10:34	2012-07-21 13:10:34	VR2W-112616	A69-9001-1272	1
2012-07-21 03:37:34	2012-07-21 13:37:34	VR2W-112616	A69-9001-1272	1
2012-07-22 01:15:46	2012-07-22 11:15:46	VR2W-112616	A69-9001-1272	1
2012-07-22 01:32:37	2012-07-22 11:32:37	VR2W-112616	A69-9001-1272	1
2012-07-22 04:02:15	2012-07-22 14:02:15	VR2W-112616	A69-9001-1272	1
2012-07-22 04:09:52	2012-07-22 14:09:52	VR2W-112616	A69-9001-1272	1
2012-07-22 04:48:25	2012-07-22 14:48:25	VR2W-112616	A69-9001-1272	1
2012-07-23 04:23:52	2012-07-23 14:23:52	VR2W-112618	A69-9001-1272	1
2012-07-24 02:23:52	2012-07-24 12:23:52	VR2W-112616	A69-9001-1272	1
2012-07-24 03:25:09	2012-07-24 13:25:09	VR2W-112616	A69-9001-1272	1
2012-07-25 03:51:43	2012-07-25 13:51:43	VR2W-112616	A69-9001-1272	1
2012-07-25 05:49:10	2012-07-25 15:49:10	VR2W-112616	A69-9001-1272	1
2012-07-26 01:57:30	2012-07-26 11:57:30	VR2W-112616	A69-9001-1272	1
2012-07-26 02:33:14	2012-07-26 12:33:14	VR2W-112616	A69-9001-1272	1
2012-07-26 04:27:30	2012-07-26 14:27:30	VR2W-112616	A69-9001-1272	1
2012-07-26 04:40:07	2012-07-26 14:40:07	VR2W-112616	A69-9001-1272	1
2012-07-26 05:21:23	2012-07-26 15:21:23	VR2W-112616	A69-9001-1272	1
2012-07-26 05:40:09	2012-07-26 15:40:09	VR2W-112618	A69-9001-1272	1
2012-07-27 01:33:54	2012-07-27 11:33:54	VR2W-112616	A69-9001-1272	1
2012-07-27 02:51:49	2012-07-27 12:51:49	VR2W-112616	A69-9001-1272	1
2012-07-27 03:01:13	2012-07-27 13:01:13	VR2W-112616	A69-9001-1272	1
2012-07-27 03:49:24	2012-07-27 13:49:24	VR2W-112616	A69-9001-1272	1
2012-07-27 05:00:23	2012-07-27 15:00:23	VR2W-112616	A69-9001-1272	1
2012-07-28 02:10:44	2012-07-28 12:10:44	VR2W-112616	A69-9001-1272	1
2012-07-28 02:29:54	2012-07-28 12:29:54	VR2W-112616	A69-9001-1272	1
2012-07-28 02:50:30	2012-07-28 12:50:30	VR2W-112616	A69-9001-1272	1
2012-07-28 04:55:26	2012-07-28 14:55:26	VR2W-112616	A69-9001-1272	1
2012-07-28 05:33:37	2012-07-28 15:33:37	VR2W-112616	A69-9001-1272	1
2012-07-28 05:46:43	2012-07-28 15:46:43	VR2W-112616	A69-9001-1272	1
2012-07-28 05:55:54	2012-07-28 15:55:54	VR2W-112616	A69-9001-1272	1
2012-07-28 06:09:19	2012-07-28 16:09:19	VR2W-112616	A69-9001-1272	1
2012-07-29 01:04:44	2012-07-29 11:04:44	VR2W-112616	A69-9001-1272	1
2012-07-29 05:10:51	2012-07-29 15:10:51	VR2W-112616	A69-9001-1272	1
2012-07-29 05:38:59	2012-07-29 15:38:59	VR2W-112616	A69-9001-1272	1
2012-07-29 05:42:37	2012-07-29 15:42:37	VR2W-112616	A69-9001-1272	1
2012-07-29 06:44:35	2012-07-29 16:44:35	VR2W-112616	A69-9001-1272	1
2012-07-30 03:18:53	2012-07-30 13:18:53	VR2W-112616	A69-9001-1272	1
2012-07-30 04:47:02	2012-07-30 14:47:02	VR2W-112616	A69-9001-1272	1
2012-07-30 05:09:01	2012-07-30 15:09:01	VR2W-112616	A69-9001-1272	1
2012-07-31 00:13:51	2012-07-31 10:13:51	VR2W-112616	A69-9001-1272	1
2012-07-31 02:26:29	2012-07-31 12:26:29	VR2W-112616	A69-9001-1272	1
2012-07-31 03:15:06	2012-07-31 13:15:06	VR2W-112616	A69-9001-1272	1
2012-07-31 03:23:50	2012-07-31 13:23:50	VR2W-112616	A69-9001-1272	1
2012-07-31 04:03:27	2012-07-31 14:03:27	VR2W-112616	A69-9001-1272	1
2012-07-31 04:36:30	2012-07-31 14:36:30	VR2W-112616	A69-9001-1272	1
2012-07-31 04:39:59	2012-07-31 14:39:59	VR2W-112616	A69-9001-1272	1
2012-07-31 04:43:41	2012-07-31 14:43:41	VR2W-112616	A69-9001-1272	1
2012-07-31 05:02:42	2012-07-31 15:02:42	VR2W-112616	A69-9001-1272	1
2012-08-01 05:50:59	2012-08-01 15:50:59	VR2W-112616	A69-9001-1272	1
2012-08-01 07:04:45	2012-08-01 17:04:45	VR2W-112616	A69-9001-1272	1
2012-08-02	2012-08-02 10:00:00	VR2W-112616	A69-9001-1272	1
2012-08-02 00:38:21	2012-08-02 10:38:21	VR2W-112616	A69-9001-1272	1
2012-08-03 00:05:44	2012-08-03 10:05:44	VR2W-112616	A69-9001-1272	1
2012-08-03 01:33:50	2012-08-03 11:33:50	VR2W-112616	A69-9001-1272	1
2012-08-03 03:34:52	2012-08-03 13:34:52	VR2W-112616	A69-9001-1272	1
2012-08-03 04:54:02	2012-08-03 14:54:02	VR2W-112616	A69-9001-1272	1
2012-08-03 05:42:59	2012-08-03 15:42:59	VR2W-112616	A69-9001-1272	1
2012-08-03 23:53:36	2012-08-04 09:53:36	VR2W-112618	A69-9001-1272	1
2012-08-04 02:14:34	2012-08-04 12:14:34	VR2W-112616	A69-9001-1272	1
2012-08-04 02:33:01	2012-08-04 12:33:01	VR2W-112616	A69-9001-1272	1
2012-08-05 04:32:10	2012-08-05 14:32:10	VR2W-112616	A69-9001-1272	1
2012-08-07 04:07:14	2012-08-07 14:07:14	VR2W-112616	A69-9001-1272	1
2012-08-07 04:42:58	2012-08-07 14:42:58	VR2W-112616	A69-9001-1272	1
2012-08-09 07:35:21	2012-08-09 17:35:21	VR2W-112618	A69-9001-1272	1
2012-08-10 05:34:20	2012-08-10 15:34:20	VR2W-112616	A69-9001-1272	1
2012-08-10 05:48:13	2012-08-10 15:48:13	VR2W-112616	A69-9001-1272	1
2012-08-11 05:25:12	2012-08-11 15:25:12	VR2W-112616	A69-9001-1272	1
2012-08-11 06:19:55	2012-08-11 16:19:55	VR2W-112616	A69-9001-1272	1
2012-08-11 06:33:18	2012-08-11 16:33:18	VR2W-112616	A69-9001-1272	1
2012-08-12 05:28:48	2012-08-12 15:28:48	VR2W-112614	A69-9001-1272	1
2012-08-12 05:34:10	2012-08-12 15:34:10	VR2W-112617	A69-9001-1272	1
2012-08-12 06:06:57	2012-08-12 16:06:57	VR2W-112617	A69-9001-1272	1
2012-08-12 06:23:10	2012-08-12 16:23:10	VR2W-112616	A69-9001-1272	1
2012-08-13 02:46:35	2012-08-13 12:46:35	VR2W-112616	A69-9001-1272	1
2012-08-13 03:18:38	2012-08-13 13:18:38	VR2W-112616	A69-9001-1272	1
2012-08-13 05:51:23	2012-08-13 15:51:23	VR2W-112616	A69-9001-1272	1
2012-08-13 06:52:03	2012-08-13 16:52:03	VR2W-112616	A69-9001-1272	1
2012-08-13 07:13:28	2012-08-13 17:13:28	VR2W-112616	A69-9001-1272	1
2012-08-14 04:08:02	2012-08-14 14:08:02	VR2W-112616	A69-9001-1272	1
2012-08-14 04:37:39	2012-08-14 14:37:39	VR2W-112616	A69-9001-1272	1
2012-08-14 04:46:33	2012-08-14 14:46:33	VR2W-112616	A69-9001-1272	1
2012-08-14 07:11:56	2012-08-14 17:11:56	VR2W-112616	A69-9001-1272	1
2012-08-14 07:19:44	2012-08-14 17:19:44	VR2W-112616	A69-9001-1272	1
2012-08-14 07:23:37	2012-08-14 17:23:37	VR2W-112616	A69-9001-1272	1
2012-08-14 07:46:42	2012-08-14 17:46:42	VR2W-112618	A69-9001-1272	1
2012-08-15 00:29:41	2012-08-15 10:29:41	VR2W-112616	A69-9001-1272	1
2012-08-15 01:36:11	2012-08-15 11:36:11	VR2W-112616	A69-9001-1272	1
2012-08-15 03:35:15	2012-08-15 13:35:15	VR2W-112616	A69-9001-1272	1
2012-08-15 05:25:54	2012-08-15 15:25:54	VR2W-112616	A69-9001-1272	1
2012-08-15 08:20:58	2012-08-15 18:20:58	VR2W-112619	A69-9001-1272	1
2012-08-16 01:00:23	2012-08-16 11:00:23	VR2W-112616	A69-9001-1272	1
2012-08-16 02:21:30	2012-08-16 12:21:30	VR2W-112616	A69-9001-1272	1
2012-08-16 03:46:41	2012-08-16 13:46:41	VR2W-112616	A69-9001-1272	1
2012-08-16 03:54:56	2012-08-16 13:54:56	VR2W-112616	A69-9001-1272	1
2012-08-17 00:10:37	2012-08-17 10:10:37	VR2W-112616	A69-9001-1272	1
2012-08-17 04:39:28	2012-08-17 14:39:28	VR2W-112616	A69-9001-1272	1
2012-08-17 04:55:29	2012-08-17 14:55:29	VR2W-112616	A69-9001-1272	1
2012-08-17 07:25:05	2012-08-17 17:25:05	VR2W-112618	A69-9001-1272	1
2012-08-18 05:59:14	2012-08-18 15:59:14	VR2W-112616	A69-9001-1272	1
2012-08-18 06:03:08	2012-08-18 16:03:08	VR2W-112616	A69-9001-1272	1
2012-08-18 06:33:43	2012-08-18 16:33:43	VR2W-112616	A69-9001-1272	1
2012-08-19 02:55:33	2012-08-19 12:55:33	VR2W-112616	A69-9001-1272	1
2012-08-20 02:14:07	2012-08-20 12:14:07	VR2W-112616	A69-9001-1272	1
2012-08-20 02:31:53	2012-08-20 12:31:53	VR2W-112616	A69-9001-1272	1
2012-08-20 02:35:38	2012-08-20 12:35:38	VR2W-112616	A69-9001-1272	1
2012-08-20 03:08:38	2012-08-20 13:08:38	VR2W-112616	A69-9001-1272	1
2012-08-20 03:22:01	2012-08-20 13:22:01	VR2W-112616	A69-9001-1272	1
2012-08-20 03:39:16	2012-08-20 13:39:16	VR2W-112616	A69-9001-1272	1
2012-08-20 03:47:58	2012-08-20 13:47:58	VR2W-112616	A69-9001-1272	1
2012-08-20 04:01:24	2012-08-20 14:01:24	VR2W-112616	A69-9001-1272	1
2012-08-20 05:42:38	2012-08-20 15:42:38	VR2W-112616	A69-9001-1272	1
2012-08-20 06:06:23	2012-08-20 16:06:23	VR2W-112616	A69-9001-1272	1
2012-08-20 06:13:57	2012-08-20 16:13:57	VR2W-112616	A69-9001-1272	1
2012-08-20 06:18:35	2012-08-20 16:18:35	VR2W-112616	A69-9001-1272	1
2012-08-20 06:30:53	2012-08-20 16:30:53	VR2W-112616	A69-9001-1272	1
2012-08-20 07:03:41	2012-08-20 17:03:41	VR2W-112618	A69-9001-1272	1
2012-08-20 07:54:04	2012-08-20 17:54:04	VR2W-112619	A69-9001-1272	1
2012-08-21 02:20:10	2012-08-21 12:20:10	VR2W-112616	A69-9001-1272	1
2012-08-21 02:55:10	2012-08-21 12:55:10	VR2W-112616	A69-9001-1272	1
2012-08-21 03:58:36	2012-08-21 13:58:36	VR2W-112616	A69-9001-1272	1
2012-08-21 04:07:21	2012-08-21 14:07:21	VR2W-112616	A69-9001-1272	1
2012-08-21 04:11:56	2012-08-21 14:11:56	VR2W-112616	A69-9001-1272	1
2012-08-21 05:09:16	2012-08-21 15:09:16	VR2W-112616	A69-9001-1272	1
2012-08-21 07:49:45	2012-08-21 17:49:45	VR2W-112619	A69-9001-1272	1
2012-08-22 02:09:43	2012-08-22 12:09:43	VR2W-112616	A69-9001-1272	1
2012-08-22 03:37:13	2012-08-22 13:37:13	VR2W-112616	A69-9001-1272	1
2012-08-22 05:43:16	2012-08-22 15:43:16	VR2W-112616	A69-9001-1272	1
2012-08-22 06:16:36	2012-08-22 16:16:36	VR2W-112616	A69-9001-1272	1
2012-08-22 06:49:13	2012-08-22 16:49:13	VR2W-112618	A69-9001-1272	1
2012-08-22 07:12:04	2012-08-22 17:12:04	VR2W-112618	A69-9001-1272	1
2012-08-23 06:00:07	2012-08-23 16:00:07	VR2W-112616	A69-9001-1272	1
2012-08-23 06:51:33	2012-08-23 16:51:33	VR2W-112616	A69-9001-1272	1
2012-08-24 04:23:57	2012-08-24 14:23:57	VR2W-112616	A69-9001-1272	1
2012-08-24 04:58:38	2012-08-24 14:58:38	VR2W-112617	A69-9001-1272	1
2012-08-24 06:14:00	2012-08-24 16:14:00	VR2W-112616	A69-9001-1272	1
2012-08-24 06:33:47	2012-08-24 16:33:47	VR2W-112616	A69-9001-1272	1
2012-08-24 06:41:59	2012-08-24 16:41:59	VR2W-112616	A69-9001-1272	1
2012-08-24 08:06:51	2012-08-24 18:06:51	VR2W-112619	A69-9001-1272	1
2012-08-25 07:12:43	2012-08-25 17:12:43	VR2W-112616	A69-9001-1272	1
2012-08-26 05:16:35	2012-08-26 15:16:35	VR2W-112616	A69-9001-1272	1
2012-08-26 22:29:23	2012-08-27 08:29:23	VR2W-112616	A69-9001-1272	1
2012-08-27 05:53:18	2012-08-27 15:53:18	VR2W-112616	A69-9001-1272	1
2012-08-27 05:57:10	2012-08-27 15:57:10	VR2W-112616	A69-9001-1272	1
2012-08-27 07:06:24	2012-08-27 17:06:24	VR2W-112616	A69-9001-1272	1
2012-08-27 07:51:26	2012-08-27 17:51:26	VR2W-112618	A69-9001-1272	1
2012-08-27 07:55:28	2012-08-27 17:55:28	VR2W-112619	A69-9001-1272	1
2012-08-27 07:59:41	2012-08-27 17:59:41	VR2W-112619	A69-9001-1272	1
2012-08-28 01:09:44	2012-08-28 11:09:44	VR2W-112616	A69-9001-1272	1
2012-08-28 02:05:36	2012-08-28 12:05:36	VR2W-112616	A69-9001-1272	1
2012-08-28 07:16:44	2012-08-28 17:16:44	VR2W-112616	A69-9001-1272	1
2012-08-29 04:36:30	2012-08-29 14:36:30	VR2W-112616	A69-9001-1272	1
2012-08-30 00:06:28	2012-08-30 10:06:28	VR2W-112616	A69-9001-1272	1
2012-08-30 00:18:48	2012-08-30 10:18:48	VR2W-112616	A69-9001-1272	1
2012-08-30 00:32:27	2012-08-30 10:32:27	VR2W-112616	A69-9001-1272	1
2012-08-30 01:54:54	2012-08-30 11:54:54	VR2W-112616	A69-9001-1272	1
2012-08-30 05:09:28	2012-08-30 15:09:28	VR2W-112616	A69-9001-1272	1
2012-08-30 07:00:17	2012-08-30 17:00:17	VR2W-112616	A69-9001-1272	1
2012-08-30 08:01:23	2012-08-30 18:01:23	VR2W-112619	A69-9001-1272	1
2012-08-30 08:04:49	2012-08-30 18:04:49	VR2W-112619	A69-9001-1272	1
2012-08-31 00:18:16	2012-08-31 10:18:16	VR2W-112616	A69-9001-1272	1
2012-08-31 01:14:00	2012-08-31 11:14:00	VR2W-112616	A69-9001-1272	1
2012-08-31 05:40:42	2012-08-31 15:40:42	VR2W-112616	A69-9001-1272	1
2012-08-31 06:13:51	2012-08-31 16:13:51	VR2W-112616	A69-9001-1272	1
2012-08-31 06:31:39	2012-08-31 16:31:39	VR2W-112616	A69-9001-1272	1
2012-08-31 07:06:37	2012-08-31 17:06:37	VR2W-112616	A69-9001-1272	1
2012-08-31 07:36:28	2012-08-31 17:36:28	VR2W-112618	A69-9001-1272	1
2012-08-31 08:01:46	2012-08-31 18:01:46	VR2W-112619	A69-9001-1272	1
2012-08-31 23:12:19	2012-09-01 09:12:19	VR2W-112616	A69-9001-1272	1
2012-09-01 00:41:39	2012-09-01 10:41:39	VR2W-112616	A69-9001-1272	1
2012-09-01 00:59:39	2012-09-01 10:59:39	VR2W-112616	A69-9001-1272	1
2012-09-01 06:16:45	2012-09-01 16:16:45	VR2W-112616	A69-9001-1272	1
2012-09-01 06:20:08	2012-09-01 16:20:08	VR2W-112616	A69-9001-1272	1
2012-09-01 06:44:00	2012-09-01 16:44:00	VR2W-112616	A69-9001-1272	1
2012-09-01 23:40:58	2012-09-02 09:40:58	VR2W-112617	A69-9001-1272	1
2012-09-02 01:04:43	2012-09-02 11:04:43	VR2W-112616	A69-9001-1272	1
2012-09-02 01:22:00	2012-09-02 11:22:00	VR2W-112616	A69-9001-1272	1
2012-09-02 01:25:41	2012-09-02 11:25:41	VR2W-112616	A69-9001-1272	1
2012-09-02 01:34:37	2012-09-02 11:34:37	VR2W-112616	A69-9001-1272	1
2012-09-02 06:12:24	2012-09-02 16:12:24	VR2W-112616	A69-9001-1272	1
2012-09-03 00:26:41	2012-09-03 10:26:41	VR2W-112616	A69-9001-1272	1
2012-09-03 01:15:05	2012-09-03 11:15:05	VR2W-112616	A69-9001-1272	1
2012-09-03 06:09:23	2012-09-03 16:09:23	VR2W-112616	A69-9001-1272	1
2012-09-03 07:30:49	2012-09-03 17:30:49	VR2W-112618	A69-9001-1272	1
2012-09-04 01:07:12	2012-09-04 11:07:12	VR2W-112616	A69-9001-1272	1
2012-09-04 01:23:35	2012-09-04 11:23:35	VR2W-112616	A69-9001-1272	1
2012-09-04 01:45:19	2012-09-04 11:45:19	VR2W-112616	A69-9001-1272	1
2012-09-04 02:03:31	2012-09-04 12:03:31	VR2W-112616	A69-9001-1272	1
2012-09-04 02:58:18	2012-09-04 12:58:18	VR2W-112616	A69-9001-1272	1
2012-09-04 03:07:18	2012-09-04 13:07:18	VR2W-112616	A69-9001-1272	1
2012-09-04 04:41:48	2012-09-04 14:41:48	VR2W-112616	A69-9001-1272	1
2012-09-05 05:03:52	2012-09-05 15:03:52	VR2W-112616	A69-9001-1272	1
2012-09-05 05:22:59	2012-09-05 15:22:59	VR2W-112616	A69-9001-1272	1
2012-09-05 06:22:24	2012-09-05 16:22:24	VR2W-112616	A69-9001-1272	1
2012-09-06 03:12:35	2012-09-06 13:12:35	VR2W-112616	A69-9001-1272	1
2012-09-06 06:43:56	2012-09-06 16:43:56	VR2W-112616	A69-9001-1272	1
2012-09-06 06:58:54	2012-09-06 16:58:54	VR2W-112616	A69-9001-1272	1
2012-09-06 07:29:40	2012-09-06 17:29:40	VR2W-112616	A69-9001-1272	1
2012-09-07 04:05:44	2012-09-07 14:05:44	VR2W-112616	A69-9001-1272	1
2012-09-07 05:11:34	2012-09-07 15:11:34	VR2W-112616	A69-9001-1272	1
2012-09-07 07:27:41	2012-09-07 17:27:41	VR2W-112616	A69-9001-1272	1
2012-09-08 03:28:54	2012-09-08 13:28:54	VR2W-112616	A69-9001-1272	1
2012-09-08 03:44:56	2012-09-08 13:44:56	VR2W-112616	A69-9001-1272	1
2012-09-08 22:50:32	2012-09-09 08:50:32	VR2W-112616	A69-9001-1272	1
2012-09-09 06:52:44	2012-09-09 16:52:44	VR2W-112616	A69-9001-1272	1
2012-09-11 23:05:45	2012-09-12 09:05:45	VR2W-112616	A69-9001-1272	1
2012-09-11 23:17:26	2012-09-12 09:17:26	VR2W-112616	A69-9001-1272	1
2012-09-12 22:51:47	2012-09-13 08:51:47	VR2W-112616	A69-9001-1272	1
2012-09-13 00:34:54	2012-09-13 10:34:54	VR2W-112616	A69-9001-1272	1
2012-09-13 04:43:56	2012-09-13 14:43:56	VR2W-112616	A69-9001-1272	1
2012-09-14 02:30:37	2012-09-14 12:30:37	VR2W-112618	A69-9001-1272	1
2012-09-14 03:49:07	2012-09-14 13:49:07	VR2W-112616	A69-9001-1272	1
2012-09-14 04:10:53	2012-09-14 14:10:53	VR2W-112616	A69-9001-1272	1
2012-09-14 04:30:14	2012-09-14 14:30:14	VR2W-112616	A69-9001-1272	1
2012-09-14 06:12:45	2012-09-14 16:12:45	VR2W-112618	A69-9001-1272	1
2012-09-15 04:52:41	2012-09-15 14:52:41	VR2W-112616	A69-9001-1272	1
2012-09-15 04:57:13	2012-09-15 14:57:13	VR2W-112616	A69-9001-1272	1
2012-09-15 05:19:31	2012-09-15 15:19:31	VR2W-112616	A69-9001-1272	1
2012-09-15 05:54:05	2012-09-15 15:54:05	VR2W-112616	A69-9001-1272	1
2012-09-15 07:08:50	2012-09-15 17:08:50	VR2W-112618	A69-9001-1272	1
2012-09-15 07:17:37	2012-09-15 17:17:37	VR2W-112618	A69-9001-1272	1
2012-09-16 00:13:28	2012-09-16 10:13:28	VR2W-112616	A69-9001-1272	1
2012-09-16 00:26:48	2012-09-16 10:26:48	VR2W-112616	A69-9001-1272	1
2012-09-16 00:54:10	2012-09-16 10:54:10	VR2W-112616	A69-9001-1272	1
2012-09-16 05:41:22	2012-09-16 15:41:22	VR2W-112616	A69-9001-1272	1
2012-09-16 06:40:42	2012-09-16 16:40:42	VR2W-112618	A69-9001-1272	1
2012-09-17 06:02:22	2012-09-17 16:02:22	VR2W-112618	A69-9001-1272	1
2012-09-18 06:49:19	2012-09-18 16:49:19	VR2W-112616	A69-9001-1272	1
2012-09-19 07:07:48	2012-09-19 17:07:48	VR2W-112616	A69-9001-1272	1
2012-09-20 02:23:24	2012-09-20 12:23:24	VR2W-112616	A69-9001-1272	1
2012-09-20 03:00:25	2012-09-20 13:00:25	VR2W-112616	A69-9001-1272	1
2012-09-20 05:42:44	2012-09-20 15:42:44	VR2W-112616	A69-9001-1272	1
2012-09-20 07:15:42	2012-09-20 17:15:42	VR2W-112616	A69-9001-1272	1
2012-09-20 07:19:50	2012-09-20 17:19:50	VR2W-112616	A69-9001-1272	1
2012-09-21 03:11:50	2012-09-21 13:11:50	VR2W-112616	A69-9001-1272	1
2012-09-21 06:52:43	2012-09-21 16:52:43	VR2W-112616	A69-9001-1272	1
2012-09-22 02:49:52	2012-09-22 12:49:52	VR2W-112616	A69-9001-1272	1
2012-09-23 05:28:18	2012-09-23 15:28:18	VR2W-112616	A69-9001-1272	1
2012-09-23 05:45:40	2012-09-23 15:45:40	VR2W-112616	A69-9001-1272	1
2012-09-25 23:56:52	2012-09-26 09:56:52	VR2W-112616	A69-9001-1272	1
2012-09-26 00:14:55	2012-09-26 10:14:55	VR2W-112616	A69-9001-1272	1
2012-09-26 00:23:27	2012-09-26 10:23:27	VR2W-112616	A69-9001-1272	1
2012-09-26 02:13:08	2012-09-26 12:13:08	VR2W-112616	A69-9001-1272	1
2012-09-26 23:25:44	2012-09-27 09:25:44	VR2W-112616	A69-9001-1272	1
2012-09-27 07:13:21	2012-09-27 17:13:21	VR2W-112618	A69-9001-1272	1
2012-09-27 07:16:44	2012-09-27 17:16:44	VR2W-112618	A69-9001-1272	1
2012-09-27 23:47:44	2012-09-28 09:47:44	VR2W-112616	A69-9001-1272	1
2012-09-28 00:37:41	2012-09-28 10:37:41	VR2W-112616	A69-9001-1272	1
2012-09-28 00:42:13	2012-09-28 10:42:13	VR2W-112616	A69-9001-1272	1
2012-09-28 00:49:42	2012-09-28 10:49:42	VR2W-112616	A69-9001-1272	1
2012-09-28 01:05:06	2012-09-28 11:05:06	VR2W-112616	A69-9001-1272	1
2012-09-28 01:12:28	2012-09-28 11:12:28	VR2W-112616	A69-9001-1272	1
2012-09-28 01:15:44	2012-09-28 11:15:44	VR2W-112616	A69-9001-1272	1
2012-09-29 01:44:44	2012-09-29 11:44:44	VR2W-112616	A69-9001-1272	1
2012-09-29 07:20:19	2012-09-29 17:20:19	VR2W-112619	A69-9001-1272	1
2012-09-30 06:32:42	2012-09-30 16:32:42	VR2W-112616	A69-9001-1272	1
2012-10-01 00:27:23	2012-10-01 10:27:23	VR2W-112616	A69-9001-1272	1
2012-10-01 23:05:33	2012-10-02 09:05:33	VR2W-112616	A69-9001-1272	1
2012-10-01 23:23:02	2012-10-02 09:23:02	VR2W-112616	A69-9001-1272	1
2012-10-02 00:11:27	2012-10-02 10:11:27	VR2W-112616	A69-9001-1272	1
2012-10-02 00:53:04	2012-10-02 10:53:04	VR2W-112616	A69-9001-1272	1
2012-10-02 01:21:07	2012-10-02 11:21:07	VR2W-112616	A69-9001-1272	1
2012-10-02 06:11:21	2012-10-02 16:11:21	VR2W-112616	A69-9001-1272	1
2012-10-03 00:08:18	2012-10-03 10:08:18	VR2W-112616	A69-9001-1272	1
2012-10-03 00:17:06	2012-10-03 10:17:06	VR2W-112616	A69-9001-1272	1
2012-10-03 00:24:26	2012-10-03 10:24:26	VR2W-112616	A69-9001-1272	1
2012-10-03 00:28:48	2012-10-03 10:28:48	VR2W-112616	A69-9001-1272	1
2012-10-03 00:40:32	2012-10-03 10:40:32	VR2W-112616	A69-9001-1272	1
2012-10-03 00:44:36	2012-10-03 10:44:36	VR2W-112616	A69-9001-1272	1
2012-10-03 02:46:59	2012-10-03 12:46:59	VR2W-112616	A69-9001-1272	1
2012-10-03 02:51:26	2012-10-03 12:51:26	VR2W-112616	A69-9001-1272	1
2012-10-04 00:13:57	2012-10-04 10:13:57	VR2W-112616	A69-9001-1272	1
2012-10-04 01:05:39	2012-10-04 11:05:39	VR2W-112616	A69-9001-1272	1
2012-10-04 01:14:02	2012-10-04 11:14:02	VR2W-112616	A69-9001-1272	1
2012-10-04 06:02:43	2012-10-04 16:02:43	VR2W-112616	A69-9001-1272	1
2012-10-04 06:50:09	2012-10-04 16:50:09	VR2W-112616	A69-9001-1272	1
2012-10-05 01:39:57	2012-10-05 11:39:57	VR2W-112616	A69-9001-1272	1
2012-10-06 02:10:09	2012-10-06 12:10:09	VR2W-112616	A69-9001-1272	1
2012-10-06 02:28:52	2012-10-06 12:28:52	VR2W-112616	A69-9001-1272	1
2012-10-06 05:43:00	2012-10-06 15:43:00	VR2W-112616	A69-9001-1272	1
2012-10-06 05:56:16	2012-10-06 15:56:16	VR2W-112616	A69-9001-1272	1
2012-10-06 06:13:00	2012-10-06 16:13:00	VR2W-112616	A69-9001-1272	1
2012-10-06 06:16:17	2012-10-06 16:16:17	VR2W-112616	A69-9001-1272	1
2012-10-06 06:19:35	2012-10-06 16:19:35	VR2W-112616	A69-9001-1272	1
2012-10-06 06:42:48	2012-10-06 16:42:48	VR2W-112616	A69-9001-1272	1
2012-10-06 23:47:34	2012-10-07 09:47:34	VR2W-112616	A69-9001-1272	1
2012-10-07 05:14:40	2012-10-07 15:14:40	VR2W-112616	A69-9001-1272	1
2012-10-07 05:44:23	2012-10-07 15:44:23	VR2W-112616	A69-9001-1272	1
2012-10-07 06:06:52	2012-10-07 16:06:52	VR2W-112616	A69-9001-1272	1
2012-10-07 06:10:52	2012-10-07 16:10:52	VR2W-112616	A69-9001-1272	1
2012-10-07 06:20:09	2012-10-07 16:20:09	VR2W-112616	A69-9001-1272	1
2012-10-07 22:27:21	2012-10-08 08:27:21	VR2W-112616	A69-9001-1272	1
2012-10-08 01:02:38	2012-10-08 11:02:38	VR2W-112616	A69-9001-1272	1
2012-10-08 06:43:54	2012-10-08 16:43:54	VR2W-112616	A69-9001-1272	1
2012-10-09 04:49:20	2012-10-09 14:49:20	VR2W-112616	A69-9001-1272	1
2012-10-09 22:10:34	2012-10-10 08:10:34	VR2W-112616	A69-9001-1272	1
2012-10-10 05:39:28	2012-10-10 15:39:28	VR2W-112616	A69-9001-1272	1
2012-10-10 07:44:17	2012-10-10 17:44:17	VR2W-112618	A69-9001-1272	1
2012-10-11 01:14:05	2012-10-11 11:14:05	VR2W-112616	A69-9001-1272	1
2012-10-11 05:53:01	2012-10-11 15:53:01	VR2W-112616	A69-9001-1272	1
2012-10-11 07:07:05	2012-10-11 17:07:05	VR2W-112616	A69-9001-1272	1
2012-10-11 07:11:26	2012-10-11 17:11:26	VR2W-112616	A69-9001-1272	1
2012-10-11 07:19:26	2012-10-11 17:19:26	VR2W-112616	A69-9001-1272	1
2012-10-11 07:38:55	2012-10-11 17:38:55	VR2W-112616	A69-9001-1272	1
2012-10-13 00:15:29	2012-10-13 10:15:29	VR2W-112616	A69-9001-1272	1
2012-10-13 00:39:31	2012-10-13 10:39:31	VR2W-112616	A69-9001-1272	1
2012-10-13 00:47:57	2012-10-13 10:47:57	VR2W-112616	A69-9001-1272	1
2012-10-14 22:53:37	2012-10-15 08:53:37	VR2W-112616	A69-9001-1272	1
2012-10-15 00:20:17	2012-10-15 10:20:17	VR2W-112616	A69-9001-1272	1
2012-10-15 04:12:41	2012-10-15 14:12:41	VR2W-112616	A69-9001-1272	1
2012-10-15 04:58:17	2012-10-15 14:58:17	VR2W-112616	A69-9001-1272	1
2012-10-15 23:26:14	2012-10-16 09:26:14	VR2W-112616	A69-9001-1272	1
2012-10-15 23:42:01	2012-10-16 09:42:01	VR2W-112616	A69-9001-1272	1
2012-10-15 23:45:19	2012-10-16 09:45:19	VR2W-112616	A69-9001-1272	1
2012-10-15 23:55:38	2012-10-16 09:55:38	VR2W-112616	A69-9001-1272	1
2012-10-16 00:40:56	2012-10-16 10:40:56	VR2W-112616	A69-9001-1272	1
2012-10-16 01:23:20	2012-10-16 11:23:20	VR2W-112616	A69-9001-1272	1
2012-10-16 01:46:05	2012-10-16 11:46:05	VR2W-112616	A69-9001-1272	1
2012-10-16 02:07:28	2012-10-16 12:07:28	VR2W-112616	A69-9001-1272	1
2012-10-16 02:24:59	2012-10-16 12:24:59	VR2W-112616	A69-9001-1272	1
2012-10-16 02:39:44	2012-10-16 12:39:44	VR2W-112616	A69-9001-1272	1
2012-10-16 02:47:20	2012-10-16 12:47:20	VR2W-112616	A69-9001-1272	1
2012-10-17 01:05:39	2012-10-17 11:05:39	VR2W-112616	A69-9001-1272	1
2012-10-17 01:28:21	2012-10-17 11:28:21	VR2W-112616	A69-9001-1272	1
2012-10-18 00:43:10	2012-10-18 10:43:10	VR2W-112616	A69-9001-1272	1
2012-10-18 03:05:44	2012-10-18 13:05:44	VR2W-112616	A69-9001-1272	1
2012-10-18 05:56:43	2012-10-18 15:56:43	VR2W-112616	A69-9001-1272	1
2012-10-18 07:16:38	2012-10-18 17:16:38	VR2W-112618	A69-9001-1272	1
2012-10-19 05:30:12	2012-10-19 15:30:12	VR2W-112616	A69-9001-1272	1
2012-10-19 05:47:17	2012-10-19 15:47:17	VR2W-112616	A69-9001-1272	1
2012-10-20 07:08:02	2012-10-20 17:08:02	VR2W-112618	A69-9001-1272	1
2012-10-21 01:54:56	2012-10-21 11:54:56	VR2W-112616	A69-9001-1272	1
2012-10-21 03:15:16	2012-10-21 13:15:16	VR2W-112616	A69-9001-1272	1
2012-10-21 22:25:00	2012-10-22 08:25:00	VR2W-112616	A69-9001-1272	1
2012-10-22 01:45:42	2012-10-22 11:45:42	VR2W-112616	A69-9001-1272	1
2012-10-22 05:28:22	2012-10-22 15:28:22	VR2W-112616	A69-9001-1272	1
2012-10-23 02:45:12	2012-10-23 12:45:12	VR2W-112616	A69-9001-1272	1
2012-10-23 03:35:01	2012-10-23 13:35:01	VR2W-112616	A69-9001-1272	1
2012-10-25 02:44:54	2012-10-25 12:44:54	VR2W-112616	A69-9001-1272	1
2012-10-25 02:55:53	2012-10-25 12:55:53	VR2W-112616	A69-9001-1272	1
2012-10-25 05:06:02	2012-10-25 15:06:02	VR2W-112616	A69-9001-1272	1
2012-10-25 07:03:41	2012-10-25 17:03:41	VR2W-112616	A69-9001-1272	1
2012-10-25 07:18:19	2012-10-25 17:18:19	VR2W-112616	A69-9001-1272	1
2012-10-25 22:05:37	2012-10-26 08:05:37	VR2W-112616	A69-9001-1272	1
2012-10-25 23:15:10	2012-10-26 09:15:10	VR2W-112616	A69-9001-1272	1
2012-10-26 02:05:45	2012-10-26 12:05:45	VR2W-112616	A69-9001-1272	1
2012-10-26 03:02:47	2012-10-26 13:02:47	VR2W-112616	A69-9001-1272	1
2012-10-26 03:25:04	2012-10-26 13:25:04	VR2W-112616	A69-9001-1272	1
2012-10-26 06:09:23	2012-10-26 16:09:23	VR2W-112616	A69-9001-1272	1
2012-10-26 07:34:44	2012-10-26 17:34:44	VR2W-112616	A69-9001-1272	1
2012-10-27 05:47:16	2012-10-27 15:47:16	VR2W-112616	A69-9001-1272	1
2012-10-27 06:15:11	2012-10-27 16:15:11	VR2W-112616	A69-9001-1272	1
2012-10-27 22:44:01	2012-10-28 08:44:01	VR2W-112616	A69-9001-1272	1
2012-10-27 23:00:30	2012-10-28 09:00:30	VR2W-112616	A69-9001-1272	1
2012-10-27 23:13:41	2012-10-28 09:13:41	VR2W-112616	A69-9001-1272	1
2012-10-28 06:43:47	2012-10-28 16:43:47	VR2W-112616	A69-9001-1272	1
2012-10-28 07:20:20	2012-10-28 17:20:20	VR2W-112618	A69-9001-1272	1
2012-10-28 22:38:06	2012-10-29 08:38:06	VR2W-112616	A69-9001-1272	1
2012-10-28 23:19:34	2012-10-29 09:19:34	VR2W-112616	A69-9001-1272	1
2012-10-29 00:20:25	2012-10-29 10:20:25	VR2W-112616	A69-9001-1272	1
2012-10-29 05:43:37	2012-10-29 15:43:37	VR2W-112616	A69-9001-1272	1
2012-10-29 07:26:34	2012-10-29 17:26:34	VR2W-112618	A69-9001-1272	1
2012-10-29 22:35:51	2012-10-30 08:35:51	VR2W-112616	A69-9001-1272	1
2012-10-29 23:08:00	2012-10-30 09:08:00	VR2W-112616	A69-9001-1272	1
2012-10-30 23:38:46	2012-10-31 09:38:46	VR2W-112616	A69-9001-1272	1
2012-10-30 23:43:14	2012-10-31 09:43:14	VR2W-112616	A69-9001-1272	1
2012-10-31 00:10:24	2012-10-31 10:10:24	VR2W-112616	A69-9001-1272	1
2012-10-31 01:03:06	2012-10-31 11:03:06	VR2W-112616	A69-9001-1272	1
2012-10-31 02:44:16	2012-10-31 12:44:16	VR2W-112616	A69-9001-1272	1
2012-10-31 03:03:48	2012-10-31 13:03:48	VR2W-112616	A69-9001-1272	1
2012-10-31 23:02:56	2012-11-01 09:02:56	VR2W-112616	A69-9001-1272	1
2012-11-01 01:02:49	2012-11-01 11:02:49	VR2W-112616	A69-9001-1272	1
2012-11-01 23:46:30	2012-11-02 09:46:30	VR2W-112616	A69-9001-1272	1
2012-11-02 01:45:28	2012-11-02 11:45:28	VR2W-112616	A69-9001-1272	1
2012-11-02 02:19:27	2012-11-02 12:19:27	VR2W-112616	A69-9001-1272	1
2012-11-02 03:16:13	2012-11-02 13:16:13	VR2W-112616	A69-9001-1272	1
2012-11-02 03:39:43	2012-11-02 13:39:43	VR2W-112616	A69-9001-1272	1
2012-11-02 03:57:34	2012-11-02 13:57:34	VR2W-112616	A69-9001-1272	1
2012-11-02 04:42:02	2012-11-02 14:42:02	VR2W-112616	A69-9001-1272	1
2012-11-02 06:46:31	2012-11-02 16:46:31	VR2W-112616	A69-9001-1272	1
2012-11-02 20:16:40	2012-11-03 06:16:40	VR2W-112616	A69-9001-1272	0
2012-11-02 22:54:16	2012-11-03 08:54:16	VR2W-112616	A69-9001-1272	1
2012-11-03 00:03:48	2012-11-03 10:03:48	VR2W-112616	A69-9001-1272	1
2012-11-03 03:05:56	2012-11-03 13:05:56	VR2W-112616	A69-9001-1272	1
2012-11-03 03:37:01	2012-11-03 13:37:01	VR2W-112616	A69-9001-1272	1
2012-11-03 20:56:38	2012-11-04 06:56:38	VR2W-112616	A69-9001-1272	1
2012-11-03 22:49:03	2012-11-04 08:49:03	VR2W-112616	A69-9001-1272	1
2012-11-04 00:45:25	2012-11-04 10:45:25	VR2W-112616	A69-9001-1272	1
2012-11-04 00:48:54	2012-11-04 10:48:54	VR2W-112616	A69-9001-1272	1
2012-11-04 00:52:35	2012-11-04 10:52:35	VR2W-112616	A69-9001-1272	1
2012-11-04 04:21:29	2012-11-04 14:21:29	VR2W-112616	A69-9001-1272	1
2012-11-04 06:31:07	2012-11-04 16:31:07	VR2W-112616	A69-9001-1272	1
2012-11-04 21:23:06	2012-11-05 07:23:06	VR2W-112618	A69-9001-1272	1
2012-11-04 23:12:11	2012-11-05 09:12:11	VR2W-112616	A69-9001-1272	1
2012-11-05 01:56:16	2012-11-05 11:56:16	VR2W-112616	A69-9001-1272	1
2012-11-05 02:37:55	2012-11-05 12:37:55	VR2W-112616	A69-9001-1272	1
2012-11-05 02:58:15	2012-11-05 12:58:15	VR2W-112616	A69-9001-1272	1
2012-11-05 03:15:56	2012-11-05 13:15:56	VR2W-112616	A69-9001-1272	1
2012-11-05 06:08:24	2012-11-05 16:08:24	VR2W-112616	A69-9001-1272	1
2012-11-05 06:31:44	2012-11-05 16:31:44	VR2W-112616	A69-9001-1272	1
2012-11-05 06:44:36	2012-11-05 16:44:36	VR2W-112616	A69-9001-1272	1
2012-11-06 00:22:27	2012-11-06 10:22:27	VR2W-112616	A69-9001-1272	1
2012-11-08 02:21:37	2012-11-08 12:21:37	VR2W-112616	A69-9001-1272	1
2012-11-09 04:09:11	2012-11-09 14:09:11	VR2W-112616	A69-9001-1272	1
2012-11-09 07:22:03	2012-11-09 17:22:03	VR2W-112618	A69-9001-1272	1
2012-11-11 05:16:48	2012-11-11 15:16:48	VR2W-112616	A69-9001-1272	1
2012-11-11 23:09:39	2012-11-12 09:09:39	VR2W-112616	A69-9001-1272	1
2012-11-12 00:32:47	2012-11-12 10:32:47	VR2W-112616	A69-9001-1272	1
2012-11-12 22:46:39	2012-11-13 08:46:39	VR2W-112613	A69-9001-1272	1
2012-11-14 01:52:40	2012-11-14 11:52:40	VR2W-112613	A69-9001-1272	1
2012-11-17 00:24:49	2012-11-17 10:24:49	VR2W-112616	A69-9001-1272	1
2012-11-19 05:48:39	2012-11-19 15:48:39	VR2W-112616	A69-9001-1272	1
2012-11-19 06:52:17	2012-11-19 16:52:17	VR2W-112616	A69-9001-1272	1
2012-11-22 01:44:04	2012-11-22 11:44:04	VR2W-112616	A69-9001-1272	1
2012-11-22 06:00:07	2012-11-22 16:00:07	VR2W-112616	A69-9001-1272	1
2012-11-22 23:28:49	2012-11-23 09:28:49	VR2W-112616	A69-9001-1272	1
2012-11-23 06:08:39	2012-11-23 16:08:39	VR2W-112616	A69-9001-1272	1
2012-11-23 06:42:26	2012-11-23 16:42:26	VR2W-112616	A69-9001-1272	1
2012-11-24 05:08:57	2012-11-24 15:08:57	VR2W-112616	A69-9001-1272	1
2012-11-24 07:33:47	2012-11-24 17:33:47	VR2W-112616	A69-9001-1272	1
2012-11-25 22:09:56	2012-11-26 08:09:56	VR2W-112616	A69-9001-1272	1
2012-11-26 22:32:54	2012-11-27 08:32:54	VR2W-112616	A69-9001-1272	1
2012-11-27 01:46:52	2012-11-27 11:46:52	VR2W-112616	A69-9001-1272	1
2012-11-27 23:45:45	2012-11-28 09:45:45	VR2W-112616	A69-9001-1272	1
2012-11-27 23:54:53	2012-11-28 09:54:53	VR2W-112616	A69-9001-1272	1
2012-11-28 03:47:12	2012-11-28 13:47:12	VR2W-112616	A69-9001-1272	1
2012-11-29 23:24:42	2012-11-30 09:24:42	VR2W-112616	A69-9001-1272	1
2012-11-30 03:19:37	2012-11-30 13:19:37	VR2W-112616	A69-9001-1272	1
2012-11-30 22:36:29	2012-12-01 08:36:29	VR2W-112616	A69-9001-1272	1
2012-11-30 22:40:13	2012-12-01 08:40:13	VR2W-112616	A69-9001-1272	1
2012-12-01 03:42:16	2012-12-01 13:42:16	VR2W-112616	A69-9001-1272	1
2012-12-01 04:57:10	2012-12-01 14:57:10	VR2W-112616	A69-9001-1272	1
2012-12-01 07:04:49	2012-12-01 17:04:49	VR2W-112616	A69-9001-1272	1
2012-12-02 00:12:11	2012-12-02 10:12:11	VR2W-112616	A69-9001-1272	1
2012-12-02 07:21:53	2012-12-02 17:21:53	VR2W-112616	A69-9001-1272	1
2012-12-03 04:48:12	2012-12-03 14:48:12	VR2W-112616	A69-9001-1272	1
2012-12-04 03:47:02	2012-12-04 13:47:02	VR2W-112616	A69-9001-1272	1
2012-12-04 07:47:00	2012-12-04 17:47:00	VR2W-112616	A69-9001-1272	1
2012-12-05 23:51:43	2012-12-06 09:51:43	VR2W-112616	A69-9001-1272	1
2012-12-06 05:41:33	2012-12-06 15:41:33	VR2W-112616	A69-9001-1272	1
2012-12-07 06:18:31	2012-12-07 16:18:31	VR2W-112616	A69-9001-1272	1
2012-12-07 06:35:25	2012-12-07 16:35:25	VR2W-112616	A69-9001-1272	1
2012-12-08 01:26:04	2012-12-08 11:26:04	VR2W-112616	A69-9001-1272	1
2012-12-10 07:16:01	2012-12-10 17:16:01	VR2W-112616	A69-9001-1272	1
2012-12-11 00:06:24	2012-12-11 10:06:24	VR2W-112616	A69-9001-1272	1
2012-12-11 01:00:44	2012-12-11 11:00:44	VR2W-112616	A69-9001-1272	1
2012-12-11 04:40:47	2012-12-11 14:40:47	VR2W-112616	A69-9001-1272	1
2012-12-12 23:19:50	2012-12-13 09:19:50	VR2W-112616	A69-9001-1272	1
2012-12-14 01:22:04	2012-12-14 11:22:04	VR2W-112616	A69-9001-1272	1
