# Supplementary material for: Simulated Macro-Algal Outbreak Triggers a Large-Scale Response on Coral Reefs
Source: PLoS One. 2015 Jul 14;10(7):e0132895. doi: 10.1371/journal.pone.0132895 (PMC4501832; doi:10.1371/journal.pone.0132895)
Supplement: S1 Dataset — Data has been separated into three sub-folders; video data, visual transect data and individual fishes’ acoustic detection data. (ZIP) [file pone.0132895.s001.zip › Raw Data/Spatial/Scarid/Processed/1274MS.xlsx]

## Sheet: 1274MS.csv
ï»¿Date and Time (UTC)	Local time	Receiver	Transmitter	Day/night code
2012-09-08 23:48:21	10	VR2W-112612	A69-9001-1274	06:30:00
2012-09-09 00:49:36	2011-04-21	VR2W-112610	A69-9001-1274	18:30:00
2012-09-09 01:05:10	2012-09-09 11:05:10	VR2W-112610	A69-9001-1274	1
2012-09-09 01:28:39	2012-09-09 11:28:39	VR2W-112610	A69-9001-1274	1
2012-09-09 02:03:24	2012-09-09 12:03:24	VR2W-112610	A69-9001-1274	1
2012-09-09 02:31:09	2012-09-09 12:31:09	VR2W-112610	A69-9001-1274	1
2012-09-09 04:11:41	2012-09-09 14:11:41	VR2W-112610	A69-9001-1274	1
2012-09-09 05:24:02	2012-09-09 15:24:02	VR2W-112610	A69-9001-1274	1
2012-09-09 23:01:32	2012-09-10 09:01:32	VR2W-112610	A69-9001-1274	1
2012-09-10 03:06:44	2012-09-10 13:06:44	VR2W-112610	A69-9001-1274	1
2012-09-10 04:04:02	2012-09-10 14:04:02	VR2W-112610	A69-9001-1274	1
2012-09-10 04:51:54	2012-09-10 14:51:54	VR2W-112610	A69-9001-1274	1
2012-09-10 05:38:49	2012-09-10 15:38:49	VR2W-112610	A69-9001-1274	1
2012-09-10 05:55:24	2012-09-10 15:55:24	VR2W-112610	A69-9001-1274	1
2012-09-10 06:04:55	2012-09-10 16:04:55	VR2W-112610	A69-9001-1274	1
2012-09-10 22:45:07	2012-09-11 08:45:07	VR2W-112610	A69-9001-1274	1
2012-09-10 23:23:24	2012-09-11 09:23:24	VR2W-112610	A69-9001-1274	1
2012-09-10 23:42:51	2012-09-11 09:42:51	VR2W-112610	A69-9001-1274	1
2012-09-11 00:07:03	2012-09-11 10:07:03	VR2W-112610	A69-9001-1274	1
2012-09-11 00:20:28	2012-09-11 10:20:28	VR2W-112610	A69-9001-1274	1
2012-09-11 00:51:45	2012-09-11 10:51:45	VR2W-112610	A69-9001-1274	1
2012-09-11 00:58:22	2012-09-11 10:58:22	VR2W-112610	A69-9001-1274	1
2012-09-11 01:30:33	2012-09-11 11:30:33	VR2W-112610	A69-9001-1274	1
2012-09-11 01:39:07	2012-09-11 11:39:07	VR2W-112610	A69-9001-1274	1
2012-09-11 01:48:56	2012-09-11 11:48:56	VR2W-112610	A69-9001-1274	1
2012-09-11 02:03:14	2012-09-11 12:03:14	VR2W-112610	A69-9001-1274	1
2012-09-11 02:07:37	2012-09-11 12:07:37	VR2W-112610	A69-9001-1274	1
2012-09-11 02:11:29	2012-09-11 12:11:29	VR2W-112610	A69-9001-1274	1
2012-09-11 02:15:57	2012-09-11 12:15:57	VR2W-112610	A69-9001-1274	1
2012-09-11 02:24:44	2012-09-11 12:24:44	VR2W-112610	A69-9001-1274	1
2012-09-11 02:29:20	2012-09-11 12:29:20	VR2W-112610	A69-9001-1274	1
2012-09-11 02:33:38	2012-09-11 12:33:38	VR2W-112610	A69-9001-1274	1
2012-09-11 02:37:18	2012-09-11 12:37:18	VR2W-112610	A69-9001-1274	1
2012-09-11 02:41:21	2012-09-11 12:41:21	VR2W-112610	A69-9001-1274	1
2012-09-11 02:50:58	2012-09-11 12:50:58	VR2W-112610	A69-9001-1274	1
2012-09-11 02:55:35	2012-09-11 12:55:35	VR2W-112610	A69-9001-1274	1
2012-09-11 03:03:37	2012-09-11 13:03:37	VR2W-112610	A69-9001-1274	1
2012-09-11 03:14:38	2012-09-11 13:14:38	VR2W-112610	A69-9001-1274	1
2012-09-11 03:18:22	2012-09-11 13:18:22	VR2W-112610	A69-9001-1274	1
2012-09-11 03:38:15	2012-09-11 13:38:15	VR2W-112610	A69-9001-1274	1
2012-09-11 04:25:27	2012-09-11 14:25:27	VR2W-112610	A69-9001-1274	1
2012-09-11 04:36:15	2012-09-11 14:36:15	VR2W-112610	A69-9001-1274	1
2012-09-11 04:52:21	2012-09-11 14:52:21	VR2W-112610	A69-9001-1274	1
2012-09-11 04:57:12	2012-09-11 14:57:12	VR2W-112610	A69-9001-1274	1
2012-09-11 05:11:00	2012-09-11 15:11:00	VR2W-112610	A69-9001-1274	1
2012-09-11 05:42:50	2012-09-11 15:42:50	VR2W-112610	A69-9001-1274	1
2012-09-11 06:39:07	2012-09-11 16:39:07	VR2W-112610	A69-9001-1274	1
2012-09-11 06:46:34	2012-09-11 16:46:34	VR2W-112610	A69-9001-1274	1
2012-09-11 07:08:54	2012-09-11 17:08:54	VR2W-112610	A69-9001-1274	1
2012-09-11 07:12:46	2012-09-11 17:12:46	VR2W-112610	A69-9001-1274	1
2012-09-11 23:15:59	2012-09-12 09:15:59	VR2W-112610	A69-9001-1274	1
2012-09-12 00:04:10	2012-09-12 10:04:10	VR2W-112610	A69-9001-1274	1
2012-09-12 00:12:35	2012-09-12 10:12:35	VR2W-112610	A69-9001-1274	1
2012-09-12 00:20:02	2012-09-12 10:20:02	VR2W-112610	A69-9001-1274	1
2012-09-12 00:38:01	2012-09-12 10:38:01	VR2W-112610	A69-9001-1274	1
2012-09-12 00:41:24	2012-09-12 10:41:24	VR2W-112610	A69-9001-1274	1
2012-09-12 00:52:51	2012-09-12 10:52:51	VR2W-112610	A69-9001-1274	1
2012-09-12 01:00:07	2012-09-12 11:00:07	VR2W-112610	A69-9001-1274	1
2012-09-12 01:04:24	2012-09-12 11:04:24	VR2W-112610	A69-9001-1274	1
2012-09-12 01:08:02	2012-09-12 11:08:02	VR2W-112610	A69-9001-1274	1
2012-09-12 01:36:33	2012-09-12 11:36:33	VR2W-112610	A69-9001-1274	1
2012-09-12 01:45:46	2012-09-12 11:45:46	VR2W-112610	A69-9001-1274	1
2012-09-12 01:59:37	2012-09-12 11:59:37	VR2W-112610	A69-9001-1274	1
2012-09-12 02:04:26	2012-09-12 12:04:26	VR2W-112610	A69-9001-1274	1
2012-09-12 02:22:30	2012-09-12 12:22:30	VR2W-112610	A69-9001-1274	1
2012-09-12 02:27:13	2012-09-12 12:27:13	VR2W-112610	A69-9001-1274	1
2012-09-12 02:35:50	2012-09-12 12:35:50	VR2W-112610	A69-9001-1274	1
2012-09-12 02:39:07	2012-09-12 12:39:07	VR2W-112610	A69-9001-1274	1
2012-09-12 02:45:47	2012-09-12 12:45:47	VR2W-112610	A69-9001-1274	1
2012-09-12 02:49:13	2012-09-12 12:49:13	VR2W-112610	A69-9001-1274	1
2012-09-12 02:52:51	2012-09-12 12:52:51	VR2W-112610	A69-9001-1274	1
2012-09-12 02:56:50	2012-09-12 12:56:50	VR2W-112610	A69-9001-1274	1
2012-09-12 03:06:03	2012-09-12 13:06:03	VR2W-112610	A69-9001-1274	1
2012-09-12 04:28:57	2012-09-12 14:28:57	VR2W-112610	A69-9001-1274	1
2012-09-12 04:52:22	2012-09-12 14:52:22	VR2W-112610	A69-9001-1274	1
2012-09-12 05:49:43	2012-09-12 15:49:43	VR2W-112610	A69-9001-1274	1
2012-09-12 21:57:38	2012-09-13 07:57:38	VR2W-112610	A69-9001-1274	1
2012-09-12 22:09:52	2012-09-13 08:09:52	VR2W-112610	A69-9001-1274	1
2012-09-12 22:22:33	2012-09-13 08:22:33	VR2W-112610	A69-9001-1274	1
2012-09-12 22:58:44	2012-09-13 08:58:44	VR2W-112610	A69-9001-1274	1
2012-09-12 23:25:49	2012-09-13 09:25:49	VR2W-112610	A69-9001-1274	1
2012-09-12 23:42:40	2012-09-13 09:42:40	VR2W-112610	A69-9001-1274	1
2012-09-12 23:47:25	2012-09-13 09:47:25	VR2W-112610	A69-9001-1274	1
2012-09-13 00:25:00	2012-09-13 10:25:00	VR2W-112610	A69-9001-1274	1
2012-09-13 00:43:27	2012-09-13 10:43:27	VR2W-112610	A69-9001-1274	1
2012-09-13 00:58:12	2012-09-13 10:58:12	VR2W-112610	A69-9001-1274	1
2012-09-13 01:17:10	2012-09-13 11:17:10	VR2W-112610	A69-9001-1274	1
2012-09-13 01:31:58	2012-09-13 11:31:58	VR2W-112610	A69-9001-1274	1
2012-09-13 01:36:12	2012-09-13 11:36:12	VR2W-112610	A69-9001-1274	1
2012-09-13 02:04:49	2012-09-13 12:04:49	VR2W-112610	A69-9001-1274	1
2012-09-13 02:09:10	2012-09-13 12:09:10	VR2W-112610	A69-9001-1274	1
2012-09-13 02:12:56	2012-09-13 12:12:56	VR2W-112610	A69-9001-1274	1
2012-09-13 02:20:53	2012-09-13 12:20:53	VR2W-112610	A69-9001-1274	1
2012-09-13 02:24:55	2012-09-13 12:24:55	VR2W-112610	A69-9001-1274	1
2012-09-13 02:34:26	2012-09-13 12:34:26	VR2W-112610	A69-9001-1274	1
2012-09-13 02:47:48	2012-09-13 12:47:48	VR2W-112610	A69-9001-1274	1
2012-09-13 02:57:08	2012-09-13 12:57:08	VR2W-112610	A69-9001-1274	1
2012-09-13 03:13:00	2012-09-13 13:13:00	VR2W-112610	A69-9001-1274	1
2012-09-13 03:20:54	2012-09-13 13:20:54	VR2W-112610	A69-9001-1274	1
2012-09-13 03:31:48	2012-09-13 13:31:48	VR2W-112610	A69-9001-1274	1
2012-09-13 03:43:52	2012-09-13 13:43:52	VR2W-112610	A69-9001-1274	1
2012-09-13 22:04:20	2012-09-14 08:04:20	VR2W-112610	A69-9001-1274	1
2012-09-13 22:12:38	2012-09-14 08:12:38	VR2W-112610	A69-9001-1274	1
2012-09-13 22:16:37	2012-09-14 08:16:37	VR2W-112610	A69-9001-1274	1
2012-09-13 22:21:19	2012-09-14 08:21:19	VR2W-112610	A69-9001-1274	1
2012-09-13 22:25:47	2012-09-14 08:25:47	VR2W-112610	A69-9001-1274	1
2012-09-13 23:21:28	2012-09-14 09:21:28	VR2W-112610	A69-9001-1274	1
2012-09-13 23:43:00	2012-09-14 09:43:00	VR2W-112610	A69-9001-1274	1
2012-09-13 23:54:50	2012-09-14 09:54:50	VR2W-112610	A69-9001-1274	1
2012-09-14 00:12:38	2012-09-14 10:12:38	VR2W-112610	A69-9001-1274	1
2012-09-14 00:37:45	2012-09-14 10:37:45	VR2W-112610	A69-9001-1274	1
2012-09-14 00:41:06	2012-09-14 10:41:06	VR2W-112610	A69-9001-1274	1
2012-09-14 01:08:56	2012-09-14 11:08:56	VR2W-112610	A69-9001-1274	1
2012-09-14 01:12:24	2012-09-14 11:12:24	VR2W-112610	A69-9001-1274	1
2012-09-14 01:33:33	2012-09-14 11:33:33	VR2W-112610	A69-9001-1274	1
2012-09-14 01:37:09	2012-09-14 11:37:09	VR2W-112610	A69-9001-1274	1
2012-09-14 02:35:50	2012-09-14 12:35:50	VR2W-112610	A69-9001-1274	1
2012-09-14 02:43:45	2012-09-14 12:43:45	VR2W-112610	A69-9001-1274	1
2012-09-14 02:47:12	2012-09-14 12:47:12	VR2W-112610	A69-9001-1274	1
2012-09-14 02:50:50	2012-09-14 12:50:50	VR2W-112610	A69-9001-1274	1
2012-09-14 02:59:34	2012-09-14 12:59:34	VR2W-112610	A69-9001-1274	1
2012-09-14 03:04:07	2012-09-14 13:04:07	VR2W-112610	A69-9001-1274	1
2012-09-14 03:11:45	2012-09-14 13:11:45	VR2W-112610	A69-9001-1274	1
2012-09-14 03:19:19	2012-09-14 13:19:19	VR2W-112610	A69-9001-1274	1
2012-09-14 03:24:00	2012-09-14 13:24:00	VR2W-112610	A69-9001-1274	1
2012-09-14 03:28:26	2012-09-14 13:28:26	VR2W-112610	A69-9001-1274	1
2012-09-14 03:41:17	2012-09-14 13:41:17	VR2W-112610	A69-9001-1274	1
2012-09-14 03:45:00	2012-09-14 13:45:00	VR2W-112610	A69-9001-1274	1
2012-09-14 03:49:11	2012-09-14 13:49:11	VR2W-112610	A69-9001-1274	1
2012-09-14 03:52:34	2012-09-14 13:52:34	VR2W-112610	A69-9001-1274	1
2012-09-14 03:56:08	2012-09-14 13:56:08	VR2W-112610	A69-9001-1274	1
2012-09-14 04:08:23	2012-09-14 14:08:23	VR2W-112610	A69-9001-1274	1
2012-09-14 04:13:02	2012-09-14 14:13:02	VR2W-112610	A69-9001-1274	1
2012-09-14 04:17:25	2012-09-14 14:17:25	VR2W-112610	A69-9001-1274	1
2012-09-14 06:32:41	2012-09-14 16:32:41	VR2W-112610	A69-9001-1274	1
2012-09-14 06:37:33	2012-09-14 16:37:33	VR2W-112610	A69-9001-1274	1
2012-09-14 06:59:09	2012-09-14 16:59:09	VR2W-112610	A69-9001-1274	1
2012-09-14 07:06:07	2012-09-14 17:06:07	VR2W-112610	A69-9001-1274	1
2012-09-14 07:22:58	2012-09-14 17:22:58	VR2W-112610	A69-9001-1274	1
2012-09-14 07:27:17	2012-09-14 17:27:17	VR2W-112610	A69-9001-1274	1
2012-09-14 07:30:59	2012-09-14 17:30:59	VR2W-112610	A69-9001-1274	1
2012-09-14 22:28:55	2012-09-15 08:28:55	VR2W-112610	A69-9001-1274	1
2012-09-14 22:35:37	2012-09-15 08:35:37	VR2W-112610	A69-9001-1274	1
2012-09-14 22:39:06	2012-09-15 08:39:06	VR2W-112610	A69-9001-1274	1
2012-09-14 22:57:05	2012-09-15 08:57:05	VR2W-112610	A69-9001-1274	1
2012-09-14 23:46:22	2012-09-15 09:46:22	VR2W-112610	A69-9001-1274	1
2012-09-15 01:55:47	2012-09-15 11:55:47	VR2W-112610	A69-9001-1274	1
2012-09-15 02:46:25	2012-09-15 12:46:25	VR2W-112610	A69-9001-1274	1
2012-09-15 02:58:50	2012-09-15 12:58:50	VR2W-112610	A69-9001-1274	1
2012-09-15 03:20:40	2012-09-15 13:20:40	VR2W-112610	A69-9001-1274	1
2012-09-15 03:24:23	2012-09-15 13:24:23	VR2W-112610	A69-9001-1274	1
2012-09-15 03:32:01	2012-09-15 13:32:01	VR2W-112610	A69-9001-1274	1
2012-09-15 03:35:40	2012-09-15 13:35:40	VR2W-112610	A69-9001-1274	1
2012-09-15 03:39:42	2012-09-15 13:39:42	VR2W-112610	A69-9001-1274	1
2012-09-15 03:49:10	2012-09-15 13:49:10	VR2W-112610	A69-9001-1274	1
2012-09-15 04:13:57	2012-09-15 14:13:57	VR2W-112610	A69-9001-1274	1
2012-09-15 04:34:34	2012-09-15 14:34:34	VR2W-112610	A69-9001-1274	1
2012-09-15 04:56:09	2012-09-15 14:56:09	VR2W-112610	A69-9001-1274	1
2012-09-15 05:00:23	2012-09-15 15:00:23	VR2W-112610	A69-9001-1274	1
2012-09-15 05:12:14	2012-09-15 15:12:14	VR2W-112610	A69-9001-1274	1
2012-09-15 05:20:53	2012-09-15 15:20:53	VR2W-112610	A69-9001-1274	1
2012-09-15 05:42:14	2012-09-15 15:42:14	VR2W-112610	A69-9001-1274	1
2012-09-15 05:55:35	2012-09-15 15:55:35	VR2W-112610	A69-9001-1274	1
2012-09-15 06:18:28	2012-09-15 16:18:28	VR2W-112610	A69-9001-1274	1
2012-09-15 07:41:03	2012-09-15 17:41:03	VR2W-112610	A69-9001-1274	1
2012-09-15 07:47:51	2012-09-15 17:47:51	VR2W-112611	A69-9001-1274	1
2012-09-15 21:05:37	2012-09-16 07:05:37	VR2W-112610	A69-9001-1274	1
2012-09-15 21:17:56	2012-09-16 07:17:56	VR2W-112610	A69-9001-1274	1
2012-09-15 21:26:03	2012-09-16 07:26:03	VR2W-112610	A69-9001-1274	1
2012-09-15 21:29:45	2012-09-16 07:29:45	VR2W-112610	A69-9001-1274	1
2012-09-15 21:37:18	2012-09-16 07:37:18	VR2W-112610	A69-9001-1274	1
2012-09-15 21:44:34	2012-09-16 07:44:34	VR2W-112610	A69-9001-1274	1
2012-09-15 21:52:25	2012-09-16 07:52:25	VR2W-112610	A69-9001-1274	1
2012-09-15 22:05:12	2012-09-16 08:05:12	VR2W-112610	A69-9001-1274	1
2012-09-15 22:17:23	2012-09-16 08:17:23	VR2W-112610	A69-9001-1274	1
2012-09-15 22:25:31	2012-09-16 08:25:31	VR2W-112610	A69-9001-1274	1
2012-09-15 22:29:48	2012-09-16 08:29:48	VR2W-112610	A69-9001-1274	1
2012-09-15 22:37:26	2012-09-16 08:37:26	VR2W-112610	A69-9001-1274	1
2012-09-16 01:48:25	2012-09-16 11:48:25	VR2W-112610	A69-9001-1274	1
2012-09-16 04:08:47	2012-09-16 14:08:47	VR2W-112610	A69-9001-1274	1
2012-09-16 04:17:10	2012-09-16 14:17:10	VR2W-112610	A69-9001-1274	1
2012-09-16 05:13:20	2012-09-16 15:13:20	VR2W-112610	A69-9001-1274	1
2012-09-16 05:17:49	2012-09-16 15:17:49	VR2W-112610	A69-9001-1274	1
2012-09-16 05:21:52	2012-09-16 15:21:52	VR2W-112610	A69-9001-1274	1
2012-09-16 05:36:08	2012-09-16 15:36:08	VR2W-112610	A69-9001-1274	1
2012-09-16 05:52:23	2012-09-16 15:52:23	VR2W-112610	A69-9001-1274	1
2012-09-16 06:03:53	2012-09-16 16:03:53	VR2W-112610	A69-9001-1274	1
2012-09-16 06:08:10	2012-09-16 16:08:10	VR2W-112610	A69-9001-1274	1
2012-09-16 06:11:47	2012-09-16 16:11:47	VR2W-112610	A69-9001-1274	1
2012-09-16 06:15:45	2012-09-16 16:15:45	VR2W-112610	A69-9001-1274	1
2012-09-16 07:09:43	2012-09-16 17:09:43	VR2W-112610	A69-9001-1274	1
2012-09-16 21:22:44	2012-09-17 07:22:44	VR2W-112610	A69-9001-1274	1
2012-09-16 21:27:33	2012-09-17 07:27:33	VR2W-112610	A69-9001-1274	1
2012-09-16 21:32:16	2012-09-17 07:32:16	VR2W-112610	A69-9001-1274	1
2012-09-16 21:36:46	2012-09-17 07:36:46	VR2W-112610	A69-9001-1274	1
2012-09-16 21:40:52	2012-09-17 07:40:52	VR2W-112610	A69-9001-1274	1
2012-09-16 21:45:47	2012-09-17 07:45:47	VR2W-112610	A69-9001-1274	1
2012-09-16 21:50:41	2012-09-17 07:50:41	VR2W-112610	A69-9001-1274	1
2012-09-16 23:05:11	2012-09-17 09:05:11	VR2W-112610	A69-9001-1274	1
2012-09-17 00:02:19	2012-09-17 10:02:19	VR2W-112610	A69-9001-1274	1
2012-09-17 02:36:36	2012-09-17 12:36:36	VR2W-112610	A69-9001-1274	1
2012-09-17 02:40:56	2012-09-17 12:40:56	VR2W-112610	A69-9001-1274	1
2012-09-17 02:52:20	2012-09-17 12:52:20	VR2W-112610	A69-9001-1274	1
2012-09-17 02:56:00	2012-09-17 12:56:00	VR2W-112610	A69-9001-1274	1
2012-09-17 03:23:23	2012-09-17 13:23:23	VR2W-112610	A69-9001-1274	1
2012-09-17 03:47:51	2012-09-17 13:47:51	VR2W-112610	A69-9001-1274	1
2012-09-17 04:02:48	2012-09-17 14:02:48	VR2W-112610	A69-9001-1274	1
2012-09-17 04:06:30	2012-09-17 14:06:30	VR2W-112610	A69-9001-1274	1
2012-09-17 04:52:49	2012-09-17 14:52:49	VR2W-112610	A69-9001-1274	1
2012-09-17 05:09:43	2012-09-17 15:09:43	VR2W-112610	A69-9001-1274	1
2012-09-17 05:24:50	2012-09-17 15:24:50	VR2W-112610	A69-9001-1274	1
2012-09-17 05:48:15	2012-09-17 15:48:15	VR2W-112610	A69-9001-1274	1
2012-09-17 06:08:53	2012-09-17 16:08:53	VR2W-112610	A69-9001-1274	1
2012-09-17 06:24:04	2012-09-17 16:24:04	VR2W-112610	A69-9001-1274	1
2012-09-17 21:10:52	2012-09-18 07:10:52	VR2W-112610	A69-9001-1274	1
2012-09-17 21:14:41	2012-09-18 07:14:41	VR2W-112610	A69-9001-1274	1
2012-09-17 21:19:04	2012-09-18 07:19:04	VR2W-112610	A69-9001-1274	1
2012-09-17 21:31:10	2012-09-18 07:31:10	VR2W-112610	A69-9001-1274	1
2012-09-17 21:35:40	2012-09-18 07:35:40	VR2W-112610	A69-9001-1274	1
2012-09-17 21:44:37	2012-09-18 07:44:37	VR2W-112610	A69-9001-1274	1
2012-09-17 21:49:27	2012-09-18 07:49:27	VR2W-112610	A69-9001-1274	1
2012-09-17 22:41:04	2012-09-18 08:41:04	VR2W-112610	A69-9001-1274	1
2012-09-17 22:49:48	2012-09-18 08:49:48	VR2W-112610	A69-9001-1274	1
2012-09-18 00:59:01	2012-09-18 10:59:01	VR2W-112610	A69-9001-1274	1
2012-09-18 01:29:12	2012-09-18 11:29:12	VR2W-112610	A69-9001-1274	1
2012-09-18 03:26:26	2012-09-18 13:26:26	VR2W-112610	A69-9001-1274	1
2012-09-18 03:58:58	2012-09-18 13:58:58	VR2W-112610	A69-9001-1274	1
2012-09-18 04:03:09	2012-09-18 14:03:09	VR2W-112610	A69-9001-1274	1
2012-09-18 04:06:38	2012-09-18 14:06:38	VR2W-112610	A69-9001-1274	1
2012-09-18 04:10:19	2012-09-18 14:10:19	VR2W-112610	A69-9001-1274	1
2012-09-18 04:14:26	2012-09-18 14:14:26	VR2W-112610	A69-9001-1274	1
2012-09-18 04:21:06	2012-09-18 14:21:06	VR2W-112610	A69-9001-1274	1
2012-09-18 04:28:14	2012-09-18 14:28:14	VR2W-112610	A69-9001-1274	1
2012-09-18 04:32:19	2012-09-18 14:32:19	VR2W-112610	A69-9001-1274	1
2012-09-18 06:05:53	2012-09-18 16:05:53	VR2W-112610	A69-9001-1274	1
2012-09-18 06:12:48	2012-09-18 16:12:48	VR2W-112610	A69-9001-1274	1
2012-09-18 06:16:36	2012-09-18 16:16:36	VR2W-112610	A69-9001-1274	1
2012-09-18 06:20:56	2012-09-18 16:20:56	VR2W-112610	A69-9001-1274	1
2012-09-18 06:28:54	2012-09-18 16:28:54	VR2W-112610	A69-9001-1274	1
2012-09-18 06:36:09	2012-09-18 16:36:09	VR2W-112610	A69-9001-1274	1
2012-09-18 06:40:25	2012-09-18 16:40:25	VR2W-112610	A69-9001-1274	1
2012-09-18 06:43:58	2012-09-18 16:43:58	VR2W-112610	A69-9001-1274	1
2012-09-18 21:12:38	2012-09-19 07:12:38	VR2W-112610	A69-9001-1274	1
2012-09-18 21:50:15	2012-09-19 07:50:15	VR2W-112610	A69-9001-1274	1
2012-09-18 21:53:38	2012-09-19 07:53:38	VR2W-112610	A69-9001-1274	1
2012-09-19 02:18:43	2012-09-19 12:18:43	VR2W-112610	A69-9001-1274	1
2012-09-19 06:05:45	2012-09-19 16:05:45	VR2W-112610	A69-9001-1274	1
2012-09-19 20:20:51	2012-09-20 06:20:51	VR2W-112610	A69-9001-1274	0
2012-09-19 20:38:32	2012-09-20 06:38:32	VR2W-112610	A69-9001-1274	1
2012-09-19 20:46:55	2012-09-20 06:46:55	VR2W-112610	A69-9001-1274	1
2012-09-19 21:23:49	2012-09-20 07:23:49	VR2W-112610	A69-9001-1274	1
2012-09-19 21:50:53	2012-09-20 07:50:53	VR2W-112610	A69-9001-1274	1
2012-09-20 06:03:25	2012-09-20 16:03:25	VR2W-112610	A69-9001-1274	1
2012-09-20 07:07:40	2012-09-20 17:07:40	VR2W-112610	A69-9001-1274	1
2012-09-20 07:38:31	2012-09-20 17:38:31	VR2W-112610	A69-9001-1274	1
2012-09-20 20:39:49	2012-09-21 06:39:49	VR2W-112610	A69-9001-1274	1
2012-09-20 20:52:47	2012-09-21 06:52:47	VR2W-112610	A69-9001-1274	1
2012-09-20 20:56:35	2012-09-21 06:56:35	VR2W-112610	A69-9001-1274	1
2012-09-20 21:08:54	2012-09-21 07:08:54	VR2W-112610	A69-9001-1274	1
2012-09-20 21:12:27	2012-09-21 07:12:27	VR2W-112610	A69-9001-1274	1
2012-09-20 21:37:29	2012-09-21 07:37:29	VR2W-112610	A69-9001-1274	1
2012-09-20 21:52:55	2012-09-21 07:52:55	VR2W-112610	A69-9001-1274	1
2012-09-20 21:59:44	2012-09-21 07:59:44	VR2W-112610	A69-9001-1274	1
2012-09-21 21:04:56	2012-09-22 07:04:56	VR2W-112610	A69-9001-1274	1
2012-09-21 21:08:59	2012-09-22 07:08:59	VR2W-112610	A69-9001-1274	1
2012-09-21 21:13:50	2012-09-22 07:13:50	VR2W-112610	A69-9001-1274	1
2012-09-21 21:18:35	2012-09-22 07:18:35	VR2W-112610	A69-9001-1274	1
2012-09-21 21:23:11	2012-09-22 07:23:11	VR2W-112610	A69-9001-1274	1
2012-09-21 21:27:26	2012-09-22 07:27:26	VR2W-112610	A69-9001-1274	1
2012-09-21 21:31:01	2012-09-22 07:31:01	VR2W-112610	A69-9001-1274	1
2012-09-21 21:46:59	2012-09-22 07:46:59	VR2W-112610	A69-9001-1274	1
2012-09-21 21:50:29	2012-09-22 07:50:29	VR2W-112610	A69-9001-1274	1
2012-09-21 21:58:23	2012-09-22 07:58:23	VR2W-112610	A69-9001-1274	1
2012-09-21 22:50:23	2012-09-22 08:50:23	VR2W-112610	A69-9001-1274	1
2012-09-22 02:13:51	2012-09-22 12:13:51	VR2W-112610	A69-9001-1274	1
2012-09-22 06:39:33	2012-09-22 16:39:33	VR2W-112610	A69-9001-1274	1
2012-09-22 20:25:33	2012-09-23 06:25:33	VR2W-112610	A69-9001-1274	0
2012-09-22 20:29:13	2012-09-23 06:29:13	VR2W-112610	A69-9001-1274	0
2012-09-22 20:33:15	2012-09-23 06:33:15	VR2W-112610	A69-9001-1274	1
2012-09-22 20:38:05	2012-09-23 06:38:05	VR2W-112610	A69-9001-1274	1
2012-09-22 20:42:48	2012-09-23 06:42:48	VR2W-112610	A69-9001-1274	1
2012-09-22 20:47:20	2012-09-23 06:47:20	VR2W-112610	A69-9001-1274	1
2012-09-22 20:54:44	2012-09-23 06:54:44	VR2W-112610	A69-9001-1274	1
2012-09-22 20:58:03	2012-09-23 06:58:03	VR2W-112610	A69-9001-1274	1
2012-09-22 21:01:25	2012-09-23 07:01:25	VR2W-112610	A69-9001-1274	1
2012-09-22 21:04:54	2012-09-23 07:04:54	VR2W-112610	A69-9001-1274	1
2012-09-22 21:12:43	2012-09-23 07:12:43	VR2W-112610	A69-9001-1274	1
2012-09-22 21:34:27	2012-09-23 07:34:27	VR2W-112613	A69-9001-1274	1
2012-09-22 22:27:43	2012-09-23 08:27:43	VR2W-112613	A69-9001-1274	1
2012-09-22 22:32:12	2012-09-23 08:32:12	VR2W-112610	A69-9001-1274	1
2012-09-22 23:28:41	2012-09-23 09:28:41	VR2W-112610	A69-9001-1274	1
2012-09-23 00:38:10	2012-09-23 10:38:10	VR2W-112610	A69-9001-1274	1
2012-09-23 07:34:01	2012-09-23 17:34:01	VR2W-112610	A69-9001-1274	1
2012-09-23 07:38:12	2012-09-23 17:38:12	VR2W-112610	A69-9001-1274	1
2012-09-23 08:07:18	2012-09-23 18:07:18	VR2W-112610	A69-9001-1274	1
2012-09-23 20:39:20	2012-09-24 06:39:20	VR2W-112610	A69-9001-1274	1
2012-09-23 20:43:08	2012-09-24 06:43:08	VR2W-112610	A69-9001-1274	1
2012-09-23 20:47:30	2012-09-24 06:47:30	VR2W-112610	A69-9001-1274	1
2012-09-23 20:51:19	2012-09-24 06:51:19	VR2W-112610	A69-9001-1274	1
2012-09-23 20:59:28	2012-09-24 06:59:28	VR2W-112610	A69-9001-1274	1
2012-09-23 21:11:36	2012-09-24 07:11:36	VR2W-112610	A69-9001-1274	1
2012-09-23 21:14:55	2012-09-24 07:14:55	VR2W-112610	A69-9001-1274	1
2012-09-23 21:18:19	2012-09-24 07:18:19	VR2W-112610	A69-9001-1274	1
2012-09-23 21:37:31	2012-09-24 07:37:31	VR2W-112613	A69-9001-1274	1
2012-09-23 21:51:05	2012-09-24 07:51:05	VR2W-112610	A69-9001-1274	1
2012-09-24 00:41:14	2012-09-24 10:41:14	VR2W-112610	A69-9001-1274	1
2012-09-24 00:54:51	2012-09-24 10:54:51	VR2W-112610	A69-9001-1274	1
2012-09-24 01:59:11	2012-09-24 11:59:11	VR2W-112610	A69-9001-1274	1
2012-09-24 02:15:38	2012-09-24 12:15:38	VR2W-112610	A69-9001-1274	1
2012-09-24 20:17:44	2012-09-25 06:17:44	VR2W-112610	A69-9001-1274	0
2012-09-24 20:22:14	2012-09-25 06:22:14	VR2W-112610	A69-9001-1274	0
2012-09-24 20:40:49	2012-09-25 06:40:49	VR2W-112610	A69-9001-1274	1
2012-09-24 20:49:45	2012-09-25 06:49:45	VR2W-112610	A69-9001-1274	1
2012-09-24 20:53:28	2012-09-25 06:53:28	VR2W-112610	A69-9001-1274	1
2012-09-24 20:57:38	2012-09-25 06:57:38	VR2W-112610	A69-9001-1274	1
2012-09-24 21:04:40	2012-09-25 07:04:40	VR2W-112610	A69-9001-1274	1
2012-09-24 21:08:36	2012-09-25 07:08:36	VR2W-112610	A69-9001-1274	1
2012-09-24 21:17:30	2012-09-25 07:17:30	VR2W-112610	A69-9001-1274	1
2012-09-25 00:50:38	2012-09-25 10:50:38	VR2W-112610	A69-9001-1274	1
2012-09-25 01:11:20	2012-09-25 11:11:20	VR2W-112610	A69-9001-1274	1
2012-09-25 01:37:53	2012-09-25 11:37:53	VR2W-112610	A69-9001-1274	1
2012-09-25 01:41:42	2012-09-25 11:41:42	VR2W-112610	A69-9001-1274	1
2012-09-25 02:11:51	2012-09-25 12:11:51	VR2W-112610	A69-9001-1274	1
2012-09-25 02:18:53	2012-09-25 12:18:53	VR2W-112610	A69-9001-1274	1
2012-09-25 02:27:21	2012-09-25 12:27:21	VR2W-112610	A69-9001-1274	1
2012-09-25 02:35:05	2012-09-25 12:35:05	VR2W-112610	A69-9001-1274	1
2012-09-25 02:50:24	2012-09-25 12:50:24	VR2W-112610	A69-9001-1274	1
2012-09-25 03:02:53	2012-09-25 13:02:53	VR2W-112610	A69-9001-1274	1
2012-09-25 03:06:37	2012-09-25 13:06:37	VR2W-112610	A69-9001-1274	1
2012-09-25 20:10:50	2012-09-26 06:10:50	VR2W-112610	A69-9001-1274	0
2012-09-25 20:27:27	2012-09-26 06:27:27	VR2W-112610	A69-9001-1274	0
2012-09-25 20:31:18	2012-09-26 06:31:18	VR2W-112610	A69-9001-1274	1
2012-09-25 20:35:45	2012-09-26 06:35:45	VR2W-112610	A69-9001-1274	1
2012-09-25 20:39:43	2012-09-26 06:39:43	VR2W-112610	A69-9001-1274	1
2012-09-25 20:48:50	2012-09-26 06:48:50	VR2W-112610	A69-9001-1274	1
2012-09-25 21:14:13	2012-09-26 07:14:13	VR2W-112610	A69-9001-1274	1
2012-09-25 21:23:35	2012-09-26 07:23:35	VR2W-112610	A69-9001-1274	1
2012-09-25 21:40:31	2012-09-26 07:40:31	VR2W-112610	A69-9001-1274	1
2012-09-26 20:18:24	2012-09-27 06:18:24	VR2W-112610	A69-9001-1274	0
2012-09-26 20:30:24	2012-09-27 06:30:24	VR2W-112610	A69-9001-1274	1
2012-09-26 20:34:33	2012-09-27 06:34:33	VR2W-112610	A69-9001-1274	1
2012-09-26 20:37:54	2012-09-27 06:37:54	VR2W-112610	A69-9001-1274	1
2012-09-26 20:41:21	2012-09-27 06:41:21	VR2W-112610	A69-9001-1274	1
2012-09-27 02:38:44	2012-09-27 12:38:44	VR2W-112610	A69-9001-1274	1
2012-09-27 02:42:47	2012-09-27 12:42:47	VR2W-112610	A69-9001-1274	1
2012-09-27 05:02:48	2012-09-27 15:02:48	VR2W-112610	A69-9001-1274	1
2012-09-27 20:31:57	2012-09-28 06:31:57	VR2W-112610	A69-9001-1274	1
2012-09-27 20:36:50	2012-09-28 06:36:50	VR2W-112610	A69-9001-1274	1
2012-09-27 20:41:40	2012-09-28 06:41:40	VR2W-112610	A69-9001-1274	1
2012-09-27 20:46:25	2012-09-28 06:46:25	VR2W-112610	A69-9001-1274	1
2012-09-27 21:02:29	2012-09-28 07:02:29	VR2W-112610	A69-9001-1274	1
2012-09-27 21:23:47	2012-09-28 07:23:47	VR2W-112614	A69-9001-1274	1
2012-09-28 02:11:32	2012-09-28 12:11:32	VR2W-112610	A69-9001-1274	1
2012-09-28 02:15:28	2012-09-28 12:15:28	VR2W-112610	A69-9001-1274	1
2012-09-28 02:24:24	2012-09-28 12:24:24	VR2W-112610	A69-9001-1274	1
2012-09-28 02:28:07	2012-09-28 12:28:07	VR2W-112610	A69-9001-1274	1
2012-09-28 03:07:31	2012-09-28 13:07:31	VR2W-112610	A69-9001-1274	1
2012-09-28 03:54:40	2012-09-28 13:54:40	VR2W-112610	A69-9001-1274	1
2012-09-28 04:03:35	2012-09-28 14:03:35	VR2W-112610	A69-9001-1274	1
2012-09-28 04:13:06	2012-09-28 14:13:06	VR2W-112610	A69-9001-1274	1
2012-09-28 04:17:34	2012-09-28 14:17:34	VR2W-112610	A69-9001-1274	1
2012-09-28 04:26:18	2012-09-28 14:26:18	VR2W-112610	A69-9001-1274	1
2012-09-28 06:49:23	2012-09-28 16:49:23	VR2W-112610	A69-9001-1274	1
2012-09-28 06:53:00	2012-09-28 16:53:00	VR2W-112610	A69-9001-1274	1
2012-09-28 20:20:53	2012-09-29 06:20:53	VR2W-112610	A69-9001-1274	0
2012-09-28 20:34:41	2012-09-29 06:34:41	VR2W-112610	A69-9001-1274	1
2012-09-29 02:46:03	2012-09-29 12:46:03	VR2W-112610	A69-9001-1274	1
2012-09-29 03:17:55	2012-09-29 13:17:55	VR2W-112610	A69-9001-1274	1
2012-09-29 03:51:14	2012-09-29 13:51:14	VR2W-112610	A69-9001-1274	1
2012-09-29 04:07:54	2012-09-29 14:07:54	VR2W-112610	A69-9001-1274	1
2012-09-29 05:05:10	2012-09-29 15:05:10	VR2W-112610	A69-9001-1274	1
2012-09-29 06:00:46	2012-09-29 16:00:46	VR2W-112610	A69-9001-1274	1
2012-09-29 07:26:02	2012-09-29 17:26:02	VR2W-112610	A69-9001-1274	1
2012-09-29 21:00:00	2012-09-30 07:00:00	VR2W-112618	A69-9001-1274	1
2012-09-29 21:08:43	2012-09-30 07:08:43	VR2W-112618	A69-9001-1274	1
2012-09-29 21:13:04	2012-09-30 07:13:04	VR2W-112617	A69-9001-1274	1
2012-09-29 21:27:44	2012-09-30 07:27:44	VR2W-112618	A69-9001-1274	1
2012-09-29 22:31:05	2012-09-30 08:31:05	VR2W-112613	A69-9001-1274	1
2012-09-30 03:54:57	2012-09-30 13:54:57	VR2W-112610	A69-9001-1274	1
2012-09-30 04:34:47	2012-09-30 14:34:47	VR2W-112610	A69-9001-1274	1
2012-09-30 04:59:05	2012-09-30 14:59:05	VR2W-112610	A69-9001-1274	1
2012-09-30 20:37:52	2012-10-01 06:37:52	VR2W-112610	A69-9001-1274	1
2012-09-30 21:26:51	2012-10-01 07:26:51	VR2W-112613	A69-9001-1274	1
2012-09-30 21:36:08	2012-10-01 07:36:08	VR2W-112613	A69-9001-1274	1
2012-09-30 21:43:45	2012-10-01 07:43:45	VR2W-112613	A69-9001-1274	1
2012-10-01 03:38:13	2012-10-01 13:38:13	VR2W-112610	A69-9001-1274	1
2012-10-01 04:10:26	2012-10-01 14:10:26	VR2W-112610	A69-9001-1274	1
2012-10-01 04:23:00	2012-10-01 14:23:00	VR2W-112610	A69-9001-1274	1
2012-10-01 04:27:47	2012-10-01 14:27:47	VR2W-112610	A69-9001-1274	1
2012-10-01 20:30:07	2012-10-02 06:30:07	VR2W-112610	A69-9001-1274	1
2012-10-01 21:24:31	2012-10-02 07:24:31	VR2W-112610	A69-9001-1274	1
2012-10-01 22:28:05	2012-10-02 08:28:05	VR2W-112616	A69-9001-1274	1
2012-10-02 20:30:40	2012-10-03 06:30:40	VR2W-112610	A69-9001-1274	1
2012-10-02 20:56:20	2012-10-03 06:56:20	VR2W-112610	A69-9001-1274	1
2012-10-02 21:19:50	2012-10-03 07:19:50	VR2W-112613	A69-9001-1274	1
2012-10-02 21:24:08	2012-10-03 07:24:08	VR2W-112613	A69-9001-1274	1
2012-10-02 21:27:47	2012-10-03 07:27:47	VR2W-112613	A69-9001-1274	1
2012-10-02 22:11:09	2012-10-03 08:11:09	VR2W-112611	A69-9001-1274	1
2012-10-03 20:48:03	2012-10-04 06:48:03	VR2W-112610	A69-9001-1274	1
2012-10-04 00:53:16	2012-10-04 10:53:16	VR2W-112610	A69-9001-1274	1
2012-10-04 05:29:03	2012-10-04 15:29:03	VR2W-112610	A69-9001-1274	1
2012-10-04 07:28:01	2012-10-04 17:28:01	VR2W-112610	A69-9001-1274	1
2012-10-04 23:52:48	2012-10-05 09:52:48	VR2W-112610	A69-9001-1274	1
2012-10-05 02:51:56	2012-10-05 12:51:56	VR2W-112610	A69-9001-1274	1
2012-10-05 06:50:01	2012-10-05 16:50:01	VR2W-112610	A69-9001-1274	1
2012-10-05 06:56:54	2012-10-05 16:56:54	VR2W-112610	A69-9001-1274	1
2012-10-05 07:00:39	2012-10-05 17:00:39	VR2W-112610	A69-9001-1274	1
2012-10-05 07:04:54	2012-10-05 17:04:54	VR2W-112610	A69-9001-1274	1
2012-10-05 07:16:42	2012-10-05 17:16:42	VR2W-112610	A69-9001-1274	1
2012-10-05 21:03:08	2012-10-06 07:03:08	VR2W-112610	A69-9001-1274	1
2012-10-06 02:57:32	2012-10-06 12:57:32	VR2W-112610	A69-9001-1274	1
2012-10-06 05:50:13	2012-10-06 15:50:13	VR2W-112610	A69-9001-1274	1
2012-10-06 20:19:25	2012-10-07 06:19:25	VR2W-112610	A69-9001-1274	0
2012-10-07 07:17:18	2012-10-07 17:17:18	VR2W-112610	A69-9001-1274	1
2012-10-07 21:44:16	2012-10-08 07:44:16	VR2W-112611	A69-9001-1274	1
2012-10-08 01:13:48	2012-10-08 11:13:48	VR2W-112610	A69-9001-1274	1
2012-10-08 20:05:01	2012-10-09 06:05:01	VR2W-112610	A69-9001-1274	0
2012-10-08 20:11:38	2012-10-09 06:11:38	VR2W-112610	A69-9001-1274	0
2012-10-08 20:15:04	2012-10-09 06:15:04	VR2W-112610	A69-9001-1274	0
2012-10-08 20:30:14	2012-10-09 06:30:14	VR2W-112612	A69-9001-1274	1
2012-10-09 02:07:23	2012-10-09 12:07:23	VR2W-112610	A69-9001-1274	1
2012-10-09 20:27:12	2012-10-10 06:27:12	VR2W-112610	A69-9001-1274	0
2012-10-09 20:50:35	2012-10-10 06:50:35	VR2W-112611	A69-9001-1274	1
2012-10-09 21:21:46	2012-10-10 07:21:46	VR2W-112611	A69-9001-1274	1
2012-10-11 01:09:43	2012-10-11 11:09:43	VR2W-112610	A69-9001-1274	1
2012-10-11 20:47:24	2012-10-12 06:47:24	VR2W-112614	A69-9001-1274	1
2012-10-11 21:59:44	2012-10-12 07:59:44	VR2W-112613	A69-9001-1274	1
2012-10-12 02:08:49	2012-10-12 12:08:49	VR2W-112610	A69-9001-1274	1
2012-10-12 03:16:54	2012-10-12 13:16:54	VR2W-112610	A69-9001-1274	1
2012-10-13 01:57:18	2012-10-13 11:57:18	VR2W-112610	A69-9001-1274	1
2012-10-13 20:39:53	2012-10-14 06:39:53	VR2W-112613	A69-9001-1274	1
2012-10-13 20:43:14	2012-10-14 06:43:14	VR2W-112613	A69-9001-1274	1
2012-10-13 20:46:41	2012-10-14 06:46:41	VR2W-112613	A69-9001-1274	1
2012-10-14 03:31:42	2012-10-14 13:31:42	VR2W-112610	A69-9001-1274	1
2012-10-14 04:10:01	2012-10-14 14:10:01	VR2W-112610	A69-9001-1274	1
2012-10-14 20:13:30	2012-10-15 06:13:30	VR2W-112610	A69-9001-1274	0
2012-10-14 20:17:07	2012-10-15 06:17:07	VR2W-112610	A69-9001-1274	0
2012-10-14 20:41:38	2012-10-15 06:41:38	VR2W-112611	A69-9001-1274	1
2012-10-14 21:12:36	2012-10-15 07:12:36	VR2W-112614	A69-9001-1274	1
2012-10-15 01:09:40	2012-10-15 11:09:40	VR2W-112610	A69-9001-1274	1
2012-10-15 03:00:14	2012-10-15 13:00:14	VR2W-112610	A69-9001-1274	1
2012-10-15 04:46:20	2012-10-15 14:46:20	VR2W-112610	A69-9001-1274	1
2012-10-15 05:00:55	2012-10-15 15:00:55	VR2W-112610	A69-9001-1274	1
2012-10-16 04:38:20	2012-10-16 14:38:20	VR2W-112610	A69-9001-1274	1
2012-10-16 04:56:52	2012-10-16 14:56:52	VR2W-112610	A69-9001-1274	1
2012-10-16 05:50:18	2012-10-16 15:50:18	VR2W-112610	A69-9001-1274	1
2012-10-18 06:45:14	2012-10-18 16:45:14	VR2W-112610	A69-9001-1274	1
2012-10-18 06:48:38	2012-10-18 16:48:38	VR2W-112610	A69-9001-1274	1
2012-10-19 03:59:04	2012-10-19 13:59:04	VR2W-112610	A69-9001-1274	1
2012-10-20 07:11:21	2012-10-20 17:11:21	VR2W-112610	A69-9001-1274	1
2012-10-20 21:04:53	2012-10-21 07:04:53	VR2W-112614	A69-9001-1274	1
2012-10-20 21:13:05	2012-10-21 07:13:05	VR2W-112613	A69-9001-1274	1
2012-10-20 21:51:48	2012-10-21 07:51:48	VR2W-112612	A69-9001-1274	1
2012-10-20 23:57:02	2012-10-21 09:57:02	VR2W-112610	A69-9001-1274	1
2012-10-21 20:51:18	2012-10-22 06:51:18	VR2W-112615	A69-9001-1274	1
2012-10-21 21:16:12	2012-10-22 07:16:12	VR2W-112612	A69-9001-1274	1
2012-10-22 20:01:17	2012-10-23 06:01:17	VR2W-112610	A69-9001-1274	0
2012-10-23 20:10:56	2012-10-24 06:10:56	VR2W-112610	A69-9001-1274	0
2012-10-23 20:56:26	2012-10-24 06:56:26	VR2W-112613	A69-9001-1274	1
2012-10-24 02:48:06	2012-10-24 12:48:06	VR2W-112610	A69-9001-1274	1
2012-10-24 20:30:13	2012-10-25 06:30:13	VR2W-112610	A69-9001-1274	1
2012-10-24 20:54:02	2012-10-25 06:54:02	VR2W-112612	A69-9001-1274	1
2012-10-25 02:10:31	2012-10-25 12:10:31	VR2W-112610	A69-9001-1274	1
2012-10-25 20:08:26	2012-10-26 06:08:26	VR2W-112610	A69-9001-1274	0
2012-10-26 04:57:38	2012-10-26 14:57:38	VR2W-112610	A69-9001-1274	1
2012-10-26 21:07:48	2012-10-27 07:07:48	VR2W-112614	A69-9001-1274	1
2012-10-26 21:16:30	2012-10-27 07:16:30	VR2W-112613	A69-9001-1274	1
2012-10-27 01:30:58	2012-10-27 11:30:58	VR2W-112610	A69-9001-1274	1
2012-10-28 20:39:23	2012-10-29 06:39:23	VR2W-112610	A69-9001-1274	1
2012-10-28 21:03:49	2012-10-29 07:03:49	VR2W-112616	A69-9001-1274	1
2012-10-28 21:40:35	2012-10-29 07:40:35	VR2W-112616	A69-9001-1274	1
2012-10-29 20:45:48	2012-10-30 06:45:48	VR2W-112610	A69-9001-1274	1
2012-10-29 21:23:39	2012-10-30 07:23:39	VR2W-112612	A69-9001-1274	1
2012-10-29 21:45:54	2012-10-30 07:45:54	VR2W-112614	A69-9001-1274	1
2012-10-30 06:53:05	2012-10-30 16:53:05	VR2W-112610	A69-9001-1274	1
2012-10-30 06:57:49	2012-10-30 16:57:49	VR2W-112610	A69-9001-1274	1
2012-10-30 07:09:43	2012-10-30 17:09:43	VR2W-112610	A69-9001-1274	1
2012-10-30 07:23:12	2012-10-30 17:23:12	VR2W-112610	A69-9001-1274	1
2012-10-30 21:08:16	2012-10-31 07:08:16	VR2W-112610	A69-9001-1274	1
2012-10-31 00:14:50	2012-10-31 10:14:50	VR2W-112610	A69-9001-1274	1
2012-10-31 21:06:40	2012-11-01 07:06:40	VR2W-112611	A69-9001-1274	1
2012-11-01 02:57:29	2012-11-01 12:57:29	VR2W-112610	A69-9001-1274	1
2012-11-01 03:17:54	2012-11-01 13:17:54	VR2W-112610	A69-9001-1274	1
2012-11-01 22:47:46	2012-11-02 08:47:46	VR2W-112611	A69-9001-1274	1
2012-11-02 20:39:23	2012-11-03 06:39:23	VR2W-112610	A69-9001-1274	1
2012-11-02 20:56:10	2012-11-03 06:56:10	VR2W-112610	A69-9001-1274	1
2012-11-02 21:09:42	2012-11-03 07:09:42	VR2W-112610	A69-9001-1274	1
2012-11-02 23:40:48	2012-11-03 09:40:48	VR2W-112610	A69-9001-1274	1
2012-11-03 02:09:18	2012-11-03 12:09:18	VR2W-112610	A69-9001-1274	1
2012-11-03 20:32:04	2012-11-04 06:32:04	VR2W-112610	A69-9001-1274	1
2012-11-03 20:35:26	2012-11-04 06:35:26	VR2W-112610	A69-9001-1274	1
2012-11-04 21:26:21	2012-11-05 07:26:21	VR2W-112614	A69-9001-1274	1
2012-11-04 22:08:02	2012-11-05 08:08:02	VR2W-112612	A69-9001-1274	1
2012-11-05 22:20:30	2012-11-06 08:20:30	VR2W-112610	A69-9001-1274	1
2012-11-09 21:13:06	2012-11-10 07:13:06	VR2W-112611	A69-9001-1274	1
2012-11-11 20:39:54	2012-11-12 06:39:54	VR2W-112614	A69-9001-1274	1
2012-11-13 20:36:26	2012-11-14 06:36:26	VR2W-112610	A69-9001-1274	1
2012-11-13 20:45:41	2012-11-14 06:45:41	VR2W-112610	A69-9001-1274	1
2012-11-13 22:12:13	2012-11-14 08:12:13	VR2W-112610	A69-9001-1274	1
2012-11-15 05:52:45	2012-11-15 15:52:45	VR2W-112610	A69-9001-1274	1
2012-11-15 19:58:12	2012-11-16 05:58:12	VR2W-112610	A69-9001-1274	0
2012-11-15 20:06:45	2012-11-16 06:06:45	VR2W-112610	A69-9001-1274	0
2012-11-16 06:58:50	2012-11-16 16:58:50	VR2W-112610	A69-9001-1274	1
2012-11-16 07:27:12	2012-11-16 17:27:12	VR2W-112610	A69-9001-1274	1
2012-11-16 07:58:46	2012-11-16 17:58:46	VR2W-112610	A69-9001-1274	1
2012-11-16 08:03:15	2012-11-16 18:03:15	VR2W-112610	A69-9001-1274	1
2012-11-16 08:07:18	2012-11-16 18:07:18	VR2W-112610	A69-9001-1274	1
2012-11-16 08:12:08	2012-11-16 18:12:08	VR2W-112610	A69-9001-1274	1
2012-11-16 17:05:19	2012-11-17 03:05:19	VR2W-112610	A69-9001-1274	0
2012-11-16 17:47:10	2012-11-17 03:47:10	VR2W-112610	A69-9001-1274	0
2012-11-16 18:19:32	2012-11-17 04:19:32	VR2W-112610	A69-9001-1274	0
2012-11-16 18:29:11	2012-11-17 04:29:11	VR2W-112610	A69-9001-1274	0
2012-11-16 18:33:50	2012-11-17 04:33:50	VR2W-112610	A69-9001-1274	0
2012-11-16 18:38:11	2012-11-17 04:38:11	VR2W-112610	A69-9001-1274	0
2012-11-16 18:41:59	2012-11-17 04:41:59	VR2W-112610	A69-9001-1274	0
2012-11-16 18:46:18	2012-11-17 04:46:18	VR2W-112610	A69-9001-1274	0
2012-11-16 18:50:00	2012-11-17 04:50:00	VR2W-112610	A69-9001-1274	0
2012-11-16 18:54:10	2012-11-17 04:54:10	VR2W-112610	A69-9001-1274	0
2012-11-16 18:57:32	2012-11-17 04:57:32	VR2W-112610	A69-9001-1274	0
2012-11-16 19:08:49	2012-11-17 05:08:49	VR2W-112610	A69-9001-1274	0
2012-11-16 20:10:18	2012-11-17 06:10:18	VR2W-112610	A69-9001-1274	0
2012-11-16 21:11:43	2012-11-17 07:11:43	VR2W-112613	A69-9001-1274	1
2012-11-17 06:26:19	2012-11-17 16:26:19	VR2W-112610	A69-9001-1274	1
2012-11-17 07:30:30	2012-11-17 17:30:30	VR2W-112610	A69-9001-1274	1
2012-11-17 07:49:34	2012-11-17 17:49:34	VR2W-112610	A69-9001-1274	1
2012-11-17 07:58:03	2012-11-17 17:58:03	VR2W-112610	A69-9001-1274	1
2012-11-17 20:04:00	2012-11-18 06:04:00	VR2W-112610	A69-9001-1274	0
2012-11-18 07:05:21	2012-11-18 17:05:21	VR2W-112610	A69-9001-1274	1
2012-11-18 20:42:29	2012-11-19 06:42:29	VR2W-112610	A69-9001-1274	1
2012-11-18 20:54:49	2012-11-19 06:54:49	VR2W-112610	A69-9001-1274	1
2012-11-18 20:59:35	2012-11-19 06:59:35	VR2W-112610	A69-9001-1274	1
2012-11-18 21:21:01	2012-11-19 07:21:01	VR2W-112610	A69-9001-1274	1
2012-11-18 21:25:44	2012-11-19 07:25:44	VR2W-112610	A69-9001-1274	1
2012-11-18 23:19:31	2012-11-19 09:19:31	VR2W-112610	A69-9001-1274	1
2012-11-19 06:53:04	2012-11-19 16:53:04	VR2W-112610	A69-9001-1274	1
2012-11-19 20:10:40	2012-11-20 06:10:40	VR2W-112610	A69-9001-1274	0
2012-11-19 21:51:20	2012-11-20 07:51:20	VR2W-112610	A69-9001-1274	1
2012-11-21 20:27:41	2012-11-22 06:27:41	VR2W-112610	A69-9001-1274	0
2012-11-21 23:50:23	2012-11-22 09:50:23	VR2W-112610	A69-9001-1274	1
2012-11-22 00:05:59	2012-11-22 10:05:59	VR2W-112610	A69-9001-1274	1
2012-11-23 01:31:01	2012-11-23 11:31:01	VR2W-112610	A69-9001-1274	1
2012-11-23 03:30:37	2012-11-23 13:30:37	VR2W-112610	A69-9001-1274	1
2012-11-25 03:32:45	2012-11-25 13:32:45	VR2W-112610	A69-9001-1274	1
2012-11-26 20:43:42	2012-11-27 06:43:42	VR2W-112610	A69-9001-1274	1
2012-11-27 19:54:10	2012-11-28 05:54:10	VR2W-112610	A69-9001-1274	0
2012-11-27 20:05:47	2012-11-28 06:05:47	VR2W-112610	A69-9001-1274	0
2012-11-28 03:34:40	2012-11-28 13:34:40	VR2W-112610	A69-9001-1274	1
2012-11-28 03:53:51	2012-11-28 13:53:51	VR2W-112610	A69-9001-1274	1
2012-11-28 07:29:46	2012-11-28 17:29:46	VR2W-112610	A69-9001-1274	1
2012-11-29 20:16:31	2012-11-30 06:16:31	VR2W-112610	A69-9001-1274	0
2012-11-29 20:46:23	2012-11-30 06:46:23	VR2W-112610	A69-9001-1274	1
2012-11-29 20:58:43	2012-11-30 06:58:43	VR2W-112610	A69-9001-1274	1
2012-11-30 20:29:14	2012-12-01 06:29:14	VR2W-112610	A69-9001-1274	0
2012-11-30 20:48:11	2012-12-01 06:48:11	VR2W-112610	A69-9001-1274	1
2012-11-30 21:37:50	2012-12-01 07:37:50	VR2W-112611	A69-9001-1274	1
2012-12-01 20:23:35	2012-12-02 06:23:35	VR2W-112610	A69-9001-1274	0
2012-12-02 20:05:06	2012-12-03 06:05:06	VR2W-112610	A69-9001-1274	0
2012-12-02 20:39:39	2012-12-03 06:39:39	VR2W-112610	A69-9001-1274	1
2012-12-03 19:39:50	2012-12-04 05:39:50	VR2W-112610	A69-9001-1274	0
2012-12-03 19:44:24	2012-12-04 05:44:24	VR2W-112610	A69-9001-1274	0
2012-12-03 19:52:07	2012-12-04 05:52:07	VR2W-112610	A69-9001-1274	0
2012-12-03 20:25:57	2012-12-04 06:25:57	VR2W-112610	A69-9001-1274	0
2012-12-04 07:05:34	2012-12-04 17:05:34	VR2W-112610	A69-9001-1274	1
2012-12-06 08:36:06	2012-12-06 18:36:06	VR2W-112610	A69-9001-1274	0
2012-12-06 19:40:33	2012-12-07 05:40:33	VR2W-112610	A69-9001-1274	0
2012-12-06 19:50:56	2012-12-07 05:50:56	VR2W-112610	A69-9001-1274	0
2012-12-06 20:11:59	2012-12-07 06:11:59	VR2W-112610	A69-9001-1274	0
2012-12-06 20:33:00	2012-12-07 06:33:00	VR2W-112610	A69-9001-1274	1
2012-12-07 06:29:03	2012-12-07 16:29:03	VR2W-112610	A69-9001-1274	1
2012-12-07 20:25:09	2012-12-08 06:25:09	VR2W-112610	A69-9001-1274	0
2012-12-08 04:58:32	2012-12-08 14:58:32	VR2W-112610	A69-9001-1274	1
2012-12-08 20:01:41	2012-12-09 06:01:41	VR2W-112610	A69-9001-1274	0
2012-12-08 20:05:16	2012-12-09 06:05:16	VR2W-112610	A69-9001-1274	0
2012-12-08 20:31:36	2012-12-09 06:31:36	VR2W-112613	A69-9001-1274	1
2012-12-08 20:52:35	2012-12-09 06:52:35	VR2W-112610	A69-9001-1274	1
2012-12-08 21:00:32	2012-12-09 07:00:32	VR2W-112610	A69-9001-1274	1
2012-12-09 04:02:56	2012-12-09 14:02:56	VR2W-112610	A69-9001-1274	1
2012-12-09 20:13:10	2012-12-10 06:13:10	VR2W-112610	A69-9001-1274	0
2012-12-09 20:17:56	2012-12-10 06:17:56	VR2W-112610	A69-9001-1274	0
2012-12-09 20:22:33	2012-12-10 06:22:33	VR2W-112610	A69-9001-1274	0
2012-12-09 20:26:49	2012-12-10 06:26:49	VR2W-112610	A69-9001-1274	0
2012-12-10 06:59:55	2012-12-10 16:59:55	VR2W-112610	A69-9001-1274	1
2012-12-10 08:00:00	2012-12-10 18:00:00	VR2W-112610	A69-9001-1274	1
2012-12-10 20:23:42	2012-12-11 06:23:42	VR2W-112610	A69-9001-1274	0
2012-12-10 20:27:06	2012-12-11 06:27:06	VR2W-112610	A69-9001-1274	0
2012-12-10 20:55:09	2012-12-11 06:55:09	VR2W-112610	A69-9001-1274	1
2012-12-11 02:45:47	2012-12-11 12:45:47	VR2W-112610	A69-9001-1274	1
2012-12-11 04:47:44	2012-12-11 14:47:44	VR2W-112610	A69-9001-1274	1
2012-12-11 07:16:53	2012-12-11 17:16:53	VR2W-112610	A69-9001-1274	1
2012-12-11 20:02:12	2012-12-12 06:02:12	VR2W-112610	A69-9001-1274	0
2012-12-11 20:09:56	2012-12-12 06:09:56	VR2W-112610	A69-9001-1274	0
2012-12-11 20:13:44	2012-12-12 06:13:44	VR2W-112610	A69-9001-1274	0
2012-12-11 20:18:02	2012-12-12 06:18:02	VR2W-112610	A69-9001-1274	0
2012-12-11 21:28:42	2012-12-12 07:28:42	VR2W-112610	A69-9001-1274	1
2012-12-12 19:46:52	2012-12-13 05:46:52	VR2W-112610	A69-9001-1274	0
2012-12-12 20:16:54	2012-12-13 06:16:54	VR2W-112610	A69-9001-1274	0
2012-12-12 20:40:21	2012-12-13 06:40:21	VR2W-112610	A69-9001-1274	1
2012-12-12 20:44:26	2012-12-13 06:44:26	VR2W-112610	A69-9001-1274	1
2012-12-12 20:54:15	2012-12-13 06:54:15	VR2W-112610	A69-9001-1274	1
2012-12-12 21:03:55	2012-12-13 07:03:55	VR2W-112610	A69-9001-1274	1
2012-12-12 21:08:37	2012-12-13 07:08:37	VR2W-112610	A69-9001-1274	1
2012-12-12 21:13:04	2012-12-13 07:13:04	VR2W-112610	A69-9001-1274	1
2012-12-12 22:04:42	2012-12-13 08:04:42	VR2W-112610	A69-9001-1274	1
2012-12-13 20:33:18	2012-12-14 06:33:18	VR2W-112610	A69-9001-1274	1
2012-12-13 21:43:18	2012-12-14 07:43:18	VR2W-112610	A69-9001-1274	1
2012-12-13 22:59:53	2012-12-14 08:59:53	VR2W-112610	A69-9001-1274	1
2012-12-14 02:58:42	2012-12-14 12:58:42	VR2W-112610	A69-9001-1274	1
2012-12-14 20:24:30	2012-12-15 06:24:30	VR2W-112610	A69-9001-1274	0
2012-12-14 20:46:15	2012-12-15 06:46:15	VR2W-112610	A69-9001-1274	1
2012-12-14 21:28:58	2012-12-15 07:28:58	VR2W-112610	A69-9001-1274	1
2012-12-15 06:15:04	2012-12-15 16:15:04	VR2W-112610	A69-9001-1274	1
2012-12-15 19:54:16	2012-12-16 05:54:16	VR2W-112610	A69-9001-1274	0
2012-12-17 20:09:02	2012-12-18 06:09:02	VR2W-112610	A69-9001-1274	0
2012-12-17 20:12:54	2012-12-18 06:12:54	VR2W-112610	A69-9001-1274	0
2012-12-17 20:17:22	2012-12-18 06:17:22	VR2W-112610	A69-9001-1274	0
2012-12-17 20:21:26	2012-12-18 06:21:26	VR2W-112610	A69-9001-1274	0
2012-12-17 20:31:04	2012-12-18 06:31:04	VR2W-112610	A69-9001-1274	1
2012-12-17 20:40:05	2012-12-18 06:40:05	VR2W-112610	A69-9001-1274	1
2012-12-18 20:08:58	2012-12-19 06:08:58	VR2W-112610	A69-9001-1274	0
2012-12-18 20:13:40	2012-12-19 06:13:40	VR2W-112610	A69-9001-1274	0
2012-12-19 20:00:13	2012-12-20 06:00:13	VR2W-112610	A69-9001-1274	0
2012-12-19 21:57:30	2012-12-20 07:57:30	VR2W-112610	A69-9001-1274	1
2012-12-20 04:24:42	2012-12-20 14:24:42	VR2W-112610	A69-9001-1274	1
2012-12-21 20:00:24	2012-12-22 06:00:24	VR2W-112610	A69-9001-1274	0
2012-12-21 20:24:16	2012-12-22 06:24:16	VR2W-112610	A69-9001-1274	0
2012-12-21 20:29:09	2012-12-22 06:29:09	VR2W-112610	A69-9001-1274	0
2012-12-21 20:34:00	2012-12-22 06:34:00	VR2W-112610	A69-9001-1274	1
2012-12-22 07:54:14	2012-12-22 17:54:14	VR2W-112610	A69-9001-1274	1
2012-12-22 19:56:43	2012-12-23 05:56:43	VR2W-112610	A69-9001-1274	0
2012-12-25 04:07:19	2012-12-25 14:07:19	VR2W-112610	A69-9001-1274	1
2012-12-27 21:25:22	2012-12-28 07:25:22	VR2W-112610	A69-9001-1274	1
2012-12-31 04:10:18	2012-12-31 14:10:18	VR2W-112610	A69-9001-1274	1
2013-01-02 20:20:00	2013-01-03 06:20:00	VR2W-112610	A69-9001-1274	0
2013-01-09 02:11:00	2013-01-09 12:11:00	VR2W-112610	A69-9001-1274	1
2013-01-10 03:47:44	2013-01-10 13:47:44	VR2W-112610	A69-9001-1274	1
2013-01-11 04:38:50	2013-01-11 14:38:50	VR2W-112610	A69-9001-1274	1
2013-01-14 07:14:56	2013-01-14 17:14:56	VR2W-112610	A69-9001-1274	1
2013-01-14 08:31:16	2013-01-14 18:31:16	VR2W-112610	A69-9001-1274	0
2013-01-14 08:38:33	2013-01-14 18:38:33	VR2W-112610	A69-9001-1274	0
2013-01-14 21:26:41	2013-01-15 07:26:41	VR2W-112610	A69-9001-1274	1
2013-01-14 22:19:07	2013-01-15 08:19:07	VR2W-112610	A69-9001-1274	1
2013-01-15 21:53:46	2013-01-16 07:53:46	VR2W-112610	A69-9001-1274	1
2013-01-17 22:34:50	2013-01-18 08:34:50	VR2W-112610	A69-9001-1274	1
2013-01-18 04:35:52	2013-01-18 14:35:52	VR2W-112610	A69-9001-1274	1
2013-01-19 00:43:21	2013-01-19 10:43:21	VR2W-112611	A69-9001-1274	1
2013-01-19 21:09:41	2013-01-20 07:09:41	VR2W-112616	A69-9001-1274	1
2013-01-19 22:47:05	2013-01-20 08:47:05	VR2W-112610	A69-9001-1274	1
2013-01-20 00:28:00	2013-01-20 10:28:00	VR2W-112610	A69-9001-1274	1
2013-01-20 03:47:22	2013-01-20 13:47:22	VR2W-112610	A69-9001-1274	1
2013-01-20 05:58:14	2013-01-20 15:58:14	VR2W-112610	A69-9001-1274	1
2013-01-20 07:11:20	2013-01-20 17:11:20	VR2W-112610	A69-9001-1274	1
2013-01-20 22:49:58	2013-01-21 08:49:58	VR2W-112610	A69-9001-1274	1
2013-01-20 22:53:29	2013-01-21 08:53:29	VR2W-112610	A69-9001-1274	1
2013-01-20 23:14:13	2013-01-21 09:14:13	VR2W-112612	A69-9001-1274	1
2013-01-20 23:27:40	2013-01-21 09:27:40	VR2W-112613	A69-9001-1274	1
2013-01-22 04:04:20	2013-01-22 14:04:20	VR2W-112610	A69-9001-1274	1
2013-01-24 22:38:14	2013-01-25 08:38:14	VR2W-112610	A69-9001-1274	1
2013-01-25 02:04:06	2013-01-25 12:04:06	VR2W-112610	A69-9001-1274	1
2013-01-25 03:39:34	2013-01-25 13:39:34	VR2W-112610	A69-9001-1274	1
2013-01-25 03:46:33	2013-01-25 13:46:33	VR2W-112610	A69-9001-1274	1
2013-01-25 04:24:33	2013-01-25 14:24:33	VR2W-112610	A69-9001-1274	1
2013-01-25 22:09:55	2013-01-26 08:09:55	VR2W-112610	A69-9001-1274	1
2013-01-26 02:46:38	2013-01-26 12:46:38	VR2W-112610	A69-9001-1274	1
2013-01-26 03:59:15	2013-01-26 13:59:15	VR2W-112610	A69-9001-1274	1
2013-01-26 21:07:21	2013-01-27 07:07:21	VR2W-112616	A69-9001-1274	1
2013-01-26 23:50:58	2013-01-27 09:50:58	VR2W-112610	A69-9001-1274	1
2013-01-27 01:29:12	2013-01-27 11:29:12	VR2W-112610	A69-9001-1274	1
2013-01-27 02:42:57	2013-01-27 12:42:57	VR2W-112610	A69-9001-1274	1
2013-01-27 05:33:33	2013-01-27 15:33:33	VR2W-112610	A69-9001-1274	1
2013-01-27 05:40:07	2013-01-27 15:40:07	VR2W-112610	A69-9001-1274	1
2013-01-27 05:43:25	2013-01-27 15:43:25	VR2W-112610	A69-9001-1274	1
2013-01-27 05:46:45	2013-01-27 15:46:45	VR2W-112610	A69-9001-1274	1
2013-01-27 05:50:07	2013-01-27 15:50:07	VR2W-112610	A69-9001-1274	1
2013-01-27 05:53:39	2013-01-27 15:53:39	VR2W-112610	A69-9001-1274	1
2013-01-28 03:31:34	2013-01-28 13:31:34	VR2W-112610	A69-9001-1274	1
2013-01-28 03:35:06	2013-01-28 13:35:06	VR2W-112610	A69-9001-1274	1
2013-01-28 03:43:25	2013-01-28 13:43:25	VR2W-112610	A69-9001-1274	1
2013-01-28 20:43:04	2013-01-29 06:43:04	VR2W-112616	A69-9001-1274	1
2013-01-28 21:31:21	2013-01-29 07:31:21	VR2W-112612	A69-9001-1274	1
2013-01-30 06:09:06	2013-01-30 16:09:06	VR2W-112610	A69-9001-1274	1
2013-01-31 02:23:10	2013-01-31 12:23:10	VR2W-112610	A69-9001-1274	1
2013-01-31 04:54:29	2013-01-31 14:54:29	VR2W-112610	A69-9001-1274	1
2013-01-31 20:34:01	2013-02-01 06:34:01	VR2W-112610	A69-9001-1274	1
2013-01-31 21:11:55	2013-02-01 07:11:55	VR2W-112611	A69-9001-1274	1
2013-01-31 22:09:29	2013-02-01 08:09:29	VR2W-112610	A69-9001-1274	1
2013-02-01 07:12:25	2013-02-01 17:12:25	VR2W-112610	A69-9001-1274	1
2013-02-01 07:15:48	2013-02-01 17:15:48	VR2W-112610	A69-9001-1274	1
2013-02-01 20:22:34	2013-02-02 06:22:34	VR2W-112610	A69-9001-1274	0
2013-02-01 21:02:42	2013-02-02 07:02:42	VR2W-112613	A69-9001-1274	1
2013-02-03 02:51:20	2013-02-03 12:51:20	VR2W-112610	A69-9001-1274	1
2013-02-03 05:18:35	2013-02-03 15:18:35	VR2W-112610	A69-9001-1274	1
2013-02-03 20:25:41	2013-02-04 06:25:41	VR2W-112610	A69-9001-1274	0
2013-02-06 02:42:44	2013-02-06 12:42:44	VR2W-112610	A69-9001-1274	1
2013-02-06 23:37:55	2013-02-07 09:37:55	VR2W-112610	A69-9001-1274	1
2013-02-07 02:43:00	2013-02-07 12:43:00	VR2W-112610	A69-9001-1274	1
2013-02-08 03:01:18	2013-02-08 13:01:18	VR2W-112610	A69-9001-1274	1
2013-02-08 20:47:06	2013-02-09 06:47:06	VR2W-112610	A69-9001-1274	1
2013-02-08 21:33:47	2013-02-09 07:33:47	VR2W-112610	A69-9001-1274	1
2013-02-09 04:09:04	2013-02-09 14:09:04	VR2W-112610	A69-9001-1274	1
2013-02-09 04:46:42	2013-02-09 14:46:42	VR2W-112610	A69-9001-1274	1
2013-02-10 03:23:48	2013-02-10 13:23:48	VR2W-112610	A69-9001-1274	1
2013-02-10 23:21:21	2013-02-11 09:21:21	VR2W-112610	A69-9001-1274	1
2013-02-10 23:47:07	2013-02-11 09:47:07	VR2W-112610	A69-9001-1274	1
