# Supplementary material for: Simulated Macro-Algal Outbreak Triggers a Large-Scale Response on Coral Reefs
Source: PLoS One. 2015 Jul 14;10(7):e0132895. doi: 10.1371/journal.pone.0132895 (PMC4501832; doi:10.1371/journal.pone.0132895)
Supplement: S1 Dataset — Data has been separated into three sub-folders; video data, visual transect data and individual fishes’ acoustic detection data. (ZIP) [file pone.0132895.s001.zip › Raw Data/Spatial/Scarid/Processed/6484MS.xlsx]

## Sheet: 6484MS.csv
ï»¿Date and Time (UTC)	Local time	Receiver	Transmitter	Day/night code
	10			06:30:00
	2011-04-21			18:30:00
2012-09-08 22:56:57	2012-09-09 08:56:57	VR2W-112610	A69-1601-6484	1
2012-09-09 00:00:57	2012-09-09 10:00:57	VR2W-112610	A69-1601-6484	1
2012-09-09 00:58:50	2012-09-09 10:58:50	VR2W-112610	A69-1601-6484	1
2012-09-09 01:37:53	2012-09-09 11:37:53	VR2W-112610	A69-1601-6484	1
2012-09-09 02:58:53	2012-09-09 12:58:53	VR2W-112611	A69-1601-6484	1
2012-09-09 04:34:27	2012-09-09 14:34:27	VR2W-112610	A69-1601-6484	1
2012-09-09 05:09:19	2012-09-09 15:09:19	VR2W-112610	A69-1601-6484	1
2012-09-09 05:54:00	2012-09-09 15:54:00	VR2W-112610	A69-1601-6484	1
2012-09-09 06:22:34	2012-09-09 16:22:34	VR2W-112610	A69-1601-6484	1
2012-09-10 02:08:56	2012-09-10 12:08:56	VR2W-112610	A69-1601-6484	1
2012-09-10 05:44:22	2012-09-10 15:44:22	VR2W-112610	A69-1601-6484	1
2012-09-11 01:16:47	2012-09-11 11:16:47	VR2W-112610	A69-1601-6484	1
2012-09-11 02:02:47	2012-09-11 12:02:47	VR2W-112610	A69-1601-6484	1
2012-09-11 02:15:06	2012-09-11 12:15:06	VR2W-112610	A69-1601-6484	1
2012-09-11 02:27:28	2012-09-11 12:27:28	VR2W-112610	A69-1601-6484	1
2012-09-11 03:24:59	2012-09-11 13:24:59	VR2W-112610	A69-1601-6484	1
2012-09-11 03:59:44	2012-09-11 13:59:44	VR2W-112610	A69-1601-6484	1
2012-09-11 04:58:01	2012-09-11 14:58:01	VR2W-112610	A69-1601-6484	1
2012-09-11 21:49:19	2012-09-12 07:49:19	VR2W-112610	A69-1601-6484	1
2012-09-11 21:53:40	2012-09-12 07:53:40	VR2W-112610	A69-1601-6484	1
2012-09-12 00:52:28	2012-09-12 10:52:28	VR2W-112610	A69-1601-6484	1
2012-09-12 02:01:53	2012-09-12 12:01:53	VR2W-112610	A69-1601-6484	1
2012-09-12 03:31:05	2012-09-12 13:31:05	VR2W-112610	A69-1601-6484	1
2012-09-12 20:49:08	2012-09-13 06:49:08	VR2W-112610	A69-1601-6484	1
2012-09-12 20:57:05	2012-09-13 06:57:05	VR2W-112610	A69-1601-6484	1
2012-09-12 21:04:33	2012-09-13 07:04:33	VR2W-112610	A69-1601-6484	1
2012-09-12 21:19:08	2012-09-13 07:19:08	VR2W-112610	A69-1601-6484	1
2012-09-12 21:55:36	2012-09-13 07:55:36	VR2W-112610	A69-1601-6484	1
2012-09-12 21:59:49	2012-09-13 07:59:49	VR2W-112610	A69-1601-6484	1
2012-09-12 22:11:39	2012-09-13 08:11:39	VR2W-112610	A69-1601-6484	1
2012-09-13 01:02:45	2012-09-13 11:02:45	VR2W-112610	A69-1601-6484	1
2012-09-13 01:14:57	2012-09-13 11:14:57	VR2W-112610	A69-1601-6484	1
2012-09-13 01:33:19	2012-09-13 11:33:19	VR2W-112611	A69-1601-6484	1
2012-09-13 01:59:07	2012-09-13 11:59:07	VR2W-112611	A69-1601-6484	1
2012-09-13 02:48:01	2012-09-13 12:48:01	VR2W-112610	A69-1601-6484	1
2012-09-13 03:07:17	2012-09-13 13:07:17	VR2W-112610	A69-1601-6484	1
2012-09-13 03:24:42	2012-09-13 13:24:42	VR2W-112611	A69-1601-6484	1
2012-09-13 03:28:08	2012-09-13 13:28:08	VR2W-112611	A69-1601-6484	1
2012-09-13 03:33:44	2012-09-13 13:33:44	VR2W-112610	A69-1601-6484	1
2012-09-13 03:42:37	2012-09-13 13:42:37	VR2W-112610	A69-1601-6484	1
2012-09-13 03:53:53	2012-09-13 13:53:53	VR2W-112610	A69-1601-6484	1
2012-09-13 03:57:30	2012-09-13 13:57:30	VR2W-112610	A69-1601-6484	1
2012-09-13 04:30:01	2012-09-13 14:30:01	VR2W-112610	A69-1601-6484	1
2012-09-13 04:43:31	2012-09-13 14:43:31	VR2W-112610	A69-1601-6484	1
2012-09-13 06:17:36	2012-09-13 16:17:36	VR2W-112610	A69-1601-6484	1
2012-09-13 07:39:58	2012-09-13 17:39:58	VR2W-112610	A69-1601-6484	1
2012-09-13 11:07:14	2012-09-13 21:07:14	VR2W-112610	A69-1601-6484	0
2012-09-13 11:57:06	2012-09-13 21:57:06	VR2W-112610	A69-1601-6484	0
2012-09-13 13:31:15	2012-09-13 23:31:15	VR2W-112610	A69-1601-6484	0
2012-09-13 13:57:40	2012-09-13 23:57:40	VR2W-112610	A69-1601-6484	0
2012-09-13 14:20:29	2012-09-14 00:20:29	VR2W-112610	A69-1601-6484	0
2012-09-13 15:12:20	2012-09-14 01:12:20	VR2W-112610	A69-1601-6484	0
2012-09-13 15:15:37	2012-09-14 01:15:37	VR2W-112610	A69-1601-6484	0
2012-09-13 15:22:24	2012-09-14 01:22:24	VR2W-112610	A69-1601-6484	0
2012-09-13 16:41:43	2012-09-14 02:41:43	VR2W-112610	A69-1601-6484	0
2012-09-13 17:09:57	2012-09-14 03:09:57	VR2W-112610	A69-1601-6484	0
2012-09-13 17:49:44	2012-09-14 03:49:44	VR2W-112610	A69-1601-6484	0
2012-09-13 18:23:33	2012-09-14 04:23:33	VR2W-112610	A69-1601-6484	0
2012-09-13 20:20:14	2012-09-14 06:20:14	VR2W-112610	A69-1601-6484	0
2012-09-13 20:28:45	2012-09-14 06:28:45	VR2W-112610	A69-1601-6484	0
2012-09-13 20:33:36	2012-09-14 06:33:36	VR2W-112610	A69-1601-6484	1
2012-09-13 20:38:24	2012-09-14 06:38:24	VR2W-112610	A69-1601-6484	1
2012-09-13 20:43:07	2012-09-14 06:43:07	VR2W-112610	A69-1601-6484	1
2012-09-13 20:47:40	2012-09-14 06:47:40	VR2W-112610	A69-1601-6484	1
2012-09-13 20:55:24	2012-09-14 06:55:24	VR2W-112610	A69-1601-6484	1
2012-09-13 20:59:14	2012-09-14 06:59:14	VR2W-112610	A69-1601-6484	1
2012-09-13 21:12:16	2012-09-14 07:12:16	VR2W-112610	A69-1601-6484	1
2012-09-13 23:12:07	2012-09-14 09:12:07	VR2W-112610	A69-1601-6484	1
2012-09-13 23:54:55	2012-09-14 09:54:55	VR2W-112610	A69-1601-6484	1
2012-09-14 00:37:04	2012-09-14 10:37:04	VR2W-112610	A69-1601-6484	1
2012-09-14 00:50:18	2012-09-14 10:50:18	VR2W-112610	A69-1601-6484	1
2012-09-14 01:03:17	2012-09-14 11:03:17	VR2W-112610	A69-1601-6484	1
2012-09-14 02:39:28	2012-09-14 12:39:28	VR2W-112610	A69-1601-6484	1
2012-09-14 02:44:18	2012-09-14 12:44:18	VR2W-112610	A69-1601-6484	1
2012-09-14 02:58:08	2012-09-14 12:58:08	VR2W-112610	A69-1601-6484	1
2012-09-14 03:54:45	2012-09-14 13:54:45	VR2W-112610	A69-1601-6484	1
2012-09-14 04:15:57	2012-09-14 14:15:57	VR2W-112610	A69-1601-6484	1
2012-09-14 04:19:36	2012-09-14 14:19:36	VR2W-112610	A69-1601-6484	1
2012-09-14 04:30:15	2012-09-14 14:30:15	VR2W-112610	A69-1601-6484	1
2012-09-14 04:53:47	2012-09-14 14:53:47	VR2W-112610	A69-1601-6484	1
2012-09-14 06:45:46	2012-09-14 16:45:46	VR2W-112610	A69-1601-6484	1
2012-09-14 06:49:51	2012-09-14 16:49:51	VR2W-112610	A69-1601-6484	1
2012-09-14 07:27:31	2012-09-14 17:27:31	VR2W-112610	A69-1601-6484	1
2012-09-14 20:28:31	2012-09-15 06:28:31	VR2W-112610	A69-1601-6484	0
2012-09-14 20:37:33	2012-09-15 06:37:33	VR2W-112610	A69-1601-6484	1
2012-09-14 20:41:27	2012-09-15 06:41:27	VR2W-112610	A69-1601-6484	1
2012-09-14 23:41:29	2012-09-15 09:41:29	VR2W-112610	A69-1601-6484	1
2012-09-15 00:56:07	2012-09-15 10:56:07	VR2W-112610	A69-1601-6484	1
2012-09-15 01:00:12	2012-09-15 11:00:12	VR2W-112610	A69-1601-6484	1
2012-09-15 01:03:29	2012-09-15 11:03:29	VR2W-112610	A69-1601-6484	1
2012-09-15 01:06:50	2012-09-15 11:06:50	VR2W-112610	A69-1601-6484	1
2012-09-15 02:01:30	2012-09-15 12:01:30	VR2W-112610	A69-1601-6484	1
2012-09-15 02:24:58	2012-09-15 12:24:58	VR2W-112610	A69-1601-6484	1
2012-09-15 02:39:53	2012-09-15 12:39:53	VR2W-112610	A69-1601-6484	1
2012-09-15 03:08:42	2012-09-15 13:08:42	VR2W-112610	A69-1601-6484	1
2012-09-15 03:25:07	2012-09-15 13:25:07	VR2W-112610	A69-1601-6484	1
2012-09-15 03:45:28	2012-09-15 13:45:28	VR2W-112610	A69-1601-6484	1
2012-09-15 04:44:43	2012-09-15 14:44:43	VR2W-112610	A69-1601-6484	1
2012-09-15 04:56:00	2012-09-15 14:56:00	VR2W-112610	A69-1601-6484	1
2012-09-15 04:59:38	2012-09-15 14:59:38	VR2W-112610	A69-1601-6484	1
2012-09-15 05:20:02	2012-09-15 15:20:02	VR2W-112611	A69-1601-6484	1
2012-09-15 05:30:15	2012-09-15 15:30:15	VR2W-112610	A69-1601-6484	1
2012-09-15 05:58:17	2012-09-15 15:58:17	VR2W-112610	A69-1601-6484	1
2012-09-15 06:18:08	2012-09-15 16:18:08	VR2W-112610	A69-1601-6484	1
2012-09-15 06:51:17	2012-09-15 16:51:17	VR2W-112610	A69-1601-6484	1
2012-09-16 02:37:02	2012-09-16 12:37:02	VR2W-112611	A69-1601-6484	1
2012-09-16 02:44:27	2012-09-16 12:44:27	VR2W-112610	A69-1601-6484	1
2012-09-16 02:52:41	2012-09-16 12:52:41	VR2W-112610	A69-1601-6484	1
2012-09-16 03:01:18	2012-09-16 13:01:18	VR2W-112610	A69-1601-6484	1
2012-09-16 03:04:00	2012-09-16 13:04:00	VR2W-112611	A69-1601-6484	1
2012-09-16 03:20:36	2012-09-16 13:20:36	VR2W-112610	A69-1601-6484	1
2012-09-16 03:30:11	2012-09-16 13:30:11	VR2W-112610	A69-1601-6484	1
2012-09-16 03:39:11	2012-09-16 13:39:11	VR2W-112610	A69-1601-6484	1
2012-09-16 03:43:02	2012-09-16 13:43:02	VR2W-112610	A69-1601-6484	1
2012-09-16 03:51:33	2012-09-16 13:51:33	VR2W-112610	A69-1601-6484	1
2012-09-16 04:01:12	2012-09-16 14:01:12	VR2W-112610	A69-1601-6484	1
2012-09-16 04:29:58	2012-09-16 14:29:58	VR2W-112610	A69-1601-6484	1
2012-09-16 04:33:04	2012-09-16 14:33:04	VR2W-112611	A69-1601-6484	1
2012-09-16 04:34:12	2012-09-16 14:34:12	VR2W-112610	A69-1601-6484	1
2012-09-16 04:37:44	2012-09-16 14:37:44	VR2W-112610	A69-1601-6484	1
2012-09-16 04:41:36	2012-09-16 14:41:36	VR2W-112610	A69-1601-6484	1
2012-09-16 05:09:41	2012-09-16 15:09:41	VR2W-112610	A69-1601-6484	1
2012-09-16 05:13:05	2012-09-16 15:13:05	VR2W-112610	A69-1601-6484	1
2012-09-16 05:20:36	2012-09-16 15:20:36	VR2W-112610	A69-1601-6484	1
2012-09-16 05:25:13	2012-09-16 15:25:13	VR2W-112610	A69-1601-6484	1
2012-09-16 05:29:35	2012-09-16 15:29:35	VR2W-112610	A69-1601-6484	1
2012-09-16 05:33:25	2012-09-16 15:33:25	VR2W-112610	A69-1601-6484	1
2012-09-16 06:16:19	2012-09-16 16:16:19	VR2W-112610	A69-1601-6484	1
2012-09-16 06:27:11	2012-09-16 16:27:11	VR2W-112610	A69-1601-6484	1
2012-09-16 06:31:45	2012-09-16 16:31:45	VR2W-112610	A69-1601-6484	1
2012-09-16 06:57:34	2012-09-16 16:57:34	VR2W-112610	A69-1601-6484	1
2012-09-16 07:01:36	2012-09-16 17:01:36	VR2W-112610	A69-1601-6484	1
2012-09-16 07:11:15	2012-09-16 17:11:15	VR2W-112610	A69-1601-6484	1
2012-09-16 07:24:36	2012-09-16 17:24:36	VR2W-112610	A69-1601-6484	1
2012-09-16 23:22:39	2012-09-17 09:22:39	VR2W-112610	A69-1601-6484	1
2012-09-17 03:23:07	2012-09-17 13:23:07	VR2W-112610	A69-1601-6484	1
2012-09-17 03:45:54	2012-09-17 13:45:54	VR2W-112611	A69-1601-6484	1
2012-09-17 03:59:56	2012-09-17 13:59:56	VR2W-112610	A69-1601-6484	1
2012-09-17 04:49:33	2012-09-17 14:49:33	VR2W-112610	A69-1601-6484	1
2012-09-17 04:54:27	2012-09-17 14:54:27	VR2W-112610	A69-1601-6484	1
2012-09-17 05:20:43	2012-09-17 15:20:43	VR2W-112611	A69-1601-6484	1
2012-09-17 05:30:53	2012-09-17 15:30:53	VR2W-112610	A69-1601-6484	1
2012-09-17 05:47:59	2012-09-17 15:47:59	VR2W-112610	A69-1601-6484	1
2012-09-17 06:11:21	2012-09-17 16:11:21	VR2W-112610	A69-1601-6484	1
2012-09-17 06:25:55	2012-09-17 16:25:55	VR2W-112610	A69-1601-6484	1
2012-09-17 07:09:44	2012-09-17 17:09:44	VR2W-112610	A69-1601-6484	1
2012-09-17 21:51:07	2012-09-18 07:51:07	VR2W-112610	A69-1601-6484	1
2012-09-18 01:32:17	2012-09-18 11:32:17	VR2W-112610	A69-1601-6484	1
2012-09-18 02:33:28	2012-09-18 12:33:28	VR2W-112610	A69-1601-6484	1
2012-09-18 03:31:21	2012-09-18 13:31:21	VR2W-112610	A69-1601-6484	1
2012-09-18 04:22:34	2012-09-18 14:22:34	VR2W-112610	A69-1601-6484	1
2012-09-18 04:31:53	2012-09-18 14:31:53	VR2W-112610	A69-1601-6484	1
2012-09-18 05:23:34	2012-09-18 15:23:34	VR2W-112610	A69-1601-6484	1
2012-09-18 05:39:34	2012-09-18 15:39:34	VR2W-112610	A69-1601-6484	1
2012-09-18 05:47:14	2012-09-18 15:47:14	VR2W-112610	A69-1601-6484	1
2012-09-18 05:56:53	2012-09-18 15:56:53	VR2W-112610	A69-1601-6484	1
2012-09-18 06:21:15	2012-09-18 16:21:15	VR2W-112610	A69-1601-6484	1
2012-09-18 06:58:46	2012-09-18 16:58:46	VR2W-112611	A69-1601-6484	1
2012-09-18 07:21:30	2012-09-18 17:21:30	VR2W-112610	A69-1601-6484	1
2012-09-18 07:31:31	2012-09-18 17:31:31	VR2W-112610	A69-1601-6484	1
2012-09-18 07:35:07	2012-09-18 17:35:07	VR2W-112610	A69-1601-6484	1
2012-09-18 07:48:21	2012-09-18 17:48:21	VR2W-112610	A69-1601-6484	1
2012-09-18 20:18:57	2012-09-19 06:18:57	VR2W-112610	A69-1601-6484	0
2012-09-18 20:31:27	2012-09-19 06:31:27	VR2W-112610	A69-1601-6484	1
2012-09-19 02:06:46	2012-09-19 12:06:46	VR2W-112610	A69-1601-6484	1
2012-09-19 05:57:41	2012-09-19 15:57:41	VR2W-112610	A69-1601-6484	1
2012-09-19 06:35:22	2012-09-19 16:35:22	VR2W-112611	A69-1601-6484	1
2012-09-19 20:30:01	2012-09-20 06:30:01	VR2W-112610	A69-1601-6484	1
2012-09-19 21:12:58	2012-09-20 07:12:58	VR2W-112612	A69-1601-6484	1
2012-09-20 03:42:30	2012-09-20 13:42:30	VR2W-112610	A69-1601-6484	1
2012-09-20 07:46:59	2012-09-20 17:46:59	VR2W-112610	A69-1601-6484	1
2012-09-20 20:14:57	2012-09-21 06:14:57	VR2W-112610	A69-1601-6484	0
2012-09-20 20:19:16	2012-09-21 06:19:16	VR2W-112610	A69-1601-6484	0
2012-09-20 20:23:01	2012-09-21 06:23:01	VR2W-112610	A69-1601-6484	0
2012-09-20 20:30:51	2012-09-21 06:30:51	VR2W-112610	A69-1601-6484	1
2012-09-20 20:34:50	2012-09-21 06:34:50	VR2W-112610	A69-1601-6484	1
2012-09-20 20:39:32	2012-09-21 06:39:32	VR2W-112610	A69-1601-6484	1
2012-09-20 20:51:36	2012-09-21 06:51:36	VR2W-112610	A69-1601-6484	1
2012-09-20 20:55:11	2012-09-21 06:55:11	VR2W-112610	A69-1601-6484	1
2012-09-20 21:08:01	2012-09-21 07:08:01	VR2W-112610	A69-1601-6484	1
2012-09-21 20:14:28	2012-09-22 06:14:28	VR2W-112610	A69-1601-6484	0
2012-09-21 20:31:09	2012-09-22 06:31:09	VR2W-112610	A69-1601-6484	1
2012-09-21 20:44:28	2012-09-22 06:44:28	VR2W-112610	A69-1601-6484	1
2012-09-21 20:58:49	2012-09-22 06:58:49	VR2W-112610	A69-1601-6484	1
2012-09-21 21:03:35	2012-09-22 07:03:35	VR2W-112610	A69-1601-6484	1
2012-09-21 21:12:37	2012-09-22 07:12:37	VR2W-112610	A69-1601-6484	1
2012-09-21 22:37:13	2012-09-22 08:37:13	VR2W-112611	A69-1601-6484	1
2012-09-22 00:24:50	2012-09-22 10:24:50	VR2W-112610	A69-1601-6484	1
2012-09-22 02:47:56	2012-09-22 12:47:56	VR2W-112610	A69-1601-6484	1
2012-09-23 00:45:04	2012-09-23 10:45:04	VR2W-112610	A69-1601-6484	1
2012-09-23 02:52:09	2012-09-23 12:52:09	VR2W-112610	A69-1601-6484	1
2012-09-24 21:23:49	2012-09-25 07:23:49	VR2W-112610	A69-1601-6484	1
2012-09-24 23:22:42	2012-09-25 09:22:42	VR2W-112610	A69-1601-6484	1
2012-09-24 23:50:03	2012-09-25 09:50:03	VR2W-112610	A69-1601-6484	1
2012-09-25 01:52:05	2012-09-25 11:52:05	VR2W-112610	A69-1601-6484	1
2012-09-25 02:10:08	2012-09-25 12:10:08	VR2W-112610	A69-1601-6484	1
2012-09-25 04:27:44	2012-09-25 14:27:44	VR2W-112610	A69-1601-6484	1
2012-09-25 05:31:19	2012-09-25 15:31:19	VR2W-112610	A69-1601-6484	1
2012-09-25 05:57:22	2012-09-25 15:57:22	VR2W-112610	A69-1601-6484	1
2012-09-25 06:35:34	2012-09-25 16:35:34	VR2W-112610	A69-1601-6484	1
2012-09-25 20:53:23	2012-09-26 06:53:23	VR2W-112610	A69-1601-6484	1
2012-09-25 20:57:26	2012-09-26 06:57:26	VR2W-112610	A69-1601-6484	1
2012-09-26 02:15:46	2012-09-26 12:15:46	VR2W-112610	A69-1601-6484	1
2012-09-26 02:33:33	2012-09-26 12:33:33	VR2W-112610	A69-1601-6484	1
2012-09-26 03:18:05	2012-09-26 13:18:05	VR2W-112610	A69-1601-6484	1
2012-09-26 03:25:07	2012-09-26 13:25:07	VR2W-112610	A69-1601-6484	1
2012-09-27 02:22:07	2012-09-27 12:22:07	VR2W-112610	A69-1601-6484	1
2012-09-27 02:26:59	2012-09-27 12:26:59	VR2W-112610	A69-1601-6484	1
2012-09-27 02:41:20	2012-09-27 12:41:20	VR2W-112610	A69-1601-6484	1
2012-09-27 02:45:50	2012-09-27 12:45:50	VR2W-112610	A69-1601-6484	1
2012-09-27 03:32:07	2012-09-27 13:32:07	VR2W-112610	A69-1601-6484	1
2012-09-27 03:38:50	2012-09-27 13:38:50	VR2W-112610	A69-1601-6484	1
2012-09-27 04:08:08	2012-09-27 14:08:08	VR2W-112610	A69-1601-6484	1
2012-09-28 01:16:14	2012-09-28 11:16:14	VR2W-112610	A69-1601-6484	1
2012-09-28 03:03:45	2012-09-28 13:03:45	VR2W-112610	A69-1601-6484	1
2012-09-28 03:23:26	2012-09-28 13:23:26	VR2W-112610	A69-1601-6484	1
2012-09-28 03:45:51	2012-09-28 13:45:51	VR2W-112610	A69-1601-6484	1
2012-09-29 04:07:30	2012-09-29 14:07:30	VR2W-112610	A69-1601-6484	1
2012-09-29 04:20:28	2012-09-29 14:20:28	VR2W-112610	A69-1601-6484	1
2012-09-29 05:59:24	2012-09-29 15:59:24	VR2W-112610	A69-1601-6484	1
2012-09-29 07:16:52	2012-09-29 17:16:52	VR2W-112610	A69-1601-6484	1
2012-09-30 02:02:34	2012-09-30 12:02:34	VR2W-112610	A69-1601-6484	1
2012-09-30 20:40:01	2012-10-01 06:40:01	VR2W-112610	A69-1601-6484	1
2012-10-02 07:27:39	2012-10-02 17:27:39	VR2W-112610	A69-1601-6484	1
2012-10-08 22:11:52	2012-10-09 08:11:52	VR2W-112610	A69-1601-6484	1
2012-10-09 03:19:30	2012-10-09 13:19:30	VR2W-112610	A69-1601-6484	1
2012-10-09 05:04:23	2012-10-09 15:04:23	VR2W-112610	A69-1601-6484	1
2012-10-09 07:52:16	2012-10-09 17:52:16	VR2W-112610	A69-1601-6484	1
2012-10-14 03:19:51	2012-10-14 13:19:51	VR2W-112610	A69-1601-6484	1
2012-10-14 03:24:17	2012-10-14 13:24:17	VR2W-112610	A69-1601-6484	1
2012-10-15 05:34:56	2012-10-15 15:34:56	VR2W-112610	A69-1601-6484	1
2012-10-16 06:03:45	2012-10-16 16:03:45	VR2W-112610	A69-1601-6484	1
2012-10-17 06:59:32	2012-10-17 16:59:32	VR2W-112610	A69-1601-6484	1
2012-10-19 21:18:31	2012-10-20 07:18:31	VR2W-112613	A69-1601-6484	1
2012-10-19 21:26:07	2012-10-20 07:26:07	VR2W-112610	A69-1601-6484	1
2012-10-21 06:10:47	2012-10-21 16:10:47	VR2W-112610	A69-1601-6484	1
2012-10-22 02:59:42	2012-10-22 12:59:42	VR2W-112610	A69-1601-6484	1
2012-10-22 20:06:18	2012-10-23 06:06:18	VR2W-112610	A69-1601-6484	0
2012-10-28 05:01:21	2012-10-28 15:01:21	VR2W-112610	A69-1601-6484	1
2012-10-30 07:38:45	2012-10-30 17:38:45	VR2W-112610	A69-1601-6484	1
2012-11-02 20:23:47	2012-11-03 06:23:47	VR2W-112610	A69-1601-6484	0
2012-11-02 20:47:12	2012-11-03 06:47:12	VR2W-112610	A69-1601-6484	1
2012-11-06 05:35:03	2012-11-06 15:35:03	VR2W-112610	A69-1601-6484	1
2012-11-08 01:03:35	2012-11-08 11:03:35	VR2W-112610	A69-1601-6484	1
2012-11-08 20:28:05	2012-11-09 06:28:05	VR2W-112610	A69-1601-6484	0
2012-11-08 20:40:33	2012-11-09 06:40:33	VR2W-112610	A69-1601-6484	1
2012-11-09 20:17:21	2012-11-10 06:17:21	VR2W-112610	A69-1601-6484	0
2012-11-09 20:25:47	2012-11-10 06:25:47	VR2W-112610	A69-1601-6484	0
2012-11-13 05:10:52	2012-11-13 15:10:52	VR2W-112610	A69-1601-6484	1
2012-11-13 20:33:24	2012-11-14 06:33:24	VR2W-112617	A69-1601-6484	1
2012-11-18 20:33:51	2012-11-19 06:33:51	VR2W-112610	A69-1601-6484	1
2012-11-19 19:54:04	2012-11-20 05:54:04	VR2W-112610	A69-1601-6484	0
2012-11-25 03:25:16	2012-11-25 13:25:16	VR2W-112610	A69-1601-6484	1
2012-12-08 22:14:05	2012-12-09 08:14:05	VR2W-112610	A69-1601-6484	1
2012-12-09 21:16:37	2012-12-10 07:16:37	VR2W-112610	A69-1601-6484	1
2012-12-10 21:46:56	2012-12-11 07:46:56	VR2W-112610	A69-1601-6484	1
2012-12-11 20:35:07	2012-12-12 06:35:07	VR2W-112610	A69-1601-6484	1
2012-12-11 20:39:43	2012-12-12 06:39:43	VR2W-112610	A69-1601-6484	1
2012-12-28 23:37:32	2012-12-29 09:37:32	VR2W-112610	A69-1601-6484	1
2013-01-08 00:38:05	2013-01-08 10:38:05	VR2W-112610	A69-1601-6484	1
2013-01-10 08:38:31	2013-01-10 18:38:31	VR2W-112610	A69-1601-6484	0
2013-01-13 20:24:08	2013-01-14 06:24:08	VR2W-112610	A69-1601-6484	0
2013-01-13 20:28:42	2013-01-14 06:28:42	VR2W-112610	A69-1601-6484	0
2013-01-20 07:54:30	2013-01-20 17:54:30	VR2W-112610	A69-1601-6484	1
2013-02-09 08:39:13	2013-02-09 18:39:13	VR2W-112610	A69-1601-6484	0
