# Supplementary material for: Simulated Macro-Algal Outbreak Triggers a Large-Scale Response on Coral Reefs
Source: PLoS One. 2015 Jul 14;10(7):e0132895. doi: 10.1371/journal.pone.0132895 (PMC4501832; doi:10.1371/journal.pone.0132895)
Supplement: S1 Dataset — Data has been separated into three sub-folders; video data, visual transect data and individual fishes’ acoustic detection data. (ZIP) [file pone.0132895.s001.zip › Raw Data/Spatial/Scarid/Processed/6490MS.xlsx]

## Sheet: 6490MS.csv
ï»¿Date and Time (UTC)	Local time	Receiver	Transmitter	Day/night code
	10			06:30:00
	2011-04-21			18:30:00
2012-09-11 23:55:24	2012-09-12 09:55:24	VR2W-112612	A69-1601-6490	1
2012-09-12 00:07:10	2012-09-12 10:07:10	VR2W-112611	A69-1601-6490	1
2012-09-12 00:11:27	2012-09-12 10:11:27	VR2W-112612	A69-1601-6490	1
2012-09-12 00:11:29	2012-09-12 10:11:29	VR2W-112611	A69-1601-6490	1
2012-09-12 00:15:13	2012-09-12 10:15:13	VR2W-112611	A69-1601-6490	1
2012-09-12 00:19:00	2012-09-12 10:19:00	VR2W-112612	A69-1601-6490	1
2012-09-12 00:19:27	2012-09-12 10:19:27	VR2W-112611	A69-1601-6490	1
2012-09-12 00:23:03	2012-09-12 10:23:03	VR2W-112611	A69-1601-6490	1
2012-09-12 00:27:00	2012-09-12 10:27:00	VR2W-112611	A69-1601-6490	1
2012-09-12 00:31:42	2012-09-12 10:31:42	VR2W-112611	A69-1601-6490	1
2012-09-12 00:40:18	2012-09-12 10:40:18	VR2W-112611	A69-1601-6490	1
2012-09-12 00:43:37	2012-09-12 10:43:37	VR2W-112611	A69-1601-6490	1
2012-09-12 00:47:01	2012-09-12 10:47:01	VR2W-112611	A69-1601-6490	1
2012-09-12 00:50:37	2012-09-12 10:50:37	VR2W-112611	A69-1601-6490	1
2012-09-12 00:54:35	2012-09-12 10:54:35	VR2W-112611	A69-1601-6490	1
2012-09-12 00:55:48	2012-09-12 10:55:48	VR2W-112612	A69-1601-6490	1
2012-09-12 00:59:17	2012-09-12 10:59:17	VR2W-112611	A69-1601-6490	1
2012-09-12 01:03:48	2012-09-12 11:03:48	VR2W-112611	A69-1601-6490	1
2012-09-12 01:07:56	2012-09-12 11:07:56	VR2W-112611	A69-1601-6490	1
2012-09-12 01:11:19	2012-09-12 11:11:19	VR2W-112611	A69-1601-6490	1
2012-09-12 01:14:52	2012-09-12 11:14:52	VR2W-112611	A69-1601-6490	1
2012-09-12 01:18:45	2012-09-12 11:18:45	VR2W-112611	A69-1601-6490	1
2012-09-12 01:19:28	2012-09-12 11:19:28	VR2W-112612	A69-1601-6490	1
2012-09-12 01:22:56	2012-09-12 11:22:56	VR2W-112612	A69-1601-6490	1
2012-09-12 01:23:17	2012-09-12 11:23:17	VR2W-112611	A69-1601-6490	1
2012-09-12 01:27:28	2012-09-12 11:27:28	VR2W-112611	A69-1601-6490	1
2012-09-12 01:30:56	2012-09-12 11:30:56	VR2W-112611	A69-1601-6490	1
2012-09-12 01:34:37	2012-09-12 11:34:37	VR2W-112611	A69-1601-6490	1
2012-09-12 01:38:48	2012-09-12 11:38:48	VR2W-112611	A69-1601-6490	1
2012-09-12 01:42:06	2012-09-12 11:42:06	VR2W-112612	A69-1601-6490	1
2012-09-12 01:42:15	2012-09-12 11:42:15	VR2W-112611	A69-1601-6490	1
2012-09-12 01:45:31	2012-09-12 11:45:31	VR2W-112612	A69-1601-6490	1
2012-09-12 01:49:09	2012-09-12 11:49:09	VR2W-112612	A69-1601-6490	1
2012-09-12 01:53:31	2012-09-12 11:53:31	VR2W-112611	A69-1601-6490	1
2012-09-12 01:57:09	2012-09-12 11:57:09	VR2W-112611	A69-1601-6490	1
2012-09-12 02:06:00	2012-09-12 12:06:00	VR2W-112611	A69-1601-6490	1
2012-09-12 02:10:47	2012-09-12 12:10:47	VR2W-112611	A69-1601-6490	1
2012-09-12 02:15:28	2012-09-12 12:15:28	VR2W-112611	A69-1601-6490	1
2012-09-12 02:23:59	2012-09-12 12:23:59	VR2W-112611	A69-1601-6490	1
2012-09-12 02:28:51	2012-09-12 12:28:51	VR2W-112611	A69-1601-6490	1
2012-09-12 02:33:41	2012-09-12 12:33:41	VR2W-112611	A69-1601-6490	1
2012-09-12 02:38:29	2012-09-12 12:38:29	VR2W-112611	A69-1601-6490	1
2012-09-12 02:43:10	2012-09-12 12:43:10	VR2W-112611	A69-1601-6490	1
2012-09-12 02:47:39	2012-09-12 12:47:39	VR2W-112611	A69-1601-6490	1
2012-09-12 02:51:43	2012-09-12 12:51:43	VR2W-112611	A69-1601-6490	1
2012-09-12 02:58:16	2012-09-12 12:58:16	VR2W-112611	A69-1601-6490	1
2012-09-12 03:01:38	2012-09-12 13:01:38	VR2W-112611	A69-1601-6490	1
2012-09-12 03:05:09	2012-09-12 13:05:09	VR2W-112611	A69-1601-6490	1
2012-09-12 03:05:17	2012-09-12 13:05:17	VR2W-112612	A69-1601-6490	1
2012-09-12 03:13:17	2012-09-12 13:13:17	VR2W-112611	A69-1601-6490	1
2012-09-12 03:17:06	2012-09-12 13:17:06	VR2W-112611	A69-1601-6490	1
2012-09-12 03:21:31	2012-09-12 13:21:31	VR2W-112611	A69-1601-6490	1
2012-09-12 03:25:28	2012-09-12 13:25:28	VR2W-112611	A69-1601-6490	1
2012-09-12 03:30:09	2012-09-12 13:30:09	VR2W-112611	A69-1601-6490	1
2012-09-12 03:34:37	2012-09-12 13:34:37	VR2W-112611	A69-1601-6490	1
2012-09-12 03:38:40	2012-09-12 13:38:40	VR2W-112611	A69-1601-6490	1
2012-09-12 03:43:32	2012-09-12 13:43:32	VR2W-112611	A69-1601-6490	1
2012-09-12 03:48:24	2012-09-12 13:48:24	VR2W-112611	A69-1601-6490	1
2012-09-12 03:49:59	2012-09-12 13:49:59	VR2W-112612	A69-1601-6490	1
2012-09-12 03:53:13	2012-09-12 13:53:13	VR2W-112611	A69-1601-6490	1
2012-09-12 03:57:59	2012-09-12 13:57:59	VR2W-112611	A69-1601-6490	1
2012-09-12 04:02:38	2012-09-12 14:02:38	VR2W-112611	A69-1601-6490	1
2012-09-12 04:02:53	2012-09-12 14:02:53	VR2W-112612	A69-1601-6490	1
2012-09-12 04:07:01	2012-09-12 14:07:01	VR2W-112611	A69-1601-6490	1
2012-09-12 04:07:26	2012-09-12 14:07:26	VR2W-112612	A69-1601-6490	1
2012-09-12 04:10:54	2012-09-12 14:10:54	VR2W-112611	A69-1601-6490	1
2012-09-12 04:11:38	2012-09-12 14:11:38	VR2W-112612	A69-1601-6490	1
2012-09-12 04:15:08	2012-09-12 14:15:08	VR2W-112612	A69-1601-6490	1
2012-09-12 04:15:26	2012-09-12 14:15:26	VR2W-112611	A69-1601-6490	1
2012-09-12 04:19:38	2012-09-12 14:19:38	VR2W-112611	A69-1601-6490	1
2012-09-12 04:23:08	2012-09-12 14:23:08	VR2W-112611	A69-1601-6490	1
2012-09-12 04:26:56	2012-09-12 14:26:56	VR2W-112611	A69-1601-6490	1
2012-09-12 04:35:06	2012-09-12 14:35:06	VR2W-112611	A69-1601-6490	1
2012-09-12 04:39:31	2012-09-12 14:39:31	VR2W-112611	A69-1601-6490	1
2012-09-12 04:43:27	2012-09-12 14:43:27	VR2W-112611	A69-1601-6490	1
2012-09-12 04:44:27	2012-09-12 14:44:27	VR2W-112612	A69-1601-6490	1
2012-09-12 04:48:05	2012-09-12 14:48:05	VR2W-112611	A69-1601-6490	1
2012-09-12 04:52:27	2012-09-12 14:52:27	VR2W-112611	A69-1601-6490	1
2012-09-12 04:52:49	2012-09-12 14:52:49	VR2W-112612	A69-1601-6490	1
2012-09-12 04:56:19	2012-09-12 14:56:19	VR2W-112611	A69-1601-6490	1
2012-09-12 05:00:16	2012-09-12 15:00:16	VR2W-112612	A69-1601-6490	1
2012-09-12 05:00:49	2012-09-12 15:00:49	VR2W-112611	A69-1601-6490	1
2012-09-12 05:03:42	2012-09-12 15:03:42	VR2W-112612	A69-1601-6490	1
2012-09-12 05:04:56	2012-09-12 15:04:56	VR2W-112611	A69-1601-6490	1
2012-09-12 05:08:16	2012-09-12 15:08:16	VR2W-112611	A69-1601-6490	1
2012-09-12 05:11:42	2012-09-12 15:11:42	VR2W-112611	A69-1601-6490	1
2012-09-12 05:15:21	2012-09-12 15:15:21	VR2W-112611	A69-1601-6490	1
2012-09-12 05:19:25	2012-09-12 15:19:25	VR2W-112611	A69-1601-6490	1
2012-09-12 05:21:14	2012-09-12 15:21:14	VR2W-112612	A69-1601-6490	1
2012-09-12 05:22:40	2012-09-12 15:22:40	VR2W-112611	A69-1601-6490	1
2012-09-12 05:25:56	2012-09-12 15:25:56	VR2W-112611	A69-1601-6490	1
2012-09-12 05:29:14	2012-09-12 15:29:14	VR2W-112611	A69-1601-6490	1
2012-09-12 05:32:09	2012-09-12 15:32:09	VR2W-112612	A69-1601-6490	1
2012-09-12 05:32:39	2012-09-12 15:32:39	VR2W-112611	A69-1601-6490	1
2012-09-12 05:36:14	2012-09-12 15:36:14	VR2W-112611	A69-1601-6490	1
2012-09-12 05:40:10	2012-09-12 15:40:10	VR2W-112611	A69-1601-6490	1
2012-09-12 05:44:49	2012-09-12 15:44:49	VR2W-112611	A69-1601-6490	1
2012-09-12 05:45:09	2012-09-12 15:45:09	VR2W-112612	A69-1601-6490	1
2012-09-12 05:49:13	2012-09-12 15:49:13	VR2W-112611	A69-1601-6490	1
2012-09-12 05:57:49	2012-09-12 15:57:49	VR2W-112611	A69-1601-6490	1
2012-09-12 06:02:14	2012-09-12 16:02:14	VR2W-112611	A69-1601-6490	1
2012-09-12 06:06:10	2012-09-12 16:06:10	VR2W-112611	A69-1601-6490	1
2012-09-12 06:10:50	2012-09-12 16:10:50	VR2W-112611	A69-1601-6490	1
2012-09-12 06:11:12	2012-09-12 16:11:12	VR2W-112612	A69-1601-6490	1
2012-09-12 06:15:15	2012-09-12 16:15:15	VR2W-112611	A69-1601-6490	1
2012-09-12 06:19:13	2012-09-12 16:19:13	VR2W-112611	A69-1601-6490	1
2012-09-12 06:20:23	2012-09-12 16:20:23	VR2W-112612	A69-1601-6490	1
2012-09-12 06:23:54	2012-09-12 16:23:54	VR2W-112611	A69-1601-6490	1
2012-09-12 06:35:47	2012-09-12 16:35:47	VR2W-112611	A69-1601-6490	1
2012-09-12 06:39:10	2012-09-12 16:39:10	VR2W-112611	A69-1601-6490	1
2012-09-12 07:49:12	2012-09-12 17:49:12	VR2W-112611	A69-1601-6490	1
2012-09-12 07:52:57	2012-09-12 17:52:57	VR2W-112611	A69-1601-6490	1
2012-09-12 08:00:54	2012-09-12 18:00:54	VR2W-112611	A69-1601-6490	1
2012-09-12 20:34:55	2012-09-13 06:34:55	VR2W-112611	A69-1601-6490	1
2012-09-12 20:35:02	2012-09-13 06:35:02	VR2W-112612	A69-1601-6490	1
2012-09-12 20:38:42	2012-09-13 06:38:42	VR2W-112611	A69-1601-6490	1
2012-09-12 20:46:55	2012-09-13 06:46:55	VR2W-112611	A69-1601-6490	1
2012-09-12 20:51:22	2012-09-13 06:51:22	VR2W-112611	A69-1601-6490	1
2012-09-12 20:55:24	2012-09-13 06:55:24	VR2W-112611	A69-1601-6490	1
2012-09-12 21:00:13	2012-09-13 07:00:13	VR2W-112611	A69-1601-6490	1
2012-09-12 21:04:59	2012-09-13 07:04:59	VR2W-112611	A69-1601-6490	1
2012-09-12 21:09:38	2012-09-13 07:09:38	VR2W-112611	A69-1601-6490	1
2012-09-12 21:14:02	2012-09-13 07:14:02	VR2W-112611	A69-1601-6490	1
2012-09-12 21:17:57	2012-09-13 07:17:57	VR2W-112611	A69-1601-6490	1
2012-09-12 21:22:34	2012-09-13 07:22:34	VR2W-112611	A69-1601-6490	1
2012-09-12 21:30:38	2012-09-13 07:30:38	VR2W-112611	A69-1601-6490	1
2012-09-12 21:34:55	2012-09-13 07:34:55	VR2W-112611	A69-1601-6490	1
2012-09-12 21:38:36	2012-09-13 07:38:36	VR2W-112611	A69-1601-6490	1
2012-09-12 21:42:43	2012-09-13 07:42:43	VR2W-112611	A69-1601-6490	1
2012-09-12 21:46:05	2012-09-13 07:46:05	VR2W-112611	A69-1601-6490	1
2012-09-12 21:49:34	2012-09-13 07:49:34	VR2W-112611	A69-1601-6490	1
2012-09-12 21:53:19	2012-09-13 07:53:19	VR2W-112611	A69-1601-6490	1
2012-09-12 21:57:19	2012-09-13 07:57:19	VR2W-112612	A69-1601-6490	1
2012-09-12 21:57:35	2012-09-13 07:57:35	VR2W-112611	A69-1601-6490	1
2012-09-12 22:05:21	2012-09-13 08:05:21	VR2W-112611	A69-1601-6490	1
2012-09-12 22:08:40	2012-09-13 08:08:40	VR2W-112611	A69-1601-6490	1
2012-09-12 22:12:04	2012-09-13 08:12:04	VR2W-112611	A69-1601-6490	1
2012-09-12 22:15:38	2012-09-13 08:15:38	VR2W-112611	A69-1601-6490	1
2012-09-12 22:16:06	2012-09-13 08:16:06	VR2W-112612	A69-1601-6490	1
2012-09-12 22:19:32	2012-09-13 08:19:32	VR2W-112611	A69-1601-6490	1
2012-09-12 22:24:08	2012-09-13 08:24:08	VR2W-112611	A69-1601-6490	1
2012-09-12 22:32:10	2012-09-13 08:32:10	VR2W-112611	A69-1601-6490	1
2012-09-12 22:36:24	2012-09-13 08:36:24	VR2W-112611	A69-1601-6490	1
2012-09-12 22:52:44	2012-09-13 08:52:44	VR2W-112611	A69-1601-6490	1
2012-09-12 23:00:30	2012-09-13 09:00:30	VR2W-112611	A69-1601-6490	1
2012-09-12 23:07:15	2012-09-13 09:07:15	VR2W-112611	A69-1601-6490	1
2012-09-12 23:10:52	2012-09-13 09:10:52	VR2W-112611	A69-1601-6490	1
2012-09-12 23:16:25	2012-09-13 09:16:25	VR2W-112612	A69-1601-6490	1
2012-09-12 23:21:01	2012-09-13 09:21:01	VR2W-112612	A69-1601-6490	1
2012-09-12 23:29:02	2012-09-13 09:29:02	VR2W-112612	A69-1601-6490	1
2012-09-12 23:29:03	2012-09-13 09:29:03	VR2W-112611	A69-1601-6490	1
2012-09-12 23:33:21	2012-09-13 09:33:21	VR2W-112611	A69-1601-6490	1
2012-09-12 23:37:04	2012-09-13 09:37:04	VR2W-112611	A69-1601-6490	1
2012-09-12 23:40:36	2012-09-13 09:40:36	VR2W-112612	A69-1601-6490	1
2012-09-12 23:41:16	2012-09-13 09:41:16	VR2W-112611	A69-1601-6490	1
2012-09-12 23:48:38	2012-09-13 09:48:38	VR2W-112611	A69-1601-6490	1
2012-09-12 23:49:05	2012-09-13 09:49:05	VR2W-112612	A69-1601-6490	1
2012-09-12 23:53:06	2012-09-13 09:53:06	VR2W-112611	A69-1601-6490	1
2012-09-12 23:57:07	2012-09-13 09:57:07	VR2W-112611	A69-1601-6490	1
2012-09-13 00:01:56	2012-09-13 10:01:56	VR2W-112611	A69-1601-6490	1
2012-09-13 00:07:38	2012-09-13 10:07:38	VR2W-112612	A69-1601-6490	1
2012-09-13 00:11:27	2012-09-13 10:11:27	VR2W-112612	A69-1601-6490	1
2012-09-13 00:15:40	2012-09-13 10:15:40	VR2W-112611	A69-1601-6490	1
2012-09-13 00:15:52	2012-09-13 10:15:52	VR2W-112612	A69-1601-6490	1
2012-09-13 00:23:54	2012-09-13 10:23:54	VR2W-112611	A69-1601-6490	1
2012-09-13 00:27:51	2012-09-13 10:27:51	VR2W-112611	A69-1601-6490	1
2012-09-13 00:32:31	2012-09-13 10:32:31	VR2W-112611	A69-1601-6490	1
2012-09-13 00:36:57	2012-09-13 10:36:57	VR2W-112611	A69-1601-6490	1
2012-09-13 00:40:57	2012-09-13 10:40:57	VR2W-112611	A69-1601-6490	1
2012-09-13 00:45:43	2012-09-13 10:45:43	VR2W-112611	A69-1601-6490	1
2012-09-13 00:50:21	2012-09-13 10:50:21	VR2W-112611	A69-1601-6490	1
2012-09-13 00:54:43	2012-09-13 10:54:43	VR2W-112611	A69-1601-6490	1
2012-09-13 00:58:34	2012-09-13 10:58:34	VR2W-112611	A69-1601-6490	1
2012-09-13 01:02:19	2012-09-13 11:02:19	VR2W-112612	A69-1601-6490	1
2012-09-13 01:03:03	2012-09-13 11:03:03	VR2W-112611	A69-1601-6490	1
2012-09-13 01:07:07	2012-09-13 11:07:07	VR2W-112611	A69-1601-6490	1
2012-09-13 01:10:22	2012-09-13 11:10:22	VR2W-112611	A69-1601-6490	1
2012-09-13 01:15:50	2012-09-13 11:15:50	VR2W-112612	A69-1601-6490	1
2012-09-13 01:16:56	2012-09-13 11:16:56	VR2W-112611	A69-1601-6490	1
2012-09-13 01:23:53	2012-09-13 11:23:53	VR2W-112611	A69-1601-6490	1
2012-09-13 01:36:28	2012-09-13 11:36:28	VR2W-112611	A69-1601-6490	1
2012-09-13 01:39:57	2012-09-13 11:39:57	VR2W-112611	A69-1601-6490	1
2012-09-13 01:43:31	2012-09-13 11:43:31	VR2W-112612	A69-1601-6490	1
2012-09-13 01:43:41	2012-09-13 11:43:41	VR2W-112611	A69-1601-6490	1
2012-09-13 01:47:30	2012-09-13 11:47:30	VR2W-112612	A69-1601-6490	1
2012-09-13 01:51:33	2012-09-13 11:51:33	VR2W-112611	A69-1601-6490	1
2012-09-13 01:55:33	2012-09-13 11:55:33	VR2W-112611	A69-1601-6490	1
2012-09-13 01:56:55	2012-09-13 11:56:55	VR2W-112612	A69-1601-6490	1
2012-09-13 02:00:19	2012-09-13 12:00:19	VR2W-112611	A69-1601-6490	1
2012-09-13 02:04:58	2012-09-13 12:04:58	VR2W-112611	A69-1601-6490	1
2012-09-13 02:13:17	2012-09-13 12:13:17	VR2W-112611	A69-1601-6490	1
2012-09-13 02:22:14	2012-09-13 12:22:14	VR2W-112611	A69-1601-6490	1
2012-09-13 02:26:02	2012-09-13 12:26:02	VR2W-112611	A69-1601-6490	1
2012-09-13 02:30:24	2012-09-13 12:30:24	VR2W-112611	A69-1601-6490	1
2012-09-13 02:34:14	2012-09-13 12:34:14	VR2W-112611	A69-1601-6490	1
2012-09-13 02:38:43	2012-09-13 12:38:43	VR2W-112611	A69-1601-6490	1
2012-09-13 02:42:46	2012-09-13 12:42:46	VR2W-112611	A69-1601-6490	1
2012-09-13 02:47:38	2012-09-13 12:47:38	VR2W-112611	A69-1601-6490	1
2012-09-13 02:48:13	2012-09-13 12:48:13	VR2W-112613	A69-1601-6490	1
2012-09-13 02:57:18	2012-09-13 12:57:18	VR2W-112611	A69-1601-6490	1
2012-09-13 03:02:02	2012-09-13 13:02:02	VR2W-112611	A69-1601-6490	1
2012-09-13 03:06:38	2012-09-13 13:06:38	VR2W-112611	A69-1601-6490	1
2012-09-13 03:10:57	2012-09-13 13:10:57	VR2W-112611	A69-1601-6490	1
2012-09-13 03:14:41	2012-09-13 13:14:41	VR2W-112611	A69-1601-6490	1
2012-09-13 03:18:56	2012-09-13 13:18:56	VR2W-112611	A69-1601-6490	1
2012-09-13 03:22:33	2012-09-13 13:22:33	VR2W-112611	A69-1601-6490	1
2012-09-13 03:26:33	2012-09-13 13:26:33	VR2W-112611	A69-1601-6490	1
2012-09-13 03:35:57	2012-09-13 13:35:57	VR2W-112611	A69-1601-6490	1
2012-09-13 03:44:17	2012-09-13 13:44:17	VR2W-112611	A69-1601-6490	1
2012-09-13 03:48:54	2012-09-13 13:48:54	VR2W-112611	A69-1601-6490	1
2012-09-13 03:53:15	2012-09-13 13:53:15	VR2W-112611	A69-1601-6490	1
2012-09-13 03:57:04	2012-09-13 13:57:04	VR2W-112611	A69-1601-6490	1
2012-09-13 04:05:25	2012-09-13 14:05:25	VR2W-112611	A69-1601-6490	1
2012-09-13 04:10:03	2012-09-13 14:10:03	VR2W-112611	A69-1601-6490	1
2012-09-13 04:14:26	2012-09-13 14:14:26	VR2W-112611	A69-1601-6490	1
2012-09-13 04:18:19	2012-09-13 14:18:19	VR2W-112611	A69-1601-6490	1
2012-09-13 04:22:51	2012-09-13 14:22:51	VR2W-112611	A69-1601-6490	1
2012-09-13 04:26:10	2012-09-13 14:26:10	VR2W-112612	A69-1601-6490	1
2012-09-13 04:27:02	2012-09-13 14:27:02	VR2W-112611	A69-1601-6490	1
2012-09-13 04:30:30	2012-09-13 14:30:30	VR2W-112611	A69-1601-6490	1
2012-09-13 04:34:12	2012-09-13 14:34:12	VR2W-112611	A69-1601-6490	1
2012-09-13 04:41:55	2012-09-13 14:41:55	VR2W-112611	A69-1601-6490	1
2012-09-13 04:50:03	2012-09-13 14:50:03	VR2W-112611	A69-1601-6490	1
2012-09-13 04:58:13	2012-09-13 14:58:13	VR2W-112611	A69-1601-6490	1
2012-09-13 05:02:05	2012-09-13 15:02:05	VR2W-112611	A69-1601-6490	1
2012-09-13 05:10:43	2012-09-13 15:10:43	VR2W-112611	A69-1601-6490	1
2012-09-13 05:21:16	2012-09-13 15:21:16	VR2W-112611	A69-1601-6490	1
2012-09-13 05:24:51	2012-09-13 15:24:51	VR2W-112612	A69-1601-6490	1
2012-09-13 05:32:53	2012-09-13 15:32:53	VR2W-112611	A69-1601-6490	1
2012-09-13 05:33:29	2012-09-13 15:33:29	VR2W-112612	A69-1601-6490	1
2012-09-13 05:41:31	2012-09-13 15:41:31	VR2W-112611	A69-1601-6490	1
2012-09-13 05:44:53	2012-09-13 15:44:53	VR2W-112611	A69-1601-6490	1
2012-09-13 05:48:22	2012-09-13 15:48:22	VR2W-112611	A69-1601-6490	1
2012-09-13 05:48:25	2012-09-13 15:48:25	VR2W-112612	A69-1601-6490	1
2012-09-13 05:52:09	2012-09-13 15:52:09	VR2W-112612	A69-1601-6490	1
2012-09-13 05:56:23	2012-09-13 15:56:23	VR2W-112612	A69-1601-6490	1
2012-09-13 05:59:59	2012-09-13 15:59:59	VR2W-112612	A69-1601-6490	1
2012-09-13 06:00:11	2012-09-13 16:00:11	VR2W-112611	A69-1601-6490	1
2012-09-13 06:04:26	2012-09-13 16:04:26	VR2W-112611	A69-1601-6490	1
2012-09-13 06:08:39	2012-09-13 16:08:39	VR2W-112612	A69-1601-6490	1
2012-09-13 06:11:59	2012-09-13 16:11:59	VR2W-112611	A69-1601-6490	1
2012-09-13 06:20:44	2012-09-13 16:20:44	VR2W-112612	A69-1601-6490	1
2012-09-13 06:24:21	2012-09-13 16:24:21	VR2W-112612	A69-1601-6490	1
2012-09-13 06:25:22	2012-09-13 16:25:22	VR2W-112611	A69-1601-6490	1
2012-09-13 06:28:47	2012-09-13 16:28:47	VR2W-112611	A69-1601-6490	1
2012-09-13 06:32:23	2012-09-13 16:32:23	VR2W-112611	A69-1601-6490	1
2012-09-13 06:41:06	2012-09-13 16:41:06	VR2W-112611	A69-1601-6490	1
2012-09-13 06:53:36	2012-09-13 16:53:36	VR2W-112611	A69-1601-6490	1
2012-09-13 07:00:54	2012-09-13 17:00:54	VR2W-112611	A69-1601-6490	1
2012-09-13 07:04:08	2012-09-13 17:04:08	VR2W-112611	A69-1601-6490	1
2012-09-13 07:07:25	2012-09-13 17:07:25	VR2W-112611	A69-1601-6490	1
2012-09-13 07:10:44	2012-09-13 17:10:44	VR2W-112611	A69-1601-6490	1
2012-09-13 07:14:09	2012-09-13 17:14:09	VR2W-112611	A69-1601-6490	1
2012-09-13 07:17:45	2012-09-13 17:17:45	VR2W-112611	A69-1601-6490	1
2012-09-13 07:21:44	2012-09-13 17:21:44	VR2W-112611	A69-1601-6490	1
2012-09-13 07:26:29	2012-09-13 17:26:29	VR2W-112611	A69-1601-6490	1
2012-09-13 07:39:04	2012-09-13 17:39:04	VR2W-112611	A69-1601-6490	1
2012-09-13 07:43:14	2012-09-13 17:43:14	VR2W-112611	A69-1601-6490	1
2012-09-13 07:46:41	2012-09-13 17:46:41	VR2W-112611	A69-1601-6490	1
2012-09-13 07:50:22	2012-09-13 17:50:22	VR2W-112611	A69-1601-6490	1
2012-09-13 07:54:29	2012-09-13 17:54:29	VR2W-112611	A69-1601-6490	1
2012-09-13 08:22:46	2012-09-13 18:22:46	VR2W-112611	A69-1601-6490	1
2012-09-13 20:24:41	2012-09-14 06:24:41	VR2W-112611	A69-1601-6490	0
2012-09-13 20:32:23	2012-09-14 06:32:23	VR2W-112611	A69-1601-6490	1
2012-09-13 20:36:11	2012-09-14 06:36:11	VR2W-112611	A69-1601-6490	1
2012-09-13 20:40:33	2012-09-14 06:40:33	VR2W-112611	A69-1601-6490	1
2012-09-13 20:44:23	2012-09-14 06:44:23	VR2W-112611	A69-1601-6490	1
2012-09-13 20:48:50	2012-09-14 06:48:50	VR2W-112611	A69-1601-6490	1
2012-09-13 20:54:17	2012-09-14 06:54:17	VR2W-112612	A69-1601-6490	1
2012-09-13 20:57:38	2012-09-14 06:57:38	VR2W-112611	A69-1601-6490	1
2012-09-13 21:02:21	2012-09-14 07:02:21	VR2W-112611	A69-1601-6490	1
2012-09-13 21:06:52	2012-09-14 07:06:52	VR2W-112611	A69-1601-6490	1
2012-09-13 21:33:44	2012-09-14 07:33:44	VR2W-112612	A69-1601-6490	1
2012-09-13 21:33:59	2012-09-14 07:33:59	VR2W-112611	A69-1601-6490	1
2012-09-13 21:41:48	2012-09-14 07:41:48	VR2W-112611	A69-1601-6490	1
2012-09-13 21:53:07	2012-09-14 07:53:07	VR2W-112612	A69-1601-6490	1
2012-09-13 22:01:11	2012-09-14 08:01:11	VR2W-112611	A69-1601-6490	1
2012-09-13 22:07:52	2012-09-14 08:07:52	VR2W-112611	A69-1601-6490	1
2012-09-13 22:11:26	2012-09-14 08:11:26	VR2W-112611	A69-1601-6490	1
2012-09-13 22:11:47	2012-09-14 08:11:47	VR2W-112612	A69-1601-6490	1
2012-09-13 22:15:19	2012-09-14 08:15:19	VR2W-112611	A69-1601-6490	1
2012-09-13 22:19:51	2012-09-14 08:19:51	VR2W-112611	A69-1601-6490	1
2012-09-13 22:24:04	2012-09-14 08:24:04	VR2W-112611	A69-1601-6490	1
2012-09-13 22:27:35	2012-09-14 08:27:35	VR2W-112611	A69-1601-6490	1
2012-09-13 22:31:24	2012-09-14 08:31:24	VR2W-112611	A69-1601-6490	1
2012-09-13 22:35:49	2012-09-14 08:35:49	VR2W-112611	A69-1601-6490	1
2012-09-13 22:40:41	2012-09-14 08:40:41	VR2W-112612	A69-1601-6490	1
2012-09-13 22:52:36	2012-09-14 08:52:36	VR2W-112611	A69-1601-6490	1
2012-09-13 23:21:45	2012-09-14 09:21:45	VR2W-112612	A69-1601-6490	1
2012-09-13 23:52:45	2012-09-14 09:52:45	VR2W-112611	A69-1601-6490	1
2012-09-13 23:57:22	2012-09-14 09:57:22	VR2W-112611	A69-1601-6490	1
2012-09-14 00:01:43	2012-09-14 10:01:43	VR2W-112611	A69-1601-6490	1
2012-09-14 00:05:32	2012-09-14 10:05:32	VR2W-112611	A69-1601-6490	1
2012-09-14 00:05:50	2012-09-14 10:05:50	VR2W-112612	A69-1601-6490	1
2012-09-14 00:09:57	2012-09-14 10:09:57	VR2W-112611	A69-1601-6490	1
2012-09-14 00:10:30	2012-09-14 10:10:30	VR2W-112612	A69-1601-6490	1
2012-09-14 00:13:54	2012-09-14 10:13:54	VR2W-112611	A69-1601-6490	1
2012-09-14 00:18:34	2012-09-14 10:18:34	VR2W-112611	A69-1601-6490	1
2012-09-14 00:24:57	2012-09-14 10:24:57	VR2W-112610	A69-1601-6490	1
2012-09-14 00:44:14	2012-09-14 10:44:14	VR2W-112611	A69-1601-6490	1
2012-09-14 00:48:19	2012-09-14 10:48:19	VR2W-112611	A69-1601-6490	1
2012-09-14 00:51:36	2012-09-14 10:51:36	VR2W-112611	A69-1601-6490	1
2012-09-14 00:54:57	2012-09-14 10:54:57	VR2W-112611	A69-1601-6490	1
2012-09-14 01:02:06	2012-09-14 11:02:06	VR2W-112611	A69-1601-6490	1
2012-09-14 01:06:16	2012-09-14 11:06:16	VR2W-112611	A69-1601-6490	1
2012-09-14 01:09:44	2012-09-14 11:09:44	VR2W-112611	A69-1601-6490	1
2012-09-14 01:13:25	2012-09-14 11:13:25	VR2W-112611	A69-1601-6490	1
2012-09-14 01:16:33	2012-09-14 11:16:33	VR2W-112612	A69-1601-6490	1
2012-09-14 01:17:35	2012-09-14 11:17:35	VR2W-112611	A69-1601-6490	1
2012-09-14 01:20:34	2012-09-14 11:20:34	VR2W-112612	A69-1601-6490	1
2012-09-14 01:21:00	2012-09-14 11:21:00	VR2W-112611	A69-1601-6490	1
2012-09-14 01:24:37	2012-09-14 11:24:37	VR2W-112611	A69-1601-6490	1
2012-09-14 01:25:24	2012-09-14 11:25:24	VR2W-112612	A69-1601-6490	1
2012-09-14 01:30:09	2012-09-14 11:30:09	VR2W-112612	A69-1601-6490	1
2012-09-14 01:33:28	2012-09-14 11:33:28	VR2W-112611	A69-1601-6490	1
2012-09-14 01:42:51	2012-09-14 11:42:51	VR2W-112611	A69-1601-6490	1
2012-09-14 01:47:12	2012-09-14 11:47:12	VR2W-112611	A69-1601-6490	1
2012-09-14 01:51:02	2012-09-14 11:51:02	VR2W-112611	A69-1601-6490	1
2012-09-14 01:55:27	2012-09-14 11:55:27	VR2W-112611	A69-1601-6490	1
2012-09-14 01:59:25	2012-09-14 11:59:25	VR2W-112611	A69-1601-6490	1
2012-09-14 02:00:31	2012-09-14 12:00:31	VR2W-112612	A69-1601-6490	1
2012-09-14 02:07:54	2012-09-14 12:07:54	VR2W-112612	A69-1601-6490	1
2012-09-14 02:08:36	2012-09-14 12:08:36	VR2W-112611	A69-1601-6490	1
2012-09-14 02:11:16	2012-09-14 12:11:16	VR2W-112612	A69-1601-6490	1
2012-09-14 02:15:59	2012-09-14 12:15:59	VR2W-112611	A69-1601-6490	1
2012-09-14 02:16:34	2012-09-14 12:16:34	VR2W-112613	A69-1601-6490	1
2012-09-14 02:19:20	2012-09-14 12:19:20	VR2W-112611	A69-1601-6490	1
2012-09-14 02:22:50	2012-09-14 12:22:50	VR2W-112611	A69-1601-6490	1
2012-09-14 02:26:36	2012-09-14 12:26:36	VR2W-112611	A69-1601-6490	1
2012-09-14 02:30:54	2012-09-14 12:30:54	VR2W-112611	A69-1601-6490	1
2012-09-14 02:34:38	2012-09-14 12:34:38	VR2W-112611	A69-1601-6490	1
2012-09-14 02:38:51	2012-09-14 12:38:51	VR2W-112611	A69-1601-6490	1
2012-09-14 02:42:25	2012-09-14 12:42:25	VR2W-112611	A69-1601-6490	1
2012-09-14 02:46:19	2012-09-14 12:46:19	VR2W-112611	A69-1601-6490	1
2012-09-14 02:50:53	2012-09-14 12:50:53	VR2W-112611	A69-1601-6490	1
2012-09-14 02:55:07	2012-09-14 12:55:07	VR2W-112611	A69-1601-6490	1
2012-09-14 02:58:43	2012-09-14 12:58:43	VR2W-112611	A69-1601-6490	1
2012-09-14 03:02:42	2012-09-14 13:02:42	VR2W-112611	A69-1601-6490	1
2012-09-14 03:05:14	2012-09-14 13:05:14	VR2W-112610	A69-1601-6490	1
2012-09-14 03:07:25	2012-09-14 13:07:25	VR2W-112611	A69-1601-6490	1
2012-09-14 03:12:00	2012-09-14 13:12:00	VR2W-112611	A69-1601-6490	1
2012-09-14 03:19:53	2012-09-14 13:19:53	VR2W-112611	A69-1601-6490	1
2012-09-14 03:23:55	2012-09-14 13:23:55	VR2W-112611	A69-1601-6490	1
2012-09-14 03:28:46	2012-09-14 13:28:46	VR2W-112611	A69-1601-6490	1
2012-09-14 03:33:35	2012-09-14 13:33:35	VR2W-112611	A69-1601-6490	1
2012-09-14 03:38:18	2012-09-14 13:38:18	VR2W-112611	A69-1601-6490	1
2012-09-14 03:42:53	2012-09-14 13:42:53	VR2W-112611	A69-1601-6490	1
2012-09-14 03:50:44	2012-09-14 13:50:44	VR2W-112611	A69-1601-6490	1
2012-09-14 03:54:44	2012-09-14 13:54:44	VR2W-112611	A69-1601-6490	1
2012-09-14 04:04:12	2012-09-14 14:04:12	VR2W-112611	A69-1601-6490	1
2012-09-14 04:12:42	2012-09-14 14:12:42	VR2W-112611	A69-1601-6490	1
2012-09-14 04:17:32	2012-09-14 14:17:32	VR2W-112611	A69-1601-6490	1
2012-09-14 04:22:21	2012-09-14 14:22:21	VR2W-112611	A69-1601-6490	1
2012-09-14 04:27:04	2012-09-14 14:27:04	VR2W-112611	A69-1601-6490	1
2012-09-14 04:39:27	2012-09-14 14:39:27	VR2W-112611	A69-1601-6490	1
2012-09-14 04:43:24	2012-09-14 14:43:24	VR2W-112611	A69-1601-6490	1
2012-09-14 04:48:05	2012-09-14 14:48:05	VR2W-112611	A69-1601-6490	1
2012-09-14 04:52:33	2012-09-14 14:52:33	VR2W-112611	A69-1601-6490	1
2012-09-14 05:03:03	2012-09-14 15:03:03	VR2W-112612	A69-1601-6490	1
2012-09-14 05:06:19	2012-09-14 15:06:19	VR2W-112611	A69-1601-6490	1
2012-09-14 05:11:07	2012-09-14 15:11:07	VR2W-112611	A69-1601-6490	1
2012-09-14 05:20:24	2012-09-14 15:20:24	VR2W-112611	A69-1601-6490	1
2012-09-14 05:24:38	2012-09-14 15:24:38	VR2W-112611	A69-1601-6490	1
2012-09-14 05:28:12	2012-09-14 15:28:12	VR2W-112611	A69-1601-6490	1
2012-09-14 05:36:41	2012-09-14 15:36:41	VR2W-112611	A69-1601-6490	1
2012-09-14 05:40:59	2012-09-14 15:40:59	VR2W-112611	A69-1601-6490	1
2012-09-14 05:44:40	2012-09-14 15:44:40	VR2W-112611	A69-1601-6490	1
2012-09-14 05:48:49	2012-09-14 15:48:49	VR2W-112611	A69-1601-6490	1
2012-09-14 05:52:15	2012-09-14 15:52:15	VR2W-112611	A69-1601-6490	1
2012-09-14 05:55:54	2012-09-14 15:55:54	VR2W-112611	A69-1601-6490	1
2012-09-14 05:56:45	2012-09-14 15:56:45	VR2W-112612	A69-1601-6490	1
2012-09-14 05:59:57	2012-09-14 15:59:57	VR2W-112611	A69-1601-6490	1
2012-09-14 06:04:50	2012-09-14 16:04:50	VR2W-112611	A69-1601-6490	1
2012-09-14 06:14:32	2012-09-14 16:14:32	VR2W-112611	A69-1601-6490	1
2012-09-14 06:19:19	2012-09-14 16:19:19	VR2W-112611	A69-1601-6490	1
2012-09-14 06:24:01	2012-09-14 16:24:01	VR2W-112611	A69-1601-6490	1
2012-09-14 06:32:37	2012-09-14 16:32:37	VR2W-112611	A69-1601-6490	1
2012-09-14 06:35:56	2012-09-14 16:35:56	VR2W-112611	A69-1601-6490	1
2012-09-14 06:51:52	2012-09-14 16:51:52	VR2W-112611	A69-1601-6490	1
2012-09-14 07:05:49	2012-09-14 17:05:49	VR2W-112611	A69-1601-6490	1
2012-09-14 07:13:08	2012-09-14 17:13:08	VR2W-112611	A69-1601-6490	1
2012-09-14 07:16:23	2012-09-14 17:16:23	VR2W-112611	A69-1601-6490	1
2012-09-14 07:19:41	2012-09-14 17:19:41	VR2W-112611	A69-1601-6490	1
2012-09-14 07:23:04	2012-09-14 17:23:04	VR2W-112611	A69-1601-6490	1
2012-09-14 07:26:36	2012-09-14 17:26:36	VR2W-112611	A69-1601-6490	1
2012-09-14 07:34:54	2012-09-14 17:34:54	VR2W-112611	A69-1601-6490	1
2012-09-14 07:38:56	2012-09-14 17:38:56	VR2W-112611	A69-1601-6490	1
2012-09-14 07:43:45	2012-09-14 17:43:45	VR2W-112611	A69-1601-6490	1
2012-09-14 07:53:09	2012-09-14 17:53:09	VR2W-112611	A69-1601-6490	1
2012-09-14 07:57:33	2012-09-14 17:57:33	VR2W-112611	A69-1601-6490	1
2012-09-14 08:01:27	2012-09-14 18:01:27	VR2W-112611	A69-1601-6490	1
2012-09-14 08:06:01	2012-09-14 18:06:01	VR2W-112611	A69-1601-6490	1
2012-09-14 08:10:16	2012-09-14 18:10:16	VR2W-112611	A69-1601-6490	1
2012-09-14 20:43:22	2012-09-15 06:43:22	VR2W-112611	A69-1601-6490	1
2012-09-14 20:47:07	2012-09-15 06:47:07	VR2W-112611	A69-1601-6490	1
2012-09-14 20:51:23	2012-09-15 06:51:23	VR2W-112611	A69-1601-6490	1
2012-09-14 20:55:01	2012-09-15 06:55:01	VR2W-112611	A69-1601-6490	1
2012-09-14 20:59:05	2012-09-15 06:59:05	VR2W-112611	A69-1601-6490	1
2012-09-14 21:02:19	2012-09-15 07:02:19	VR2W-112611	A69-1601-6490	1
2012-09-14 21:05:34	2012-09-15 07:05:34	VR2W-112611	A69-1601-6490	1
2012-09-14 21:08:50	2012-09-15 07:08:50	VR2W-112611	A69-1601-6490	1
2012-09-14 21:12:09	2012-09-15 07:12:09	VR2W-112611	A69-1601-6490	1
2012-09-14 21:15:34	2012-09-15 07:15:34	VR2W-112611	A69-1601-6490	1
2012-09-14 21:19:10	2012-09-15 07:19:10	VR2W-112611	A69-1601-6490	1
2012-09-14 21:27:51	2012-09-15 07:27:51	VR2W-112611	A69-1601-6490	1
2012-09-14 21:32:24	2012-09-15 07:32:24	VR2W-112611	A69-1601-6490	1
2012-09-14 21:35:52	2012-09-15 07:35:52	VR2W-112612	A69-1601-6490	1
2012-09-14 21:36:36	2012-09-15 07:36:36	VR2W-112611	A69-1601-6490	1
2012-09-14 21:40:08	2012-09-15 07:40:08	VR2W-112611	A69-1601-6490	1
2012-09-14 21:43:58	2012-09-15 07:43:58	VR2W-112611	A69-1601-6490	1
2012-09-14 21:48:25	2012-09-15 07:48:25	VR2W-112611	A69-1601-6490	1
2012-09-14 21:52:24	2012-09-15 07:52:24	VR2W-112611	A69-1601-6490	1
2012-09-14 21:57:11	2012-09-15 07:57:11	VR2W-112611	A69-1601-6490	1
2012-09-14 22:01:50	2012-09-15 08:01:50	VR2W-112611	A69-1601-6490	1
2012-09-14 22:28:05	2012-09-15 08:28:05	VR2W-112611	A69-1601-6490	1
2012-09-14 22:55:10	2012-09-15 08:55:10	VR2W-112612	A69-1601-6490	1
2012-09-14 22:59:14	2012-09-15 08:59:14	VR2W-112612	A69-1601-6490	1
2012-09-14 23:07:20	2012-09-15 09:07:20	VR2W-112611	A69-1601-6490	1
2012-09-14 23:10:34	2012-09-15 09:10:34	VR2W-112611	A69-1601-6490	1
2012-09-14 23:17:04	2012-09-15 09:17:04	VR2W-112611	A69-1601-6490	1
2012-09-14 23:20:21	2012-09-15 09:20:21	VR2W-112611	A69-1601-6490	1
2012-09-14 23:34:50	2012-09-15 09:34:50	VR2W-112611	A69-1601-6490	1
2012-09-14 23:38:06	2012-09-15 09:38:06	VR2W-112611	A69-1601-6490	1
2012-09-14 23:44:45	2012-09-15 09:44:45	VR2W-112611	A69-1601-6490	1
2012-09-15 00:08:23	2012-09-15 10:08:23	VR2W-112611	A69-1601-6490	1
2012-09-15 00:21:41	2012-09-15 10:21:41	VR2W-112611	A69-1601-6490	1
2012-09-15 00:31:05	2012-09-15 10:31:05	VR2W-112611	A69-1601-6490	1
2012-09-15 00:39:21	2012-09-15 10:39:21	VR2W-112611	A69-1601-6490	1
2012-09-15 00:39:58	2012-09-15 10:39:58	VR2W-112612	A69-1601-6490	1
2012-09-15 00:43:53	2012-09-15 10:43:53	VR2W-112611	A69-1601-6490	1
2012-09-15 00:51:33	2012-09-15 10:51:33	VR2W-112611	A69-1601-6490	1
2012-09-15 00:55:16	2012-09-15 10:55:16	VR2W-112611	A69-1601-6490	1
2012-09-15 01:03:02	2012-09-15 11:03:02	VR2W-112611	A69-1601-6490	1
2012-09-15 01:14:27	2012-09-15 11:14:27	VR2W-112612	A69-1601-6490	1
2012-09-15 01:15:34	2012-09-15 11:15:34	VR2W-112611	A69-1601-6490	1
2012-09-15 01:18:23	2012-09-15 11:18:23	VR2W-112612	A69-1601-6490	1
2012-09-15 01:18:58	2012-09-15 11:18:58	VR2W-112611	A69-1601-6490	1
2012-09-15 01:26:30	2012-09-15 11:26:30	VR2W-112611	A69-1601-6490	1
2012-09-15 01:31:09	2012-09-15 11:31:09	VR2W-112611	A69-1601-6490	1
2012-09-15 01:35:35	2012-09-15 11:35:35	VR2W-112611	A69-1601-6490	1
2012-09-15 01:39:33	2012-09-15 11:39:33	VR2W-112611	A69-1601-6490	1
2012-09-15 01:53:00	2012-09-15 11:53:00	VR2W-112611	A69-1601-6490	1
2012-09-15 01:56:30	2012-09-15 11:56:30	VR2W-112611	A69-1601-6490	1
2012-09-15 02:00:15	2012-09-15 12:00:15	VR2W-112611	A69-1601-6490	1
2012-09-15 02:04:34	2012-09-15 12:04:34	VR2W-112611	A69-1601-6490	1
2012-09-15 02:16:01	2012-09-15 12:16:01	VR2W-112611	A69-1601-6490	1
2012-09-15 02:19:51	2012-09-15 12:19:51	VR2W-112611	A69-1601-6490	1
2012-09-15 02:20:11	2012-09-15 12:20:11	VR2W-112612	A69-1601-6490	1
2012-09-15 02:24:17	2012-09-15 12:24:17	VR2W-112611	A69-1601-6490	1
2012-09-15 02:28:17	2012-09-15 12:28:17	VR2W-112611	A69-1601-6490	1
2012-09-15 02:33:04	2012-09-15 12:33:04	VR2W-112611	A69-1601-6490	1
2012-09-15 02:42:10	2012-09-15 12:42:10	VR2W-112611	A69-1601-6490	1
2012-09-15 02:46:09	2012-09-15 12:46:09	VR2W-112611	A69-1601-6490	1
2012-09-15 02:50:53	2012-09-15 12:50:53	VR2W-112611	A69-1601-6490	1
2012-09-15 02:55:19	2012-09-15 12:55:19	VR2W-112612	A69-1601-6490	1
2012-09-15 03:03:25	2012-09-15 13:03:25	VR2W-112611	A69-1601-6490	1
2012-09-15 03:07:32	2012-09-15 13:07:32	VR2W-112611	A69-1601-6490	1
2012-09-15 03:10:53	2012-09-15 13:10:53	VR2W-112611	A69-1601-6490	1
2012-09-15 03:18:01	2012-09-15 13:18:01	VR2W-112611	A69-1601-6490	1
2012-09-15 03:25:33	2012-09-15 13:25:33	VR2W-112611	A69-1601-6490	1
2012-09-15 03:29:06	2012-09-15 13:29:06	VR2W-112611	A69-1601-6490	1
2012-09-15 03:37:32	2012-09-15 13:37:32	VR2W-112611	A69-1601-6490	1
2012-09-15 03:45:15	2012-09-15 13:45:15	VR2W-112611	A69-1601-6490	1
2012-09-15 03:53:29	2012-09-15 13:53:29	VR2W-112611	A69-1601-6490	1
2012-09-15 04:06:28	2012-09-15 14:06:28	VR2W-112611	A69-1601-6490	1
2012-09-15 04:19:17	2012-09-15 14:19:17	VR2W-112611	A69-1601-6490	1
2012-09-15 04:23:00	2012-09-15 14:23:00	VR2W-112611	A69-1601-6490	1
2012-09-15 04:30:47	2012-09-15 14:30:47	VR2W-112611	A69-1601-6490	1
2012-09-15 04:34:41	2012-09-15 14:34:41	VR2W-112611	A69-1601-6490	1
2012-09-15 04:39:15	2012-09-15 14:39:15	VR2W-112611	A69-1601-6490	1
2012-09-15 04:39:51	2012-09-15 14:39:51	VR2W-112613	A69-1601-6490	1
2012-09-15 04:47:09	2012-09-15 14:47:09	VR2W-112611	A69-1601-6490	1
2012-09-15 05:05:30	2012-09-15 15:05:30	VR2W-112611	A69-1601-6490	1
2012-09-15 05:20:38	2012-09-15 15:20:38	VR2W-112611	A69-1601-6490	1
2012-09-15 05:24:01	2012-09-15 15:24:01	VR2W-112611	A69-1601-6490	1
2012-09-15 05:27:34	2012-09-15 15:27:34	VR2W-112611	A69-1601-6490	1
2012-09-15 05:27:51	2012-09-15 15:27:51	VR2W-112612	A69-1601-6490	1
2012-09-15 05:31:26	2012-09-15 15:31:26	VR2W-112611	A69-1601-6490	1
2012-09-15 05:35:58	2012-09-15 15:35:58	VR2W-112611	A69-1601-6490	1
2012-09-15 05:39:01	2012-09-15 15:39:01	VR2W-112612	A69-1601-6490	1
2012-09-15 05:47:46	2012-09-15 15:47:46	VR2W-112612	A69-1601-6490	1
2012-09-15 05:55:52	2012-09-15 15:55:52	VR2W-112611	A69-1601-6490	1
2012-09-15 05:56:27	2012-09-15 15:56:27	VR2W-112613	A69-1601-6490	1
2012-09-15 06:00:29	2012-09-15 16:00:29	VR2W-112611	A69-1601-6490	1
2012-09-15 06:08:34	2012-09-15 16:08:34	VR2W-112611	A69-1601-6490	1
2012-09-15 06:16:34	2012-09-15 16:16:34	VR2W-112611	A69-1601-6490	1
2012-09-15 06:31:18	2012-09-15 16:31:18	VR2W-112612	A69-1601-6490	1
2012-09-15 06:39:25	2012-09-15 16:39:25	VR2W-112611	A69-1601-6490	1
2012-09-15 06:40:00	2012-09-15 16:40:00	VR2W-112613	A69-1601-6490	1
2012-09-15 06:47:40	2012-09-15 16:47:40	VR2W-112612	A69-1601-6490	1
2012-09-15 06:56:13	2012-09-15 16:56:13	VR2W-112612	A69-1601-6490	1
2012-09-15 06:59:27	2012-09-15 16:59:27	VR2W-112612	A69-1601-6490	1
2012-09-15 07:04:20	2012-09-15 17:04:20	VR2W-112611	A69-1601-6490	1
2012-09-15 07:17:26	2012-09-15 17:17:26	VR2W-112611	A69-1601-6490	1
2012-09-15 07:20:28	2012-09-15 17:20:28	VR2W-112612	A69-1601-6490	1
2012-09-15 07:20:52	2012-09-15 17:20:52	VR2W-112611	A69-1601-6490	1
2012-09-15 07:31:49	2012-09-15 17:31:49	VR2W-112611	A69-1601-6490	1
2012-09-15 07:45:15	2012-09-15 17:45:15	VR2W-112611	A69-1601-6490	1
2012-09-15 07:53:20	2012-09-15 17:53:20	VR2W-112611	A69-1601-6490	1
2012-09-15 08:09:06	2012-09-15 18:09:06	VR2W-112611	A69-1601-6490	1
2012-09-15 08:15:43	2012-09-15 18:15:43	VR2W-112611	A69-1601-6490	1
2012-09-15 08:33:22	2012-09-15 18:33:22	VR2W-112611	A69-1601-6490	0
2012-09-15 20:10:59	2012-09-16 06:10:59	VR2W-112611	A69-1601-6490	0
2012-09-15 20:15:42	2012-09-16 06:15:42	VR2W-112611	A69-1601-6490	0
2012-09-15 20:20:13	2012-09-16 06:20:13	VR2W-112611	A69-1601-6490	0
2012-09-15 20:24:22	2012-09-16 06:24:22	VR2W-112611	A69-1601-6490	0
2012-09-15 20:27:47	2012-09-16 06:27:47	VR2W-112611	A69-1601-6490	0
2012-09-15 20:35:23	2012-09-16 06:35:23	VR2W-112611	A69-1601-6490	1
2012-09-15 20:40:09	2012-09-16 06:40:09	VR2W-112611	A69-1601-6490	1
2012-09-15 20:44:47	2012-09-16 06:44:47	VR2W-112611	A69-1601-6490	1
2012-09-15 20:49:09	2012-09-16 06:49:09	VR2W-112611	A69-1601-6490	1
2012-09-15 20:57:29	2012-09-16 06:57:29	VR2W-112611	A69-1601-6490	1
2012-09-15 21:04:48	2012-09-16 07:04:48	VR2W-112611	A69-1601-6490	1
2012-09-15 21:08:04	2012-09-16 07:08:04	VR2W-112611	A69-1601-6490	1
2012-09-15 21:11:23	2012-09-16 07:11:23	VR2W-112611	A69-1601-6490	1
2012-09-15 21:18:25	2012-09-16 07:18:25	VR2W-112611	A69-1601-6490	1
2012-09-15 21:22:24	2012-09-16 07:22:24	VR2W-112611	A69-1601-6490	1
2012-09-15 21:27:09	2012-09-16 07:27:09	VR2W-112611	A69-1601-6490	1
2012-09-15 21:31:47	2012-09-16 07:31:47	VR2W-112611	A69-1601-6490	1
2012-09-15 21:36:09	2012-09-16 07:36:09	VR2W-112611	A69-1601-6490	1
2012-09-15 21:53:24	2012-09-16 07:53:24	VR2W-112611	A69-1601-6490	1
2012-09-15 21:58:16	2012-09-16 07:58:16	VR2W-112611	A69-1601-6490	1
2012-09-15 22:07:55	2012-09-16 08:07:55	VR2W-112611	A69-1601-6490	1
2012-09-15 22:12:39	2012-09-16 08:12:39	VR2W-112611	A69-1601-6490	1
2012-09-15 22:34:03	2012-09-16 08:34:03	VR2W-112611	A69-1601-6490	1
2012-09-15 22:43:45	2012-09-16 08:43:45	VR2W-112611	A69-1601-6490	1
2012-09-15 22:48:33	2012-09-16 08:48:33	VR2W-112611	A69-1601-6490	1
2012-09-15 22:53:14	2012-09-16 08:53:14	VR2W-112611	A69-1601-6490	1
2012-09-15 23:08:14	2012-09-16 09:08:14	VR2W-112611	A69-1601-6490	1
2012-09-15 23:10:02	2012-09-16 09:10:02	VR2W-112612	A69-1601-6490	1
2012-09-15 23:13:33	2012-09-16 09:13:33	VR2W-112612	A69-1601-6490	1
2012-09-15 23:14:48	2012-09-16 09:14:48	VR2W-112611	A69-1601-6490	1
2012-09-15 23:17:22	2012-09-16 09:17:22	VR2W-112612	A69-1601-6490	1
2012-09-15 23:34:53	2012-09-16 09:34:53	VR2W-112612	A69-1601-6490	1
2012-09-15 23:43:01	2012-09-16 09:43:01	VR2W-112611	A69-1601-6490	1
2012-09-15 23:56:51	2012-09-16 09:56:51	VR2W-112611	A69-1601-6490	1
2012-09-16 00:01:43	2012-09-16 10:01:43	VR2W-112611	A69-1601-6490	1
2012-09-16 00:08:03	2012-09-16 10:08:03	VR2W-112612	A69-1601-6490	1
2012-09-16 00:21:13	2012-09-16 10:21:13	VR2W-112612	A69-1601-6490	1
2012-09-16 00:29:21	2012-09-16 10:29:21	VR2W-112611	A69-1601-6490	1
2012-09-16 00:34:11	2012-09-16 10:34:11	VR2W-112611	A69-1601-6490	1
2012-09-16 00:35:27	2012-09-16 10:35:27	VR2W-112612	A69-1601-6490	1
2012-09-16 00:43:35	2012-09-16 10:43:35	VR2W-112611	A69-1601-6490	1
2012-09-16 00:47:59	2012-09-16 10:47:59	VR2W-112611	A69-1601-6490	1
2012-09-16 00:48:22	2012-09-16 10:48:22	VR2W-112612	A69-1601-6490	1
2012-09-16 00:56:30	2012-09-16 10:56:30	VR2W-112611	A69-1601-6490	1
2012-09-16 01:00:39	2012-09-16 11:00:39	VR2W-112612	A69-1601-6490	1
2012-09-16 01:04:33	2012-09-16 11:04:33	VR2W-112611	A69-1601-6490	1
2012-09-16 01:08:48	2012-09-16 11:08:48	VR2W-112611	A69-1601-6490	1
2012-09-16 01:12:24	2012-09-16 11:12:24	VR2W-112611	A69-1601-6490	1
2012-09-16 01:25:46	2012-09-16 11:25:46	VR2W-112611	A69-1601-6490	1
2012-09-16 01:30:08	2012-09-16 11:30:08	VR2W-112611	A69-1601-6490	1
2012-09-16 01:33:59	2012-09-16 11:33:59	VR2W-112611	A69-1601-6490	1
2012-09-16 01:39:05	2012-09-16 11:39:05	VR2W-112612	A69-1601-6490	1
2012-09-16 01:51:56	2012-09-16 11:51:56	VR2W-112611	A69-1601-6490	1
2012-09-16 01:52:27	2012-09-16 11:52:27	VR2W-112612	A69-1601-6490	1
2012-09-16 02:03:13	2012-09-16 12:03:13	VR2W-112612	A69-1601-6490	1
2012-09-16 02:03:58	2012-09-16 12:03:58	VR2W-112611	A69-1601-6490	1
2012-09-16 02:11:22	2012-09-16 12:11:22	VR2W-112611	A69-1601-6490	1
2012-09-16 02:15:51	2012-09-16 12:15:51	VR2W-112611	A69-1601-6490	1
2012-09-16 02:23:08	2012-09-16 12:23:08	VR2W-112611	A69-1601-6490	1
2012-09-16 02:29:38	2012-09-16 12:29:38	VR2W-112611	A69-1601-6490	1
2012-09-16 02:36:16	2012-09-16 12:36:16	VR2W-112611	A69-1601-6490	1
2012-09-16 03:03:34	2012-09-16 13:03:34	VR2W-112611	A69-1601-6490	1
2012-09-16 03:08:27	2012-09-16 13:08:27	VR2W-112611	A69-1601-6490	1
2012-09-16 03:32:37	2012-09-16 13:32:37	VR2W-112611	A69-1601-6490	1
2012-09-16 03:37:14	2012-09-16 13:37:14	VR2W-112611	A69-1601-6490	1
2012-09-16 03:41:33	2012-09-16 13:41:33	VR2W-112612	A69-1601-6490	1
2012-09-16 03:41:34	2012-09-16 13:41:34	VR2W-112611	A69-1601-6490	1
2012-09-16 03:49:41	2012-09-16 13:49:41	VR2W-112612	A69-1601-6490	1
2012-09-16 04:14:32	2012-09-16 14:14:32	VR2W-112611	A69-1601-6490	1
2012-09-16 04:18:48	2012-09-16 14:18:48	VR2W-112611	A69-1601-6490	1
2012-09-16 04:22:27	2012-09-16 14:22:27	VR2W-112611	A69-1601-6490	1
2012-09-16 04:26:33	2012-09-16 14:26:33	VR2W-112611	A69-1601-6490	1
2012-09-16 04:36:41	2012-09-16 14:36:41	VR2W-112611	A69-1601-6490	1
2012-09-16 04:40:27	2012-09-16 14:40:27	VR2W-112611	A69-1601-6490	1
2012-09-16 04:44:44	2012-09-16 14:44:44	VR2W-112611	A69-1601-6490	1
2012-09-16 04:52:35	2012-09-16 14:52:35	VR2W-112611	A69-1601-6490	1
2012-09-16 04:56:00	2012-09-16 14:56:00	VR2W-112611	A69-1601-6490	1
2012-09-16 04:56:35	2012-09-16 14:56:35	VR2W-112613	A69-1601-6490	1
2012-09-16 05:13:09	2012-09-16 15:13:09	VR2W-112611	A69-1601-6490	1
2012-09-16 05:25:17	2012-09-16 15:25:17	VR2W-112611	A69-1601-6490	1
2012-09-16 05:28:57	2012-09-16 15:28:57	VR2W-112611	A69-1601-6490	1
2012-09-16 05:33:03	2012-09-16 15:33:03	VR2W-112611	A69-1601-6490	1
2012-09-16 05:36:23	2012-09-16 15:36:23	VR2W-112611	A69-1601-6490	1
2012-09-16 05:39:49	2012-09-16 15:39:49	VR2W-112611	A69-1601-6490	1
2012-09-16 05:40:24	2012-09-16 15:40:24	VR2W-112613	A69-1601-6490	1
2012-09-16 05:43:26	2012-09-16 15:43:26	VR2W-112611	A69-1601-6490	1
2012-09-16 05:47:29	2012-09-16 15:47:29	VR2W-112611	A69-1601-6490	1
2012-09-16 05:49:02	2012-09-16 15:49:02	VR2W-112612	A69-1601-6490	1
2012-09-16 05:52:56	2012-09-16 15:52:56	VR2W-112613	A69-1601-6490	1
2012-09-16 06:06:36	2012-09-16 16:06:36	VR2W-112611	A69-1601-6490	1
2012-09-16 06:11:02	2012-09-16 16:11:02	VR2W-112611	A69-1601-6490	1
2012-09-16 06:19:42	2012-09-16 16:19:42	VR2W-112611	A69-1601-6490	1
2012-09-16 06:31:47	2012-09-16 16:31:47	VR2W-112611	A69-1601-6490	1
2012-09-16 07:03:33	2012-09-16 17:03:33	VR2W-112611	A69-1601-6490	1
2012-09-16 07:08:07	2012-09-16 17:08:07	VR2W-112611	A69-1601-6490	1
2012-09-16 07:16:00	2012-09-16 17:16:00	VR2W-112611	A69-1601-6490	1
2012-09-16 07:20:02	2012-09-16 17:20:02	VR2W-112611	A69-1601-6490	1
2012-09-16 07:26:10	2012-09-16 17:26:10	VR2W-112612	A69-1601-6490	1
2012-09-16 07:29:39	2012-09-16 17:29:39	VR2W-112611	A69-1601-6490	1
2012-09-16 07:34:37	2012-09-16 17:34:37	VR2W-112612	A69-1601-6490	1
2012-09-16 07:52:45	2012-09-16 17:52:45	VR2W-112612	A69-1601-6490	1
2012-09-16 08:00:54	2012-09-16 18:00:54	VR2W-112611	A69-1601-6490	1
2012-09-16 08:07:45	2012-09-16 18:07:45	VR2W-112611	A69-1601-6490	1
2012-09-16 15:11:21	2012-09-17 01:11:21	VR2W-112611	A69-1601-6490	0
2012-09-16 16:03:49	2012-09-17 02:03:49	VR2W-112611	A69-1601-6490	0
2012-09-16 16:12:11	2012-09-17 02:12:11	VR2W-112611	A69-1601-6490	0
2012-09-16 16:30:10	2012-09-17 02:30:10	VR2W-112611	A69-1601-6490	0
2012-09-16 16:48:05	2012-09-17 02:48:05	VR2W-112611	A69-1601-6490	0
2012-09-16 16:52:53	2012-09-17 02:52:53	VR2W-112611	A69-1601-6490	0
2012-09-16 16:57:36	2012-09-17 02:57:36	VR2W-112611	A69-1601-6490	0
2012-09-16 17:02:09	2012-09-17 03:02:09	VR2W-112611	A69-1601-6490	0
2012-09-16 17:06:21	2012-09-17 03:06:21	VR2W-112611	A69-1601-6490	0
2012-09-16 17:13:39	2012-09-17 03:13:39	VR2W-112611	A69-1601-6490	0
2012-09-16 17:18:01	2012-09-17 03:18:01	VR2W-112611	A69-1601-6490	0
2012-09-16 17:21:52	2012-09-17 03:21:52	VR2W-112611	A69-1601-6490	0
2012-09-16 17:30:23	2012-09-17 03:30:23	VR2W-112611	A69-1601-6490	0
2012-09-16 17:35:15	2012-09-17 03:35:15	VR2W-112611	A69-1601-6490	0
2012-09-16 17:40:06	2012-09-17 03:40:06	VR2W-112611	A69-1601-6490	0
2012-09-16 17:49:43	2012-09-17 03:49:43	VR2W-112611	A69-1601-6490	0
2012-09-16 17:54:23	2012-09-17 03:54:23	VR2W-112611	A69-1601-6490	0
2012-09-16 18:16:31	2012-09-17 04:16:31	VR2W-112611	A69-1601-6490	0
2012-09-16 18:32:53	2012-09-17 04:32:53	VR2W-112611	A69-1601-6490	0
2012-09-16 18:41:27	2012-09-17 04:41:27	VR2W-112611	A69-1601-6490	0
2012-09-16 20:35:31	2012-09-17 06:35:31	VR2W-112611	A69-1601-6490	1
2012-09-16 20:58:22	2012-09-17 06:58:22	VR2W-112611	A69-1601-6490	1
2012-09-16 21:33:48	2012-09-17 07:33:48	VR2W-112611	A69-1601-6490	1
2012-09-16 21:49:20	2012-09-17 07:49:20	VR2W-112611	A69-1601-6490	1
2012-09-16 21:53:08	2012-09-17 07:53:08	VR2W-112611	A69-1601-6490	1
2012-09-16 22:26:36	2012-09-17 08:26:36	VR2W-112611	A69-1601-6490	1
2012-09-16 22:26:42	2012-09-17 08:26:42	VR2W-112612	A69-1601-6490	1
2012-09-16 23:01:26	2012-09-17 09:01:26	VR2W-112612	A69-1601-6490	1
2012-09-16 23:14:09	2012-09-17 09:14:09	VR2W-112612	A69-1601-6490	1
2012-09-16 23:14:13	2012-09-17 09:14:13	VR2W-112611	A69-1601-6490	1
2012-09-16 23:34:50	2012-09-17 09:34:50	VR2W-112612	A69-1601-6490	1
2012-09-16 23:38:43	2012-09-17 09:38:43	VR2W-112612	A69-1601-6490	1
2012-09-16 23:43:00	2012-09-17 09:43:00	VR2W-112611	A69-1601-6490	1
2012-09-16 23:59:15	2012-09-17 09:59:15	VR2W-112611	A69-1601-6490	1
2012-09-17 00:03:11	2012-09-17 10:03:11	VR2W-112611	A69-1601-6490	1
2012-09-17 00:12:10	2012-09-17 10:12:10	VR2W-112611	A69-1601-6490	1
2012-09-17 00:12:19	2012-09-17 10:12:19	VR2W-112612	A69-1601-6490	1
2012-09-17 00:16:22	2012-09-17 10:16:22	VR2W-112612	A69-1601-6490	1
2012-09-17 00:24:32	2012-09-17 10:24:32	VR2W-112611	A69-1601-6490	1
2012-09-17 00:29:24	2012-09-17 10:29:24	VR2W-112611	A69-1601-6490	1
2012-09-17 00:34:16	2012-09-17 10:34:16	VR2W-112611	A69-1601-6490	1
2012-09-17 00:39:06	2012-09-17 10:39:06	VR2W-112611	A69-1601-6490	1
2012-09-17 00:43:52	2012-09-17 10:43:52	VR2W-112611	A69-1601-6490	1
2012-09-17 00:48:30	2012-09-17 10:48:30	VR2W-112611	A69-1601-6490	1
2012-09-17 00:56:49	2012-09-17 10:56:49	VR2W-112611	A69-1601-6490	1
2012-09-17 01:01:11	2012-09-17 11:01:11	VR2W-112612	A69-1601-6490	1
2012-09-17 01:05:40	2012-09-17 11:05:40	VR2W-112611	A69-1601-6490	1
2012-09-17 01:08:41	2012-09-17 11:08:41	VR2W-112612	A69-1601-6490	1
2012-09-17 01:09:21	2012-09-17 11:09:21	VR2W-112611	A69-1601-6490	1
2012-09-17 01:16:51	2012-09-17 11:16:51	VR2W-112611	A69-1601-6490	1
2012-09-17 01:24:10	2012-09-17 11:24:10	VR2W-112611	A69-1601-6490	1
2012-09-17 01:36:57	2012-09-17 11:36:57	VR2W-112611	A69-1601-6490	1
2012-09-17 01:44:31	2012-09-17 11:44:31	VR2W-112611	A69-1601-6490	1
2012-09-17 01:52:09	2012-09-17 11:52:09	VR2W-112611	A69-1601-6490	1
2012-09-17 02:12:39	2012-09-17 12:12:39	VR2W-112612	A69-1601-6490	1
2012-09-17 02:13:37	2012-09-17 12:13:37	VR2W-112611	A69-1601-6490	1
2012-09-17 02:17:06	2012-09-17 12:17:06	VR2W-112611	A69-1601-6490	1
2012-09-17 02:20:32	2012-09-17 12:20:32	VR2W-112612	A69-1601-6490	1
2012-09-17 02:51:14	2012-09-17 12:51:14	VR2W-112611	A69-1601-6490	1
2012-09-17 03:03:03	2012-09-17 13:03:03	VR2W-112611	A69-1601-6490	1
2012-09-17 03:07:18	2012-09-17 13:07:18	VR2W-112611	A69-1601-6490	1
2012-09-17 03:10:54	2012-09-17 13:10:54	VR2W-112611	A69-1601-6490	1
2012-09-17 03:15:56	2012-09-17 13:15:56	VR2W-112612	A69-1601-6490	1
2012-09-17 03:19:34	2012-09-17 13:19:34	VR2W-112611	A69-1601-6490	1
2012-09-17 03:24:06	2012-09-17 13:24:06	VR2W-112611	A69-1601-6490	1
2012-09-17 03:31:45	2012-09-17 13:31:45	VR2W-112611	A69-1601-6490	1
2012-09-17 03:34:55	2012-09-17 13:34:55	VR2W-112612	A69-1601-6490	1
2012-09-17 03:35:27	2012-09-17 13:35:27	VR2W-112611	A69-1601-6490	1
2012-09-17 03:47:23	2012-09-17 13:47:23	VR2W-112613	A69-1601-6490	1
2012-09-17 03:50:59	2012-09-17 13:50:59	VR2W-112611	A69-1601-6490	1
2012-09-17 03:54:27	2012-09-17 13:54:27	VR2W-112611	A69-1601-6490	1
2012-09-17 03:57:47	2012-09-17 13:57:47	VR2W-112612	A69-1601-6490	1
2012-09-17 04:01:40	2012-09-17 14:01:40	VR2W-112612	A69-1601-6490	1
2012-09-17 04:05:57	2012-09-17 14:05:57	VR2W-112611	A69-1601-6490	1
2012-09-17 04:09:51	2012-09-17 14:09:51	VR2W-112611	A69-1601-6490	1
2012-09-17 04:18:40	2012-09-17 14:18:40	VR2W-112611	A69-1601-6490	1
2012-09-17 04:22:50	2012-09-17 14:22:50	VR2W-112612	A69-1601-6490	1
2012-09-17 04:28:46	2012-09-17 14:28:46	VR2W-112610	A69-1601-6490	1
2012-09-17 04:35:37	2012-09-17 14:35:37	VR2W-112611	A69-1601-6490	1
2012-09-17 04:39:57	2012-09-17 14:39:57	VR2W-112611	A69-1601-6490	1
2012-09-17 04:47:58	2012-09-17 14:47:58	VR2W-112611	A69-1601-6490	1
2012-09-17 05:02:21	2012-09-17 15:02:21	VR2W-112611	A69-1601-6490	1
2012-09-17 05:05:49	2012-09-17 15:05:49	VR2W-112611	A69-1601-6490	1
2012-09-17 05:13:47	2012-09-17 15:13:47	VR2W-112611	A69-1601-6490	1
2012-09-17 05:17:21	2012-09-17 15:17:21	VR2W-112611	A69-1601-6490	1
2012-09-17 05:17:57	2012-09-17 15:17:57	VR2W-112613	A69-1601-6490	1
2012-09-17 05:21:17	2012-09-17 15:21:17	VR2W-112611	A69-1601-6490	1
2012-09-17 05:25:54	2012-09-17 15:25:54	VR2W-112611	A69-1601-6490	1
2012-09-17 05:47:07	2012-09-17 15:47:07	VR2W-112612	A69-1601-6490	1
2012-09-17 05:51:25	2012-09-17 15:51:25	VR2W-112611	A69-1601-6490	1
2012-09-17 05:52:01	2012-09-17 15:52:01	VR2W-112613	A69-1601-6490	1
2012-09-17 05:55:18	2012-09-17 15:55:18	VR2W-112611	A69-1601-6490	1
2012-09-17 06:02:50	2012-09-17 16:02:50	VR2W-112612	A69-1601-6490	1
2012-09-17 06:24:39	2012-09-17 16:24:39	VR2W-112611	A69-1601-6490	1
2012-09-17 06:33:42	2012-09-17 16:33:42	VR2W-112611	A69-1601-6490	1
2012-09-17 06:46:39	2012-09-17 16:46:39	VR2W-112611	A69-1601-6490	1
2012-09-17 06:50:30	2012-09-17 16:50:30	VR2W-112611	A69-1601-6490	1
2012-09-17 06:50:54	2012-09-17 16:50:54	VR2W-112612	A69-1601-6490	1
2012-09-17 06:59:40	2012-09-17 16:59:40	VR2W-112613	A69-1601-6490	1
2012-09-17 07:16:49	2012-09-17 17:16:49	VR2W-112612	A69-1601-6490	1
2012-09-17 07:25:00	2012-09-17 17:25:00	VR2W-112611	A69-1601-6490	1
2012-09-17 07:54:07	2012-09-17 17:54:07	VR2W-112611	A69-1601-6490	1
2012-09-17 08:28:53	2012-09-17 18:28:53	VR2W-112611	A69-1601-6490	1
2012-09-17 13:52:47	2012-09-17 23:52:47	VR2W-112611	A69-1601-6490	0
2012-09-17 14:18:52	2012-09-18 00:18:52	VR2W-112611	A69-1601-6490	0
2012-09-17 14:43:09	2012-09-18 00:43:09	VR2W-112611	A69-1601-6490	0
2012-09-17 15:01:13	2012-09-18 01:01:13	VR2W-112611	A69-1601-6490	0
2012-09-17 16:48:44	2012-09-18 02:48:44	VR2W-112611	A69-1601-6490	0
2012-09-17 16:57:38	2012-09-18 02:57:38	VR2W-112611	A69-1601-6490	0
2012-09-17 17:11:47	2012-09-18 03:11:47	VR2W-112611	A69-1601-6490	0
2012-09-17 17:16:06	2012-09-18 03:16:06	VR2W-112611	A69-1601-6490	0
2012-09-17 17:31:41	2012-09-18 03:31:41	VR2W-112611	A69-1601-6490	0
2012-09-17 17:53:34	2012-09-18 03:53:34	VR2W-112611	A69-1601-6490	0
2012-09-17 18:45:06	2012-09-18 04:45:06	VR2W-112611	A69-1601-6490	0
2012-09-17 19:00:11	2012-09-18 05:00:11	VR2W-112611	A69-1601-6490	0
2012-09-17 20:07:22	2012-09-18 06:07:22	VR2W-112611	A69-1601-6490	0
2012-09-17 20:16:33	2012-09-18 06:16:33	VR2W-112611	A69-1601-6490	0
2012-09-17 20:20:38	2012-09-18 06:20:38	VR2W-112611	A69-1601-6490	0
2012-09-17 20:34:27	2012-09-18 06:34:27	VR2W-112611	A69-1601-6490	1
2012-09-17 20:42:10	2012-09-18 06:42:10	VR2W-112611	A69-1601-6490	1
2012-09-17 20:45:59	2012-09-18 06:45:59	VR2W-112611	A69-1601-6490	1
2012-09-17 20:50:22	2012-09-18 06:50:22	VR2W-112611	A69-1601-6490	1
2012-09-17 20:54:16	2012-09-18 06:54:16	VR2W-112611	A69-1601-6490	1
2012-09-17 21:03:05	2012-09-18 07:03:05	VR2W-112611	A69-1601-6490	1
2012-09-17 21:10:39	2012-09-18 07:10:39	VR2W-112611	A69-1601-6490	1
2012-09-17 21:19:53	2012-09-18 07:19:53	VR2W-112611	A69-1601-6490	1
2012-09-17 21:24:03	2012-09-18 07:24:03	VR2W-112611	A69-1601-6490	1
2012-09-17 21:31:11	2012-09-18 07:31:11	VR2W-112611	A69-1601-6490	1
2012-09-17 21:35:18	2012-09-18 07:35:18	VR2W-112611	A69-1601-6490	1
2012-09-17 21:42:11	2012-09-18 07:42:11	VR2W-112611	A69-1601-6490	1
2012-09-17 21:45:58	2012-09-18 07:45:58	VR2W-112611	A69-1601-6490	1
2012-09-17 21:50:20	2012-09-18 07:50:20	VR2W-112611	A69-1601-6490	1
2012-09-17 21:54:10	2012-09-18 07:54:10	VR2W-112611	A69-1601-6490	1
2012-09-17 22:16:31	2012-09-18 08:16:31	VR2W-112611	A69-1601-6490	1
2012-09-17 22:20:32	2012-09-18 08:20:32	VR2W-112611	A69-1601-6490	1
2012-09-17 22:32:00	2012-09-18 08:32:00	VR2W-112610	A69-1601-6490	1
2012-09-17 22:46:30	2012-09-18 08:46:30	VR2W-112611	A69-1601-6490	1
2012-09-17 22:55:57	2012-09-18 08:55:57	VR2W-112611	A69-1601-6490	1
2012-09-17 23:06:00	2012-09-18 09:06:00	VR2W-112612	A69-1601-6490	1
2012-09-17 23:09:21	2012-09-18 09:09:21	VR2W-112611	A69-1601-6490	1
2012-09-17 23:20:17	2012-09-18 09:20:17	VR2W-112612	A69-1601-6490	1
2012-09-17 23:38:32	2012-09-18 09:38:32	VR2W-112612	A69-1601-6490	1
2012-09-18 00:00:59	2012-09-18 10:00:59	VR2W-112611	A69-1601-6490	1
2012-09-18 00:05:23	2012-09-18 10:05:23	VR2W-112611	A69-1601-6490	1
2012-09-18 00:09:19	2012-09-18 10:09:19	VR2W-112611	A69-1601-6490	1
2012-09-18 00:13:55	2012-09-18 10:13:55	VR2W-112612	A69-1601-6490	1
2012-09-18 00:13:56	2012-09-18 10:13:56	VR2W-112611	A69-1601-6490	1
2012-09-18 00:18:18	2012-09-18 10:18:18	VR2W-112611	A69-1601-6490	1
2012-09-18 00:22:07	2012-09-18 10:22:07	VR2W-112611	A69-1601-6490	1
2012-09-18 00:22:18	2012-09-18 10:22:18	VR2W-112612	A69-1601-6490	1
2012-09-18 00:35:32	2012-09-18 10:35:32	VR2W-112612	A69-1601-6490	1
2012-09-18 00:42:06	2012-09-18 10:42:06	VR2W-112612	A69-1601-6490	1
2012-09-18 00:45:28	2012-09-18 10:45:28	VR2W-112612	A69-1601-6490	1
2012-09-18 00:48:59	2012-09-18 10:48:59	VR2W-112612	A69-1601-6490	1
2012-09-18 00:57:11	2012-09-18 10:57:11	VR2W-112612	A69-1601-6490	1
2012-09-18 01:01:00	2012-09-18 11:01:00	VR2W-112611	A69-1601-6490	1
2012-09-18 01:05:23	2012-09-18 11:05:23	VR2W-112611	A69-1601-6490	1
2012-09-18 01:13:23	2012-09-18 11:13:23	VR2W-112612	A69-1601-6490	1
2012-09-18 01:18:03	2012-09-18 11:18:03	VR2W-112611	A69-1601-6490	1
2012-09-18 01:21:46	2012-09-18 11:21:46	VR2W-112612	A69-1601-6490	1
2012-09-18 01:29:58	2012-09-18 11:29:58	VR2W-112611	A69-1601-6490	1
2012-09-18 01:32:45	2012-09-18 11:32:45	VR2W-112612	A69-1601-6490	1
2012-09-18 01:37:28	2012-09-18 11:37:28	VR2W-112611	A69-1601-6490	1
2012-09-18 01:40:51	2012-09-18 11:40:51	VR2W-112612	A69-1601-6490	1
2012-09-18 01:40:58	2012-09-18 11:40:58	VR2W-112611	A69-1601-6490	1
2012-09-18 01:44:36	2012-09-18 11:44:36	VR2W-112612	A69-1601-6490	1
2012-09-18 01:44:44	2012-09-18 11:44:44	VR2W-112611	A69-1601-6490	1
2012-09-18 01:52:35	2012-09-18 11:52:35	VR2W-112612	A69-1601-6490	1
2012-09-18 01:57:06	2012-09-18 11:57:06	VR2W-112611	A69-1601-6490	1
2012-09-18 02:00:08	2012-09-18 12:00:08	VR2W-112612	A69-1601-6490	1
2012-09-18 02:00:47	2012-09-18 12:00:47	VR2W-112611	A69-1601-6490	1
2012-09-18 02:03:44	2012-09-18 12:03:44	VR2W-112612	A69-1601-6490	1
2012-09-18 02:11:57	2012-09-18 12:11:57	VR2W-112611	A69-1601-6490	1
2012-09-18 02:21:01	2012-09-18 12:21:01	VR2W-112612	A69-1601-6490	1
2012-09-18 02:27:53	2012-09-18 12:27:53	VR2W-112612	A69-1601-6490	1
2012-09-18 02:29:14	2012-09-18 12:29:14	VR2W-112611	A69-1601-6490	1
2012-09-18 02:31:38	2012-09-18 12:31:38	VR2W-112612	A69-1601-6490	1
2012-09-18 02:32:36	2012-09-18 12:32:36	VR2W-112611	A69-1601-6490	1
2012-09-18 02:39:39	2012-09-18 12:39:39	VR2W-112612	A69-1601-6490	1
2012-09-18 02:43:52	2012-09-18 12:43:52	VR2W-112612	A69-1601-6490	1
2012-09-18 02:44:09	2012-09-18 12:44:09	VR2W-112611	A69-1601-6490	1
2012-09-18 02:48:28	2012-09-18 12:48:28	VR2W-112613	A69-1601-6490	1
2012-09-18 02:51:14	2012-09-18 12:51:14	VR2W-112612	A69-1601-6490	1
2012-09-18 02:52:05	2012-09-18 12:52:05	VR2W-112611	A69-1601-6490	1
2012-09-18 02:55:36	2012-09-18 12:55:36	VR2W-112611	A69-1601-6490	1
2012-09-18 02:59:39	2012-09-18 12:59:39	VR2W-112612	A69-1601-6490	1
2012-09-18 03:03:52	2012-09-18 13:03:52	VR2W-112611	A69-1601-6490	1
2012-09-18 03:12:36	2012-09-18 13:12:36	VR2W-112611	A69-1601-6490	1
2012-09-18 03:13:15	2012-09-18 13:13:15	VR2W-112612	A69-1601-6490	1
2012-09-18 03:17:11	2012-09-18 13:17:11	VR2W-112611	A69-1601-6490	1
2012-09-18 03:25:09	2012-09-18 13:25:09	VR2W-112611	A69-1601-6490	1
2012-09-18 03:29:27	2012-09-18 13:29:27	VR2W-112610	A69-1601-6490	1
2012-09-18 03:36:20	2012-09-18 13:36:20	VR2W-112611	A69-1601-6490	1
2012-09-18 03:40:20	2012-09-18 13:40:20	VR2W-112611	A69-1601-6490	1
2012-09-18 03:54:13	2012-09-18 13:54:13	VR2W-112611	A69-1601-6490	1
2012-09-18 04:02:57	2012-09-18 14:02:57	VR2W-112611	A69-1601-6490	1
2012-09-18 04:11:50	2012-09-18 14:11:50	VR2W-112611	A69-1601-6490	1
2012-09-18 04:15:05	2012-09-18 14:15:05	VR2W-112612	A69-1601-6490	1
2012-09-18 04:15:33	2012-09-18 14:15:33	VR2W-112611	A69-1601-6490	1
2012-09-18 04:19:46	2012-09-18 14:19:46	VR2W-112611	A69-1601-6490	1
2012-09-18 04:27:07	2012-09-18 14:27:07	VR2W-112611	A69-1601-6490	1
2012-09-18 04:32:02	2012-09-18 14:32:02	VR2W-112612	A69-1601-6490	1
2012-09-18 04:35:32	2012-09-18 14:35:32	VR2W-112611	A69-1601-6490	1
2012-09-18 04:40:15	2012-09-18 14:40:15	VR2W-112611	A69-1601-6490	1
2012-09-18 04:44:49	2012-09-18 14:44:49	VR2W-112611	A69-1601-6490	1
2012-09-18 04:49:02	2012-09-18 14:49:02	VR2W-112611	A69-1601-6490	1
2012-09-18 04:52:36	2012-09-18 14:52:36	VR2W-112611	A69-1601-6490	1
2012-09-18 04:56:31	2012-09-18 14:56:31	VR2W-112611	A69-1601-6490	1
2012-09-18 05:34:33	2012-09-18 15:34:33	VR2W-112611	A69-1601-6490	1
2012-09-18 05:49:48	2012-09-18 15:49:48	VR2W-112611	A69-1601-6490	1
2012-09-18 05:54:13	2012-09-18 15:54:13	VR2W-112611	A69-1601-6490	1
2012-09-18 05:58:08	2012-09-18 15:58:08	VR2W-112611	A69-1601-6490	1
2012-09-18 06:07:06	2012-09-18 16:07:06	VR2W-112611	A69-1601-6490	1
2012-09-18 06:19:16	2012-09-18 16:19:16	VR2W-112611	A69-1601-6490	1
2012-09-18 06:28:18	2012-09-18 16:28:18	VR2W-112611	A69-1601-6490	1
2012-09-18 06:36:45	2012-09-18 16:36:45	VR2W-112611	A69-1601-6490	1
2012-09-18 06:40:59	2012-09-18 16:40:59	VR2W-112611	A69-1601-6490	1
2012-09-18 06:44:33	2012-09-18 16:44:33	VR2W-112611	A69-1601-6490	1
2012-09-18 07:00:21	2012-09-18 17:00:21	VR2W-112612	A69-1601-6490	1
2012-09-18 07:05:10	2012-09-18 17:05:10	VR2W-112611	A69-1601-6490	1
2012-09-18 07:08:34	2012-09-18 17:08:34	VR2W-112611	A69-1601-6490	1
2012-09-18 07:16:09	2012-09-18 17:16:09	VR2W-112611	A69-1601-6490	1
2012-09-18 07:37:20	2012-09-18 17:37:20	VR2W-112611	A69-1601-6490	1
2012-09-18 07:42:07	2012-09-18 17:42:07	VR2W-112611	A69-1601-6490	1
2012-09-18 07:51:19	2012-09-18 17:51:19	VR2W-112611	A69-1601-6490	1
2012-09-18 07:58:43	2012-09-18 17:58:43	VR2W-112611	A69-1601-6490	1
2012-09-18 08:02:06	2012-09-18 18:02:06	VR2W-112611	A69-1601-6490	1
2012-09-18 17:47:37	2012-09-19 03:47:37	VR2W-112611	A69-1601-6490	0
2012-09-18 17:57:21	2012-09-19 03:57:21	VR2W-112611	A69-1601-6490	0
2012-09-18 18:02:10	2012-09-19 04:02:10	VR2W-112611	A69-1601-6490	0
2012-09-18 18:11:33	2012-09-19 04:11:33	VR2W-112611	A69-1601-6490	0
2012-09-18 18:15:55	2012-09-19 04:15:55	VR2W-112611	A69-1601-6490	0
2012-09-18 18:24:11	2012-09-19 04:24:11	VR2W-112611	A69-1601-6490	0
2012-09-18 18:32:54	2012-09-19 04:32:54	VR2W-112611	A69-1601-6490	0
2012-09-18 18:37:30	2012-09-19 04:37:30	VR2W-112611	A69-1601-6490	0
2012-09-18 18:41:48	2012-09-19 04:41:48	VR2W-112611	A69-1601-6490	0
2012-09-18 18:45:31	2012-09-19 04:45:31	VR2W-112611	A69-1601-6490	0
2012-09-18 19:58:26	2012-09-19 05:58:26	VR2W-112611	A69-1601-6490	0
2012-09-18 20:02:31	2012-09-19 06:02:31	VR2W-112611	A69-1601-6490	0
2012-09-18 20:12:36	2012-09-19 06:12:36	VR2W-112611	A69-1601-6490	0
2012-09-18 20:20:22	2012-09-19 06:20:22	VR2W-112611	A69-1601-6490	0
2012-09-18 20:23:42	2012-09-19 06:23:42	VR2W-112611	A69-1601-6490	0
2012-09-18 20:27:09	2012-09-19 06:27:09	VR2W-112611	A69-1601-6490	0
2012-09-18 20:33:25	2012-09-19 06:33:25	VR2W-112612	A69-1601-6490	1
2012-09-18 20:41:39	2012-09-19 06:41:39	VR2W-112611	A69-1601-6490	1
2012-09-18 20:49:13	2012-09-19 06:49:13	VR2W-112611	A69-1601-6490	1
2012-09-18 20:53:56	2012-09-19 06:53:56	VR2W-112611	A69-1601-6490	1
2012-09-18 20:58:29	2012-09-19 06:58:29	VR2W-112611	A69-1601-6490	1
2012-09-18 21:02:41	2012-09-19 07:02:41	VR2W-112611	A69-1601-6490	1
2012-09-18 21:06:13	2012-09-19 07:06:13	VR2W-112611	A69-1601-6490	1
2012-09-18 21:10:04	2012-09-19 07:10:04	VR2W-112611	A69-1601-6490	1
2012-09-18 21:14:31	2012-09-19 07:14:31	VR2W-112611	A69-1601-6490	1
2012-09-18 21:18:33	2012-09-19 07:18:33	VR2W-112611	A69-1601-6490	1
2012-09-18 21:19:51	2012-09-19 07:19:51	VR2W-112612	A69-1601-6490	1
2012-09-18 21:23:22	2012-09-19 07:23:22	VR2W-112611	A69-1601-6490	1
2012-09-18 21:28:06	2012-09-19 07:28:06	VR2W-112611	A69-1601-6490	1
2012-09-18 21:28:41	2012-09-19 07:28:41	VR2W-112613	A69-1601-6490	1
2012-09-18 21:32:41	2012-09-19 07:32:41	VR2W-112611	A69-1601-6490	1
2012-09-18 21:36:30	2012-09-19 07:36:30	VR2W-112612	A69-1601-6490	1
2012-09-18 21:36:58	2012-09-19 07:36:58	VR2W-112611	A69-1601-6490	1
2012-09-18 21:40:38	2012-09-19 07:40:38	VR2W-112611	A69-1601-6490	1
2012-09-18 21:48:05	2012-09-19 07:48:05	VR2W-112611	A69-1601-6490	1
2012-09-18 21:51:32	2012-09-19 07:51:32	VR2W-112611	A69-1601-6490	1
2012-09-18 21:55:12	2012-09-19 07:55:12	VR2W-112611	A69-1601-6490	1
2012-09-18 21:59:19	2012-09-19 07:59:19	VR2W-112611	A69-1601-6490	1
2012-09-18 22:02:40	2012-09-19 08:02:40	VR2W-112611	A69-1601-6490	1
2012-09-18 22:09:54	2012-09-19 08:09:54	VR2W-112611	A69-1601-6490	1
2012-09-18 22:21:47	2012-09-19 08:21:47	VR2W-112611	A69-1601-6490	1
2012-09-18 22:35:48	2012-09-19 08:35:48	VR2W-112611	A69-1601-6490	1
2012-09-18 22:43:23	2012-09-19 08:43:23	VR2W-112611	A69-1601-6490	1
2012-09-18 22:51:03	2012-09-19 08:51:03	VR2W-112611	A69-1601-6490	1
2012-09-18 23:01:52	2012-09-19 09:01:52	VR2W-112612	A69-1601-6490	1
2012-09-18 23:14:28	2012-09-19 09:14:28	VR2W-112611	A69-1601-6490	1
2012-09-18 23:18:18	2012-09-19 09:18:18	VR2W-112611	A69-1601-6490	1
2012-09-18 23:31:41	2012-09-19 09:31:41	VR2W-112612	A69-1601-6490	1
2012-09-18 23:38:15	2012-09-19 09:38:15	VR2W-112612	A69-1601-6490	1
2012-09-18 23:41:39	2012-09-19 09:41:39	VR2W-112612	A69-1601-6490	1
2012-09-18 23:43:11	2012-09-19 09:43:11	VR2W-112611	A69-1601-6490	1
2012-09-18 23:45:14	2012-09-19 09:45:14	VR2W-112612	A69-1601-6490	1
2012-09-18 23:46:30	2012-09-19 09:46:30	VR2W-112611	A69-1601-6490	1
2012-09-18 23:57:23	2012-09-19 09:57:23	VR2W-112611	A69-1601-6490	1
2012-09-19 00:01:52	2012-09-19 10:01:52	VR2W-112612	A69-1601-6490	1
2012-09-19 00:10:07	2012-09-19 10:10:07	VR2W-112611	A69-1601-6490	1
2012-09-19 00:14:27	2012-09-19 10:14:27	VR2W-112611	A69-1601-6490	1
2012-09-19 00:15:03	2012-09-19 10:15:03	VR2W-112613	A69-1601-6490	1
2012-09-19 00:22:36	2012-09-19 10:22:36	VR2W-112611	A69-1601-6490	1
2012-09-19 00:26:26	2012-09-19 10:26:26	VR2W-112611	A69-1601-6490	1
2012-09-19 00:34:49	2012-09-19 10:34:49	VR2W-112611	A69-1601-6490	1
2012-09-19 00:43:10	2012-09-19 10:43:10	VR2W-112612	A69-1601-6490	1
2012-09-19 00:46:34	2012-09-19 10:46:34	VR2W-112612	A69-1601-6490	1
2012-09-19 00:50:09	2012-09-19 10:50:09	VR2W-112612	A69-1601-6490	1
2012-09-19 00:54:05	2012-09-19 10:54:05	VR2W-112612	A69-1601-6490	1
2012-09-19 01:02:19	2012-09-19 11:02:19	VR2W-112611	A69-1601-6490	1
2012-09-19 01:03:07	2012-09-19 11:03:07	VR2W-112612	A69-1601-6490	1
2012-09-19 01:07:00	2012-09-19 11:07:00	VR2W-112612	A69-1601-6490	1
2012-09-19 01:35:57	2012-09-19 11:35:57	VR2W-112611	A69-1601-6490	1
2012-09-19 01:40:07	2012-09-19 11:40:07	VR2W-112611	A69-1601-6490	1
2012-09-19 01:47:10	2012-09-19 11:47:10	VR2W-112611	A69-1601-6490	1
2012-09-19 01:56:00	2012-09-19 11:56:00	VR2W-112611	A69-1601-6490	1
2012-09-19 02:05:22	2012-09-19 12:05:22	VR2W-112611	A69-1601-6490	1
2012-09-19 02:09:41	2012-09-19 12:09:41	VR2W-112611	A69-1601-6490	1
2012-09-19 02:13:27	2012-09-19 12:13:27	VR2W-112611	A69-1601-6490	1
2012-09-19 02:17:46	2012-09-19 12:17:46	VR2W-112611	A69-1601-6490	1
2012-09-19 02:21:31	2012-09-19 12:21:31	VR2W-112611	A69-1601-6490	1
2012-09-19 02:25:46	2012-09-19 12:25:46	VR2W-112611	A69-1601-6490	1
2012-09-19 02:29:23	2012-09-19 12:29:23	VR2W-112611	A69-1601-6490	1
2012-09-19 02:48:51	2012-09-19 12:48:51	VR2W-112610	A69-1601-6490	1
2012-09-19 03:10:50	2012-09-19 13:10:50	VR2W-112612	A69-1601-6490	1
2012-09-19 03:15:48	2012-09-19 13:15:48	VR2W-112611	A69-1601-6490	1
2012-09-19 03:29:43	2012-09-19 13:29:43	VR2W-112611	A69-1601-6490	1
2012-09-19 03:47:13	2012-09-19 13:47:13	VR2W-112610	A69-1601-6490	1
2012-09-19 03:54:08	2012-09-19 13:54:08	VR2W-112611	A69-1601-6490	1
2012-09-19 03:55:29	2012-09-19 13:55:29	VR2W-112610	A69-1601-6490	1
2012-09-19 04:14:32	2012-09-19 14:14:32	VR2W-112611	A69-1601-6490	1
2012-09-19 04:42:06	2012-09-19 14:42:06	VR2W-112610	A69-1601-6490	1
2012-09-19 05:00:55	2012-09-19 15:00:55	VR2W-112610	A69-1601-6490	1
2012-09-19 05:08:06	2012-09-19 15:08:06	VR2W-112610	A69-1601-6490	1
2012-09-19 05:12:20	2012-09-19 15:12:20	VR2W-112610	A69-1601-6490	1
2012-09-19 05:24:16	2012-09-19 15:24:16	VR2W-112610	A69-1601-6490	1
2012-09-19 05:28:25	2012-09-19 15:28:25	VR2W-112610	A69-1601-6490	1
2012-09-19 06:03:27	2012-09-19 16:03:27	VR2W-112611	A69-1601-6490	1
2012-09-19 06:05:12	2012-09-19 16:05:12	VR2W-112610	A69-1601-6490	1
2012-09-19 06:51:25	2012-09-19 16:51:25	VR2W-112611	A69-1601-6490	1
2012-09-19 07:32:26	2012-09-19 17:32:26	VR2W-112611	A69-1601-6490	1
2012-09-19 07:35:57	2012-09-19 17:35:57	VR2W-112611	A69-1601-6490	1
2012-09-19 07:39:46	2012-09-19 17:39:46	VR2W-112611	A69-1601-6490	1
2012-09-19 08:01:01	2012-09-19 18:01:01	VR2W-112611	A69-1601-6490	1
2012-09-19 08:05:33	2012-09-19 18:05:33	VR2W-112611	A69-1601-6490	1
2012-09-19 08:09:43	2012-09-19 18:09:43	VR2W-112611	A69-1601-6490	1
2012-09-19 08:12:42	2012-09-19 18:12:42	VR2W-112612	A69-1601-6490	1
2012-09-19 08:20:57	2012-09-19 18:20:57	VR2W-112611	A69-1601-6490	1
2012-09-19 08:24:17	2012-09-19 18:24:17	VR2W-112611	A69-1601-6490	1
2012-09-19 08:27:44	2012-09-19 18:27:44	VR2W-112611	A69-1601-6490	1
2012-09-19 19:51:36	2012-09-20 05:51:36	VR2W-112611	A69-1601-6490	0
2012-09-19 20:03:44	2012-09-20 06:03:44	VR2W-112611	A69-1601-6490	0
2012-09-19 20:07:10	2012-09-20 06:07:10	VR2W-112611	A69-1601-6490	0
2012-09-19 20:10:47	2012-09-20 06:10:47	VR2W-112611	A69-1601-6490	0
2012-09-19 20:14:49	2012-09-20 06:14:49	VR2W-112611	A69-1601-6490	0
2012-09-19 20:19:39	2012-09-20 06:19:39	VR2W-112611	A69-1601-6490	0
2012-09-19 20:24:26	2012-09-20 06:24:26	VR2W-112611	A69-1601-6490	0
2012-09-19 20:29:06	2012-09-20 06:29:06	VR2W-112611	A69-1601-6490	0
2012-09-19 20:29:20	2012-09-20 06:29:20	VR2W-112612	A69-1601-6490	0
2012-09-19 20:37:36	2012-09-20 06:37:36	VR2W-112611	A69-1601-6490	1
2012-09-19 20:38:57	2012-09-20 06:38:57	VR2W-112612	A69-1601-6490	1
2012-09-19 20:42:26	2012-09-20 06:42:26	VR2W-112611	A69-1601-6490	1
2012-09-19 20:47:14	2012-09-20 06:47:14	VR2W-112611	A69-1601-6490	1
2012-09-19 21:07:09	2012-09-20 07:07:09	VR2W-112611	A69-1601-6490	1
2012-09-19 21:10:38	2012-09-20 07:10:38	VR2W-112611	A69-1601-6490	1
2012-09-19 21:14:06	2012-09-20 07:14:06	VR2W-112612	A69-1601-6490	1
2012-09-19 21:14:24	2012-09-20 07:14:24	VR2W-112611	A69-1601-6490	1
2012-09-19 21:18:41	2012-09-20 07:18:41	VR2W-112611	A69-1601-6490	1
2012-09-19 21:22:22	2012-09-20 07:22:22	VR2W-112611	A69-1601-6490	1
2012-09-19 21:26:31	2012-09-20 07:26:31	VR2W-112611	A69-1601-6490	1
2012-09-19 21:29:56	2012-09-20 07:29:56	VR2W-112611	A69-1601-6490	1
2012-09-19 21:33:33	2012-09-20 07:33:33	VR2W-112611	A69-1601-6490	1
2012-09-19 21:37:32	2012-09-20 07:37:32	VR2W-112611	A69-1601-6490	1
2012-09-19 21:38:38	2012-09-20 07:38:38	VR2W-112612	A69-1601-6490	1
2012-09-19 21:46:55	2012-09-20 07:46:55	VR2W-112611	A69-1601-6490	1
2012-09-19 21:51:15	2012-09-20 07:51:15	VR2W-112612	A69-1601-6490	1
2012-09-19 21:59:31	2012-09-20 07:59:31	VR2W-112611	A69-1601-6490	1
2012-09-19 22:30:51	2012-09-20 08:30:51	VR2W-112611	A69-1601-6490	1
2012-09-19 22:35:19	2012-09-20 08:35:19	VR2W-112611	A69-1601-6490	1
2012-09-19 23:09:34	2012-09-20 09:09:34	VR2W-112611	A69-1601-6490	1
2012-09-19 23:13:57	2012-09-20 09:13:57	VR2W-112611	A69-1601-6490	1
2012-09-19 23:15:23	2012-09-20 09:15:23	VR2W-112610	A69-1601-6490	1
2012-09-19 23:17:48	2012-09-20 09:17:48	VR2W-112611	A69-1601-6490	1
2012-09-19 23:22:50	2012-09-20 09:22:50	VR2W-112610	A69-1601-6490	1
2012-09-19 23:39:36	2012-09-20 09:39:36	VR2W-112612	A69-1601-6490	1
2012-09-19 23:41:01	2012-09-20 09:41:01	VR2W-112611	A69-1601-6490	1
2012-09-19 23:43:22	2012-09-20 09:43:22	VR2W-112612	A69-1601-6490	1
2012-09-19 23:51:27	2012-09-20 09:51:27	VR2W-112612	A69-1601-6490	1
2012-09-19 23:55:43	2012-09-20 09:55:43	VR2W-112612	A69-1601-6490	1
2012-09-20 00:00:19	2012-09-20 10:00:19	VR2W-112613	A69-1601-6490	1
2012-09-20 00:06:46	2012-09-20 10:06:46	VR2W-112612	A69-1601-6490	1
2012-09-20 00:10:08	2012-09-20 10:10:08	VR2W-112612	A69-1601-6490	1
2012-09-20 00:17:27	2012-09-20 10:17:27	VR2W-112612	A69-1601-6490	1
2012-09-20 00:25:43	2012-09-20 10:25:43	VR2W-112612	A69-1601-6490	1
2012-09-20 00:34:26	2012-09-20 10:34:26	VR2W-112612	A69-1601-6490	1
2012-09-20 00:57:20	2012-09-20 10:57:20	VR2W-112612	A69-1601-6490	1
2012-09-20 00:57:34	2012-09-20 10:57:34	VR2W-112611	A69-1601-6490	1
2012-09-20 01:12:00	2012-09-20 11:12:00	VR2W-112612	A69-1601-6490	1
2012-09-20 01:13:24	2012-09-20 11:13:24	VR2W-112611	A69-1601-6490	1
2012-09-20 01:52:24	2012-09-20 11:52:24	VR2W-112610	A69-1601-6490	1
2012-09-20 02:05:30	2012-09-20 12:05:30	VR2W-112610	A69-1601-6490	1
2012-09-20 02:19:09	2012-09-20 12:19:09	VR2W-112610	A69-1601-6490	1
2012-09-20 02:23:50	2012-09-20 12:23:50	VR2W-112610	A69-1601-6490	1
2012-09-20 03:36:14	2012-09-20 13:36:14	VR2W-112610	A69-1601-6490	1
2012-09-20 03:54:45	2012-09-20 13:54:45	VR2W-112610	A69-1601-6490	1
2012-09-20 04:03:53	2012-09-20 14:03:53	VR2W-112610	A69-1601-6490	1
2012-09-20 04:14:52	2012-09-20 14:14:52	VR2W-112611	A69-1601-6490	1
2012-09-20 04:25:23	2012-09-20 14:25:23	VR2W-112612	A69-1601-6490	1
2012-09-20 04:33:40	2012-09-20 14:33:40	VR2W-112611	A69-1601-6490	1
2012-09-20 04:57:27	2012-09-20 14:57:27	VR2W-112610	A69-1601-6490	1
2012-09-20 05:11:04	2012-09-20 15:11:04	VR2W-112610	A69-1601-6490	1
2012-09-20 05:15:42	2012-09-20 15:15:42	VR2W-112610	A69-1601-6490	1
2012-09-20 05:28:31	2012-09-20 15:28:31	VR2W-112610	A69-1601-6490	1
2012-09-20 05:36:14	2012-09-20 15:36:14	VR2W-112610	A69-1601-6490	1
2012-09-20 05:59:47	2012-09-20 15:59:47	VR2W-112611	A69-1601-6490	1
2012-09-20 06:04:15	2012-09-20 16:04:15	VR2W-112610	A69-1601-6490	1
2012-09-20 06:08:30	2012-09-20 16:08:30	VR2W-112610	A69-1601-6490	1
2012-09-20 06:20:53	2012-09-20 16:20:53	VR2W-112610	A69-1601-6490	1
2012-09-20 06:29:58	2012-09-20 16:29:58	VR2W-112610	A69-1601-6490	1
2012-09-20 06:33:57	2012-09-20 16:33:57	VR2W-112610	A69-1601-6490	1
2012-09-20 06:37:20	2012-09-20 16:37:20	VR2W-112612	A69-1601-6490	1
2012-09-20 06:45:37	2012-09-20 16:45:37	VR2W-112611	A69-1601-6490	1
2012-09-20 06:50:11	2012-09-20 16:50:11	VR2W-112611	A69-1601-6490	1
2012-09-20 06:54:59	2012-09-20 16:54:59	VR2W-112610	A69-1601-6490	1
2012-09-20 06:59:37	2012-09-20 16:59:37	VR2W-112610	A69-1601-6490	1
2012-09-20 07:26:59	2012-09-20 17:26:59	VR2W-112611	A69-1601-6490	1
2012-09-20 07:34:46	2012-09-20 17:34:46	VR2W-112611	A69-1601-6490	1
2012-09-20 07:38:07	2012-09-20 17:38:07	VR2W-112611	A69-1601-6490	1
2012-09-20 07:52:58	2012-09-20 17:52:58	VR2W-112611	A69-1601-6490	1
2012-09-20 08:23:53	2012-09-20 18:23:53	VR2W-112611	A69-1601-6490	1
2012-09-20 17:57:07	2012-09-21 03:57:07	VR2W-112611	A69-1601-6490	0
2012-09-20 18:10:13	2012-09-21 04:10:13	VR2W-112611	A69-1601-6490	0
2012-09-20 18:14:59	2012-09-21 04:14:59	VR2W-112611	A69-1601-6490	0
2012-09-20 18:32:40	2012-09-21 04:32:40	VR2W-112611	A69-1601-6490	0
2012-09-20 20:09:36	2012-09-21 06:09:36	VR2W-112611	A69-1601-6490	0
2012-09-20 20:13:35	2012-09-21 06:13:35	VR2W-112611	A69-1601-6490	0
2012-09-20 20:27:22	2012-09-21 06:27:22	VR2W-112611	A69-1601-6490	0
2012-09-20 20:31:14	2012-09-21 06:31:14	VR2W-112611	A69-1601-6490	1
2012-09-20 20:35:44	2012-09-21 06:35:44	VR2W-112611	A69-1601-6490	1
2012-09-20 20:39:52	2012-09-21 06:39:52	VR2W-112611	A69-1601-6490	1
2012-09-20 20:43:14	2012-09-21 06:43:14	VR2W-112611	A69-1601-6490	1
2012-09-20 20:50:34	2012-09-21 06:50:34	VR2W-112611	A69-1601-6490	1
2012-09-20 20:54:57	2012-09-21 06:54:57	VR2W-112611	A69-1601-6490	1
2012-09-20 20:58:51	2012-09-21 06:58:51	VR2W-112611	A69-1601-6490	1
2012-09-20 21:03:25	2012-09-21 07:03:25	VR2W-112611	A69-1601-6490	1
2012-09-20 21:11:16	2012-09-21 07:11:16	VR2W-112611	A69-1601-6490	1
2012-09-20 21:15:14	2012-09-21 07:15:14	VR2W-112611	A69-1601-6490	1
2012-09-20 21:32:11	2012-09-21 07:32:11	VR2W-112611	A69-1601-6490	1
2012-09-20 21:44:02	2012-09-21 07:44:02	VR2W-112611	A69-1601-6490	1
2012-09-20 21:51:13	2012-09-21 07:51:13	VR2W-112612	A69-1601-6490	1
2012-09-20 22:06:59	2012-09-21 08:06:59	VR2W-112611	A69-1601-6490	1
2012-09-20 22:10:59	2012-09-21 08:10:59	VR2W-112612	A69-1601-6490	1
2012-09-20 22:11:32	2012-09-21 08:11:32	VR2W-112611	A69-1601-6490	1
2012-09-20 22:15:45	2012-09-21 08:15:45	VR2W-112611	A69-1601-6490	1
2012-09-20 22:19:18	2012-09-21 08:19:18	VR2W-112611	A69-1601-6490	1
2012-09-20 22:23:10	2012-09-21 08:23:10	VR2W-112611	A69-1601-6490	1
2012-09-20 22:31:51	2012-09-21 08:31:51	VR2W-112611	A69-1601-6490	1
2012-09-20 22:38:53	2012-09-21 08:38:53	VR2W-112611	A69-1601-6490	1
2012-09-20 22:44:05	2012-09-21 08:44:05	VR2W-112612	A69-1601-6490	1
2012-09-20 22:52:23	2012-09-21 08:52:23	VR2W-112611	A69-1601-6490	1
2012-09-20 23:11:47	2012-09-21 09:11:47	VR2W-112611	A69-1601-6490	1
2012-09-20 23:11:56	2012-09-21 09:11:56	VR2W-112612	A69-1601-6490	1
2012-09-20 23:25:03	2012-09-21 09:25:03	VR2W-112611	A69-1601-6490	1
2012-09-20 23:34:17	2012-09-21 09:34:17	VR2W-112611	A69-1601-6490	1
2012-09-20 23:49:38	2012-09-21 09:49:38	VR2W-112611	A69-1601-6490	1
2012-09-20 23:52:55	2012-09-21 09:52:55	VR2W-112611	A69-1601-6490	1
2012-09-20 23:56:15	2012-09-21 09:56:15	VR2W-112611	A69-1601-6490	1
2012-09-21 00:18:23	2012-09-21 10:18:23	VR2W-112611	A69-1601-6490	1
2012-09-21 00:22:57	2012-09-21 10:22:57	VR2W-112611	A69-1601-6490	1
2012-09-21 00:27:13	2012-09-21 10:27:13	VR2W-112611	A69-1601-6490	1
2012-09-21 00:34:53	2012-09-21 10:34:53	VR2W-112611	A69-1601-6490	1
2012-09-21 00:53:35	2012-09-21 10:53:35	VR2W-112612	A69-1601-6490	1
2012-09-21 00:53:53	2012-09-21 10:53:53	VR2W-112611	A69-1601-6490	1
2012-09-21 00:58:11	2012-09-21 10:58:11	VR2W-112611	A69-1601-6490	1
2012-09-21 01:01:54	2012-09-21 11:01:54	VR2W-112611	A69-1601-6490	1
2012-09-21 01:06:06	2012-09-21 11:06:06	VR2W-112611	A69-1601-6490	1
2012-09-21 01:13:24	2012-09-21 11:13:24	VR2W-112611	A69-1601-6490	1
2012-09-21 01:17:46	2012-09-21 11:17:46	VR2W-112611	A69-1601-6490	1
2012-09-21 01:21:36	2012-09-21 11:21:36	VR2W-112611	A69-1601-6490	1
2012-09-21 01:26:03	2012-09-21 11:26:03	VR2W-112611	A69-1601-6490	1
2012-09-21 01:43:57	2012-09-21 11:43:57	VR2W-112612	A69-1601-6490	1
2012-09-21 01:44:14	2012-09-21 11:44:14	VR2W-112611	A69-1601-6490	1
2012-09-21 01:48:33	2012-09-21 11:48:33	VR2W-112611	A69-1601-6490	1
2012-09-21 01:52:16	2012-09-21 11:52:16	VR2W-112611	A69-1601-6490	1
2012-09-21 02:08:54	2012-09-21 12:08:54	VR2W-112610	A69-1601-6490	1
2012-09-21 02:20:23	2012-09-21 12:20:23	VR2W-112610	A69-1601-6490	1
2012-09-21 02:24:00	2012-09-21 12:24:00	VR2W-112610	A69-1601-6490	1
2012-09-21 03:01:09	2012-09-21 13:01:09	VR2W-112611	A69-1601-6490	1
2012-09-21 03:07:48	2012-09-21 13:07:48	VR2W-112611	A69-1601-6490	1
2012-09-21 03:11:17	2012-09-21 13:11:17	VR2W-112611	A69-1601-6490	1
2012-09-21 03:19:18	2012-09-21 13:19:18	VR2W-112611	A69-1601-6490	1
2012-09-21 03:33:38	2012-09-21 13:33:38	VR2W-112611	A69-1601-6490	1
2012-09-21 03:44:44	2012-09-21 13:44:44	VR2W-112611	A69-1601-6490	1
2012-09-21 03:54:25	2012-09-21 13:54:25	VR2W-112611	A69-1601-6490	1
2012-09-21 03:59:11	2012-09-21 13:59:11	VR2W-112611	A69-1601-6490	1
2012-09-21 04:01:16	2012-09-21 14:01:16	VR2W-112610	A69-1601-6490	1
2012-09-21 04:56:53	2012-09-21 14:56:53	VR2W-112610	A69-1601-6490	1
2012-09-21 05:01:12	2012-09-21 15:01:12	VR2W-112610	A69-1601-6490	1
2012-09-21 05:04:57	2012-09-21 15:04:57	VR2W-112610	A69-1601-6490	1
2012-09-21 05:12:50	2012-09-21 15:12:50	VR2W-112610	A69-1601-6490	1
2012-09-21 05:47:06	2012-09-21 15:47:06	VR2W-112611	A69-1601-6490	1
2012-09-21 05:58:11	2012-09-21 15:58:11	VR2W-112611	A69-1601-6490	1
2012-09-21 06:00:47	2012-09-21 16:00:47	VR2W-112612	A69-1601-6490	1
2012-09-21 06:05:26	2012-09-21 16:05:26	VR2W-112612	A69-1601-6490	1
2012-09-21 06:09:06	2012-09-21 16:09:06	VR2W-112611	A69-1601-6490	1
2012-09-21 06:13:47	2012-09-21 16:13:47	VR2W-112612	A69-1601-6490	1
2012-09-21 06:22:06	2012-09-21 16:22:06	VR2W-112611	A69-1601-6490	1
2012-09-21 06:26:45	2012-09-21 16:26:45	VR2W-112611	A69-1601-6490	1
2012-09-21 06:32:40	2012-09-21 16:32:40	VR2W-112610	A69-1601-6490	1
2012-09-21 06:39:15	2012-09-21 16:39:15	VR2W-112612	A69-1601-6490	1
2012-09-21 06:55:01	2012-09-21 16:55:01	VR2W-112610	A69-1601-6490	1
2012-09-21 07:30:24	2012-09-21 17:30:24	VR2W-112611	A69-1601-6490	1
2012-09-21 07:48:40	2012-09-21 17:48:40	VR2W-112611	A69-1601-6490	1
2012-09-21 07:55:56	2012-09-21 17:55:56	VR2W-112611	A69-1601-6490	1
2012-09-21 08:04:01	2012-09-21 18:04:01	VR2W-112611	A69-1601-6490	1
2012-09-21 08:23:24	2012-09-21 18:23:24	VR2W-112611	A69-1601-6490	1
2012-09-21 09:52:56	2012-09-21 19:52:56	VR2W-112611	A69-1601-6490	0
2012-09-21 12:38:37	2012-09-21 22:38:37	VR2W-112611	A69-1601-6490	0
2012-09-21 14:40:28	2012-09-22 00:40:28	VR2W-112611	A69-1601-6490	0
2012-09-21 20:29:43	2012-09-22 06:29:43	VR2W-112611	A69-1601-6490	0
2012-09-21 20:33:37	2012-09-22 06:33:37	VR2W-112611	A69-1601-6490	1
2012-09-21 20:38:13	2012-09-22 06:38:13	VR2W-112611	A69-1601-6490	1
2012-09-21 20:50:31	2012-09-22 06:50:31	VR2W-112611	A69-1601-6490	1
2012-09-21 20:58:08	2012-09-22 06:58:08	VR2W-112611	A69-1601-6490	1
2012-09-21 20:59:11	2012-09-22 06:59:11	VR2W-112612	A69-1601-6490	1
2012-09-21 21:03:34	2012-09-22 07:03:34	VR2W-112612	A69-1601-6490	1
2012-09-21 21:07:27	2012-09-22 07:07:27	VR2W-112612	A69-1601-6490	1
2012-09-21 21:07:32	2012-09-22 07:07:32	VR2W-112611	A69-1601-6490	1
2012-09-21 21:11:55	2012-09-22 07:11:55	VR2W-112611	A69-1601-6490	1
2012-09-21 21:12:00	2012-09-22 07:12:00	VR2W-112612	A69-1601-6490	1
2012-09-21 21:19:43	2012-09-22 07:19:43	VR2W-112612	A69-1601-6490	1
2012-09-21 21:24:33	2012-09-22 07:24:33	VR2W-112611	A69-1601-6490	1
2012-09-21 21:36:15	2012-09-22 07:36:15	VR2W-112611	A69-1601-6490	1
2012-09-21 21:44:37	2012-09-22 07:44:37	VR2W-112611	A69-1601-6490	1
2012-09-21 21:48:45	2012-09-22 07:48:45	VR2W-112611	A69-1601-6490	1
2012-09-21 21:58:57	2012-09-22 07:58:57	VR2W-112612	A69-1601-6490	1
2012-09-21 21:59:21	2012-09-22 07:59:21	VR2W-112611	A69-1601-6490	1
2012-09-21 22:07:18	2012-09-22 08:07:18	VR2W-112611	A69-1601-6490	1
2012-09-21 22:29:10	2012-09-22 08:29:10	VR2W-112611	A69-1601-6490	1
2012-09-21 22:32:29	2012-09-22 08:32:29	VR2W-112611	A69-1601-6490	1
2012-09-21 22:35:52	2012-09-22 08:35:52	VR2W-112611	A69-1601-6490	1
2012-09-21 22:39:24	2012-09-22 08:39:24	VR2W-112611	A69-1601-6490	1
2012-09-21 22:47:45	2012-09-22 08:47:45	VR2W-112611	A69-1601-6490	1
2012-09-21 23:06:03	2012-09-22 09:06:03	VR2W-112611	A69-1601-6490	1
2012-09-21 23:10:24	2012-09-22 09:10:24	VR2W-112612	A69-1601-6490	1
2012-09-21 23:22:35	2012-09-22 09:22:35	VR2W-112612	A69-1601-6490	1
2012-09-21 23:23:02	2012-09-22 09:23:02	VR2W-112611	A69-1601-6490	1
2012-09-21 23:26:04	2012-09-22 09:26:04	VR2W-112612	A69-1601-6490	1
2012-09-21 23:34:25	2012-09-22 09:34:25	VR2W-112611	A69-1601-6490	1
2012-09-21 23:37:41	2012-09-22 09:37:41	VR2W-112612	A69-1601-6490	1
2012-09-21 23:38:09	2012-09-22 09:38:09	VR2W-112611	A69-1601-6490	1
2012-09-21 23:46:37	2012-09-22 09:46:37	VR2W-112613	A69-1601-6490	1
2012-09-21 23:50:02	2012-09-22 09:50:02	VR2W-112611	A69-1601-6490	1
2012-09-21 23:59:32	2012-09-22 09:59:32	VR2W-112611	A69-1601-6490	1
2012-09-22 00:04:03	2012-09-22 10:04:03	VR2W-112611	A69-1601-6490	1
2012-09-22 00:06:53	2012-09-22 10:06:53	VR2W-112612	A69-1601-6490	1
2012-09-22 00:24:37	2012-09-22 10:24:37	VR2W-112612	A69-1601-6490	1
2012-09-22 00:28:28	2012-09-22 10:28:28	VR2W-112612	A69-1601-6490	1
2012-09-22 00:28:36	2012-09-22 10:28:36	VR2W-112611	A69-1601-6490	1
2012-09-22 00:32:56	2012-09-22 10:32:56	VR2W-112612	A69-1601-6490	1
2012-09-22 00:36:48	2012-09-22 10:36:48	VR2W-112611	A69-1601-6490	1
2012-09-22 01:11:43	2012-09-22 11:11:43	VR2W-112612	A69-1601-6490	1
2012-09-22 01:20:04	2012-09-22 11:20:04	VR2W-112611	A69-1601-6490	1
2012-09-22 01:37:03	2012-09-22 11:37:03	VR2W-112611	A69-1601-6490	1
2012-09-22 01:45:58	2012-09-22 11:45:58	VR2W-112611	A69-1601-6490	1
2012-09-22 01:49:09	2012-09-22 11:49:09	VR2W-112612	A69-1601-6490	1
2012-09-22 01:49:42	2012-09-22 11:49:42	VR2W-112611	A69-1601-6490	1
2012-09-22 01:53:55	2012-09-22 11:53:55	VR2W-112611	A69-1601-6490	1
2012-09-22 01:57:30	2012-09-22 11:57:30	VR2W-112611	A69-1601-6490	1
2012-09-22 02:02:01	2012-09-22 12:02:01	VR2W-112612	A69-1601-6490	1
2012-09-22 02:06:02	2012-09-22 12:06:02	VR2W-112611	A69-1601-6490	1
2012-09-22 02:10:22	2012-09-22 12:10:22	VR2W-112611	A69-1601-6490	1
2012-09-22 02:22:16	2012-09-22 12:22:16	VR2W-112611	A69-1601-6490	1
2012-09-22 02:30:26	2012-09-22 12:30:26	VR2W-112611	A69-1601-6490	1
2012-09-22 02:34:51	2012-09-22 12:34:51	VR2W-112611	A69-1601-6490	1
2012-09-22 02:38:47	2012-09-22 12:38:47	VR2W-112611	A69-1601-6490	1
2012-09-22 02:43:26	2012-09-22 12:43:26	VR2W-112611	A69-1601-6490	1
2012-09-22 02:47:50	2012-09-22 12:47:50	VR2W-112611	A69-1601-6490	1
2012-09-22 02:55:53	2012-09-22 12:55:53	VR2W-112612	A69-1601-6490	1
2012-09-22 02:56:19	2012-09-22 12:56:19	VR2W-112611	A69-1601-6490	1
2012-09-22 03:00:35	2012-09-22 13:00:35	VR2W-112611	A69-1601-6490	1
2012-09-22 03:08:19	2012-09-22 13:08:19	VR2W-112611	A69-1601-6490	1
2012-09-22 03:11:34	2012-09-22 13:11:34	VR2W-112611	A69-1601-6490	1
2012-09-22 03:54:03	2012-09-22 13:54:03	VR2W-112610	A69-1601-6490	1
2012-09-22 03:56:31	2012-09-22 13:56:31	VR2W-112611	A69-1601-6490	1
2012-09-22 04:00:21	2012-09-22 14:00:21	VR2W-112612	A69-1601-6490	1
2012-09-22 04:08:42	2012-09-22 14:08:42	VR2W-112611	A69-1601-6490	1
2012-09-22 04:12:26	2012-09-22 14:12:26	VR2W-112611	A69-1601-6490	1
2012-09-22 04:20:16	2012-09-22 14:20:16	VR2W-112611	A69-1601-6490	1
2012-09-22 04:24:12	2012-09-22 14:24:12	VR2W-112611	A69-1601-6490	1
2012-09-22 04:28:52	2012-09-22 14:28:52	VR2W-112611	A69-1601-6490	1
2012-09-22 04:46:40	2012-09-22 14:46:40	VR2W-112611	A69-1601-6490	1
2012-09-22 04:54:47	2012-09-22 14:54:47	VR2W-112611	A69-1601-6490	1
2012-09-22 05:07:27	2012-09-22 15:07:27	VR2W-112611	A69-1601-6490	1
2012-09-22 05:11:27	2012-09-22 15:11:27	VR2W-112611	A69-1601-6490	1
2012-09-22 05:16:16	2012-09-22 15:16:16	VR2W-112611	A69-1601-6490	1
2012-09-22 05:25:33	2012-09-22 15:25:33	VR2W-112611	A69-1601-6490	1
2012-09-22 05:28:55	2012-09-22 15:28:55	VR2W-112612	A69-1601-6490	1
2012-09-22 05:29:47	2012-09-22 15:29:47	VR2W-112611	A69-1601-6490	1
2012-09-22 05:37:54	2012-09-22 15:37:54	VR2W-112612	A69-1601-6490	1
2012-09-22 05:46:11	2012-09-22 15:46:11	VR2W-112612	A69-1601-6490	1
2012-09-22 06:07:53	2012-09-22 16:07:53	VR2W-112611	A69-1601-6490	1
2012-09-22 06:12:14	2012-09-22 16:12:14	VR2W-112611	A69-1601-6490	1
2012-09-22 06:16:01	2012-09-22 16:16:01	VR2W-112611	A69-1601-6490	1
2012-09-22 06:17:11	2012-09-22 16:17:11	VR2W-112610	A69-1601-6490	1
2012-09-22 06:24:11	2012-09-22 16:24:11	VR2W-112611	A69-1601-6490	1
2012-09-22 06:34:27	2012-09-22 16:34:27	VR2W-112610	A69-1601-6490	1
2012-09-22 07:15:33	2012-09-22 17:15:33	VR2W-112610	A69-1601-6490	1
2012-09-22 07:22:33	2012-09-22 17:22:33	VR2W-112611	A69-1601-6490	1
2012-09-22 07:26:52	2012-09-22 17:26:52	VR2W-112611	A69-1601-6490	1
2012-09-22 07:30:36	2012-09-22 17:30:36	VR2W-112611	A69-1601-6490	1
2012-09-22 07:34:50	2012-09-22 17:34:50	VR2W-112611	A69-1601-6490	1
2012-09-22 07:38:26	2012-09-22 17:38:26	VR2W-112611	A69-1601-6490	1
2012-09-22 07:47:06	2012-09-22 17:47:06	VR2W-112611	A69-1601-6490	1
2012-09-22 07:51:37	2012-09-22 17:51:37	VR2W-112611	A69-1601-6490	1
2012-09-22 07:59:08	2012-09-22 17:59:08	VR2W-112611	A69-1601-6490	1
2012-09-22 09:37:31	2012-09-22 19:37:31	VR2W-112611	A69-1601-6490	0
2012-09-22 09:46:52	2012-09-22 19:46:52	VR2W-112611	A69-1601-6490	0
2012-09-22 09:51:10	2012-09-22 19:51:10	VR2W-112611	A69-1601-6490	0
2012-09-22 09:54:53	2012-09-22 19:54:53	VR2W-112611	A69-1601-6490	0
2012-09-22 10:11:01	2012-09-22 20:11:01	VR2W-112611	A69-1601-6490	0
2012-09-22 10:36:50	2012-09-22 20:36:50	VR2W-112611	A69-1601-6490	0
2012-09-22 10:50:31	2012-09-22 20:50:31	VR2W-112611	A69-1601-6490	0
2012-09-22 11:11:13	2012-09-22 21:11:13	VR2W-112611	A69-1601-6490	0
2012-09-22 11:26:55	2012-09-22 21:26:55	VR2W-112611	A69-1601-6490	0
2012-09-22 11:35:00	2012-09-22 21:35:00	VR2W-112611	A69-1601-6490	0
2012-09-22 11:46:30	2012-09-22 21:46:30	VR2W-112611	A69-1601-6490	0
2012-09-22 11:54:58	2012-09-22 21:54:58	VR2W-112611	A69-1601-6490	0
2012-09-22 11:59:14	2012-09-22 21:59:14	VR2W-112611	A69-1601-6490	0
2012-09-22 12:06:56	2012-09-22 22:06:56	VR2W-112611	A69-1601-6490	0
2012-09-22 12:26:19	2012-09-22 22:26:19	VR2W-112611	A69-1601-6490	0
2012-09-22 12:35:35	2012-09-22 22:35:35	VR2W-112611	A69-1601-6490	0
2012-09-22 12:47:05	2012-09-22 22:47:05	VR2W-112611	A69-1601-6490	0
2012-09-22 12:51:27	2012-09-22 22:51:27	VR2W-112611	A69-1601-6490	0
2012-09-22 13:21:51	2012-09-22 23:21:51	VR2W-112611	A69-1601-6490	0
2012-09-22 13:36:28	2012-09-22 23:36:28	VR2W-112611	A69-1601-6490	0
2012-09-22 13:55:59	2012-09-22 23:55:59	VR2W-112611	A69-1601-6490	0
2012-09-22 14:10:29	2012-09-23 00:10:29	VR2W-112611	A69-1601-6490	0
2012-09-22 14:29:31	2012-09-23 00:29:31	VR2W-112611	A69-1601-6490	0
2012-09-22 14:50:24	2012-09-23 00:50:24	VR2W-112611	A69-1601-6490	0
2012-09-22 14:58:39	2012-09-23 00:58:39	VR2W-112611	A69-1601-6490	0
2012-09-22 15:03:09	2012-09-23 01:03:09	VR2W-112611	A69-1601-6490	0
2012-09-22 15:07:16	2012-09-23 01:07:16	VR2W-112611	A69-1601-6490	0
2012-09-22 15:10:37	2012-09-23 01:10:37	VR2W-112611	A69-1601-6490	0
2012-09-22 15:17:47	2012-09-23 01:17:47	VR2W-112611	A69-1601-6490	0
2012-09-22 15:41:20	2012-09-23 01:41:20	VR2W-112611	A69-1601-6490	0
2012-09-22 15:44:44	2012-09-23 01:44:44	VR2W-112611	A69-1601-6490	0
2012-09-22 15:56:51	2012-09-23 01:56:51	VR2W-112611	A69-1601-6490	0
2012-09-22 16:01:13	2012-09-23 02:01:13	VR2W-112611	A69-1601-6490	0
2012-09-22 16:13:28	2012-09-23 02:13:28	VR2W-112611	A69-1601-6490	0
2012-09-22 16:18:12	2012-09-23 02:18:12	VR2W-112611	A69-1601-6490	0
2012-09-22 16:22:48	2012-09-23 02:22:48	VR2W-112611	A69-1601-6490	0
2012-09-22 16:50:43	2012-09-23 02:50:43	VR2W-112611	A69-1601-6490	0
2012-09-22 17:13:09	2012-09-23 03:13:09	VR2W-112611	A69-1601-6490	0
2012-09-22 17:45:05	2012-09-23 03:45:05	VR2W-112611	A69-1601-6490	0
2012-09-22 17:53:11	2012-09-23 03:53:11	VR2W-112611	A69-1601-6490	0
2012-09-22 18:04:56	2012-09-23 04:04:56	VR2W-112611	A69-1601-6490	0
2012-09-22 18:12:35	2012-09-23 04:12:35	VR2W-112611	A69-1601-6490	0
2012-09-22 18:23:54	2012-09-23 04:23:54	VR2W-112611	A69-1601-6490	0
2012-09-22 18:54:35	2012-09-23 04:54:35	VR2W-112611	A69-1601-6490	0
2012-09-22 18:58:10	2012-09-23 04:58:10	VR2W-112611	A69-1601-6490	0
2012-09-22 19:06:48	2012-09-23 05:06:48	VR2W-112611	A69-1601-6490	0
2012-09-22 19:24:48	2012-09-23 05:24:48	VR2W-112611	A69-1601-6490	0
2012-09-22 20:27:15	2012-09-23 06:27:15	VR2W-112611	A69-1601-6490	0
2012-09-22 20:30:55	2012-09-23 06:30:55	VR2W-112611	A69-1601-6490	1
2012-09-22 20:41:38	2012-09-23 06:41:38	VR2W-112611	A69-1601-6490	1
2012-09-22 20:48:47	2012-09-23 06:48:47	VR2W-112611	A69-1601-6490	1
2012-09-22 21:26:24	2012-09-23 07:26:24	VR2W-112611	A69-1601-6490	1
2012-09-22 21:35:06	2012-09-23 07:35:06	VR2W-112611	A69-1601-6490	1
2012-09-22 21:38:32	2012-09-23 07:38:32	VR2W-112611	A69-1601-6490	1
2012-09-22 21:52:55	2012-09-23 07:52:55	VR2W-112611	A69-1601-6490	1
2012-09-22 22:07:06	2012-09-23 08:07:06	VR2W-112612	A69-1601-6490	1
2012-09-22 22:15:29	2012-09-23 08:15:29	VR2W-112611	A69-1601-6490	1
2012-09-22 22:22:17	2012-09-23 08:22:17	VR2W-112611	A69-1601-6490	1
2012-09-22 22:25:59	2012-09-23 08:25:59	VR2W-112611	A69-1601-6490	1
2012-09-22 22:30:10	2012-09-23 08:30:10	VR2W-112611	A69-1601-6490	1
2012-09-22 22:45:15	2012-09-23 08:45:15	VR2W-112611	A69-1601-6490	1
2012-09-22 22:49:14	2012-09-23 08:49:14	VR2W-112611	A69-1601-6490	1
2012-09-22 22:53:58	2012-09-23 08:53:58	VR2W-112611	A69-1601-6490	1
2012-09-22 22:54:30	2012-09-23 08:54:30	VR2W-112612	A69-1601-6490	1
2012-09-22 23:02:53	2012-09-23 09:02:53	VR2W-112611	A69-1601-6490	1
2012-09-22 23:06:37	2012-09-23 09:06:37	VR2W-112611	A69-1601-6490	1
2012-09-22 23:10:52	2012-09-23 09:10:52	VR2W-112611	A69-1601-6490	1
2012-09-22 23:14:28	2012-09-23 09:14:28	VR2W-112611	A69-1601-6490	1
2012-09-22 23:27:39	2012-09-23 09:27:39	VR2W-112612	A69-1601-6490	1
2012-09-22 23:32:12	2012-09-23 09:32:12	VR2W-112611	A69-1601-6490	1
2012-09-22 23:36:02	2012-09-23 09:36:02	VR2W-112611	A69-1601-6490	1
2012-09-22 23:40:27	2012-09-23 09:40:27	VR2W-112611	A69-1601-6490	1
2012-09-22 23:40:43	2012-09-23 09:40:43	VR2W-112612	A69-1601-6490	1
2012-09-22 23:49:06	2012-09-23 09:49:06	VR2W-112611	A69-1601-6490	1
2012-09-22 23:53:34	2012-09-23 09:53:34	VR2W-112611	A69-1601-6490	1
2012-09-23 00:00:54	2012-09-23 10:00:54	VR2W-112611	A69-1601-6490	1
2012-09-23 00:02:37	2012-09-23 10:02:37	VR2W-112612	A69-1601-6490	1
2012-09-23 00:11:00	2012-09-23 10:11:00	VR2W-112611	A69-1601-6490	1
2012-09-23 00:25:59	2012-09-23 10:25:59	VR2W-112611	A69-1601-6490	1
2012-09-23 00:30:06	2012-09-23 10:30:06	VR2W-112611	A69-1601-6490	1
2012-09-23 00:40:40	2012-09-23 10:40:40	VR2W-112611	A69-1601-6490	1
2012-09-23 00:44:54	2012-09-23 10:44:54	VR2W-112611	A69-1601-6490	1
2012-09-23 00:48:28	2012-09-23 10:48:28	VR2W-112611	A69-1601-6490	1
2012-09-23 00:52:24	2012-09-23 10:52:24	VR2W-112611	A69-1601-6490	1
2012-09-23 00:57:03	2012-09-23 10:57:03	VR2W-112611	A69-1601-6490	1
2012-09-23 01:05:19	2012-09-23 11:05:19	VR2W-112611	A69-1601-6490	1
2012-09-23 01:21:27	2012-09-23 11:21:27	VR2W-112611	A69-1601-6490	1
2012-09-23 01:25:55	2012-09-23 11:25:55	VR2W-112611	A69-1601-6490	1
2012-09-23 01:48:48	2012-09-23 11:48:48	VR2W-112611	A69-1601-6490	1
2012-09-23 01:52:56	2012-09-23 11:52:56	VR2W-112611	A69-1601-6490	1
2012-09-23 01:56:20	2012-09-23 11:56:20	VR2W-112611	A69-1601-6490	1
2012-09-23 01:59:53	2012-09-23 11:59:53	VR2W-112611	A69-1601-6490	1
2012-09-23 02:03:47	2012-09-23 12:03:47	VR2W-112611	A69-1601-6490	1
2012-09-23 02:08:20	2012-09-23 12:08:20	VR2W-112611	A69-1601-6490	1
2012-09-23 02:19:57	2012-09-23 12:19:57	VR2W-112611	A69-1601-6490	1
2012-09-23 02:20:06	2012-09-23 12:20:06	VR2W-112612	A69-1601-6490	1
2012-09-23 02:24:25	2012-09-23 12:24:25	VR2W-112611	A69-1601-6490	1
2012-09-23 02:28:29	2012-09-23 12:28:29	VR2W-112611	A69-1601-6490	1
2012-09-23 02:31:44	2012-09-23 12:31:44	VR2W-112611	A69-1601-6490	1
2012-09-23 02:35:01	2012-09-23 12:35:01	VR2W-112611	A69-1601-6490	1
2012-09-23 02:38:20	2012-09-23 12:38:20	VR2W-112611	A69-1601-6490	1
2012-09-23 03:03:58	2012-09-23 13:03:58	VR2W-112611	A69-1601-6490	1
2012-09-23 03:08:41	2012-09-23 13:08:41	VR2W-112611	A69-1601-6490	1
2012-09-23 03:17:23	2012-09-23 13:17:23	VR2W-112611	A69-1601-6490	1
2012-09-23 03:24:31	2012-09-23 13:24:31	VR2W-112611	A69-1601-6490	1
2012-09-23 03:28:40	2012-09-23 13:28:40	VR2W-112611	A69-1601-6490	1
2012-09-23 04:05:50	2012-09-23 14:05:50	VR2W-112611	A69-1601-6490	1
2012-09-23 04:09:12	2012-09-23 14:09:12	VR2W-112610	A69-1601-6490	1
2012-09-23 04:20:17	2012-09-23 14:20:17	VR2W-112611	A69-1601-6490	1
2012-09-23 04:49:10	2012-09-23 14:49:10	VR2W-112611	A69-1601-6490	1
2012-09-23 04:57:36	2012-09-23 14:57:36	VR2W-112611	A69-1601-6490	1
2012-09-23 05:02:20	2012-09-23 15:02:20	VR2W-112611	A69-1601-6490	1
2012-09-23 05:11:11	2012-09-23 15:11:11	VR2W-112611	A69-1601-6490	1
2012-09-23 05:33:16	2012-09-23 15:33:16	VR2W-112611	A69-1601-6490	1
2012-09-23 05:37:59	2012-09-23 15:37:59	VR2W-112611	A69-1601-6490	1
2012-09-23 05:46:46	2012-09-23 15:46:46	VR2W-112611	A69-1601-6490	1
2012-09-23 05:50:20	2012-09-23 15:50:20	VR2W-112611	A69-1601-6490	1
2012-09-23 06:06:54	2012-09-23 16:06:54	VR2W-112611	A69-1601-6490	1
2012-09-23 06:11:10	2012-09-23 16:11:10	VR2W-112611	A69-1601-6490	1
2012-09-23 06:18:52	2012-09-23 16:18:52	VR2W-112611	A69-1601-6490	1
2012-09-23 06:23:45	2012-09-23 16:23:45	VR2W-112611	A69-1601-6490	1
2012-09-23 06:28:38	2012-09-23 16:28:38	VR2W-112611	A69-1601-6490	1
2012-09-23 06:33:30	2012-09-23 16:33:30	VR2W-112611	A69-1601-6490	1
2012-09-23 06:43:07	2012-09-23 16:43:07	VR2W-112611	A69-1601-6490	1
2012-09-23 06:45:16	2012-09-23 16:45:16	VR2W-112610	A69-1601-6490	1
2012-09-23 07:03:16	2012-09-23 17:03:16	VR2W-112610	A69-1601-6490	1
2012-09-23 07:15:30	2012-09-23 17:15:30	VR2W-112610	A69-1601-6490	1
2012-09-23 07:55:08	2012-09-23 17:55:08	VR2W-112611	A69-1601-6490	1
2012-09-23 07:58:47	2012-09-23 17:58:47	VR2W-112611	A69-1601-6490	1
2012-09-23 08:06:09	2012-09-23 18:06:09	VR2W-112611	A69-1601-6490	1
2012-09-23 08:09:30	2012-09-23 18:09:30	VR2W-112611	A69-1601-6490	1
2012-09-23 14:35:57	2012-09-24 00:35:57	VR2W-112611	A69-1601-6490	0
2012-09-23 20:00:27	2012-09-24 06:00:27	VR2W-112611	A69-1601-6490	0
2012-09-23 20:04:18	2012-09-24 06:04:18	VR2W-112611	A69-1601-6490	0
2012-09-23 20:58:03	2012-09-24 06:58:03	VR2W-112611	A69-1601-6490	1
2012-09-23 21:07:30	2012-09-24 07:07:30	VR2W-112611	A69-1601-6490	1
2012-09-23 21:15:55	2012-09-24 07:15:55	VR2W-112611	A69-1601-6490	1
2012-09-23 21:37:23	2012-09-24 07:37:23	VR2W-112612	A69-1601-6490	1
2012-09-23 21:41:29	2012-09-24 07:41:29	VR2W-112611	A69-1601-6490	1
2012-09-23 21:45:22	2012-09-24 07:45:22	VR2W-112612	A69-1601-6490	1
2012-09-23 22:01:24	2012-09-24 08:01:24	VR2W-112611	A69-1601-6490	1
2012-09-23 22:06:10	2012-09-24 08:06:10	VR2W-112611	A69-1601-6490	1
2012-09-23 22:15:13	2012-09-24 08:15:13	VR2W-112611	A69-1601-6490	1
2012-09-23 22:19:09	2012-09-24 08:19:09	VR2W-112611	A69-1601-6490	1
2012-09-23 22:28:10	2012-09-24 08:28:10	VR2W-112611	A69-1601-6490	1
2012-09-23 22:32:01	2012-09-24 08:32:01	VR2W-112611	A69-1601-6490	1
2012-09-23 22:35:24	2012-09-24 08:35:24	VR2W-112612	A69-1601-6490	1
2012-09-23 22:40:34	2012-09-24 08:40:34	VR2W-112611	A69-1601-6490	1
2012-09-23 22:43:49	2012-09-24 08:43:49	VR2W-112611	A69-1601-6490	1
2012-09-23 22:47:07	2012-09-24 08:47:07	VR2W-112611	A69-1601-6490	1
2012-09-23 23:01:57	2012-09-24 09:01:57	VR2W-112611	A69-1601-6490	1
2012-09-23 23:28:18	2012-09-24 09:28:18	VR2W-112612	A69-1601-6490	1
2012-09-23 23:43:33	2012-09-24 09:43:33	VR2W-112612	A69-1601-6490	1
2012-09-23 23:51:58	2012-09-24 09:51:58	VR2W-112611	A69-1601-6490	1
2012-09-23 23:58:39	2012-09-24 09:58:39	VR2W-112611	A69-1601-6490	1
2012-09-24 00:02:04	2012-09-24 10:02:04	VR2W-112612	A69-1601-6490	1
2012-09-24 00:02:11	2012-09-24 10:02:11	VR2W-112611	A69-1601-6490	1
2012-09-24 00:06:05	2012-09-24 10:06:05	VR2W-112612	A69-1601-6490	1
2012-09-24 00:15:38	2012-09-24 10:15:38	VR2W-112612	A69-1601-6490	1
2012-09-24 00:20:14	2012-09-24 10:20:14	VR2W-112612	A69-1601-6490	1
2012-09-24 00:32:58	2012-09-24 10:32:58	VR2W-112611	A69-1601-6490	1
2012-09-24 00:36:41	2012-09-24 10:36:41	VR2W-112611	A69-1601-6490	1
2012-09-24 00:40:55	2012-09-24 10:40:55	VR2W-112611	A69-1601-6490	1
2012-09-24 00:44:31	2012-09-24 10:44:31	VR2W-112611	A69-1601-6490	1
2012-09-24 00:48:27	2012-09-24 10:48:27	VR2W-112611	A69-1601-6490	1
2012-09-24 00:53:07	2012-09-24 10:53:07	VR2W-112611	A69-1601-6490	1
2012-09-24 01:06:18	2012-09-24 11:06:18	VR2W-112611	A69-1601-6490	1
2012-09-24 01:10:55	2012-09-24 11:10:55	VR2W-112611	A69-1601-6490	1
2012-09-24 01:15:16	2012-09-24 11:15:16	VR2W-112611	A69-1601-6490	1
2012-09-24 01:19:05	2012-09-24 11:19:05	VR2W-112611	A69-1601-6490	1
2012-09-24 01:23:30	2012-09-24 11:23:30	VR2W-112611	A69-1601-6490	1
2012-09-24 01:32:05	2012-09-24 11:32:05	VR2W-112611	A69-1601-6490	1
2012-09-24 01:36:29	2012-09-24 11:36:29	VR2W-112611	A69-1601-6490	1
2012-09-24 01:40:24	2012-09-24 11:40:24	VR2W-112611	A69-1601-6490	1
2012-09-24 01:44:44	2012-09-24 11:44:44	VR2W-112612	A69-1601-6490	1
2012-09-24 01:49:22	2012-09-24 11:49:22	VR2W-112611	A69-1601-6490	1
2012-09-24 01:53:09	2012-09-24 11:53:09	VR2W-112611	A69-1601-6490	1
2012-09-24 02:14:07	2012-09-24 12:14:07	VR2W-112611	A69-1601-6490	1
2012-09-24 02:17:08	2012-09-24 12:17:08	VR2W-112612	A69-1601-6490	1
2012-09-24 02:21:48	2012-09-24 12:21:48	VR2W-112611	A69-1601-6490	1
2012-09-24 02:25:34	2012-09-24 12:25:34	VR2W-112611	A69-1601-6490	1
2012-09-24 02:29:51	2012-09-24 12:29:51	VR2W-112611	A69-1601-6490	1
2012-09-24 02:37:44	2012-09-24 12:37:44	VR2W-112611	A69-1601-6490	1
2012-09-24 02:41:13	2012-09-24 12:41:13	VR2W-112611	A69-1601-6490	1
2012-09-24 02:44:57	2012-09-24 12:44:57	VR2W-112611	A69-1601-6490	1
2012-09-24 02:49:11	2012-09-24 12:49:11	VR2W-112611	A69-1601-6490	1
2012-09-24 02:52:46	2012-09-24 12:52:46	VR2W-112611	A69-1601-6490	1
2012-09-24 03:05:49	2012-09-24 13:05:49	VR2W-112611	A69-1601-6490	1
2012-09-24 03:09:48	2012-09-24 13:09:48	VR2W-112611	A69-1601-6490	1
2012-09-24 03:14:32	2012-09-24 13:14:32	VR2W-112611	A69-1601-6490	1
2012-09-24 03:19:07	2012-09-24 13:19:07	VR2W-112611	A69-1601-6490	1
2012-09-24 03:46:41	2012-09-24 13:46:41	VR2W-112611	A69-1601-6490	1
2012-09-24 03:50:21	2012-09-24 13:50:21	VR2W-112612	A69-1601-6490	1
2012-09-24 03:54:39	2012-09-24 13:54:39	VR2W-112611	A69-1601-6490	1
2012-09-24 03:58:47	2012-09-24 13:58:47	VR2W-112611	A69-1601-6490	1
2012-09-24 04:02:09	2012-09-24 14:02:09	VR2W-112611	A69-1601-6490	1
2012-09-24 04:05:40	2012-09-24 14:05:40	VR2W-112611	A69-1601-6490	1
2012-09-24 04:09:29	2012-09-24 14:09:29	VR2W-112611	A69-1601-6490	1
2012-09-24 04:13:53	2012-09-24 14:13:53	VR2W-112611	A69-1601-6490	1
2012-09-24 04:22:23	2012-09-24 14:22:23	VR2W-112611	A69-1601-6490	1
2012-09-24 04:38:08	2012-09-24 14:38:08	VR2W-112611	A69-1601-6490	1
2012-09-24 04:41:57	2012-09-24 14:41:57	VR2W-112611	A69-1601-6490	1
2012-09-24 04:46:22	2012-09-24 14:46:22	VR2W-112611	A69-1601-6490	1
2012-09-24 04:59:23	2012-09-24 14:59:23	VR2W-112611	A69-1601-6490	1
2012-09-24 05:12:32	2012-09-24 15:12:32	VR2W-112611	A69-1601-6490	1
2012-09-24 05:16:37	2012-09-24 15:16:37	VR2W-112611	A69-1601-6490	1
2012-09-24 05:19:54	2012-09-24 15:19:54	VR2W-112611	A69-1601-6490	1
2012-09-24 05:23:14	2012-09-24 15:23:14	VR2W-112611	A69-1601-6490	1
2012-09-24 05:26:41	2012-09-24 15:26:41	VR2W-112611	A69-1601-6490	1
2012-09-24 05:30:23	2012-09-24 15:30:23	VR2W-112611	A69-1601-6490	1
2012-09-24 05:37:08	2012-09-24 15:37:08	VR2W-112612	A69-1601-6490	1
2012-09-24 05:41:33	2012-09-24 15:41:33	VR2W-112611	A69-1601-6490	1
2012-09-24 07:43:41	2012-09-24 17:43:41	VR2W-112611	A69-1601-6490	1
2012-09-24 20:04:22	2012-09-25 06:04:22	VR2W-112611	A69-1601-6490	0
2012-09-24 20:36:41	2012-09-25 06:36:41	VR2W-112611	A69-1601-6490	1
2012-09-24 20:44:22	2012-09-25 06:44:22	VR2W-112611	A69-1601-6490	1
2012-09-24 20:52:27	2012-09-25 06:52:27	VR2W-112611	A69-1601-6490	1
2012-09-24 21:00:27	2012-09-25 07:00:27	VR2W-112611	A69-1601-6490	1
2012-09-24 21:04:05	2012-09-25 07:04:05	VR2W-112611	A69-1601-6490	1
2012-09-24 21:17:46	2012-09-25 07:17:46	VR2W-112611	A69-1601-6490	1
2012-09-24 21:38:40	2012-09-25 07:38:40	VR2W-112611	A69-1601-6490	1
2012-09-24 21:47:13	2012-09-25 07:47:13	VR2W-112611	A69-1601-6490	1
2012-09-24 21:53:47	2012-09-25 07:53:47	VR2W-112611	A69-1601-6490	1
2012-09-24 22:00:41	2012-09-25 08:00:41	VR2W-112611	A69-1601-6490	1
2012-09-24 22:04:31	2012-09-25 08:04:31	VR2W-112611	A69-1601-6490	1
2012-09-24 22:09:13	2012-09-25 08:09:13	VR2W-112612	A69-1601-6490	1
2012-09-24 22:12:56	2012-09-25 08:12:56	VR2W-112611	A69-1601-6490	1
2012-09-24 22:25:47	2012-09-25 08:25:47	VR2W-112612	A69-1601-6490	1
2012-09-24 22:26:31	2012-09-25 08:26:31	VR2W-112611	A69-1601-6490	1
2012-09-24 22:30:10	2012-09-25 08:30:10	VR2W-112611	A69-1601-6490	1
2012-09-24 22:47:21	2012-09-25 08:47:21	VR2W-112611	A69-1601-6490	1
2012-09-24 22:54:28	2012-09-25 08:54:28	VR2W-112611	A69-1601-6490	1
2012-09-24 23:09:14	2012-09-25 09:09:14	VR2W-112612	A69-1601-6490	1
2012-09-24 23:26:46	2012-09-25 09:26:46	VR2W-112611	A69-1601-6490	1
2012-09-24 23:27:00	2012-09-25 09:27:00	VR2W-112612	A69-1601-6490	1
2012-09-24 23:30:44	2012-09-25 09:30:44	VR2W-112611	A69-1601-6490	1
2012-09-24 23:40:00	2012-09-25 09:40:00	VR2W-112611	A69-1601-6490	1
2012-09-24 23:44:12	2012-09-25 09:44:12	VR2W-112611	A69-1601-6490	1
2012-09-24 23:51:34	2012-09-25 09:51:34	VR2W-112611	A69-1601-6490	1
2012-09-24 23:56:00	2012-09-25 09:56:00	VR2W-112611	A69-1601-6490	1
2012-09-24 23:59:59	2012-09-25 09:59:59	VR2W-112611	A69-1601-6490	1
2012-09-25 00:04:43	2012-09-25 10:04:43	VR2W-112611	A69-1601-6490	1
2012-09-25 00:09:19	2012-09-25 10:09:19	VR2W-112611	A69-1601-6490	1
2012-09-25 00:13:35	2012-09-25 10:13:35	VR2W-112611	A69-1601-6490	1
2012-09-25 00:17:16	2012-09-25 10:17:16	VR2W-112611	A69-1601-6490	1
2012-09-25 00:21:22	2012-09-25 10:21:22	VR2W-112611	A69-1601-6490	1
2012-09-25 00:23:23	2012-09-25 10:23:23	VR2W-112612	A69-1601-6490	1
2012-09-25 00:24:43	2012-09-25 10:24:43	VR2W-112611	A69-1601-6490	1
2012-09-25 00:28:10	2012-09-25 10:28:10	VR2W-112611	A69-1601-6490	1
2012-09-25 00:31:50	2012-09-25 10:31:50	VR2W-112611	A69-1601-6490	1
2012-09-25 00:45:33	2012-09-25 10:45:33	VR2W-112612	A69-1601-6490	1
2012-09-25 00:46:26	2012-09-25 10:46:26	VR2W-112611	A69-1601-6490	1
2012-09-25 00:49:10	2012-09-25 10:49:10	VR2W-112612	A69-1601-6490	1
2012-09-25 00:57:38	2012-09-25 10:57:38	VR2W-112611	A69-1601-6490	1
2012-09-25 01:02:42	2012-09-25 11:02:42	VR2W-112612	A69-1601-6490	1
2012-09-25 01:11:10	2012-09-25 11:11:10	VR2W-112611	A69-1601-6490	1
2012-09-25 01:15:42	2012-09-25 11:15:42	VR2W-112611	A69-1601-6490	1
2012-09-25 01:23:27	2012-09-25 11:23:27	VR2W-112611	A69-1601-6490	1
2012-09-25 01:31:44	2012-09-25 11:31:44	VR2W-112611	A69-1601-6490	1
2012-09-25 01:40:32	2012-09-25 11:40:32	VR2W-112611	A69-1601-6490	1
2012-09-25 01:53:54	2012-09-25 11:53:54	VR2W-112611	A69-1601-6490	1
2012-09-25 02:04:45	2012-09-25 12:04:45	VR2W-112611	A69-1601-6490	1
2012-09-25 02:09:18	2012-09-25 12:09:18	VR2W-112611	A69-1601-6490	1
2012-09-25 02:20:57	2012-09-25 12:20:57	VR2W-112611	A69-1601-6490	1
2012-09-25 02:51:12	2012-09-25 12:51:12	VR2W-112611	A69-1601-6490	1
2012-09-25 02:55:11	2012-09-25 12:55:11	VR2W-112611	A69-1601-6490	1
2012-09-25 03:04:30	2012-09-25 13:04:30	VR2W-112611	A69-1601-6490	1
2012-09-25 03:08:47	2012-09-25 13:08:47	VR2W-112611	A69-1601-6490	1
2012-09-25 03:27:21	2012-09-25 13:27:21	VR2W-112611	A69-1601-6490	1
2012-09-25 03:31:48	2012-09-25 13:31:48	VR2W-112611	A69-1601-6490	1
2012-09-25 03:35:50	2012-09-25 13:35:50	VR2W-112611	A69-1601-6490	1
2012-09-25 03:40:39	2012-09-25 13:40:39	VR2W-112611	A69-1601-6490	1
2012-09-25 03:50:04	2012-09-25 13:50:04	VR2W-112611	A69-1601-6490	1
2012-09-25 04:02:59	2012-09-25 14:02:59	VR2W-112611	A69-1601-6490	1
2012-09-25 04:15:14	2012-09-25 14:15:14	VR2W-112611	A69-1601-6490	1
2012-09-25 04:27:12	2012-09-25 14:27:12	VR2W-112611	A69-1601-6490	1
2012-09-25 04:42:52	2012-09-25 14:42:52	VR2W-112611	A69-1601-6490	1
2012-09-25 04:50:30	2012-09-25 14:50:30	VR2W-112611	A69-1601-6490	1
2012-09-25 04:55:18	2012-09-25 14:55:18	VR2W-112611	A69-1601-6490	1
2012-09-25 05:08:45	2012-09-25 15:08:45	VR2W-112611	A69-1601-6490	1
2012-09-25 05:16:01	2012-09-25 15:16:01	VR2W-112611	A69-1601-6490	1
2012-09-25 05:20:21	2012-09-25 15:20:21	VR2W-112611	A69-1601-6490	1
2012-09-25 05:24:06	2012-09-25 15:24:06	VR2W-112611	A69-1601-6490	1
2012-09-25 05:28:22	2012-09-25 15:28:22	VR2W-112611	A69-1601-6490	1
2012-09-25 05:32:01	2012-09-25 15:32:01	VR2W-112611	A69-1601-6490	1
2012-09-25 05:36:05	2012-09-25 15:36:05	VR2W-112611	A69-1601-6490	1
2012-09-25 05:45:58	2012-09-25 15:45:58	VR2W-112611	A69-1601-6490	1
2012-09-25 06:00:34	2012-09-25 16:00:34	VR2W-112611	A69-1601-6490	1
2012-09-25 06:19:59	2012-09-25 16:19:59	VR2W-112611	A69-1601-6490	1
2012-09-25 06:27:04	2012-09-25 16:27:04	VR2W-112611	A69-1601-6490	1
2012-09-25 06:31:09	2012-09-25 16:31:09	VR2W-112611	A69-1601-6490	1
2012-09-25 06:34:25	2012-09-25 16:34:25	VR2W-112611	A69-1601-6490	1
2012-09-25 07:10:12	2012-09-25 17:10:12	VR2W-112611	A69-1601-6490	1
2012-09-25 07:17:13	2012-09-25 17:17:13	VR2W-112611	A69-1601-6490	1
2012-09-25 07:37:37	2012-09-25 17:37:37	VR2W-112612	A69-1601-6490	1
2012-09-25 07:41:14	2012-09-25 17:41:14	VR2W-112612	A69-1601-6490	1
2012-09-25 08:47:25	2012-09-25 18:47:25	VR2W-112611	A69-1601-6490	0
2012-09-25 14:05:45	2012-09-26 00:05:45	VR2W-112611	A69-1601-6490	0
2012-09-25 14:09:24	2012-09-26 00:09:24	VR2W-112611	A69-1601-6490	0
2012-09-25 15:08:54	2012-09-26 01:08:54	VR2W-112611	A69-1601-6490	0
2012-09-25 15:12:27	2012-09-26 01:12:27	VR2W-112611	A69-1601-6490	0
2012-09-25 15:16:19	2012-09-26 01:16:19	VR2W-112611	A69-1601-6490	0
2012-09-25 15:24:56	2012-09-26 01:24:56	VR2W-112611	A69-1601-6490	0
2012-09-25 15:35:21	2012-09-26 01:35:21	VR2W-112611	A69-1601-6490	0
2012-09-25 15:46:03	2012-09-26 01:46:03	VR2W-112611	A69-1601-6490	0
2012-09-25 20:28:48	2012-09-26 06:28:48	VR2W-112611	A69-1601-6490	0
2012-09-25 20:32:55	2012-09-26 06:32:55	VR2W-112611	A69-1601-6490	1
2012-09-25 20:39:44	2012-09-26 06:39:44	VR2W-112611	A69-1601-6490	1
2012-09-25 20:43:25	2012-09-26 06:43:25	VR2W-112611	A69-1601-6490	1
2012-09-25 20:47:35	2012-09-26 06:47:35	VR2W-112611	A69-1601-6490	1
2012-09-25 20:51:01	2012-09-26 06:51:01	VR2W-112611	A69-1601-6490	1
2012-09-25 20:54:40	2012-09-26 06:54:40	VR2W-112611	A69-1601-6490	1
2012-09-25 21:01:59	2012-09-26 07:01:59	VR2W-112611	A69-1601-6490	1
2012-09-25 21:08:32	2012-09-26 07:08:32	VR2W-112611	A69-1601-6490	1
2012-09-25 21:47:03	2012-09-26 07:47:03	VR2W-112611	A69-1601-6490	1
2012-09-25 22:12:29	2012-09-26 08:12:29	VR2W-112611	A69-1601-6490	1
2012-09-25 22:21:13	2012-09-26 08:21:13	VR2W-112611	A69-1601-6490	1
2012-09-25 22:21:38	2012-09-26 08:21:38	VR2W-112612	A69-1601-6490	1
2012-09-25 23:04:05	2012-09-26 09:04:05	VR2W-112611	A69-1601-6490	1
2012-09-25 23:15:10	2012-09-26 09:15:10	VR2W-112611	A69-1601-6490	1
2012-09-25 23:18:34	2012-09-26 09:18:34	VR2W-112611	A69-1601-6490	1
2012-09-25 23:22:08	2012-09-26 09:22:08	VR2W-112611	A69-1601-6490	1
2012-09-25 23:26:03	2012-09-26 09:26:03	VR2W-112611	A69-1601-6490	1
2012-09-25 23:34:52	2012-09-26 09:34:52	VR2W-112612	A69-1601-6490	1
2012-09-25 23:38:54	2012-09-26 09:38:54	VR2W-112611	A69-1601-6490	1
2012-09-25 23:43:21	2012-09-26 09:43:21	VR2W-112611	A69-1601-6490	1
2012-09-25 23:47:23	2012-09-26 09:47:23	VR2W-112611	A69-1601-6490	1
2012-09-26 00:10:30	2012-09-26 10:10:30	VR2W-112611	A69-1601-6490	1
2012-09-26 00:26:48	2012-09-26 10:26:48	VR2W-112612	A69-1601-6490	1
2012-09-26 00:30:52	2012-09-26 10:30:52	VR2W-112611	A69-1601-6490	1
2012-09-26 00:44:05	2012-09-26 10:44:05	VR2W-112612	A69-1601-6490	1
2012-09-26 00:52:34	2012-09-26 10:52:34	VR2W-112611	A69-1601-6490	1
2012-09-26 01:03:02	2012-09-26 11:03:02	VR2W-112611	A69-1601-6490	1
2012-09-26 01:07:10	2012-09-26 11:07:10	VR2W-112611	A69-1601-6490	1
2012-09-26 01:14:04	2012-09-26 11:14:04	VR2W-112611	A69-1601-6490	1
2012-09-26 01:26:20	2012-09-26 11:26:20	VR2W-112611	A69-1601-6490	1
2012-09-26 01:31:07	2012-09-26 11:31:07	VR2W-112611	A69-1601-6490	1
2012-09-26 01:35:46	2012-09-26 11:35:46	VR2W-112611	A69-1601-6490	1
2012-09-26 01:40:10	2012-09-26 11:40:10	VR2W-112611	A69-1601-6490	1
2012-09-26 01:53:10	2012-09-26 11:53:10	VR2W-112611	A69-1601-6490	1
2012-09-26 01:57:04	2012-09-26 11:57:04	VR2W-112611	A69-1601-6490	1
2012-09-26 02:09:48	2012-09-26 12:09:48	VR2W-112611	A69-1601-6490	1
2012-09-26 02:17:56	2012-09-26 12:17:56	VR2W-112611	A69-1601-6490	1
2012-09-26 02:22:18	2012-09-26 12:22:18	VR2W-112611	A69-1601-6490	1
2012-09-26 02:26:09	2012-09-26 12:26:09	VR2W-112611	A69-1601-6490	1
2012-09-26 02:30:36	2012-09-26 12:30:36	VR2W-112611	A69-1601-6490	1
2012-09-26 02:34:37	2012-09-26 12:34:37	VR2W-112611	A69-1601-6490	1
2012-09-26 02:44:11	2012-09-26 12:44:11	VR2W-112611	A69-1601-6490	1
2012-09-26 02:48:47	2012-09-26 12:48:47	VR2W-112611	A69-1601-6490	1
2012-09-26 02:56:50	2012-09-26 12:56:50	VR2W-112611	A69-1601-6490	1
2012-09-26 03:01:04	2012-09-26 13:01:04	VR2W-112611	A69-1601-6490	1
2012-09-26 03:17:56	2012-09-26 13:17:56	VR2W-112611	A69-1601-6490	1
2012-09-26 03:25:45	2012-09-26 13:25:45	VR2W-112611	A69-1601-6490	1
2012-09-26 04:03:55	2012-09-26 14:03:55	VR2W-112611	A69-1601-6490	1
2012-09-26 04:08:41	2012-09-26 14:08:41	VR2W-112611	A69-1601-6490	1
2012-09-26 04:13:19	2012-09-26 14:13:19	VR2W-112611	A69-1601-6490	1
2012-09-26 04:21:39	2012-09-26 14:21:39	VR2W-112611	A69-1601-6490	1
2012-09-26 04:25:57	2012-09-26 14:25:57	VR2W-112612	A69-1601-6490	1
2012-09-26 04:26:16	2012-09-26 14:26:16	VR2W-112611	A69-1601-6490	1
2012-09-26 04:30:38	2012-09-26 14:30:38	VR2W-112611	A69-1601-6490	1
2012-09-26 04:34:27	2012-09-26 14:34:27	VR2W-112611	A69-1601-6490	1
2012-09-26 04:38:52	2012-09-26 14:38:52	VR2W-112611	A69-1601-6490	1
2012-09-26 04:47:28	2012-09-26 14:47:28	VR2W-112611	A69-1601-6490	1
2012-09-26 04:51:55	2012-09-26 14:51:55	VR2W-112611	A69-1601-6490	1
2012-09-26 04:55:54	2012-09-26 14:55:54	VR2W-112611	A69-1601-6490	1
2012-09-26 05:00:39	2012-09-26 15:00:39	VR2W-112611	A69-1601-6490	1
2012-09-26 05:05:17	2012-09-26 15:05:17	VR2W-112611	A69-1601-6490	1
2012-09-26 05:09:38	2012-09-26 15:09:38	VR2W-112611	A69-1601-6490	1
2012-09-26 05:13:27	2012-09-26 15:13:27	VR2W-112611	A69-1601-6490	1
2012-09-26 05:17:52	2012-09-26 15:17:52	VR2W-112611	A69-1601-6490	1
2012-09-26 05:21:49	2012-09-26 15:21:49	VR2W-112611	A69-1601-6490	1
2012-09-26 05:30:57	2012-09-26 15:30:57	VR2W-112611	A69-1601-6490	1
2012-09-26 05:34:58	2012-09-26 15:34:58	VR2W-112611	A69-1601-6490	1
2012-09-26 05:44:36	2012-09-26 15:44:36	VR2W-112611	A69-1601-6490	1
2012-09-26 05:53:43	2012-09-26 15:53:43	VR2W-112611	A69-1601-6490	1
2012-09-26 06:02:34	2012-09-26 16:02:34	VR2W-112611	A69-1601-6490	1
2012-09-26 06:07:21	2012-09-26 16:07:21	VR2W-112611	A69-1601-6490	1
2012-09-26 06:12:00	2012-09-26 16:12:00	VR2W-112611	A69-1601-6490	1
2012-09-26 07:29:52	2012-09-26 17:29:52	VR2W-112611	A69-1601-6490	1
2012-09-26 07:45:07	2012-09-26 17:45:07	VR2W-112611	A69-1601-6490	1
2012-09-26 07:48:25	2012-09-26 17:48:25	VR2W-112611	A69-1601-6490	1
2012-09-26 07:55:19	2012-09-26 17:55:19	VR2W-112611	A69-1601-6490	1
2012-09-26 07:59:07	2012-09-26 17:59:07	VR2W-112611	A69-1601-6490	1
2012-09-26 10:11:08	2012-09-26 20:11:08	VR2W-112611	A69-1601-6490	0
2012-09-26 10:32:43	2012-09-26 20:32:43	VR2W-112611	A69-1601-6490	0
2012-09-26 10:59:46	2012-09-26 20:59:46	VR2W-112611	A69-1601-6490	0
2012-09-26 11:10:28	2012-09-26 21:10:28	VR2W-112611	A69-1601-6490	0
2012-09-26 11:35:35	2012-09-26 21:35:35	VR2W-112611	A69-1601-6490	0
2012-09-26 12:04:14	2012-09-26 22:04:14	VR2W-112611	A69-1601-6490	0
2012-09-26 12:08:50	2012-09-26 22:08:50	VR2W-112611	A69-1601-6490	0
2012-09-26 15:28:02	2012-09-27 01:28:02	VR2W-112611	A69-1601-6490	0
2012-09-26 15:43:52	2012-09-27 01:43:52	VR2W-112611	A69-1601-6490	0
2012-09-26 21:12:45	2012-09-27 07:12:45	VR2W-112611	A69-1601-6490	1
2012-09-26 21:50:44	2012-09-27 07:50:44	VR2W-112611	A69-1601-6490	1
2012-09-26 22:09:43	2012-09-27 08:09:43	VR2W-112611	A69-1601-6490	1
2012-09-26 22:22:10	2012-09-27 08:22:10	VR2W-112611	A69-1601-6490	1
2012-09-26 22:31:02	2012-09-27 08:31:02	VR2W-112611	A69-1601-6490	1
2012-09-26 22:40:26	2012-09-27 08:40:26	VR2W-112611	A69-1601-6490	1
2012-09-26 22:48:43	2012-09-27 08:48:43	VR2W-112611	A69-1601-6490	1
2012-09-26 22:53:17	2012-09-27 08:53:17	VR2W-112611	A69-1601-6490	1
2012-09-26 22:57:32	2012-09-27 08:57:32	VR2W-112611	A69-1601-6490	1
2012-09-26 23:40:55	2012-09-27 09:40:55	VR2W-112611	A69-1601-6490	1
2012-09-27 00:02:18	2012-09-27 10:02:18	VR2W-112612	A69-1601-6490	1
2012-09-27 00:14:10	2012-09-27 10:14:10	VR2W-112612	A69-1601-6490	1
2012-09-27 00:15:13	2012-09-27 10:15:13	VR2W-112613	A69-1601-6490	1
2012-09-27 00:18:29	2012-09-27 10:18:29	VR2W-112612	A69-1601-6490	1
2012-09-27 00:26:28	2012-09-27 10:26:28	VR2W-112612	A69-1601-6490	1
2012-09-27 00:38:46	2012-09-27 10:38:46	VR2W-112612	A69-1601-6490	1
2012-09-27 00:51:50	2012-09-27 10:51:50	VR2W-112611	A69-1601-6490	1
2012-09-27 00:56:03	2012-09-27 10:56:03	VR2W-112611	A69-1601-6490	1
2012-09-27 01:12:09	2012-09-27 11:12:09	VR2W-112611	A69-1601-6490	1
2012-09-27 01:15:33	2012-09-27 11:15:33	VR2W-112611	A69-1601-6490	1
2012-09-27 01:19:09	2012-09-27 11:19:09	VR2W-112611	A69-1601-6490	1
2012-09-27 01:23:08	2012-09-27 11:23:08	VR2W-112611	A69-1601-6490	1
2012-09-27 01:32:25	2012-09-27 11:32:25	VR2W-112611	A69-1601-6490	1
2012-09-27 01:36:38	2012-09-27 11:36:38	VR2W-112611	A69-1601-6490	1
2012-09-27 01:40:10	2012-09-27 11:40:10	VR2W-112611	A69-1601-6490	1
2012-09-27 01:44:01	2012-09-27 11:44:01	VR2W-112611	A69-1601-6490	1
2012-09-27 01:48:30	2012-09-27 11:48:30	VR2W-112611	A69-1601-6490	1
2012-09-27 01:52:35	2012-09-27 11:52:35	VR2W-112611	A69-1601-6490	1
2012-09-27 02:15:36	2012-09-27 12:15:36	VR2W-112613	A69-1601-6490	1
2012-09-27 02:19:39	2012-09-27 12:19:39	VR2W-112611	A69-1601-6490	1
2012-09-27 02:28:08	2012-09-27 12:28:08	VR2W-112611	A69-1601-6490	1
2012-09-27 02:42:19	2012-09-27 12:42:19	VR2W-112611	A69-1601-6490	1
2012-09-27 03:10:13	2012-09-27 13:10:13	VR2W-112611	A69-1601-6490	1
2012-09-27 03:14:54	2012-09-27 13:14:54	VR2W-112611	A69-1601-6490	1
2012-09-27 03:23:24	2012-09-27 13:23:24	VR2W-112611	A69-1601-6490	1
2012-09-27 03:28:15	2012-09-27 13:28:15	VR2W-112611	A69-1601-6490	1
2012-09-27 03:33:03	2012-09-27 13:33:03	VR2W-112611	A69-1601-6490	1
2012-09-27 03:37:46	2012-09-27 13:37:46	VR2W-112611	A69-1601-6490	1
2012-09-27 03:58:02	2012-09-27 13:58:02	VR2W-112611	A69-1601-6490	1
2012-09-27 04:05:54	2012-09-27 14:05:54	VR2W-112611	A69-1601-6490	1
2012-09-27 04:09:21	2012-09-27 14:09:21	VR2W-112611	A69-1601-6490	1
2012-09-27 04:27:09	2012-09-27 14:27:09	VR2W-112611	A69-1601-6490	1
2012-09-27 05:14:25	2012-09-27 15:14:25	VR2W-112611	A69-1601-6490	1
2012-09-27 05:22:54	2012-09-27 15:22:54	VR2W-112611	A69-1601-6490	1
2012-09-27 05:27:11	2012-09-27 15:27:11	VR2W-112611	A69-1601-6490	1
2012-09-27 05:34:58	2012-09-27 15:34:58	VR2W-112611	A69-1601-6490	1
2012-09-27 05:41:46	2012-09-27 15:41:46	VR2W-112611	A69-1601-6490	1
2012-09-27 05:53:02	2012-09-27 15:53:02	VR2W-112611	A69-1601-6490	1
2012-09-27 05:56:39	2012-09-27 15:56:39	VR2W-112611	A69-1601-6490	1
2012-09-27 06:00:40	2012-09-27 16:00:40	VR2W-112611	A69-1601-6490	1
2012-09-27 06:10:08	2012-09-27 16:10:08	VR2W-112611	A69-1601-6490	1
2012-09-27 06:22:03	2012-09-27 16:22:03	VR2W-112611	A69-1601-6490	1
2012-09-27 06:32:55	2012-09-27 16:32:55	VR2W-112611	A69-1601-6490	1
2012-09-27 06:41:50	2012-09-27 16:41:50	VR2W-112611	A69-1601-6490	1
2012-09-27 06:49:49	2012-09-27 16:49:49	VR2W-112611	A69-1601-6490	1
2012-09-27 07:02:10	2012-09-27 17:02:10	VR2W-112611	A69-1601-6490	1
2012-09-27 07:19:21	2012-09-27 17:19:21	VR2W-112611	A69-1601-6490	1
2012-09-27 07:32:11	2012-09-27 17:32:11	VR2W-112611	A69-1601-6490	1
2012-09-27 07:35:55	2012-09-27 17:35:55	VR2W-112611	A69-1601-6490	1
2012-09-27 07:43:46	2012-09-27 17:43:46	VR2W-112611	A69-1601-6490	1
2012-09-27 07:52:30	2012-09-27 17:52:30	VR2W-112611	A69-1601-6490	1
2012-09-27 07:57:05	2012-09-27 17:57:05	VR2W-112611	A69-1601-6490	1
2012-09-27 08:29:51	2012-09-27 18:29:51	VR2W-112611	A69-1601-6490	1
2012-09-27 11:47:44	2012-09-27 21:47:44	VR2W-112611	A69-1601-6490	0
2012-09-27 13:46:17	2012-09-27 23:46:17	VR2W-112611	A69-1601-6490	0
2012-09-27 13:50:58	2012-09-27 23:50:58	VR2W-112611	A69-1601-6490	0
2012-09-27 14:13:48	2012-09-28 00:13:48	VR2W-112611	A69-1601-6490	0
2012-09-27 14:18:19	2012-09-28 00:18:19	VR2W-112611	A69-1601-6490	0
2012-09-27 14:22:27	2012-09-28 00:22:27	VR2W-112611	A69-1601-6490	0
2012-09-27 14:25:51	2012-09-28 00:25:51	VR2W-112611	A69-1601-6490	0
2012-09-27 14:42:12	2012-09-28 00:42:12	VR2W-112611	A69-1601-6490	0
2012-09-27 14:45:53	2012-09-28 00:45:53	VR2W-112611	A69-1601-6490	0
2012-09-27 14:50:02	2012-09-28 00:50:02	VR2W-112611	A69-1601-6490	0
2012-09-27 14:53:27	2012-09-28 00:53:27	VR2W-112611	A69-1601-6490	0
2012-09-27 15:01:03	2012-09-28 01:01:03	VR2W-112611	A69-1601-6490	0
2012-09-27 15:18:24	2012-09-28 01:18:24	VR2W-112611	A69-1601-6490	0
2012-09-27 15:22:36	2012-09-28 01:22:36	VR2W-112611	A69-1601-6490	0
2012-09-27 15:29:56	2012-09-28 01:29:56	VR2W-112611	A69-1601-6490	0
2012-09-27 15:42:49	2012-09-28 01:42:49	VR2W-112611	A69-1601-6490	0
2012-09-27 15:50:48	2012-09-28 01:50:48	VR2W-112611	A69-1601-6490	0
2012-09-27 15:54:57	2012-09-28 01:54:57	VR2W-112611	A69-1601-6490	0
2012-09-27 15:58:23	2012-09-28 01:58:23	VR2W-112611	A69-1601-6490	0
2012-09-27 16:06:05	2012-09-28 02:06:05	VR2W-112611	A69-1601-6490	0
2012-09-27 16:20:43	2012-09-28 02:20:43	VR2W-112611	A69-1601-6490	0
2012-09-27 16:25:33	2012-09-28 02:25:33	VR2W-112611	A69-1601-6490	0
2012-09-27 16:30:20	2012-09-28 02:30:20	VR2W-112611	A69-1601-6490	0
2012-09-27 17:33:59	2012-09-28 03:33:59	VR2W-112611	A69-1601-6490	0
2012-09-27 17:45:00	2012-09-28 03:45:00	VR2W-112611	A69-1601-6490	0
2012-09-27 17:58:46	2012-09-28 03:58:46	VR2W-112611	A69-1601-6490	0
2012-09-27 18:11:13	2012-09-28 04:11:13	VR2W-112611	A69-1601-6490	0
2012-09-27 18:49:24	2012-09-28 04:49:24	VR2W-112611	A69-1601-6490	0
2012-09-27 18:57:15	2012-09-28 04:57:15	VR2W-112611	A69-1601-6490	0
2012-09-27 20:15:05	2012-09-28 06:15:05	VR2W-112611	A69-1601-6490	0
2012-09-27 20:18:58	2012-09-28 06:18:58	VR2W-112611	A69-1601-6490	0
2012-09-27 20:35:57	2012-09-28 06:35:57	VR2W-112617	A69-1601-6490	1
2012-09-27 20:38:32	2012-09-28 06:38:32	VR2W-112618	A69-1601-6490	1
2012-09-27 20:42:22	2012-09-28 06:42:22	VR2W-112618	A69-1601-6490	1
2012-09-27 20:47:07	2012-09-28 06:47:07	VR2W-112619	A69-1601-6490	1
2012-09-27 21:20:15	2012-09-28 07:20:15	VR2W-112616	A69-1601-6490	1
2012-09-27 21:42:49	2012-09-28 07:42:49	VR2W-112614	A69-1601-6490	1
2012-09-27 22:04:53	2012-09-28 08:04:53	VR2W-112611	A69-1601-6490	1
2012-09-27 22:24:37	2012-09-28 08:24:37	VR2W-112610	A69-1601-6490	1
2012-09-27 23:04:39	2012-09-28 09:04:39	VR2W-112612	A69-1601-6490	1
2012-09-27 23:20:28	2012-09-28 09:20:28	VR2W-112611	A69-1601-6490	1
2012-09-27 23:24:47	2012-09-28 09:24:47	VR2W-112611	A69-1601-6490	1
2012-09-27 23:28:31	2012-09-28 09:28:31	VR2W-112611	A69-1601-6490	1
2012-09-27 23:40:21	2012-09-28 09:40:21	VR2W-112611	A69-1601-6490	1
2012-09-27 23:45:05	2012-09-28 09:45:05	VR2W-112611	A69-1601-6490	1
2012-09-27 23:57:43	2012-09-28 09:57:43	VR2W-112611	A69-1601-6490	1
2012-09-28 00:09:20	2012-09-28 10:09:20	VR2W-112611	A69-1601-6490	1
2012-09-28 00:31:15	2012-09-28 10:31:15	VR2W-112611	A69-1601-6490	1
2012-09-28 00:34:05	2012-09-28 10:34:05	VR2W-112612	A69-1601-6490	1
2012-09-28 00:34:57	2012-09-28 10:34:57	VR2W-112611	A69-1601-6490	1
2012-09-28 00:50:09	2012-09-28 10:50:09	VR2W-112612	A69-1601-6490	1
2012-09-28 00:57:44	2012-09-28 10:57:44	VR2W-112612	A69-1601-6490	1
2012-09-28 00:58:42	2012-09-28 10:58:42	VR2W-112611	A69-1601-6490	1
2012-09-28 01:41:37	2012-09-28 11:41:37	VR2W-112611	A69-1601-6490	1
2012-09-28 01:53:35	2012-09-28 11:53:35	VR2W-112611	A69-1601-6490	1
2012-09-28 02:00:06	2012-09-28 12:00:06	VR2W-112611	A69-1601-6490	1
2012-09-28 02:03:25	2012-09-28 12:03:25	VR2W-112611	A69-1601-6490	1
2012-09-28 02:10:22	2012-09-28 12:10:22	VR2W-112611	A69-1601-6490	1
2012-09-28 02:14:16	2012-09-28 12:14:16	VR2W-112611	A69-1601-6490	1
2012-09-28 02:40:15	2012-09-28 12:40:15	VR2W-112611	A69-1601-6490	1
2012-09-28 02:49:40	2012-09-28 12:49:40	VR2W-112613	A69-1601-6490	1
2012-09-28 02:52:37	2012-09-28 12:52:37	VR2W-112611	A69-1601-6490	1
2012-09-28 03:01:06	2012-09-28 13:01:06	VR2W-112611	A69-1601-6490	1
2012-09-28 03:13:13	2012-09-28 13:13:13	VR2W-112611	A69-1601-6490	1
2012-09-28 03:46:23	2012-09-28 13:46:23	VR2W-112611	A69-1601-6490	1
2012-09-28 03:50:29	2012-09-28 13:50:29	VR2W-112611	A69-1601-6490	1
2012-09-28 03:53:48	2012-09-28 13:53:48	VR2W-112611	A69-1601-6490	1
2012-09-28 04:04:51	2012-09-28 14:04:51	VR2W-112611	A69-1601-6490	1
2012-09-28 04:09:39	2012-09-28 14:09:39	VR2W-112611	A69-1601-6490	1
2012-09-28 04:14:21	2012-09-28 14:14:21	VR2W-112611	A69-1601-6490	1
2012-09-28 04:18:51	2012-09-28 14:18:51	VR2W-112611	A69-1601-6490	1
2012-09-28 04:22:58	2012-09-28 14:22:58	VR2W-112611	A69-1601-6490	1
2012-09-28 04:44:03	2012-09-28 14:44:03	VR2W-112611	A69-1601-6490	1
2012-09-28 04:59:39	2012-09-28 14:59:39	VR2W-112611	A69-1601-6490	1
2012-09-28 05:55:05	2012-09-28 15:55:05	VR2W-112611	A69-1601-6490	1
2012-09-28 06:04:05	2012-09-28 16:04:05	VR2W-112611	A69-1601-6490	1
2012-09-28 06:12:26	2012-09-28 16:12:26	VR2W-112611	A69-1601-6490	1
2012-09-28 06:19:52	2012-09-28 16:19:52	VR2W-112611	A69-1601-6490	1
2012-09-28 06:23:18	2012-09-28 16:23:18	VR2W-112611	A69-1601-6490	1
2012-09-28 06:30:58	2012-09-28 16:30:58	VR2W-112611	A69-1601-6490	1
2012-09-28 06:40:39	2012-09-28 16:40:39	VR2W-112611	A69-1601-6490	1
2012-09-28 06:45:24	2012-09-28 16:45:24	VR2W-112611	A69-1601-6490	1
2012-09-28 06:50:02	2012-09-28 16:50:02	VR2W-112611	A69-1601-6490	1
2012-09-28 06:58:15	2012-09-28 16:58:15	VR2W-112611	A69-1601-6490	1
2012-09-28 07:02:43	2012-09-28 17:02:43	VR2W-112611	A69-1601-6490	1
2012-09-28 07:06:45	2012-09-28 17:06:45	VR2W-112611	A69-1601-6490	1
2012-09-28 07:45:08	2012-09-28 17:45:08	VR2W-112611	A69-1601-6490	1
2012-09-28 08:28:12	2012-09-28 18:28:12	VR2W-112611	A69-1601-6490	1
2012-09-28 10:03:26	2012-09-28 20:03:26	VR2W-112611	A69-1601-6490	0
2012-09-28 10:39:34	2012-09-28 20:39:34	VR2W-112611	A69-1601-6490	0
2012-09-28 15:42:32	2012-09-29 01:42:32	VR2W-112611	A69-1601-6490	0
2012-09-28 15:51:16	2012-09-29 01:51:16	VR2W-112611	A69-1601-6490	0
2012-09-28 16:35:42	2012-09-29 02:35:42	VR2W-112611	A69-1601-6490	0
2012-09-28 16:46:39	2012-09-29 02:46:39	VR2W-112611	A69-1601-6490	0
2012-09-28 16:58:14	2012-09-29 02:58:14	VR2W-112611	A69-1601-6490	0
2012-09-28 17:27:19	2012-09-29 03:27:19	VR2W-112611	A69-1601-6490	0
2012-09-28 17:39:40	2012-09-29 03:39:40	VR2W-112611	A69-1601-6490	0
2012-09-28 17:49:21	2012-09-29 03:49:21	VR2W-112611	A69-1601-6490	0
2012-09-28 18:03:10	2012-09-29 04:03:10	VR2W-112611	A69-1601-6490	0
2012-09-28 18:40:28	2012-09-29 04:40:28	VR2W-112611	A69-1601-6490	0
2012-09-28 20:32:28	2012-09-29 06:32:28	VR2W-112612	A69-1601-6490	1
2012-09-28 20:36:52	2012-09-29 06:36:52	VR2W-112612	A69-1601-6490	1
2012-09-28 21:06:01	2012-09-29 07:06:01	VR2W-112617	A69-1601-6490	1
2012-09-28 21:08:19	2012-09-29 07:08:19	VR2W-112618	A69-1601-6490	1
2012-09-28 21:32:51	2012-09-29 07:32:51	VR2W-112618	A69-1601-6490	1
2012-09-28 21:36:25	2012-09-29 07:36:25	VR2W-112618	A69-1601-6490	1
2012-09-28 21:59:08	2012-09-29 07:59:08	VR2W-112614	A69-1601-6490	1
2012-09-28 22:17:30	2012-09-29 08:17:30	VR2W-112613	A69-1601-6490	1
2012-09-28 23:30:16	2012-09-29 09:30:16	VR2W-112612	A69-1601-6490	1
2012-09-28 23:31:09	2012-09-29 09:31:09	VR2W-112611	A69-1601-6490	1
2012-09-28 23:42:38	2012-09-29 09:42:38	VR2W-112611	A69-1601-6490	1
2012-09-29 00:16:22	2012-09-29 10:16:22	VR2W-112612	A69-1601-6490	1
2012-09-29 00:38:10	2012-09-29 10:38:10	VR2W-112612	A69-1601-6490	1
2012-09-29 00:41:37	2012-09-29 10:41:37	VR2W-112612	A69-1601-6490	1
2012-09-29 01:11:51	2012-09-29 11:11:51	VR2W-112612	A69-1601-6490	1
2012-09-29 01:43:01	2012-09-29 11:43:01	VR2W-112612	A69-1601-6490	1
2012-09-29 02:02:28	2012-09-29 12:02:28	VR2W-112611	A69-1601-6490	1
2012-09-29 02:07:01	2012-09-29 12:07:01	VR2W-112611	A69-1601-6490	1
2012-09-29 02:18:47	2012-09-29 12:18:47	VR2W-112611	A69-1601-6490	1
2012-09-29 02:23:27	2012-09-29 12:23:27	VR2W-112611	A69-1601-6490	1
2012-09-29 02:41:13	2012-09-29 12:41:13	VR2W-112611	A69-1601-6490	1
2012-09-29 02:56:48	2012-09-29 12:56:48	VR2W-112611	A69-1601-6490	1
2012-09-29 03:18:42	2012-09-29 13:18:42	VR2W-112611	A69-1601-6490	1
2012-09-29 03:43:50	2012-09-29 13:43:50	VR2W-112612	A69-1601-6490	1
2012-09-29 03:52:26	2012-09-29 13:52:26	VR2W-112611	A69-1601-6490	1
2012-09-29 04:00:01	2012-09-29 14:00:01	VR2W-112611	A69-1601-6490	1
2012-09-29 04:07:42	2012-09-29 14:07:42	VR2W-112611	A69-1601-6490	1
2012-09-29 04:27:15	2012-09-29 14:27:15	VR2W-112611	A69-1601-6490	1
2012-09-29 04:29:49	2012-09-29 14:29:49	VR2W-112610	A69-1601-6490	1
2012-09-29 04:37:01	2012-09-29 14:37:01	VR2W-112611	A69-1601-6490	1
2012-09-29 04:46:44	2012-09-29 14:46:44	VR2W-112611	A69-1601-6490	1
2012-09-29 05:04:54	2012-09-29 15:04:54	VR2W-112611	A69-1601-6490	1
2012-09-29 05:08:20	2012-09-29 15:08:20	VR2W-112611	A69-1601-6490	1
2012-09-29 05:37:20	2012-09-29 15:37:20	VR2W-112611	A69-1601-6490	1
2012-09-29 05:40:43	2012-09-29 15:40:43	VR2W-112611	A69-1601-6490	1
2012-09-29 06:10:40	2012-09-29 16:10:40	VR2W-112611	A69-1601-6490	1
2012-09-29 06:23:19	2012-09-29 16:23:19	VR2W-112611	A69-1601-6490	1
2012-09-29 06:27:20	2012-09-29 16:27:20	VR2W-112611	A69-1601-6490	1
2012-09-29 06:32:08	2012-09-29 16:32:08	VR2W-112611	A69-1601-6490	1
2012-09-29 06:36:51	2012-09-29 16:36:51	VR2W-112611	A69-1601-6490	1
2012-09-29 06:41:23	2012-09-29 16:41:23	VR2W-112611	A69-1601-6490	1
2012-09-29 07:17:36	2012-09-29 17:17:36	VR2W-112611	A69-1601-6490	1
2012-09-29 07:34:39	2012-09-29 17:34:39	VR2W-112611	A69-1601-6490	1
2012-09-29 07:43:02	2012-09-29 17:43:02	VR2W-112611	A69-1601-6490	1
2012-09-29 15:45:49	2012-09-30 01:45:49	VR2W-112611	A69-1601-6490	0
2012-09-29 15:49:17	2012-09-30 01:49:17	VR2W-112611	A69-1601-6490	0
2012-09-29 16:44:57	2012-09-30 02:44:57	VR2W-112611	A69-1601-6490	0
2012-09-29 16:56:39	2012-09-30 02:56:39	VR2W-112611	A69-1601-6490	0
2012-09-29 17:25:31	2012-09-30 03:25:31	VR2W-112611	A69-1601-6490	0
2012-09-29 17:33:16	2012-09-30 03:33:16	VR2W-112611	A69-1601-6490	0
2012-09-29 17:37:08	2012-09-30 03:37:08	VR2W-112611	A69-1601-6490	0
2012-09-29 18:09:13	2012-09-30 04:09:13	VR2W-112611	A69-1601-6490	0
2012-09-29 18:24:07	2012-09-30 04:24:07	VR2W-112611	A69-1601-6490	0
2012-09-29 19:59:02	2012-09-30 05:59:02	VR2W-112611	A69-1601-6490	0
2012-09-29 20:06:33	2012-09-30 06:06:33	VR2W-112611	A69-1601-6490	0
2012-09-29 20:20:11	2012-09-30 06:20:11	VR2W-112613	A69-1601-6490	0
2012-09-29 20:24:29	2012-09-30 06:24:29	VR2W-112617	A69-1601-6490	0
2012-09-29 20:28:10	2012-09-30 06:28:10	VR2W-112618	A69-1601-6490	0
2012-09-29 20:32:33	2012-09-30 06:32:33	VR2W-112618	A69-1601-6490	1
2012-09-29 20:36:24	2012-09-30 06:36:24	VR2W-112618	A69-1601-6490	1
2012-09-29 20:45:00	2012-09-30 06:45:00	VR2W-112618	A69-1601-6490	1
2012-09-29 20:51:42	2012-09-30 06:51:42	VR2W-112618	A69-1601-6490	1
2012-09-29 20:59:12	2012-09-30 06:59:12	VR2W-112618	A69-1601-6490	1
2012-09-29 21:03:49	2012-09-30 07:03:49	VR2W-112618	A69-1601-6490	1
2012-09-29 21:08:10	2012-09-30 07:08:10	VR2W-112618	A69-1601-6490	1
2012-09-29 21:16:21	2012-09-30 07:16:21	VR2W-112618	A69-1601-6490	1
2012-09-29 21:20:13	2012-09-30 07:20:13	VR2W-112618	A69-1601-6490	1
2012-09-29 21:24:44	2012-09-30 07:24:44	VR2W-112618	A69-1601-6490	1
2012-09-29 21:28:53	2012-09-30 07:28:53	VR2W-112618	A69-1601-6490	1
2012-09-29 21:32:17	2012-09-30 07:32:17	VR2W-112618	A69-1601-6490	1
2012-09-29 21:35:51	2012-09-30 07:35:51	VR2W-112618	A69-1601-6490	1
2012-09-29 21:39:45	2012-09-30 07:39:45	VR2W-112618	A69-1601-6490	1
2012-09-29 21:44:21	2012-09-30 07:44:21	VR2W-112618	A69-1601-6490	1
2012-09-30 00:14:05	2012-09-30 10:14:05	VR2W-112611	A69-1601-6490	1
2012-09-30 00:18:07	2012-09-30 10:18:07	VR2W-112611	A69-1601-6490	1
2012-09-30 00:22:59	2012-09-30 10:22:59	VR2W-112611	A69-1601-6490	1
2012-09-30 00:27:49	2012-09-30 10:27:49	VR2W-112611	A69-1601-6490	1
2012-09-30 00:30:02	2012-09-30 10:30:02	VR2W-112610	A69-1601-6490	1
2012-09-30 00:46:32	2012-09-30 10:46:32	VR2W-112612	A69-1601-6490	1
2012-09-30 01:39:28	2012-09-30 11:39:28	VR2W-112611	A69-1601-6490	1
2012-09-30 02:01:12	2012-09-30 12:01:12	VR2W-112611	A69-1601-6490	1
2012-09-30 02:05:13	2012-09-30 12:05:13	VR2W-112611	A69-1601-6490	1
2012-09-30 02:10:02	2012-09-30 12:10:02	VR2W-112611	A69-1601-6490	1
2012-09-30 02:14:45	2012-09-30 12:14:45	VR2W-112611	A69-1601-6490	1
2012-09-30 02:19:18	2012-09-30 12:19:18	VR2W-112611	A69-1601-6490	1
2012-09-30 02:35:27	2012-09-30 12:35:27	VR2W-112611	A69-1601-6490	1
2012-09-30 02:39:36	2012-09-30 12:39:36	VR2W-112611	A69-1601-6490	1
2012-09-30 02:43:00	2012-09-30 12:43:00	VR2W-112611	A69-1601-6490	1
2012-09-30 02:46:35	2012-09-30 12:46:35	VR2W-112611	A69-1601-6490	1
2012-09-30 02:50:31	2012-09-30 12:50:31	VR2W-112611	A69-1601-6490	1
2012-09-30 02:50:55	2012-09-30 12:50:55	VR2W-112612	A69-1601-6490	1
2012-09-30 02:54:49	2012-09-30 12:54:49	VR2W-112612	A69-1601-6490	1
2012-09-30 02:55:09	2012-09-30 12:55:09	VR2W-112611	A69-1601-6490	1
2012-09-30 03:19:57	2012-09-30 13:19:57	VR2W-112611	A69-1601-6490	1
2012-09-30 03:24:47	2012-09-30 13:24:47	VR2W-112611	A69-1601-6490	1
2012-09-30 03:29:34	2012-09-30 13:29:34	VR2W-112611	A69-1601-6490	1
2012-09-30 03:38:45	2012-09-30 13:38:45	VR2W-112611	A69-1601-6490	1
2012-09-30 03:46:08	2012-09-30 13:46:08	VR2W-112611	A69-1601-6490	1
2012-09-30 03:49:30	2012-09-30 13:49:30	VR2W-112611	A69-1601-6490	1
2012-09-30 03:53:01	2012-09-30 13:53:01	VR2W-112611	A69-1601-6490	1
2012-09-30 04:27:43	2012-09-30 14:27:43	VR2W-112611	A69-1601-6490	1
2012-09-30 04:32:06	2012-09-30 14:32:06	VR2W-112611	A69-1601-6490	1
2012-09-30 04:35:58	2012-09-30 14:35:58	VR2W-112611	A69-1601-6490	1
2012-09-30 04:40:28	2012-09-30 14:40:28	VR2W-112611	A69-1601-6490	1
2012-09-30 04:44:36	2012-09-30 14:44:36	VR2W-112611	A69-1601-6490	1
2012-09-30 04:47:58	2012-09-30 14:47:58	VR2W-112611	A69-1601-6490	1
2012-09-30 04:51:28	2012-09-30 14:51:28	VR2W-112611	A69-1601-6490	1
2012-09-30 04:55:14	2012-09-30 14:55:14	VR2W-112611	A69-1601-6490	1
2012-09-30 04:59:34	2012-09-30 14:59:34	VR2W-112611	A69-1601-6490	1
2012-09-30 05:11:14	2012-09-30 15:11:14	VR2W-112611	A69-1601-6490	1
2012-09-30 05:15:18	2012-09-30 15:15:18	VR2W-112611	A69-1601-6490	1
2012-09-30 05:28:46	2012-09-30 15:28:46	VR2W-112611	A69-1601-6490	1
2012-09-30 05:32:36	2012-09-30 15:32:36	VR2W-112611	A69-1601-6490	1
2012-09-30 05:41:00	2012-09-30 15:41:00	VR2W-112611	A69-1601-6490	1
2012-09-30 06:14:57	2012-09-30 16:14:57	VR2W-112611	A69-1601-6490	1
2012-09-30 06:31:11	2012-09-30 16:31:11	VR2W-112611	A69-1601-6490	1
2012-09-30 06:47:33	2012-09-30 16:47:33	VR2W-112612	A69-1601-6490	1
2012-09-30 07:55:57	2012-09-30 17:55:57	VR2W-112611	A69-1601-6490	1
2012-09-30 08:32:05	2012-09-30 18:32:05	VR2W-112611	A69-1601-6490	0
2012-09-30 11:22:54	2012-09-30 21:22:54	VR2W-112611	A69-1601-6490	0
2012-09-30 20:48:23	2012-10-01 06:48:23	VR2W-112618	A69-1601-6490	1
2012-09-30 20:56:06	2012-10-01 06:56:06	VR2W-112618	A69-1601-6490	1
2012-09-30 21:04:19	2012-10-01 07:04:19	VR2W-112618	A69-1601-6490	1
2012-09-30 21:08:14	2012-10-01 07:08:14	VR2W-112618	A69-1601-6490	1
2012-09-30 21:12:50	2012-10-01 07:12:50	VR2W-112618	A69-1601-6490	1
2012-09-30 21:17:08	2012-10-01 07:17:08	VR2W-112618	A69-1601-6490	1
2012-09-30 21:20:51	2012-10-01 07:20:51	VR2W-112618	A69-1601-6490	1
2012-09-30 21:28:37	2012-10-01 07:28:37	VR2W-112618	A69-1601-6490	1
2012-09-30 21:32:29	2012-10-01 07:32:29	VR2W-112618	A69-1601-6490	1
2012-09-30 21:36:59	2012-10-01 07:36:59	VR2W-112618	A69-1601-6490	1
2012-09-30 21:47:52	2012-10-01 07:47:52	VR2W-112618	A69-1601-6490	1
2012-09-30 21:51:32	2012-10-01 07:51:32	VR2W-112618	A69-1601-6490	1
2012-09-30 21:55:39	2012-10-01 07:55:39	VR2W-112618	A69-1601-6490	1
2012-09-30 21:58:58	2012-10-01 07:58:58	VR2W-112618	A69-1601-6490	1
2012-09-30 22:02:22	2012-10-01 08:02:22	VR2W-112618	A69-1601-6490	1
2012-09-30 22:14:38	2012-10-01 08:14:38	VR2W-112618	A69-1601-6490	1
2012-09-30 22:19:09	2012-10-01 08:19:09	VR2W-112618	A69-1601-6490	1
2012-09-30 22:23:18	2012-10-01 08:23:18	VR2W-112618	A69-1601-6490	1
2012-10-01 03:06:26	2012-10-01 13:06:26	VR2W-112612	A69-1601-6490	1
2012-10-01 03:10:16	2012-10-01 13:10:16	VR2W-112612	A69-1601-6490	1
2012-10-01 03:48:43	2012-10-01 13:48:43	VR2W-112611	A69-1601-6490	1
2012-10-01 03:52:02	2012-10-01 13:52:02	VR2W-112611	A69-1601-6490	1
2012-10-01 04:03:04	2012-10-01 14:03:04	VR2W-112611	A69-1601-6490	1
2012-10-01 04:44:22	2012-10-01 14:44:22	VR2W-112611	A69-1601-6490	1
2012-10-01 05:41:34	2012-10-01 15:41:34	VR2W-112611	A69-1601-6490	1
2012-10-01 05:45:47	2012-10-01 15:45:47	VR2W-112611	A69-1601-6490	1
2012-10-01 06:57:31	2012-10-01 16:57:31	VR2W-112611	A69-1601-6490	1
2012-10-01 21:23:55	2012-10-02 07:23:55	VR2W-112618	A69-1601-6490	1
2012-10-01 21:32:18	2012-10-02 07:32:18	VR2W-112618	A69-1601-6490	1
2012-10-01 21:45:41	2012-10-02 07:45:41	VR2W-112618	A69-1601-6490	1
2012-10-01 21:49:05	2012-10-02 07:49:05	VR2W-112618	A69-1601-6490	1
2012-10-01 21:52:41	2012-10-02 07:52:41	VR2W-112618	A69-1601-6490	1
2012-10-01 21:56:39	2012-10-02 07:56:39	VR2W-112618	A69-1601-6490	1
2012-10-01 22:13:31	2012-10-02 08:13:31	VR2W-112618	A69-1601-6490	1
2012-10-01 22:34:43	2012-10-02 08:34:43	VR2W-112614	A69-1601-6490	1
2012-10-02 01:39:15	2012-10-02 11:39:15	VR2W-112611	A69-1601-6490	1
2012-10-02 02:10:10	2012-10-02 12:10:10	VR2W-112611	A69-1601-6490	1
2012-10-02 02:53:40	2012-10-02 12:53:40	VR2W-112611	A69-1601-6490	1
2012-10-02 03:02:15	2012-10-02 13:02:15	VR2W-112611	A69-1601-6490	1
2012-10-02 03:14:59	2012-10-02 13:14:59	VR2W-112612	A69-1601-6490	1
2012-10-02 03:37:11	2012-10-02 13:37:11	VR2W-112611	A69-1601-6490	1
2012-10-02 03:49:03	2012-10-02 13:49:03	VR2W-112611	A69-1601-6490	1
2012-10-02 03:56:24	2012-10-02 13:56:24	VR2W-112611	A69-1601-6490	1
2012-10-02 03:59:42	2012-10-02 13:59:42	VR2W-112611	A69-1601-6490	1
2012-10-02 04:10:33	2012-10-02 14:10:33	VR2W-112611	A69-1601-6490	1
2012-10-02 04:15:07	2012-10-02 14:15:07	VR2W-112611	A69-1601-6490	1
2012-10-02 04:19:20	2012-10-02 14:19:20	VR2W-112611	A69-1601-6490	1
2012-10-02 04:22:55	2012-10-02 14:22:55	VR2W-112611	A69-1601-6490	1
2012-10-02 04:26:50	2012-10-02 14:26:50	VR2W-112611	A69-1601-6490	1
2012-10-02 04:35:49	2012-10-02 14:35:49	VR2W-112611	A69-1601-6490	1
2012-10-02 04:39:39	2012-10-02 14:39:39	VR2W-112611	A69-1601-6490	1
2012-10-02 04:44:04	2012-10-02 14:44:04	VR2W-112611	A69-1601-6490	1
2012-10-02 04:52:43	2012-10-02 14:52:43	VR2W-112611	A69-1601-6490	1
2012-10-02 06:51:39	2012-10-02 16:51:39	VR2W-112611	A69-1601-6490	1
2012-10-02 07:31:21	2012-10-02 17:31:21	VR2W-112611	A69-1601-6490	1
2012-10-02 07:44:05	2012-10-02 17:44:05	VR2W-112611	A69-1601-6490	1
2012-10-02 07:47:42	2012-10-02 17:47:42	VR2W-112611	A69-1601-6490	1
2012-10-02 20:52:00	2012-10-03 06:52:00	VR2W-112617	A69-1601-6490	1
2012-10-02 20:55:15	2012-10-03 06:55:15	VR2W-112618	A69-1601-6490	1
2012-10-02 20:58:48	2012-10-03 06:58:48	VR2W-112618	A69-1601-6490	1
2012-10-02 21:02:39	2012-10-03 07:02:39	VR2W-112618	A69-1601-6490	1
2012-10-02 21:07:07	2012-10-03 07:07:07	VR2W-112618	A69-1601-6490	1
2012-10-02 21:17:40	2012-10-03 07:17:40	VR2W-112618	A69-1601-6490	1
2012-10-02 21:20:56	2012-10-03 07:20:56	VR2W-112618	A69-1601-6490	1
2012-10-02 21:24:15	2012-10-03 07:24:15	VR2W-112618	A69-1601-6490	1
2012-10-02 21:27:39	2012-10-03 07:27:39	VR2W-112618	A69-1601-6490	1
2012-10-02 21:31:14	2012-10-03 07:31:14	VR2W-112618	A69-1601-6490	1
2012-10-02 21:35:10	2012-10-03 07:35:10	VR2W-112618	A69-1601-6490	1
2012-10-02 21:44:14	2012-10-03 07:44:14	VR2W-112618	A69-1601-6490	1
2012-10-02 21:52:48	2012-10-03 07:52:48	VR2W-112618	A69-1601-6490	1
2012-10-02 21:57:11	2012-10-03 07:57:11	VR2W-112618	A69-1601-6490	1
2012-10-02 22:01:05	2012-10-03 08:01:05	VR2W-112618	A69-1601-6490	1
2012-10-02 22:05:39	2012-10-03 08:05:39	VR2W-112618	A69-1601-6490	1
2012-10-02 22:09:52	2012-10-03 08:09:52	VR2W-112618	A69-1601-6490	1
2012-10-02 22:13:26	2012-10-03 08:13:26	VR2W-112618	A69-1601-6490	1
2012-10-02 22:17:21	2012-10-03 08:17:21	VR2W-112618	A69-1601-6490	1
2012-10-03 00:03:15	2012-10-03 10:03:15	VR2W-112611	A69-1601-6490	1
2012-10-03 00:07:09	2012-10-03 10:07:09	VR2W-112611	A69-1601-6490	1
2012-10-03 00:19:48	2012-10-03 10:19:48	VR2W-112611	A69-1601-6490	1
2012-10-03 01:41:01	2012-10-03 11:41:01	VR2W-112611	A69-1601-6490	1
2012-10-03 02:37:39	2012-10-03 12:37:39	VR2W-112611	A69-1601-6490	1
2012-10-03 02:48:49	2012-10-03 12:48:49	VR2W-112611	A69-1601-6490	1
2012-10-03 03:02:03	2012-10-03 13:02:03	VR2W-112611	A69-1601-6490	1
2012-10-03 03:06:14	2012-10-03 13:06:14	VR2W-112611	A69-1601-6490	1
2012-10-03 03:13:29	2012-10-03 13:13:29	VR2W-112611	A69-1601-6490	1
2012-10-03 03:21:27	2012-10-03 13:21:27	VR2W-112611	A69-1601-6490	1
2012-10-03 03:32:41	2012-10-03 13:32:41	VR2W-112611	A69-1601-6490	1
2012-10-03 03:36:44	2012-10-03 13:36:44	VR2W-112611	A69-1601-6490	1
2012-10-03 03:41:37	2012-10-03 13:41:37	VR2W-112611	A69-1601-6490	1
2012-10-03 03:46:30	2012-10-03 13:46:30	VR2W-112611	A69-1601-6490	1
2012-10-03 03:56:16	2012-10-03 13:56:16	VR2W-112611	A69-1601-6490	1
2012-10-03 04:50:57	2012-10-03 14:50:57	VR2W-112611	A69-1601-6490	1
2012-10-03 05:03:13	2012-10-03 15:03:13	VR2W-112611	A69-1601-6490	1
2012-10-03 05:40:07	2012-10-03 15:40:07	VR2W-112611	A69-1601-6490	1
2012-10-03 05:49:38	2012-10-03 15:49:38	VR2W-112611	A69-1601-6490	1
2012-10-03 06:05:47	2012-10-03 16:05:47	VR2W-112611	A69-1601-6490	1
2012-10-03 06:10:15	2012-10-03 16:10:15	VR2W-112611	A69-1601-6490	1
2012-10-03 06:14:18	2012-10-03 16:14:18	VR2W-112611	A69-1601-6490	1
2012-10-03 06:19:10	2012-10-03 16:19:10	VR2W-112611	A69-1601-6490	1
2012-10-03 06:28:51	2012-10-03 16:28:51	VR2W-112611	A69-1601-6490	1
2012-10-03 06:33:36	2012-10-03 16:33:36	VR2W-112611	A69-1601-6490	1
2012-10-03 06:54:26	2012-10-03 16:54:26	VR2W-112611	A69-1601-6490	1
2012-10-03 07:02:34	2012-10-03 17:02:34	VR2W-112611	A69-1601-6490	1
2012-10-03 07:10:44	2012-10-03 17:10:44	VR2W-112611	A69-1601-6490	1
2012-10-03 22:19:26	2012-10-04 08:19:26	VR2W-112611	A69-1601-6490	1
2012-10-04 01:36:42	2012-10-04 11:36:42	VR2W-112611	A69-1601-6490	1
2012-10-04 01:48:45	2012-10-04 11:48:45	VR2W-112611	A69-1601-6490	1
2012-10-04 02:21:49	2012-10-04 12:21:49	VR2W-112611	A69-1601-6490	1
2012-10-04 02:25:09	2012-10-04 12:25:09	VR2W-112611	A69-1601-6490	1
2012-10-04 02:58:08	2012-10-04 12:58:08	VR2W-112611	A69-1601-6490	1
2012-10-04 03:11:20	2012-10-04 13:11:20	VR2W-112611	A69-1601-6490	1
2012-10-04 03:15:29	2012-10-04 13:15:29	VR2W-112611	A69-1601-6490	1
2012-10-04 04:26:46	2012-10-04 14:26:46	VR2W-112611	A69-1601-6490	1
2012-10-04 04:33:30	2012-10-04 14:33:30	VR2W-112611	A69-1601-6490	1
2012-10-04 04:45:54	2012-10-04 14:45:54	VR2W-112611	A69-1601-6490	1
2012-10-04 04:50:34	2012-10-04 14:50:34	VR2W-112611	A69-1601-6490	1
2012-10-04 04:55:02	2012-10-04 14:55:02	VR2W-112611	A69-1601-6490	1
2012-10-04 05:19:30	2012-10-04 15:19:30	VR2W-112612	A69-1601-6490	1
[truncated: 2,199 more rows]
