# Supplementary material for: Simulated Macro-Algal Outbreak Triggers a Large-Scale Response on Coral Reefs
Source: PLoS One. 2015 Jul 14;10(7):e0132895. doi: 10.1371/journal.pone.0132895 (PMC4501832; doi:10.1371/journal.pone.0132895)
Supplement: S1 Dataset — Data has been separated into three sub-folders; video data, visual transect data and individual fishes’ acoustic detection data. (ZIP) [file pone.0132895.s001.zip › Raw Data/Spatial/Scarid/Processed/Cant use/6484MS.xlsx]

## Sheet: 6484MS.csv
ï»¿Date and Time (UTC)	Local time	Receiver	Transmitter	Day/night code
2012-10-14 03:19:51	2012-10-14 13:19:51	VR2W-112610	A69-1601-6484	1
2012-10-14 03:24:17	2012-10-14 13:24:17	VR2W-112610	A69-1601-6484	1
2012-10-15 05:34:56	2012-10-15 15:34:56	VR2W-112610	A69-1601-6484	1
2012-10-16 06:03:45	2012-10-16 16:03:45	VR2W-112610	A69-1601-6484	1
2012-10-17 06:59:32	2012-10-17 16:59:32	VR2W-112610	A69-1601-6484	1
2012-10-19 21:18:31	2012-10-20 07:18:31	VR2W-112613	A69-1601-6484	1
2012-10-19 21:26:07	2012-10-20 07:26:07	VR2W-112610	A69-1601-6484	1
2012-10-21 06:10:47	2012-10-21 16:10:47	VR2W-112610	A69-1601-6484	1
2012-10-22 02:59:42	2012-10-22 12:59:42	VR2W-112610	A69-1601-6484	1
2012-10-22 20:06:18	2012-10-23 06:06:18	VR2W-112610	A69-1601-6484	0
2012-10-28 05:01:21	2012-10-28 15:01:21	VR2W-112610	A69-1601-6484	1
2012-10-30 07:38:45	2012-10-30 17:38:45	VR2W-112610	A69-1601-6484	1
2012-11-02 20:23:47	2012-11-03 06:23:47	VR2W-112610	A69-1601-6484	0
2012-11-02 20:47:12	2012-11-03 06:47:12	VR2W-112610	A69-1601-6484	1
2012-11-06 05:35:03	2012-11-06 15:35:03	VR2W-112610	A69-1601-6484	1
2012-11-08 01:03:35	2012-11-08 11:03:35	VR2W-112610	A69-1601-6484	1
2012-11-08 20:28:05	2012-11-09 06:28:05	VR2W-112610	A69-1601-6484	0
2012-11-08 20:40:33	2012-11-09 06:40:33	VR2W-112610	A69-1601-6484	1
