# Supplementary material for: Simulated Macro-Algal Outbreak Triggers a Large-Scale Response on Coral Reefs
Source: PLoS One. 2015 Jul 14;10(7):e0132895. doi: 10.1371/journal.pone.0132895 (PMC4501832; doi:10.1371/journal.pone.0132895)
Supplement: S1 Dataset — Data has been separated into three sub-folders; video data, visual transect data and individual fishes’ acoustic detection data. (ZIP) [file pone.0132895.s001.zip › Raw Data/Spatial/Scarid/Processed/Worked/1246TS.xlsx]

## Sheet: Sheet1
Day/night code	(All)
Count of Day/night code	Column Labels
Row Labels	VR2W-105216	VR2W-105217	VR2W-105218	VR2W-105219	VR2W-105220	Grand Total
0	0.00177936	0.00177936	0.00355872	0.989324	0.00355872	1
2012-10-27	0	0	0.0185185	0.981481	0	1
2012-10-28	0	0	0	1	0	1
2012-10-29	0	0	0	1	0	1
2012-10-30	0	0.0322581	0	0.967742	0	1
2012-10-31	0	0	0	1	0	1
2012-11-01	0	0	0	0.982456	0.0175439	1
2012-11-02	0	0	0	1	0	1
2012-11-03	0.05	0	0.05	0.9	0	1
2012-11-04	0	0	0	1	0	1
2012-11-05	0	0	0	1	0	1
2012-11-06	0	0	0	1	0	1
2012-11-07	0	0	0	1	0	1
2012-11-08	0	0	0	1	0	1
2012-11-09	0	0	0	0.97619	0.0238095	1
1	0	0	0.00298954	0.992526	0.0044843	1
2012-10-12	0	0	0	1	0	1
2012-10-13	0	0	0	0.967742	0.0322581	1
2012-10-14	0	0	0	1	0	1
2012-10-15	0	0	0	0.978723	0.0212766	1
2012-10-16	0	0	0.037037	0.962963	0	1
2012-10-17	0	0	0	1	0	1
2012-10-18	0	0	0	0.983871	0.016129	1
2012-10-19	0	0	0	1	0	1
2012-10-20	0	0	0	1	0	1
2012-10-21	0	0	0	1	0	1
2012-10-22	0	0	0	1	0	1
2012-10-23	0	0	0	1	0	1
2012-10-24	0	0	0	1	0	1
2012-10-25	0	0	0	1	0	1
2012-10-26	0	0	0	1	0	1
Grand Total	0.000812348	0.000812348	0.00324939	0.991064	0.00406174	1

## Sheet: 1246TS.csv
ï»¿Date and Time (UTC)	date	time	Receiver	Transmitter	Day/night code	Treatment code		min	max
2012-10-11 14:48:56	2012-10-12	00:48:56	VR2W-105219	A69-9001-1246	0	1		2012-10-12	2012-10-26
2012-10-11 14:52:25	2012-10-12	00:52:25	VR2W-105219	A69-9001-1246	0	1
2012-10-11 15:23:09	2012-10-12	01:23:09	VR2W-105219	A69-9001-1246	0	1
2012-10-11 15:53:15	2012-10-12	01:53:15	VR2W-105219	A69-9001-1246	0	1
2012-10-11 16:16:01	2012-10-12	02:16:01	VR2W-105219	A69-9001-1246	0	1
2012-10-11 17:33:06	2012-10-12	03:33:06	VR2W-105219	A69-9001-1246	0	1
2012-10-11 21:30:40	2012-10-12	07:30:40	VR2W-105219	A69-9001-1246	1	1
2012-10-11 21:39:24	2012-10-12	07:39:24	VR2W-105219	A69-9001-1246	1	1
2012-10-11 21:43:55	2012-10-12	07:43:55	VR2W-105219	A69-9001-1246	1	1
2012-10-11 22:14:00	2012-10-12	08:14:00	VR2W-105219	A69-9001-1246	1	1
2012-10-11 22:18:46	2012-10-12	08:18:46	VR2W-105219	A69-9001-1246	1	1
2012-10-11 22:31:16	2012-10-12	08:31:16	VR2W-105219	A69-9001-1246	1	1
2012-10-11 23:05:17	2012-10-12	09:05:17	VR2W-105219	A69-9001-1246	1	1
2012-10-11 23:12:48	2012-10-12	09:12:48	VR2W-105219	A69-9001-1246	1	1
2012-10-11 23:51:30	2012-10-12	09:51:30	VR2W-105219	A69-9001-1246	1	1
2012-10-12 00:26:57	2012-10-12	10:26:57	VR2W-105219	A69-9001-1246	1	1
2012-10-12 01:28:14	2012-10-12	11:28:14	VR2W-105219	A69-9001-1246	1	1
2012-10-12 01:54:30	2012-10-12	11:54:30	VR2W-105219	A69-9001-1246	1	1
2012-10-12 01:58:49	2012-10-12	11:58:49	VR2W-105219	A69-9001-1246	1	1
2012-10-12 04:09:24	2012-10-12	14:09:24	VR2W-105219	A69-9001-1246	1	1
2012-10-12 04:19:10	2012-10-12	14:19:10	VR2W-105219	A69-9001-1246	1	1
2012-10-12 04:28:40	2012-10-12	14:28:40	VR2W-105219	A69-9001-1246	1	1
2012-10-12 04:37:04	2012-10-12	14:37:04	VR2W-105219	A69-9001-1246	1	1
2012-10-12 04:54:20	2012-10-12	14:54:20	VR2W-105219	A69-9001-1246	1	1
2012-10-12 05:29:18	2012-10-12	15:29:18	VR2W-105219	A69-9001-1246	1	1
2012-10-12 05:46:48	2012-10-12	15:46:48	VR2W-105219	A69-9001-1246	1	1
2012-10-12 05:55:20	2012-10-12	15:55:20	VR2W-105219	A69-9001-1246	1	1
2012-10-12 20:52:31	2012-10-13	06:52:31	VR2W-105219	A69-9001-1246	1	1
2012-10-12 21:26:27	2012-10-13	07:26:27	VR2W-105219	A69-9001-1246	1	1
2012-10-12 21:30:00	2012-10-13	07:30:00	VR2W-105219	A69-9001-1246	1	1
2012-10-12 22:20:52	2012-10-13	08:20:52	VR2W-105220	A69-9001-1246	1	1
2012-10-12 22:59:49	2012-10-13	08:59:49	VR2W-105219	A69-9001-1246	1	1
2012-10-12 23:12:05	2012-10-13	09:12:05	VR2W-105219	A69-9001-1246	1	1
2012-10-12 23:45:47	2012-10-13	09:45:47	VR2W-105219	A69-9001-1246	1	1
2012-10-12 23:56:58	2012-10-13	09:56:58	VR2W-105219	A69-9001-1246	1	1
2012-10-13 00:26:06	2012-10-13	10:26:06	VR2W-105219	A69-9001-1246	1	1
2012-10-13 01:30:04	2012-10-13	11:30:04	VR2W-105219	A69-9001-1246	1	1
2012-10-13 02:13:06	2012-10-13	12:13:06	VR2W-105219	A69-9001-1246	1	1
2012-10-13 02:16:41	2012-10-13	12:16:41	VR2W-105219	A69-9001-1246	1	1
2012-10-13 02:33:58	2012-10-13	12:33:58	VR2W-105219	A69-9001-1246	1	1
2012-10-13 02:47:45	2012-10-13	12:47:45	VR2W-105219	A69-9001-1246	1	1
2012-10-13 02:51:33	2012-10-13	12:51:33	VR2W-105219	A69-9001-1246	1	1
2012-10-13 03:14:19	2012-10-13	13:14:19	VR2W-105219	A69-9001-1246	1	1
2012-10-13 03:18:30	2012-10-13	13:18:30	VR2W-105219	A69-9001-1246	1	1
2012-10-13 03:29:31	2012-10-13	13:29:31	VR2W-105219	A69-9001-1246	1	1
2012-10-13 04:24:46	2012-10-13	14:24:46	VR2W-105219	A69-9001-1246	1	1
2012-10-13 04:54:31	2012-10-13	14:54:31	VR2W-105219	A69-9001-1246	1	1
2012-10-13 05:03:10	2012-10-13	15:03:10	VR2W-105219	A69-9001-1246	1	1
2012-10-13 05:48:32	2012-10-13	15:48:32	VR2W-105219	A69-9001-1246	1	1
2012-10-13 06:37:24	2012-10-13	16:37:24	VR2W-105219	A69-9001-1246	1	1
2012-10-13 06:41:38	2012-10-13	16:41:38	VR2W-105219	A69-9001-1246	1	1
2012-10-13 06:49:10	2012-10-13	16:49:10	VR2W-105219	A69-9001-1246	1	1
2012-10-13 07:01:35	2012-10-13	17:01:35	VR2W-105219	A69-9001-1246	1	1
2012-10-13 07:35:27	2012-10-13	17:35:27	VR2W-105219	A69-9001-1246	1	1
2012-10-13 07:46:04	2012-10-13	17:46:04	VR2W-105219	A69-9001-1246	1	1
2012-10-13 08:01:52	2012-10-13	18:01:52	VR2W-105219	A69-9001-1246	1	1
2012-10-13 08:09:29	2012-10-13	18:09:29	VR2W-105219	A69-9001-1246	1	1
2012-10-13 08:18:47	2012-10-13	18:18:47	VR2W-105219	A69-9001-1246	1	1
2012-10-13 19:58:29	2012-10-14	05:58:29	VR2W-105219	A69-9001-1246	0	1
2012-10-13 20:38:18	2012-10-14	06:38:18	VR2W-105219	A69-9001-1246	1	1
2012-10-13 20:59:53	2012-10-14	06:59:53	VR2W-105219	A69-9001-1246	1	1
2012-10-13 21:26:37	2012-10-14	07:26:37	VR2W-105219	A69-9001-1246	1	1
2012-10-13 21:56:04	2012-10-14	07:56:04	VR2W-105219	A69-9001-1246	1	1
2012-10-13 22:00:36	2012-10-14	08:00:36	VR2W-105219	A69-9001-1246	1	1
2012-10-13 22:15:17	2012-10-14	08:15:17	VR2W-105219	A69-9001-1246	1	1
2012-10-13 22:25:56	2012-10-14	08:25:56	VR2W-105219	A69-9001-1246	1	1
2012-10-13 23:13:08	2012-10-14	09:13:08	VR2W-105219	A69-9001-1246	1	1
2012-10-13 23:17:51	2012-10-14	09:17:51	VR2W-105219	A69-9001-1246	1	1
2012-10-13 23:36:06	2012-10-14	09:36:06	VR2W-105219	A69-9001-1246	1	1
2012-10-13 23:54:10	2012-10-14	09:54:10	VR2W-105219	A69-9001-1246	1	1
2012-10-14 00:03:32	2012-10-14	10:03:32	VR2W-105219	A69-9001-1246	1	1
2012-10-14 00:11:27	2012-10-14	10:11:27	VR2W-105219	A69-9001-1246	1	1
2012-10-14 00:33:12	2012-10-14	10:33:12	VR2W-105219	A69-9001-1246	1	1
2012-10-14 00:58:55	2012-10-14	10:58:55	VR2W-105219	A69-9001-1246	1	1
2012-10-14 01:30:33	2012-10-14	11:30:33	VR2W-105219	A69-9001-1246	1	1
2012-10-14 01:53:00	2012-10-14	11:53:00	VR2W-105219	A69-9001-1246	1	1
2012-10-14 02:09:45	2012-10-14	12:09:45	VR2W-105219	A69-9001-1246	1	1
2012-10-14 02:14:02	2012-10-14	12:14:02	VR2W-105219	A69-9001-1246	1	1
2012-10-14 02:21:49	2012-10-14	12:21:49	VR2W-105219	A69-9001-1246	1	1
2012-10-14 02:34:59	2012-10-14	12:34:59	VR2W-105219	A69-9001-1246	1	1
2012-10-14 03:09:25	2012-10-14	13:09:25	VR2W-105219	A69-9001-1246	1	1
2012-10-14 03:20:47	2012-10-14	13:20:47	VR2W-105219	A69-9001-1246	1	1
2012-10-14 04:13:04	2012-10-14	14:13:04	VR2W-105219	A69-9001-1246	1	1
2012-10-14 04:23:26	2012-10-14	14:23:26	VR2W-105219	A69-9001-1246	1	1
2012-10-14 04:31:56	2012-10-14	14:31:56	VR2W-105219	A69-9001-1246	1	1
2012-10-14 04:36:09	2012-10-14	14:36:09	VR2W-105219	A69-9001-1246	1	1
2012-10-14 05:24:58	2012-10-14	15:24:58	VR2W-105219	A69-9001-1246	1	1
2012-10-14 05:34:42	2012-10-14	15:34:42	VR2W-105219	A69-9001-1246	1	1
2012-10-14 05:39:29	2012-10-14	15:39:29	VR2W-105219	A69-9001-1246	1	1
2012-10-14 05:48:24	2012-10-14	15:48:24	VR2W-105219	A69-9001-1246	1	1
2012-10-14 06:03:01	2012-10-14	16:03:01	VR2W-105219	A69-9001-1246	1	1
2012-10-14 06:23:20	2012-10-14	16:23:20	VR2W-105219	A69-9001-1246	1	1
2012-10-14 15:09:44	2012-10-15	01:09:44	VR2W-105219	A69-9001-1246	0	1
2012-10-14 15:13:20	2012-10-15	01:13:20	VR2W-105219	A69-9001-1246	0	1
2012-10-14 15:21:52	2012-10-15	01:21:52	VR2W-105219	A69-9001-1246	0	1
2012-10-14 15:50:24	2012-10-15	01:50:24	VR2W-105219	A69-9001-1246	0	1
2012-10-14 15:53:43	2012-10-15	01:53:43	VR2W-105219	A69-9001-1246	0	1
2012-10-14 16:33:26	2012-10-15	02:33:26	VR2W-105219	A69-9001-1246	0	1
2012-10-14 17:39:20	2012-10-15	03:39:20	VR2W-105219	A69-9001-1246	0	1
2012-10-14 17:51:23	2012-10-15	03:51:23	VR2W-105219	A69-9001-1246	0	1
2012-10-14 20:34:55	2012-10-15	06:34:55	VR2W-105219	A69-9001-1246	1	1
2012-10-14 20:39:27	2012-10-15	06:39:27	VR2W-105219	A69-9001-1246	1	1
2012-10-14 20:47:01	2012-10-15	06:47:01	VR2W-105219	A69-9001-1246	1	1
2012-10-14 21:19:21	2012-10-15	07:19:21	VR2W-105219	A69-9001-1246	1	1
2012-10-14 21:46:29	2012-10-15	07:46:29	VR2W-105219	A69-9001-1246	1	1
2012-10-14 23:11:19	2012-10-15	09:11:19	VR2W-105219	A69-9001-1246	1	1
2012-10-14 23:15:02	2012-10-15	09:15:02	VR2W-105219	A69-9001-1246	1	1
2012-10-14 23:22:34	2012-10-15	09:22:34	VR2W-105219	A69-9001-1246	1	1
2012-10-14 23:26:05	2012-10-15	09:26:05	VR2W-105219	A69-9001-1246	1	1
2012-10-14 23:34:06	2012-10-15	09:34:06	VR2W-105219	A69-9001-1246	1	1
2012-10-14 23:50:50	2012-10-15	09:50:50	VR2W-105219	A69-9001-1246	1	1
2012-10-15 00:12:33	2012-10-15	10:12:33	VR2W-105219	A69-9001-1246	1	1
2012-10-15 00:16:58	2012-10-15	10:16:58	VR2W-105219	A69-9001-1246	1	1
2012-10-15 00:25:20	2012-10-15	10:25:20	VR2W-105219	A69-9001-1246	1	1
2012-10-15 00:55:07	2012-10-15	10:55:07	VR2W-105219	A69-9001-1246	1	1
2012-10-15 00:59:27	2012-10-15	10:59:27	VR2W-105219	A69-9001-1246	1	1
2012-10-15 01:14:37	2012-10-15	11:14:37	VR2W-105219	A69-9001-1246	1	1
2012-10-15 01:46:09	2012-10-15	11:46:09	VR2W-105219	A69-9001-1246	1	1
2012-10-15 01:50:48	2012-10-15	11:50:48	VR2W-105219	A69-9001-1246	1	1
2012-10-15 02:07:04	2012-10-15	12:07:04	VR2W-105219	A69-9001-1246	1	1
2012-10-15 02:14:52	2012-10-15	12:14:52	VR2W-105219	A69-9001-1246	1	1
2012-10-15 02:18:44	2012-10-15	12:18:44	VR2W-105219	A69-9001-1246	1	1
2012-10-15 02:36:27	2012-10-15	12:36:27	VR2W-105219	A69-9001-1246	1	1
2012-10-15 02:59:15	2012-10-15	12:59:15	VR2W-105219	A69-9001-1246	1	1
2012-10-15 03:26:06	2012-10-15	13:26:06	VR2W-105219	A69-9001-1246	1	1
2012-10-15 03:30:46	2012-10-15	13:30:46	VR2W-105219	A69-9001-1246	1	1
2012-10-15 04:20:22	2012-10-15	14:20:22	VR2W-105219	A69-9001-1246	1	1
2012-10-15 04:41:58	2012-10-15	14:41:58	VR2W-105220	A69-9001-1246	1	1
2012-10-15 04:58:24	2012-10-15	14:58:24	VR2W-105219	A69-9001-1246	1	1
2012-10-15 05:27:24	2012-10-15	15:27:24	VR2W-105219	A69-9001-1246	1	1
2012-10-15 05:48:00	2012-10-15	15:48:00	VR2W-105219	A69-9001-1246	1	1
2012-10-15 05:56:51	2012-10-15	15:56:51	VR2W-105219	A69-9001-1246	1	1
2012-10-15 06:36:54	2012-10-15	16:36:54	VR2W-105219	A69-9001-1246	1	1
2012-10-15 07:01:39	2012-10-15	17:01:39	VR2W-105219	A69-9001-1246	1	1
2012-10-15 07:10:20	2012-10-15	17:10:20	VR2W-105219	A69-9001-1246	1	1
2012-10-15 07:14:48	2012-10-15	17:14:48	VR2W-105219	A69-9001-1246	1	1
2012-10-15 07:45:52	2012-10-15	17:45:52	VR2W-105219	A69-9001-1246	1	1
2012-10-15 07:49:52	2012-10-15	17:49:52	VR2W-105219	A69-9001-1246	1	1
2012-10-15 07:54:36	2012-10-15	17:54:36	VR2W-105219	A69-9001-1246	1	1
2012-10-15 15:20:22	2012-10-16	01:20:22	VR2W-105219	A69-9001-1246	0	1
2012-10-15 15:27:07	2012-10-16	01:27:07	VR2W-105219	A69-9001-1246	0	1
2012-10-15 16:04:46	2012-10-16	02:04:46	VR2W-105219	A69-9001-1246	0	1
2012-10-15 20:19:54	2012-10-16	06:19:54	VR2W-105219	A69-9001-1246	0	1
2012-10-15 20:29:59	2012-10-16	06:29:59	VR2W-105219	A69-9001-1246	0	1
2012-10-15 21:16:00	2012-10-16	07:16:00	VR2W-105219	A69-9001-1246	1	1
2012-10-15 21:19:52	2012-10-16	07:19:52	VR2W-105219	A69-9001-1246	1	1
2012-10-15 21:33:10	2012-10-16	07:33:10	VR2W-105219	A69-9001-1246	1	1
2012-10-15 22:13:05	2012-10-16	08:13:05	VR2W-105219	A69-9001-1246	1	1
2012-10-15 22:41:07	2012-10-16	08:41:07	VR2W-105219	A69-9001-1246	1	1
2012-10-15 22:44:55	2012-10-16	08:44:55	VR2W-105219	A69-9001-1246	1	1
2012-10-15 22:57:06	2012-10-16	08:57:06	VR2W-105219	A69-9001-1246	1	1
2012-10-15 23:29:01	2012-10-16	09:29:01	VR2W-105218	A69-9001-1246	1	1
2012-10-15 23:30:20	2012-10-16	09:30:20	VR2W-105219	A69-9001-1246	1	1
2012-10-16 00:18:19	2012-10-16	10:18:19	VR2W-105219	A69-9001-1246	1	1
2012-10-16 00:42:33	2012-10-16	10:42:33	VR2W-105219	A69-9001-1246	1	1
2012-10-16 01:24:22	2012-10-16	11:24:22	VR2W-105218	A69-9001-1246	1	1
2012-10-16 01:30:17	2012-10-16	11:30:17	VR2W-105219	A69-9001-1246	1	1
2012-10-16 01:34:36	2012-10-16	11:34:36	VR2W-105219	A69-9001-1246	1	1
2012-10-16 01:42:26	2012-10-16	11:42:26	VR2W-105219	A69-9001-1246	1	1
2012-10-16 01:49:12	2012-10-16	11:49:12	VR2W-105219	A69-9001-1246	1	1
2012-10-16 01:56:41	2012-10-16	11:56:41	VR2W-105219	A69-9001-1246	1	1
2012-10-16 02:01:13	2012-10-16	12:01:13	VR2W-105219	A69-9001-1246	1	1
2012-10-16 02:34:03	2012-10-16	12:34:03	VR2W-105219	A69-9001-1246	1	1
2012-10-16 02:59:12	2012-10-16	12:59:12	VR2W-105219	A69-9001-1246	1	1
2012-10-16 03:04:02	2012-10-16	13:04:02	VR2W-105219	A69-9001-1246	1	1
2012-10-16 03:17:33	2012-10-16	13:17:33	VR2W-105219	A69-9001-1246	1	1
2012-10-16 03:24:44	2012-10-16	13:24:44	VR2W-105219	A69-9001-1246	1	1
2012-10-16 03:43:41	2012-10-16	13:43:41	VR2W-105219	A69-9001-1246	1	1
2012-10-16 04:12:52	2012-10-16	14:12:52	VR2W-105219	A69-9001-1246	1	1
2012-10-16 04:22:27	2012-10-16	14:22:27	VR2W-105219	A69-9001-1246	1	1
2012-10-16 04:31:17	2012-10-16	14:31:17	VR2W-105219	A69-9001-1246	1	1
2012-10-16 04:34:50	2012-10-16	14:34:50	VR2W-105219	A69-9001-1246	1	1
2012-10-16 04:43:05	2012-10-16	14:43:05	VR2W-105219	A69-9001-1246	1	1
2012-10-16 04:47:00	2012-10-16	14:47:00	VR2W-105219	A69-9001-1246	1	1
2012-10-16 05:02:55	2012-10-16	15:02:55	VR2W-105219	A69-9001-1246	1	1
2012-10-16 05:07:01	2012-10-16	15:07:01	VR2W-105219	A69-9001-1246	1	1
2012-10-16 05:10:17	2012-10-16	15:10:17	VR2W-105219	A69-9001-1246	1	1
2012-10-16 05:20:05	2012-10-16	15:20:05	VR2W-105219	A69-9001-1246	1	1
2012-10-16 05:23:22	2012-10-16	15:23:22	VR2W-105219	A69-9001-1246	1	1
2012-10-16 05:40:31	2012-10-16	15:40:31	VR2W-105219	A69-9001-1246	1	1
2012-10-16 06:20:39	2012-10-16	16:20:39	VR2W-105219	A69-9001-1246	1	1
2012-10-16 06:27:26	2012-10-16	16:27:26	VR2W-105219	A69-9001-1246	1	1
2012-10-16 06:35:01	2012-10-16	16:35:01	VR2W-105219	A69-9001-1246	1	1
2012-10-16 06:48:07	2012-10-16	16:48:07	VR2W-105219	A69-9001-1246	1	1
2012-10-16 06:52:47	2012-10-16	16:52:47	VR2W-105219	A69-9001-1246	1	1
2012-10-16 07:05:25	2012-10-16	17:05:25	VR2W-105219	A69-9001-1246	1	1
2012-10-16 07:18:10	2012-10-16	17:18:10	VR2W-105219	A69-9001-1246	1	1
2012-10-16 07:29:58	2012-10-16	17:29:58	VR2W-105219	A69-9001-1246	1	1
2012-10-16 07:45:49	2012-10-16	17:45:49	VR2W-105219	A69-9001-1246	1	1
2012-10-16 07:56:29	2012-10-16	17:56:29	VR2W-105219	A69-9001-1246	1	1
2012-10-16 08:00:45	2012-10-16	18:00:45	VR2W-105219	A69-9001-1246	1	1
2012-10-16 08:04:21	2012-10-16	18:04:21	VR2W-105219	A69-9001-1246	1	1
2012-10-16 08:12:53	2012-10-16	18:12:53	VR2W-105219	A69-9001-1246	1	1
2012-10-16 20:39:45	2012-10-17	06:39:45	VR2W-105219	A69-9001-1246	1	1
2012-10-16 20:47:32	2012-10-17	06:47:32	VR2W-105219	A69-9001-1246	1	1
2012-10-16 20:55:42	2012-10-17	06:55:42	VR2W-105219	A69-9001-1246	1	1
2012-10-16 21:03:48	2012-10-17	07:03:48	VR2W-105219	A69-9001-1246	1	1
2012-10-16 21:27:52	2012-10-17	07:27:52	VR2W-105219	A69-9001-1246	1	1
2012-10-16 21:48:36	2012-10-17	07:48:36	VR2W-105219	A69-9001-1246	1	1
2012-10-16 21:53:01	2012-10-17	07:53:01	VR2W-105219	A69-9001-1246	1	1
2012-10-16 22:17:56	2012-10-17	08:17:56	VR2W-105219	A69-9001-1246	1	1
2012-10-16 22:25:50	2012-10-17	08:25:50	VR2W-105219	A69-9001-1246	1	1
2012-10-16 23:04:26	2012-10-17	09:04:26	VR2W-105219	A69-9001-1246	1	1
2012-10-16 23:14:13	2012-10-17	09:14:13	VR2W-105219	A69-9001-1246	1	1
2012-10-16 23:35:51	2012-10-17	09:35:51	VR2W-105219	A69-9001-1246	1	1
2012-10-16 23:39:21	2012-10-17	09:39:21	VR2W-105219	A69-9001-1246	1	1
2012-10-17 00:15:06	2012-10-17	10:15:06	VR2W-105219	A69-9001-1246	1	1
2012-10-17 00:18:33	2012-10-17	10:18:33	VR2W-105219	A69-9001-1246	1	1
2012-10-17 00:22:11	2012-10-17	10:22:11	VR2W-105219	A69-9001-1246	1	1
2012-10-17 00:30:53	2012-10-17	10:30:53	VR2W-105219	A69-9001-1246	1	1
2012-10-17 00:35:25	2012-10-17	10:35:25	VR2W-105219	A69-9001-1246	1	1
2012-10-17 00:39:34	2012-10-17	10:39:34	VR2W-105219	A69-9001-1246	1	1
2012-10-17 00:46:24	2012-10-17	10:46:24	VR2W-105219	A69-9001-1246	1	1
2012-10-17 01:03:38	2012-10-17	11:03:38	VR2W-105219	A69-9001-1246	1	1
2012-10-17 01:15:31	2012-10-17	11:15:31	VR2W-105219	A69-9001-1246	1	1
2012-10-17 01:18:48	2012-10-17	11:18:48	VR2W-105219	A69-9001-1246	1	1
2012-10-17 01:22:06	2012-10-17	11:22:06	VR2W-105219	A69-9001-1246	1	1
2012-10-17 01:32:25	2012-10-17	11:32:25	VR2W-105219	A69-9001-1246	1	1
2012-10-17 02:09:03	2012-10-17	12:09:03	VR2W-105219	A69-9001-1246	1	1
2012-10-17 02:22:17	2012-10-17	12:22:17	VR2W-105219	A69-9001-1246	1	1
2012-10-17 02:47:17	2012-10-17	12:47:17	VR2W-105219	A69-9001-1246	1	1
2012-10-17 02:50:36	2012-10-17	12:50:36	VR2W-105219	A69-9001-1246	1	1
2012-10-17 03:09:32	2012-10-17	13:09:32	VR2W-105219	A69-9001-1246	1	1
2012-10-17 03:13:54	2012-10-17	13:13:54	VR2W-105219	A69-9001-1246	1	1
2012-10-17 04:03:48	2012-10-17	14:03:48	VR2W-105219	A69-9001-1246	1	1
2012-10-17 04:19:53	2012-10-17	14:19:53	VR2W-105219	A69-9001-1246	1	1
2012-10-17 05:48:59	2012-10-17	15:48:59	VR2W-105219	A69-9001-1246	1	1
2012-10-17 06:34:22	2012-10-17	16:34:22	VR2W-105219	A69-9001-1246	1	1
2012-10-17 06:43:17	2012-10-17	16:43:17	VR2W-105219	A69-9001-1246	1	1
2012-10-17 06:46:59	2012-10-17	16:46:59	VR2W-105219	A69-9001-1246	1	1
2012-10-17 07:06:24	2012-10-17	17:06:24	VR2W-105219	A69-9001-1246	1	1
2012-10-17 07:14:56	2012-10-17	17:14:56	VR2W-105219	A69-9001-1246	1	1
2012-10-17 07:47:09	2012-10-17	17:47:09	VR2W-105219	A69-9001-1246	1	1
2012-10-17 07:50:52	2012-10-17	17:50:52	VR2W-105219	A69-9001-1246	1	1
2012-10-17 07:55:03	2012-10-17	17:55:03	VR2W-105219	A69-9001-1246	1	1
2012-10-17 07:58:28	2012-10-17	17:58:28	VR2W-105219	A69-9001-1246	1	1
2012-10-17 16:31:46	2012-10-18	02:31:46	VR2W-105219	A69-9001-1246	0	1
2012-10-17 17:36:55	2012-10-18	03:36:55	VR2W-105219	A69-9001-1246	0	1
2012-10-17 17:57:02	2012-10-18	03:57:02	VR2W-105219	A69-9001-1246	0	1
2012-10-17 18:24:35	2012-10-18	04:24:35	VR2W-105219	A69-9001-1246	0	1
2012-10-17 18:32:45	2012-10-18	04:32:45	VR2W-105219	A69-9001-1246	0	1
2012-10-17 19:06:18	2012-10-18	05:06:18	VR2W-105219	A69-9001-1246	0	1
2012-10-17 19:25:03	2012-10-18	05:25:03	VR2W-105219	A69-9001-1246	0	1
2012-10-17 19:50:50	2012-10-18	05:50:50	VR2W-105219	A69-9001-1246	0	1
2012-10-17 20:42:56	2012-10-18	06:42:56	VR2W-105219	A69-9001-1246	1	1
2012-10-17 20:54:40	2012-10-18	06:54:40	VR2W-105219	A69-9001-1246	1	1
2012-10-17 21:19:11	2012-10-18	07:19:11	VR2W-105219	A69-9001-1246	1	1
2012-10-17 21:30:53	2012-10-18	07:30:53	VR2W-105219	A69-9001-1246	1	1
2012-10-17 21:44:22	2012-10-18	07:44:22	VR2W-105219	A69-9001-1246	1	1
2012-10-17 21:57:10	2012-10-18	07:57:10	VR2W-105219	A69-9001-1246	1	1
2012-10-17 22:01:14	2012-10-18	08:01:14	VR2W-105219	A69-9001-1246	1	1
2012-10-17 22:10:57	2012-10-18	08:10:57	VR2W-105219	A69-9001-1246	1	1
2012-10-17 22:27:56	2012-10-18	08:27:56	VR2W-105219	A69-9001-1246	1	1
2012-10-17 22:49:35	2012-10-18	08:49:35	VR2W-105219	A69-9001-1246	1	1
2012-10-17 22:53:43	2012-10-18	08:53:43	VR2W-105219	A69-9001-1246	1	1
2012-10-17 22:57:02	2012-10-18	08:57:02	VR2W-105219	A69-9001-1246	1	1
2012-10-17 23:00:24	2012-10-18	09:00:24	VR2W-105219	A69-9001-1246	1	1
2012-10-17 23:03:54	2012-10-18	09:03:54	VR2W-105219	A69-9001-1246	1	1
2012-10-17 23:18:54	2012-10-18	09:18:54	VR2W-105219	A69-9001-1246	1	1
2012-10-17 23:48:05	2012-10-18	09:48:05	VR2W-105219	A69-9001-1246	1	1
2012-10-17 23:55:56	2012-10-18	09:55:56	VR2W-105219	A69-9001-1246	1	1
2012-10-18 00:02:44	2012-10-18	10:02:44	VR2W-105219	A69-9001-1246	1	1
2012-10-18 00:42:11	2012-10-18	10:42:11	VR2W-105219	A69-9001-1246	1	1
2012-10-18 00:45:58	2012-10-18	10:45:58	VR2W-105219	A69-9001-1246	1	1
2012-10-18 00:57:37	2012-10-18	10:57:37	VR2W-105220	A69-9001-1246	1	1
2012-10-18 00:58:02	2012-10-18	10:58:02	VR2W-105219	A69-9001-1246	1	1
2012-10-18 01:07:51	2012-10-18	11:07:51	VR2W-105219	A69-9001-1246	1	1
2012-10-18 01:12:43	2012-10-18	11:12:43	VR2W-105219	A69-9001-1246	1	1
2012-10-18 02:07:55	2012-10-18	12:07:55	VR2W-105219	A69-9001-1246	1	1
2012-10-18 02:15:57	2012-10-18	12:15:57	VR2W-105219	A69-9001-1246	1	1
2012-10-18 02:35:40	2012-10-18	12:35:40	VR2W-105219	A69-9001-1246	1	1
2012-10-18 02:39:56	2012-10-18	12:39:56	VR2W-105219	A69-9001-1246	1	1
2012-10-18 02:52:25	2012-10-18	12:52:25	VR2W-105219	A69-9001-1246	1	1
2012-10-18 02:57:05	2012-10-18	12:57:05	VR2W-105219	A69-9001-1246	1	1
2012-10-18 03:14:26	2012-10-18	13:14:26	VR2W-105219	A69-9001-1246	1	1
2012-10-18 03:29:31	2012-10-18	13:29:31	VR2W-105219	A69-9001-1246	1	1
2012-10-18 03:36:54	2012-10-18	13:36:54	VR2W-105219	A69-9001-1246	1	1
2012-10-18 03:40:12	2012-10-18	13:40:12	VR2W-105219	A69-9001-1246	1	1
2012-10-18 03:50:30	2012-10-18	13:50:30	VR2W-105219	A69-9001-1246	1	1
2012-10-18 03:58:49	2012-10-18	13:58:49	VR2W-105219	A69-9001-1246	1	1
2012-10-18 04:07:31	2012-10-18	14:07:31	VR2W-105219	A69-9001-1246	1	1
2012-10-18 04:48:51	2012-10-18	14:48:51	VR2W-105219	A69-9001-1246	1	1
2012-10-18 05:19:53	2012-10-18	15:19:53	VR2W-105219	A69-9001-1246	1	1
2012-10-18 05:46:07	2012-10-18	15:46:07	VR2W-105219	A69-9001-1246	1	1
2012-10-18 05:55:28	2012-10-18	15:55:28	VR2W-105219	A69-9001-1246	1	1
2012-10-18 05:59:44	2012-10-18	15:59:44	VR2W-105219	A69-9001-1246	1	1
2012-10-18 06:29:58	2012-10-18	16:29:58	VR2W-105219	A69-9001-1246	1	1
2012-10-18 07:00:29	2012-10-18	17:00:29	VR2W-105219	A69-9001-1246	1	1
2012-10-18 07:12:04	2012-10-18	17:12:04	VR2W-105219	A69-9001-1246	1	1
2012-10-18 07:15:57	2012-10-18	17:15:57	VR2W-105219	A69-9001-1246	1	1
2012-10-18 07:31:07	2012-10-18	17:31:07	VR2W-105219	A69-9001-1246	1	1
2012-10-18 07:34:24	2012-10-18	17:34:24	VR2W-105219	A69-9001-1246	1	1
2012-10-18 07:37:43	2012-10-18	17:37:43	VR2W-105219	A69-9001-1246	1	1
2012-10-18 07:41:04	2012-10-18	17:41:04	VR2W-105219	A69-9001-1246	1	1
2012-10-18 07:52:07	2012-10-18	17:52:07	VR2W-105219	A69-9001-1246	1	1
2012-10-18 08:01:25	2012-10-18	18:01:25	VR2W-105219	A69-9001-1246	1	1
2012-10-18 08:05:35	2012-10-18	18:05:35	VR2W-105219	A69-9001-1246	1	1
2012-10-18 08:09:01	2012-10-18	18:09:01	VR2W-105219	A69-9001-1246	1	1
2012-10-18 20:18:55	2012-10-19	06:18:55	VR2W-105219	A69-9001-1246	0	1
2012-10-18 20:25:53	2012-10-19	06:25:53	VR2W-105219	A69-9001-1246	0	1
2012-10-18 20:42:39	2012-10-19	06:42:39	VR2W-105219	A69-9001-1246	1	1
2012-10-18 20:50:33	2012-10-19	06:50:33	VR2W-105219	A69-9001-1246	1	1
2012-10-18 21:03:39	2012-10-19	07:03:39	VR2W-105219	A69-9001-1246	1	1
2012-10-18 21:28:41	2012-10-19	07:28:41	VR2W-105219	A69-9001-1246	1	1
2012-10-18 21:33:09	2012-10-19	07:33:09	VR2W-105219	A69-9001-1246	1	1
2012-10-18 21:41:52	2012-10-19	07:41:52	VR2W-105219	A69-9001-1246	1	1
2012-10-18 21:46:24	2012-10-19	07:46:24	VR2W-105219	A69-9001-1246	1	1
2012-10-18 22:13:01	2012-10-19	08:13:01	VR2W-105219	A69-9001-1246	1	1
2012-10-18 22:17:35	2012-10-19	08:17:35	VR2W-105219	A69-9001-1246	1	1
2012-10-18 22:21:51	2012-10-19	08:21:51	VR2W-105219	A69-9001-1246	1	1
2012-10-18 22:41:37	2012-10-19	08:41:37	VR2W-105219	A69-9001-1246	1	1
2012-10-18 22:45:19	2012-10-19	08:45:19	VR2W-105219	A69-9001-1246	1	1
2012-10-18 22:49:26	2012-10-19	08:49:26	VR2W-105219	A69-9001-1246	1	1
2012-10-18 22:52:44	2012-10-19	08:52:44	VR2W-105219	A69-9001-1246	1	1
2012-10-18 22:56:07	2012-10-19	08:56:07	VR2W-105219	A69-9001-1246	1	1
2012-10-18 23:03:20	2012-10-19	09:03:20	VR2W-105219	A69-9001-1246	1	1
2012-10-18 23:07:32	2012-10-19	09:07:32	VR2W-105219	A69-9001-1246	1	1
2012-10-19 04:56:54	2012-10-19	14:56:54	VR2W-105219	A69-9001-1246	1	1
2012-10-19 05:11:44	2012-10-19	15:11:44	VR2W-105219	A69-9001-1246	1	1
2012-10-19 06:33:59	2012-10-19	16:33:59	VR2W-105219	A69-9001-1246	1	1
2012-10-19 06:52:07	2012-10-19	16:52:07	VR2W-105219	A69-9001-1246	1	1
2012-10-19 07:24:36	2012-10-19	17:24:36	VR2W-105219	A69-9001-1246	1	1
2012-10-19 07:38:06	2012-10-19	17:38:06	VR2W-105219	A69-9001-1246	1	1
2012-10-19 07:47:50	2012-10-19	17:47:50	VR2W-105219	A69-9001-1246	1	1
2012-10-19 07:52:37	2012-10-19	17:52:37	VR2W-105219	A69-9001-1246	1	1
2012-10-19 07:57:16	2012-10-19	17:57:16	VR2W-105219	A69-9001-1246	1	1
2012-10-19 08:01:38	2012-10-19	18:01:38	VR2W-105219	A69-9001-1246	1	1
2012-10-19 08:05:25	2012-10-19	18:05:25	VR2W-105219	A69-9001-1246	1	1
2012-10-19 08:13:24	2012-10-19	18:13:24	VR2W-105219	A69-9001-1246	1	1
2012-10-19 08:24:07	2012-10-19	18:24:07	VR2W-105219	A69-9001-1246	1	1
2012-10-19 20:09:09	2012-10-20	06:09:09	VR2W-105219	A69-9001-1246	0	1
2012-10-19 20:17:00	2012-10-20	06:17:00	VR2W-105219	A69-9001-1246	0	1
2012-10-19 20:52:25	2012-10-20	06:52:25	VR2W-105219	A69-9001-1246	1	1
2012-10-19 21:40:02	2012-10-20	07:40:02	VR2W-105219	A69-9001-1246	1	1
2012-10-19 21:51:21	2012-10-20	07:51:21	VR2W-105219	A69-9001-1246	1	1
2012-10-19 22:17:59	2012-10-20	08:17:59	VR2W-105219	A69-9001-1246	1	1
2012-10-19 22:21:46	2012-10-20	08:21:46	VR2W-105219	A69-9001-1246	1	1
2012-10-19 22:44:13	2012-10-20	08:44:13	VR2W-105219	A69-9001-1246	1	1
2012-10-19 22:52:29	2012-10-20	08:52:29	VR2W-105219	A69-9001-1246	1	1
2012-10-19 23:01:01	2012-10-20	09:01:01	VR2W-105219	A69-9001-1246	1	1
2012-10-19 23:08:53	2012-10-20	09:08:53	VR2W-105219	A69-9001-1246	1	1
2012-10-19 23:12:50	2012-10-20	09:12:50	VR2W-105219	A69-9001-1246	1	1
2012-10-19 23:42:39	2012-10-20	09:42:39	VR2W-105219	A69-9001-1246	1	1
2012-10-20 01:10:45	2012-10-20	11:10:45	VR2W-105219	A69-9001-1246	1	1
2012-10-20 02:35:53	2012-10-20	12:35:53	VR2W-105219	A69-9001-1246	1	1
2012-10-20 03:02:10	2012-10-20	13:02:10	VR2W-105219	A69-9001-1246	1	1
2012-10-20 03:35:06	2012-10-20	13:35:06	VR2W-105219	A69-9001-1246	1	1
2012-10-20 03:41:44	2012-10-20	13:41:44	VR2W-105219	A69-9001-1246	1	1
2012-10-20 03:56:45	2012-10-20	13:56:45	VR2W-105219	A69-9001-1246	1	1
2012-10-20 04:07:49	2012-10-20	14:07:49	VR2W-105219	A69-9001-1246	1	1
2012-10-20 04:18:00	2012-10-20	14:18:00	VR2W-105219	A69-9001-1246	1	1
2012-10-20 04:21:43	2012-10-20	14:21:43	VR2W-105219	A69-9001-1246	1	1
2012-10-20 04:36:47	2012-10-20	14:36:47	VR2W-105219	A69-9001-1246	1	1
2012-10-20 04:41:19	2012-10-20	14:41:19	VR2W-105219	A69-9001-1246	1	1
2012-10-20 05:11:27	2012-10-20	15:11:27	VR2W-105219	A69-9001-1246	1	1
2012-10-20 05:33:12	2012-10-20	15:33:12	VR2W-105219	A69-9001-1246	1	1
2012-10-20 05:58:20	2012-10-20	15:58:20	VR2W-105219	A69-9001-1246	1	1
2012-10-20 06:02:29	2012-10-20	16:02:29	VR2W-105219	A69-9001-1246	1	1
2012-10-20 06:13:22	2012-10-20	16:13:22	VR2W-105219	A69-9001-1246	1	1
2012-10-20 06:22:02	2012-10-20	16:22:02	VR2W-105219	A69-9001-1246	1	1
2012-10-20 07:21:35	2012-10-20	17:21:35	VR2W-105219	A69-9001-1246	1	1
2012-10-20 07:25:38	2012-10-20	17:25:38	VR2W-105219	A69-9001-1246	1	1
2012-10-20 07:35:08	2012-10-20	17:35:08	VR2W-105219	A69-9001-1246	1	1
2012-10-20 20:40:30	2012-10-21	06:40:30	VR2W-105219	A69-9001-1246	1	1
2012-10-20 20:44:12	2012-10-21	06:44:12	VR2W-105219	A69-9001-1246	1	1
2012-10-20 20:48:20	2012-10-21	06:48:20	VR2W-105219	A69-9001-1246	1	1
2012-10-20 20:51:41	2012-10-21	06:51:41	VR2W-105219	A69-9001-1246	1	1
2012-10-20 21:02:50	2012-10-21	07:02:50	VR2W-105219	A69-9001-1246	1	1
2012-10-20 21:07:40	2012-10-21	07:07:40	VR2W-105219	A69-9001-1246	1	1
2012-10-20 21:20:54	2012-10-21	07:20:54	VR2W-105219	A69-9001-1246	1	1
2012-10-20 21:25:43	2012-10-21	07:25:43	VR2W-105219	A69-9001-1246	1	1
2012-10-20 21:39:05	2012-10-21	07:39:05	VR2W-105219	A69-9001-1246	1	1
2012-10-20 22:37:33	2012-10-21	08:37:33	VR2W-105219	A69-9001-1246	1	1
2012-10-20 22:52:50	2012-10-21	08:52:50	VR2W-105219	A69-9001-1246	1	1
2012-10-20 23:15:48	2012-10-21	09:15:48	VR2W-105219	A69-9001-1246	1	1
2012-10-20 23:23:01	2012-10-21	09:23:01	VR2W-105219	A69-9001-1246	1	1
2012-10-20 23:53:31	2012-10-21	09:53:31	VR2W-105219	A69-9001-1246	1	1
2012-10-21 00:00:58	2012-10-21	10:00:58	VR2W-105219	A69-9001-1246	1	1
2012-10-21 00:14:20	2012-10-21	10:14:20	VR2W-105219	A69-9001-1246	1	1
2012-10-21 00:30:59	2012-10-21	10:30:59	VR2W-105219	A69-9001-1246	1	1
2012-10-21 00:53:18	2012-10-21	10:53:18	VR2W-105219	A69-9001-1246	1	1
2012-10-21 01:06:01	2012-10-21	11:06:01	VR2W-105219	A69-9001-1246	1	1
2012-10-21 02:02:22	2012-10-21	12:02:22	VR2W-105219	A69-9001-1246	1	1
2012-10-21 03:50:09	2012-10-21	13:50:09	VR2W-105219	A69-9001-1246	1	1
2012-10-21 04:05:31	2012-10-21	14:05:31	VR2W-105219	A69-9001-1246	1	1
2012-10-21 04:49:32	2012-10-21	14:49:32	VR2W-105219	A69-9001-1246	1	1
2012-10-21 05:21:47	2012-10-21	15:21:47	VR2W-105219	A69-9001-1246	1	1
2012-10-21 05:33:12	2012-10-21	15:33:12	VR2W-105219	A69-9001-1246	1	1
2012-10-21 05:55:13	2012-10-21	15:55:13	VR2W-105219	A69-9001-1246	1	1
2012-10-21 06:01:54	2012-10-21	16:01:54	VR2W-105219	A69-9001-1246	1	1
2012-10-21 06:09:07	2012-10-21	16:09:07	VR2W-105219	A69-9001-1246	1	1
2012-10-21 06:20:16	2012-10-21	16:20:16	VR2W-105219	A69-9001-1246	1	1
2012-10-21 06:28:41	2012-10-21	16:28:41	VR2W-105219	A69-9001-1246	1	1
2012-10-21 06:42:38	2012-10-21	16:42:38	VR2W-105219	A69-9001-1246	1	1
2012-10-21 06:49:23	2012-10-21	16:49:23	VR2W-105219	A69-9001-1246	1	1
2012-10-21 07:26:39	2012-10-21	17:26:39	VR2W-105219	A69-9001-1246	1	1
2012-10-21 07:31:27	2012-10-21	17:31:27	VR2W-105219	A69-9001-1246	1	1
2012-10-21 07:53:24	2012-10-21	17:53:24	VR2W-105219	A69-9001-1246	1	1
2012-10-21 20:09:33	2012-10-22	06:09:33	VR2W-105219	A69-9001-1246	0	1
2012-10-21 20:22:22	2012-10-22	06:22:22	VR2W-105219	A69-9001-1246	0	1
2012-10-21 20:26:44	2012-10-22	06:26:44	VR2W-105219	A69-9001-1246	0	1
2012-10-21 20:30:34	2012-10-22	06:30:34	VR2W-105219	A69-9001-1246	1	1
2012-10-21 20:34:58	2012-10-22	06:34:58	VR2W-105219	A69-9001-1246	1	1
2012-10-21 20:54:17	2012-10-22	06:54:17	VR2W-105219	A69-9001-1246	1	1
2012-10-21 21:01:40	2012-10-22	07:01:40	VR2W-105219	A69-9001-1246	1	1
2012-10-21 21:10:00	2012-10-22	07:10:00	VR2W-105219	A69-9001-1246	1	1
2012-10-21 21:14:32	2012-10-22	07:14:32	VR2W-105219	A69-9001-1246	1	1
2012-10-21 21:22:06	2012-10-22	07:22:06	VR2W-105219	A69-9001-1246	1	1
2012-10-21 21:25:37	2012-10-22	07:25:37	VR2W-105219	A69-9001-1246	1	1
2012-10-21 21:29:24	2012-10-22	07:29:24	VR2W-105219	A69-9001-1246	1	1
2012-10-21 22:01:39	2012-10-22	08:01:39	VR2W-105219	A69-9001-1246	1	1
2012-10-21 22:13:59	2012-10-22	08:13:59	VR2W-105219	A69-9001-1246	1	1
2012-10-21 22:33:51	2012-10-22	08:33:51	VR2W-105219	A69-9001-1246	1	1
2012-10-21 22:47:06	2012-10-22	08:47:06	VR2W-105219	A69-9001-1246	1	1
2012-10-21 22:54:18	2012-10-22	08:54:18	VR2W-105219	A69-9001-1246	1	1
2012-10-21 22:58:27	2012-10-22	08:58:27	VR2W-105219	A69-9001-1246	1	1
2012-10-21 23:05:20	2012-10-22	09:05:20	VR2W-105219	A69-9001-1246	1	1
2012-10-21 23:09:06	2012-10-22	09:09:06	VR2W-105219	A69-9001-1246	1	1
2012-10-21 23:25:29	2012-10-22	09:25:29	VR2W-105219	A69-9001-1246	1	1
2012-10-21 23:33:23	2012-10-22	09:33:23	VR2W-105219	A69-9001-1246	1	1
2012-10-22 00:42:37	2012-10-22	10:42:37	VR2W-105219	A69-9001-1246	1	1
2012-10-22 01:54:41	2012-10-22	11:54:41	VR2W-105219	A69-9001-1246	1	1
2012-10-22 01:59:07	2012-10-22	11:59:07	VR2W-105219	A69-9001-1246	1	1
2012-10-22 02:56:04	2012-10-22	12:56:04	VR2W-105219	A69-9001-1246	1	1
2012-10-22 03:03:44	2012-10-22	13:03:44	VR2W-105219	A69-9001-1246	1	1
2012-10-22 03:13:06	2012-10-22	13:13:06	VR2W-105219	A69-9001-1246	1	1
2012-10-22 04:07:57	2012-10-22	14:07:57	VR2W-105219	A69-9001-1246	1	1
2012-10-22 04:11:30	2012-10-22	14:11:30	VR2W-105219	A69-9001-1246	1	1
2012-10-22 04:23:34	2012-10-22	14:23:34	VR2W-105219	A69-9001-1246	1	1
2012-10-22 04:36:33	2012-10-22	14:36:33	VR2W-105219	A69-9001-1246	1	1
2012-10-22 04:52:00	2012-10-22	14:52:00	VR2W-105219	A69-9001-1246	1	1
2012-10-22 05:13:14	2012-10-22	15:13:14	VR2W-105219	A69-9001-1246	1	1
2012-10-22 06:07:35	2012-10-22	16:07:35	VR2W-105219	A69-9001-1246	1	1
2012-10-22 07:06:19	2012-10-22	17:06:19	VR2W-105219	A69-9001-1246	1	1
2012-10-22 07:13:24	2012-10-22	17:13:24	VR2W-105219	A69-9001-1246	1	1
2012-10-22 07:17:23	2012-10-22	17:17:23	VR2W-105219	A69-9001-1246	1	1
2012-10-22 07:34:10	2012-10-22	17:34:10	VR2W-105219	A69-9001-1246	1	1
2012-10-22 07:37:38	2012-10-22	17:37:38	VR2W-105219	A69-9001-1246	1	1
2012-10-22 11:08:09	2012-10-22	21:08:09	VR2W-105219	A69-9001-1246	0	1
2012-10-22 11:20:29	2012-10-22	21:20:29	VR2W-105219	A69-9001-1246	0	1
2012-10-22 11:48:18	2012-10-22	21:48:18	VR2W-105219	A69-9001-1246	0	1
2012-10-22 12:37:31	2012-10-22	22:37:31	VR2W-105219	A69-9001-1246	0	1
2012-10-22 12:41:28	2012-10-22	22:41:28	VR2W-105219	A69-9001-1246	0	1
2012-10-22 13:02:10	2012-10-22	23:02:10	VR2W-105219	A69-9001-1246	0	1
2012-10-22 13:35:19	2012-10-22	23:35:19	VR2W-105219	A69-9001-1246	0	1
2012-10-22 14:09:08	2012-10-23	00:09:08	VR2W-105219	A69-9001-1246	0	1
2012-10-22 14:26:20	2012-10-23	00:26:20	VR2W-105219	A69-9001-1246	0	1
2012-10-22 14:31:01	2012-10-23	00:31:01	VR2W-105219	A69-9001-1246	0	1
2012-10-22 14:44:07	2012-10-23	00:44:07	VR2W-105219	A69-9001-1246	0	1
2012-10-22 15:01:20	2012-10-23	01:01:20	VR2W-105219	A69-9001-1246	0	1
2012-10-22 15:08:51	2012-10-23	01:08:51	VR2W-105219	A69-9001-1246	0	1
2012-10-22 15:17:43	2012-10-23	01:17:43	VR2W-105219	A69-9001-1246	0	1
2012-10-22 15:25:20	2012-10-23	01:25:20	VR2W-105219	A69-9001-1246	0	1
2012-10-22 15:49:41	2012-10-23	01:49:41	VR2W-105219	A69-9001-1246	0	1
2012-10-22 16:11:32	2012-10-23	02:11:32	VR2W-105219	A69-9001-1246	0	1
2012-10-22 16:15:01	2012-10-23	02:15:01	VR2W-105219	A69-9001-1246	0	1
2012-10-22 16:29:38	2012-10-23	02:29:38	VR2W-105219	A69-9001-1246	0	1
2012-10-22 16:37:17	2012-10-23	02:37:17	VR2W-105219	A69-9001-1246	0	1
2012-10-22 16:42:02	2012-10-23	02:42:02	VR2W-105219	A69-9001-1246	0	1
2012-10-22 16:50:54	2012-10-23	02:50:54	VR2W-105219	A69-9001-1246	0	1
2012-10-22 17:03:09	2012-10-23	03:03:09	VR2W-105219	A69-9001-1246	0	1
2012-10-22 17:07:36	2012-10-23	03:07:36	VR2W-105219	A69-9001-1246	0	1
2012-10-22 17:24:41	2012-10-23	03:24:41	VR2W-105219	A69-9001-1246	0	1
2012-10-22 17:42:40	2012-10-23	03:42:40	VR2W-105219	A69-9001-1246	0	1
2012-10-22 17:47:19	2012-10-23	03:47:19	VR2W-105219	A69-9001-1246	0	1
2012-10-22 17:59:45	2012-10-23	03:59:45	VR2W-105219	A69-9001-1246	0	1
2012-10-22 18:58:23	2012-10-23	04:58:23	VR2W-105219	A69-9001-1246	0	1
2012-10-22 19:50:06	2012-10-23	05:50:06	VR2W-105219	A69-9001-1246	0	1
2012-10-22 20:09:35	2012-10-23	06:09:35	VR2W-105219	A69-9001-1246	0	1
2012-10-22 20:13:44	2012-10-23	06:13:44	VR2W-105219	A69-9001-1246	0	1
2012-10-22 20:32:08	2012-10-23	06:32:08	VR2W-105219	A69-9001-1246	1	1
2012-10-22 20:35:56	2012-10-23	06:35:56	VR2W-105219	A69-9001-1246	1	1
2012-10-22 20:40:16	2012-10-23	06:40:16	VR2W-105219	A69-9001-1246	1	1
2012-10-22 20:44:02	2012-10-23	06:44:02	VR2W-105219	A69-9001-1246	1	1
2012-10-22 20:48:18	2012-10-23	06:48:18	VR2W-105219	A69-9001-1246	1	1
2012-10-22 21:04:47	2012-10-23	07:04:47	VR2W-105219	A69-9001-1246	1	1
2012-10-22 21:15:50	2012-10-23	07:15:50	VR2W-105219	A69-9001-1246	1	1
2012-10-22 21:22:25	2012-10-23	07:22:25	VR2W-105219	A69-9001-1246	1	1
2012-10-22 22:09:17	2012-10-23	08:09:17	VR2W-105219	A69-9001-1246	1	1
2012-10-22 22:13:40	2012-10-23	08:13:40	VR2W-105219	A69-9001-1246	1	1
2012-10-22 23:09:59	2012-10-23	09:09:59	VR2W-105219	A69-9001-1246	1	1
2012-10-22 23:14:31	2012-10-23	09:14:31	VR2W-105219	A69-9001-1246	1	1
2012-10-22 23:18:39	2012-10-23	09:18:39	VR2W-105219	A69-9001-1246	1	1
2012-10-22 23:25:25	2012-10-23	09:25:25	VR2W-105219	A69-9001-1246	1	1
2012-10-22 23:32:59	2012-10-23	09:32:59	VR2W-105219	A69-9001-1246	1	1
2012-10-22 23:45:53	2012-10-23	09:45:53	VR2W-105219	A69-9001-1246	1	1
2012-10-22 23:50:20	2012-10-23	09:50:20	VR2W-105219	A69-9001-1246	1	1
2012-10-22 23:54:16	2012-10-23	09:54:16	VR2W-105219	A69-9001-1246	1	1
2012-10-23 00:03:21	2012-10-23	10:03:21	VR2W-105219	A69-9001-1246	1	1
2012-10-23 00:07:13	2012-10-23	10:07:13	VR2W-105219	A69-9001-1246	1	1
2012-10-23 01:04:29	2012-10-23	11:04:29	VR2W-105219	A69-9001-1246	1	1
2012-10-23 01:25:04	2012-10-23	11:25:04	VR2W-105219	A69-9001-1246	1	1
2012-10-23 01:36:25	2012-10-23	11:36:25	VR2W-105219	A69-9001-1246	1	1
2012-10-23 01:48:52	2012-10-23	11:48:52	VR2W-105219	A69-9001-1246	1	1
2012-10-23 01:53:32	2012-10-23	11:53:32	VR2W-105219	A69-9001-1246	1	1
2012-10-23 01:57:56	2012-10-23	11:57:56	VR2W-105219	A69-9001-1246	1	1
2012-10-23 02:10:17	2012-10-23	12:10:17	VR2W-105219	A69-9001-1246	1	1
2012-10-23 02:19:42	2012-10-23	12:19:42	VR2W-105219	A69-9001-1246	1	1
2012-10-23 02:39:09	2012-10-23	12:39:09	VR2W-105219	A69-9001-1246	1	1
2012-10-23 02:46:36	2012-10-23	12:46:36	VR2W-105219	A69-9001-1246	1	1
2012-10-23 02:53:28	2012-10-23	12:53:28	VR2W-105219	A69-9001-1246	1	1
2012-10-23 03:01:24	2012-10-23	13:01:24	VR2W-105219	A69-9001-1246	1	1
2012-10-23 03:12:37	2012-10-23	13:12:37	VR2W-105219	A69-9001-1246	1	1
2012-10-23 03:32:00	2012-10-23	13:32:00	VR2W-105219	A69-9001-1246	1	1
2012-10-23 03:44:17	2012-10-23	13:44:17	VR2W-105219	A69-9001-1246	1	1
2012-10-23 03:48:02	2012-10-23	13:48:02	VR2W-105219	A69-9001-1246	1	1
2012-10-23 03:55:50	2012-10-23	13:55:50	VR2W-105219	A69-9001-1246	1	1
2012-10-23 04:13:06	2012-10-23	14:13:06	VR2W-105219	A69-9001-1246	1	1
2012-10-23 05:17:23	2012-10-23	15:17:23	VR2W-105219	A69-9001-1246	1	1
2012-10-23 05:37:09	2012-10-23	15:37:09	VR2W-105219	A69-9001-1246	1	1
2012-10-23 05:54:26	2012-10-23	15:54:26	VR2W-105219	A69-9001-1246	1	1
2012-10-23 05:58:58	2012-10-23	15:58:58	VR2W-105219	A69-9001-1246	1	1
2012-10-23 06:06:28	2012-10-23	16:06:28	VR2W-105219	A69-9001-1246	1	1
2012-10-23 06:44:04	2012-10-23	16:44:04	VR2W-105219	A69-9001-1246	1	1
2012-10-23 07:12:02	2012-10-23	17:12:02	VR2W-105219	A69-9001-1246	1	1
2012-10-23 07:19:30	2012-10-23	17:19:30	VR2W-105219	A69-9001-1246	1	1
2012-10-23 07:56:35	2012-10-23	17:56:35	VR2W-105219	A69-9001-1246	1	1
2012-10-23 08:09:28	2012-10-23	18:09:28	VR2W-105219	A69-9001-1246	1	1
2012-10-23 15:38:49	2012-10-24	01:38:49	VR2W-105219	A69-9001-1246	0	1
2012-10-23 16:48:17	2012-10-24	02:48:17	VR2W-105219	A69-9001-1246	0	1
2012-10-23 16:55:19	2012-10-24	02:55:19	VR2W-105219	A69-9001-1246	0	1
2012-10-23 17:36:53	2012-10-24	03:36:53	VR2W-105219	A69-9001-1246	0	1
2012-10-23 17:55:46	2012-10-24	03:55:46	VR2W-105219	A69-9001-1246	0	1
2012-10-23 18:27:24	2012-10-24	04:27:24	VR2W-105219	A69-9001-1246	0	1
2012-10-23 20:06:17	2012-10-24	06:06:17	VR2W-105219	A69-9001-1246	0	1
2012-10-23 20:09:37	2012-10-24	06:09:37	VR2W-105219	A69-9001-1246	0	1
2012-10-23 20:20:39	2012-10-24	06:20:39	VR2W-105219	A69-9001-1246	0	1
2012-10-23 20:34:01	2012-10-24	06:34:01	VR2W-105219	A69-9001-1246	1	1
2012-10-23 20:44:21	2012-10-24	06:44:21	VR2W-105219	A69-9001-1246	1	1
2012-10-23 20:48:13	2012-10-24	06:48:13	VR2W-105219	A69-9001-1246	1	1
2012-10-23 21:13:30	2012-10-24	07:13:30	VR2W-105219	A69-9001-1246	1	1
2012-10-23 21:20:48	2012-10-24	07:20:48	VR2W-105219	A69-9001-1246	1	1
2012-10-23 21:25:05	2012-10-24	07:25:05	VR2W-105219	A69-9001-1246	1	1
2012-10-23 22:18:54	2012-10-24	08:18:54	VR2W-105219	A69-9001-1246	1	1
2012-10-23 22:22:17	2012-10-24	08:22:17	VR2W-105219	A69-9001-1246	1	1
2012-10-23 22:33:48	2012-10-24	08:33:48	VR2W-105219	A69-9001-1246	1	1
2012-10-23 22:37:23	2012-10-24	08:37:23	VR2W-105219	A69-9001-1246	1	1
2012-10-23 22:49:58	2012-10-24	08:49:58	VR2W-105219	A69-9001-1246	1	1
2012-10-23 22:53:18	2012-10-24	08:53:18	VR2W-105219	A69-9001-1246	1	1
2012-10-23 23:04:13	2012-10-24	09:04:13	VR2W-105219	A69-9001-1246	1	1
2012-10-23 23:08:46	2012-10-24	09:08:46	VR2W-105219	A69-9001-1246	1	1
2012-10-23 23:16:22	2012-10-24	09:16:22	VR2W-105219	A69-9001-1246	1	1
2012-10-23 23:23:57	2012-10-24	09:23:57	VR2W-105219	A69-9001-1246	1	1
2012-10-24 00:24:18	2012-10-24	10:24:18	VR2W-105219	A69-9001-1246	1	1
2012-10-24 00:28:41	2012-10-24	10:28:41	VR2W-105219	A69-9001-1246	1	1
2012-10-24 00:32:31	2012-10-24	10:32:31	VR2W-105219	A69-9001-1246	1	1
2012-10-24 00:40:46	2012-10-24	10:40:46	VR2W-105219	A69-9001-1246	1	1
2012-10-24 00:49:18	2012-10-24	10:49:18	VR2W-105219	A69-9001-1246	1	1
2012-10-24 01:16:30	2012-10-24	11:16:30	VR2W-105219	A69-9001-1246	1	1
2012-10-24 01:20:37	2012-10-24	11:20:37	VR2W-105219	A69-9001-1246	1	1
2012-10-24 01:37:47	2012-10-24	11:37:47	VR2W-105219	A69-9001-1246	1	1
2012-10-24 01:41:57	2012-10-24	11:41:57	VR2W-105219	A69-9001-1246	1	1
2012-10-24 01:45:23	2012-10-24	11:45:23	VR2W-105219	A69-9001-1246	1	1
2012-10-24 02:05:27	2012-10-24	12:05:27	VR2W-105219	A69-9001-1246	1	1
2012-10-24 02:27:10	2012-10-24	12:27:10	VR2W-105219	A69-9001-1246	1	1
2012-10-24 02:55:46	2012-10-24	12:55:46	VR2W-105219	A69-9001-1246	1	1
2012-10-24 02:59:21	2012-10-24	12:59:21	VR2W-105219	A69-9001-1246	1	1
2012-10-24 03:46:57	2012-10-24	13:46:57	VR2W-105219	A69-9001-1246	1	1
2012-10-24 04:15:40	2012-10-24	14:15:40	VR2W-105219	A69-9001-1246	1	1
2012-10-24 04:26:27	2012-10-24	14:26:27	VR2W-105219	A69-9001-1246	1	1
2012-10-24 05:19:43	2012-10-24	15:19:43	VR2W-105219	A69-9001-1246	1	1
2012-10-24 06:24:56	2012-10-24	16:24:56	VR2W-105219	A69-9001-1246	1	1
2012-10-24 06:43:45	2012-10-24	16:43:45	VR2W-105219	A69-9001-1246	1	1
2012-10-24 06:58:50	2012-10-24	16:58:50	VR2W-105219	A69-9001-1246	1	1
2012-10-24 07:03:22	2012-10-24	17:03:22	VR2W-105219	A69-9001-1246	1	1
2012-10-24 07:07:31	2012-10-24	17:07:31	VR2W-105219	A69-9001-1246	1	1
2012-10-24 07:25:53	2012-10-24	17:25:53	VR2W-105219	A69-9001-1246	1	1
2012-10-24 07:29:40	2012-10-24	17:29:40	VR2W-105219	A69-9001-1246	1	1
2012-10-24 07:37:46	2012-10-24	17:37:46	VR2W-105219	A69-9001-1246	1	1
2012-10-24 07:41:59	2012-10-24	17:41:59	VR2W-105219	A69-9001-1246	1	1
2012-10-24 14:17:14	2012-10-25	00:17:14	VR2W-105219	A69-9001-1246	0	1
2012-10-24 14:58:41	2012-10-25	00:58:41	VR2W-105219	A69-9001-1246	0	1
2012-10-24 16:40:56	2012-10-25	02:40:56	VR2W-105219	A69-9001-1246	0	1
2012-10-24 16:52:26	2012-10-25	02:52:26	VR2W-105219	A69-9001-1246	0	1
2012-10-24 16:59:58	2012-10-25	02:59:58	VR2W-105219	A69-9001-1246	0	1
2012-10-24 17:04:34	2012-10-25	03:04:34	VR2W-105219	A69-9001-1246	0	1
2012-10-24 17:24:55	2012-10-25	03:24:55	VR2W-105219	A69-9001-1246	0	1
2012-10-24 18:53:19	2012-10-25	04:53:19	VR2W-105219	A69-9001-1246	0	1
2012-10-24 20:16:13	2012-10-25	06:16:13	VR2W-105219	A69-9001-1246	0	1
2012-10-24 20:40:38	2012-10-25	06:40:38	VR2W-105219	A69-9001-1246	1	1
2012-10-24 21:23:28	2012-10-25	07:23:28	VR2W-105219	A69-9001-1246	1	1
2012-10-24 22:25:06	2012-10-25	08:25:06	VR2W-105219	A69-9001-1246	1	1
2012-10-24 22:33:47	2012-10-25	08:33:47	VR2W-105219	A69-9001-1246	1	1
2012-10-24 22:51:30	2012-10-25	08:51:30	VR2W-105219	A69-9001-1246	1	1
2012-10-24 23:02:28	2012-10-25	09:02:28	VR2W-105219	A69-9001-1246	1	1
2012-10-24 23:10:07	2012-10-25	09:10:07	VR2W-105219	A69-9001-1246	1	1
2012-10-24 23:19:31	2012-10-25	09:19:31	VR2W-105219	A69-9001-1246	1	1
2012-10-25 00:22:25	2012-10-25	10:22:25	VR2W-105219	A69-9001-1246	1	1
2012-10-25 00:25:45	2012-10-25	10:25:45	VR2W-105219	A69-9001-1246	1	1
2012-10-25 00:44:27	2012-10-25	10:44:27	VR2W-105219	A69-9001-1246	1	1
2012-10-25 00:48:36	2012-10-25	10:48:36	VR2W-105219	A69-9001-1246	1	1
2012-10-25 01:37:53	2012-10-25	11:37:53	VR2W-105219	A69-9001-1246	1	1
2012-10-25 01:53:35	2012-10-25	11:53:35	VR2W-105219	A69-9001-1246	1	1
2012-10-25 02:50:55	2012-10-25	12:50:55	VR2W-105219	A69-9001-1246	1	1
2012-10-25 03:15:28	2012-10-25	13:15:28	VR2W-105219	A69-9001-1246	1	1
2012-10-25 05:30:39	2012-10-25	15:30:39	VR2W-105219	A69-9001-1246	1	1
2012-10-25 05:58:59	2012-10-25	15:58:59	VR2W-105219	A69-9001-1246	1	1
2012-10-25 06:19:11	2012-10-25	16:19:11	VR2W-105219	A69-9001-1246	1	1
2012-10-25 06:24:04	2012-10-25	16:24:04	VR2W-105219	A69-9001-1246	1	1
2012-10-25 07:04:52	2012-10-25	17:04:52	VR2W-105219	A69-9001-1246	1	1
2012-10-25 07:09:31	2012-10-25	17:09:31	VR2W-105219	A69-9001-1246	1	1
2012-10-25 07:17:44	2012-10-25	17:17:44	VR2W-105219	A69-9001-1246	1	1
2012-10-25 07:22:09	2012-10-25	17:22:09	VR2W-105219	A69-9001-1246	1	1
2012-10-25 07:26:03	2012-10-25	17:26:03	VR2W-105219	A69-9001-1246	1	1
2012-10-25 07:30:34	2012-10-25	17:30:34	VR2W-105219	A69-9001-1246	1	1
2012-10-25 07:34:40	2012-10-25	17:34:40	VR2W-105219	A69-9001-1246	1	1
2012-10-25 07:37:56	2012-10-25	17:37:56	VR2W-105219	A69-9001-1246	1	1
2012-10-25 07:41:13	2012-10-25	17:41:13	VR2W-105219	A69-9001-1246	1	1
2012-10-25 07:47:50	2012-10-25	17:47:50	VR2W-105219	A69-9001-1246	1	1
2012-10-25 07:54:49	2012-10-25	17:54:49	VR2W-105219	A69-9001-1246	1	1
2012-10-25 07:58:41	2012-10-25	17:58:41	VR2W-105219	A69-9001-1246	1	1
2012-10-25 08:07:10	2012-10-25	18:07:10	VR2W-105219	A69-9001-1246	1	1
2012-10-25 09:07:20	2012-10-25	19:07:20	VR2W-105219	A69-9001-1246	0	1
2012-10-25 11:13:42	2012-10-25	21:13:42	VR2W-105219	A69-9001-1246	0	1
2012-10-25 12:57:00	2012-10-25	22:57:00	VR2W-105219	A69-9001-1246	0	1
2012-10-25 13:32:41	2012-10-25	23:32:41	VR2W-105219	A69-9001-1246	0	1
2012-10-25 14:51:23	2012-10-26	00:51:23	VR2W-105219	A69-9001-1246	0	1
2012-10-25 15:31:41	2012-10-26	01:31:41	VR2W-105219	A69-9001-1246	0	1
2012-10-25 17:02:56	2012-10-26	03:02:56	VR2W-105219	A69-9001-1246	0	1
2012-10-25 17:06:15	2012-10-26	03:06:15	VR2W-105219	A69-9001-1246	0	1
2012-10-25 17:20:44	2012-10-26	03:20:44	VR2W-105219	A69-9001-1246	0	1
2012-10-25 17:46:36	2012-10-26	03:46:36	VR2W-105219	A69-9001-1246	0	1
2012-10-25 17:54:57	2012-10-26	03:54:57	VR2W-105219	A69-9001-1246	0	1
2012-10-25 18:15:32	2012-10-26	04:15:32	VR2W-105219	A69-9001-1246	0	1
2012-10-25 18:23:47	2012-10-26	04:23:47	VR2W-105219	A69-9001-1246	0	1
2012-10-25 19:54:50	2012-10-26	05:54:50	VR2W-105219	A69-9001-1246	0	1
2012-10-25 20:57:01	2012-10-26	06:57:01	VR2W-105219	A69-9001-1246	1	1
2012-10-25 21:17:16	2012-10-26	07:17:16	VR2W-105219	A69-9001-1246	1	1
2012-10-25 21:20:56	2012-10-26	07:20:56	VR2W-105219	A69-9001-1246	1	1
2012-10-25 22:01:23	2012-10-26	08:01:23	VR2W-105219	A69-9001-1246	1	1
2012-10-25 22:08:37	2012-10-26	08:08:37	VR2W-105219	A69-9001-1246	1	1
2012-10-25 22:20:05	2012-10-26	08:20:05	VR2W-105219	A69-9001-1246	1	1
2012-10-25 22:24:18	2012-10-26	08:24:18	VR2W-105219	A69-9001-1246	1	1
2012-10-25 22:35:52	2012-10-26	08:35:52	VR2W-105219	A69-9001-1246	1	1
2012-10-25 22:39:31	2012-10-26	08:39:31	VR2W-105219	A69-9001-1246	1	1
2012-10-25 22:48:20	2012-10-26	08:48:20	VR2W-105219	A69-9001-1246	1	1
2012-10-25 22:53:01	2012-10-26	08:53:01	VR2W-105219	A69-9001-1246	1	1
2012-10-25 23:05:56	2012-10-26	09:05:56	VR2W-105219	A69-9001-1246	1	1
2012-10-25 23:21:25	2012-10-26	09:21:25	VR2W-105219	A69-9001-1246	1	1
2012-10-25 23:24:42	2012-10-26	09:24:42	VR2W-105219	A69-9001-1246	1	1
2012-10-25 23:28:02	2012-10-26	09:28:02	VR2W-105219	A69-9001-1246	1	1
2012-10-25 23:31:25	2012-10-26	09:31:25	VR2W-105219	A69-9001-1246	1	1
2012-10-26 00:17:47	2012-10-26	10:17:47	VR2W-105219	A69-9001-1246	1	1
2012-10-26 00:26:46	2012-10-26	10:26:46	VR2W-105219	A69-9001-1246	1	1
2012-10-26 00:31:37	2012-10-26	10:31:37	VR2W-105219	A69-9001-1246	1	1
2012-10-26 00:45:25	2012-10-26	10:45:25	VR2W-105219	A69-9001-1246	1	1
2012-10-26 00:49:12	2012-10-26	10:49:12	VR2W-105219	A69-9001-1246	1	1
2012-10-26 01:04:38	2012-10-26	11:04:38	VR2W-105219	A69-9001-1246	1	1
2012-10-26 01:38:10	2012-10-26	11:38:10	VR2W-105219	A69-9001-1246	1	1
2012-10-26 01:49:43	2012-10-26	11:49:43	VR2W-105219	A69-9001-1246	1	1
2012-10-26 02:11:43	2012-10-26	12:11:43	VR2W-105219	A69-9001-1246	1	1
2012-10-26 02:30:13	2012-10-26	12:30:13	VR2W-105219	A69-9001-1246	1	1
2012-10-26 03:22:41	2012-10-26	13:22:41	VR2W-105219	A69-9001-1246	1	1
2012-10-26 04:01:32	2012-10-26	14:01:32	VR2W-105219	A69-9001-1246	1	1
2012-10-26 05:08:05	2012-10-26	15:08:05	VR2W-105219	A69-9001-1246	1	1
2012-10-26 05:45:17	2012-10-26	15:45:17	VR2W-105219	A69-9001-1246	1	1
2012-10-26 06:00:47	2012-10-26	16:00:47	VR2W-105219	A69-9001-1246	1	1
2012-10-26 06:14:46	2012-10-26	16:14:46	VR2W-105219	A69-9001-1246	1	1
2012-10-26 06:19:01	2012-10-26	16:19:01	VR2W-105219	A69-9001-1246	1	1
2012-10-26 06:22:35	2012-10-26	16:22:35	VR2W-105219	A69-9001-1246	1	1
2012-10-26 06:26:29	2012-10-26	16:26:29	VR2W-105219	A69-9001-1246	1	1
2012-10-26 06:59:34	2012-10-26	16:59:34	VR2W-105219	A69-9001-1246	1	1
2012-10-26 07:21:49	2012-10-26	17:21:49	VR2W-105219	A69-9001-1246	1	1
2012-10-26 07:29:15	2012-10-26	17:29:15	VR2W-105219	A69-9001-1246	1	1
2012-10-26 07:32:37	2012-10-26	17:32:37	VR2W-105219	A69-9001-1246	1	1
2012-10-26 07:39:51	2012-10-26	17:39:51	VR2W-105219	A69-9001-1246	1	1
2012-10-26 07:44:01	2012-10-26	17:44:01	VR2W-105219	A69-9001-1246	1	1
2012-10-26 07:47:28	2012-10-26	17:47:28	VR2W-105219	A69-9001-1246	1	1
2012-10-26 07:51:05	2012-10-26	17:51:05	VR2W-105219	A69-9001-1246	1	1
2012-10-26 20:54:08	2012-10-27	06:54:08	VR2W-105219	A69-9001-1246	1	0
2012-10-26 21:02:38	2012-10-27	07:02:38	VR2W-105219	A69-9001-1246	1	0
2012-10-26 21:12:02	2012-10-27	07:12:02	VR2W-105219	A69-9001-1246	1	0
2012-10-26 21:16:23	2012-10-27	07:16:23	VR2W-105219	A69-9001-1246	1	0
2012-10-26 21:20:08	2012-10-27	07:20:08	VR2W-105219	A69-9001-1246	1	0
2012-10-26 21:27:54	2012-10-27	07:27:54	VR2W-105219	A69-9001-1246	1	0
2012-10-26 21:31:42	2012-10-27	07:31:42	VR2W-105219	A69-9001-1246	1	0
2012-10-26 21:36:04	2012-10-27	07:36:04	VR2W-105219	A69-9001-1246	1	0
2012-10-26 22:02:49	2012-10-27	08:02:49	VR2W-105219	A69-9001-1246	1	0
2012-10-26 22:15:46	2012-10-27	08:15:46	VR2W-105219	A69-9001-1246	1	0
2012-10-26 22:27:40	2012-10-27	08:27:40	VR2W-105219	A69-9001-1246	1	0
2012-10-26 22:36:56	2012-10-27	08:36:56	VR2W-105219	A69-9001-1246	1	0
2012-10-26 22:41:03	2012-10-27	08:41:03	VR2W-105219	A69-9001-1246	1	0
2012-10-26 22:44:23	2012-10-27	08:44:23	VR2W-105219	A69-9001-1246	1	0
2012-10-26 22:54:53	2012-10-27	08:54:53	VR2W-105219	A69-9001-1246	1	0
2012-10-26 23:26:49	2012-10-27	09:26:49	VR2W-105219	A69-9001-1246	1	0
2012-10-26 23:54:18	2012-10-27	09:54:18	VR2W-105219	A69-9001-1246	1	0
2012-10-27 00:11:36	2012-10-27	10:11:36	VR2W-105219	A69-9001-1246	1	0
2012-10-27 00:15:30	2012-10-27	10:15:30	VR2W-105219	A69-9001-1246	1	0
2012-10-27 00:27:46	2012-10-27	10:27:46	VR2W-105219	A69-9001-1246	1	0
2012-10-27 00:31:29	2012-10-27	10:31:29	VR2W-105219	A69-9001-1246	1	0
2012-10-27 00:35:38	2012-10-27	10:35:38	VR2W-105219	A69-9001-1246	1	0
2012-10-27 00:39:01	2012-10-27	10:39:01	VR2W-105219	A69-9001-1246	1	0
2012-10-27 00:53:54	2012-10-27	10:53:54	VR2W-105219	A69-9001-1246	1	0
2012-10-27 01:39:40	2012-10-27	11:39:40	VR2W-105219	A69-9001-1246	1	0
2012-10-27 01:57:17	2012-10-27	11:57:17	VR2W-105219	A69-9001-1246	1	0
2012-10-27 02:11:53	2012-10-27	12:11:53	VR2W-105219	A69-9001-1246	1	0
2012-10-27 02:16:38	2012-10-27	12:16:38	VR2W-105219	A69-9001-1246	1	0
2012-10-27 02:25:29	2012-10-27	12:25:29	VR2W-105219	A69-9001-1246	1	0
2012-10-27 02:29:04	2012-10-27	12:29:04	VR2W-105219	A69-9001-1246	1	0
2012-10-27 03:07:06	2012-10-27	13:07:06	VR2W-105219	A69-9001-1246	1	0
2012-10-27 03:18:56	2012-10-27	13:18:56	VR2W-105219	A69-9001-1246	1	0
2012-10-27 03:36:17	2012-10-27	13:36:17	VR2W-105219	A69-9001-1246	1	0
2012-10-27 03:44:56	2012-10-27	13:44:56	VR2W-105219	A69-9001-1246	1	0
2012-10-27 03:49:22	2012-10-27	13:49:22	VR2W-105219	A69-9001-1246	1	0
2012-10-27 04:41:04	2012-10-27	14:41:04	VR2W-105219	A69-9001-1246	1	0
2012-10-27 04:50:44	2012-10-27	14:50:44	VR2W-105219	A69-9001-1246	1	0
2012-10-27 05:12:26	2012-10-27	15:12:26	VR2W-105219	A69-9001-1246	1	0
2012-10-27 05:15:48	2012-10-27	15:15:48	VR2W-105219	A69-9001-1246	1	0
2012-10-27 05:23:05	2012-10-27	15:23:05	VR2W-105219	A69-9001-1246	1	0
2012-10-27 05:31:04	2012-10-27	15:31:04	VR2W-105219	A69-9001-1246	1	0
2012-10-27 05:33:47	2012-10-27	15:33:47	VR2W-105218	A69-9001-1246	1	0
2012-10-27 05:35:08	2012-10-27	15:35:08	VR2W-105219	A69-9001-1246	1	0
2012-10-27 05:54:19	2012-10-27	15:54:19	VR2W-105219	A69-9001-1246	1	0
2012-10-27 06:02:31	2012-10-27	16:02:31	VR2W-105219	A69-9001-1246	1	0
2012-10-27 06:10:51	2012-10-27	16:10:51	VR2W-105219	A69-9001-1246	1	0
2012-10-27 06:15:24	2012-10-27	16:15:24	VR2W-105219	A69-9001-1246	1	0
2012-10-27 06:26:37	2012-10-27	16:26:37	VR2W-105219	A69-9001-1246	1	0
2012-10-27 06:39:37	2012-10-27	16:39:37	VR2W-105219	A69-9001-1246	1	0
2012-10-27 06:43:27	2012-10-27	16:43:27	VR2W-105219	A69-9001-1246	1	0
2012-10-27 07:00:35	2012-10-27	17:00:35	VR2W-105219	A69-9001-1246	1	0
2012-10-27 07:12:06	2012-10-27	17:12:06	VR2W-105219	A69-9001-1246	1	0
2012-10-27 07:15:39	2012-10-27	17:15:39	VR2W-105219	A69-9001-1246	1	0
2012-10-27 07:41:16	2012-10-27	17:41:16	VR2W-105219	A69-9001-1246	1	0
2012-10-27 20:15:07	2012-10-28	06:15:07	VR2W-105219	A69-9001-1246	0	0
2012-10-27 20:23:49	2012-10-28	06:23:49	VR2W-105219	A69-9001-1246	0	0
2012-10-27 20:32:28	2012-10-28	06:32:28	VR2W-105219	A69-9001-1246	1	0
2012-10-27 20:39:07	2012-10-28	06:39:07	VR2W-105219	A69-9001-1246	1	0
2012-10-27 20:55:04	2012-10-28	06:55:04	VR2W-105219	A69-9001-1246	1	0
2012-10-27 21:08:06	2012-10-28	07:08:06	VR2W-105219	A69-9001-1246	1	0
2012-10-27 21:12:41	2012-10-28	07:12:41	VR2W-105219	A69-9001-1246	1	0
2012-10-27 21:20:36	2012-10-28	07:20:36	VR2W-105219	A69-9001-1246	1	0
2012-10-27 21:29:24	2012-10-28	07:29:24	VR2W-105219	A69-9001-1246	1	0
2012-10-27 21:34:01	2012-10-28	07:34:01	VR2W-105219	A69-9001-1246	1	0
2012-10-27 21:46:14	2012-10-28	07:46:14	VR2W-105219	A69-9001-1246	1	0
2012-10-27 22:25:12	2012-10-28	08:25:12	VR2W-105219	A69-9001-1246	1	0
2012-10-27 22:29:56	2012-10-28	08:29:56	VR2W-105219	A69-9001-1246	1	0
2012-10-27 22:45:26	2012-10-28	08:45:26	VR2W-105219	A69-9001-1246	1	0
2012-10-27 22:53:12	2012-10-28	08:53:12	VR2W-105219	A69-9001-1246	1	0
2012-10-27 23:12:31	2012-10-28	09:12:31	VR2W-105219	A69-9001-1246	1	0
2012-10-27 23:17:03	2012-10-28	09:17:03	VR2W-105219	A69-9001-1246	1	0
2012-10-27 23:24:36	2012-10-28	09:24:36	VR2W-105219	A69-9001-1246	1	0
2012-10-27 23:28:08	2012-10-28	09:28:08	VR2W-105219	A69-9001-1246	1	0
2012-10-28 00:01:44	2012-10-28	10:01:44	VR2W-105219	A69-9001-1246	1	0
2012-10-28 00:32:57	2012-10-28	10:32:57	VR2W-105219	A69-9001-1246	1	0
2012-10-28 01:04:09	2012-10-28	11:04:09	VR2W-105219	A69-9001-1246	1	0
2012-10-28 01:13:46	2012-10-28	11:13:46	VR2W-105219	A69-9001-1246	1	0
2012-10-28 01:22:38	2012-10-28	11:22:38	VR2W-105219	A69-9001-1246	1	0
2012-10-28 01:47:04	2012-10-28	11:47:04	VR2W-105219	A69-9001-1246	1	0
2012-10-28 02:05:43	2012-10-28	12:05:43	VR2W-105219	A69-9001-1246	1	0
2012-10-28 02:36:56	2012-10-28	12:36:56	VR2W-105219	A69-9001-1246	1	0
2012-10-28 03:05:09	2012-10-28	13:05:09	VR2W-105219	A69-9001-1246	1	0
2012-10-28 03:22:20	2012-10-28	13:22:20	VR2W-105219	A69-9001-1246	1	0
2012-10-28 03:26:14	2012-10-28	13:26:14	VR2W-105219	A69-9001-1246	1	0
2012-10-28 03:34:54	2012-10-28	13:34:54	VR2W-105219	A69-9001-1246	1	0
2012-10-28 03:38:15	2012-10-28	13:38:15	VR2W-105219	A69-9001-1246	1	0
2012-10-28 03:58:43	2012-10-28	13:58:43	VR2W-105219	A69-9001-1246	1	0
2012-10-28 04:10:34	2012-10-28	14:10:34	VR2W-105219	A69-9001-1246	1	0
2012-10-28 04:19:38	2012-10-28	14:19:38	VR2W-105219	A69-9001-1246	1	0
2012-10-28 04:23:30	2012-10-28	14:23:30	VR2W-105219	A69-9001-1246	1	0
2012-10-28 04:28:00	2012-10-28	14:28:00	VR2W-105219	A69-9001-1246	1	0
2012-10-28 05:26:16	2012-10-28	15:26:16	VR2W-105219	A69-9001-1246	1	0
2012-10-28 05:51:04	2012-10-28	15:51:04	VR2W-105219	A69-9001-1246	1	0
2012-10-28 05:58:39	2012-10-28	15:58:39	VR2W-105219	A69-9001-1246	1	0
2012-10-28 07:02:30	2012-10-28	17:02:30	VR2W-105219	A69-9001-1246	1	0
2012-10-28 07:15:18	2012-10-28	17:15:18	VR2W-105219	A69-9001-1246	1	0
2012-10-28 20:06:32	2012-10-29	06:06:32	VR2W-105219	A69-9001-1246	0	0
2012-10-28 20:14:02	2012-10-29	06:14:02	VR2W-105219	A69-9001-1246	0	0
2012-10-28 21:43:40	2012-10-29	07:43:40	VR2W-105219	A69-9001-1246	1	0
2012-10-28 21:56:42	2012-10-29	07:56:42	VR2W-105219	A69-9001-1246	1	0
2012-10-28 22:13:02	2012-10-29	08:13:02	VR2W-105219	A69-9001-1246	1	0
2012-10-28 22:21:45	2012-10-29	08:21:45	VR2W-105219	A69-9001-1246	1	0
2012-10-28 22:28:40	2012-10-29	08:28:40	VR2W-105219	A69-9001-1246	1	0
2012-10-28 22:32:26	2012-10-29	08:32:26	VR2W-105219	A69-9001-1246	1	0
2012-10-28 22:40:25	2012-10-29	08:40:25	VR2W-105219	A69-9001-1246	1	0
2012-10-28 22:44:31	2012-10-29	08:44:31	VR2W-105219	A69-9001-1246	1	0
2012-10-28 22:47:48	2012-10-29	08:47:48	VR2W-105219	A69-9001-1246	1	0
2012-10-28 22:51:06	2012-10-29	08:51:06	VR2W-105219	A69-9001-1246	1	0
2012-10-28 22:54:27	2012-10-29	08:54:27	VR2W-105219	A69-9001-1246	1	0
2012-10-28 22:57:53	2012-10-29	08:57:53	VR2W-105219	A69-9001-1246	1	0
2012-10-28 23:01:30	2012-10-29	09:01:30	VR2W-105219	A69-9001-1246	1	0
2012-10-28 23:10:05	2012-10-29	09:10:05	VR2W-105219	A69-9001-1246	1	0
2012-10-28 23:18:15	2012-10-29	09:18:15	VR2W-105219	A69-9001-1246	1	0
2012-10-28 23:37:45	2012-10-29	09:37:45	VR2W-105219	A69-9001-1246	1	0
2012-10-28 23:41:57	2012-10-29	09:41:57	VR2W-105219	A69-9001-1246	1	0
2012-10-28 23:45:25	2012-10-29	09:45:25	VR2W-105219	A69-9001-1246	1	0
2012-10-28 23:49:04	2012-10-29	09:49:04	VR2W-105219	A69-9001-1246	1	0
2012-10-28 23:53:07	2012-10-29	09:53:07	VR2W-105219	A69-9001-1246	1	0
2012-10-29 00:15:04	2012-10-29	10:15:04	VR2W-105219	A69-9001-1246	1	0
2012-10-29 00:18:54	2012-10-29	10:18:54	VR2W-105219	A69-9001-1246	1	0
2012-10-29 01:15:06	2012-10-29	11:15:06	VR2W-105219	A69-9001-1246	1	0
2012-10-29 01:20:00	2012-10-29	11:20:00	VR2W-105219	A69-9001-1246	1	0
2012-10-29 01:34:27	2012-10-29	11:34:27	VR2W-105219	A69-9001-1246	1	0
2012-10-29 01:43:08	2012-10-29	11:43:08	VR2W-105219	A69-9001-1246	1	0
2012-10-29 01:46:31	2012-10-29	11:46:31	VR2W-105219	A69-9001-1246	1	0
2012-10-29 01:53:40	2012-10-29	11:53:40	VR2W-105219	A69-9001-1246	1	0
2012-10-29 02:01:04	2012-10-29	12:01:04	VR2W-105219	A69-9001-1246	1	0
2012-10-29 02:04:22	2012-10-29	12:04:22	VR2W-105219	A69-9001-1246	1	0
2012-10-29 02:07:43	2012-10-29	12:07:43	VR2W-105219	A69-9001-1246	1	0
2012-10-29 02:14:48	2012-10-29	12:14:48	VR2W-105219	A69-9001-1246	1	0
2012-10-29 03:47:04	2012-10-29	13:47:04	VR2W-105219	A69-9001-1246	1	0
2012-10-29 03:51:38	2012-10-29	13:51:38	VR2W-105219	A69-9001-1246	1	0
2012-10-29 03:59:22	2012-10-29	13:59:22	VR2W-105219	A69-9001-1246	1	0
2012-10-29 04:10:59	2012-10-29	14:10:59	VR2W-105219	A69-9001-1246	1	0
2012-10-29 04:19:32	2012-10-29	14:19:32	VR2W-105219	A69-9001-1246	1	0
2012-10-29 04:51:13	2012-10-29	14:51:13	VR2W-105219	A69-9001-1246	1	0
2012-10-29 04:56:04	2012-10-29	14:56:04	VR2W-105219	A69-9001-1246	1	0
2012-10-29 05:17:42	2012-10-29	15:17:42	VR2W-105219	A69-9001-1246	1	0
2012-10-29 07:23:22	2012-10-29	17:23:22	VR2W-105219	A69-9001-1246	1	0
2012-10-29 07:49:04	2012-10-29	17:49:04	VR2W-105219	A69-9001-1246	1	0
2012-10-29 07:56:50	2012-10-29	17:56:50	VR2W-105219	A69-9001-1246	1	0
2012-10-29 08:08:42	2012-10-29	18:08:42	VR2W-105219	A69-9001-1246	1	0
2012-10-29 19:53:04	2012-10-30	05:53:04	VR2W-105219	A69-9001-1246	0	0
2012-10-29 22:09:22	2012-10-30	08:09:22	VR2W-105219	A69-9001-1246	1	0
2012-10-29 22:20:45	2012-10-30	08:20:45	VR2W-105219	A69-9001-1246	1	0
2012-10-29 22:27:43	2012-10-30	08:27:43	VR2W-105219	A69-9001-1246	1	0
2012-10-29 22:36:00	2012-10-30	08:36:00	VR2W-105219	A69-9001-1246	1	0
2012-10-29 22:39:59	2012-10-30	08:39:59	VR2W-105219	A69-9001-1246	1	0
2012-10-29 22:44:40	2012-10-30	08:44:40	VR2W-105219	A69-9001-1246	1	0
2012-10-29 22:53:04	2012-10-30	08:53:04	VR2W-105219	A69-9001-1246	1	0
2012-10-29 22:57:44	2012-10-30	08:57:44	VR2W-105219	A69-9001-1246	1	0
2012-10-29 23:05:59	2012-10-30	09:05:59	VR2W-105219	A69-9001-1246	1	0
2012-10-29 23:10:26	2012-10-30	09:10:26	VR2W-105219	A69-9001-1246	1	0
2012-10-29 23:23:34	2012-10-30	09:23:34	VR2W-105219	A69-9001-1246	1	0
2012-10-29 23:32:19	2012-10-30	09:32:19	VR2W-105219	A69-9001-1246	1	0
2012-10-30 00:05:16	2012-10-30	10:05:16	VR2W-105217	A69-9001-1246	1	0
2012-10-30 00:11:41	2012-10-30	10:11:41	VR2W-105219	A69-9001-1246	1	0
2012-10-30 00:36:38	2012-10-30	10:36:38	VR2W-105219	A69-9001-1246	1	0
2012-10-30 00:55:13	2012-10-30	10:55:13	VR2W-105219	A69-9001-1246	1	0
2012-10-30 04:15:10	2012-10-30	14:15:10	VR2W-105219	A69-9001-1246	1	0
2012-10-30 04:45:44	2012-10-30	14:45:44	VR2W-105219	A69-9001-1246	1	0
2012-10-30 04:49:11	2012-10-30	14:49:11	VR2W-105219	A69-9001-1246	1	0
2012-10-30 05:58:04	2012-10-30	15:58:04	VR2W-105219	A69-9001-1246	1	0
2012-10-30 06:19:52	2012-10-30	16:19:52	VR2W-105219	A69-9001-1246	1	0
2012-10-30 06:28:03	2012-10-30	16:28:03	VR2W-105219	A69-9001-1246	1	0
2012-10-30 08:19:25	2012-10-30	18:19:25	VR2W-105219	A69-9001-1246	1	0
2012-10-30 08:23:52	2012-10-30	18:23:52	VR2W-105219	A69-9001-1246	1	0
2012-10-30 10:08:01	2012-10-30	20:08:01	VR2W-105219	A69-9001-1246	0	0
2012-10-30 10:27:13	2012-10-30	20:27:13	VR2W-105219	A69-9001-1246	0	0
2012-10-30 11:57:40	2012-10-30	21:57:40	VR2W-105219	A69-9001-1246	0	0
2012-10-30 12:23:50	2012-10-30	22:23:50	VR2W-105219	A69-9001-1246	0	0
2012-10-30 13:32:58	2012-10-30	23:32:58	VR2W-105219	A69-9001-1246	0	0
2012-10-30 13:48:24	2012-10-30	23:48:24	VR2W-105219	A69-9001-1246	0	0
2012-10-30 15:04:27	2012-10-31	01:04:27	VR2W-105219	A69-9001-1246	0	0
2012-10-30 15:23:54	2012-10-31	01:23:54	VR2W-105219	A69-9001-1246	0	0
2012-10-30 15:46:45	2012-10-31	01:46:45	VR2W-105219	A69-9001-1246	0	0
2012-10-30 16:11:03	2012-10-31	02:11:03	VR2W-105219	A69-9001-1246	0	0
2012-10-30 16:34:24	2012-10-31	02:34:24	VR2W-105219	A69-9001-1246	0	0
2012-10-30 16:56:56	2012-10-31	02:56:56	VR2W-105219	A69-9001-1246	0	0
2012-10-30 17:30:49	2012-10-31	03:30:49	VR2W-105219	A69-9001-1246	0	0
2012-10-30 18:15:52	2012-10-31	04:15:52	VR2W-105219	A69-9001-1246	0	0
2012-10-30 18:55:37	2012-10-31	04:55:37	VR2W-105219	A69-9001-1246	0	0
2012-10-30 18:59:34	2012-10-31	04:59:34	VR2W-105219	A69-9001-1246	0	0
2012-10-30 19:16:27	2012-10-31	05:16:27	VR2W-105219	A69-9001-1246	0	0
2012-10-30 20:14:03	2012-10-31	06:14:03	VR2W-105219	A69-9001-1246	0	0
2012-10-30 20:25:49	2012-10-31	06:25:49	VR2W-105219	A69-9001-1246	0	0
2012-10-30 20:33:11	2012-10-31	06:33:11	VR2W-105219	A69-9001-1246	1	0
2012-10-30 20:36:28	2012-10-31	06:36:28	VR2W-105219	A69-9001-1246	1	0
2012-10-30 20:39:44	2012-10-31	06:39:44	VR2W-105219	A69-9001-1246	1	0
2012-10-30 20:43:01	2012-10-31	06:43:01	VR2W-105219	A69-9001-1246	1	0
2012-10-30 20:46:19	2012-10-31	06:46:19	VR2W-105219	A69-9001-1246	1	0
2012-10-30 20:53:12	2012-10-31	06:53:12	VR2W-105219	A69-9001-1246	1	0
2012-10-30 20:56:55	2012-10-31	06:56:55	VR2W-105219	A69-9001-1246	1	0
2012-10-30 21:12:22	2012-10-31	07:12:22	VR2W-105219	A69-9001-1246	1	0
2012-10-30 22:43:50	2012-10-31	08:43:50	VR2W-105219	A69-9001-1246	1	0
2012-10-30 23:27:10	2012-10-31	09:27:10	VR2W-105219	A69-9001-1246	1	0
2012-10-31 00:02:06	2012-10-31	10:02:06	VR2W-105219	A69-9001-1246	1	0
2012-10-31 00:57:40	2012-10-31	10:57:40	VR2W-105219	A69-9001-1246	1	0
2012-10-31 01:56:23	2012-10-31	11:56:23	VR2W-105219	A69-9001-1246	1	0
2012-10-31 02:45:12	2012-10-31	12:45:12	VR2W-105219	A69-9001-1246	1	0
2012-10-31 03:36:39	2012-10-31	13:36:39	VR2W-105219	A69-9001-1246	1	0
2012-10-31 04:06:06	2012-10-31	14:06:06	VR2W-105219	A69-9001-1246	1	0
2012-10-31 04:30:21	2012-10-31	14:30:21	VR2W-105219	A69-9001-1246	1	0
2012-10-31 04:37:49	2012-10-31	14:37:49	VR2W-105219	A69-9001-1246	1	0
2012-10-31 04:48:53	2012-10-31	14:48:53	VR2W-105219	A69-9001-1246	1	0
2012-10-31 04:53:36	2012-10-31	14:53:36	VR2W-105219	A69-9001-1246	1	0
2012-10-31 05:51:04	2012-10-31	15:51:04	VR2W-105219	A69-9001-1246	1	0
2012-10-31 06:36:32	2012-10-31	16:36:32	VR2W-105219	A69-9001-1246	1	0
2012-10-31 06:44:13	2012-10-31	16:44:13	VR2W-105219	A69-9001-1246	1	0
2012-10-31 07:02:43	2012-10-31	17:02:43	VR2W-105219	A69-9001-1246	1	0
2012-10-31 07:27:25	2012-10-31	17:27:25	VR2W-105219	A69-9001-1246	1	0
2012-10-31 07:48:45	2012-10-31	17:48:45	VR2W-105219	A69-9001-1246	1	0
2012-10-31 12:40:10	2012-10-31	22:40:10	VR2W-105219	A69-9001-1246	0	0
2012-10-31 13:37:33	2012-10-31	23:37:33	VR2W-105219	A69-9001-1246	0	0
2012-10-31 15:57:45	2012-11-01	01:57:45	VR2W-105219	A69-9001-1246	0	0
2012-10-31 16:25:22	2012-11-01	02:25:22	VR2W-105219	A69-9001-1246	0	0
2012-10-31 16:37:15	2012-11-01	02:37:15	VR2W-105219	A69-9001-1246	0	0
2012-10-31 16:45:58	2012-11-01	02:45:58	VR2W-105219	A69-9001-1246	0	0
2012-10-31 17:12:58	2012-11-01	03:12:58	VR2W-105219	A69-9001-1246	0	0
2012-10-31 17:39:04	2012-11-01	03:39:04	VR2W-105219	A69-9001-1246	0	0
2012-10-31 17:51:29	2012-11-01	03:51:29	VR2W-105219	A69-9001-1246	0	0
2012-10-31 18:04:01	2012-11-01	04:04:01	VR2W-105219	A69-9001-1246	0	0
2012-10-31 18:38:06	2012-11-01	04:38:06	VR2W-105219	A69-9001-1246	0	0
2012-10-31 18:49:23	2012-11-01	04:49:23	VR2W-105219	A69-9001-1246	0	0
2012-10-31 19:04:43	2012-11-01	05:04:43	VR2W-105219	A69-9001-1246	0	0
2012-10-31 19:12:12	2012-11-01	05:12:12	VR2W-105219	A69-9001-1246	0	0
2012-10-31 19:38:27	2012-11-01	05:38:27	VR2W-105219	A69-9001-1246	0	0
2012-10-31 19:53:27	2012-11-01	05:53:27	VR2W-105219	A69-9001-1246	0	0
2012-10-31 19:57:15	2012-11-01	05:57:15	VR2W-105219	A69-9001-1246	0	0
2012-10-31 20:01:35	2012-11-01	06:01:35	VR2W-105219	A69-9001-1246	0	0
2012-10-31 20:09:33	2012-11-01	06:09:33	VR2W-105219	A69-9001-1246	0	0
2012-10-31 20:42:23	2012-11-01	06:42:23	VR2W-105219	A69-9001-1246	1	0
2012-10-31 20:45:58	2012-11-01	06:45:58	VR2W-105219	A69-9001-1246	1	0
2012-10-31 20:58:55	2012-11-01	06:58:55	VR2W-105219	A69-9001-1246	1	0
2012-10-31 21:06:35	2012-11-01	07:06:35	VR2W-105220	A69-9001-1246	1	0
2012-10-31 21:21:18	2012-11-01	07:21:18	VR2W-105219	A69-9001-1246	1	0
2012-10-31 21:34:44	2012-11-01	07:34:44	VR2W-105219	A69-9001-1246	1	0
2012-10-31 21:52:10	2012-11-01	07:52:10	VR2W-105219	A69-9001-1246	1	0
2012-10-31 22:05:35	2012-11-01	08:05:35	VR2W-105219	A69-9001-1246	1	0
2012-10-31 22:08:57	2012-11-01	08:08:57	VR2W-105219	A69-9001-1246	1	0
2012-10-31 22:23:49	2012-11-01	08:23:49	VR2W-105219	A69-9001-1246	1	0
2012-10-31 23:09:06	2012-11-01	09:09:06	VR2W-105219	A69-9001-1246	1	0
2012-10-31 23:22:32	2012-11-01	09:22:32	VR2W-105219	A69-9001-1246	1	0
2012-10-31 23:25:55	2012-11-01	09:25:55	VR2W-105219	A69-9001-1246	1	0
2012-10-31 23:40:51	2012-11-01	09:40:51	VR2W-105219	A69-9001-1246	1	0
2012-10-31 23:59:28	2012-11-01	09:59:28	VR2W-105219	A69-9001-1246	1	0
2012-11-01 00:03:52	2012-11-01	10:03:52	VR2W-105219	A69-9001-1246	1	0
2012-11-01 00:20:34	2012-11-01	10:20:34	VR2W-105219	A69-9001-1246	1	0
2012-11-01 00:24:44	2012-11-01	10:24:44	VR2W-105219	A69-9001-1246	1	0
2012-11-01 00:28:08	2012-11-01	10:28:08	VR2W-105219	A69-9001-1246	1	0
2012-11-01 00:35:32	2012-11-01	10:35:32	VR2W-105219	A69-9001-1246	1	0
2012-11-01 00:52:37	2012-11-01	10:52:37	VR2W-105219	A69-9001-1246	1	0
2012-11-01 00:59:47	2012-11-01	10:59:47	VR2W-105219	A69-9001-1246	1	0
2012-11-01 01:17:33	2012-11-01	11:17:33	VR2W-105219	A69-9001-1246	1	0
2012-11-01 01:30:14	2012-11-01	11:30:14	VR2W-105219	A69-9001-1246	1	0
2012-11-01 02:14:31	2012-11-01	12:14:31	VR2W-105219	A69-9001-1246	1	0
2012-11-01 02:18:04	2012-11-01	12:18:04	VR2W-105219	A69-9001-1246	1	0
2012-11-01 02:30:39	2012-11-01	12:30:39	VR2W-105219	A69-9001-1246	1	0
2012-11-01 02:33:59	2012-11-01	12:33:59	VR2W-105219	A69-9001-1246	1	0
2012-11-01 02:41:00	2012-11-01	12:41:00	VR2W-105219	A69-9001-1246	1	0
2012-11-01 02:49:25	2012-11-01	12:49:25	VR2W-105219	A69-9001-1246	1	0
2012-11-01 03:07:46	2012-11-01	13:07:46	VR2W-105219	A69-9001-1246	1	0
2012-11-01 03:12:16	2012-11-01	13:12:16	VR2W-105219	A69-9001-1246	1	0
2012-11-01 03:30:48	2012-11-01	13:30:48	VR2W-105219	A69-9001-1246	1	0
2012-11-01 03:39:32	2012-11-01	13:39:32	VR2W-105219	A69-9001-1246	1	0
2012-11-01 04:21:14	2012-11-01	14:21:14	VR2W-105219	A69-9001-1246	1	0
2012-11-01 04:50:48	2012-11-01	14:50:48	VR2W-105219	A69-9001-1246	1	0
2012-11-01 05:46:02	2012-11-01	15:46:02	VR2W-105219	A69-9001-1246	1	0
2012-11-01 08:06:47	2012-11-01	18:06:47	VR2W-105219	A69-9001-1246	1	0
2012-11-01 10:43:59	2012-11-01	20:43:59	VR2W-105219	A69-9001-1246	0	0
2012-11-01 12:31:55	2012-11-01	22:31:55	VR2W-105219	A69-9001-1246	0	0
2012-11-01 14:00:52	2012-11-02	00:00:52	VR2W-105219	A69-9001-1246	0	0
2012-11-01 14:41:33	2012-11-02	00:41:33	VR2W-105219	A69-9001-1246	0	0
2012-11-01 15:58:43	2012-11-02	01:58:43	VR2W-105219	A69-9001-1246	0	0
2012-11-01 16:22:21	2012-11-02	02:22:21	VR2W-105219	A69-9001-1246	0	0
2012-11-01 16:57:17	2012-11-02	02:57:17	VR2W-105219	A69-9001-1246	0	0
2012-11-01 17:27:41	2012-11-02	03:27:41	VR2W-105219	A69-9001-1246	0	0
2012-11-01 17:43:34	2012-11-02	03:43:34	VR2W-105219	A69-9001-1246	0	0
2012-11-01 20:04:26	2012-11-02	06:04:26	VR2W-105219	A69-9001-1246	0	0
2012-11-01 20:13:12	2012-11-02	06:13:12	VR2W-105219	A69-9001-1246	0	0
2012-11-01 20:17:48	2012-11-02	06:17:48	VR2W-105219	A69-9001-1246	0	0
2012-11-01 20:22:03	2012-11-02	06:22:03	VR2W-105219	A69-9001-1246	0	0
2012-11-01 20:38:23	2012-11-02	06:38:23	VR2W-105219	A69-9001-1246	1	0
2012-11-01 20:50:18	2012-11-02	06:50:18	VR2W-105219	A69-9001-1246	1	0
2012-11-01 21:32:35	2012-11-02	07:32:35	VR2W-105219	A69-9001-1246	1	0
2012-11-01 22:11:41	2012-11-02	08:11:41	VR2W-105219	A69-9001-1246	1	0
2012-11-01 22:15:13	2012-11-02	08:15:13	VR2W-105219	A69-9001-1246	1	0
2012-11-01 22:38:34	2012-11-02	08:38:34	VR2W-105219	A69-9001-1246	1	0
2012-11-01 23:19:52	2012-11-02	09:19:52	VR2W-105219	A69-9001-1246	1	0
2012-11-01 23:36:23	2012-11-02	09:36:23	VR2W-105219	A69-9001-1246	1	0
2012-11-01 23:41:08	2012-11-02	09:41:08	VR2W-105219	A69-9001-1246	1	0
2012-11-01 23:57:23	2012-11-02	09:57:23	VR2W-105219	A69-9001-1246	1	0
2012-11-02 00:10:31	2012-11-02	10:10:31	VR2W-105219	A69-9001-1246	1	0
2012-11-02 00:18:59	2012-11-02	10:18:59	VR2W-105219	A69-9001-1246	1	0
2012-11-02 01:01:13	2012-11-02	11:01:13	VR2W-105219	A69-9001-1246	1	0
2012-11-02 01:42:57	2012-11-02	11:42:57	VR2W-105219	A69-9001-1246	1	0
2012-11-02 01:54:46	2012-11-02	11:54:46	VR2W-105219	A69-9001-1246	1	0
2012-11-02 01:58:41	2012-11-02	11:58:41	VR2W-105219	A69-9001-1246	1	0
2012-11-02 02:22:50	2012-11-02	12:22:50	VR2W-105219	A69-9001-1246	1	0
2012-11-02 02:33:51	2012-11-02	12:33:51	VR2W-105219	A69-9001-1246	1	0
2012-11-02 02:37:33	2012-11-02	12:37:33	VR2W-105219	A69-9001-1246	1	0
2012-11-02 02:41:44	2012-11-02	12:41:44	VR2W-105219	A69-9001-1246	1	0
2012-11-02 03:40:38	2012-11-02	13:40:38	VR2W-105219	A69-9001-1246	1	0
2012-11-02 04:00:06	2012-11-02	14:00:06	VR2W-105219	A69-9001-1246	1	0
2012-11-02 04:09:43	2012-11-02	14:09:43	VR2W-105219	A69-9001-1246	1	0
2012-11-02 04:30:01	2012-11-02	14:30:01	VR2W-105219	A69-9001-1246	1	0
2012-11-02 05:14:15	2012-11-02	15:14:15	VR2W-105219	A69-9001-1246	1	0
2012-11-02 05:17:55	2012-11-02	15:17:55	VR2W-105219	A69-9001-1246	1	0
2012-11-02 05:50:55	2012-11-02	15:50:55	VR2W-105219	A69-9001-1246	1	0
2012-11-02 05:55:14	2012-11-02	15:55:14	VR2W-105219	A69-9001-1246	1	0
2012-11-02 05:58:56	2012-11-02	15:58:56	VR2W-105219	A69-9001-1246	1	0
2012-11-02 06:06:23	2012-11-02	16:06:23	VR2W-105219	A69-9001-1246	1	0
2012-11-02 06:17:09	2012-11-02	16:17:09	VR2W-105219	A69-9001-1246	1	0
2012-11-02 06:21:31	2012-11-02	16:21:31	VR2W-105219	A69-9001-1246	1	0
2012-11-02 06:25:22	2012-11-02	16:25:22	VR2W-105219	A69-9001-1246	1	0
2012-11-02 07:35:40	2012-11-02	17:35:40	VR2W-105219	A69-9001-1246	1	0
2012-11-02 07:39:56	2012-11-02	17:39:56	VR2W-105219	A69-9001-1246	1	0
2012-11-02 08:35:59	2012-11-02	18:35:59	VR2W-105219	A69-9001-1246	0	0
2012-11-02 19:53:12	2012-11-03	05:53:12	VR2W-105219	A69-9001-1246	0	0
2012-11-02 19:59:59	2012-11-03	05:59:59	VR2W-105219	A69-9001-1246	0	0
2012-11-02 21:20:30	2012-11-03	07:20:30	VR2W-105219	A69-9001-1246	1	0
2012-11-02 21:33:02	2012-11-03	07:33:02	VR2W-105219	A69-9001-1246	1	0
2012-11-02 21:57:46	2012-11-03	07:57:46	VR2W-105216	A69-9001-1246	1	0
2012-11-02 22:01:29	2012-11-03	08:01:29	VR2W-105218	A69-9001-1246	1	0
2012-11-02 22:06:33	2012-11-03	08:06:33	VR2W-105219	A69-9001-1246	1	0
2012-11-02 22:24:09	2012-11-03	08:24:09	VR2W-105219	A69-9001-1246	1	0
2012-11-02 22:47:39	2012-11-03	08:47:39	VR2W-105219	A69-9001-1246	1	0
2012-11-02 22:55:46	2012-11-03	08:55:46	VR2W-105219	A69-9001-1246	1	0
2012-11-02 23:03:39	2012-11-03	09:03:39	VR2W-105219	A69-9001-1246	1	0
2012-11-02 23:16:43	2012-11-03	09:16:43	VR2W-105219	A69-9001-1246	1	0
2012-11-02 23:25:15	2012-11-03	09:25:15	VR2W-105219	A69-9001-1246	1	0
2012-11-03 00:25:30	2012-11-03	10:25:30	VR2W-105219	A69-9001-1246	1	0
2012-11-03 00:42:00	2012-11-03	10:42:00	VR2W-105219	A69-9001-1246	1	0
2012-11-03 01:15:40	2012-11-03	11:15:40	VR2W-105219	A69-9001-1246	1	0
2012-11-03 03:14:44	2012-11-03	13:14:44	VR2W-105219	A69-9001-1246	1	0
2012-11-03 03:36:13	2012-11-03	13:36:13	VR2W-105219	A69-9001-1246	1	0
2012-11-03 03:58:22	2012-11-03	13:58:22	VR2W-105219	A69-9001-1246	1	0
2012-11-03 06:04:32	2012-11-03	16:04:32	VR2W-105219	A69-9001-1246	1	0
2012-11-03 19:59:37	2012-11-04	05:59:37	VR2W-105219	A69-9001-1246	0	0
2012-11-03 20:03:55	2012-11-04	06:03:55	VR2W-105219	A69-9001-1246	0	0
2012-11-03 20:11:40	2012-11-04	06:11:40	VR2W-105219	A69-9001-1246	0	0
2012-11-03 21:13:24	2012-11-04	07:13:24	VR2W-105219	A69-9001-1246	1	0
2012-11-03 21:17:44	2012-11-04	07:17:44	VR2W-105219	A69-9001-1246	1	0
2012-11-03 21:33:25	2012-11-04	07:33:25	VR2W-105219	A69-9001-1246	1	0
2012-11-03 21:38:10	2012-11-04	07:38:10	VR2W-105219	A69-9001-1246	1	0
2012-11-03 21:58:51	2012-11-04	07:58:51	VR2W-105219	A69-9001-1246	1	0
2012-11-03 22:07:25	2012-11-04	08:07:25	VR2W-105219	A69-9001-1246	1	0
2012-11-03 22:11:43	2012-11-04	08:11:43	VR2W-105219	A69-9001-1246	1	0
2012-11-03 22:15:24	2012-11-04	08:15:24	VR2W-105219	A69-9001-1246	1	0
2012-11-03 22:26:02	2012-11-04	08:26:02	VR2W-105219	A69-9001-1246	1	0
2012-11-03 22:45:48	2012-11-04	08:45:48	VR2W-105219	A69-9001-1246	1	0
2012-11-03 23:33:52	2012-11-04	09:33:52	VR2W-105219	A69-9001-1246	1	0
2012-11-04 00:02:23	2012-11-04	10:02:23	VR2W-105219	A69-9001-1246	1	0
2012-11-04 00:36:37	2012-11-04	10:36:37	VR2W-105219	A69-9001-1246	1	0
2012-11-04 01:31:13	2012-11-04	11:31:13	VR2W-105219	A69-9001-1246	1	0
2012-11-04 02:25:36	2012-11-04	12:25:36	VR2W-105219	A69-9001-1246	1	0
2012-11-04 02:33:55	2012-11-04	12:33:55	VR2W-105219	A69-9001-1246	1	0
2012-11-04 07:49:53	2012-11-04	17:49:53	VR2W-105219	A69-9001-1246	1	0
2012-11-04 08:00:39	2012-11-04	18:00:39	VR2W-105219	A69-9001-1246	1	0
2012-11-04 08:04:07	2012-11-04	18:04:07	VR2W-105219	A69-9001-1246	1	0
2012-11-04 08:07:47	2012-11-04	18:07:47	VR2W-105219	A69-9001-1246	1	0
2012-11-04 08:21:33	2012-11-04	18:21:33	VR2W-105219	A69-9001-1246	1	0
2012-11-04 13:48:02	2012-11-04	23:48:02	VR2W-105219	A69-9001-1246	0	0
2012-11-04 13:51:42	2012-11-04	23:51:42	VR2W-105219	A69-9001-1246	0	0
2012-11-04 13:55:47	2012-11-04	23:55:47	VR2W-105219	A69-9001-1246	0	0
2012-11-04 14:00:40	2012-11-05	00:00:40	VR2W-105219	A69-9001-1246	0	0
2012-11-04 20:16:27	2012-11-05	06:16:27	VR2W-105219	A69-9001-1246	0	0
2012-11-04 21:23:01	2012-11-05	07:23:01	VR2W-105219	A69-9001-1246	1	0
2012-11-04 22:02:04	2012-11-05	08:02:04	VR2W-105219	A69-9001-1246	1	0
2012-11-04 22:05:22	2012-11-05	08:05:22	VR2W-105219	A69-9001-1246	1	0
2012-11-04 22:08:41	2012-11-05	08:08:41	VR2W-105219	A69-9001-1246	1	0
2012-11-04 22:19:33	2012-11-05	08:19:33	VR2W-105219	A69-9001-1246	1	0
2012-11-04 22:24:03	2012-11-05	08:24:03	VR2W-105219	A69-9001-1246	1	0
2012-11-04 22:42:32	2012-11-05	08:42:32	VR2W-105219	A69-9001-1246	1	0
2012-11-04 22:56:02	2012-11-05	08:56:02	VR2W-105219	A69-9001-1246	1	0
2012-11-04 23:05:46	2012-11-05	09:05:46	VR2W-105219	A69-9001-1246	1	0
2012-11-04 23:28:30	2012-11-05	09:28:30	VR2W-105219	A69-9001-1246	1	0
2012-11-05 00:07:40	2012-11-05	10:07:40	VR2W-105219	A69-9001-1246	1	0
2012-11-05 00:52:49	2012-11-05	10:52:49	VR2W-105219	A69-9001-1246	1	0
2012-11-05 01:12:06	2012-11-05	11:12:06	VR2W-105219	A69-9001-1246	1	0
2012-11-05 01:38:53	2012-11-05	11:38:53	VR2W-105219	A69-9001-1246	1	0
2012-11-05 01:47:52	2012-11-05	11:47:52	VR2W-105219	A69-9001-1246	1	0
2012-11-05 02:52:15	2012-11-05	12:52:15	VR2W-105219	A69-9001-1246	1	0
2012-11-05 03:37:56	2012-11-05	13:37:56	VR2W-105219	A69-9001-1246	1	0
2012-11-05 03:58:33	2012-11-05	13:58:33	VR2W-105219	A69-9001-1246	1	0
2012-11-05 04:07:20	2012-11-05	14:07:20	VR2W-105219	A69-9001-1246	1	0
2012-11-05 04:48:21	2012-11-05	14:48:21	VR2W-105219	A69-9001-1246	1	0
2012-11-05 05:04:36	2012-11-05	15:04:36	VR2W-105219	A69-9001-1246	1	0
2012-11-05 05:11:54	2012-11-05	15:11:54	VR2W-105219	A69-9001-1246	1	0
2012-11-05 05:45:32	2012-11-05	15:45:32	VR2W-105219	A69-9001-1246	1	0
2012-11-05 05:56:56	2012-11-05	15:56:56	VR2W-105219	A69-9001-1246	1	0
2012-11-05 06:04:00	2012-11-05	16:04:00	VR2W-105219	A69-9001-1246	1	0
2012-11-05 06:12:42	2012-11-05	16:12:42	VR2W-105219	A69-9001-1246	1	0
2012-11-05 06:17:12	2012-11-05	16:17:12	VR2W-105219	A69-9001-1246	1	0
2012-11-05 06:21:15	2012-11-05	16:21:15	VR2W-105219	A69-9001-1246	1	0
2012-11-05 06:56:58	2012-11-05	16:56:58	VR2W-105219	A69-9001-1246	1	0
2012-11-05 07:15:27	2012-11-05	17:15:27	VR2W-105219	A69-9001-1246	1	0
2012-11-05 07:36:41	2012-11-05	17:36:41	VR2W-105219	A69-9001-1246	1	0
2012-11-05 07:55:12	2012-11-05	17:55:12	VR2W-105219	A69-9001-1246	1	0
2012-11-05 08:03:40	2012-11-05	18:03:40	VR2W-105219	A69-9001-1246	1	0
2012-11-05 08:07:51	2012-11-05	18:07:51	VR2W-105219	A69-9001-1246	1	0
2012-11-05 08:11:19	2012-11-05	18:11:19	VR2W-105219	A69-9001-1246	1	0
2012-11-05 08:14:57	2012-11-05	18:14:57	VR2W-105219	A69-9001-1246	1	0
2012-11-05 19:57:44	2012-11-06	05:57:44	VR2W-105219	A69-9001-1246	0	0
2012-11-05 20:23:20	2012-11-06	06:23:20	VR2W-105219	A69-9001-1246	0	0
2012-11-05 20:31:01	2012-11-06	06:31:01	VR2W-105219	A69-9001-1246	1	0
2012-11-05 20:40:32	2012-11-06	06:40:32	VR2W-105219	A69-9001-1246	1	0
2012-11-05 20:45:00	2012-11-06	06:45:00	VR2W-105219	A69-9001-1246	1	0
2012-11-05 20:49:02	2012-11-06	06:49:02	VR2W-105219	A69-9001-1246	1	0
2012-11-05 21:02:50	2012-11-06	07:02:50	VR2W-105219	A69-9001-1246	1	0
2012-11-05 21:06:38	2012-11-06	07:06:38	VR2W-105219	A69-9001-1246	1	0
2012-11-05 21:10:58	2012-11-06	07:10:58	VR2W-105219	A69-9001-1246	1	0
2012-11-05 21:14:46	2012-11-06	07:14:46	VR2W-105219	A69-9001-1246	1	0
2012-11-05 21:22:49	2012-11-06	07:22:49	VR2W-105219	A69-9001-1246	1	0
2012-11-05 21:26:59	2012-11-06	07:26:59	VR2W-105219	A69-9001-1246	1	0
2012-11-05 21:30:25	2012-11-06	07:30:25	VR2W-105219	A69-9001-1246	1	0
2012-11-05 21:42:31	2012-11-06	07:42:31	VR2W-105219	A69-9001-1246	1	0
2012-11-05 21:46:45	2012-11-06	07:46:45	VR2W-105219	A69-9001-1246	1	0
2012-11-05 22:13:01	2012-11-06	08:13:01	VR2W-105219	A69-9001-1246	1	0
2012-11-05 22:16:41	2012-11-06	08:16:41	VR2W-105219	A69-9001-1246	1	0
2012-11-05 22:35:08	2012-11-06	08:35:08	VR2W-105219	A69-9001-1246	1	0
2012-11-05 22:48:19	2012-11-06	08:48:19	VR2W-105219	A69-9001-1246	1	0
2012-11-05 23:14:38	2012-11-06	09:14:38	VR2W-105219	A69-9001-1246	1	0
2012-11-05 23:19:18	2012-11-06	09:19:18	VR2W-105219	A69-9001-1246	1	0
2012-11-06 00:11:29	2012-11-06	10:11:29	VR2W-105219	A69-9001-1246	1	0
2012-11-06 00:26:34	2012-11-06	10:26:34	VR2W-105219	A69-9001-1246	1	0
2012-11-06 00:57:03	2012-11-06	10:57:03	VR2W-105219	A69-9001-1246	1	0
2012-11-06 01:25:40	2012-11-06	11:25:40	VR2W-105219	A69-9001-1246	1	0
2012-11-06 01:35:00	2012-11-06	11:35:00	VR2W-105219	A69-9001-1246	1	0
2012-11-06 01:42:42	2012-11-06	11:42:42	VR2W-105219	A69-9001-1246	1	0
2012-11-06 01:54:15	2012-11-06	11:54:15	VR2W-105219	A69-9001-1246	1	0
2012-11-06 02:25:37	2012-11-06	12:25:37	VR2W-105219	A69-9001-1246	1	0
2012-11-06 02:29:48	2012-11-06	12:29:48	VR2W-105219	A69-9001-1246	1	0
2012-11-06 02:36:48	2012-11-06	12:36:48	VR2W-105219	A69-9001-1246	1	0
2012-11-06 03:36:05	2012-11-06	13:36:05	VR2W-105219	A69-9001-1246	1	0
2012-11-06 04:05:58	2012-11-06	14:05:58	VR2W-105219	A69-9001-1246	1	0
2012-11-06 04:41:09	2012-11-06	14:41:09	VR2W-105219	A69-9001-1246	1	0
2012-11-06 04:44:55	2012-11-06	14:44:55	VR2W-105219	A69-9001-1246	1	0
2012-11-06 05:42:28	2012-11-06	15:42:28	VR2W-105219	A69-9001-1246	1	0
2012-11-06 05:58:21	2012-11-06	15:58:21	VR2W-105219	A69-9001-1246	1	0
2012-11-06 07:04:21	2012-11-06	17:04:21	VR2W-105219	A69-9001-1246	1	0
2012-11-06 07:16:33	2012-11-06	17:16:33	VR2W-105219	A69-9001-1246	1	0
2012-11-06 07:29:04	2012-11-06	17:29:04	VR2W-105219	A69-9001-1246	1	0
2012-11-06 07:33:49	2012-11-06	17:33:49	VR2W-105219	A69-9001-1246	1	0
2012-11-06 07:38:23	2012-11-06	17:38:23	VR2W-105219	A69-9001-1246	1	0
2012-11-06 07:42:34	2012-11-06	17:42:34	VR2W-105219	A69-9001-1246	1	0
2012-11-06 07:53:41	2012-11-06	17:53:41	VR2W-105219	A69-9001-1246	1	0
2012-11-06 08:32:33	2012-11-06	18:32:33	VR2W-105219	A69-9001-1246	0	0
2012-11-06 20:12:41	2012-11-07	06:12:41	VR2W-105219	A69-9001-1246	0	0
2012-11-06 20:16:17	2012-11-07	06:16:17	VR2W-105219	A69-9001-1246	0	0
2012-11-06 20:24:49	2012-11-07	06:24:49	VR2W-105219	A69-9001-1246	0	0
2012-11-06 20:29:07	2012-11-07	06:29:07	VR2W-105219	A69-9001-1246	0	0
2012-11-06 20:41:47	2012-11-07	06:41:47	VR2W-105219	A69-9001-1246	1	0
2012-11-06 20:56:19	2012-11-07	06:56:19	VR2W-105219	A69-9001-1246	1	0
2012-11-06 21:00:57	2012-11-07	07:00:57	VR2W-105219	A69-9001-1246	1	0
2012-11-06 21:09:00	2012-11-07	07:09:00	VR2W-105219	A69-9001-1246	1	0
2012-11-06 21:24:29	2012-11-07	07:24:29	VR2W-105219	A69-9001-1246	1	0
2012-11-06 21:38:14	2012-11-07	07:38:14	VR2W-105219	A69-9001-1246	1	0
2012-11-06 21:46:57	2012-11-07	07:46:57	VR2W-105219	A69-9001-1246	1	0
2012-11-06 21:58:51	2012-11-07	07:58:51	VR2W-105219	A69-9001-1246	1	0
2012-11-06 22:05:30	2012-11-07	08:05:30	VR2W-105219	A69-9001-1246	1	0
2012-11-06 22:08:55	2012-11-07	08:08:55	VR2W-105219	A69-9001-1246	1	0
2012-11-06 22:20:54	2012-11-07	08:20:54	VR2W-105219	A69-9001-1246	1	0
2012-11-06 22:25:00	2012-11-07	08:25:00	VR2W-105219	A69-9001-1246	1	0
2012-11-06 22:28:16	2012-11-07	08:28:16	VR2W-105219	A69-9001-1246	1	0
2012-11-06 22:31:33	2012-11-07	08:31:33	VR2W-105219	A69-9001-1246	1	0
2012-11-06 22:41:31	2012-11-07	08:41:31	VR2W-105219	A69-9001-1246	1	0
2012-11-06 22:48:42	2012-11-07	08:48:42	VR2W-105219	A69-9001-1246	1	0
2012-11-06 23:07:13	2012-11-07	09:07:13	VR2W-105219	A69-9001-1246	1	0
2012-11-06 23:11:56	2012-11-07	09:11:56	VR2W-105219	A69-9001-1246	1	0
2012-11-06 23:25:13	2012-11-07	09:25:13	VR2W-105219	A69-9001-1246	1	0
2012-11-07 00:29:54	2012-11-07	10:29:54	VR2W-105219	A69-9001-1246	1	0
2012-11-07 01:01:21	2012-11-07	11:01:21	VR2W-105219	A69-9001-1246	1	0
2012-11-07 01:05:30	2012-11-07	11:05:30	VR2W-105219	A69-9001-1246	1	0
2012-11-07 01:15:59	2012-11-07	11:15:59	VR2W-105219	A69-9001-1246	1	0
2012-11-07 01:20:05	2012-11-07	11:20:05	VR2W-105219	A69-9001-1246	1	0
2012-11-07 01:59:28	2012-11-07	11:59:28	VR2W-105219	A69-9001-1246	1	0
2012-11-07 02:02:53	2012-11-07	12:02:53	VR2W-105219	A69-9001-1246	1	0
2012-11-07 02:36:42	2012-11-07	12:36:42	VR2W-105219	A69-9001-1246	1	0
2012-11-07 02:57:34	2012-11-07	12:57:34	VR2W-105219	A69-9001-1246	1	0
2012-11-07 03:16:20	2012-11-07	13:16:20	VR2W-105219	A69-9001-1246	1	0
2012-11-07 03:57:54	2012-11-07	13:57:54	VR2W-105219	A69-9001-1246	1	0
2012-11-07 04:06:36	2012-11-07	14:06:36	VR2W-105219	A69-9001-1246	1	0
2012-11-07 04:15:11	2012-11-07	14:15:11	VR2W-105219	A69-9001-1246	1	0
2012-11-07 04:20:07	2012-11-07	14:20:07	VR2W-105219	A69-9001-1246	1	0
2012-11-07 05:43:27	2012-11-07	15:43:27	VR2W-105219	A69-9001-1246	1	0
2012-11-07 05:56:45	2012-11-07	15:56:45	VR2W-105219	A69-9001-1246	1	0
2012-11-07 06:16:25	2012-11-07	16:16:25	VR2W-105219	A69-9001-1246	1	0
2012-11-07 08:06:27	2012-11-07	18:06:27	VR2W-105219	A69-9001-1246	1	0
2012-11-07 08:17:54	2012-11-07	18:17:54	VR2W-105219	A69-9001-1246	1	0
2012-11-07 08:32:26	2012-11-07	18:32:26	VR2W-105219	A69-9001-1246	0	0
2012-11-07 08:35:45	2012-11-07	18:35:45	VR2W-105219	A69-9001-1246	0	0
2012-11-07 20:14:58	2012-11-08	06:14:58	VR2W-105219	A69-9001-1246	0	0
2012-11-07 20:30:14	2012-11-08	06:30:14	VR2W-105219	A69-9001-1246	1	0
2012-11-07 20:43:20	2012-11-08	06:43:20	VR2W-105219	A69-9001-1246	1	0
2012-11-07 21:32:09	2012-11-08	07:32:09	VR2W-105219	A69-9001-1246	1	0
2012-11-07 21:49:29	2012-11-08	07:49:29	VR2W-105219	A69-9001-1246	1	0
2012-11-07 22:05:56	2012-11-08	08:05:56	VR2W-105219	A69-9001-1246	1	0
2012-11-07 22:15:04	2012-11-08	08:15:04	VR2W-105219	A69-9001-1246	1	0
2012-11-07 22:19:02	2012-11-08	08:19:02	VR2W-105219	A69-9001-1246	1	0
2012-11-07 22:32:02	2012-11-08	08:32:02	VR2W-105219	A69-9001-1246	1	0
2012-11-07 22:40:44	2012-11-08	08:40:44	VR2W-105219	A69-9001-1246	1	0
2012-11-07 22:51:21	2012-11-08	08:51:21	VR2W-105219	A69-9001-1246	1	0
2012-11-07 23:02:56	2012-11-08	09:02:56	VR2W-105219	A69-9001-1246	1	0
2012-11-07 23:39:52	2012-11-08	09:39:52	VR2W-105219	A69-9001-1246	1	0
2012-11-08 00:34:59	2012-11-08	10:34:59	VR2W-105219	A69-9001-1246	1	0
2012-11-08 00:44:09	2012-11-08	10:44:09	VR2W-105219	A69-9001-1246	1	0
2012-11-08 01:46:18	2012-11-08	11:46:18	VR2W-105219	A69-9001-1246	1	0
2012-11-08 03:29:04	2012-11-08	13:29:04	VR2W-105219	A69-9001-1246	1	0
2012-11-08 04:33:13	2012-11-08	14:33:13	VR2W-105219	A69-9001-1246	1	0
2012-11-08 05:11:23	2012-11-08	15:11:23	VR2W-105219	A69-9001-1246	1	0
2012-11-08 05:15:46	2012-11-08	15:15:46	VR2W-105219	A69-9001-1246	1	0
2012-11-08 05:24:02	2012-11-08	15:24:02	VR2W-105219	A69-9001-1246	1	0
2012-11-08 06:16:11	2012-11-08	16:16:11	VR2W-105219	A69-9001-1246	1	0
2012-11-08 06:28:37	2012-11-08	16:28:37	VR2W-105219	A69-9001-1246	1	0
2012-11-08 07:46:12	2012-11-08	17:46:12	VR2W-105219	A69-9001-1246	1	0
2012-11-08 08:18:13	2012-11-08	18:18:13	VR2W-105219	A69-9001-1246	1	0
2012-11-08 08:30:15	2012-11-08	18:30:15	VR2W-105219	A69-9001-1246	0	0
2012-11-08 08:33:41	2012-11-08	18:33:41	VR2W-105219	A69-9001-1246	0	0
2012-11-08 09:34:54	2012-11-08	19:34:54	VR2W-105219	A69-9001-1246	0	0
2012-11-08 16:40:36	2012-11-09	02:40:36	VR2W-105219	A69-9001-1246	0	0
2012-11-08 16:44:54	2012-11-09	02:44:54	VR2W-105219	A69-9001-1246	0	0
2012-11-08 17:11:15	2012-11-09	03:11:15	VR2W-105219	A69-9001-1246	0	0
2012-11-08 17:41:21	2012-11-09	03:41:21	VR2W-105219	A69-9001-1246	0	0
2012-11-08 18:16:33	2012-11-09	04:16:33	VR2W-105219	A69-9001-1246	0	0
2012-11-08 19:50:28	2012-11-09	05:50:28	VR2W-105219	A69-9001-1246	0	0
2012-11-08 20:38:25	2012-11-09	06:38:25	VR2W-105219	A69-9001-1246	1	0
2012-11-08 20:46:54	2012-11-09	06:46:54	VR2W-105219	A69-9001-1246	1	0
2012-11-08 20:55:53	2012-11-09	06:55:53	VR2W-105220	A69-9001-1246	1	0
2012-11-08 21:04:24	2012-11-09	07:04:24	VR2W-105219	A69-9001-1246	1	0
2012-11-08 21:43:40	2012-11-09	07:43:40	VR2W-105219	A69-9001-1246	1	0
2012-11-08 22:07:52	2012-11-09	08:07:52	VR2W-105219	A69-9001-1246	1	0
2012-11-08 23:04:36	2012-11-09	09:04:36	VR2W-105219	A69-9001-1246	1	0
2012-11-08 23:09:31	2012-11-09	09:09:31	VR2W-105219	A69-9001-1246	1	0
2012-11-08 23:47:18	2012-11-09	09:47:18	VR2W-105219	A69-9001-1246	1	0
2012-11-09 00:14:54	2012-11-09	10:14:54	VR2W-105219	A69-9001-1246	1	0
2012-11-09 00:24:08	2012-11-09	10:24:08	VR2W-105219	A69-9001-1246	1	0
2012-11-09 00:31:30	2012-11-09	10:31:30	VR2W-105219	A69-9001-1246	1	0
2012-11-09 00:41:22	2012-11-09	10:41:22	VR2W-105219	A69-9001-1246	1	0
2012-11-09 00:51:46	2012-11-09	10:51:46	VR2W-105219	A69-9001-1246	1	0
2012-11-09 01:00:23	2012-11-09	11:00:23	VR2W-105219	A69-9001-1246	1	0
2012-11-09 01:31:16	2012-11-09	11:31:16	VR2W-105219	A69-9001-1246	1	0
2012-11-09 01:38:46	2012-11-09	11:38:46	VR2W-105219	A69-9001-1246	1	0
2012-11-09 01:42:15	2012-11-09	11:42:15	VR2W-105219	A69-9001-1246	1	0
2012-11-09 01:49:58	2012-11-09	11:49:58	VR2W-105219	A69-9001-1246	1	0
2012-11-09 02:23:07	2012-11-09	12:23:07	VR2W-105219	A69-9001-1246	1	0
2012-11-09 03:04:10	2012-11-09	13:04:10	VR2W-105219	A69-9001-1246	1	0
2012-11-09 03:07:52	2012-11-09	13:07:52	VR2W-105219	A69-9001-1246	1	0
2012-11-09 03:41:17	2012-11-09	13:41:17	VR2W-105219	A69-9001-1246	1	0
2012-11-09 04:04:13	2012-11-09	14:04:13	VR2W-105219	A69-9001-1246	1	0
2012-11-09 04:13:37	2012-11-09	14:13:37	VR2W-105219	A69-9001-1246	1	0
2012-11-09 05:19:48	2012-11-09	15:19:48	VR2W-105219	A69-9001-1246	1	0
2012-11-09 05:34:24	2012-11-09	15:34:24	VR2W-105219	A69-9001-1246	1	0
2012-11-09 06:02:38	2012-11-09	16:02:38	VR2W-105219	A69-9001-1246	1	0
2012-11-09 07:29:51	2012-11-09	17:29:51	VR2W-105219	A69-9001-1246	1	0
2012-11-09 07:37:14	2012-11-09	17:37:14	VR2W-105219	A69-9001-1246	1	0
2012-11-09 07:43:49	2012-11-09	17:43:49	VR2W-105219	A69-9001-1246	1	0
2012-11-09 07:47:10	2012-11-09	17:47:10	VR2W-105219	A69-9001-1246	1	0
2012-11-09 07:50:37	2012-11-09	17:50:37	VR2W-105219	A69-9001-1246	1	0
2012-11-09 08:07:13	2012-11-09	18:07:13	VR2W-105219	A69-9001-1246	1	0
2012-11-09 08:19:18	2012-11-09	18:19:18	VR2W-105219	A69-9001-1246	1	0
2012-11-09 13:59:01	2012-11-09	23:59:01	VR2W-105219	A69-9001-1246	0	0
