# Supplementary material for: Simulated Macro-Algal Outbreak Triggers a Large-Scale Response on Coral Reefs
Source: PLoS One. 2015 Jul 14;10(7):e0132895. doi: 10.1371/journal.pone.0132895 (PMC4501832; doi:10.1371/journal.pone.0132895)
Supplement: S1 Dataset — Data has been separated into three sub-folders; video data, visual transect data and individual fishes’ acoustic detection data. (ZIP) [file pone.0132895.s001.zip › Raw Data/Spatial/Scarid/Processed/Worked/1247TS.xlsx]

## Sheet: Sheet1
Day/night code	1
Count of Day/night code	Column Labels
Row Labels	VR2W-105213	VR2W-105216	VR2W-105217	VR2W-105219	Grand Total
0	0	0.116667	0.866667	0.0166667	1
2012-10-27	0	0	1	0	1
2012-10-28	0	0	1	0	1
2012-10-29	0	0.166667	0.833333	0	1
2012-10-30	0	0	1	0	1
2012-10-31	0	0	1	0	1
2012-11-01	0	0.4	0.4	0.2	1
2012-11-02	0	0.5	0.5	0	1
2012-11-03	0	0	1	0	1
2012-11-04	0	0	1	0	1
2012-11-05	0	0	1	0	1
2012-11-07	0	0.6	0.4	0	1
2012-11-08	0	0	1	0	1
2012-11-09	0	0	1	0	1
1	0.0151515	0.151515	0.833333	0	1
2012-10-12	0	0	1	0	1
2012-10-13	0	0	1	0	1
2012-10-14	0	0.333333	0.666667	0	1
2012-10-15	0	0	1	0	1
2012-10-16	0	0.8	0.2	0	1
2012-10-17	0	0	1	0	1
2012-10-18	0.166667	0.166667	0.666667	0	1
2012-10-19	0	0	1	0	1
2012-10-20	0	0	1	0	1
2012-10-21	0	0	1	0	1
2012-10-22	0	0.333333	0.666667	0	1
2012-10-23	0	0	1	0	1
2012-10-24	0	0.4	0.6	0	1
2012-10-25	0	0	1	0	1
2012-10-26	0	0	1	0	1
Grand Total	0.00793651	0.134921	0.849206	0.00793651	1

## Sheet: 1247TS.csv
ï»¿Date and Time (UTC)	date	time	Receiver	Transmitter	Day/night code	Treatment code		min	max
2012-10-12 02:06:10	2012-10-12	12:06:10	VR2W-105217	A69-9001-1247	1	1		2012-10-12	2012-10-26
2012-10-12 02:20:12	2012-10-12	12:20:12	VR2W-105217	A69-9001-1247	1	1
2012-10-12 02:31:00	2012-10-12	12:31:00	VR2W-105217	A69-9001-1247	1	1
2012-10-12 02:52:11	2012-10-12	12:52:11	VR2W-105217	A69-9001-1247	1	1
2012-10-12 03:27:38	2012-10-12	13:27:38	VR2W-105217	A69-9001-1247	1	1
2012-10-12 03:39:06	2012-10-12	13:39:06	VR2W-105217	A69-9001-1247	1	1
2012-10-12 03:42:51	2012-10-12	13:42:51	VR2W-105217	A69-9001-1247	1	1
2012-10-12 04:03:00	2012-10-12	14:03:00	VR2W-105217	A69-9001-1247	1	1
2012-10-12 04:12:20	2012-10-12	14:12:20	VR2W-105217	A69-9001-1247	1	1
2012-10-12 05:53:27	2012-10-12	15:53:27	VR2W-105217	A69-9001-1247	1	1
2012-10-12 22:34:31	2012-10-13	08:34:31	VR2W-105217	A69-9001-1247	1	1
2012-10-13 06:45:59	2012-10-13	16:45:59	VR2W-105217	A69-9001-1247	1	1
2012-10-14 00:03:08	2012-10-14	10:03:08	VR2W-105217	A69-9001-1247	1	1
2012-10-14 02:11:22	2012-10-14	12:11:22	VR2W-105216	A69-9001-1247	1	1
2012-10-14 05:50:05	2012-10-14	15:50:05	VR2W-105217	A69-9001-1247	1	1
2012-10-14 23:27:25	2012-10-15	09:27:25	VR2W-105217	A69-9001-1247	1	1
2012-10-15 01:50:19	2012-10-15	11:50:19	VR2W-105217	A69-9001-1247	1	1
2012-10-15 02:21:59	2012-10-15	12:21:59	VR2W-105217	A69-9001-1247	1	1
2012-10-15 02:30:30	2012-10-15	12:30:30	VR2W-105217	A69-9001-1247	1	1
2012-10-15 02:39:59	2012-10-15	12:39:59	VR2W-105217	A69-9001-1247	1	1
2012-10-15 02:44:26	2012-10-15	12:44:26	VR2W-105217	A69-9001-1247	1	1
2012-10-15 06:35:33	2012-10-15	16:35:33	VR2W-105217	A69-9001-1247	1	1
2012-10-16 03:14:57	2012-10-16	13:14:57	VR2W-105217	A69-9001-1247	1	1
2012-10-16 04:17:51	2012-10-16	14:17:51	VR2W-105216	A69-9001-1247	1	1
2012-10-16 04:39:18	2012-10-16	14:39:18	VR2W-105216	A69-9001-1247	1	1
2012-10-16 05:46:48	2012-10-16	15:46:48	VR2W-105216	A69-9001-1247	1	1
2012-10-16 05:57:37	2012-10-16	15:57:37	VR2W-105216	A69-9001-1247	1	1
2012-10-17 02:57:26	2012-10-17	12:57:26	VR2W-105217	A69-9001-1247	1	1
2012-10-17 03:16:49	2012-10-17	13:16:49	VR2W-105217	A69-9001-1247	1	1
2012-10-17 06:32:36	2012-10-17	16:32:36	VR2W-105217	A69-9001-1247	1	1
2012-10-17 06:36:44	2012-10-17	16:36:44	VR2W-105217	A69-9001-1247	1	1
2012-10-17 20:46:00	2012-10-18	06:46:00	VR2W-105213	A69-9001-1247	1	1
2012-10-17 21:04:35	2012-10-18	07:04:35	VR2W-105216	A69-9001-1247	1	1
2012-10-18 03:35:19	2012-10-18	13:35:19	VR2W-105217	A69-9001-1247	1	1
2012-10-18 06:12:05	2012-10-18	16:12:05	VR2W-105217	A69-9001-1247	1	1
2012-10-18 06:32:30	2012-10-18	16:32:30	VR2W-105217	A69-9001-1247	1	1
2012-10-18 06:48:12	2012-10-18	16:48:12	VR2W-105217	A69-9001-1247	1	1
2012-10-18 19:58:53	2012-10-19	05:58:53	VR2W-105217	A69-9001-1247	0	1
2012-10-18 20:13:53	2012-10-19	06:13:53	VR2W-105217	A69-9001-1247	0	1
2012-10-18 20:17:39	2012-10-19	06:17:39	VR2W-105217	A69-9001-1247	0	1
2012-10-18 21:47:14	2012-10-19	07:47:14	VR2W-105217	A69-9001-1247	1	1
2012-10-18 22:15:32	2012-10-19	08:15:32	VR2W-105217	A69-9001-1247	1	1
2012-10-18 22:27:28	2012-10-19	08:27:28	VR2W-105217	A69-9001-1247	1	1
2012-10-19 05:56:05	2012-10-19	15:56:05	VR2W-105217	A69-9001-1247	1	1
2012-10-19 20:24:42	2012-10-20	06:24:42	VR2W-105217	A69-9001-1247	0	1
2012-10-19 23:22:30	2012-10-20	09:22:30	VR2W-105217	A69-9001-1247	1	1
2012-10-20 02:59:01	2012-10-20	12:59:01	VR2W-105217	A69-9001-1247	1	1
2012-10-20 04:19:52	2012-10-20	14:19:52	VR2W-105217	A69-9001-1247	1	1
2012-10-20 06:45:47	2012-10-20	16:45:47	VR2W-105217	A69-9001-1247	1	1
2012-10-20 06:56:55	2012-10-20	16:56:55	VR2W-105217	A69-9001-1247	1	1
2012-10-21 00:02:10	2012-10-21	10:02:10	VR2W-105217	A69-9001-1247	1	1
2012-10-21 02:00:07	2012-10-21	12:00:07	VR2W-105217	A69-9001-1247	1	1
2012-10-21 03:43:00	2012-10-21	13:43:00	VR2W-105217	A69-9001-1247	1	1
2012-10-21 21:17:07	2012-10-22	07:17:07	VR2W-105216	A69-9001-1247	1	1
2012-10-21 23:10:03	2012-10-22	09:10:03	VR2W-105217	A69-9001-1247	1	1
2012-10-22 01:24:54	2012-10-22	11:24:54	VR2W-105216	A69-9001-1247	1	1
2012-10-22 03:00:55	2012-10-22	13:00:55	VR2W-105217	A69-9001-1247	1	1
2012-10-22 03:40:42	2012-10-22	13:40:42	VR2W-105217	A69-9001-1247	1	1
2012-10-22 03:50:30	2012-10-22	13:50:30	VR2W-105217	A69-9001-1247	1	1
2012-10-22 21:29:02	2012-10-23	07:29:02	VR2W-105217	A69-9001-1247	1	1
2012-10-23 22:48:19	2012-10-24	08:48:19	VR2W-105217	A69-9001-1247	1	1
2012-10-23 23:00:03	2012-10-24	09:00:03	VR2W-105217	A69-9001-1247	1	1
2012-10-23 23:08:16	2012-10-24	09:08:16	VR2W-105217	A69-9001-1247	1	1
2012-10-24 02:12:07	2012-10-24	12:12:07	VR2W-105216	A69-9001-1247	1	1
2012-10-24 02:16:19	2012-10-24	12:16:19	VR2W-105216	A69-9001-1247	1	1
2012-10-24 23:45:00	2012-10-25	09:45:00	VR2W-105217	A69-9001-1247	1	1
2012-10-25 02:29:11	2012-10-25	12:29:11	VR2W-105217	A69-9001-1247	1	1
2012-10-25 03:54:31	2012-10-25	13:54:31	VR2W-105217	A69-9001-1247	1	1
2012-10-25 04:46:18	2012-10-25	14:46:18	VR2W-105217	A69-9001-1247	1	1
2012-10-26 03:04:22	2012-10-26	13:04:22	VR2W-105217	A69-9001-1247	1	1
2012-10-27 00:46:17	2012-10-27	10:46:17	VR2W-105217	A69-9001-1247	1	0
2012-10-27 01:32:02	2012-10-27	11:32:02	VR2W-105217	A69-9001-1247	1	0
2012-10-27 02:38:03	2012-10-27	12:38:03	VR2W-105217	A69-9001-1247	1	0
2012-10-27 03:14:16	2012-10-27	13:14:16	VR2W-105217	A69-9001-1247	1	0
2012-10-27 03:59:40	2012-10-27	13:59:40	VR2W-105217	A69-9001-1247	1	0
2012-10-27 04:02:59	2012-10-27	14:02:59	VR2W-105217	A69-9001-1247	1	0
2012-10-27 05:35:50	2012-10-27	15:35:50	VR2W-105217	A69-9001-1247	1	0
2012-10-27 23:43:47	2012-10-28	09:43:47	VR2W-105217	A69-9001-1247	1	0
2012-10-28 00:33:10	2012-10-28	10:33:10	VR2W-105217	A69-9001-1247	1	0
2012-10-28 01:42:16	2012-10-28	11:42:16	VR2W-105217	A69-9001-1247	1	0
2012-10-28 02:26:48	2012-10-28	12:26:48	VR2W-105217	A69-9001-1247	1	0
2012-10-28 02:43:29	2012-10-28	12:43:29	VR2W-105217	A69-9001-1247	1	0
2012-10-28 03:12:44	2012-10-28	13:12:44	VR2W-105217	A69-9001-1247	1	0
2012-10-28 03:25:10	2012-10-28	13:25:10	VR2W-105217	A69-9001-1247	1	0
2012-10-28 04:27:57	2012-10-28	14:27:57	VR2W-105217	A69-9001-1247	1	0
2012-10-28 05:59:50	2012-10-28	15:59:50	VR2W-105217	A69-9001-1247	1	0
2012-10-29 01:16:20	2012-10-29	11:16:20	VR2W-105217	A69-9001-1247	1	0
2012-10-29 02:19:26	2012-10-29	12:19:26	VR2W-105217	A69-9001-1247	1	0
2012-10-29 03:13:44	2012-10-29	13:13:44	VR2W-105216	A69-9001-1247	1	0
2012-10-29 04:06:47	2012-10-29	14:06:47	VR2W-105217	A69-9001-1247	1	0
2012-10-29 05:03:28	2012-10-29	15:03:28	VR2W-105217	A69-9001-1247	1	0
2012-10-29 05:51:46	2012-10-29	15:51:46	VR2W-105217	A69-9001-1247	1	0
2012-10-29 19:59:25	2012-10-30	05:59:25	VR2W-105218	A69-9001-1247	0	0
2012-10-30 01:53:53	2012-10-30	11:53:53	VR2W-105217	A69-9001-1247	1	0
2012-10-31 02:57:01	2012-10-31	12:57:01	VR2W-105217	A69-9001-1247	1	0
2012-10-31 20:38:58	2012-11-01	06:38:58	VR2W-105217	A69-9001-1247	1	0
2012-10-31 21:35:21	2012-11-01	07:35:21	VR2W-105219	A69-9001-1247	1	0
2012-10-31 22:29:17	2012-11-01	08:29:17	VR2W-105217	A69-9001-1247	1	0
2012-11-01 01:15:06	2012-11-01	11:15:06	VR2W-105216	A69-9001-1247	1	0
2012-11-01 01:34:59	2012-11-01	11:34:59	VR2W-105216	A69-9001-1247	1	0
2012-11-02 00:02:07	2012-11-02	10:02:07	VR2W-105216	A69-9001-1247	1	0
2012-11-02 03:58:11	2012-11-02	13:58:11	VR2W-105217	A69-9001-1247	1	0
2012-11-03 00:03:28	2012-11-03	10:03:28	VR2W-105217	A69-9001-1247	1	0
2012-11-04 03:07:29	2012-11-04	13:07:29	VR2W-105217	A69-9001-1247	1	0
2012-11-04 03:11:46	2012-11-04	13:11:46	VR2W-105217	A69-9001-1247	1	0
2012-11-04 03:15:24	2012-11-04	13:15:24	VR2W-105217	A69-9001-1247	1	0
2012-11-04 03:36:41	2012-11-04	13:36:41	VR2W-105217	A69-9001-1247	1	0
2012-11-04 23:18:32	2012-11-05	09:18:32	VR2W-105217	A69-9001-1247	1	0
2012-11-04 23:44:49	2012-11-05	09:44:49	VR2W-105217	A69-9001-1247	1	0
2012-11-05 00:57:27	2012-11-05	10:57:27	VR2W-105217	A69-9001-1247	1	0
2012-11-05 02:30:19	2012-11-05	12:30:19	VR2W-105217	A69-9001-1247	1	0
2012-11-05 05:56:03	2012-11-05	15:56:03	VR2W-105217	A69-9001-1247	1	0
2012-11-06 20:39:55	2012-11-07	06:39:55	VR2W-105216	A69-9001-1247	1	0
2012-11-06 22:22:51	2012-11-07	08:22:51	VR2W-105216	A69-9001-1247	1	0
2012-11-06 23:35:07	2012-11-07	09:35:07	VR2W-105217	A69-9001-1247	1	0
2012-11-07 01:19:06	2012-11-07	11:19:06	VR2W-105216	A69-9001-1247	1	0
2012-11-07 02:21:41	2012-11-07	12:21:41	VR2W-105217	A69-9001-1247	1	0
2012-11-07 22:38:43	2012-11-08	08:38:43	VR2W-105217	A69-9001-1247	1	0
2012-11-07 23:35:20	2012-11-08	09:35:20	VR2W-105217	A69-9001-1247	1	0
2012-11-08 00:03:46	2012-11-08	10:03:46	VR2W-105217	A69-9001-1247	1	0
2012-11-08 00:34:48	2012-11-08	10:34:48	VR2W-105217	A69-9001-1247	1	0
2012-11-08 01:18:42	2012-11-08	11:18:42	VR2W-105217	A69-9001-1247	1	0
2012-11-08 02:06:05	2012-11-08	12:06:05	VR2W-105217	A69-9001-1247	1	0
2012-11-08 19:35:58	2012-11-09	05:35:58	VR2W-105217	A69-9001-1247	0	0
2012-11-08 21:35:06	2012-11-09	07:35:06	VR2W-105217	A69-9001-1247	1	0
2012-11-09 01:48:59	2012-11-09	11:48:59	VR2W-105217	A69-9001-1247	1	0
2012-11-09 02:25:32	2012-11-09	12:25:32	VR2W-105217	A69-9001-1247	1	0
2012-11-09 02:29:10	2012-11-09	12:29:10	VR2W-105217	A69-9001-1247	1	0
2012-11-09 03:00:05	2012-11-09	13:00:05	VR2W-105217	A69-9001-1247	1	0
2012-11-09 03:19:44	2012-11-09	13:19:44	VR2W-105217	A69-9001-1247	1	0
2012-11-09 04:18:34	2012-11-09	14:18:34	VR2W-105217	A69-9001-1247	1	0
2012-11-09 04:37:12	2012-11-09	14:37:12	VR2W-105217	A69-9001-1247	1	0
