# Supplementary material for: Simulated Macro-Algal Outbreak Triggers a Large-Scale Response on Coral Reefs
Source: PLoS One. 2015 Jul 14;10(7):e0132895. doi: 10.1371/journal.pone.0132895 (PMC4501832; doi:10.1371/journal.pone.0132895)
Supplement: S1 Dataset — Data has been separated into three sub-folders; video data, visual transect data and individual fishes’ acoustic detection data. (ZIP) [file pone.0132895.s001.zip › Raw Data/Spatial/Scarid/Processed/Worked/1248TS.xlsx]

## Sheet: Sheet1
Day/night code	1
Count of Day/night code	Column Labels
Row Labels	VR2W-105213	VR2W-105216	VR2W-105217	VR2W-105218	VR2W-105220	VR2W-105221	Grand Total
0	0.0909091	0.0909091	0.363636	0.272727	0	0.181818	1
2012-10-30	0	0	0	0	0	1	1
2012-11-01	0	0	0	0	0	1	1
2012-11-03	1	0	0	0	0	0	1
2012-11-05	0	0	1	0	0	0	1
2012-11-06	0	0	0.666667	0.333333	0	0	1
2012-11-07	0	1	0	0	0	0	1
2012-11-08	0	0	0.333333	0.666667	0	0	1
1	0.0555556	0.111111	0.111111	0.555556	0.111111	0.0555556	1
2012-10-12	0.333333	0.333333	0	0.333333	0	0	1
2012-10-13	0	0	0	1	0	0	1
2012-10-14	0	0.5	0	0	0.5	0	1
2012-10-15	0	0	0.25	0.75	0	0	1
2012-10-16	0	0	0	0.5	0.5	0	1
2012-10-22	0	0	0	1	0	0	1
2012-10-23	0	0	1	0	0	0	1
2012-10-24	0	0	0	0.5	0	0.5	1
Grand Total	0.0689655	0.103448	0.206897	0.448276	0.0689655	0.103448	1

## Sheet: 1248TS.csv
ï»¿Date and Time (UTC)	date	time	Receiver	Transmitter	Day/night code	Treatment code		min	max
2012-10-12 01:39:49	2012-10-12	11:39:49	VR2W-105216	A69-9001-1248	1	1		2012-10-12	2012-10-26
2012-10-12 02:35:18	2012-10-12	12:35:18	VR2W-105213	A69-9001-1248	1	1
2012-10-12 04:09:44	2012-10-12	14:09:44	VR2W-105218	A69-9001-1248	1	1
2012-10-13 02:37:32	2012-10-13	12:37:32	VR2W-105218	A69-9001-1248	1	1
2012-10-13 20:37:43	2012-10-14	06:37:43	VR2W-105220	A69-9001-1248	1	1
2012-10-14 03:52:23	2012-10-14	13:52:23	VR2W-105216	A69-9001-1248	1	1
2012-10-14 20:55:15	2012-10-15	06:55:15	VR2W-105218	A69-9001-1248	1	1
2012-10-15 02:02:27	2012-10-15	12:02:27	VR2W-105218	A69-9001-1248	1	1
2012-10-15 05:09:38	2012-10-15	15:09:38	VR2W-105218	A69-9001-1248	1	1
2012-10-15 05:14:15	2012-10-15	15:14:15	VR2W-105217	A69-9001-1248	1	1
2012-10-15 21:30:43	2012-10-16	07:30:43	VR2W-105218	A69-9001-1248	1	1
2012-10-15 21:58:01	2012-10-16	07:58:01	VR2W-105220	A69-9001-1248	1	1
2012-10-18 19:53:58	2012-10-19	05:53:58	VR2W-105218	A69-9001-1248	0	1
2012-10-18 20:18:46	2012-10-19	06:18:46	VR2W-105218	A69-9001-1248	0	1
2012-10-21 21:49:18	2012-10-22	07:49:18	VR2W-105218	A69-9001-1248	1	1
2012-10-21 21:52:51	2012-10-22	07:52:51	VR2W-105218	A69-9001-1248	1	1
2012-10-22 01:09:36	2012-10-22	11:09:36	VR2W-105218	A69-9001-1248	1	1
2012-10-23 01:54:31	2012-10-23	11:54:31	VR2W-105217	A69-9001-1248	1	1
2012-10-23 21:39:02	2012-10-24	07:39:02	VR2W-105218	A69-9001-1248	1	1
2012-10-23 23:06:01	2012-10-24	09:06:01	VR2W-105221	A69-9001-1248	1	1
2012-10-28 20:06:26	2012-10-29	06:06:26	VR2W-105218	A69-9001-1248	0	0
2012-10-29 21:12:42	2012-10-30	07:12:42	VR2W-105221	A69-9001-1248	1	0
2012-10-30 19:58:46	2012-10-31	05:58:46	VR2W-105218	A69-9001-1248	0	0
2012-10-31 21:48:16	2012-11-01	07:48:16	VR2W-105221	A69-9001-1248	1	0
2012-11-02 20:49:18	2012-11-03	06:49:18	VR2W-105213	A69-9001-1248	1	0
2012-11-05 07:44:50	2012-11-05	17:44:50	VR2W-105217	A69-9001-1248	1	0
2012-11-05 21:10:03	2012-11-06	07:10:03	VR2W-105217	A69-9001-1248	1	0
2012-11-05 21:32:58	2012-11-06	07:32:58	VR2W-105217	A69-9001-1248	1	0
2012-11-06 00:02:03	2012-11-06	10:02:03	VR2W-105218	A69-9001-1248	1	0
2012-11-06 21:27:56	2012-11-07	07:27:56	VR2W-105216	A69-9001-1248	1	0
2012-11-08 00:58:25	2012-11-08	10:58:25	VR2W-105218	A69-9001-1248	1	0
2012-11-08 02:48:30	2012-11-08	12:48:30	VR2W-105218	A69-9001-1248	1	0
2012-11-08 03:26:52	2012-11-08	13:26:52	VR2W-105217	A69-9001-1248	1	0
