# Supplementary material for: Simulated Macro-Algal Outbreak Triggers a Large-Scale Response on Coral Reefs
Source: PLoS One. 2015 Jul 14;10(7):e0132895. doi: 10.1371/journal.pone.0132895 (PMC4501832; doi:10.1371/journal.pone.0132895)
Supplement: S1 Dataset — Data has been separated into three sub-folders; video data, visual transect data and individual fishes’ acoustic detection data. (ZIP) [file pone.0132895.s001.zip › Raw Data/Spatial/Scarid/Processed/Worked/1249TS.xlsx]

## Sheet: Sheet1
Day/night code	1
Count of Day/night code	Column Labels
Row Labels	VR2W-105216	VR2W-105217	VR2W-105218	VR2W-105219	VR2W-105221	VR2W-105222	Grand Total
0	0	0.916335	0.0717131	0.00796813	0.00398406	0	1
2012-10-27	0	1	0	0	0	0	1
2012-10-28	0	0.9	0.1	0	0	0	1
2012-10-29	0	0.933333	0.0666667	0	0	0	1
2012-10-30	0	0.571429	0.428571	0	0	0	1
2012-10-31	0	1	0	0	0	0	1
2012-11-01	0	0.933333	0.0666667	0	0	0	1
2012-11-02	0	1	0	0	0	0	1
2012-11-03	0	1	0	0	0	0	1
2012-11-04	0	0.875	0.125	0	0	0	1
2012-11-05	0	0.8125	0.125	0	0.0625	0	1
2012-11-06	0	1	0	0	0	0	1
2012-11-07	0	1	0	0	0	0	1
2012-11-08	0	0.862069	0.103448	0.0344828	0	0	1
2012-11-09	0	0.863636	0.0909091	0.0454545	0	0	1
1	0.0211268	0.788732	0.169014	0.00704225	0.00704225	0.00704225	1
2012-10-12	0	0.875	0.125	0	0	0	1
2012-10-13	0	0.5	0.5	0	0	0	1
2012-10-14	0	0.866667	0.133333	0	0	0	1
2012-10-15	0	1	0	0	0	0	1
2012-10-16	0	0.8	0.1	0	0.1	0	1
2012-10-17	0	0.857143	0.142857	0	0	0	1
2012-10-18	0	0.666667	0.333333	0	0	0	1
2012-10-19	0	1	0	0	0	0	1
2012-10-20	0	0.111111	0.666667	0.111111	0	0.111111	1
2012-10-21	0	0.9	0.1	0	0	0	1
2012-10-22	0	0.8	0.2	0	0	0	1
2012-10-23	0	0.545455	0.454545	0	0	0	1
2012-10-24	0	0.666667	0.333333	0	0	0	1
2012-10-25	0	1	0	0	0	0	1
2012-10-26	0.111111	0.888889	0	0	0	0	1
Grand Total	0.00763359	0.870229	0.10687	0.00763359	0.00508906	0.00254453	1

## Sheet: 1249TS.csv
ï»¿Date and Time (UTC)	date	time	Receiver	Transmitter	Day/night code	Treatment code		min	max
2012-10-11 23:49:48	2012-10-12	09:49:48	VR2W-105217	A69-9001-1249	1	1		2012-10-12	2012-10-26
2012-10-12 00:24:26	2012-10-12	10:24:26	VR2W-105217	A69-9001-1249	1	1
2012-10-12 00:28:38	2012-10-12	10:28:38	VR2W-105218	A69-9001-1249	1	1
2012-10-12 02:52:32	2012-10-12	12:52:32	VR2W-105217	A69-9001-1249	1	1
2012-10-12 03:15:00	2012-10-12	13:15:00	VR2W-105217	A69-9001-1249	1	1
2012-10-12 04:26:24	2012-10-12	14:26:24	VR2W-105217	A69-9001-1249	1	1
2012-10-12 07:53:59	2012-10-12	17:53:59	VR2W-105217	A69-9001-1249	1	1
2012-10-12 08:01:40	2012-10-12	18:01:40	VR2W-105217	A69-9001-1249	1	1
2012-10-12 23:58:15	2012-10-13	09:58:15	VR2W-105217	A69-9001-1249	1	1
2012-10-13 03:22:38	2012-10-13	13:22:38	VR2W-105218	A69-9001-1249	1	1
2012-10-13 08:00:06	2012-10-13	18:00:06	VR2W-105217	A69-9001-1249	1	1
2012-10-13 08:17:13	2012-10-13	18:17:13	VR2W-105218	A69-9001-1249	1	1
2012-10-13 21:41:05	2012-10-14	07:41:05	VR2W-105218	A69-9001-1249	1	1
2012-10-13 21:45:36	2012-10-14	07:45:36	VR2W-105217	A69-9001-1249	1	1
2012-10-14 00:16:36	2012-10-14	10:16:36	VR2W-105217	A69-9001-1249	1	1
2012-10-14 00:39:21	2012-10-14	10:39:21	VR2W-105217	A69-9001-1249	1	1
2012-10-14 00:42:47	2012-10-14	10:42:47	VR2W-105217	A69-9001-1249	1	1
2012-10-14 01:11:25	2012-10-14	11:11:25	VR2W-105217	A69-9001-1249	1	1
2012-10-14 01:29:47	2012-10-14	11:29:47	VR2W-105217	A69-9001-1249	1	1
2012-10-14 02:56:43	2012-10-14	12:56:43	VR2W-105217	A69-9001-1249	1	1
2012-10-14 03:04:15	2012-10-14	13:04:15	VR2W-105218	A69-9001-1249	1	1
2012-10-14 03:49:35	2012-10-14	13:49:35	VR2W-105217	A69-9001-1249	1	1
2012-10-14 03:53:40	2012-10-14	13:53:40	VR2W-105217	A69-9001-1249	1	1
2012-10-14 04:30:58	2012-10-14	14:30:58	VR2W-105217	A69-9001-1249	1	1
2012-10-14 04:56:33	2012-10-14	14:56:33	VR2W-105217	A69-9001-1249	1	1
2012-10-14 05:05:15	2012-10-14	15:05:15	VR2W-105217	A69-9001-1249	1	1
2012-10-14 05:51:21	2012-10-14	15:51:21	VR2W-105217	A69-9001-1249	1	1
2012-10-15 00:49:14	2012-10-15	10:49:14	VR2W-105217	A69-9001-1249	1	1
2012-10-15 01:01:23	2012-10-15	11:01:23	VR2W-105217	A69-9001-1249	1	1
2012-10-15 01:04:43	2012-10-15	11:04:43	VR2W-105217	A69-9001-1249	1	1
2012-10-15 01:40:27	2012-10-15	11:40:27	VR2W-105217	A69-9001-1249	1	1
2012-10-15 01:45:17	2012-10-15	11:45:17	VR2W-105217	A69-9001-1249	1	1
2012-10-15 01:50:02	2012-10-15	11:50:02	VR2W-105217	A69-9001-1249	1	1
2012-10-15 02:02:23	2012-10-15	12:02:23	VR2W-105217	A69-9001-1249	1	1
2012-10-15 02:23:41	2012-10-15	12:23:41	VR2W-105217	A69-9001-1249	1	1
2012-10-15 02:41:05	2012-10-15	12:41:05	VR2W-105217	A69-9001-1249	1	1
2012-10-15 04:59:32	2012-10-15	14:59:32	VR2W-105217	A69-9001-1249	1	1
2012-10-15 05:26:41	2012-10-15	15:26:41	VR2W-105217	A69-9001-1249	1	1
2012-10-15 06:08:47	2012-10-15	16:08:47	VR2W-105217	A69-9001-1249	1	1
2012-10-15 22:02:18	2012-10-16	08:02:18	VR2W-105221	A69-9001-1249	1	1
2012-10-15 22:34:34	2012-10-16	08:34:34	VR2W-105217	A69-9001-1249	1	1
2012-10-15 22:38:58	2012-10-16	08:38:58	VR2W-105217	A69-9001-1249	1	1
2012-10-16 02:22:39	2012-10-16	12:22:39	VR2W-105218	A69-9001-1249	1	1
2012-10-16 02:53:28	2012-10-16	12:53:28	VR2W-105217	A69-9001-1249	1	1
2012-10-16 04:26:54	2012-10-16	14:26:54	VR2W-105217	A69-9001-1249	1	1
2012-10-16 04:40:47	2012-10-16	14:40:47	VR2W-105217	A69-9001-1249	1	1
2012-10-16 05:33:34	2012-10-16	15:33:34	VR2W-105217	A69-9001-1249	1	1
2012-10-16 05:38:11	2012-10-16	15:38:11	VR2W-105217	A69-9001-1249	1	1
2012-10-16 08:14:09	2012-10-16	18:14:09	VR2W-105217	A69-9001-1249	1	1
2012-10-17 04:32:36	2012-10-17	14:32:36	VR2W-105218	A69-9001-1249	1	1
2012-10-17 04:46:11	2012-10-17	14:46:11	VR2W-105217	A69-9001-1249	1	1
2012-10-17 07:15:53	2012-10-17	17:15:53	VR2W-105217	A69-9001-1249	1	1
2012-10-17 07:20:33	2012-10-17	17:20:33	VR2W-105217	A69-9001-1249	1	1
2012-10-17 07:25:00	2012-10-17	17:25:00	VR2W-105217	A69-9001-1249	1	1
2012-10-17 07:59:53	2012-10-17	17:59:53	VR2W-105217	A69-9001-1249	1	1
2012-10-17 08:13:17	2012-10-17	18:13:17	VR2W-105217	A69-9001-1249	1	1
2012-10-18 06:02:45	2012-10-18	16:02:45	VR2W-105217	A69-9001-1249	1	1
2012-10-18 07:02:06	2012-10-18	17:02:06	VR2W-105217	A69-9001-1249	1	1
2012-10-18 07:55:08	2012-10-18	17:55:08	VR2W-105218	A69-9001-1249	1	1
2012-10-18 20:07:22	2012-10-19	06:07:22	VR2W-105217	A69-9001-1249	0	1
2012-10-18 20:48:38	2012-10-19	06:48:38	VR2W-105217	A69-9001-1249	1	1
2012-10-19 22:47:10	2012-10-20	08:47:10	VR2W-105219	A69-9001-1249	1	1
2012-10-19 23:35:09	2012-10-20	09:35:09	VR2W-105222	A69-9001-1249	1	1
2012-10-20 00:22:22	2012-10-20	10:22:22	VR2W-105218	A69-9001-1249	1	1
2012-10-20 03:41:30	2012-10-20	13:41:30	VR2W-105218	A69-9001-1249	1	1
2012-10-20 04:16:10	2012-10-20	14:16:10	VR2W-105218	A69-9001-1249	1	1
2012-10-20 04:30:21	2012-10-20	14:30:21	VR2W-105218	A69-9001-1249	1	1
2012-10-20 06:14:05	2012-10-20	16:14:05	VR2W-105218	A69-9001-1249	1	1
2012-10-20 06:38:09	2012-10-20	16:38:09	VR2W-105217	A69-9001-1249	1	1
2012-10-20 07:28:42	2012-10-20	17:28:42	VR2W-105218	A69-9001-1249	1	1
2012-10-20 22:41:46	2012-10-21	08:41:46	VR2W-105217	A69-9001-1249	1	1
2012-10-21 02:31:35	2012-10-21	12:31:35	VR2W-105217	A69-9001-1249	1	1
2012-10-21 03:02:20	2012-10-21	13:02:20	VR2W-105217	A69-9001-1249	1	1
2012-10-21 03:16:40	2012-10-21	13:16:40	VR2W-105217	A69-9001-1249	1	1
2012-10-21 03:44:19	2012-10-21	13:44:19	VR2W-105217	A69-9001-1249	1	1
2012-10-21 03:56:34	2012-10-21	13:56:34	VR2W-105217	A69-9001-1249	1	1
2012-10-21 04:13:37	2012-10-21	14:13:37	VR2W-105217	A69-9001-1249	1	1
2012-10-21 04:13:54	2012-10-21	14:13:54	VR2W-105218	A69-9001-1249	1	1
2012-10-21 05:31:04	2012-10-21	15:31:04	VR2W-105217	A69-9001-1249	1	1
2012-10-21 08:04:44	2012-10-21	18:04:44	VR2W-105217	A69-9001-1249	1	1
2012-10-21 20:22:51	2012-10-22	06:22:51	VR2W-105218	A69-9001-1249	0	1
2012-10-21 20:26:52	2012-10-22	06:26:52	VR2W-105218	A69-9001-1249	0	1
2012-10-21 20:31:40	2012-10-22	06:31:40	VR2W-105218	A69-9001-1249	1	1
2012-10-21 21:37:05	2012-10-22	07:37:05	VR2W-105217	A69-9001-1249	1	1
2012-10-21 21:41:59	2012-10-22	07:41:59	VR2W-105217	A69-9001-1249	1	1
2012-10-21 23:44:35	2012-10-22	09:44:35	VR2W-105217	A69-9001-1249	1	1
2012-10-22 00:16:46	2012-10-22	10:16:46	VR2W-105217	A69-9001-1249	1	1
2012-10-22 00:39:33	2012-10-22	10:39:33	VR2W-105217	A69-9001-1249	1	1
2012-10-22 02:30:57	2012-10-22	12:30:57	VR2W-105217	A69-9001-1249	1	1
2012-10-22 02:43:55	2012-10-22	12:43:55	VR2W-105217	A69-9001-1249	1	1
2012-10-22 03:01:03	2012-10-22	13:01:03	VR2W-105218	A69-9001-1249	1	1
2012-10-22 03:32:15	2012-10-22	13:32:15	VR2W-105217	A69-9001-1249	1	1
2012-10-22 21:49:42	2012-10-23	07:49:42	VR2W-105217	A69-9001-1249	1	1
2012-10-22 22:22:25	2012-10-23	08:22:25	VR2W-105218	A69-9001-1249	1	1
2012-10-22 22:29:12	2012-10-23	08:29:12	VR2W-105218	A69-9001-1249	1	1
2012-10-22 23:42:16	2012-10-23	09:42:16	VR2W-105217	A69-9001-1249	1	1
2012-10-23 00:10:08	2012-10-23	10:10:08	VR2W-105217	A69-9001-1249	1	1
2012-10-23 00:39:57	2012-10-23	10:39:57	VR2W-105217	A69-9001-1249	1	1
2012-10-23 00:52:09	2012-10-23	10:52:09	VR2W-105217	A69-9001-1249	1	1
2012-10-23 01:32:14	2012-10-23	11:32:14	VR2W-105217	A69-9001-1249	1	1
2012-10-23 01:51:18	2012-10-23	11:51:18	VR2W-105218	A69-9001-1249	1	1
2012-10-23 01:55:51	2012-10-23	11:55:51	VR2W-105218	A69-9001-1249	1	1
2012-10-23 03:24:49	2012-10-23	13:24:49	VR2W-105218	A69-9001-1249	1	1
2012-10-23 15:41:14	2012-10-24	01:41:14	VR2W-105218	A69-9001-1249	0	1
2012-10-23 16:34:12	2012-10-24	02:34:12	VR2W-105218	A69-9001-1249	0	1
2012-10-23 18:11:22	2012-10-24	04:11:22	VR2W-105218	A69-9001-1249	0	1
2012-10-23 20:32:39	2012-10-24	06:32:39	VR2W-105218	A69-9001-1249	1	1
2012-10-23 22:19:27	2012-10-24	08:19:27	VR2W-105217	A69-9001-1249	1	1
2012-10-23 22:56:39	2012-10-24	08:56:39	VR2W-105218	A69-9001-1249	1	1
2012-10-24 02:23:30	2012-10-24	12:23:30	VR2W-105217	A69-9001-1249	1	1
2012-10-24 02:26:57	2012-10-24	12:26:57	VR2W-105217	A69-9001-1249	1	1
2012-10-24 04:22:22	2012-10-24	14:22:22	VR2W-105217	A69-9001-1249	1	1
2012-10-24 21:26:11	2012-10-25	07:26:11	VR2W-105217	A69-9001-1249	1	1
2012-10-24 23:25:20	2012-10-25	09:25:20	VR2W-105217	A69-9001-1249	1	1
2012-10-25 00:22:23	2012-10-25	10:22:23	VR2W-105217	A69-9001-1249	1	1
2012-10-25 01:08:55	2012-10-25	11:08:55	VR2W-105217	A69-9001-1249	1	1
2012-10-25 01:18:50	2012-10-25	11:18:50	VR2W-105217	A69-9001-1249	1	1
2012-10-25 01:22:15	2012-10-25	11:22:15	VR2W-105217	A69-9001-1249	1	1
2012-10-25 01:49:21	2012-10-25	11:49:21	VR2W-105217	A69-9001-1249	1	1
2012-10-25 02:32:30	2012-10-25	12:32:30	VR2W-105217	A69-9001-1249	1	1
2012-10-25 03:26:55	2012-10-25	13:26:55	VR2W-105217	A69-9001-1249	1	1
2012-10-25 22:23:55	2012-10-26	08:23:55	VR2W-105217	A69-9001-1249	1	1
2012-10-25 22:36:30	2012-10-26	08:36:30	VR2W-105216	A69-9001-1249	1	1
2012-10-25 23:07:14	2012-10-26	09:07:14	VR2W-105217	A69-9001-1249	1	1
2012-10-25 23:55:59	2012-10-26	09:55:59	VR2W-105217	A69-9001-1249	1	1
2012-10-26 00:00:52	2012-10-26	10:00:52	VR2W-105217	A69-9001-1249	1	1
2012-10-26 00:05:43	2012-10-26	10:05:43	VR2W-105217	A69-9001-1249	1	1
2012-10-26 00:10:30	2012-10-26	10:10:30	VR2W-105217	A69-9001-1249	1	1
2012-10-26 00:19:29	2012-10-26	10:19:29	VR2W-105217	A69-9001-1249	1	1
2012-10-26 00:27:39	2012-10-26	10:27:39	VR2W-105217	A69-9001-1249	1	1
2012-10-26 00:52:08	2012-10-26	10:52:08	VR2W-105217	A69-9001-1249	1	1
2012-10-26 02:06:28	2012-10-26	12:06:28	VR2W-105216	A69-9001-1249	1	1
2012-10-26 02:10:49	2012-10-26	12:10:49	VR2W-105217	A69-9001-1249	1	1
2012-10-26 02:14:42	2012-10-26	12:14:42	VR2W-105217	A69-9001-1249	1	1
2012-10-26 02:51:46	2012-10-26	12:51:46	VR2W-105217	A69-9001-1249	1	1
2012-10-26 02:55:46	2012-10-26	12:55:46	VR2W-105217	A69-9001-1249	1	1
2012-10-26 03:05:03	2012-10-26	13:05:03	VR2W-105217	A69-9001-1249	1	1
2012-10-26 03:12:44	2012-10-26	13:12:44	VR2W-105217	A69-9001-1249	1	1
2012-10-26 03:16:27	2012-10-26	13:16:27	VR2W-105217	A69-9001-1249	1	1
2012-10-26 03:20:36	2012-10-26	13:20:36	VR2W-105217	A69-9001-1249	1	1
2012-10-26 03:23:59	2012-10-26	13:23:59	VR2W-105217	A69-9001-1249	1	1
2012-10-26 03:24:01	2012-10-26	13:24:01	VR2W-105216	A69-9001-1249	1	1
2012-10-26 03:39:31	2012-10-26	13:39:31	VR2W-105217	A69-9001-1249	1	1
2012-10-26 03:43:53	2012-10-26	13:43:53	VR2W-105217	A69-9001-1249	1	1
2012-10-26 04:12:33	2012-10-26	14:12:33	VR2W-105217	A69-9001-1249	1	1
2012-10-26 04:25:49	2012-10-26	14:25:49	VR2W-105217	A69-9001-1249	1	1
2012-10-26 04:53:15	2012-10-26	14:53:15	VR2W-105217	A69-9001-1249	1	1
2012-10-26 05:10:59	2012-10-26	15:10:59	VR2W-105217	A69-9001-1249	1	1
2012-10-26 21:17:32	2012-10-27	07:17:32	VR2W-105217	A69-9001-1249	1	0
2012-10-26 21:54:39	2012-10-27	07:54:39	VR2W-105217	A69-9001-1249	1	0
2012-10-26 22:01:37	2012-10-27	08:01:37	VR2W-105217	A69-9001-1249	1	0
2012-10-27 01:37:42	2012-10-27	11:37:42	VR2W-105217	A69-9001-1249	1	0
2012-10-27 01:51:31	2012-10-27	11:51:31	VR2W-105217	A69-9001-1249	1	0
2012-10-27 02:00:54	2012-10-27	12:00:54	VR2W-105217	A69-9001-1249	1	0
2012-10-27 02:08:53	2012-10-27	12:08:53	VR2W-105217	A69-9001-1249	1	0
2012-10-27 02:19:41	2012-10-27	12:19:41	VR2W-105217	A69-9001-1249	1	0
2012-10-27 02:34:32	2012-10-27	12:34:32	VR2W-105217	A69-9001-1249	1	0
2012-10-27 02:38:08	2012-10-27	12:38:08	VR2W-105217	A69-9001-1249	1	0
2012-10-27 02:51:22	2012-10-27	12:51:22	VR2W-105217	A69-9001-1249	1	0
2012-10-27 02:58:50	2012-10-27	12:58:50	VR2W-105217	A69-9001-1249	1	0
2012-10-27 03:02:13	2012-10-27	13:02:13	VR2W-105217	A69-9001-1249	1	0
2012-10-27 03:29:10	2012-10-27	13:29:10	VR2W-105217	A69-9001-1249	1	0
2012-10-27 03:33:31	2012-10-27	13:33:31	VR2W-105217	A69-9001-1249	1	0
2012-10-27 03:41:35	2012-10-27	13:41:35	VR2W-105217	A69-9001-1249	1	0
2012-10-27 03:45:16	2012-10-27	13:45:16	VR2W-105217	A69-9001-1249	1	0
2012-10-27 03:49:22	2012-10-27	13:49:22	VR2W-105217	A69-9001-1249	1	0
2012-10-27 03:52:39	2012-10-27	13:52:39	VR2W-105217	A69-9001-1249	1	0
2012-10-27 04:02:42	2012-10-27	14:02:42	VR2W-105217	A69-9001-1249	1	0
2012-10-27 04:06:18	2012-10-27	14:06:18	VR2W-105217	A69-9001-1249	1	0
2012-10-27 04:22:29	2012-10-27	14:22:29	VR2W-105217	A69-9001-1249	1	0
2012-10-27 04:26:13	2012-10-27	14:26:13	VR2W-105217	A69-9001-1249	1	0
2012-10-27 04:37:47	2012-10-27	14:37:47	VR2W-105217	A69-9001-1249	1	0
2012-10-27 04:50:16	2012-10-27	14:50:16	VR2W-105217	A69-9001-1249	1	0
2012-10-27 05:05:24	2012-10-27	15:05:24	VR2W-105217	A69-9001-1249	1	0
2012-10-27 05:16:34	2012-10-27	15:16:34	VR2W-105217	A69-9001-1249	1	0
2012-10-27 05:36:27	2012-10-27	15:36:27	VR2W-105217	A69-9001-1249	1	0
2012-10-27 22:00:50	2012-10-28	08:00:50	VR2W-105217	A69-9001-1249	1	0
2012-10-28 01:12:18	2012-10-28	11:12:18	VR2W-105217	A69-9001-1249	1	0
2012-10-28 01:16:15	2012-10-28	11:16:15	VR2W-105217	A69-9001-1249	1	0
2012-10-28 01:20:53	2012-10-28	11:20:53	VR2W-105217	A69-9001-1249	1	0
2012-10-28 02:01:14	2012-10-28	12:01:14	VR2W-105217	A69-9001-1249	1	0
2012-10-28 02:18:14	2012-10-28	12:18:14	VR2W-105217	A69-9001-1249	1	0
2012-10-28 02:31:44	2012-10-28	12:31:44	VR2W-105217	A69-9001-1249	1	0
2012-10-28 03:21:28	2012-10-28	13:21:28	VR2W-105218	A69-9001-1249	1	0
2012-10-28 04:06:26	2012-10-28	14:06:26	VR2W-105217	A69-9001-1249	1	0
2012-10-28 04:11:05	2012-10-28	14:11:05	VR2W-105217	A69-9001-1249	1	0
2012-10-28 04:15:27	2012-10-28	14:15:27	VR2W-105217	A69-9001-1249	1	0
2012-10-28 04:23:39	2012-10-28	14:23:39	VR2W-105217	A69-9001-1249	1	0
2012-10-28 04:35:48	2012-10-28	14:35:48	VR2W-105217	A69-9001-1249	1	0
2012-10-28 04:48:10	2012-10-28	14:48:10	VR2W-105218	A69-9001-1249	1	0
2012-10-28 04:55:17	2012-10-28	14:55:17	VR2W-105217	A69-9001-1249	1	0
2012-10-28 05:21:16	2012-10-28	15:21:16	VR2W-105217	A69-9001-1249	1	0
2012-10-28 05:28:59	2012-10-28	15:28:59	VR2W-105217	A69-9001-1249	1	0
2012-10-28 05:32:42	2012-10-28	15:32:42	VR2W-105217	A69-9001-1249	1	0
2012-10-28 05:40:24	2012-10-28	15:40:24	VR2W-105217	A69-9001-1249	1	0
2012-10-28 05:55:23	2012-10-28	15:55:23	VR2W-105217	A69-9001-1249	1	0
2012-10-29 02:24:18	2012-10-29	12:24:18	VR2W-105217	A69-9001-1249	1	0
2012-10-29 03:02:20	2012-10-29	13:02:20	VR2W-105217	A69-9001-1249	1	0
2012-10-29 03:24:06	2012-10-29	13:24:06	VR2W-105217	A69-9001-1249	1	0
2012-10-29 03:46:07	2012-10-29	13:46:07	VR2W-105217	A69-9001-1249	1	0
2012-10-29 04:07:15	2012-10-29	14:07:15	VR2W-105217	A69-9001-1249	1	0
2012-10-29 04:18:57	2012-10-29	14:18:57	VR2W-105217	A69-9001-1249	1	0
2012-10-29 04:23:27	2012-10-29	14:23:27	VR2W-105217	A69-9001-1249	1	0
2012-10-29 04:27:31	2012-10-29	14:27:31	VR2W-105217	A69-9001-1249	1	0
2012-10-29 04:37:13	2012-10-29	14:37:13	VR2W-105217	A69-9001-1249	1	0
2012-10-29 04:41:59	2012-10-29	14:41:59	VR2W-105217	A69-9001-1249	1	0
2012-10-29 05:03:21	2012-10-29	15:03:21	VR2W-105217	A69-9001-1249	1	0
2012-10-29 05:21:18	2012-10-29	15:21:18	VR2W-105217	A69-9001-1249	1	0
2012-10-29 05:33:57	2012-10-29	15:33:57	VR2W-105217	A69-9001-1249	1	0
2012-10-29 05:38:06	2012-10-29	15:38:06	VR2W-105217	A69-9001-1249	1	0
2012-10-29 08:12:18	2012-10-29	18:12:18	VR2W-105218	A69-9001-1249	1	0
2012-10-29 21:37:35	2012-10-30	07:37:35	VR2W-105218	A69-9001-1249	1	0
2012-10-29 22:39:08	2012-10-30	08:39:08	VR2W-105218	A69-9001-1249	1	0
2012-10-29 23:02:47	2012-10-30	09:02:47	VR2W-105218	A69-9001-1249	1	0
2012-10-29 23:48:42	2012-10-30	09:48:42	VR2W-105218	A69-9001-1249	1	0
2012-10-30 01:23:51	2012-10-30	11:23:51	VR2W-105217	A69-9001-1249	1	0
2012-10-30 01:27:07	2012-10-30	11:27:07	VR2W-105217	A69-9001-1249	1	0
2012-10-30 01:51:33	2012-10-30	11:51:33	VR2W-105217	A69-9001-1249	1	0
2012-10-30 02:10:55	2012-10-30	12:10:55	VR2W-105217	A69-9001-1249	1	0
2012-10-30 03:07:01	2012-10-30	13:07:01	VR2W-105217	A69-9001-1249	1	0
2012-10-30 03:18:09	2012-10-30	13:18:09	VR2W-105217	A69-9001-1249	1	0
2012-10-30 03:41:22	2012-10-30	13:41:22	VR2W-105218	A69-9001-1249	1	0
2012-10-30 04:38:47	2012-10-30	14:38:47	VR2W-105217	A69-9001-1249	1	0
2012-10-30 05:03:33	2012-10-30	15:03:33	VR2W-105218	A69-9001-1249	1	0
2012-10-30 07:57:12	2012-10-30	17:57:12	VR2W-105217	A69-9001-1249	1	0
2012-10-31 04:24:50	2012-10-31	14:24:50	VR2W-105217	A69-9001-1249	1	0
2012-10-31 04:42:34	2012-10-31	14:42:34	VR2W-105217	A69-9001-1249	1	0
2012-10-31 04:45:51	2012-10-31	14:45:51	VR2W-105217	A69-9001-1249	1	0
2012-10-31 04:55:57	2012-10-31	14:55:57	VR2W-105217	A69-9001-1249	1	0
2012-10-31 05:48:55	2012-10-31	15:48:55	VR2W-105217	A69-9001-1249	1	0
2012-10-31 06:17:07	2012-10-31	16:17:07	VR2W-105217	A69-9001-1249	1	0
2012-10-31 06:21:47	2012-10-31	16:21:47	VR2W-105217	A69-9001-1249	1	0
2012-10-31 06:38:42	2012-10-31	16:38:42	VR2W-105217	A69-9001-1249	1	0
2012-10-31 22:42:23	2012-11-01	08:42:23	VR2W-105217	A69-9001-1249	1	0
2012-10-31 22:54:33	2012-11-01	08:54:33	VR2W-105217	A69-9001-1249	1	0
2012-11-01 02:52:25	2012-11-01	12:52:25	VR2W-105217	A69-9001-1249	1	0
2012-11-01 03:22:55	2012-11-01	13:22:55	VR2W-105217	A69-9001-1249	1	0
2012-11-01 03:58:27	2012-11-01	13:58:27	VR2W-105217	A69-9001-1249	1	0
2012-11-01 04:06:00	2012-11-01	14:06:00	VR2W-105217	A69-9001-1249	1	0
2012-11-01 04:13:20	2012-11-01	14:13:20	VR2W-105217	A69-9001-1249	1	0
2012-11-01 04:21:26	2012-11-01	14:21:26	VR2W-105217	A69-9001-1249	1	0
2012-11-01 04:37:41	2012-11-01	14:37:41	VR2W-105217	A69-9001-1249	1	0
2012-11-01 04:48:50	2012-11-01	14:48:50	VR2W-105217	A69-9001-1249	1	0
2012-11-01 04:52:59	2012-11-01	14:52:59	VR2W-105218	A69-9001-1249	1	0
2012-11-01 04:57:09	2012-11-01	14:57:09	VR2W-105217	A69-9001-1249	1	0
2012-11-01 05:01:08	2012-11-01	15:01:08	VR2W-105217	A69-9001-1249	1	0
2012-11-01 05:25:41	2012-11-01	15:25:41	VR2W-105217	A69-9001-1249	1	0
2012-11-01 08:04:05	2012-11-01	18:04:05	VR2W-105217	A69-9001-1249	1	0
2012-11-01 20:16:25	2012-11-02	06:16:25	VR2W-105217	A69-9001-1249	0	0
2012-11-01 20:20:36	2012-11-02	06:20:36	VR2W-105217	A69-9001-1249	0	0
2012-11-01 21:09:34	2012-11-02	07:09:34	VR2W-105217	A69-9001-1249	1	0
2012-11-02 00:21:06	2012-11-02	10:21:06	VR2W-105217	A69-9001-1249	1	0
2012-11-02 00:49:44	2012-11-02	10:49:44	VR2W-105217	A69-9001-1249	1	0
2012-11-02 00:57:58	2012-11-02	10:57:58	VR2W-105217	A69-9001-1249	1	0
2012-11-02 01:02:24	2012-11-02	11:02:24	VR2W-105217	A69-9001-1249	1	0
2012-11-02 02:01:13	2012-11-02	12:01:13	VR2W-105217	A69-9001-1249	1	0
2012-11-02 02:18:34	2012-11-02	12:18:34	VR2W-105217	A69-9001-1249	1	0
2012-11-02 02:23:27	2012-11-02	12:23:27	VR2W-105217	A69-9001-1249	1	0
2012-11-02 02:28:17	2012-11-02	12:28:17	VR2W-105217	A69-9001-1249	1	0
2012-11-02 02:37:35	2012-11-02	12:37:35	VR2W-105217	A69-9001-1249	1	0
2012-11-02 07:22:22	2012-11-02	17:22:22	VR2W-105217	A69-9001-1249	1	0
2012-11-02 20:03:06	2012-11-03	06:03:06	VR2W-105217	A69-9001-1249	0	0
2012-11-02 21:04:15	2012-11-03	07:04:15	VR2W-105217	A69-9001-1249	1	0
2012-11-02 21:07:37	2012-11-03	07:07:37	VR2W-105217	A69-9001-1249	1	0
2012-11-02 21:34:37	2012-11-03	07:34:37	VR2W-105217	A69-9001-1249	1	0
2012-11-02 21:38:58	2012-11-03	07:38:58	VR2W-105217	A69-9001-1249	1	0
2012-11-02 21:47:02	2012-11-03	07:47:02	VR2W-105217	A69-9001-1249	1	0
2012-11-02 21:54:46	2012-11-03	07:54:46	VR2W-105217	A69-9001-1249	1	0
2012-11-02 22:04:28	2012-11-03	08:04:28	VR2W-105217	A69-9001-1249	1	0
2012-11-02 22:13:42	2012-11-03	08:13:42	VR2W-105217	A69-9001-1249	1	0
2012-11-02 22:17:50	2012-11-03	08:17:50	VR2W-105217	A69-9001-1249	1	0
2012-11-02 22:21:12	2012-11-03	08:21:12	VR2W-105217	A69-9001-1249	1	0
2012-11-02 22:24:40	2012-11-03	08:24:40	VR2W-105217	A69-9001-1249	1	0
2012-11-02 22:32:24	2012-11-03	08:32:24	VR2W-105217	A69-9001-1249	1	0
2012-11-03 02:24:28	2012-11-03	12:24:28	VR2W-105217	A69-9001-1249	1	0
2012-11-03 07:30:50	2012-11-03	17:30:50	VR2W-105217	A69-9001-1249	1	0
2012-11-03 07:59:38	2012-11-03	17:59:38	VR2W-105217	A69-9001-1249	1	0
2012-11-03 20:30:54	2012-11-04	06:30:54	VR2W-105217	A69-9001-1249	1	0
2012-11-03 20:37:36	2012-11-04	06:37:36	VR2W-105217	A69-9001-1249	1	0
2012-11-03 20:44:53	2012-11-04	06:44:53	VR2W-105217	A69-9001-1249	1	0
2012-11-03 23:16:38	2012-11-04	09:16:38	VR2W-105217	A69-9001-1249	1	0
2012-11-03 23:25:00	2012-11-04	09:25:00	VR2W-105217	A69-9001-1249	1	0
2012-11-04 00:12:22	2012-11-04	10:12:22	VR2W-105217	A69-9001-1249	1	0
2012-11-04 03:50:51	2012-11-04	13:50:51	VR2W-105218	A69-9001-1249	1	0
2012-11-04 05:35:14	2012-11-04	15:35:14	VR2W-105217	A69-9001-1249	1	0
2012-11-04 21:08:54	2012-11-05	07:08:54	VR2W-105218	A69-9001-1249	1	0
2012-11-04 21:21:40	2012-11-05	07:21:40	VR2W-105217	A69-9001-1249	1	0
2012-11-04 21:45:32	2012-11-05	07:45:32	VR2W-105217	A69-9001-1249	1	0
2012-11-04 22:37:55	2012-11-05	08:37:55	VR2W-105217	A69-9001-1249	1	0
2012-11-04 22:41:17	2012-11-05	08:41:17	VR2W-105217	A69-9001-1249	1	0
2012-11-04 23:58:30	2012-11-05	09:58:30	VR2W-105217	A69-9001-1249	1	0
2012-11-05 00:02:40	2012-11-05	10:02:40	VR2W-105218	A69-9001-1249	1	0
2012-11-05 00:15:35	2012-11-05	10:15:35	VR2W-105217	A69-9001-1249	1	0
2012-11-05 00:20:11	2012-11-05	10:20:11	VR2W-105217	A69-9001-1249	1	0
2012-11-05 00:40:32	2012-11-05	10:40:32	VR2W-105217	A69-9001-1249	1	0
2012-11-05 00:47:13	2012-11-05	10:47:13	VR2W-105217	A69-9001-1249	1	0
2012-11-05 02:27:35	2012-11-05	12:27:35	VR2W-105221	A69-9001-1249	1	0
2012-11-05 03:22:52	2012-11-05	13:22:52	VR2W-105217	A69-9001-1249	1	0
2012-11-05 04:03:53	2012-11-05	14:03:53	VR2W-105217	A69-9001-1249	1	0
2012-11-05 04:12:30	2012-11-05	14:12:30	VR2W-105217	A69-9001-1249	1	0
2012-11-05 04:25:07	2012-11-05	14:25:07	VR2W-105217	A69-9001-1249	1	0
2012-11-05 20:40:17	2012-11-06	06:40:17	VR2W-105217	A69-9001-1249	1	0
2012-11-05 21:46:13	2012-11-06	07:46:13	VR2W-105217	A69-9001-1249	1	0
2012-11-05 22:28:02	2012-11-06	08:28:02	VR2W-105217	A69-9001-1249	1	0
2012-11-05 22:36:30	2012-11-06	08:36:30	VR2W-105217	A69-9001-1249	1	0
2012-11-05 22:48:00	2012-11-06	08:48:00	VR2W-105217	A69-9001-1249	1	0
2012-11-05 23:29:09	2012-11-06	09:29:09	VR2W-105217	A69-9001-1249	1	0
2012-11-05 23:33:43	2012-11-06	09:33:43	VR2W-105217	A69-9001-1249	1	0
2012-11-05 23:53:08	2012-11-06	09:53:08	VR2W-105217	A69-9001-1249	1	0
2012-11-06 00:25:59	2012-11-06	10:25:59	VR2W-105217	A69-9001-1249	1	0
2012-11-06 00:59:17	2012-11-06	10:59:17	VR2W-105217	A69-9001-1249	1	0
2012-11-06 01:16:35	2012-11-06	11:16:35	VR2W-105217	A69-9001-1249	1	0
2012-11-06 20:38:25	2012-11-07	06:38:25	VR2W-105217	A69-9001-1249	1	0
2012-11-06 20:57:41	2012-11-07	06:57:41	VR2W-105217	A69-9001-1249	1	0
2012-11-06 21:29:17	2012-11-07	07:29:17	VR2W-105217	A69-9001-1249	1	0
2012-11-06 22:03:30	2012-11-07	08:03:30	VR2W-105217	A69-9001-1249	1	0
2012-11-06 22:08:07	2012-11-07	08:08:07	VR2W-105217	A69-9001-1249	1	0
2012-11-06 22:12:23	2012-11-07	08:12:23	VR2W-105217	A69-9001-1249	1	0
2012-11-06 22:16:01	2012-11-07	08:16:01	VR2W-105217	A69-9001-1249	1	0
2012-11-06 23:16:52	2012-11-07	09:16:52	VR2W-105217	A69-9001-1249	1	0
2012-11-06 23:28:59	2012-11-07	09:28:59	VR2W-105217	A69-9001-1249	1	0
2012-11-06 23:32:19	2012-11-07	09:32:19	VR2W-105217	A69-9001-1249	1	0
2012-11-06 23:39:20	2012-11-07	09:39:20	VR2W-105217	A69-9001-1249	1	0
2012-11-06 23:43:15	2012-11-07	09:43:15	VR2W-105217	A69-9001-1249	1	0
2012-11-06 23:47:52	2012-11-07	09:47:52	VR2W-105217	A69-9001-1249	1	0
2012-11-06 23:55:49	2012-11-07	09:55:49	VR2W-105217	A69-9001-1249	1	0
2012-11-06 23:59:53	2012-11-07	09:59:53	VR2W-105217	A69-9001-1249	1	0
2012-11-07 00:04:46	2012-11-07	10:04:46	VR2W-105217	A69-9001-1249	1	0
2012-11-07 00:26:32	2012-11-07	10:26:32	VR2W-105217	A69-9001-1249	1	0
2012-11-07 00:30:12	2012-11-07	10:30:12	VR2W-105217	A69-9001-1249	1	0
2012-11-07 00:48:54	2012-11-07	10:48:54	VR2W-105217	A69-9001-1249	1	0
2012-11-07 00:53:40	2012-11-07	10:53:40	VR2W-105217	A69-9001-1249	1	0
2012-11-07 01:02:36	2012-11-07	11:02:36	VR2W-105217	A69-9001-1249	1	0
2012-11-07 01:06:20	2012-11-07	11:06:20	VR2W-105217	A69-9001-1249	1	0
2012-11-07 01:17:38	2012-11-07	11:17:38	VR2W-105217	A69-9001-1249	1	0
2012-11-07 01:21:42	2012-11-07	11:21:42	VR2W-105217	A69-9001-1249	1	0
2012-11-07 01:44:53	2012-11-07	11:44:53	VR2W-105217	A69-9001-1249	1	0
2012-11-07 01:56:02	2012-11-07	11:56:02	VR2W-105217	A69-9001-1249	1	0
2012-11-07 02:00:52	2012-11-07	12:00:52	VR2W-105217	A69-9001-1249	1	0
2012-11-07 02:05:36	2012-11-07	12:05:36	VR2W-105217	A69-9001-1249	1	0
2012-11-07 02:21:24	2012-11-07	12:21:24	VR2W-105217	A69-9001-1249	1	0
2012-11-07 02:25:25	2012-11-07	12:25:25	VR2W-105217	A69-9001-1249	1	0
2012-11-07 02:42:57	2012-11-07	12:42:57	VR2W-105217	A69-9001-1249	1	0
2012-11-07 02:47:14	2012-11-07	12:47:14	VR2W-105217	A69-9001-1249	1	0
2012-11-07 02:50:52	2012-11-07	12:50:52	VR2W-105217	A69-9001-1249	1	0
2012-11-07 03:04:17	2012-11-07	13:04:17	VR2W-105217	A69-9001-1249	1	0
2012-11-07 03:08:38	2012-11-07	13:08:38	VR2W-105217	A69-9001-1249	1	0
2012-11-07 03:28:49	2012-11-07	13:28:49	VR2W-105217	A69-9001-1249	1	0
2012-11-07 03:33:07	2012-11-07	13:33:07	VR2W-105217	A69-9001-1249	1	0
2012-11-07 04:11:07	2012-11-07	14:11:07	VR2W-105217	A69-9001-1249	1	0
2012-11-07 04:15:15	2012-11-07	14:15:15	VR2W-105217	A69-9001-1249	1	0
2012-11-07 20:42:52	2012-11-08	06:42:52	VR2W-105219	A69-9001-1249	1	0
2012-11-07 21:02:38	2012-11-08	07:02:38	VR2W-105217	A69-9001-1249	1	0
2012-11-07 22:01:12	2012-11-08	08:01:12	VR2W-105217	A69-9001-1249	1	0
2012-11-07 22:14:37	2012-11-08	08:14:37	VR2W-105217	A69-9001-1249	1	0
2012-11-07 22:24:06	2012-11-08	08:24:06	VR2W-105217	A69-9001-1249	1	0
2012-11-07 22:37:15	2012-11-08	08:37:15	VR2W-105217	A69-9001-1249	1	0
2012-11-07 22:45:49	2012-11-08	08:45:49	VR2W-105217	A69-9001-1249	1	0
2012-11-07 23:00:34	2012-11-08	09:00:34	VR2W-105217	A69-9001-1249	1	0
2012-11-07 23:45:05	2012-11-08	09:45:05	VR2W-105217	A69-9001-1249	1	0
2012-11-07 23:56:55	2012-11-08	09:56:55	VR2W-105217	A69-9001-1249	1	0
2012-11-08 00:10:02	2012-11-08	10:10:02	VR2W-105217	A69-9001-1249	1	0
2012-11-08 00:23:13	2012-11-08	10:23:13	VR2W-105217	A69-9001-1249	1	0
2012-11-08 00:27:19	2012-11-08	10:27:19	VR2W-105217	A69-9001-1249	1	0
2012-11-08 00:32:13	2012-11-08	10:32:13	VR2W-105217	A69-9001-1249	1	0
2012-11-08 00:37:27	2012-11-08	10:37:27	VR2W-105218	A69-9001-1249	1	0
2012-11-08 00:56:39	2012-11-08	10:56:39	VR2W-105217	A69-9001-1249	1	0
2012-11-08 01:10:12	2012-11-08	11:10:12	VR2W-105217	A69-9001-1249	1	0
2012-11-08 01:34:10	2012-11-08	11:34:10	VR2W-105217	A69-9001-1249	1	0
2012-11-08 01:54:44	2012-11-08	11:54:44	VR2W-105217	A69-9001-1249	1	0
2012-11-08 02:07:33	2012-11-08	12:07:33	VR2W-105217	A69-9001-1249	1	0
2012-11-08 02:15:12	2012-11-08	12:15:12	VR2W-105217	A69-9001-1249	1	0
2012-11-08 03:42:48	2012-11-08	13:42:48	VR2W-105218	A69-9001-1249	1	0
2012-11-08 03:58:16	2012-11-08	13:58:16	VR2W-105218	A69-9001-1249	1	0
2012-11-08 04:09:51	2012-11-08	14:09:51	VR2W-105217	A69-9001-1249	1	0
2012-11-08 04:13:09	2012-11-08	14:13:09	VR2W-105217	A69-9001-1249	1	0
2012-11-08 04:19:55	2012-11-08	14:19:55	VR2W-105217	A69-9001-1249	1	0
2012-11-08 04:36:30	2012-11-08	14:36:30	VR2W-105217	A69-9001-1249	1	0
2012-11-08 04:57:20	2012-11-08	14:57:20	VR2W-105217	A69-9001-1249	1	0
2012-11-08 05:04:13	2012-11-08	15:04:13	VR2W-105217	A69-9001-1249	1	0
2012-11-08 23:02:17	2012-11-09	09:02:17	VR2W-105217	A69-9001-1249	1	0
2012-11-08 23:33:24	2012-11-09	09:33:24	VR2W-105218	A69-9001-1249	1	0
2012-11-08 23:34:47	2012-11-09	09:34:47	VR2W-105219	A69-9001-1249	1	0
2012-11-08 23:40:45	2012-11-09	09:40:45	VR2W-105218	A69-9001-1249	1	0
2012-11-09 00:05:52	2012-11-09	10:05:52	VR2W-105217	A69-9001-1249	1	0
2012-11-09 00:13:32	2012-11-09	10:13:32	VR2W-105217	A69-9001-1249	1	0
2012-11-09 00:31:31	2012-11-09	10:31:31	VR2W-105217	A69-9001-1249	1	0
2012-11-09 01:06:34	2012-11-09	11:06:34	VR2W-105217	A69-9001-1249	1	0
2012-11-09 01:14:40	2012-11-09	11:14:40	VR2W-105217	A69-9001-1249	1	0
2012-11-09 01:18:22	2012-11-09	11:18:22	VR2W-105217	A69-9001-1249	1	0
2012-11-09 01:37:08	2012-11-09	11:37:08	VR2W-105217	A69-9001-1249	1	0
2012-11-09 01:40:24	2012-11-09	11:40:24	VR2W-105217	A69-9001-1249	1	0
2012-11-09 01:58:01	2012-11-09	11:58:01	VR2W-105217	A69-9001-1249	1	0
2012-11-09 02:06:59	2012-11-09	12:06:59	VR2W-105217	A69-9001-1249	1	0
2012-11-09 02:18:42	2012-11-09	12:18:42	VR2W-105217	A69-9001-1249	1	0
2012-11-09 02:27:42	2012-11-09	12:27:42	VR2W-105217	A69-9001-1249	1	0
2012-11-09 02:32:36	2012-11-09	12:32:36	VR2W-105217	A69-9001-1249	1	0
2012-11-09 02:47:01	2012-11-09	12:47:01	VR2W-105217	A69-9001-1249	1	0
2012-11-09 02:59:02	2012-11-09	12:59:02	VR2W-105217	A69-9001-1249	1	0
2012-11-09 03:19:10	2012-11-09	13:19:10	VR2W-105217	A69-9001-1249	1	0
2012-11-09 03:39:55	2012-11-09	13:39:55	VR2W-105217	A69-9001-1249	1	0
2012-11-09 03:46:57	2012-11-09	13:46:57	VR2W-105217	A69-9001-1249	1	0
