# Supplementary material for: Simulated Macro-Algal Outbreak Triggers a Large-Scale Response on Coral Reefs
Source: PLoS One. 2015 Jul 14;10(7):e0132895. doi: 10.1371/journal.pone.0132895 (PMC4501832; doi:10.1371/journal.pone.0132895)
Supplement: S1 Dataset — Data has been separated into three sub-folders; video data, visual transect data and individual fishes’ acoustic detection data. (ZIP) [file pone.0132895.s001.zip › Raw Data/Spatial/Scarid/Processed/Worked/1250TS.xlsx]

## Sheet: Sheet1
Count of ï»¿Date and Time (UTC)	Column Labels
Row Labels	VR2W-105214	VR2W-105216	VR2W-105218	VR2W-105219	VR2W-105221	Grand Total
2012-10-13				1		1
2012-10-14	1					1
2012-10-15	3				1	4
2012-10-16	2					2
2012-10-17		1	1			2
2012-10-18	1					1
2012-10-20	1					1
2012-10-21	1					1
2012-10-23	1					1
2012-10-25	1					1
2012-10-26	1					1
2012-10-28					1	1
2012-10-29	2					2
2012-10-31				1		1
2012-11-02	1					1
2012-11-03	1					1
2012-11-04	1					1
2012-11-06	3					3
2012-11-07	2					2
2012-11-08	2					2
Grand Total	24	1	1	2	2	30

## Sheet: Sheet2
Day/night code	1
Count of Day/night code	Column Labels
Row Labels	VR2W-105214	VR2W-105218	VR2W-105221	Grand Total
0	0.923077	0	0.0769231	1
2012-10-28	0	0	1	1
2012-10-29	1	0	0	1
2012-11-02	1	0	0	1
2012-11-03	1	0	0	1
2012-11-04	1	0	0	1
2012-11-06	1	0	0	1
2012-11-07	1	0	0	1
2012-11-08	1	0	0	1
1	0.923077	0.0769231	0	1
2012-10-14	1	0	0	1
2012-10-15	1	0	0	1
2012-10-16	1	0	0	1
2012-10-17	0	1	0	1
2012-10-18	1	0	0	1
2012-10-20	1	0	0	1
2012-10-21	1	0	0	1
2012-10-23	1	0	0	1
2012-10-25	1	0	0	1
2012-10-26	1	0	0	1
Grand Total	0.923077	0.0384615	0.0384615	1

## Sheet: 1250TS.csv
ï»¿Date and Time (UTC)	Date	time	Receiver	Transmitter	Day/night code	Treatment code		min	max
2012-10-12 20:10:13	2012-10-13	06:10:13	VR2W-105219	A69-9001-1250	0	1		2012-10-12	2012-10-26
2012-10-14 05:23:07	2012-10-14	15:23:07	VR2W-105214	A69-9001-1250	1	1
2012-10-14 20:15:37	2012-10-15	06:15:37	VR2W-105221	A69-9001-1250	0	1
2012-10-15 04:12:53	2012-10-15	14:12:53	VR2W-105214	A69-9001-1250	1	1
2012-10-15 05:22:54	2012-10-15	15:22:54	VR2W-105214	A69-9001-1250	1	1
2012-10-15 06:37:07	2012-10-15	16:37:07	VR2W-105214	A69-9001-1250	1	1
2012-10-16 03:24:59	2012-10-16	13:24:59	VR2W-105214	A69-9001-1250	1	1
2012-10-16 04:29:43	2012-10-16	14:29:43	VR2W-105214	A69-9001-1250	1	1
2012-10-16 20:24:36	2012-10-17	06:24:36	VR2W-105216	A69-9001-1250	0	1
2012-10-16 20:32:54	2012-10-17	06:32:54	VR2W-105218	A69-9001-1250	1	1
2012-10-18 05:37:46	2012-10-18	15:37:46	VR2W-105214	A69-9001-1250	1	1
2012-10-19 20:59:30	2012-10-20	06:59:30	VR2W-105214	A69-9001-1250	1	1
2012-10-21 03:04:22	2012-10-21	13:04:22	VR2W-105214	A69-9001-1250	1	1
2012-10-23 03:29:31	2012-10-23	13:29:31	VR2W-105214	A69-9001-1250	1	1
2012-10-25 00:53:38	2012-10-25	10:53:38	VR2W-105214	A69-9001-1250	1	1
2012-10-26 03:15:58	2012-10-26	13:15:58	VR2W-105214	A69-9001-1250	1	1
2012-10-27 21:07:08	2012-10-28	07:07:08	VR2W-105221	A69-9001-1250	1	0
2012-10-29 02:51:07	2012-10-29	12:51:07	VR2W-105214	A69-9001-1250	1	0
2012-10-29 03:53:21	2012-10-29	13:53:21	VR2W-105214	A69-9001-1250	1	0
2012-10-30 20:13:09	2012-10-31	06:13:09	VR2W-105219	A69-9001-1250	0	0
2012-11-01 21:09:26	2012-11-02	07:09:26	VR2W-105214	A69-9001-1250	1	0
2012-11-02 20:31:20	2012-11-03	06:31:20	VR2W-105214	A69-9001-1250	1	0
2012-11-04 07:47:21	2012-11-04	17:47:21	VR2W-105214	A69-9001-1250	1	0
2012-11-05 22:08:04	2012-11-06	08:08:04	VR2W-105214	A69-9001-1250	1	0
2012-11-06 04:26:17	2012-11-06	14:26:17	VR2W-105214	A69-9001-1250	1	0
2012-11-06 04:53:21	2012-11-06	14:53:21	VR2W-105214	A69-9001-1250	1	0
2012-11-07 03:23:37	2012-11-07	13:23:37	VR2W-105214	A69-9001-1250	1	0
2012-11-07 04:01:54	2012-11-07	14:01:54	VR2W-105214	A69-9001-1250	1	0
2012-11-08 01:32:19	2012-11-08	11:32:19	VR2W-105214	A69-9001-1250	1	0
2012-11-08 04:11:32	2012-11-08	14:11:32	VR2W-105214	A69-9001-1250	1	0
