# Supplementary material for: Simulated Macro-Algal Outbreak Triggers a Large-Scale Response on Coral Reefs
Source: PLoS One. 2015 Jul 14;10(7):e0132895. doi: 10.1371/journal.pone.0132895 (PMC4501832; doi:10.1371/journal.pone.0132895)
Supplement: S1 Dataset — Data has been separated into three sub-folders; video data, visual transect data and individual fishes’ acoustic detection data. (ZIP) [file pone.0132895.s001.zip › Raw Data/Spatial/Scarid/Processed/Worked/1251TS.xlsx]

## Sheet: Sheet1
Day/night code	1
Count of Day/night code	Column Labels
Row Labels	VR2W-105214	VR2W-105215	VR2W-105216	VR2W-105217	VR2W-105218	VR2W-105219	VR2W-105220	VR2W-105221	Grand Total
0	0.887097	0.0564516	0.016129	0.00806452	0.016129	0	0.00806452	0.00806452	1
2012-10-27	1	0	0	0	0	0	0	0	1
2012-10-28	0.818182	0.0909091	0	0	0.0909091	0	0	0	1
2012-10-29	0.666667	0.333333	0	0	0	0	0	0	1
2012-10-30	0.909091	0	0	0	0.0909091	0	0	0	1
2012-10-31	0.416667	0.333333	0	0.0833333	0	0	0.0833333	0.0833333	1
2012-11-01	1	0	0	0	0	0	0	0	1
2012-11-02	1	0	0	0	0	0	0	0	1
2012-11-03	1	0	0	0	0	0	0	0	1
2012-11-04	1	0	0	0	0	0	0	0	1
2012-11-05	1	0	0	0	0	0	0	0	1
2012-11-06	0.935484	0.0322581	0.0322581	0	0	0	0	0	1
2012-11-07	1	0	0	0	0	0	0	0	1
2012-11-08	0.666667	0	0.333333	0	0	0	0	0	1
2012-11-09	1	0	0	0	0	0	0	0	1
1	0.818182	0.123967	0	0	0.0330579	0.00826446	0.0165289	0	1
2012-10-12	0.9375	0.0625	0	0	0	0	0	0	1
2012-10-13	0.9	0	0	0	0	0	0.1	0	1
2012-10-14	0.75	0.166667	0	0	0.0833333	0	0	0	1
2012-10-15	0.666667	0.333333	0	0	0	0	0	0	1
2012-10-16	0.666667	0.166667	0	0	0	0.166667	0	0	1
2012-10-17	0.428571	0.142857	0	0	0.285714	0	0.142857	0	1
2012-10-18	1	0	0	0	0	0	0	0	1
2012-10-19	1	0	0	0	0	0	0	0	1
2012-10-20	0.5	0.5	0	0	0	0	0	0	1
2012-10-21	1	0	0	0	0	0	0	0	1
2012-10-22	0.285714	0.714286	0	0	0	0	0	0	1
2012-10-23	1	0	0	0	0	0	0	0	1
2012-10-24	0.857143	0	0	0	0.142857	0	0	0	1
2012-10-25	1	0	0	0	0	0	0	0	1
2012-10-26	1	0	0	0	0	0	0	0	1
Grand Total	0.853061	0.0897959	0.00816327	0.00408163	0.0244898	0.00408163	0.0122449	0.00408163	1

## Sheet: 1251TS.csv
ï»¿Date and Time (UTC)	date	Time	Receiver	Transmitter	Day/night code	Treatment code		min	max
2012-10-11 21:50:18	2012-10-12	07:50:18	VR2W-105214	A69-9001-1251	1	1		2012-10-12	2012-10-26
2012-10-11 22:52:06	2012-10-12	08:52:06	VR2W-105214	A69-9001-1251	1	1
2012-10-11 23:39:30	2012-10-12	09:39:30	VR2W-105214	A69-9001-1251	1	1
2012-10-12 00:04:16	2012-10-12	10:04:16	VR2W-105214	A69-9001-1251	1	1
2012-10-12 00:33:14	2012-10-12	10:33:14	VR2W-105214	A69-9001-1251	1	1
2012-10-12 00:41:45	2012-10-12	10:41:45	VR2W-105214	A69-9001-1251	1	1
2012-10-12 00:49:43	2012-10-12	10:49:43	VR2W-105214	A69-9001-1251	1	1
2012-10-12 02:06:15	2012-10-12	12:06:15	VR2W-105215	A69-9001-1251	1	1
2012-10-12 03:08:20	2012-10-12	13:08:20	VR2W-105214	A69-9001-1251	1	1
2012-10-12 03:11:54	2012-10-12	13:11:54	VR2W-105214	A69-9001-1251	1	1
2012-10-12 03:24:13	2012-10-12	13:24:13	VR2W-105214	A69-9001-1251	1	1
2012-10-12 03:53:25	2012-10-12	13:53:25	VR2W-105214	A69-9001-1251	1	1
2012-10-12 04:11:26	2012-10-12	14:11:26	VR2W-105214	A69-9001-1251	1	1
2012-10-12 04:19:58	2012-10-12	14:19:58	VR2W-105214	A69-9001-1251	1	1
2012-10-12 05:18:21	2012-10-12	15:18:21	VR2W-105214	A69-9001-1251	1	1
2012-10-12 05:46:45	2012-10-12	15:46:45	VR2W-105214	A69-9001-1251	1	1
2012-10-12 20:09:46	2012-10-13	06:09:46	VR2W-105215	A69-9001-1251	0	1
2012-10-12 21:37:26	2012-10-13	07:37:26	VR2W-105220	A69-9001-1251	1	1
2012-10-12 21:45:55	2012-10-13	07:45:55	VR2W-105214	A69-9001-1251	1	1
2012-10-12 22:25:11	2012-10-13	08:25:11	VR2W-105214	A69-9001-1251	1	1
2012-10-12 23:20:00	2012-10-13	09:20:00	VR2W-105214	A69-9001-1251	1	1
2012-10-13 00:41:29	2012-10-13	10:41:29	VR2W-105214	A69-9001-1251	1	1
2012-10-13 03:03:16	2012-10-13	13:03:16	VR2W-105214	A69-9001-1251	1	1
2012-10-13 03:12:29	2012-10-13	13:12:29	VR2W-105214	A69-9001-1251	1	1
2012-10-13 05:27:28	2012-10-13	15:27:28	VR2W-105214	A69-9001-1251	1	1
2012-10-13 05:32:07	2012-10-13	15:32:07	VR2W-105214	A69-9001-1251	1	1
2012-10-13 06:38:47	2012-10-13	16:38:47	VR2W-105214	A69-9001-1251	1	1
2012-10-13 22:03:38	2012-10-14	08:03:38	VR2W-105218	A69-9001-1251	1	1
2012-10-14 00:57:10	2012-10-14	10:57:10	VR2W-105214	A69-9001-1251	1	1
2012-10-14 01:36:07	2012-10-14	11:36:07	VR2W-105214	A69-9001-1251	1	1
2012-10-14 01:45:46	2012-10-14	11:45:46	VR2W-105214	A69-9001-1251	1	1
2012-10-14 01:50:25	2012-10-14	11:50:25	VR2W-105214	A69-9001-1251	1	1
2012-10-14 02:35:57	2012-10-14	12:35:57	VR2W-105214	A69-9001-1251	1	1
2012-10-14 02:40:00	2012-10-14	12:40:00	VR2W-105214	A69-9001-1251	1	1
2012-10-14 03:49:25	2012-10-14	13:49:25	VR2W-105214	A69-9001-1251	1	1
2012-10-14 03:53:16	2012-10-14	13:53:16	VR2W-105214	A69-9001-1251	1	1
2012-10-14 03:57:43	2012-10-14	13:57:43	VR2W-105214	A69-9001-1251	1	1
2012-10-14 06:53:19	2012-10-14	16:53:19	VR2W-105215	A69-9001-1251	1	1
2012-10-14 06:56:55	2012-10-14	16:56:55	VR2W-105215	A69-9001-1251	1	1
2012-10-14 20:20:29	2012-10-15	06:20:29	VR2W-105217	A69-9001-1251	0	1
2012-10-15 01:02:35	2012-10-15	11:02:35	VR2W-105215	A69-9001-1251	1	1
2012-10-15 01:10:29	2012-10-15	11:10:29	VR2W-105215	A69-9001-1251	1	1
2012-10-15 03:16:45	2012-10-15	13:16:45	VR2W-105214	A69-9001-1251	1	1
2012-10-15 03:23:36	2012-10-15	13:23:36	VR2W-105214	A69-9001-1251	1	1
2012-10-15 04:10:24	2012-10-15	14:10:24	VR2W-105214	A69-9001-1251	1	1
2012-10-15 04:38:04	2012-10-15	14:38:04	VR2W-105214	A69-9001-1251	1	1
2012-10-15 04:51:15	2012-10-15	14:51:15	VR2W-105215	A69-9001-1251	1	1
2012-10-15 05:01:56	2012-10-15	15:01:56	VR2W-105214	A69-9001-1251	1	1
2012-10-15 05:05:51	2012-10-15	15:05:51	VR2W-105214	A69-9001-1251	1	1
2012-10-15 20:03:08	2012-10-16	06:03:08	VR2W-105215	A69-9001-1251	0	1
2012-10-15 20:57:14	2012-10-16	06:57:14	VR2W-105219	A69-9001-1251	1	1
2012-10-16 00:49:31	2012-10-16	10:49:31	VR2W-105214	A69-9001-1251	1	1
2012-10-16 01:56:43	2012-10-16	11:56:43	VR2W-105214	A69-9001-1251	1	1
2012-10-16 03:23:20	2012-10-16	13:23:20	VR2W-105214	A69-9001-1251	1	1
2012-10-16 04:56:49	2012-10-16	14:56:49	VR2W-105214	A69-9001-1251	1	1
2012-10-16 05:21:40	2012-10-16	15:21:40	VR2W-105215	A69-9001-1251	1	1
2012-10-16 21:01:59	2012-10-17	07:01:59	VR2W-105215	A69-9001-1251	1	1
2012-10-16 21:20:50	2012-10-17	07:20:50	VR2W-105218	A69-9001-1251	1	1
2012-10-16 21:25:09	2012-10-17	07:25:09	VR2W-105220	A69-9001-1251	1	1
2012-10-16 22:20:40	2012-10-17	08:20:40	VR2W-105218	A69-9001-1251	1	1
2012-10-17 04:09:46	2012-10-17	14:09:46	VR2W-105214	A69-9001-1251	1	1
2012-10-17 04:32:33	2012-10-17	14:32:33	VR2W-105214	A69-9001-1251	1	1
2012-10-17 06:54:11	2012-10-17	16:54:11	VR2W-105214	A69-9001-1251	1	1
2012-10-17 22:35:32	2012-10-18	08:35:32	VR2W-105214	A69-9001-1251	1	1
2012-10-18 00:56:03	2012-10-18	10:56:03	VR2W-105214	A69-9001-1251	1	1
2012-10-18 02:18:41	2012-10-18	12:18:41	VR2W-105214	A69-9001-1251	1	1
2012-10-18 02:31:55	2012-10-18	12:31:55	VR2W-105214	A69-9001-1251	1	1
2012-10-18 03:31:41	2012-10-18	13:31:41	VR2W-105214	A69-9001-1251	1	1
2012-10-18 04:04:39	2012-10-18	14:04:39	VR2W-105214	A69-9001-1251	1	1
2012-10-18 04:37:30	2012-10-18	14:37:30	VR2W-105214	A69-9001-1251	1	1
2012-10-18 04:56:35	2012-10-18	14:56:35	VR2W-105214	A69-9001-1251	1	1
2012-10-18 05:04:06	2012-10-18	15:04:06	VR2W-105214	A69-9001-1251	1	1
2012-10-18 05:33:16	2012-10-18	15:33:16	VR2W-105214	A69-9001-1251	1	1
2012-10-19 06:21:29	2012-10-19	16:21:29	VR2W-105214	A69-9001-1251	1	1
2012-10-19 21:26:10	2012-10-20	07:26:10	VR2W-105214	A69-9001-1251	1	1
2012-10-20 03:49:26	2012-10-20	13:49:26	VR2W-105214	A69-9001-1251	1	1
2012-10-20 05:58:20	2012-10-20	15:58:20	VR2W-105215	A69-9001-1251	1	1
2012-10-20 07:16:27	2012-10-20	17:16:27	VR2W-105215	A69-9001-1251	1	1
2012-10-20 21:42:34	2012-10-21	07:42:34	VR2W-105214	A69-9001-1251	1	1
2012-10-20 23:58:45	2012-10-21	09:58:45	VR2W-105214	A69-9001-1251	1	1
2012-10-21 02:27:35	2012-10-21	12:27:35	VR2W-105214	A69-9001-1251	1	1
2012-10-21 03:06:25	2012-10-21	13:06:25	VR2W-105214	A69-9001-1251	1	1
2012-10-21 03:37:39	2012-10-21	13:37:39	VR2W-105214	A69-9001-1251	1	1
2012-10-21 03:50:49	2012-10-21	13:50:49	VR2W-105214	A69-9001-1251	1	1
2012-10-21 06:59:05	2012-10-21	16:59:05	VR2W-105214	A69-9001-1251	1	1
2012-10-21 20:19:34	2012-10-22	06:19:34	VR2W-105219	A69-9001-1251	0	1
2012-10-21 20:23:18	2012-10-22	06:23:18	VR2W-105219	A69-9001-1251	0	1
2012-10-21 22:09:55	2012-10-22	08:09:55	VR2W-105214	A69-9001-1251	1	1
2012-10-22 00:47:08	2012-10-22	10:47:08	VR2W-105215	A69-9001-1251	1	1
2012-10-22 00:54:30	2012-10-22	10:54:30	VR2W-105215	A69-9001-1251	1	1
2012-10-22 01:02:42	2012-10-22	11:02:42	VR2W-105215	A69-9001-1251	1	1
2012-10-22 01:07:06	2012-10-22	11:07:06	VR2W-105215	A69-9001-1251	1	1
2012-10-22 01:15:25	2012-10-22	11:15:25	VR2W-105215	A69-9001-1251	1	1
2012-10-22 03:50:15	2012-10-22	13:50:15	VR2W-105214	A69-9001-1251	1	1
2012-10-22 20:11:00	2012-10-23	06:11:00	VR2W-105218	A69-9001-1251	0	1
2012-10-22 21:26:57	2012-10-23	07:26:57	VR2W-105214	A69-9001-1251	1	1
2012-10-22 23:50:16	2012-10-23	09:50:16	VR2W-105214	A69-9001-1251	1	1
2012-10-23 00:38:27	2012-10-23	10:38:27	VR2W-105214	A69-9001-1251	1	1
2012-10-23 00:42:03	2012-10-23	10:42:03	VR2W-105214	A69-9001-1251	1	1
2012-10-23 00:46:02	2012-10-23	10:46:02	VR2W-105214	A69-9001-1251	1	1
2012-10-23 03:11:49	2012-10-23	13:11:49	VR2W-105214	A69-9001-1251	1	1
2012-10-23 04:16:05	2012-10-23	14:16:05	VR2W-105214	A69-9001-1251	1	1
2012-10-23 20:58:02	2012-10-24	06:58:02	VR2W-105218	A69-9001-1251	1	1
2012-10-23 22:01:46	2012-10-24	08:01:46	VR2W-105214	A69-9001-1251	1	1
2012-10-23 22:58:23	2012-10-24	08:58:23	VR2W-105214	A69-9001-1251	1	1
2012-10-23 23:22:31	2012-10-24	09:22:31	VR2W-105214	A69-9001-1251	1	1
2012-10-24 02:27:43	2012-10-24	12:27:43	VR2W-105214	A69-9001-1251	1	1
2012-10-24 04:21:04	2012-10-24	14:21:04	VR2W-105214	A69-9001-1251	1	1
2012-10-24 05:57:37	2012-10-24	15:57:37	VR2W-105214	A69-9001-1251	1	1
2012-10-24 19:54:43	2012-10-25	05:54:43	VR2W-105219	A69-9001-1251	0	1
2012-10-24 21:17:40	2012-10-25	07:17:40	VR2W-105214	A69-9001-1251	1	1
2012-10-24 22:03:06	2012-10-25	08:03:06	VR2W-105214	A69-9001-1251	1	1
2012-10-25 00:39:58	2012-10-25	10:39:58	VR2W-105214	A69-9001-1251	1	1
2012-10-25 00:44:22	2012-10-25	10:44:22	VR2W-105214	A69-9001-1251	1	1
2012-10-25 01:14:42	2012-10-25	11:14:42	VR2W-105214	A69-9001-1251	1	1
2012-10-25 01:28:03	2012-10-25	11:28:03	VR2W-105214	A69-9001-1251	1	1
2012-10-25 01:41:31	2012-10-25	11:41:31	VR2W-105214	A69-9001-1251	1	1
2012-10-25 01:52:49	2012-10-25	11:52:49	VR2W-105214	A69-9001-1251	1	1
2012-10-25 02:30:42	2012-10-25	12:30:42	VR2W-105214	A69-9001-1251	1	1
2012-10-25 02:42:56	2012-10-25	12:42:56	VR2W-105214	A69-9001-1251	1	1
2012-10-25 04:55:25	2012-10-25	14:55:25	VR2W-105214	A69-9001-1251	1	1
2012-10-25 05:30:45	2012-10-25	15:30:45	VR2W-105214	A69-9001-1251	1	1
2012-10-25 19:46:35	2012-10-26	05:46:35	VR2W-105215	A69-9001-1251	0	1
2012-10-25 23:13:18	2012-10-26	09:13:18	VR2W-105214	A69-9001-1251	1	1
2012-10-26 02:12:38	2012-10-26	12:12:38	VR2W-105214	A69-9001-1251	1	1
2012-10-26 02:23:40	2012-10-26	12:23:40	VR2W-105214	A69-9001-1251	1	1
2012-10-26 04:06:28	2012-10-26	14:06:28	VR2W-105214	A69-9001-1251	1	1
2012-10-26 04:36:51	2012-10-26	14:36:51	VR2W-105214	A69-9001-1251	1	1
2012-10-26 07:41:36	2012-10-26	17:41:36	VR2W-105214	A69-9001-1251	1	1
2012-10-26 16:58:21	2012-10-27	02:58:21	VR2W-105214	A69-9001-1251	0	0
2012-10-26 17:19:44	2012-10-27	03:19:44	VR2W-105214	A69-9001-1251	0	0
2012-10-26 17:57:40	2012-10-27	03:57:40	VR2W-105214	A69-9001-1251	0	0
2012-10-26 23:20:08	2012-10-27	09:20:08	VR2W-105214	A69-9001-1251	1	0
2012-10-26 23:23:49	2012-10-27	09:23:49	VR2W-105214	A69-9001-1251	1	0
2012-10-26 23:27:56	2012-10-27	09:27:56	VR2W-105214	A69-9001-1251	1	0
2012-10-27 01:11:08	2012-10-27	11:11:08	VR2W-105214	A69-9001-1251	1	0
2012-10-27 02:33:04	2012-10-27	12:33:04	VR2W-105214	A69-9001-1251	1	0
2012-10-27 02:36:39	2012-10-27	12:36:39	VR2W-105214	A69-9001-1251	1	0
2012-10-27 04:55:18	2012-10-27	14:55:18	VR2W-105214	A69-9001-1251	1	0
2012-10-27 05:02:07	2012-10-27	15:02:07	VR2W-105214	A69-9001-1251	1	0
2012-10-27 05:27:27	2012-10-27	15:27:27	VR2W-105214	A69-9001-1251	1	0
2012-10-27 21:15:26	2012-10-28	07:15:26	VR2W-105218	A69-9001-1251	1	0
2012-10-27 21:35:04	2012-10-28	07:35:04	VR2W-105215	A69-9001-1251	1	0
2012-10-28 00:21:56	2012-10-28	10:21:56	VR2W-105214	A69-9001-1251	1	0
2012-10-28 00:30:43	2012-10-28	10:30:43	VR2W-105214	A69-9001-1251	1	0
2012-10-28 00:48:56	2012-10-28	10:48:56	VR2W-105214	A69-9001-1251	1	0
2012-10-28 01:49:44	2012-10-28	11:49:44	VR2W-105214	A69-9001-1251	1	0
2012-10-28 02:35:27	2012-10-28	12:35:27	VR2W-105214	A69-9001-1251	1	0
2012-10-28 02:39:21	2012-10-28	12:39:21	VR2W-105214	A69-9001-1251	1	0
2012-10-28 03:55:40	2012-10-28	13:55:40	VR2W-105214	A69-9001-1251	1	0
2012-10-28 06:13:13	2012-10-28	16:13:13	VR2W-105214	A69-9001-1251	1	0
2012-10-28 06:25:50	2012-10-28	16:25:50	VR2W-105214	A69-9001-1251	1	0
2012-10-28 22:51:43	2012-10-29	08:51:43	VR2W-105214	A69-9001-1251	1	0
2012-10-29 02:52:07	2012-10-29	12:52:07	VR2W-105215	A69-9001-1251	1	0
2012-10-29 07:59:16	2012-10-29	17:59:16	VR2W-105214	A69-9001-1251	1	0
2012-10-29 21:51:18	2012-10-30	07:51:18	VR2W-105218	A69-9001-1251	1	0
2012-10-29 23:11:30	2012-10-30	09:11:30	VR2W-105214	A69-9001-1251	1	0
2012-10-29 23:51:23	2012-10-30	09:51:23	VR2W-105214	A69-9001-1251	1	0
2012-10-30 01:21:04	2012-10-30	11:21:04	VR2W-105214	A69-9001-1251	1	0
2012-10-30 02:29:30	2012-10-30	12:29:30	VR2W-105214	A69-9001-1251	1	0
2012-10-30 02:56:25	2012-10-30	12:56:25	VR2W-105214	A69-9001-1251	1	0
2012-10-30 03:14:28	2012-10-30	13:14:28	VR2W-105214	A69-9001-1251	1	0
2012-10-30 03:26:02	2012-10-30	13:26:02	VR2W-105214	A69-9001-1251	1	0
2012-10-30 03:43:21	2012-10-30	13:43:21	VR2W-105214	A69-9001-1251	1	0
2012-10-30 04:13:16	2012-10-30	14:13:16	VR2W-105214	A69-9001-1251	1	0
2012-10-30 05:39:10	2012-10-30	15:39:10	VR2W-105214	A69-9001-1251	1	0
2012-10-30 20:52:13	2012-10-31	06:52:13	VR2W-105217	A69-9001-1251	1	0
2012-10-30 20:57:52	2012-10-31	06:57:52	VR2W-105220	A69-9001-1251	1	0
2012-10-30 20:59:44	2012-10-31	06:59:44	VR2W-105221	A69-9001-1251	1	0
2012-10-30 22:46:27	2012-10-31	08:46:27	VR2W-105215	A69-9001-1251	1	0
2012-10-30 23:08:34	2012-10-31	09:08:34	VR2W-105215	A69-9001-1251	1	0
2012-10-30 23:16:52	2012-10-31	09:16:52	VR2W-105215	A69-9001-1251	1	0
2012-10-31 04:58:30	2012-10-31	14:58:30	VR2W-105214	A69-9001-1251	1	0
2012-10-31 05:02:36	2012-10-31	15:02:36	VR2W-105214	A69-9001-1251	1	0
2012-10-31 05:39:30	2012-10-31	15:39:30	VR2W-105214	A69-9001-1251	1	0
2012-10-31 05:55:27	2012-10-31	15:55:27	VR2W-105214	A69-9001-1251	1	0
2012-10-31 05:59:17	2012-10-31	15:59:17	VR2W-105214	A69-9001-1251	1	0
2012-10-31 07:35:09	2012-10-31	17:35:09	VR2W-105215	A69-9001-1251	1	0
2012-10-31 21:06:14	2012-11-01	07:06:14	VR2W-105214	A69-9001-1251	1	0
2012-10-31 21:17:28	2012-11-01	07:17:28	VR2W-105214	A69-9001-1251	1	0
2012-10-31 22:23:37	2012-11-01	08:23:37	VR2W-105214	A69-9001-1251	1	0
2012-11-01 20:17:58	2012-11-02	06:17:58	VR2W-105214	A69-9001-1251	0	0
2012-11-01 20:29:38	2012-11-02	06:29:38	VR2W-105214	A69-9001-1251	0	0
2012-11-01 21:52:13	2012-11-02	07:52:13	VR2W-105214	A69-9001-1251	1	0
2012-11-02 02:58:24	2012-11-02	12:58:24	VR2W-105214	A69-9001-1251	1	0
2012-11-02 05:03:28	2012-11-02	15:03:28	VR2W-105214	A69-9001-1251	1	0
2012-11-02 05:39:40	2012-11-02	15:39:40	VR2W-105214	A69-9001-1251	1	0
2012-11-02 06:41:34	2012-11-02	16:41:34	VR2W-105214	A69-9001-1251	1	0
2012-11-02 06:49:47	2012-11-02	16:49:47	VR2W-105214	A69-9001-1251	1	0
2012-11-02 07:15:04	2012-11-02	17:15:04	VR2W-105214	A69-9001-1251	1	0
2012-11-02 20:30:09	2012-11-03	06:30:09	VR2W-105214	A69-9001-1251	1	0
2012-11-03 00:53:32	2012-11-03	10:53:32	VR2W-105214	A69-9001-1251	1	0
2012-11-03 01:38:42	2012-11-03	11:38:42	VR2W-105214	A69-9001-1251	1	0
2012-11-03 03:14:23	2012-11-03	13:14:23	VR2W-105214	A69-9001-1251	1	0
2012-11-03 04:55:01	2012-11-03	14:55:01	VR2W-105214	A69-9001-1251	1	0
2012-11-03 05:03:19	2012-11-03	15:03:19	VR2W-105214	A69-9001-1251	1	0
2012-11-03 05:26:31	2012-11-03	15:26:31	VR2W-105214	A69-9001-1251	1	0
2012-11-03 05:40:37	2012-11-03	15:40:37	VR2W-105214	A69-9001-1251	1	0
2012-11-03 07:27:16	2012-11-03	17:27:16	VR2W-105214	A69-9001-1251	1	0
2012-11-03 07:56:35	2012-11-03	17:56:35	VR2W-105214	A69-9001-1251	1	0
2012-11-03 20:16:36	2012-11-04	06:16:36	VR2W-105214	A69-9001-1251	0	0
2012-11-03 21:28:44	2012-11-04	07:28:44	VR2W-105214	A69-9001-1251	1	0
2012-11-03 21:51:03	2012-11-04	07:51:03	VR2W-105214	A69-9001-1251	1	0
2012-11-04 03:54:26	2012-11-04	13:54:26	VR2W-105214	A69-9001-1251	1	0
2012-11-04 06:17:51	2012-11-04	16:17:51	VR2W-105214	A69-9001-1251	1	0
2012-11-04 07:07:54	2012-11-04	17:07:54	VR2W-105214	A69-9001-1251	1	0
2012-11-04 20:11:52	2012-11-05	06:11:52	VR2W-105214	A69-9001-1251	0	0
2012-11-04 22:16:00	2012-11-05	08:16:00	VR2W-105214	A69-9001-1251	1	0
2012-11-04 22:50:04	2012-11-05	08:50:04	VR2W-105214	A69-9001-1251	1	0
2012-11-04 23:01:14	2012-11-05	09:01:14	VR2W-105214	A69-9001-1251	1	0
2012-11-04 23:06:06	2012-11-05	09:06:06	VR2W-105214	A69-9001-1251	1	0
2012-11-05 00:11:18	2012-11-05	10:11:18	VR2W-105214	A69-9001-1251	1	0
2012-11-05 00:15:46	2012-11-05	10:15:46	VR2W-105214	A69-9001-1251	1	0
2012-11-05 01:38:55	2012-11-05	11:38:55	VR2W-105214	A69-9001-1251	1	0
2012-11-05 01:59:16	2012-11-05	11:59:16	VR2W-105214	A69-9001-1251	1	0
2012-11-05 02:11:26	2012-11-05	12:11:26	VR2W-105214	A69-9001-1251	1	0
2012-11-05 02:14:49	2012-11-05	12:14:49	VR2W-105214	A69-9001-1251	1	0
2012-11-05 04:56:22	2012-11-05	14:56:22	VR2W-105214	A69-9001-1251	1	0
2012-11-05 05:40:35	2012-11-05	15:40:35	VR2W-105214	A69-9001-1251	1	0
2012-11-05 20:59:57	2012-11-06	06:59:57	VR2W-105214	A69-9001-1251	1	0
2012-11-05 21:16:47	2012-11-06	07:16:47	VR2W-105215	A69-9001-1251	1	0
2012-11-05 21:42:54	2012-11-06	07:42:54	VR2W-105216	A69-9001-1251	1	0
2012-11-05 22:05:59	2012-11-06	08:05:59	VR2W-105214	A69-9001-1251	1	0
2012-11-05 22:12:37	2012-11-06	08:12:37	VR2W-105214	A69-9001-1251	1	0
2012-11-05 22:16:02	2012-11-06	08:16:02	VR2W-105214	A69-9001-1251	1	0
2012-11-05 22:23:28	2012-11-06	08:23:28	VR2W-105214	A69-9001-1251	1	0
2012-11-05 22:27:58	2012-11-06	08:27:58	VR2W-105214	A69-9001-1251	1	0
2012-11-05 22:32:02	2012-11-06	08:32:02	VR2W-105214	A69-9001-1251	1	0
2012-11-05 22:36:53	2012-11-06	08:36:53	VR2W-105214	A69-9001-1251	1	0
2012-11-05 22:41:42	2012-11-06	08:41:42	VR2W-105214	A69-9001-1251	1	0
2012-11-05 22:46:25	2012-11-06	08:46:25	VR2W-105214	A69-9001-1251	1	0
2012-11-05 22:50:56	2012-11-06	08:50:56	VR2W-105214	A69-9001-1251	1	0
2012-11-05 23:23:40	2012-11-06	09:23:40	VR2W-105214	A69-9001-1251	1	0
2012-11-05 23:27:41	2012-11-06	09:27:41	VR2W-105214	A69-9001-1251	1	0
2012-11-05 23:32:25	2012-11-06	09:32:25	VR2W-105214	A69-9001-1251	1	0
2012-11-05 23:52:30	2012-11-06	09:52:30	VR2W-105214	A69-9001-1251	1	0
2012-11-05 23:55:51	2012-11-06	09:55:51	VR2W-105214	A69-9001-1251	1	0
2012-11-06 00:06:53	2012-11-06	10:06:53	VR2W-105214	A69-9001-1251	1	0
2012-11-06 00:11:35	2012-11-06	10:11:35	VR2W-105214	A69-9001-1251	1	0
2012-11-06 00:52:27	2012-11-06	10:52:27	VR2W-105214	A69-9001-1251	1	0
2012-11-06 01:39:14	2012-11-06	11:39:14	VR2W-105214	A69-9001-1251	1	0
2012-11-06 02:01:35	2012-11-06	12:01:35	VR2W-105214	A69-9001-1251	1	0
2012-11-06 02:25:15	2012-11-06	12:25:15	VR2W-105214	A69-9001-1251	1	0
2012-11-06 02:33:29	2012-11-06	12:33:29	VR2W-105214	A69-9001-1251	1	0
2012-11-06 03:16:48	2012-11-06	13:16:48	VR2W-105214	A69-9001-1251	1	0
2012-11-06 03:25:53	2012-11-06	13:25:53	VR2W-105214	A69-9001-1251	1	0
2012-11-06 03:54:11	2012-11-06	13:54:11	VR2W-105214	A69-9001-1251	1	0
2012-11-06 04:18:35	2012-11-06	14:18:35	VR2W-105214	A69-9001-1251	1	0
2012-11-06 04:26:32	2012-11-06	14:26:32	VR2W-105214	A69-9001-1251	1	0
2012-11-06 04:30:34	2012-11-06	14:30:34	VR2W-105214	A69-9001-1251	1	0
2012-11-06 10:27:09	2012-11-06	20:27:09	VR2W-105214	A69-9001-1251	0	0
2012-11-06 10:31:42	2012-11-06	20:31:42	VR2W-105214	A69-9001-1251	0	0
2012-11-06 10:35:51	2012-11-06	20:35:51	VR2W-105214	A69-9001-1251	0	0
2012-11-06 10:39:14	2012-11-06	20:39:14	VR2W-105214	A69-9001-1251	0	0
2012-11-06 10:42:45	2012-11-06	20:42:45	VR2W-105214	A69-9001-1251	0	0
2012-11-06 10:46:31	2012-11-06	20:46:31	VR2W-105214	A69-9001-1251	0	0
2012-11-06 10:50:46	2012-11-06	20:50:46	VR2W-105214	A69-9001-1251	0	0
2012-11-06 10:54:22	2012-11-06	20:54:22	VR2W-105214	A69-9001-1251	0	0
2012-11-06 10:58:18	2012-11-06	20:58:18	VR2W-105214	A69-9001-1251	0	0
2012-11-06 11:02:54	2012-11-06	21:02:54	VR2W-105214	A69-9001-1251	0	0
2012-11-06 11:07:10	2012-11-06	21:07:10	VR2W-105214	A69-9001-1251	0	0
2012-11-06 11:10:47	2012-11-06	21:10:47	VR2W-105214	A69-9001-1251	0	0
2012-11-06 11:14:46	2012-11-06	21:14:46	VR2W-105214	A69-9001-1251	0	0
2012-11-06 11:19:27	2012-11-06	21:19:27	VR2W-105214	A69-9001-1251	0	0
2012-11-06 11:23:54	2012-11-06	21:23:54	VR2W-105214	A69-9001-1251	0	0
2012-11-06 11:27:52	2012-11-06	21:27:52	VR2W-105214	A69-9001-1251	0	0
2012-11-06 11:32:32	2012-11-06	21:32:32	VR2W-105214	A69-9001-1251	0	0
2012-11-06 22:02:04	2012-11-07	08:02:04	VR2W-105214	A69-9001-1251	1	0
2012-11-06 22:09:54	2012-11-07	08:09:54	VR2W-105214	A69-9001-1251	1	0
2012-11-07 20:04:31	2012-11-08	06:04:31	VR2W-105222	A69-9001-1251	0	0
2012-11-07 20:56:23	2012-11-08	06:56:23	VR2W-105216	A69-9001-1251	1	0
2012-11-08 00:50:43	2012-11-08	10:50:43	VR2W-105214	A69-9001-1251	1	0
2012-11-08 04:14:32	2012-11-08	14:14:32	VR2W-105214	A69-9001-1251	1	0
2012-11-09 00:06:16	2012-11-09	10:06:16	VR2W-105214	A69-9001-1251	1	0
2012-11-09 00:33:45	2012-11-09	10:33:45	VR2W-105214	A69-9001-1251	1	0
2012-11-09 00:50:54	2012-11-09	10:50:54	VR2W-105214	A69-9001-1251	1	0
2012-11-09 02:47:07	2012-11-09	12:47:07	VR2W-105214	A69-9001-1251	1	0
2012-11-09 06:56:20	2012-11-09	16:56:20	VR2W-105214	A69-9001-1251	1	0
