# Supplementary material for: Simulated Macro-Algal Outbreak Triggers a Large-Scale Response on Coral Reefs
Source: PLoS One. 2015 Jul 14;10(7):e0132895. doi: 10.1371/journal.pone.0132895 (PMC4501832; doi:10.1371/journal.pone.0132895)
Supplement: S1 Dataset — Data has been separated into three sub-folders; video data, visual transect data and individual fishes’ acoustic detection data. (ZIP) [file pone.0132895.s001.zip › Raw Data/Spatial/Scarid/Processed/Worked/1252TS.xlsx]

## Sheet: Sheet1
Day/night code	(All)
Count of Day/night code	Column Labels
Row Labels	VR2W-105213	VR2W-105214	VR2W-105215	VR2W-105216	VR2W-105217	VR2W-105218	VR2W-105219	VR2W-105220	VR2W-105221	Grand Total
0	0.00311526	0.579439	0.395639	0.00623053	0	0.00311526	0.00934579	0	0.00311526	1
2012-10-27	0	0.392857	0.571429	0	0	0	0.0357143	0	0	1
2012-10-28	0	0.787879	0.181818	0	0	0	0.030303	0	0	1
2012-10-29	0	0.217391	0.782609	0	0	0	0	0	0	1
2012-10-30	0	0.103448	0.793103	0	0	0.0344828	0.0344828	0	0.0344828	1
2012-10-31	0	0.0714286	0.928571	0	0	0	0	0	0	1
2012-11-01	0	0	0.958333	0.0416667	0	0	0	0	0	1
2012-11-02	0	0.357143	0.642857	0	0	0	0	0	0	1
2012-11-03	0.0555556	0.833333	0.111111	0	0	0	0	0	0	1
2012-11-04	0	0.95	0.05	0	0	0	0	0	0	1
2012-11-05	0	1	0	0	0	0	0	0	0	1
2012-11-06	0	0.954545	0.0454545	0	0	0	0	0	0	1
2012-11-07	0	0.8	0.2	0	0	0	0	0	0	1
2012-11-08	0	1	0	0	0	0	0	0	0	1
2012-11-09	0	0.906977	0.0697674	0.0232558	0	0	0	0	0	1
1	0.004329	0.588745	0.372294	0.012987	0.004329	0.004329	0.004329	0.00865801	0	1
2012-10-12	0.0416667	0.541667	0.375	0.0416667	0	0	0	0	0	1
2012-10-13	0	0.695652	0.304348	0	0	0	0	0	0	1
2012-10-14	0	0.692308	0.269231	0	0	0	0	0.0384615	0	1
2012-10-15	0	0.5625	0.375	0.0625	0	0	0	0	0	1
2012-10-16	0	0.727273	0.0909091	0	0	0.0909091	0	0.0909091	0	1
2012-10-17	0	0.666667	0.333333	0	0	0	0	0	0	1
2012-10-18	0	0.928571	0.0714286	0	0	0	0	0	0	1
2012-10-19	0	0.4	0.6	0	0	0	0	0	0	1
2012-10-20	0	0.5	0.5	0	0	0	0	0	0	1
2012-10-21	0	0.583333	0.416667	0	0	0	0	0	0	1
2012-10-22	0	0.142857	0.857143	0	0	0	0	0	0	1
2012-10-23	0	0.727273	0.181818	0.0454545	0.0454545	0	0	0	0	1
2012-10-24	0	0.285714	0.714286	0	0	0	0	0	0	1
2012-10-25	0	0.466667	0.466667	0	0	0	0.0666667	0	0	1
2012-10-26	0	0.75	0.25	0	0	0	0	0	0	1
Grand Total	0.00362319	0.583333	0.38587	0.00905797	0.00181159	0.00362319	0.00724638	0.00362319	0.00181159	1

## Sheet: 1252TS.csv
ï»¿Date and Time (UTC)	date	time	Receiver	Transmitter	Day/night code	Treatment code		min	max
2012-10-11 20:37:05	2012-10-12	06:37:05	VR2W-105215	A69-9001-1252	1	1		2012-10-12	2012-10-26
2012-10-11 20:44:53	2012-10-12	06:44:53	VR2W-105216	A69-9001-1252	1	1
2012-10-11 21:53:38	2012-10-12	07:53:38	VR2W-105214	A69-9001-1252	1	1
2012-10-11 21:57:43	2012-10-12	07:57:43	VR2W-105214	A69-9001-1252	1	1
2012-10-11 22:23:04	2012-10-12	08:23:04	VR2W-105215	A69-9001-1252	1	1
2012-10-11 22:31:37	2012-10-12	08:31:37	VR2W-105213	A69-9001-1252	1	1
2012-10-11 22:38:46	2012-10-12	08:38:46	VR2W-105214	A69-9001-1252	1	1
2012-10-11 23:36:29	2012-10-12	09:36:29	VR2W-105214	A69-9001-1252	1	1
2012-10-12 00:20:34	2012-10-12	10:20:34	VR2W-105215	A69-9001-1252	1	1
2012-10-12 00:49:03	2012-10-12	10:49:03	VR2W-105214	A69-9001-1252	1	1
2012-10-12 01:20:42	2012-10-12	11:20:42	VR2W-105215	A69-9001-1252	1	1
2012-10-12 01:29:32	2012-10-12	11:29:32	VR2W-105215	A69-9001-1252	1	1
2012-10-12 02:12:26	2012-10-12	12:12:26	VR2W-105215	A69-9001-1252	1	1
2012-10-12 02:46:33	2012-10-12	12:46:33	VR2W-105214	A69-9001-1252	1	1
2012-10-12 03:28:45	2012-10-12	13:28:45	VR2W-105214	A69-9001-1252	1	1
2012-10-12 03:39:50	2012-10-12	13:39:50	VR2W-105214	A69-9001-1252	1	1
2012-10-12 03:43:11	2012-10-12	13:43:11	VR2W-105214	A69-9001-1252	1	1
2012-10-12 04:10:39	2012-10-12	14:10:39	VR2W-105214	A69-9001-1252	1	1
2012-10-12 04:28:59	2012-10-12	14:28:59	VR2W-105215	A69-9001-1252	1	1
2012-10-12 04:36:37	2012-10-12	14:36:37	VR2W-105215	A69-9001-1252	1	1
2012-10-12 04:53:16	2012-10-12	14:53:16	VR2W-105214	A69-9001-1252	1	1
2012-10-12 05:20:38	2012-10-12	15:20:38	VR2W-105214	A69-9001-1252	1	1
2012-10-12 05:59:42	2012-10-12	15:59:42	VR2W-105214	A69-9001-1252	1	1
2012-10-12 07:50:27	2012-10-12	17:50:27	VR2W-105215	A69-9001-1252	1	1
2012-10-12 19:59:01	2012-10-13	05:59:01	VR2W-105214	A69-9001-1252	0	1
2012-10-12 21:37:23	2012-10-13	07:37:23	VR2W-105214	A69-9001-1252	1	1
2012-10-12 23:05:18	2012-10-13	09:05:18	VR2W-105214	A69-9001-1252	1	1
2012-10-13 00:02:43	2012-10-13	10:02:43	VR2W-105214	A69-9001-1252	1	1
2012-10-13 00:40:11	2012-10-13	10:40:11	VR2W-105215	A69-9001-1252	1	1
2012-10-13 01:39:22	2012-10-13	11:39:22	VR2W-105215	A69-9001-1252	1	1
2012-10-13 02:12:38	2012-10-13	12:12:38	VR2W-105214	A69-9001-1252	1	1
2012-10-13 02:26:55	2012-10-13	12:26:55	VR2W-105215	A69-9001-1252	1	1
2012-10-13 02:53:01	2012-10-13	12:53:01	VR2W-105215	A69-9001-1252	1	1
2012-10-13 03:21:39	2012-10-13	13:21:39	VR2W-105214	A69-9001-1252	1	1
2012-10-13 03:35:59	2012-10-13	13:35:59	VR2W-105215	A69-9001-1252	1	1
2012-10-13 04:00:19	2012-10-13	14:00:19	VR2W-105215	A69-9001-1252	1	1
2012-10-13 04:27:16	2012-10-13	14:27:16	VR2W-105214	A69-9001-1252	1	1
2012-10-13 04:32:08	2012-10-13	14:32:08	VR2W-105214	A69-9001-1252	1	1
2012-10-13 04:50:06	2012-10-13	14:50:06	VR2W-105214	A69-9001-1252	1	1
2012-10-13 04:54:49	2012-10-13	14:54:49	VR2W-105214	A69-9001-1252	1	1
2012-10-13 05:10:02	2012-10-13	15:10:02	VR2W-105214	A69-9001-1252	1	1
2012-10-13 05:20:43	2012-10-13	15:20:43	VR2W-105214	A69-9001-1252	1	1
2012-10-13 06:53:54	2012-10-13	16:53:54	VR2W-105215	A69-9001-1252	1	1
2012-10-13 07:58:15	2012-10-13	17:58:15	VR2W-105214	A69-9001-1252	1	1
2012-10-13 11:37:23	2012-10-13	21:37:23	VR2W-105214	A69-9001-1252	0	1
2012-10-13 11:41:52	2012-10-13	21:41:52	VR2W-105214	A69-9001-1252	0	1
2012-10-13 11:45:54	2012-10-13	21:45:54	VR2W-105214	A69-9001-1252	0	1
2012-10-13 20:57:54	2012-10-14	06:57:54	VR2W-105220	A69-9001-1252	1	1
2012-10-13 23:31:15	2012-10-14	09:31:15	VR2W-105215	A69-9001-1252	1	1
2012-10-14 00:01:24	2012-10-14	10:01:24	VR2W-105214	A69-9001-1252	1	1
2012-10-14 00:17:20	2012-10-14	10:17:20	VR2W-105214	A69-9001-1252	1	1
2012-10-14 00:55:59	2012-10-14	10:55:59	VR2W-105214	A69-9001-1252	1	1
2012-10-14 01:04:23	2012-10-14	11:04:23	VR2W-105214	A69-9001-1252	1	1
2012-10-14 01:34:36	2012-10-14	11:34:36	VR2W-105214	A69-9001-1252	1	1
2012-10-14 01:42:32	2012-10-14	11:42:32	VR2W-105214	A69-9001-1252	1	1
2012-10-14 02:17:37	2012-10-14	12:17:37	VR2W-105215	A69-9001-1252	1	1
2012-10-14 02:20:57	2012-10-14	12:20:57	VR2W-105215	A69-9001-1252	1	1
2012-10-14 02:39:34	2012-10-14	12:39:34	VR2W-105214	A69-9001-1252	1	1
2012-10-14 03:10:51	2012-10-14	13:10:51	VR2W-105214	A69-9001-1252	1	1
2012-10-14 03:14:25	2012-10-14	13:14:25	VR2W-105214	A69-9001-1252	1	1
2012-10-14 03:18:18	2012-10-14	13:18:18	VR2W-105214	A69-9001-1252	1	1
2012-10-14 04:23:29	2012-10-14	14:23:29	VR2W-105214	A69-9001-1252	1	1
2012-10-14 04:34:16	2012-10-14	14:34:16	VR2W-105214	A69-9001-1252	1	1
2012-10-14 04:41:25	2012-10-14	14:41:25	VR2W-105214	A69-9001-1252	1	1
2012-10-14 04:45:33	2012-10-14	14:45:33	VR2W-105214	A69-9001-1252	1	1
2012-10-14 04:55:45	2012-10-14	14:55:45	VR2W-105214	A69-9001-1252	1	1
2012-10-14 05:07:13	2012-10-14	15:07:13	VR2W-105214	A69-9001-1252	1	1
2012-10-14 05:32:11	2012-10-14	15:32:11	VR2W-105214	A69-9001-1252	1	1
2012-10-14 05:43:26	2012-10-14	15:43:26	VR2W-105214	A69-9001-1252	1	1
2012-10-14 06:54:08	2012-10-14	16:54:08	VR2W-105215	A69-9001-1252	1	1
2012-10-14 07:21:48	2012-10-14	17:21:48	VR2W-105215	A69-9001-1252	1	1
2012-10-14 07:50:28	2012-10-14	17:50:28	VR2W-105215	A69-9001-1252	1	1
2012-10-14 07:54:31	2012-10-14	17:54:31	VR2W-105215	A69-9001-1252	1	1
2012-10-14 20:45:38	2012-10-15	06:45:38	VR2W-105216	A69-9001-1252	1	1
2012-10-14 23:23:28	2012-10-15	09:23:28	VR2W-105215	A69-9001-1252	1	1
2012-10-14 23:35:33	2012-10-15	09:35:33	VR2W-105215	A69-9001-1252	1	1
2012-10-15 00:26:38	2012-10-15	10:26:38	VR2W-105215	A69-9001-1252	1	1
2012-10-15 01:01:31	2012-10-15	11:01:31	VR2W-105215	A69-9001-1252	1	1
2012-10-15 01:05:48	2012-10-15	11:05:48	VR2W-105215	A69-9001-1252	1	1
2012-10-15 02:16:43	2012-10-15	12:16:43	VR2W-105214	A69-9001-1252	1	1
2012-10-15 04:18:18	2012-10-15	14:18:18	VR2W-105214	A69-9001-1252	1	1
2012-10-15 04:26:55	2012-10-15	14:26:55	VR2W-105214	A69-9001-1252	1	1
2012-10-15 04:31:19	2012-10-15	14:31:19	VR2W-105214	A69-9001-1252	1	1
2012-10-15 05:38:21	2012-10-15	15:38:21	VR2W-105214	A69-9001-1252	1	1
2012-10-15 05:50:47	2012-10-15	15:50:47	VR2W-105215	A69-9001-1252	1	1
2012-10-15 06:06:46	2012-10-15	16:06:46	VR2W-105214	A69-9001-1252	1	1
2012-10-15 06:35:01	2012-10-15	16:35:01	VR2W-105214	A69-9001-1252	1	1
2012-10-15 08:08:49	2012-10-15	18:08:49	VR2W-105214	A69-9001-1252	1	1
2012-10-15 08:12:28	2012-10-15	18:12:28	VR2W-105214	A69-9001-1252	1	1
2012-10-15 19:59:47	2012-10-16	05:59:47	VR2W-105214	A69-9001-1252	0	1
2012-10-15 20:04:12	2012-10-16	06:04:12	VR2W-105214	A69-9001-1252	0	1
2012-10-15 20:51:42	2012-10-16	06:51:42	VR2W-105218	A69-9001-1252	1	1
2012-10-15 21:22:45	2012-10-16	07:22:45	VR2W-105220	A69-9001-1252	1	1
2012-10-16 01:17:42	2012-10-16	11:17:42	VR2W-105214	A69-9001-1252	1	1
2012-10-16 01:22:37	2012-10-16	11:22:37	VR2W-105214	A69-9001-1252	1	1
2012-10-16 01:27:31	2012-10-16	11:27:31	VR2W-105214	A69-9001-1252	1	1
2012-10-16 01:54:26	2012-10-16	11:54:26	VR2W-105214	A69-9001-1252	1	1
2012-10-16 02:36:19	2012-10-16	12:36:19	VR2W-105215	A69-9001-1252	1	1
2012-10-16 11:00:48	2012-10-16	21:00:48	VR2W-105214	A69-9001-1252	0	1
2012-10-16 11:04:30	2012-10-16	21:04:30	VR2W-105214	A69-9001-1252	0	1
2012-10-16 20:33:30	2012-10-17	06:33:30	VR2W-105215	A69-9001-1252	1	1
2012-10-16 20:46:28	2012-10-17	06:46:28	VR2W-105215	A69-9001-1252	1	1
2012-10-16 20:51:00	2012-10-17	06:51:00	VR2W-105215	A69-9001-1252	1	1
2012-10-17 01:20:04	2012-10-17	11:20:04	VR2W-105214	A69-9001-1252	1	1
2012-10-17 03:24:16	2012-10-17	13:24:16	VR2W-105214	A69-9001-1252	1	1
2012-10-17 03:31:41	2012-10-17	13:31:41	VR2W-105214	A69-9001-1252	1	1
2012-10-17 04:56:48	2012-10-17	14:56:48	VR2W-105214	A69-9001-1252	1	1
2012-10-17 05:11:42	2012-10-17	15:11:42	VR2W-105214	A69-9001-1252	1	1
2012-10-17 05:28:06	2012-10-17	15:28:06	VR2W-105214	A69-9001-1252	1	1
2012-10-17 05:52:47	2012-10-17	15:52:47	VR2W-105214	A69-9001-1252	1	1
2012-10-17 06:42:09	2012-10-17	16:42:09	VR2W-105215	A69-9001-1252	1	1
2012-10-17 06:58:59	2012-10-17	16:58:59	VR2W-105214	A69-9001-1252	1	1
2012-10-17 21:41:52	2012-10-18	07:41:52	VR2W-105215	A69-9001-1252	1	1
2012-10-18 02:04:31	2012-10-18	12:04:31	VR2W-105214	A69-9001-1252	1	1
2012-10-18 03:05:59	2012-10-18	13:05:59	VR2W-105214	A69-9001-1252	1	1
2012-10-18 03:14:16	2012-10-18	13:14:16	VR2W-105214	A69-9001-1252	1	1
2012-10-18 03:18:13	2012-10-18	13:18:13	VR2W-105214	A69-9001-1252	1	1
2012-10-18 03:39:37	2012-10-18	13:39:37	VR2W-105214	A69-9001-1252	1	1
2012-10-18 04:16:26	2012-10-18	14:16:26	VR2W-105214	A69-9001-1252	1	1
2012-10-18 04:36:46	2012-10-18	14:36:46	VR2W-105214	A69-9001-1252	1	1
2012-10-18 05:39:05	2012-10-18	15:39:05	VR2W-105214	A69-9001-1252	1	1
2012-10-18 05:43:51	2012-10-18	15:43:51	VR2W-105214	A69-9001-1252	1	1
2012-10-18 05:52:48	2012-10-18	15:52:48	VR2W-105214	A69-9001-1252	1	1
2012-10-18 05:56:32	2012-10-18	15:56:32	VR2W-105214	A69-9001-1252	1	1
2012-10-18 06:08:04	2012-10-18	16:08:04	VR2W-105214	A69-9001-1252	1	1
2012-10-18 06:34:08	2012-10-18	16:34:08	VR2W-105214	A69-9001-1252	1	1
2012-10-18 21:02:08	2012-10-19	07:02:08	VR2W-105215	A69-9001-1252	1	1
2012-10-18 21:05:25	2012-10-19	07:05:25	VR2W-105214	A69-9001-1252	1	1
2012-10-19 04:33:52	2012-10-19	14:33:52	VR2W-105214	A69-9001-1252	1	1
2012-10-19 04:37:07	2012-10-19	14:37:07	VR2W-105214	A69-9001-1252	1	1
2012-10-19 05:10:42	2012-10-19	15:10:42	VR2W-105214	A69-9001-1252	1	1
2012-10-19 05:19:09	2012-10-19	15:19:09	VR2W-105215	A69-9001-1252	1	1
2012-10-19 06:37:37	2012-10-19	16:37:37	VR2W-105215	A69-9001-1252	1	1
2012-10-19 06:41:09	2012-10-19	16:41:09	VR2W-105215	A69-9001-1252	1	1
2012-10-19 07:31:41	2012-10-19	17:31:41	VR2W-105215	A69-9001-1252	1	1
2012-10-19 07:35:17	2012-10-19	17:35:17	VR2W-105215	A69-9001-1252	1	1
2012-10-19 21:25:38	2012-10-20	07:25:38	VR2W-105214	A69-9001-1252	1	1
2012-10-19 21:54:25	2012-10-20	07:54:25	VR2W-105214	A69-9001-1252	1	1
2012-10-20 01:56:47	2012-10-20	11:56:47	VR2W-105215	A69-9001-1252	1	1
2012-10-20 03:24:13	2012-10-20	13:24:13	VR2W-105214	A69-9001-1252	1	1
2012-10-20 03:28:55	2012-10-20	13:28:55	VR2W-105214	A69-9001-1252	1	1
2012-10-20 04:33:42	2012-10-20	14:33:42	VR2W-105215	A69-9001-1252	1	1
2012-10-20 05:00:53	2012-10-20	15:00:53	VR2W-105214	A69-9001-1252	1	1
2012-10-20 05:14:31	2012-10-20	15:14:31	VR2W-105215	A69-9001-1252	1	1
2012-10-20 06:49:03	2012-10-20	16:49:03	VR2W-105215	A69-9001-1252	1	1
2012-10-20 07:13:06	2012-10-20	17:13:06	VR2W-105215	A69-9001-1252	1	1
2012-10-21 00:31:44	2012-10-21	10:31:44	VR2W-105214	A69-9001-1252	1	1
2012-10-21 01:25:15	2012-10-21	11:25:15	VR2W-105214	A69-9001-1252	1	1
2012-10-21 02:06:41	2012-10-21	12:06:41	VR2W-105214	A69-9001-1252	1	1
2012-10-21 02:28:13	2012-10-21	12:28:13	VR2W-105214	A69-9001-1252	1	1
2012-10-21 03:00:55	2012-10-21	13:00:55	VR2W-105214	A69-9001-1252	1	1
2012-10-21 03:05:28	2012-10-21	13:05:28	VR2W-105214	A69-9001-1252	1	1
2012-10-21 04:13:43	2012-10-21	14:13:43	VR2W-105215	A69-9001-1252	1	1
2012-10-21 04:43:05	2012-10-21	14:43:05	VR2W-105215	A69-9001-1252	1	1
2012-10-21 04:47:34	2012-10-21	14:47:34	VR2W-105215	A69-9001-1252	1	1
2012-10-21 05:13:53	2012-10-21	15:13:53	VR2W-105215	A69-9001-1252	1	1
2012-10-21 05:23:53	2012-10-21	15:23:53	VR2W-105214	A69-9001-1252	1	1
2012-10-21 06:45:28	2012-10-21	16:45:28	VR2W-105215	A69-9001-1252	1	1
2012-10-21 21:45:02	2012-10-22	07:45:02	VR2W-105215	A69-9001-1252	1	1
2012-10-21 22:22:01	2012-10-22	08:22:01	VR2W-105215	A69-9001-1252	1	1
2012-10-21 22:34:33	2012-10-22	08:34:33	VR2W-105215	A69-9001-1252	1	1
2012-10-21 22:38:34	2012-10-22	08:38:34	VR2W-105215	A69-9001-1252	1	1
2012-10-21 22:48:00	2012-10-22	08:48:00	VR2W-105215	A69-9001-1252	1	1
2012-10-21 23:09:35	2012-10-22	09:09:35	VR2W-105215	A69-9001-1252	1	1
2012-10-21 23:18:44	2012-10-22	09:18:44	VR2W-105215	A69-9001-1252	1	1
2012-10-21 23:27:31	2012-10-22	09:27:31	VR2W-105215	A69-9001-1252	1	1
2012-10-22 00:51:54	2012-10-22	10:51:54	VR2W-105214	A69-9001-1252	1	1
2012-10-22 01:48:56	2012-10-22	11:48:56	VR2W-105215	A69-9001-1252	1	1
2012-10-22 03:43:05	2012-10-22	13:43:05	VR2W-105215	A69-9001-1252	1	1
2012-10-22 03:46:22	2012-10-22	13:46:22	VR2W-105215	A69-9001-1252	1	1
2012-10-22 04:50:37	2012-10-22	14:50:37	VR2W-105214	A69-9001-1252	1	1
2012-10-22 05:22:25	2012-10-22	15:22:25	VR2W-105215	A69-9001-1252	1	1
2012-10-22 21:19:23	2012-10-23	07:19:23	VR2W-105217	A69-9001-1252	1	1
2012-10-22 21:23:26	2012-10-23	07:23:26	VR2W-105216	A69-9001-1252	1	1
2012-10-22 23:33:15	2012-10-23	09:33:15	VR2W-105215	A69-9001-1252	1	1
2012-10-23 00:01:22	2012-10-23	10:01:22	VR2W-105214	A69-9001-1252	1	1
2012-10-23 00:09:01	2012-10-23	10:09:01	VR2W-105214	A69-9001-1252	1	1
2012-10-23 00:22:42	2012-10-23	10:22:42	VR2W-105214	A69-9001-1252	1	1
2012-10-23 00:26:22	2012-10-23	10:26:22	VR2W-105214	A69-9001-1252	1	1
2012-10-23 00:30:29	2012-10-23	10:30:29	VR2W-105214	A69-9001-1252	1	1
2012-10-23 00:33:47	2012-10-23	10:33:47	VR2W-105214	A69-9001-1252	1	1
2012-10-23 00:44:10	2012-10-23	10:44:10	VR2W-105214	A69-9001-1252	1	1
2012-10-23 01:05:14	2012-10-23	11:05:14	VR2W-105214	A69-9001-1252	1	1
2012-10-23 01:08:59	2012-10-23	11:08:59	VR2W-105214	A69-9001-1252	1	1
2012-10-23 01:57:14	2012-10-23	11:57:14	VR2W-105214	A69-9001-1252	1	1
2012-10-23 02:04:05	2012-10-23	12:04:05	VR2W-105214	A69-9001-1252	1	1
2012-10-23 02:33:00	2012-10-23	12:33:00	VR2W-105214	A69-9001-1252	1	1
2012-10-23 04:19:23	2012-10-23	14:19:23	VR2W-105215	A69-9001-1252	1	1
2012-10-23 04:50:29	2012-10-23	14:50:29	VR2W-105214	A69-9001-1252	1	1
2012-10-23 04:55:21	2012-10-23	14:55:21	VR2W-105214	A69-9001-1252	1	1
2012-10-23 05:10:17	2012-10-23	15:10:17	VR2W-105215	A69-9001-1252	1	1
2012-10-23 05:25:07	2012-10-23	15:25:07	VR2W-105215	A69-9001-1252	1	1
2012-10-23 06:07:28	2012-10-23	16:07:28	VR2W-105214	A69-9001-1252	1	1
2012-10-23 06:52:06	2012-10-23	16:52:06	VR2W-105214	A69-9001-1252	1	1
2012-10-23 21:42:34	2012-10-24	07:42:34	VR2W-105215	A69-9001-1252	1	1
2012-10-23 21:56:19	2012-10-24	07:56:19	VR2W-105215	A69-9001-1252	1	1
2012-10-23 22:18:09	2012-10-24	08:18:09	VR2W-105215	A69-9001-1252	1	1
2012-10-23 23:10:47	2012-10-24	09:10:47	VR2W-105214	A69-9001-1252	1	1
2012-10-23 23:20:22	2012-10-24	09:20:22	VR2W-105215	A69-9001-1252	1	1
2012-10-23 23:33:04	2012-10-24	09:33:04	VR2W-105215	A69-9001-1252	1	1
2012-10-23 23:37:16	2012-10-24	09:37:16	VR2W-105215	A69-9001-1252	1	1
2012-10-24 00:57:31	2012-10-24	10:57:31	VR2W-105215	A69-9001-1252	1	1
2012-10-24 01:17:30	2012-10-24	11:17:30	VR2W-105214	A69-9001-1252	1	1
2012-10-24 01:26:51	2012-10-24	11:26:51	VR2W-105214	A69-9001-1252	1	1
2012-10-24 01:34:41	2012-10-24	11:34:41	VR2W-105214	A69-9001-1252	1	1
2012-10-24 02:34:13	2012-10-24	12:34:13	VR2W-105215	A69-9001-1252	1	1
2012-10-24 02:37:59	2012-10-24	12:37:59	VR2W-105215	A69-9001-1252	1	1
2012-10-24 02:45:56	2012-10-24	12:45:56	VR2W-105215	A69-9001-1252	1	1
2012-10-24 20:47:46	2012-10-25	06:47:46	VR2W-105219	A69-9001-1252	1	1
2012-10-24 20:59:14	2012-10-25	06:59:14	VR2W-105215	A69-9001-1252	1	1
2012-10-24 21:36:40	2012-10-25	07:36:40	VR2W-105215	A69-9001-1252	1	1
2012-10-24 21:44:55	2012-10-25	07:44:55	VR2W-105215	A69-9001-1252	1	1
2012-10-24 21:52:38	2012-10-25	07:52:38	VR2W-105214	A69-9001-1252	1	1
2012-10-24 22:02:08	2012-10-25	08:02:08	VR2W-105214	A69-9001-1252	1	1
2012-10-24 22:45:16	2012-10-25	08:45:16	VR2W-105214	A69-9001-1252	1	1
2012-10-24 23:55:36	2012-10-25	09:55:36	VR2W-105214	A69-9001-1252	1	1
2012-10-25 00:11:46	2012-10-25	10:11:46	VR2W-105215	A69-9001-1252	1	1
2012-10-25 02:16:05	2012-10-25	12:16:05	VR2W-105215	A69-9001-1252	1	1
2012-10-25 03:17:25	2012-10-25	13:17:25	VR2W-105214	A69-9001-1252	1	1
2012-10-25 03:35:39	2012-10-25	13:35:39	VR2W-105215	A69-9001-1252	1	1
2012-10-25 04:17:30	2012-10-25	14:17:30	VR2W-105214	A69-9001-1252	1	1
2012-10-25 04:45:07	2012-10-25	14:45:07	VR2W-105214	A69-9001-1252	1	1
2012-10-25 07:08:28	2012-10-25	17:08:28	VR2W-105215	A69-9001-1252	1	1
2012-10-25 23:11:26	2012-10-26	09:11:26	VR2W-105214	A69-9001-1252	1	1
2012-10-26 00:13:54	2012-10-26	10:13:54	VR2W-105214	A69-9001-1252	1	1
2012-10-26 01:01:43	2012-10-26	11:01:43	VR2W-105214	A69-9001-1252	1	1
2012-10-26 02:44:49	2012-10-26	12:44:49	VR2W-105214	A69-9001-1252	1	1
2012-10-26 03:53:13	2012-10-26	13:53:13	VR2W-105214	A69-9001-1252	1	1
2012-10-26 04:02:07	2012-10-26	14:02:07	VR2W-105214	A69-9001-1252	1	1
2012-10-26 04:57:36	2012-10-26	14:57:36	VR2W-105215	A69-9001-1252	1	1
2012-10-26 05:49:53	2012-10-26	15:49:53	VR2W-105215	A69-9001-1252	1	1
2012-10-26 20:23:20	2012-10-27	06:23:20	VR2W-105215	A69-9001-1252	0	0
2012-10-26 21:12:40	2012-10-27	07:12:40	VR2W-105219	A69-9001-1252	1	0
2012-10-26 21:37:29	2012-10-27	07:37:29	VR2W-105214	A69-9001-1252	1	0
2012-10-26 21:42:08	2012-10-27	07:42:08	VR2W-105214	A69-9001-1252	1	0
2012-10-26 22:03:10	2012-10-27	08:03:10	VR2W-105215	A69-9001-1252	1	0
2012-10-26 22:06:29	2012-10-27	08:06:29	VR2W-105215	A69-9001-1252	1	0
2012-10-26 22:13:21	2012-10-27	08:13:21	VR2W-105215	A69-9001-1252	1	0
2012-10-26 23:03:35	2012-10-27	09:03:35	VR2W-105215	A69-9001-1252	1	0
2012-10-26 23:16:52	2012-10-27	09:16:52	VR2W-105215	A69-9001-1252	1	0
2012-10-27 00:55:38	2012-10-27	10:55:38	VR2W-105215	A69-9001-1252	1	0
2012-10-27 01:06:48	2012-10-27	11:06:48	VR2W-105215	A69-9001-1252	1	0
2012-10-27 01:15:21	2012-10-27	11:15:21	VR2W-105215	A69-9001-1252	1	0
2012-10-27 01:22:31	2012-10-27	11:22:31	VR2W-105214	A69-9001-1252	1	0
2012-10-27 02:18:45	2012-10-27	12:18:45	VR2W-105215	A69-9001-1252	1	0
2012-10-27 02:54:36	2012-10-27	12:54:36	VR2W-105215	A69-9001-1252	1	0
2012-10-27 03:55:28	2012-10-27	13:55:28	VR2W-105214	A69-9001-1252	1	0
2012-10-27 04:10:46	2012-10-27	14:10:46	VR2W-105215	A69-9001-1252	1	0
2012-10-27 04:30:49	2012-10-27	14:30:49	VR2W-105215	A69-9001-1252	1	0
2012-10-27 04:41:25	2012-10-27	14:41:25	VR2W-105215	A69-9001-1252	1	0
2012-10-27 04:45:36	2012-10-27	14:45:36	VR2W-105215	A69-9001-1252	1	0
2012-10-27 05:27:36	2012-10-27	15:27:36	VR2W-105214	A69-9001-1252	1	0
2012-10-27 05:35:35	2012-10-27	15:35:35	VR2W-105214	A69-9001-1252	1	0
2012-10-27 06:03:56	2012-10-27	16:03:56	VR2W-105215	A69-9001-1252	1	0
2012-10-27 07:04:04	2012-10-27	17:04:04	VR2W-105214	A69-9001-1252	1	0
2012-10-27 07:12:00	2012-10-27	17:12:00	VR2W-105214	A69-9001-1252	1	0
2012-10-27 07:15:30	2012-10-27	17:15:30	VR2W-105214	A69-9001-1252	1	0
2012-10-27 07:23:23	2012-10-27	17:23:23	VR2W-105214	A69-9001-1252	1	0
2012-10-27 08:12:38	2012-10-27	18:12:38	VR2W-105214	A69-9001-1252	1	0
2012-10-27 17:07:14	2012-10-28	03:07:14	VR2W-105214	A69-9001-1252	0	0
2012-10-27 17:11:59	2012-10-28	03:11:59	VR2W-105214	A69-9001-1252	0	0
2012-10-27 17:16:32	2012-10-28	03:16:32	VR2W-105214	A69-9001-1252	0	0
2012-10-27 17:20:43	2012-10-28	03:20:43	VR2W-105214	A69-9001-1252	0	0
2012-10-27 17:24:09	2012-10-28	03:24:09	VR2W-105214	A69-9001-1252	0	0
2012-10-27 17:31:44	2012-10-28	03:31:44	VR2W-105214	A69-9001-1252	0	0
2012-10-27 17:36:26	2012-10-28	03:36:26	VR2W-105214	A69-9001-1252	0	0
2012-10-27 18:20:26	2012-10-28	04:20:26	VR2W-105214	A69-9001-1252	0	0
2012-10-27 18:24:40	2012-10-28	04:24:40	VR2W-105214	A69-9001-1252	0	0
2012-10-27 18:32:01	2012-10-28	04:32:01	VR2W-105214	A69-9001-1252	0	0
2012-10-27 18:48:12	2012-10-28	04:48:12	VR2W-105214	A69-9001-1252	0	0
2012-10-27 18:52:22	2012-10-28	04:52:22	VR2W-105214	A69-9001-1252	0	0
2012-10-27 18:55:46	2012-10-28	04:55:46	VR2W-105214	A69-9001-1252	0	0
2012-10-27 19:16:07	2012-10-28	05:16:07	VR2W-105214	A69-9001-1252	0	0
2012-10-27 19:20:24	2012-10-28	05:20:24	VR2W-105214	A69-9001-1252	0	0
2012-10-27 19:24:02	2012-10-28	05:24:02	VR2W-105214	A69-9001-1252	0	0
2012-10-27 19:28:01	2012-10-28	05:28:01	VR2W-105214	A69-9001-1252	0	0
2012-10-27 19:32:45	2012-10-28	05:32:45	VR2W-105214	A69-9001-1252	0	0
2012-10-27 20:02:18	2012-10-28	06:02:18	VR2W-105219	A69-9001-1252	0	0
2012-10-27 22:22:15	2012-10-28	08:22:15	VR2W-105214	A69-9001-1252	1	0
2012-10-27 23:03:12	2012-10-28	09:03:12	VR2W-105215	A69-9001-1252	1	0
2012-10-27 23:08:05	2012-10-28	09:08:05	VR2W-105215	A69-9001-1252	1	0
2012-10-27 23:41:58	2012-10-28	09:41:58	VR2W-105214	A69-9001-1252	1	0
2012-10-27 23:45:25	2012-10-28	09:45:25	VR2W-105214	A69-9001-1252	1	0
2012-10-27 23:58:45	2012-10-28	09:58:45	VR2W-105215	A69-9001-1252	1	0
2012-10-28 00:12:22	2012-10-28	10:12:22	VR2W-105215	A69-9001-1252	1	0
2012-10-28 00:19:56	2012-10-28	10:19:56	VR2W-105215	A69-9001-1252	1	0
2012-10-28 00:50:20	2012-10-28	10:50:20	VR2W-105215	A69-9001-1252	1	0
2012-10-28 02:15:53	2012-10-28	12:15:53	VR2W-105214	A69-9001-1252	1	0
2012-10-28 02:35:12	2012-10-28	12:35:12	VR2W-105214	A69-9001-1252	1	0
2012-10-28 03:23:04	2012-10-28	13:23:04	VR2W-105214	A69-9001-1252	1	0
2012-10-28 06:16:55	2012-10-28	16:16:55	VR2W-105214	A69-9001-1252	1	0
2012-10-28 08:27:28	2012-10-28	18:27:28	VR2W-105214	A69-9001-1252	1	0
2012-10-28 21:42:43	2012-10-29	07:42:43	VR2W-105215	A69-9001-1252	1	0
2012-10-28 22:22:10	2012-10-29	08:22:10	VR2W-105214	A69-9001-1252	1	0
2012-10-28 22:25:48	2012-10-29	08:25:48	VR2W-105214	A69-9001-1252	1	0
2012-10-28 22:43:11	2012-10-29	08:43:11	VR2W-105214	A69-9001-1252	1	0
2012-10-29 01:03:12	2012-10-29	11:03:12	VR2W-105215	A69-9001-1252	1	0
2012-10-29 03:47:26	2012-10-29	13:47:26	VR2W-105214	A69-9001-1252	1	0
2012-10-29 04:06:25	2012-10-29	14:06:25	VR2W-105214	A69-9001-1252	1	0
2012-10-29 09:42:19	2012-10-29	19:42:19	VR2W-105215	A69-9001-1252	0	0
2012-10-29 09:46:11	2012-10-29	19:46:11	VR2W-105215	A69-9001-1252	0	0
2012-10-29 09:59:30	2012-10-29	19:59:30	VR2W-105215	A69-9001-1252	0	0
2012-10-29 10:04:10	2012-10-29	20:04:10	VR2W-105215	A69-9001-1252	0	0
2012-10-29 10:08:34	2012-10-29	20:08:34	VR2W-105215	A69-9001-1252	0	0
2012-10-29 10:16:58	2012-10-29	20:16:58	VR2W-105215	A69-9001-1252	0	0
2012-10-29 10:27:50	2012-10-29	20:27:50	VR2W-105215	A69-9001-1252	0	0
2012-10-29 10:35:11	2012-10-29	20:35:11	VR2W-105215	A69-9001-1252	0	0
2012-10-29 10:56:10	2012-10-29	20:56:10	VR2W-105215	A69-9001-1252	0	0
2012-10-29 11:31:50	2012-10-29	21:31:50	VR2W-105215	A69-9001-1252	0	0
2012-10-29 11:52:46	2012-10-29	21:52:46	VR2W-105215	A69-9001-1252	0	0
2012-10-29 11:59:48	2012-10-29	21:59:48	VR2W-105215	A69-9001-1252	0	0
2012-10-29 12:34:16	2012-10-29	22:34:16	VR2W-105215	A69-9001-1252	0	0
2012-10-29 12:59:59	2012-10-29	22:59:59	VR2W-105215	A69-9001-1252	0	0
2012-10-29 13:03:32	2012-10-29	23:03:32	VR2W-105215	A69-9001-1252	0	0
2012-10-29 13:32:51	2012-10-29	23:32:51	VR2W-105215	A69-9001-1252	0	0
2012-10-29 14:03:33	2012-10-30	00:03:33	VR2W-105215	A69-9001-1252	0	0
2012-10-29 15:10:59	2012-10-30	01:10:59	VR2W-105215	A69-9001-1252	0	0
2012-10-29 16:05:30	2012-10-30	02:05:30	VR2W-105215	A69-9001-1252	0	0
2012-10-29 16:44:59	2012-10-30	02:44:59	VR2W-105215	A69-9001-1252	0	0
2012-10-29 16:49:22	2012-10-30	02:49:22	VR2W-105215	A69-9001-1252	0	0
2012-10-29 16:53:12	2012-10-30	02:53:12	VR2W-105215	A69-9001-1252	0	0
2012-10-29 16:57:36	2012-10-30	02:57:36	VR2W-105215	A69-9001-1252	0	0
2012-10-29 17:01:30	2012-10-30	03:01:30	VR2W-105215	A69-9001-1252	0	0
2012-10-29 17:06:02	2012-10-30	03:06:02	VR2W-105215	A69-9001-1252	0	0
2012-10-29 17:13:31	2012-10-30	03:13:31	VR2W-105215	A69-9001-1252	0	0
2012-10-29 17:16:57	2012-10-30	03:16:57	VR2W-105215	A69-9001-1252	0	0
2012-10-29 17:20:35	2012-10-30	03:20:35	VR2W-105215	A69-9001-1252	0	0
2012-10-29 17:24:35	2012-10-30	03:24:35	VR2W-105215	A69-9001-1252	0	0
2012-10-29 17:29:20	2012-10-30	03:29:20	VR2W-105215	A69-9001-1252	0	0
2012-10-29 17:33:54	2012-10-30	03:33:54	VR2W-105215	A69-9001-1252	0	0
2012-10-29 17:38:06	2012-10-30	03:38:06	VR2W-105215	A69-9001-1252	0	0
2012-10-29 17:41:34	2012-10-30	03:41:34	VR2W-105215	A69-9001-1252	0	0
2012-10-29 17:45:14	2012-10-30	03:45:14	VR2W-105215	A69-9001-1252	0	0
2012-10-29 17:55:58	2012-10-30	03:55:58	VR2W-105215	A69-9001-1252	0	0
2012-10-29 18:02:57	2012-10-30	04:02:57	VR2W-105215	A69-9001-1252	0	0
2012-10-29 18:20:08	2012-10-30	04:20:08	VR2W-105215	A69-9001-1252	0	0
2012-10-29 21:17:52	2012-10-30	07:17:52	VR2W-105221	A69-9001-1252	1	0
2012-10-29 21:46:02	2012-10-30	07:46:02	VR2W-105219	A69-9001-1252	1	0
2012-10-29 21:48:32	2012-10-30	07:48:32	VR2W-105218	A69-9001-1252	1	0
2012-10-29 23:02:47	2012-10-30	09:02:47	VR2W-105214	A69-9001-1252	1	0
2012-10-30 03:59:54	2012-10-30	13:59:54	VR2W-105215	A69-9001-1252	1	0
2012-10-30 06:15:07	2012-10-30	16:15:07	VR2W-105215	A69-9001-1252	1	0
2012-10-30 06:38:11	2012-10-30	16:38:11	VR2W-105214	A69-9001-1252	1	0
2012-10-30 06:42:05	2012-10-30	16:42:05	VR2W-105214	A69-9001-1252	1	0
2012-10-30 21:09:15	2012-10-31	07:09:15	VR2W-105214	A69-9001-1252	1	0
2012-10-30 22:37:36	2012-10-31	08:37:36	VR2W-105215	A69-9001-1252	1	0
2012-10-30 22:49:39	2012-10-31	08:49:39	VR2W-105215	A69-9001-1252	1	0
2012-10-30 22:54:07	2012-10-31	08:54:07	VR2W-105215	A69-9001-1252	1	0
2012-10-30 23:19:00	2012-10-31	09:19:00	VR2W-105215	A69-9001-1252	1	0
2012-10-30 23:23:21	2012-10-31	09:23:21	VR2W-105215	A69-9001-1252	1	0
2012-10-30 23:35:03	2012-10-31	09:35:03	VR2W-105215	A69-9001-1252	1	0
2012-10-30 23:39:05	2012-10-31	09:39:05	VR2W-105215	A69-9001-1252	1	0
2012-10-30 23:48:36	2012-10-31	09:48:36	VR2W-105215	A69-9001-1252	1	0
2012-10-31 00:20:03	2012-10-31	10:20:03	VR2W-105215	A69-9001-1252	1	0
2012-10-31 01:00:34	2012-10-31	11:00:34	VR2W-105215	A69-9001-1252	1	0
2012-10-31 04:39:40	2012-10-31	14:39:40	VR2W-105215	A69-9001-1252	1	0
2012-10-31 06:34:50	2012-10-31	16:34:50	VR2W-105215	A69-9001-1252	1	0
2012-10-31 07:16:19	2012-10-31	17:16:19	VR2W-105215	A69-9001-1252	1	0
2012-10-31 16:05:58	2012-11-01	02:05:58	VR2W-105215	A69-9001-1252	0	0
2012-10-31 21:51:02	2012-11-01	07:51:02	VR2W-105215	A69-9001-1252	1	0
2012-10-31 22:06:24	2012-11-01	08:06:24	VR2W-105215	A69-9001-1252	1	0
2012-10-31 22:57:30	2012-11-01	08:57:30	VR2W-105215	A69-9001-1252	1	0
2012-10-31 23:02:17	2012-11-01	09:02:17	VR2W-105215	A69-9001-1252	1	0
2012-10-31 23:06:56	2012-11-01	09:06:56	VR2W-105215	A69-9001-1252	1	0
2012-10-31 23:19:25	2012-11-01	09:19:25	VR2W-105215	A69-9001-1252	1	0
2012-10-31 23:27:22	2012-11-01	09:27:22	VR2W-105215	A69-9001-1252	1	0
2012-10-31 23:30:52	2012-11-01	09:30:52	VR2W-105215	A69-9001-1252	1	0
2012-10-31 23:34:36	2012-11-01	09:34:36	VR2W-105215	A69-9001-1252	1	0
2012-10-31 23:38:48	2012-11-01	09:38:48	VR2W-105215	A69-9001-1252	1	0
2012-10-31 23:53:39	2012-11-01	09:53:39	VR2W-105215	A69-9001-1252	1	0
2012-11-01 00:46:42	2012-11-01	10:46:42	VR2W-105215	A69-9001-1252	1	0
2012-11-01 00:51:04	2012-11-01	10:51:04	VR2W-105215	A69-9001-1252	1	0
2012-11-01 02:36:28	2012-11-01	12:36:28	VR2W-105216	A69-9001-1252	1	0
2012-11-01 03:28:54	2012-11-01	13:28:54	VR2W-105215	A69-9001-1252	1	0
2012-11-01 10:03:24	2012-11-01	20:03:24	VR2W-105215	A69-9001-1252	0	0
2012-11-01 13:05:51	2012-11-01	23:05:51	VR2W-105215	A69-9001-1252	0	0
2012-11-01 13:29:24	2012-11-01	23:29:24	VR2W-105215	A69-9001-1252	0	0
2012-11-01 13:37:51	2012-11-01	23:37:51	VR2W-105215	A69-9001-1252	0	0
2012-11-01 13:47:08	2012-11-01	23:47:08	VR2W-105215	A69-9001-1252	0	0
2012-11-01 13:51:16	2012-11-01	23:51:16	VR2W-105215	A69-9001-1252	0	0
2012-11-01 13:54:39	2012-11-01	23:54:39	VR2W-105215	A69-9001-1252	0	0
2012-11-01 13:58:09	2012-11-01	23:58:09	VR2W-105215	A69-9001-1252	0	0
2012-11-01 14:01:53	2012-11-02	00:01:53	VR2W-105215	A69-9001-1252	0	0
2012-11-01 14:06:05	2012-11-02	00:06:05	VR2W-105215	A69-9001-1252	0	0
2012-11-01 14:09:34	2012-11-02	00:09:34	VR2W-105215	A69-9001-1252	0	0
2012-11-01 14:13:17	2012-11-02	00:13:17	VR2W-105215	A69-9001-1252	0	0
2012-11-01 14:24:17	2012-11-02	00:24:17	VR2W-105215	A69-9001-1252	0	0
2012-11-01 14:28:01	2012-11-02	00:28:01	VR2W-105215	A69-9001-1252	0	0
2012-11-01 14:39:15	2012-11-02	00:39:15	VR2W-105215	A69-9001-1252	0	0
2012-11-01 20:18:11	2012-11-02	06:18:11	VR2W-105214	A69-9001-1252	0	0
2012-11-01 20:28:48	2012-11-02	06:28:48	VR2W-105214	A69-9001-1252	0	0
2012-11-01 21:04:03	2012-11-02	07:04:03	VR2W-105215	A69-9001-1252	1	0
2012-11-01 22:06:53	2012-11-02	08:06:53	VR2W-105215	A69-9001-1252	1	0
2012-11-01 22:10:19	2012-11-02	08:10:19	VR2W-105215	A69-9001-1252	1	0
2012-11-01 22:13:54	2012-11-02	08:13:54	VR2W-105215	A69-9001-1252	1	0
2012-11-01 22:17:49	2012-11-02	08:17:49	VR2W-105215	A69-9001-1252	1	0
2012-11-01 22:30:05	2012-11-02	08:30:05	VR2W-105215	A69-9001-1252	1	0
2012-11-01 22:41:26	2012-11-02	08:41:26	VR2W-105215	A69-9001-1252	1	0
2012-11-01 23:02:50	2012-11-02	09:02:50	VR2W-105215	A69-9001-1252	1	0
2012-11-01 23:18:17	2012-11-02	09:18:17	VR2W-105215	A69-9001-1252	1	0
2012-11-01 23:26:57	2012-11-02	09:26:57	VR2W-105215	A69-9001-1252	1	0
2012-11-02 01:16:39	2012-11-02	11:16:39	VR2W-105214	A69-9001-1252	1	0
2012-11-02 02:53:39	2012-11-02	12:53:39	VR2W-105214	A69-9001-1252	1	0
2012-11-02 03:06:29	2012-11-02	13:06:29	VR2W-105214	A69-9001-1252	1	0
2012-11-02 04:14:26	2012-11-02	14:14:26	VR2W-105214	A69-9001-1252	1	0
2012-11-02 05:43:28	2012-11-02	15:43:28	VR2W-105214	A69-9001-1252	1	0
2012-11-02 06:10:25	2012-11-02	16:10:25	VR2W-105215	A69-9001-1252	1	0
2012-11-02 06:40:38	2012-11-02	16:40:38	VR2W-105214	A69-9001-1252	1	0
2012-11-02 06:44:48	2012-11-02	16:44:48	VR2W-105214	A69-9001-1252	1	0
2012-11-02 07:12:49	2012-11-02	17:12:49	VR2W-105214	A69-9001-1252	1	0
2012-11-02 20:27:01	2012-11-03	06:27:01	VR2W-105214	A69-9001-1252	0	0
2012-11-02 20:40:21	2012-11-03	06:40:21	VR2W-105214	A69-9001-1252	1	0
2012-11-02 20:56:25	2012-11-03	06:56:25	VR2W-105214	A69-9001-1252	1	0
2012-11-02 21:31:29	2012-11-03	07:31:29	VR2W-105215	A69-9001-1252	1	0
2012-11-02 22:03:53	2012-11-03	08:03:53	VR2W-105213	A69-9001-1252	1	0
2012-11-02 22:29:23	2012-11-03	08:29:23	VR2W-105215	A69-9001-1252	1	0
2012-11-02 23:39:39	2012-11-03	09:39:39	VR2W-105214	A69-9001-1252	1	0
2012-11-03 00:54:31	2012-11-03	10:54:31	VR2W-105214	A69-9001-1252	1	0
2012-11-03 01:04:08	2012-11-03	11:04:08	VR2W-105214	A69-9001-1252	1	0
2012-11-03 03:11:28	2012-11-03	13:11:28	VR2W-105214	A69-9001-1252	1	0
2012-11-03 03:19:42	2012-11-03	13:19:42	VR2W-105214	A69-9001-1252	1	0
2012-11-03 03:52:54	2012-11-03	13:52:54	VR2W-105214	A69-9001-1252	1	0
2012-11-03 04:50:33	2012-11-03	14:50:33	VR2W-105214	A69-9001-1252	1	0
2012-11-03 05:16:20	2012-11-03	15:16:20	VR2W-105214	A69-9001-1252	1	0
2012-11-03 05:30:16	2012-11-03	15:30:16	VR2W-105214	A69-9001-1252	1	0
2012-11-03 05:34:15	2012-11-03	15:34:15	VR2W-105214	A69-9001-1252	1	0
2012-11-03 07:15:04	2012-11-03	17:15:04	VR2W-105214	A69-9001-1252	1	0
2012-11-03 07:42:16	2012-11-03	17:42:16	VR2W-105214	A69-9001-1252	1	0
2012-11-03 20:14:25	2012-11-04	06:14:25	VR2W-105214	A69-9001-1252	0	0
2012-11-03 20:19:01	2012-11-04	06:19:01	VR2W-105214	A69-9001-1252	0	0
2012-11-03 21:27:47	2012-11-04	07:27:47	VR2W-105214	A69-9001-1252	1	0
2012-11-03 22:02:00	2012-11-04	08:02:00	VR2W-105214	A69-9001-1252	1	0
2012-11-04 02:30:09	2012-11-04	12:30:09	VR2W-105214	A69-9001-1252	1	0
2012-11-04 03:56:59	2012-11-04	13:56:59	VR2W-105214	A69-9001-1252	1	0
2012-11-04 04:01:08	2012-11-04	14:01:08	VR2W-105214	A69-9001-1252	1	0
2012-11-04 04:07:57	2012-11-04	14:07:57	VR2W-105214	A69-9001-1252	1	0
2012-11-04 04:11:36	2012-11-04	14:11:36	VR2W-105214	A69-9001-1252	1	0
2012-11-04 04:29:50	2012-11-04	14:29:50	VR2W-105214	A69-9001-1252	1	0
2012-11-04 04:46:04	2012-11-04	14:46:04	VR2W-105214	A69-9001-1252	1	0
2012-11-04 04:50:10	2012-11-04	14:50:10	VR2W-105214	A69-9001-1252	1	0
2012-11-04 04:53:28	2012-11-04	14:53:28	VR2W-105214	A69-9001-1252	1	0
2012-11-04 05:12:32	2012-11-04	15:12:32	VR2W-105214	A69-9001-1252	1	0
2012-11-04 05:30:16	2012-11-04	15:30:16	VR2W-105214	A69-9001-1252	1	0
2012-11-04 05:34:26	2012-11-04	15:34:26	VR2W-105214	A69-9001-1252	1	0
2012-11-04 05:37:51	2012-11-04	15:37:51	VR2W-105214	A69-9001-1252	1	0
2012-11-04 06:17:10	2012-11-04	16:17:10	VR2W-105214	A69-9001-1252	1	0
2012-11-04 07:07:09	2012-11-04	17:07:09	VR2W-105215	A69-9001-1252	1	0
2012-11-04 07:10:18	2012-11-04	17:10:18	VR2W-105214	A69-9001-1252	1	0
2012-11-04 21:25:27	2012-11-05	07:25:27	VR2W-105214	A69-9001-1252	1	0
2012-11-04 22:01:58	2012-11-05	08:01:58	VR2W-105214	A69-9001-1252	1	0
2012-11-04 22:43:53	2012-11-05	08:43:53	VR2W-105214	A69-9001-1252	1	0
2012-11-04 23:03:14	2012-11-05	09:03:14	VR2W-105214	A69-9001-1252	1	0
2012-11-04 23:14:42	2012-11-05	09:14:42	VR2W-105214	A69-9001-1252	1	0
2012-11-05 00:27:42	2012-11-05	10:27:42	VR2W-105214	A69-9001-1252	1	0
2012-11-05 00:36:40	2012-11-05	10:36:40	VR2W-105214	A69-9001-1252	1	0
2012-11-05 00:55:55	2012-11-05	10:55:55	VR2W-105214	A69-9001-1252	1	0
2012-11-05 02:09:36	2012-11-05	12:09:36	VR2W-105214	A69-9001-1252	1	0
2012-11-05 03:27:11	2012-11-05	13:27:11	VR2W-105214	A69-9001-1252	1	0
2012-11-05 03:31:19	2012-11-05	13:31:19	VR2W-105214	A69-9001-1252	1	0
2012-11-05 05:00:16	2012-11-05	15:00:16	VR2W-105214	A69-9001-1252	1	0
2012-11-05 05:14:00	2012-11-05	15:14:00	VR2W-105214	A69-9001-1252	1	0
2012-11-05 05:36:37	2012-11-05	15:36:37	VR2W-105214	A69-9001-1252	1	0
2012-11-05 05:40:59	2012-11-05	15:40:59	VR2W-105214	A69-9001-1252	1	0
2012-11-05 21:18:14	2012-11-06	07:18:14	VR2W-105215	A69-9001-1252	1	0
2012-11-05 22:39:44	2012-11-06	08:39:44	VR2W-105214	A69-9001-1252	1	0
2012-11-05 23:09:33	2012-11-06	09:09:33	VR2W-105214	A69-9001-1252	1	0
2012-11-05 23:25:13	2012-11-06	09:25:13	VR2W-105214	A69-9001-1252	1	0
2012-11-06 00:04:37	2012-11-06	10:04:37	VR2W-105214	A69-9001-1252	1	0
2012-11-06 00:17:36	2012-11-06	10:17:36	VR2W-105214	A69-9001-1252	1	0
2012-11-06 02:44:27	2012-11-06	12:44:27	VR2W-105214	A69-9001-1252	1	0
2012-11-06 03:08:50	2012-11-06	13:08:50	VR2W-105214	A69-9001-1252	1	0
2012-11-06 04:00:30	2012-11-06	14:00:30	VR2W-105214	A69-9001-1252	1	0
2012-11-06 04:31:42	2012-11-06	14:31:42	VR2W-105214	A69-9001-1252	1	0
2012-11-06 04:43:14	2012-11-06	14:43:14	VR2W-105214	A69-9001-1252	1	0
2012-11-06 04:50:42	2012-11-06	14:50:42	VR2W-105214	A69-9001-1252	1	0
2012-11-06 04:55:16	2012-11-06	14:55:16	VR2W-105214	A69-9001-1252	1	0
2012-11-06 04:59:27	2012-11-06	14:59:27	VR2W-105214	A69-9001-1252	1	0
2012-11-06 05:02:54	2012-11-06	15:02:54	VR2W-105214	A69-9001-1252	1	0
2012-11-06 05:06:32	2012-11-06	15:06:32	VR2W-105214	A69-9001-1252	1	0
2012-11-06 05:10:34	2012-11-06	15:10:34	VR2W-105214	A69-9001-1252	1	0
2012-11-06 05:24:24	2012-11-06	15:24:24	VR2W-105214	A69-9001-1252	1	0
2012-11-06 05:51:04	2012-11-06	15:51:04	VR2W-105214	A69-9001-1252	1	0
2012-11-06 05:55:25	2012-11-06	15:55:25	VR2W-105214	A69-9001-1252	1	0
2012-11-06 06:10:59	2012-11-06	16:10:59	VR2W-105214	A69-9001-1252	1	0
2012-11-06 06:15:38	2012-11-06	16:15:38	VR2W-105214	A69-9001-1252	1	0
2012-11-06 20:05:27	2012-11-07	06:05:27	VR2W-105214	A69-9001-1252	0	0
2012-11-06 20:10:08	2012-11-07	06:10:08	VR2W-105214	A69-9001-1252	0	0
2012-11-06 21:09:52	2012-11-07	07:09:52	VR2W-105214	A69-9001-1252	1	0
2012-11-06 22:57:04	2012-11-07	08:57:04	VR2W-105214	A69-9001-1252	1	0
2012-11-06 23:57:13	2012-11-07	09:57:13	VR2W-105214	A69-9001-1252	1	0
2012-11-07 00:04:52	2012-11-07	10:04:52	VR2W-105214	A69-9001-1252	1	0
2012-11-07 00:26:46	2012-11-07	10:26:46	VR2W-105214	A69-9001-1252	1	0
2012-11-07 00:31:02	2012-11-07	10:31:02	VR2W-105214	A69-9001-1252	1	0
2012-11-07 02:15:11	2012-11-07	12:15:11	VR2W-105215	A69-9001-1252	1	0
2012-11-07 02:57:51	2012-11-07	12:57:51	VR2W-105214	A69-9001-1252	1	0
2012-11-07 05:56:15	2012-11-07	15:56:15	VR2W-105215	A69-9001-1252	1	0
2012-11-07 06:06:14	2012-11-07	16:06:14	VR2W-105214	A69-9001-1252	1	0
2012-11-07 06:09:36	2012-11-07	16:09:36	VR2W-105214	A69-9001-1252	1	0
2012-11-07 07:20:18	2012-11-07	17:20:18	VR2W-105215	A69-9001-1252	1	0
2012-11-07 08:07:03	2012-11-07	18:07:03	VR2W-105214	A69-9001-1252	1	0
2012-11-07 21:19:58	2012-11-08	07:19:58	VR2W-105214	A69-9001-1252	1	0
2012-11-08 00:56:28	2012-11-08	10:56:28	VR2W-105214	A69-9001-1252	1	0
2012-11-08 02:38:01	2012-11-08	12:38:01	VR2W-105214	A69-9001-1252	1	0
2012-11-08 04:26:55	2012-11-08	14:26:55	VR2W-105214	A69-9001-1252	1	0
2012-11-08 04:52:03	2012-11-08	14:52:03	VR2W-105214	A69-9001-1252	1	0
2012-11-08 05:11:10	2012-11-08	15:11:10	VR2W-105214	A69-9001-1252	1	0
2012-11-08 07:51:56	2012-11-08	17:51:56	VR2W-105214	A69-9001-1252	1	0
2012-11-08 07:56:09	2012-11-08	17:56:09	VR2W-105214	A69-9001-1252	1	0
2012-11-08 08:11:07	2012-11-08	18:11:07	VR2W-105214	A69-9001-1252	1	0
2012-11-08 21:59:29	2012-11-09	07:59:29	VR2W-105215	A69-9001-1252	1	0
2012-11-08 22:02:16	2012-11-09	08:02:16	VR2W-105214	A69-9001-1252	1	0
2012-11-08 22:06:41	2012-11-09	08:06:41	VR2W-105215	A69-9001-1252	1	0
2012-11-08 22:14:57	2012-11-09	08:14:57	VR2W-105216	A69-9001-1252	1	0
2012-11-08 22:48:51	2012-11-09	08:48:51	VR2W-105215	A69-9001-1252	1	0
2012-11-08 23:16:02	2012-11-09	09:16:02	VR2W-105214	A69-9001-1252	1	0
2012-11-09 00:10:20	2012-11-09	10:10:20	VR2W-105214	A69-9001-1252	1	0
2012-11-09 00:14:29	2012-11-09	10:14:29	VR2W-105214	A69-9001-1252	1	0
2012-11-09 00:21:24	2012-11-09	10:21:24	VR2W-105214	A69-9001-1252	1	0
2012-11-09 00:25:13	2012-11-09	10:25:13	VR2W-105214	A69-9001-1252	1	0
2012-11-09 00:41:31	2012-11-09	10:41:31	VR2W-105214	A69-9001-1252	1	0
2012-11-09 01:30:21	2012-11-09	11:30:21	VR2W-105214	A69-9001-1252	1	0
2012-11-09 01:39:14	2012-11-09	11:39:14	VR2W-105214	A69-9001-1252	1	0
2012-11-09 01:48:34	2012-11-09	11:48:34	VR2W-105214	A69-9001-1252	1	0
2012-11-09 02:21:20	2012-11-09	12:21:20	VR2W-105214	A69-9001-1252	1	0
2012-11-09 02:33:18	2012-11-09	12:33:18	VR2W-105214	A69-9001-1252	1	0
2012-11-09 02:42:49	2012-11-09	12:42:49	VR2W-105214	A69-9001-1252	1	0
2012-11-09 02:47:17	2012-11-09	12:47:17	VR2W-105214	A69-9001-1252	1	0
2012-11-09 04:34:55	2012-11-09	14:34:55	VR2W-105214	A69-9001-1252	1	0
2012-11-09 05:06:55	2012-11-09	15:06:55	VR2W-105214	A69-9001-1252	1	0
2012-11-09 05:29:56	2012-11-09	15:29:56	VR2W-105214	A69-9001-1252	1	0
2012-11-09 05:39:03	2012-11-09	15:39:03	VR2W-105214	A69-9001-1252	1	0
2012-11-09 05:47:37	2012-11-09	15:47:37	VR2W-105214	A69-9001-1252	1	0
2012-11-09 06:03:16	2012-11-09	16:03:16	VR2W-105214	A69-9001-1252	1	0
2012-11-09 10:09:21	2012-11-09	20:09:21	VR2W-105214	A69-9001-1252	0	0
2012-11-09 10:13:34	2012-11-09	20:13:34	VR2W-105214	A69-9001-1252	0	0
2012-11-09 10:17:05	2012-11-09	20:17:05	VR2W-105214	A69-9001-1252	0	0
2012-11-09 10:25:08	2012-11-09	20:25:08	VR2W-105214	A69-9001-1252	0	0
2012-11-09 10:28:47	2012-11-09	20:28:47	VR2W-105214	A69-9001-1252	0	0
2012-11-09 10:32:49	2012-11-09	20:32:49	VR2W-105214	A69-9001-1252	0	0
2012-11-09 10:37:37	2012-11-09	20:37:37	VR2W-105214	A69-9001-1252	0	0
2012-11-09 10:42:18	2012-11-09	20:42:18	VR2W-105214	A69-9001-1252	0	0
2012-11-09 10:46:45	2012-11-09	20:46:45	VR2W-105214	A69-9001-1252	0	0
2012-11-09 10:50:45	2012-11-09	20:50:45	VR2W-105214	A69-9001-1252	0	0
2012-11-09 10:55:29	2012-11-09	20:55:29	VR2W-105214	A69-9001-1252	0	0
2012-11-09 11:07:34	2012-11-09	21:07:34	VR2W-105214	A69-9001-1252	0	0
2012-11-09 11:11:04	2012-11-09	21:11:04	VR2W-105214	A69-9001-1252	0	0
2012-11-09 11:19:11	2012-11-09	21:19:11	VR2W-105214	A69-9001-1252	0	0
2012-11-09 11:30:30	2012-11-09	21:30:30	VR2W-105214	A69-9001-1252	0	0
2012-11-09 11:34:04	2012-11-09	21:34:04	VR2W-105214	A69-9001-1252	0	0
2012-11-09 11:46:55	2012-11-09	21:46:55	VR2W-105214	A69-9001-1252	0	0
2012-11-09 11:50:35	2012-11-09	21:50:35	VR2W-105214	A69-9001-1252	0	0
2012-11-09 11:59:33	2012-11-09	21:59:33	VR2W-105214	A69-9001-1252	0	0
