# Supplementary material for: Simulated Macro-Algal Outbreak Triggers a Large-Scale Response on Coral Reefs
Source: PLoS One. 2015 Jul 14;10(7):e0132895. doi: 10.1371/journal.pone.0132895 (PMC4501832; doi:10.1371/journal.pone.0132895)
Supplement: S1 Dataset — Data has been separated into three sub-folders; video data, visual transect data and individual fishes’ acoustic detection data. (ZIP) [file pone.0132895.s001.zip › Raw Data/Spatial/Scarid/Processed/Worked/1254MS.xlsx]

## Sheet: Sheet1
Day/night code	1
Count of Day/night code	Column Labels
Row Labels	VR2W-112612	VR2W-112613	VR2W-112614	VR2W-112615	VR2W-112616	VR2W-112617	VR2W-112618	VR2W-112619	Grand Total
0	0.00324675	0.464286	0.12987	0.00324675	0.0194805	0.00649351	0.0616883	0.311688	1
2012-10-27	0	0	0	0	0	0	0	1	1
2012-10-28	0	0.444444	0.111111	0	0.037037	0	0.259259	0.148148	1
2012-10-29	0	0.481481	0.037037	0	0	0	0.111111	0.37037	1
2012-10-30	0	0.5	0.1	0	0	0	0.1	0.3	1
2012-10-31	0	0.692308	0.230769	0	0	0	0	0.0769231	1
2012-11-01	0.0434783	0.434783	0.0869565	0.0434783	0	0	0.0434783	0.347826	1
2012-11-02	0	0.482759	0.241379	0	0.0344828	0.0344828	0	0.206897	1
2012-11-03	0	0.615385	0.307692	0	0.0769231	0	0	0	1
2012-11-04	0	0.434783	0.173913	0	0.0434783	0	0	0.347826	1
2012-11-05	0	0.5	0.181818	0	0.0454545	0	0.0454545	0.227273	1
2012-11-06	0	0.285714	0.0714286	0	0	0.0357143	0.0357143	0.571429	1
2012-11-07	0	0.28	0.04	0	0	0	0.04	0.64	1
2012-11-08	0	0.333333	0.111111	0	0	0	0.111111	0.444444	1
2012-11-09	0	0.8	0.1	0	0.05	0	0.05	0	1
1	0	0.0315186	0.0286533	0	0.0114613	0.0143266	0.160458	0.753582	1
2012-10-12	0	0	0	0	0	0	0.137931	0.862069	1
2012-10-13	0	0.0606061	0.121212	0	0	0.030303	0.181818	0.606061	1
2012-10-14	0	0.2	0.1	0	0.05	0	0.1	0.55	1
2012-10-15	0	0	0	0	0	0	0.030303	0.969697	1
2012-10-16	0	0	0	0	0	0	0.133333	0.866667	1
2012-10-17	0	0.15	0.05	0	0	0.05	0.05	0.7	1
2012-10-18	0	0	0	0	0	0	0.230769	0.769231	1
2012-10-19	0	0	0	0	0	0	0.333333	0.666667	1
2012-10-20	0	0.0625	0	0	0	0	0.25	0.6875	1
2012-10-21	0	0	0	0	0	0	0.117647	0.882353	1
2012-10-22	0	0.0322581	0.0645161	0	0.0645161	0.0322581	0.193548	0.612903	1
2012-10-23	0	0	0	0	0	0	0.5	0.5	1
2012-10-24	0	0	0	0	0	0	0.0416667	0.958333	1
2012-10-25	0	0	0.0333333	0	0.0333333	0.0666667	0.0666667	0.8	1
2012-10-26	0	0	0	0	0	0	0.0769231	0.923077	1
Grand Total	0.00152207	0.234399	0.0761035	0.00152207	0.0152207	0.0106545	0.114155	0.546423	1

## Sheet: 1254MS.csv
ï»¿Date and Time (UTC)	date	time	Receiver	Transmitter	Day/night code	Treatment code		min	max
2012-10-11 20:18:59	2012-10-12	06:18:59	VR2W-112618	A69-9001-1254	0	1		2012-10-12	2012-10-26
2012-10-11 20:29:56	2012-10-12	06:29:56	VR2W-112619	A69-9001-1254	0	1
2012-10-11 20:49:37	2012-10-12	06:49:37	VR2W-112619	A69-9001-1254	1	1
2012-10-11 21:24:18	2012-10-12	07:24:18	VR2W-112619	A69-9001-1254	1	1
2012-10-11 22:08:00	2012-10-12	08:08:00	VR2W-112619	A69-9001-1254	1	1
2012-10-11 22:11:52	2012-10-12	08:11:52	VR2W-112618	A69-9001-1254	1	1
2012-10-11 22:12:12	2012-10-12	08:12:12	VR2W-112619	A69-9001-1254	1	1
2012-10-11 22:30:56	2012-10-12	08:30:56	VR2W-112618	A69-9001-1254	1	1
2012-10-11 23:00:13	2012-10-12	09:00:13	VR2W-112619	A69-9001-1254	1	1
2012-10-11 23:04:23	2012-10-12	09:04:23	VR2W-112619	A69-9001-1254	1	1
2012-10-11 23:35:58	2012-10-12	09:35:58	VR2W-112619	A69-9001-1254	1	1
2012-10-12 00:17:23	2012-10-12	10:17:23	VR2W-112619	A69-9001-1254	1	1
2012-10-12 00:44:32	2012-10-12	10:44:32	VR2W-112619	A69-9001-1254	1	1
2012-10-12 01:14:40	2012-10-12	11:14:40	VR2W-112619	A69-9001-1254	1	1
2012-10-12 01:48:09	2012-10-12	11:48:09	VR2W-112619	A69-9001-1254	1	1
2012-10-12 02:00:08	2012-10-12	12:00:08	VR2W-112619	A69-9001-1254	1	1
2012-10-12 02:35:07	2012-10-12	12:35:07	VR2W-112619	A69-9001-1254	1	1
2012-10-12 03:27:46	2012-10-12	13:27:46	VR2W-112619	A69-9001-1254	1	1
2012-10-12 05:17:04	2012-10-12	15:17:04	VR2W-112619	A69-9001-1254	1	1
2012-10-12 05:24:48	2012-10-12	15:24:48	VR2W-112619	A69-9001-1254	1	1
2012-10-12 05:34:38	2012-10-12	15:34:38	VR2W-112619	A69-9001-1254	1	1
2012-10-12 05:44:26	2012-10-12	15:44:26	VR2W-112619	A69-9001-1254	1	1
2012-10-12 06:07:47	2012-10-12	16:07:47	VR2W-112618	A69-9001-1254	1	1
2012-10-12 06:21:26	2012-10-12	16:21:26	VR2W-112619	A69-9001-1254	1	1
2012-10-12 06:25:40	2012-10-12	16:25:40	VR2W-112619	A69-9001-1254	1	1
2012-10-12 07:12:18	2012-10-12	17:12:18	VR2W-112619	A69-9001-1254	1	1
2012-10-12 07:30:16	2012-10-12	17:30:16	VR2W-112619	A69-9001-1254	1	1
2012-10-12 07:55:48	2012-10-12	17:55:48	VR2W-112619	A69-9001-1254	1	1
2012-10-12 08:03:34	2012-10-12	18:03:34	VR2W-112618	A69-9001-1254	1	1
2012-10-12 08:03:54	2012-10-12	18:03:54	VR2W-112619	A69-9001-1254	1	1
2012-10-12 08:15:08	2012-10-12	18:15:08	VR2W-112619	A69-9001-1254	1	1
2012-10-12 20:17:42	2012-10-13	06:17:42	VR2W-112619	A69-9001-1254	0	1
2012-10-12 20:25:55	2012-10-13	06:25:55	VR2W-112618	A69-9001-1254	0	1
2012-10-12 20:38:30	2012-10-13	06:38:30	VR2W-112619	A69-9001-1254	1	1
2012-10-12 20:41:59	2012-10-13	06:41:59	VR2W-112619	A69-9001-1254	1	1
2012-10-12 20:49:37	2012-10-13	06:49:37	VR2W-112618	A69-9001-1254	1	1
2012-10-12 20:53:08	2012-10-13	06:53:08	VR2W-112618	A69-9001-1254	1	1
2012-10-12 21:01:11	2012-10-13	07:01:11	VR2W-112618	A69-9001-1254	1	1
2012-10-12 22:33:38	2012-10-13	08:33:38	VR2W-112618	A69-9001-1254	1	1
2012-10-12 22:33:58	2012-10-13	08:33:58	VR2W-112619	A69-9001-1254	1	1
2012-10-12 22:39:16	2012-10-13	08:39:16	VR2W-112617	A69-9001-1254	1	1
2012-10-12 23:14:58	2012-10-13	09:14:58	VR2W-112614	A69-9001-1254	1	1
2012-10-12 23:29:10	2012-10-13	09:29:10	VR2W-112614	A69-9001-1254	1	1
2012-10-13 00:11:00	2012-10-13	10:11:00	VR2W-112614	A69-9001-1254	1	1
2012-10-13 00:14:45	2012-10-13	10:14:45	VR2W-112614	A69-9001-1254	1	1
2012-10-13 00:30:29	2012-10-13	10:30:29	VR2W-112613	A69-9001-1254	1	1
2012-10-13 01:18:21	2012-10-13	11:18:21	VR2W-112613	A69-9001-1254	1	1
2012-10-13 01:56:55	2012-10-13	11:56:55	VR2W-112619	A69-9001-1254	1	1
2012-10-13 02:00:18	2012-10-13	12:00:18	VR2W-112619	A69-9001-1254	1	1
2012-10-13 02:07:33	2012-10-13	12:07:33	VR2W-112619	A69-9001-1254	1	1
2012-10-13 02:28:03	2012-10-13	12:28:03	VR2W-112619	A69-9001-1254	1	1
2012-10-13 02:31:11	2012-10-13	12:31:11	VR2W-112618	A69-9001-1254	1	1
2012-10-13 02:39:23	2012-10-13	12:39:23	VR2W-112619	A69-9001-1254	1	1
2012-10-13 02:42:46	2012-10-13	12:42:46	VR2W-112619	A69-9001-1254	1	1
2012-10-13 02:45:57	2012-10-13	12:45:57	VR2W-112618	A69-9001-1254	1	1
2012-10-13 03:05:28	2012-10-13	13:05:28	VR2W-112619	A69-9001-1254	1	1
2012-10-13 03:20:07	2012-10-13	13:20:07	VR2W-112619	A69-9001-1254	1	1
2012-10-13 03:23:27	2012-10-13	13:23:27	VR2W-112619	A69-9001-1254	1	1
2012-10-13 05:01:26	2012-10-13	15:01:26	VR2W-112619	A69-9001-1254	1	1
2012-10-13 05:52:36	2012-10-13	15:52:36	VR2W-112619	A69-9001-1254	1	1
2012-10-13 06:21:18	2012-10-13	16:21:18	VR2W-112619	A69-9001-1254	1	1
2012-10-13 06:36:00	2012-10-13	16:36:00	VR2W-112619	A69-9001-1254	1	1
2012-10-13 06:54:32	2012-10-13	16:54:32	VR2W-112619	A69-9001-1254	1	1
2012-10-13 07:05:59	2012-10-13	17:05:59	VR2W-112619	A69-9001-1254	1	1
2012-10-13 08:09:27	2012-10-13	18:09:27	VR2W-112619	A69-9001-1254	1	1
2012-10-13 08:16:43	2012-10-13	18:16:43	VR2W-112619	A69-9001-1254	1	1
2012-10-13 19:53:11	2012-10-14	05:53:11	VR2W-112619	A69-9001-1254	0	1
2012-10-13 20:53:47	2012-10-14	06:53:47	VR2W-112619	A69-9001-1254	1	1
2012-10-13 20:58:41	2012-10-14	06:58:41	VR2W-112619	A69-9001-1254	1	1
2012-10-13 21:51:50	2012-10-14	07:51:50	VR2W-112619	A69-9001-1254	1	1
2012-10-13 22:05:30	2012-10-14	08:05:30	VR2W-112619	A69-9001-1254	1	1
2012-10-13 22:14:25	2012-10-14	08:14:25	VR2W-112619	A69-9001-1254	1	1
2012-10-13 22:22:15	2012-10-14	08:22:15	VR2W-112619	A69-9001-1254	1	1
2012-10-13 22:25:17	2012-10-14	08:25:17	VR2W-112618	A69-9001-1254	1	1
2012-10-14 00:00:22	2012-10-14	10:00:22	VR2W-112613	A69-9001-1254	1	1
2012-10-14 00:09:45	2012-10-14	10:09:45	VR2W-112614	A69-9001-1254	1	1
2012-10-14 00:51:02	2012-10-14	10:51:02	VR2W-112613	A69-9001-1254	1	1
2012-10-14 01:04:00	2012-10-14	11:04:00	VR2W-112614	A69-9001-1254	1	1
2012-10-14 01:22:36	2012-10-14	11:22:36	VR2W-112613	A69-9001-1254	1	1
2012-10-14 01:25:23	2012-10-14	11:25:23	VR2W-112616	A69-9001-1254	1	1
2012-10-14 01:29:47	2012-10-14	11:29:47	VR2W-112618	A69-9001-1254	1	1
2012-10-14 01:31:18	2012-10-14	11:31:18	VR2W-112613	A69-9001-1254	1	1
2012-10-14 02:22:52	2012-10-14	12:22:52	VR2W-112619	A69-9001-1254	1	1
2012-10-14 03:23:05	2012-10-14	13:23:05	VR2W-112619	A69-9001-1254	1	1
2012-10-14 06:34:01	2012-10-14	16:34:01	VR2W-112619	A69-9001-1254	1	1
2012-10-14 07:09:43	2012-10-14	17:09:43	VR2W-112619	A69-9001-1254	1	1
2012-10-14 07:56:57	2012-10-14	17:56:57	VR2W-112619	A69-9001-1254	1	1
2012-10-14 20:40:14	2012-10-15	06:40:14	VR2W-112619	A69-9001-1254	1	1
2012-10-14 20:47:49	2012-10-15	06:47:49	VR2W-112619	A69-9001-1254	1	1
2012-10-14 21:01:05	2012-10-15	07:01:05	VR2W-112619	A69-9001-1254	1	1
2012-10-14 21:33:40	2012-10-15	07:33:40	VR2W-112619	A69-9001-1254	1	1
2012-10-14 21:50:14	2012-10-15	07:50:14	VR2W-112619	A69-9001-1254	1	1
2012-10-14 21:53:32	2012-10-15	07:53:32	VR2W-112619	A69-9001-1254	1	1
2012-10-14 22:00:18	2012-10-15	08:00:18	VR2W-112619	A69-9001-1254	1	1
2012-10-14 22:07:54	2012-10-15	08:07:54	VR2W-112619	A69-9001-1254	1	1
2012-10-14 22:12:36	2012-10-15	08:12:36	VR2W-112619	A69-9001-1254	1	1
2012-10-14 22:17:06	2012-10-15	08:17:06	VR2W-112619	A69-9001-1254	1	1
2012-10-14 22:45:19	2012-10-15	08:45:19	VR2W-112619	A69-9001-1254	1	1
2012-10-14 23:07:53	2012-10-15	09:07:53	VR2W-112619	A69-9001-1254	1	1
2012-10-14 23:18:59	2012-10-15	09:18:59	VR2W-112619	A69-9001-1254	1	1
2012-10-14 23:22:49	2012-10-15	09:22:49	VR2W-112619	A69-9001-1254	1	1
2012-10-14 23:27:13	2012-10-15	09:27:13	VR2W-112619	A69-9001-1254	1	1
2012-10-14 23:31:07	2012-10-15	09:31:07	VR2W-112619	A69-9001-1254	1	1
2012-10-14 23:35:39	2012-10-15	09:35:39	VR2W-112619	A69-9001-1254	1	1
2012-10-15 00:11:41	2012-10-15	10:11:41	VR2W-112619	A69-9001-1254	1	1
2012-10-15 00:19:35	2012-10-15	10:19:35	VR2W-112619	A69-9001-1254	1	1
2012-10-15 00:28:17	2012-10-15	10:28:17	VR2W-112619	A69-9001-1254	1	1
2012-10-15 00:32:49	2012-10-15	10:32:49	VR2W-112619	A69-9001-1254	1	1
2012-10-15 00:43:54	2012-10-15	10:43:54	VR2W-112619	A69-9001-1254	1	1
2012-10-15 01:13:45	2012-10-15	11:13:45	VR2W-112619	A69-9001-1254	1	1
2012-10-15 01:30:09	2012-10-15	11:30:09	VR2W-112619	A69-9001-1254	1	1
2012-10-15 01:57:17	2012-10-15	11:57:17	VR2W-112619	A69-9001-1254	1	1
2012-10-15 02:05:11	2012-10-15	12:05:11	VR2W-112619	A69-9001-1254	1	1
2012-10-15 02:46:19	2012-10-15	12:46:19	VR2W-112619	A69-9001-1254	1	1
2012-10-15 03:15:09	2012-10-15	13:15:09	VR2W-112619	A69-9001-1254	1	1
2012-10-15 06:07:02	2012-10-15	16:07:02	VR2W-112619	A69-9001-1254	1	1
2012-10-15 06:10:12	2012-10-15	16:10:12	VR2W-112618	A69-9001-1254	1	1
2012-10-15 06:26:12	2012-10-15	16:26:12	VR2W-112619	A69-9001-1254	1	1
2012-10-15 07:51:33	2012-10-15	17:51:33	VR2W-112619	A69-9001-1254	1	1
2012-10-15 08:15:44	2012-10-15	18:15:44	VR2W-112619	A69-9001-1254	1	1
2012-10-15 17:22:01	2012-10-16	03:22:01	VR2W-112619	A69-9001-1254	0	1
2012-10-15 20:56:01	2012-10-16	06:56:01	VR2W-112619	A69-9001-1254	1	1
2012-10-15 22:12:21	2012-10-16	08:12:21	VR2W-112618	A69-9001-1254	1	1
2012-10-15 22:51:34	2012-10-16	08:51:34	VR2W-112619	A69-9001-1254	1	1
2012-10-15 23:02:57	2012-10-16	09:02:57	VR2W-112619	A69-9001-1254	1	1
2012-10-15 23:10:03	2012-10-16	09:10:03	VR2W-112619	A69-9001-1254	1	1
2012-10-15 23:14:05	2012-10-16	09:14:05	VR2W-112619	A69-9001-1254	1	1
2012-10-15 23:23:18	2012-10-16	09:23:18	VR2W-112618	A69-9001-1254	1	1
2012-10-15 23:28:11	2012-10-16	09:28:11	VR2W-112619	A69-9001-1254	1	1
2012-10-15 23:32:22	2012-10-16	09:32:22	VR2W-112619	A69-9001-1254	1	1
2012-10-15 23:39:25	2012-10-16	09:39:25	VR2W-112619	A69-9001-1254	1	1
2012-10-15 23:43:24	2012-10-16	09:43:24	VR2W-112619	A69-9001-1254	1	1
2012-10-15 23:48:07	2012-10-16	09:48:07	VR2W-112619	A69-9001-1254	1	1
2012-10-16 00:00:05	2012-10-16	10:00:05	VR2W-112619	A69-9001-1254	1	1
2012-10-16 00:15:12	2012-10-16	10:15:12	VR2W-112619	A69-9001-1254	1	1
2012-10-16 00:18:43	2012-10-16	10:18:43	VR2W-112618	A69-9001-1254	1	1
2012-10-16 00:27:28	2012-10-16	10:27:28	VR2W-112619	A69-9001-1254	1	1
2012-10-16 01:05:17	2012-10-16	11:05:17	VR2W-112619	A69-9001-1254	1	1
2012-10-16 01:11:51	2012-10-16	11:11:51	VR2W-112619	A69-9001-1254	1	1
2012-10-16 02:07:35	2012-10-16	12:07:35	VR2W-112619	A69-9001-1254	1	1
2012-10-16 02:15:14	2012-10-16	12:15:14	VR2W-112619	A69-9001-1254	1	1
2012-10-16 03:15:56	2012-10-16	13:15:56	VR2W-112619	A69-9001-1254	1	1
2012-10-16 03:31:27	2012-10-16	13:31:27	VR2W-112619	A69-9001-1254	1	1
2012-10-16 03:43:14	2012-10-16	13:43:14	VR2W-112619	A69-9001-1254	1	1
2012-10-16 03:47:50	2012-10-16	13:47:50	VR2W-112619	A69-9001-1254	1	1
2012-10-16 03:55:49	2012-10-16	13:55:49	VR2W-112619	A69-9001-1254	1	1
2012-10-16 06:42:33	2012-10-16	16:42:33	VR2W-112618	A69-9001-1254	1	1
2012-10-16 06:51:26	2012-10-16	16:51:26	VR2W-112619	A69-9001-1254	1	1
2012-10-16 07:05:50	2012-10-16	17:05:50	VR2W-112619	A69-9001-1254	1	1
2012-10-16 07:28:01	2012-10-16	17:28:01	VR2W-112619	A69-9001-1254	1	1
2012-10-16 08:21:13	2012-10-16	18:21:13	VR2W-112619	A69-9001-1254	1	1
2012-10-16 13:03:27	2012-10-16	23:03:27	VR2W-112619	A69-9001-1254	0	1
2012-10-16 14:44:29	2012-10-17	00:44:29	VR2W-112619	A69-9001-1254	0	1
2012-10-16 14:51:56	2012-10-17	00:51:56	VR2W-112619	A69-9001-1254	0	1
2012-10-16 14:55:20	2012-10-17	00:55:20	VR2W-112619	A69-9001-1254	0	1
2012-10-16 20:31:46	2012-10-17	06:31:46	VR2W-112619	A69-9001-1254	1	1
2012-10-16 21:30:30	2012-10-17	07:30:30	VR2W-112619	A69-9001-1254	1	1
2012-10-16 22:41:40	2012-10-17	08:41:40	VR2W-112619	A69-9001-1254	1	1
2012-10-16 22:49:40	2012-10-17	08:49:40	VR2W-112619	A69-9001-1254	1	1
2012-10-16 23:38:52	2012-10-17	09:38:52	VR2W-112619	A69-9001-1254	1	1
2012-10-17 00:17:28	2012-10-17	10:17:28	VR2W-112619	A69-9001-1254	1	1
2012-10-17 00:23:44	2012-10-17	10:23:44	VR2W-112614	A69-9001-1254	1	1
2012-10-17 00:56:12	2012-10-17	10:56:12	VR2W-112613	A69-9001-1254	1	1
2012-10-17 01:22:29	2012-10-17	11:22:29	VR2W-112613	A69-9001-1254	1	1
2012-10-17 02:09:14	2012-10-17	12:09:14	VR2W-112613	A69-9001-1254	1	1
2012-10-17 02:10:04	2012-10-17	12:10:04	VR2W-112618	A69-9001-1254	1	1
2012-10-17 02:11:04	2012-10-17	12:11:04	VR2W-112617	A69-9001-1254	1	1
2012-10-17 02:58:47	2012-10-17	12:58:47	VR2W-112619	A69-9001-1254	1	1
2012-10-17 03:22:36	2012-10-17	13:22:36	VR2W-112619	A69-9001-1254	1	1
2012-10-17 03:45:21	2012-10-17	13:45:21	VR2W-112619	A69-9001-1254	1	1
2012-10-17 04:18:19	2012-10-17	14:18:19	VR2W-112619	A69-9001-1254	1	1
2012-10-17 06:19:59	2012-10-17	16:19:59	VR2W-112619	A69-9001-1254	1	1
2012-10-17 06:23:30	2012-10-17	16:23:30	VR2W-112619	A69-9001-1254	1	1
2012-10-17 07:02:15	2012-10-17	17:02:15	VR2W-112619	A69-9001-1254	1	1
2012-10-17 07:44:32	2012-10-17	17:44:32	VR2W-112619	A69-9001-1254	1	1
2012-10-17 18:21:35	2012-10-18	04:21:35	VR2W-112619	A69-9001-1254	0	1
2012-10-17 20:12:15	2012-10-18	06:12:15	VR2W-112619	A69-9001-1254	0	1
2012-10-17 20:21:07	2012-10-18	06:21:07	VR2W-112619	A69-9001-1254	0	1
2012-10-17 20:42:15	2012-10-18	06:42:15	VR2W-112619	A69-9001-1254	1	1
2012-10-17 21:11:20	2012-10-18	07:11:20	VR2W-112619	A69-9001-1254	1	1
2012-10-17 22:30:03	2012-10-18	08:30:03	VR2W-112619	A69-9001-1254	1	1
2012-10-18 03:11:14	2012-10-18	13:11:14	VR2W-112619	A69-9001-1254	1	1
2012-10-18 03:14:35	2012-10-18	13:14:35	VR2W-112618	A69-9001-1254	1	1
2012-10-18 03:25:24	2012-10-18	13:25:24	VR2W-112618	A69-9001-1254	1	1
2012-10-18 04:40:03	2012-10-18	14:40:03	VR2W-112619	A69-9001-1254	1	1
2012-10-18 05:14:38	2012-10-18	15:14:38	VR2W-112619	A69-9001-1254	1	1
2012-10-18 05:51:57	2012-10-18	15:51:57	VR2W-112619	A69-9001-1254	1	1
2012-10-18 06:00:08	2012-10-18	16:00:08	VR2W-112619	A69-9001-1254	1	1
2012-10-18 06:38:39	2012-10-18	16:38:39	VR2W-112618	A69-9001-1254	1	1
2012-10-18 07:06:39	2012-10-18	17:06:39	VR2W-112619	A69-9001-1254	1	1
2012-10-18 07:15:05	2012-10-18	17:15:05	VR2W-112619	A69-9001-1254	1	1
2012-10-18 08:32:29	2012-10-18	18:32:29	VR2W-112619	A69-9001-1254	0	1
2012-10-18 10:07:37	2012-10-18	20:07:37	VR2W-112619	A69-9001-1254	0	1
2012-10-18 13:09:28	2012-10-18	23:09:28	VR2W-112619	A69-9001-1254	0	1
2012-10-18 20:21:49	2012-10-19	06:21:49	VR2W-112619	A69-9001-1254	0	1
2012-10-18 20:46:55	2012-10-19	06:46:55	VR2W-112619	A69-9001-1254	1	1
2012-10-18 20:51:08	2012-10-19	06:51:08	VR2W-112619	A69-9001-1254	1	1
2012-10-18 21:20:43	2012-10-19	07:20:43	VR2W-112619	A69-9001-1254	1	1
2012-10-19 06:44:05	2012-10-19	16:44:05	VR2W-112618	A69-9001-1254	1	1
2012-10-19 06:52:20	2012-10-19	16:52:20	VR2W-112618	A69-9001-1254	1	1
2012-10-19 06:52:41	2012-10-19	16:52:41	VR2W-112619	A69-9001-1254	1	1
2012-10-19 20:47:15	2012-10-20	06:47:15	VR2W-112619	A69-9001-1254	1	1
2012-10-19 21:20:17	2012-10-20	07:20:17	VR2W-112619	A69-9001-1254	1	1
2012-10-19 21:47:08	2012-10-20	07:47:08	VR2W-112618	A69-9001-1254	1	1
2012-10-19 22:04:34	2012-10-20	08:04:34	VR2W-112618	A69-9001-1254	1	1
2012-10-19 22:30:39	2012-10-20	08:30:39	VR2W-112619	A69-9001-1254	1	1
2012-10-19 22:38:42	2012-10-20	08:38:42	VR2W-112619	A69-9001-1254	1	1
2012-10-19 23:35:19	2012-10-20	09:35:19	VR2W-112619	A69-9001-1254	1	1
2012-10-20 03:59:58	2012-10-20	13:59:58	VR2W-112619	A69-9001-1254	1	1
2012-10-20 04:07:44	2012-10-20	14:07:44	VR2W-112619	A69-9001-1254	1	1
2012-10-20 04:25:17	2012-10-20	14:25:17	VR2W-112619	A69-9001-1254	1	1
2012-10-20 04:34:07	2012-10-20	14:34:07	VR2W-112619	A69-9001-1254	1	1
2012-10-20 04:45:49	2012-10-20	14:45:49	VR2W-112618	A69-9001-1254	1	1
2012-10-20 04:57:44	2012-10-20	14:57:44	VR2W-112619	A69-9001-1254	1	1
2012-10-20 05:23:14	2012-10-20	15:23:14	VR2W-112618	A69-9001-1254	1	1
2012-10-20 05:27:37	2012-10-20	15:27:37	VR2W-112619	A69-9001-1254	1	1
2012-10-20 06:09:52	2012-10-20	16:09:52	VR2W-112613	A69-9001-1254	1	1
2012-10-20 20:37:08	2012-10-21	06:37:08	VR2W-112619	A69-9001-1254	1	1
2012-10-20 20:41:41	2012-10-21	06:41:41	VR2W-112619	A69-9001-1254	1	1
2012-10-20 20:49:20	2012-10-21	06:49:20	VR2W-112619	A69-9001-1254	1	1
2012-10-20 21:46:37	2012-10-21	07:46:37	VR2W-112619	A69-9001-1254	1	1
2012-10-20 22:35:39	2012-10-21	08:35:39	VR2W-112619	A69-9001-1254	1	1
2012-10-20 22:39:23	2012-10-21	08:39:23	VR2W-112619	A69-9001-1254	1	1
2012-10-20 22:54:39	2012-10-21	08:54:39	VR2W-112618	A69-9001-1254	1	1
2012-10-21 01:00:50	2012-10-21	11:00:50	VR2W-112619	A69-9001-1254	1	1
2012-10-21 02:08:45	2012-10-21	12:08:45	VR2W-112619	A69-9001-1254	1	1
2012-10-21 02:17:28	2012-10-21	12:17:28	VR2W-112619	A69-9001-1254	1	1
2012-10-21 02:28:32	2012-10-21	12:28:32	VR2W-112619	A69-9001-1254	1	1
2012-10-21 02:42:07	2012-10-21	12:42:07	VR2W-112619	A69-9001-1254	1	1
2012-10-21 03:46:43	2012-10-21	13:46:43	VR2W-112619	A69-9001-1254	1	1
2012-10-21 05:32:22	2012-10-21	15:32:22	VR2W-112619	A69-9001-1254	1	1
2012-10-21 07:35:14	2012-10-21	17:35:14	VR2W-112618	A69-9001-1254	1	1
2012-10-21 07:35:35	2012-10-21	17:35:35	VR2W-112619	A69-9001-1254	1	1
2012-10-21 08:01:21	2012-10-21	18:01:21	VR2W-112619	A69-9001-1254	1	1
2012-10-21 22:28:57	2012-10-22	08:28:57	VR2W-112619	A69-9001-1254	1	1
2012-10-21 22:38:30	2012-10-22	08:38:30	VR2W-112619	A69-9001-1254	1	1
2012-10-21 23:07:49	2012-10-22	09:07:49	VR2W-112618	A69-9001-1254	1	1
2012-10-21 23:12:58	2012-10-22	09:12:58	VR2W-112619	A69-9001-1254	1	1
2012-10-21 23:17:40	2012-10-22	09:17:40	VR2W-112619	A69-9001-1254	1	1
2012-10-21 23:21:50	2012-10-22	09:21:50	VR2W-112618	A69-9001-1254	1	1
2012-10-21 23:22:10	2012-10-22	09:22:10	VR2W-112619	A69-9001-1254	1	1
2012-10-22 00:01:21	2012-10-22	10:01:21	VR2W-112619	A69-9001-1254	1	1
2012-10-22 00:10:07	2012-10-22	10:10:07	VR2W-112619	A69-9001-1254	1	1
2012-10-22 00:31:33	2012-10-22	10:31:33	VR2W-112619	A69-9001-1254	1	1
2012-10-22 01:18:17	2012-10-22	11:18:17	VR2W-112619	A69-9001-1254	1	1
2012-10-22 01:39:45	2012-10-22	11:39:45	VR2W-112619	A69-9001-1254	1	1
2012-10-22 02:54:45	2012-10-22	12:54:45	VR2W-112618	A69-9001-1254	1	1
2012-10-22 03:29:32	2012-10-22	13:29:32	VR2W-112619	A69-9001-1254	1	1
2012-10-22 03:47:00	2012-10-22	13:47:00	VR2W-112618	A69-9001-1254	1	1
2012-10-22 03:51:49	2012-10-22	13:51:49	VR2W-112619	A69-9001-1254	1	1
2012-10-22 03:55:52	2012-10-22	13:55:52	VR2W-112619	A69-9001-1254	1	1
2012-10-22 04:25:48	2012-10-22	14:25:48	VR2W-112619	A69-9001-1254	1	1
2012-10-22 04:33:36	2012-10-22	14:33:36	VR2W-112619	A69-9001-1254	1	1
2012-10-22 04:47:33	2012-10-22	14:47:33	VR2W-112619	A69-9001-1254	1	1
2012-10-22 04:51:27	2012-10-22	14:51:27	VR2W-112618	A69-9001-1254	1	1
2012-10-22 04:52:29	2012-10-22	14:52:29	VR2W-112617	A69-9001-1254	1	1
2012-10-22 04:54:46	2012-10-22	14:54:46	VR2W-112616	A69-9001-1254	1	1
2012-10-22 04:57:34	2012-10-22	14:57:34	VR2W-112614	A69-9001-1254	1	1
2012-10-22 05:02:10	2012-10-22	15:02:10	VR2W-112614	A69-9001-1254	1	1
2012-10-22 06:11:26	2012-10-22	16:11:26	VR2W-112613	A69-9001-1254	1	1
2012-10-22 06:28:48	2012-10-22	16:28:48	VR2W-112616	A69-9001-1254	1	1
2012-10-22 06:47:11	2012-10-22	16:47:11	VR2W-112619	A69-9001-1254	1	1
2012-10-22 06:59:18	2012-10-22	16:59:18	VR2W-112619	A69-9001-1254	1	1
2012-10-22 07:02:33	2012-10-22	17:02:33	VR2W-112618	A69-9001-1254	1	1
2012-10-22 07:47:41	2012-10-22	17:47:41	VR2W-112619	A69-9001-1254	1	1
2012-10-22 20:24:31	2012-10-23	06:24:31	VR2W-112619	A69-9001-1254	0	1
2012-10-22 20:57:25	2012-10-23	06:57:25	VR2W-112619	A69-9001-1254	1	1
2012-10-22 21:41:27	2012-10-23	07:41:27	VR2W-112618	A69-9001-1254	1	1
2012-10-22 21:59:04	2012-10-23	07:59:04	VR2W-112618	A69-9001-1254	1	1
2012-10-22 22:07:37	2012-10-23	08:07:37	VR2W-112619	A69-9001-1254	1	1
2012-10-22 22:33:36	2012-10-23	08:33:36	VR2W-112619	A69-9001-1254	1	1
2012-10-22 22:41:08	2012-10-23	08:41:08	VR2W-112618	A69-9001-1254	1	1
2012-10-22 22:41:29	2012-10-23	08:41:29	VR2W-112619	A69-9001-1254	1	1
2012-10-22 23:07:30	2012-10-23	09:07:30	VR2W-112618	A69-9001-1254	1	1
2012-10-22 23:39:44	2012-10-23	09:39:44	VR2W-112619	A69-9001-1254	1	1
2012-10-23 00:48:27	2012-10-23	10:48:27	VR2W-112619	A69-9001-1254	1	1
2012-10-23 01:11:45	2012-10-23	11:11:45	VR2W-112619	A69-9001-1254	1	1
2012-10-23 01:18:48	2012-10-23	11:18:48	VR2W-112619	A69-9001-1254	1	1
2012-10-23 01:27:27	2012-10-23	11:27:27	VR2W-112619	A69-9001-1254	1	1
2012-10-23 01:44:47	2012-10-23	11:44:47	VR2W-112618	A69-9001-1254	1	1
2012-10-23 02:07:04	2012-10-23	12:07:04	VR2W-112618	A69-9001-1254	1	1
2012-10-23 02:52:50	2012-10-23	12:52:50	VR2W-112618	A69-9001-1254	1	1
2012-10-23 03:00:41	2012-10-23	13:00:41	VR2W-112619	A69-9001-1254	1	1
2012-10-23 04:22:04	2012-10-23	14:22:04	VR2W-112618	A69-9001-1254	1	1
2012-10-23 04:50:25	2012-10-23	14:50:25	VR2W-112618	A69-9001-1254	1	1
2012-10-23 05:38:09	2012-10-23	15:38:09	VR2W-112619	A69-9001-1254	1	1
2012-10-23 05:45:39	2012-10-23	15:45:39	VR2W-112619	A69-9001-1254	1	1
2012-10-23 05:49:53	2012-10-23	15:49:53	VR2W-112618	A69-9001-1254	1	1
2012-10-23 05:57:43	2012-10-23	15:57:43	VR2W-112618	A69-9001-1254	1	1
2012-10-23 06:10:19	2012-10-23	16:10:19	VR2W-112618	A69-9001-1254	1	1
2012-10-23 06:14:06	2012-10-23	16:14:06	VR2W-112619	A69-9001-1254	1	1
2012-10-23 06:26:00	2012-10-23	16:26:00	VR2W-112618	A69-9001-1254	1	1
2012-10-23 06:39:08	2012-10-23	16:39:08	VR2W-112618	A69-9001-1254	1	1
2012-10-23 06:39:28	2012-10-23	16:39:28	VR2W-112619	A69-9001-1254	1	1
2012-10-23 06:47:40	2012-10-23	16:47:40	VR2W-112618	A69-9001-1254	1	1
2012-10-23 06:57:17	2012-10-23	16:57:17	VR2W-112618	A69-9001-1254	1	1
2012-10-23 06:57:37	2012-10-23	16:57:37	VR2W-112619	A69-9001-1254	1	1
2012-10-23 07:06:13	2012-10-23	17:06:13	VR2W-112618	A69-9001-1254	1	1
2012-10-23 07:37:47	2012-10-23	17:37:47	VR2W-112619	A69-9001-1254	1	1
2012-10-23 07:59:26	2012-10-23	17:59:26	VR2W-112619	A69-9001-1254	1	1
2012-10-23 22:07:24	2012-10-24	08:07:24	VR2W-112619	A69-9001-1254	1	1
2012-10-23 22:31:59	2012-10-24	08:31:59	VR2W-112618	A69-9001-1254	1	1
2012-10-23 22:35:44	2012-10-24	08:35:44	VR2W-112619	A69-9001-1254	1	1
2012-10-23 22:39:16	2012-10-24	08:39:16	VR2W-112619	A69-9001-1254	1	1
2012-10-24 01:44:12	2012-10-24	11:44:12	VR2W-112619	A69-9001-1254	1	1
2012-10-24 01:52:00	2012-10-24	11:52:00	VR2W-112619	A69-9001-1254	1	1
2012-10-24 02:00:20	2012-10-24	12:00:20	VR2W-112619	A69-9001-1254	1	1
2012-10-24 02:09:09	2012-10-24	12:09:09	VR2W-112619	A69-9001-1254	1	1
2012-10-24 02:26:54	2012-10-24	12:26:54	VR2W-112619	A69-9001-1254	1	1
2012-10-24 02:31:19	2012-10-24	12:31:19	VR2W-112619	A69-9001-1254	1	1
2012-10-24 02:39:49	2012-10-24	12:39:49	VR2W-112619	A69-9001-1254	1	1
2012-10-24 02:56:10	2012-10-24	12:56:10	VR2W-112619	A69-9001-1254	1	1
2012-10-24 03:08:03	2012-10-24	13:08:03	VR2W-112619	A69-9001-1254	1	1
2012-10-24 03:17:19	2012-10-24	13:17:19	VR2W-112619	A69-9001-1254	1	1
2012-10-24 03:44:12	2012-10-24	13:44:12	VR2W-112619	A69-9001-1254	1	1
2012-10-24 04:12:13	2012-10-24	14:12:13	VR2W-112619	A69-9001-1254	1	1
2012-10-24 05:42:08	2012-10-24	15:42:08	VR2W-112619	A69-9001-1254	1	1
2012-10-24 06:20:42	2012-10-24	16:20:42	VR2W-112619	A69-9001-1254	1	1
2012-10-24 06:25:18	2012-10-24	16:25:18	VR2W-112619	A69-9001-1254	1	1
2012-10-24 06:37:23	2012-10-24	16:37:23	VR2W-112619	A69-9001-1254	1	1
2012-10-24 06:51:01	2012-10-24	16:51:01	VR2W-112619	A69-9001-1254	1	1
2012-10-24 07:03:44	2012-10-24	17:03:44	VR2W-112619	A69-9001-1254	1	1
2012-10-24 07:47:59	2012-10-24	17:47:59	VR2W-112619	A69-9001-1254	1	1
2012-10-24 07:55:50	2012-10-24	17:55:50	VR2W-112619	A69-9001-1254	1	1
2012-10-24 20:11:10	2012-10-25	06:11:10	VR2W-112619	A69-9001-1254	0	1
2012-10-24 20:15:04	2012-10-25	06:15:04	VR2W-112619	A69-9001-1254	0	1
2012-10-24 20:30:54	2012-10-25	06:30:54	VR2W-112619	A69-9001-1254	1	1
2012-10-24 20:48:46	2012-10-25	06:48:46	VR2W-112618	A69-9001-1254	1	1
2012-10-24 20:53:24	2012-10-25	06:53:24	VR2W-112619	A69-9001-1254	1	1
2012-10-24 21:05:36	2012-10-25	07:05:36	VR2W-112618	A69-9001-1254	1	1
2012-10-24 21:40:10	2012-10-25	07:40:10	VR2W-112619	A69-9001-1254	1	1
2012-10-24 21:49:14	2012-10-25	07:49:14	VR2W-112619	A69-9001-1254	1	1
2012-10-24 21:57:40	2012-10-25	07:57:40	VR2W-112619	A69-9001-1254	1	1
2012-10-24 22:01:52	2012-10-25	08:01:52	VR2W-112619	A69-9001-1254	1	1
2012-10-24 22:05:19	2012-10-25	08:05:19	VR2W-112619	A69-9001-1254	1	1
2012-10-24 22:08:59	2012-10-25	08:08:59	VR2W-112619	A69-9001-1254	1	1
2012-10-24 22:22:47	2012-10-25	08:22:47	VR2W-112619	A69-9001-1254	1	1
2012-10-24 22:27:35	2012-10-25	08:27:35	VR2W-112619	A69-9001-1254	1	1
2012-10-24 22:37:20	2012-10-25	08:37:20	VR2W-112617	A69-9001-1254	1	1
2012-10-24 23:00:27	2012-10-25	09:00:27	VR2W-112619	A69-9001-1254	1	1
2012-10-24 23:05:20	2012-10-25	09:05:20	VR2W-112619	A69-9001-1254	1	1
2012-10-24 23:27:11	2012-10-25	09:27:11	VR2W-112619	A69-9001-1254	1	1
2012-10-24 23:57:09	2012-10-25	09:57:09	VR2W-112619	A69-9001-1254	1	1
2012-10-25 00:09:18	2012-10-25	10:09:18	VR2W-112619	A69-9001-1254	1	1
2012-10-25 01:52:17	2012-10-25	11:52:17	VR2W-112619	A69-9001-1254	1	1
2012-10-25 02:38:07	2012-10-25	12:38:07	VR2W-112619	A69-9001-1254	1	1
2012-10-25 03:57:19	2012-10-25	13:57:19	VR2W-112619	A69-9001-1254	1	1
2012-10-25 04:24:43	2012-10-25	14:24:43	VR2W-112617	A69-9001-1254	1	1
2012-10-25 04:26:43	2012-10-25	14:26:43	VR2W-112616	A69-9001-1254	1	1
2012-10-25 04:29:00	2012-10-25	14:29:00	VR2W-112614	A69-9001-1254	1	1
2012-10-25 05:11:53	2012-10-25	15:11:53	VR2W-112619	A69-9001-1254	1	1
2012-10-25 05:38:21	2012-10-25	15:38:21	VR2W-112619	A69-9001-1254	1	1
2012-10-25 05:54:40	2012-10-25	15:54:40	VR2W-112619	A69-9001-1254	1	1
2012-10-25 06:24:52	2012-10-25	16:24:52	VR2W-112619	A69-9001-1254	1	1
2012-10-25 06:28:16	2012-10-25	16:28:16	VR2W-112619	A69-9001-1254	1	1
2012-10-25 07:33:45	2012-10-25	17:33:45	VR2W-112619	A69-9001-1254	1	1
2012-10-25 20:26:34	2012-10-26	06:26:34	VR2W-112619	A69-9001-1254	0	1
2012-10-25 20:30:44	2012-10-26	06:30:44	VR2W-112619	A69-9001-1254	1	1
2012-10-25 20:34:09	2012-10-26	06:34:09	VR2W-112619	A69-9001-1254	1	1
2012-10-25 20:46:10	2012-10-26	06:46:10	VR2W-112619	A69-9001-1254	1	1
2012-10-25 21:44:52	2012-10-26	07:44:52	VR2W-112619	A69-9001-1254	1	1
2012-10-25 22:03:35	2012-10-26	08:03:35	VR2W-112619	A69-9001-1254	1	1
2012-10-25 22:21:22	2012-10-26	08:21:22	VR2W-112619	A69-9001-1254	1	1
2012-10-25 22:50:56	2012-10-26	08:50:56	VR2W-112619	A69-9001-1254	1	1
2012-10-25 23:44:33	2012-10-26	09:44:33	VR2W-112619	A69-9001-1254	1	1
2012-10-26 01:01:07	2012-10-26	11:01:07	VR2W-112619	A69-9001-1254	1	1
2012-10-26 03:15:21	2012-10-26	13:15:21	VR2W-112618	A69-9001-1254	1	1
2012-10-26 03:15:42	2012-10-26	13:15:42	VR2W-112619	A69-9001-1254	1	1
2012-10-26 07:51:12	2012-10-26	17:51:12	VR2W-112619	A69-9001-1254	1	1
2012-10-26 07:59:31	2012-10-26	17:59:31	VR2W-112619	A69-9001-1254	1	1
2012-10-26 22:33:19	2012-10-27	08:33:19	VR2W-112619	A69-9001-1254	1	0
2012-10-26 22:55:29	2012-10-27	08:55:29	VR2W-112619	A69-9001-1254	1	0
2012-10-27 02:23:40	2012-10-27	12:23:40	VR2W-112619	A69-9001-1254	1	0
2012-10-27 02:28:09	2012-10-27	12:28:09	VR2W-112619	A69-9001-1254	1	0
2012-10-27 08:00:40	2012-10-27	18:00:40	VR2W-112619	A69-9001-1254	1	0
2012-10-27 08:10:20	2012-10-27	18:10:20	VR2W-112619	A69-9001-1254	1	0
2012-10-27 08:19:30	2012-10-27	18:19:30	VR2W-112619	A69-9001-1254	1	0
2012-10-27 20:24:20	2012-10-28	06:24:20	VR2W-112619	A69-9001-1254	0	0
2012-10-27 20:38:40	2012-10-28	06:38:40	VR2W-112619	A69-9001-1254	1	0
2012-10-27 20:57:28	2012-10-28	06:57:28	VR2W-112619	A69-9001-1254	1	0
2012-10-27 21:05:10	2012-10-28	07:05:10	VR2W-112619	A69-9001-1254	1	0
2012-10-27 23:45:59	2012-10-28	09:45:59	VR2W-112613	A69-9001-1254	1	0
2012-10-28 00:11:52	2012-10-28	10:11:52	VR2W-112613	A69-9001-1254	1	0
2012-10-28 00:37:16	2012-10-28	10:37:16	VR2W-112613	A69-9001-1254	1	0
2012-10-28 01:40:40	2012-10-28	11:40:40	VR2W-112613	A69-9001-1254	1	0
2012-10-28 01:51:28	2012-10-28	11:51:28	VR2W-112618	A69-9001-1254	1	0
2012-10-28 02:14:08	2012-10-28	12:14:08	VR2W-112618	A69-9001-1254	1	0
2012-10-28 02:20:50	2012-10-28	12:20:50	VR2W-112614	A69-9001-1254	1	0
2012-10-28 02:32:54	2012-10-28	12:32:54	VR2W-112614	A69-9001-1254	1	0
2012-10-28 02:45:02	2012-10-28	12:45:02	VR2W-112613	A69-9001-1254	1	0
2012-10-28 03:01:51	2012-10-28	13:01:51	VR2W-112613	A69-9001-1254	1	0
2012-10-28 03:18:24	2012-10-28	13:18:24	VR2W-112613	A69-9001-1254	1	0
2012-10-28 03:32:02	2012-10-28	13:32:02	VR2W-112613	A69-9001-1254	1	0
2012-10-28 04:30:50	2012-10-28	14:30:50	VR2W-112613	A69-9001-1254	1	0
2012-10-28 04:35:19	2012-10-28	14:35:19	VR2W-112613	A69-9001-1254	1	0
2012-10-28 04:45:40	2012-10-28	14:45:40	VR2W-112614	A69-9001-1254	1	0
2012-10-28 04:48:56	2012-10-28	14:48:56	VR2W-112613	A69-9001-1254	1	0
2012-10-28 04:53:32	2012-10-28	14:53:32	VR2W-112613	A69-9001-1254	1	0
2012-10-28 05:16:17	2012-10-28	15:16:17	VR2W-112616	A69-9001-1254	1	0
2012-10-28 05:20:14	2012-10-28	15:20:14	VR2W-112618	A69-9001-1254	1	0
2012-10-28 06:04:34	2012-10-28	16:04:34	VR2W-112618	A69-9001-1254	1	0
2012-10-28 07:48:12	2012-10-28	17:48:12	VR2W-112618	A69-9001-1254	1	0
2012-10-28 07:55:14	2012-10-28	17:55:14	VR2W-112618	A69-9001-1254	1	0
2012-10-28 08:04:15	2012-10-28	18:04:15	VR2W-112619	A69-9001-1254	1	0
2012-10-28 08:12:24	2012-10-28	18:12:24	VR2W-112618	A69-9001-1254	1	0
2012-10-28 21:20:52	2012-10-29	07:20:52	VR2W-112618	A69-9001-1254	1	0
2012-10-28 22:40:10	2012-10-29	08:40:10	VR2W-112619	A69-9001-1254	1	0
2012-10-28 22:51:59	2012-10-29	08:51:59	VR2W-112614	A69-9001-1254	1	0
2012-10-29 00:27:42	2012-10-29	10:27:42	VR2W-112613	A69-9001-1254	1	0
2012-10-29 01:02:27	2012-10-29	11:02:27	VR2W-112613	A69-9001-1254	1	0
2012-10-29 01:14:29	2012-10-29	11:14:29	VR2W-112613	A69-9001-1254	1	0
2012-10-29 01:43:42	2012-10-29	11:43:42	VR2W-112613	A69-9001-1254	1	0
2012-10-29 02:04:19	2012-10-29	12:04:19	VR2W-112613	A69-9001-1254	1	0
2012-10-29 02:08:19	2012-10-29	12:08:19	VR2W-112613	A69-9001-1254	1	0
2012-10-29 02:17:33	2012-10-29	12:17:33	VR2W-112613	A69-9001-1254	1	0
2012-10-29 02:25:01	2012-10-29	12:25:01	VR2W-112613	A69-9001-1254	1	0
2012-10-29 02:28:27	2012-10-29	12:28:27	VR2W-112613	A69-9001-1254	1	0
2012-10-29 02:44:51	2012-10-29	12:44:51	VR2W-112613	A69-9001-1254	1	0
2012-10-29 02:48:32	2012-10-29	12:48:32	VR2W-112613	A69-9001-1254	1	0
2012-10-29 03:05:46	2012-10-29	13:05:46	VR2W-112613	A69-9001-1254	1	0
2012-10-29 03:20:58	2012-10-29	13:20:58	VR2W-112613	A69-9001-1254	1	0
2012-10-29 03:26:50	2012-10-29	13:26:50	VR2W-112618	A69-9001-1254	1	0
2012-10-29 04:02:30	2012-10-29	14:02:30	VR2W-112619	A69-9001-1254	1	0
2012-10-29 04:28:44	2012-10-29	14:28:44	VR2W-112619	A69-9001-1254	1	0
2012-10-29 04:39:39	2012-10-29	14:39:39	VR2W-112618	A69-9001-1254	1	0
2012-10-29 04:51:50	2012-10-29	14:51:50	VR2W-112619	A69-9001-1254	1	0
2012-10-29 04:55:48	2012-10-29	14:55:48	VR2W-112619	A69-9001-1254	1	0
2012-10-29 05:31:51	2012-10-29	15:31:51	VR2W-112619	A69-9001-1254	1	0
2012-10-29 06:22:29	2012-10-29	16:22:29	VR2W-112619	A69-9001-1254	1	0
2012-10-29 06:40:07	2012-10-29	16:40:07	VR2W-112619	A69-9001-1254	1	0
2012-10-29 07:32:19	2012-10-29	17:32:19	VR2W-112619	A69-9001-1254	1	0
2012-10-29 07:36:35	2012-10-29	17:36:35	VR2W-112619	A69-9001-1254	1	0
2012-10-29 20:15:50	2012-10-30	06:15:50	VR2W-112619	A69-9001-1254	0	0
2012-10-29 22:09:13	2012-10-30	08:09:13	VR2W-112619	A69-9001-1254	1	0
2012-10-29 23:16:38	2012-10-30	09:16:38	VR2W-112613	A69-9001-1254	1	0
2012-10-29 23:23:59	2012-10-30	09:23:59	VR2W-112613	A69-9001-1254	1	0
2012-10-29 23:28:22	2012-10-30	09:28:22	VR2W-112613	A69-9001-1254	1	0
2012-10-29 23:40:44	2012-10-30	09:40:44	VR2W-112613	A69-9001-1254	1	0
2012-10-29 23:58:35	2012-10-30	09:58:35	VR2W-112613	A69-9001-1254	1	0
2012-10-30 00:19:39	2012-10-30	10:19:39	VR2W-112613	A69-9001-1254	1	0
2012-10-30 00:28:09	2012-10-30	10:28:09	VR2W-112613	A69-9001-1254	1	0
2012-10-30 02:26:04	2012-10-30	12:26:04	VR2W-112613	A69-9001-1254	1	0
2012-10-30 02:46:06	2012-10-30	12:46:06	VR2W-112614	A69-9001-1254	1	0
2012-10-30 02:54:21	2012-10-30	12:54:21	VR2W-112613	A69-9001-1254	1	0
2012-10-30 02:58:20	2012-10-30	12:58:20	VR2W-112613	A69-9001-1254	1	0
2012-10-30 03:08:39	2012-10-30	13:08:39	VR2W-112614	A69-9001-1254	1	0
2012-10-30 03:18:09	2012-10-30	13:18:09	VR2W-112618	A69-9001-1254	1	0
2012-10-30 03:18:30	2012-10-30	13:18:30	VR2W-112619	A69-9001-1254	1	0
2012-10-30 04:17:35	2012-10-30	14:17:35	VR2W-112619	A69-9001-1254	1	0
2012-10-30 05:03:06	2012-10-30	15:03:06	VR2W-112619	A69-9001-1254	1	0
2012-10-30 05:44:42	2012-10-30	15:44:42	VR2W-112618	A69-9001-1254	1	0
2012-10-30 05:45:03	2012-10-30	15:45:03	VR2W-112619	A69-9001-1254	1	0
2012-10-30 05:52:53	2012-10-30	15:52:53	VR2W-112619	A69-9001-1254	1	0
2012-10-30 22:00:30	2012-10-31	08:00:30	VR2W-112619	A69-9001-1254	1	0
2012-10-30 22:46:40	2012-10-31	08:46:40	VR2W-112619	A69-9001-1254	1	0
2012-10-30 23:08:34	2012-10-31	09:08:34	VR2W-112614	A69-9001-1254	1	0
2012-10-30 23:24:36	2012-10-31	09:24:36	VR2W-112613	A69-9001-1254	1	0
2012-10-30 23:38:14	2012-10-31	09:38:14	VR2W-112614	A69-9001-1254	1	0
2012-10-30 23:59:18	2012-10-31	09:59:18	VR2W-112613	A69-9001-1254	1	0
2012-10-31 00:51:55	2012-10-31	10:51:55	VR2W-112613	A69-9001-1254	1	0
2012-10-31 00:58:52	2012-10-31	10:58:52	VR2W-112613	A69-9001-1254	1	0
2012-10-31 01:27:31	2012-10-31	11:27:31	VR2W-112613	A69-9001-1254	1	0
2012-10-31 01:55:28	2012-10-31	11:55:28	VR2W-112614	A69-9001-1254	1	0
2012-10-31 02:07:44	2012-10-31	12:07:44	VR2W-112613	A69-9001-1254	1	0
2012-10-31 02:15:05	2012-10-31	12:15:05	VR2W-112613	A69-9001-1254	1	0
2012-10-31 02:19:52	2012-10-31	12:19:52	VR2W-112614	A69-9001-1254	1	0
2012-10-31 02:36:14	2012-10-31	12:36:14	VR2W-112613	A69-9001-1254	1	0
2012-10-31 03:04:28	2012-10-31	13:04:28	VR2W-112614	A69-9001-1254	1	0
2012-10-31 03:23:12	2012-10-31	13:23:12	VR2W-112614	A69-9001-1254	1	0
2012-10-31 03:25:22	2012-10-31	13:25:22	VR2W-112613	A69-9001-1254	1	0
2012-10-31 03:39:09	2012-10-31	13:39:09	VR2W-112613	A69-9001-1254	1	0
2012-10-31 03:53:01	2012-10-31	13:53:01	VR2W-112613	A69-9001-1254	1	0
2012-10-31 04:16:13	2012-10-31	14:16:13	VR2W-112613	A69-9001-1254	1	0
2012-10-31 04:37:44	2012-10-31	14:37:44	VR2W-112613	A69-9001-1254	1	0
2012-10-31 04:46:01	2012-10-31	14:46:01	VR2W-112613	A69-9001-1254	1	0
2012-10-31 05:12:31	2012-10-31	15:12:31	VR2W-112613	A69-9001-1254	1	0
2012-10-31 05:20:29	2012-10-31	15:20:29	VR2W-112613	A69-9001-1254	1	0
2012-10-31 06:29:32	2012-10-31	16:29:32	VR2W-112613	A69-9001-1254	1	0
2012-10-31 06:38:28	2012-10-31	16:38:28	VR2W-112613	A69-9001-1254	1	0
2012-10-31 22:28:09	2012-11-01	08:28:09	VR2W-112619	A69-9001-1254	1	0
2012-10-31 23:18:28	2012-11-01	09:18:28	VR2W-112614	A69-9001-1254	1	0
2012-10-31 23:27:26	2012-11-01	09:27:26	VR2W-112613	A69-9001-1254	1	0
2012-10-31 23:30:46	2012-11-01	09:30:46	VR2W-112613	A69-9001-1254	1	0
2012-11-01 00:09:32	2012-11-01	10:09:32	VR2W-112612	A69-9001-1254	1	0
2012-11-01 00:19:57	2012-11-01	10:19:57	VR2W-112613	A69-9001-1254	1	0
2012-11-01 00:42:11	2012-11-01	10:42:11	VR2W-112613	A69-9001-1254	1	0
2012-11-01 00:51:10	2012-11-01	10:51:10	VR2W-112613	A69-9001-1254	1	0
2012-11-01 01:14:42	2012-11-01	11:14:42	VR2W-112613	A69-9001-1254	1	0
2012-11-01 03:46:10	2012-11-01	13:46:10	VR2W-112613	A69-9001-1254	1	0
2012-11-01 03:51:22	2012-11-01	13:51:22	VR2W-112614	A69-9001-1254	1	0
2012-11-01 03:53:33	2012-11-01	13:53:33	VR2W-112613	A69-9001-1254	1	0
2012-11-01 03:59:44	2012-11-01	13:59:44	VR2W-112615	A69-9001-1254	1	0
2012-11-01 04:03:42	2012-11-01	14:03:42	VR2W-112613	A69-9001-1254	1	0
2012-11-01 04:07:25	2012-11-01	14:07:25	VR2W-112613	A69-9001-1254	1	0
2012-11-01 05:23:02	2012-11-01	15:23:02	VR2W-112619	A69-9001-1254	1	0
2012-11-01 06:42:41	2012-11-01	16:42:41	VR2W-112619	A69-9001-1254	1	0
2012-11-01 06:45:38	2012-11-01	16:45:38	VR2W-112618	A69-9001-1254	1	0
2012-11-01 07:16:32	2012-11-01	17:16:32	VR2W-112619	A69-9001-1254	1	0
2012-11-01 07:21:06	2012-11-01	17:21:06	VR2W-112619	A69-9001-1254	1	0
2012-11-01 07:28:51	2012-11-01	17:28:51	VR2W-112619	A69-9001-1254	1	0
2012-11-01 07:44:41	2012-11-01	17:44:41	VR2W-112619	A69-9001-1254	1	0
2012-11-01 07:47:56	2012-11-01	17:47:56	VR2W-112619	A69-9001-1254	1	0
2012-11-01 21:06:16	2012-11-02	07:06:16	VR2W-112619	A69-9001-1254	1	0
2012-11-01 21:34:12	2012-11-02	07:34:12	VR2W-112619	A69-9001-1254	1	0
2012-11-01 22:58:27	2012-11-02	08:58:27	VR2W-112619	A69-9001-1254	1	0
2012-11-01 23:29:42	2012-11-02	09:29:42	VR2W-112617	A69-9001-1254	1	0
2012-11-02 01:19:34	2012-11-02	11:19:34	VR2W-112614	A69-9001-1254	1	0
2012-11-02 01:31:55	2012-11-02	11:31:55	VR2W-112613	A69-9001-1254	1	0
2012-11-02 01:49:14	2012-11-02	11:49:14	VR2W-112613	A69-9001-1254	1	0
2012-11-02 02:31:34	2012-11-02	12:31:34	VR2W-112614	A69-9001-1254	1	0
2012-11-02 02:53:19	2012-11-02	12:53:19	VR2W-112613	A69-9001-1254	1	0
2012-11-02 02:56:30	2012-11-02	12:56:30	VR2W-112614	A69-9001-1254	1	0
2012-11-02 03:47:32	2012-11-02	13:47:32	VR2W-112614	A69-9001-1254	1	0
2012-11-02 03:56:15	2012-11-02	13:56:15	VR2W-112614	A69-9001-1254	1	0
2012-11-02 04:03:53	2012-11-02	14:03:53	VR2W-112613	A69-9001-1254	1	0
2012-11-02 04:08:37	2012-11-02	14:08:37	VR2W-112613	A69-9001-1254	1	0
2012-11-02 04:20:40	2012-11-02	14:20:40	VR2W-112613	A69-9001-1254	1	0
2012-11-02 04:27:53	2012-11-02	14:27:53	VR2W-112613	A69-9001-1254	1	0
2012-11-02 04:50:14	2012-11-02	14:50:14	VR2W-112613	A69-9001-1254	1	0
2012-11-02 04:53:56	2012-11-02	14:53:56	VR2W-112613	A69-9001-1254	1	0
2012-11-02 05:01:34	2012-11-02	15:01:34	VR2W-112613	A69-9001-1254	1	0
2012-11-02 05:22:50	2012-11-02	15:22:50	VR2W-112613	A69-9001-1254	1	0
2012-11-02 05:26:29	2012-11-02	15:26:29	VR2W-112613	A69-9001-1254	1	0
2012-11-02 06:15:13	2012-11-02	16:15:13	VR2W-112613	A69-9001-1254	1	0
2012-11-02 06:22:04	2012-11-02	16:22:04	VR2W-112614	A69-9001-1254	1	0
2012-11-02 06:34:26	2012-11-02	16:34:26	VR2W-112613	A69-9001-1254	1	0
2012-11-02 07:08:12	2012-11-02	17:08:12	VR2W-112616	A69-9001-1254	1	0
2012-11-02 07:30:49	2012-11-02	17:30:49	VR2W-112614	A69-9001-1254	1	0
2012-11-02 07:49:35	2012-11-02	17:49:35	VR2W-112619	A69-9001-1254	1	0
2012-11-02 08:10:21	2012-11-02	18:10:21	VR2W-112619	A69-9001-1254	1	0
2012-11-02 08:14:07	2012-11-02	18:14:07	VR2W-112619	A69-9001-1254	1	0
2012-11-03 04:08:43	2012-11-03	14:08:43	VR2W-112613	A69-9001-1254	1	0
2012-11-03 04:11:39	2012-11-03	14:11:39	VR2W-112614	A69-9001-1254	1	0
2012-11-03 04:12:54	2012-11-03	14:12:54	VR2W-112613	A69-9001-1254	1	0
2012-11-03 04:20:00	2012-11-03	14:20:00	VR2W-112613	A69-9001-1254	1	0
2012-11-03 04:24:04	2012-11-03	14:24:04	VR2W-112613	A69-9001-1254	1	0
2012-11-03 04:28:55	2012-11-03	14:28:55	VR2W-112613	A69-9001-1254	1	0
2012-11-03 05:47:22	2012-11-03	15:47:22	VR2W-112613	A69-9001-1254	1	0
2012-11-03 06:20:24	2012-11-03	16:20:24	VR2W-112614	A69-9001-1254	1	0
2012-11-03 06:28:44	2012-11-03	16:28:44	VR2W-112614	A69-9001-1254	1	0
2012-11-03 06:41:09	2012-11-03	16:41:09	VR2W-112613	A69-9001-1254	1	0
2012-11-03 07:14:40	2012-11-03	17:14:40	VR2W-112614	A69-9001-1254	1	0
2012-11-03 07:52:45	2012-11-03	17:52:45	VR2W-112613	A69-9001-1254	1	0
2012-11-03 07:53:09	2012-11-03	17:53:09	VR2W-112616	A69-9001-1254	1	0
2012-11-03 22:16:14	2012-11-04	08:16:14	VR2W-112619	A69-9001-1254	1	0
2012-11-03 22:57:43	2012-11-04	08:57:43	VR2W-112619	A69-9001-1254	1	0
2012-11-03 23:12:10	2012-11-04	09:12:10	VR2W-112619	A69-9001-1254	1	0
2012-11-03 23:16:43	2012-11-04	09:16:43	VR2W-112619	A69-9001-1254	1	0
2012-11-04 00:14:38	2012-11-04	10:14:38	VR2W-112619	A69-9001-1254	1	0
2012-11-04 00:21:22	2012-11-04	10:21:22	VR2W-112619	A69-9001-1254	1	0
2012-11-04 01:20:57	2012-11-04	11:20:57	VR2W-112619	A69-9001-1254	1	0
2012-11-04 02:40:16	2012-11-04	12:40:16	VR2W-112613	A69-9001-1254	1	0
2012-11-04 02:48:43	2012-11-04	12:48:43	VR2W-112613	A69-9001-1254	1	0
2012-11-04 02:53:26	2012-11-04	12:53:26	VR2W-112613	A69-9001-1254	1	0
2012-11-04 02:56:26	2012-11-04	12:56:26	VR2W-112614	A69-9001-1254	1	0
2012-11-04 03:02:04	2012-11-04	13:02:04	VR2W-112613	A69-9001-1254	1	0
2012-11-04 03:51:54	2012-11-04	13:51:54	VR2W-112613	A69-9001-1254	1	0
2012-11-04 04:35:20	2012-11-04	14:35:20	VR2W-112613	A69-9001-1254	1	0
2012-11-04 05:10:22	2012-11-04	15:10:22	VR2W-112613	A69-9001-1254	1	0
2012-11-04 05:39:54	2012-11-04	15:39:54	VR2W-112613	A69-9001-1254	1	0
2012-11-04 06:27:13	2012-11-04	16:27:13	VR2W-112613	A69-9001-1254	1	0
2012-11-04 06:35:08	2012-11-04	16:35:08	VR2W-112613	A69-9001-1254	1	0
2012-11-04 06:36:08	2012-11-04	16:36:08	VR2W-112614	A69-9001-1254	1	0
2012-11-04 06:48:56	2012-11-04	16:48:56	VR2W-112614	A69-9001-1254	1	0
2012-11-04 07:33:41	2012-11-04	17:33:41	VR2W-112614	A69-9001-1254	1	0
2012-11-04 07:39:39	2012-11-04	17:39:39	VR2W-112616	A69-9001-1254	1	0
2012-11-04 08:05:22	2012-11-04	18:05:22	VR2W-112619	A69-9001-1254	1	0
2012-11-04 22:50:57	2012-11-05	08:50:57	VR2W-112619	A69-9001-1254	1	0
2012-11-04 23:23:54	2012-11-05	09:23:54	VR2W-112619	A69-9001-1254	1	0
2012-11-05 00:00:12	2012-11-05	10:00:12	VR2W-112619	A69-9001-1254	1	0
2012-11-05 01:30:13	2012-11-05	11:30:13	VR2W-112614	A69-9001-1254	1	0
2012-11-05 01:39:08	2012-11-05	11:39:08	VR2W-112614	A69-9001-1254	1	0
2012-11-05 02:02:50	2012-11-05	12:02:50	VR2W-112613	A69-9001-1254	1	0
2012-11-05 02:17:44	2012-11-05	12:17:44	VR2W-112613	A69-9001-1254	1	0
2012-11-05 02:50:52	2012-11-05	12:50:52	VR2W-112613	A69-9001-1254	1	0
2012-11-05 03:29:38	2012-11-05	13:29:38	VR2W-112614	A69-9001-1254	1	0
2012-11-05 03:33:37	2012-11-05	13:33:37	VR2W-112613	A69-9001-1254	1	0
2012-11-05 03:35:39	2012-11-05	13:35:39	VR2W-112616	A69-9001-1254	1	0
2012-11-05 03:40:40	2012-11-05	13:40:40	VR2W-112618	A69-9001-1254	1	0
2012-11-05 04:56:39	2012-11-05	14:56:39	VR2W-112619	A69-9001-1254	1	0
2012-11-05 05:21:36	2012-11-05	15:21:36	VR2W-112613	A69-9001-1254	1	0
2012-11-05 06:09:10	2012-11-05	16:09:10	VR2W-112613	A69-9001-1254	1	0
2012-11-05 06:23:13	2012-11-05	16:23:13	VR2W-112613	A69-9001-1254	1	0
2012-11-05 06:38:28	2012-11-05	16:38:28	VR2W-112614	A69-9001-1254	1	0
2012-11-05 07:05:02	2012-11-05	17:05:02	VR2W-112613	A69-9001-1254	1	0
2012-11-05 07:12:19	2012-11-05	17:12:19	VR2W-112613	A69-9001-1254	1	0
2012-11-05 07:29:15	2012-11-05	17:29:15	VR2W-112613	A69-9001-1254	1	0
2012-11-05 07:43:54	2012-11-05	17:43:54	VR2W-112613	A69-9001-1254	1	0
2012-11-05 08:10:39	2012-11-05	18:10:39	VR2W-112619	A69-9001-1254	1	0
2012-11-05 21:32:35	2012-11-06	07:32:35	VR2W-112619	A69-9001-1254	1	0
2012-11-05 22:33:10	2012-11-06	08:33:10	VR2W-112619	A69-9001-1254	1	0
2012-11-05 22:39:44	2012-11-06	08:39:44	VR2W-112619	A69-9001-1254	1	0
2012-11-05 23:02:01	2012-11-06	09:02:01	VR2W-112619	A69-9001-1254	1	0
2012-11-05 23:06:28	2012-11-06	09:06:28	VR2W-112619	A69-9001-1254	1	0
2012-11-05 23:19:30	2012-11-06	09:19:30	VR2W-112619	A69-9001-1254	1	0
2012-11-05 23:44:43	2012-11-06	09:44:43	VR2W-112619	A69-9001-1254	1	0
2012-11-05 23:49:21	2012-11-06	09:49:21	VR2W-112619	A69-9001-1254	1	0
2012-11-06 00:55:12	2012-11-06	10:55:12	VR2W-112619	A69-9001-1254	1	0
2012-11-06 01:14:26	2012-11-06	11:14:26	VR2W-112619	A69-9001-1254	1	0
2012-11-06 01:22:50	2012-11-06	11:22:50	VR2W-112619	A69-9001-1254	1	0
2012-11-06 02:28:17	2012-11-06	12:28:17	VR2W-112619	A69-9001-1254	1	0
2012-11-06 03:27:37	2012-11-06	13:27:37	VR2W-112619	A69-9001-1254	1	0
2012-11-06 04:02:38	2012-11-06	14:02:38	VR2W-112619	A69-9001-1254	1	0
2012-11-06 05:40:15	2012-11-06	15:40:15	VR2W-112614	A69-9001-1254	1	0
2012-11-06 05:41:00	2012-11-06	15:41:00	VR2W-112613	A69-9001-1254	1	0
2012-11-06 05:44:47	2012-11-06	15:44:47	VR2W-112613	A69-9001-1254	1	0
2012-11-06 05:49:05	2012-11-06	15:49:05	VR2W-112613	A69-9001-1254	1	0
2012-11-06 06:00:17	2012-11-06	16:00:17	VR2W-112613	A69-9001-1254	1	0
2012-11-06 06:14:46	2012-11-06	16:14:46	VR2W-112613	A69-9001-1254	1	0
2012-11-06 06:31:13	2012-11-06	16:31:13	VR2W-112613	A69-9001-1254	1	0
2012-11-06 06:38:20	2012-11-06	16:38:20	VR2W-112613	A69-9001-1254	1	0
2012-11-06 06:52:07	2012-11-06	16:52:07	VR2W-112613	A69-9001-1254	1	0
2012-11-06 07:31:44	2012-11-06	17:31:44	VR2W-112614	A69-9001-1254	1	0
2012-11-06 07:38:53	2012-11-06	17:38:53	VR2W-112617	A69-9001-1254	1	0
2012-11-06 08:14:50	2012-11-06	18:14:50	VR2W-112619	A69-9001-1254	1	0
2012-11-06 08:24:57	2012-11-06	18:24:57	VR2W-112619	A69-9001-1254	1	0
2012-11-06 08:28:17	2012-11-06	18:28:17	VR2W-112618	A69-9001-1254	1	0
2012-11-06 20:21:08	2012-11-07	06:21:08	VR2W-112619	A69-9001-1254	0	0
2012-11-06 20:37:35	2012-11-07	06:37:35	VR2W-112619	A69-9001-1254	1	0
2012-11-06 20:46:06	2012-11-07	06:46:06	VR2W-112619	A69-9001-1254	1	0
2012-11-06 21:20:09	2012-11-07	07:20:09	VR2W-112619	A69-9001-1254	1	0
2012-11-06 21:51:13	2012-11-07	07:51:13	VR2W-112619	A69-9001-1254	1	0
2012-11-06 21:55:48	2012-11-07	07:55:48	VR2W-112619	A69-9001-1254	1	0
2012-11-06 22:07:39	2012-11-07	08:07:39	VR2W-112619	A69-9001-1254	1	0
2012-11-06 22:33:40	2012-11-07	08:33:40	VR2W-112619	A69-9001-1254	1	0
2012-11-06 22:48:50	2012-11-07	08:48:50	VR2W-112619	A69-9001-1254	1	0
2012-11-06 23:03:14	2012-11-07	09:03:14	VR2W-112619	A69-9001-1254	1	0
2012-11-06 23:45:32	2012-11-07	09:45:32	VR2W-112619	A69-9001-1254	1	0
2012-11-06 23:50:04	2012-11-07	09:50:04	VR2W-112619	A69-9001-1254	1	0
2012-11-07 00:04:49	2012-11-07	10:04:49	VR2W-112619	A69-9001-1254	1	0
2012-11-07 00:09:03	2012-11-07	10:09:03	VR2W-112619	A69-9001-1254	1	0
2012-11-07 00:41:10	2012-11-07	10:41:10	VR2W-112619	A69-9001-1254	1	0
2012-11-07 02:05:56	2012-11-07	12:05:56	VR2W-112619	A69-9001-1254	1	0
2012-11-07 03:22:17	2012-11-07	13:22:17	VR2W-112619	A69-9001-1254	1	0
2012-11-07 03:58:37	2012-11-07	13:58:37	VR2W-112618	A69-9001-1254	1	0
2012-11-07 05:08:45	2012-11-07	15:08:45	VR2W-112613	A69-9001-1254	1	0
2012-11-07 05:12:05	2012-11-07	15:12:05	VR2W-112613	A69-9001-1254	1	0
2012-11-07 05:23:02	2012-11-07	15:23:02	VR2W-112613	A69-9001-1254	1	0
2012-11-07 05:57:13	2012-11-07	15:57:13	VR2W-112613	A69-9001-1254	1	0
2012-11-07 06:30:36	2012-11-07	16:30:36	VR2W-112613	A69-9001-1254	1	0
2012-11-07 07:08:17	2012-11-07	17:08:17	VR2W-112613	A69-9001-1254	1	0
2012-11-07 07:29:25	2012-11-07	17:29:25	VR2W-112614	A69-9001-1254	1	0
2012-11-07 07:42:00	2012-11-07	17:42:00	VR2W-112613	A69-9001-1254	1	0
2012-11-07 19:58:50	2012-11-08	05:58:50	VR2W-112619	A69-9001-1254	0	0
2012-11-07 20:12:51	2012-11-08	06:12:51	VR2W-112619	A69-9001-1254	0	0
2012-11-07 20:44:04	2012-11-08	06:44:04	VR2W-112619	A69-9001-1254	1	0
2012-11-07 21:01:12	2012-11-08	07:01:12	VR2W-112619	A69-9001-1254	1	0
2012-11-07 22:14:47	2012-11-08	08:14:47	VR2W-112619	A69-9001-1254	1	0
2012-11-07 23:51:52	2012-11-08	09:51:52	VR2W-112619	A69-9001-1254	1	0
2012-11-08 01:06:19	2012-11-08	11:06:19	VR2W-112619	A69-9001-1254	1	0
2012-11-08 01:10:39	2012-11-08	11:10:39	VR2W-112619	A69-9001-1254	1	0
2012-11-08 02:34:52	2012-11-08	12:34:52	VR2W-112618	A69-9001-1254	1	0
2012-11-08 02:50:18	2012-11-08	12:50:18	VR2W-112619	A69-9001-1254	1	0
2012-11-08 02:54:07	2012-11-08	12:54:07	VR2W-112619	A69-9001-1254	1	0
2012-11-08 03:09:51	2012-11-08	13:09:51	VR2W-112618	A69-9001-1254	1	0
2012-11-08 04:13:32	2012-11-08	14:13:32	VR2W-112614	A69-9001-1254	1	0
2012-11-08 05:42:31	2012-11-08	15:42:31	VR2W-112614	A69-9001-1254	1	0
2012-11-08 06:04:34	2012-11-08	16:04:34	VR2W-112613	A69-9001-1254	1	0
2012-11-08 06:29:09	2012-11-08	16:29:09	VR2W-112613	A69-9001-1254	1	0
2012-11-08 06:55:16	2012-11-08	16:55:16	VR2W-112613	A69-9001-1254	1	0
2012-11-08 07:44:44	2012-11-08	17:44:44	VR2W-112613	A69-9001-1254	1	0
2012-11-08 07:49:36	2012-11-08	17:49:36	VR2W-112613	A69-9001-1254	1	0
2012-11-08 08:03:51	2012-11-08	18:03:51	VR2W-112613	A69-9001-1254	1	0
2012-11-08 21:46:29	2012-11-09	07:46:29	VR2W-112613	A69-9001-1254	1	0
2012-11-08 22:10:52	2012-11-09	08:10:52	VR2W-112613	A69-9001-1254	1	0
2012-11-08 22:18:49	2012-11-09	08:18:49	VR2W-112613	A69-9001-1254	1	0
2012-11-09 00:33:44	2012-11-09	10:33:44	VR2W-112613	A69-9001-1254	1	0
2012-11-09 00:38:16	2012-11-09	10:38:16	VR2W-112613	A69-9001-1254	1	0
2012-11-09 01:09:42	2012-11-09	11:09:42	VR2W-112613	A69-9001-1254	1	0
2012-11-09 01:50:57	2012-11-09	11:50:57	VR2W-112616	A69-9001-1254	1	0
2012-11-09 02:01:43	2012-11-09	12:01:43	VR2W-112618	A69-9001-1254	1	0
2012-11-09 02:39:13	2012-11-09	12:39:13	VR2W-112613	A69-9001-1254	1	0
2012-11-09 03:19:30	2012-11-09	13:19:30	VR2W-112613	A69-9001-1254	1	0
2012-11-09 03:32:09	2012-11-09	13:32:09	VR2W-112613	A69-9001-1254	1	0
2012-11-09 03:46:48	2012-11-09	13:46:48	VR2W-112613	A69-9001-1254	1	0
2012-11-09 03:56:15	2012-11-09	13:56:15	VR2W-112613	A69-9001-1254	1	0
2012-11-09 04:16:29	2012-11-09	14:16:29	VR2W-112613	A69-9001-1254	1	0
2012-11-09 05:04:24	2012-11-09	15:04:24	VR2W-112613	A69-9001-1254	1	0
2012-11-09 05:08:22	2012-11-09	15:08:22	VR2W-112613	A69-9001-1254	1	0
2012-11-09 05:17:31	2012-11-09	15:17:31	VR2W-112613	A69-9001-1254	1	0
2012-11-09 05:41:58	2012-11-09	15:41:58	VR2W-112613	A69-9001-1254	1	0
2012-11-09 06:04:50	2012-11-09	16:04:50	VR2W-112614	A69-9001-1254	1	0
2012-11-09 06:45:03	2012-11-09	16:45:03	VR2W-112614	A69-9001-1254	1	0
