# Supplementary material for: Simulated Macro-Algal Outbreak Triggers a Large-Scale Response on Coral Reefs
Source: PLoS One. 2015 Jul 14;10(7):e0132895. doi: 10.1371/journal.pone.0132895 (PMC4501832; doi:10.1371/journal.pone.0132895)
Supplement: S1 Dataset — Data has been separated into three sub-folders; video data, visual transect data and individual fishes’ acoustic detection data. (ZIP) [file pone.0132895.s001.zip › Raw Data/Spatial/Scarid/Processed/Worked/1255MS.xlsx]

## Sheet: Sheet1
Day/night code	(All)
Count of ï»¿Date and Time (UTC)	Column Labels
Row Labels	VR2W-112611	VR2W-112612	VR2W-112613	VR2W-112614	VR2W-112615	VR2W-112616	VR2W-112617	VR2W-112618	VR2W-112619	VR2W-112624	(blank)	Grand Total
1904-01-11
2011-04-21
2012-04-09			6	5								11
2012-04-10			19	4								23
2012-04-11			9	5								14
2012-04-12			9	4								13
2012-04-13			9									9
2012-04-14			3									3
2012-04-15			36	2								38
2012-04-16			20									20
2012-04-17		1	22	3								26
2012-04-18		1	18	8								27
2012-04-19		1	17	2								20
2012-04-20			14	4								18
2012-04-21			11	1								12
2012-04-22			16									16
2012-04-23			16	3								19
2012-04-24			3	1								4
2012-04-25			14		1			2	1			18
2012-04-26		3	32	6		1						42
2012-04-27			5	2								7
2012-04-28			1	1								2
2012-04-29			6	1								7
2012-04-30			10									10
2012-05-01			7	1								8
2012-05-02			13	3								16
2012-05-03			13									13
2012-05-04			3	3								6
2012-05-05			7									7
2012-05-06			28			1	1	3	1			34
2012-05-07			13	3	1			4				21
2012-05-08			3					5				8
2012-05-09			1	1	1	3						6
2012-05-10		1	2									3
2012-05-11		1	21									22
2012-05-12		1	8				2	3				14
2012-05-13			18	3			1	4				26
2012-05-14			12	1				1				14
2012-05-15		1	16									17
2012-05-16			24			1						25
2012-05-17			9	1			1					11
2012-05-18			7			1		6	1			15
2012-05-19			3	1				1				5
2012-05-20			8					2				10
2012-05-21			5				1	7				13
2012-05-22			13	2			1	5				21
2012-05-23		2	3					2				7
2012-05-24		1	4	2								7
2012-05-25		1	5									6
2012-05-26			9	1		1		1				12
2012-05-27			14	1								15
2012-05-28		1	7									8
2012-05-29		1	4	2								7
2012-05-30			9	1								10
2012-05-31	3	32	6	2								43
2012-06-01		2	8	3								13
2012-06-02			8									8
2012-06-03			6			1						7
2012-06-04			8	1		1		3				13
2012-06-05			7			2	1	5				15
2012-06-06			14	1				2				17
2012-06-07			2	1			1	1				5
2012-06-08			2			1		2				5
2012-06-09			3									3
2012-06-10		1	3	1		1		1				7
2012-06-11		1	9	1		1		4				16
2012-06-12		2	4	3				2				11
2012-06-13		1	19	5	1							26
2012-06-14			11	1								12
2012-06-15		2	17	1		1	1	1				23
2012-06-16			18					1				19
2012-06-17	1	12	21	4				2				40
2012-06-18		3	6	5								14
2012-06-19		2	31	2				3				38
2012-06-20		1	6	7		1		3				18
2012-06-21			38	2		1	1	2				44
2012-06-22		1	33				1	11				46
2012-06-23		1	30	1				3				35
2012-06-24			13	1								14
2012-06-25		1	7					3				11
2012-06-26		1	14					8				23
2012-06-27		3	28									31
2012-06-28			27									27
2012-06-29			14	1								15
2012-06-30		1	10	1				5				17
2012-07-01			13			1		2				16
2012-07-02			18									18
2012-07-03			57	2		1		2				62
2012-07-04		2	24	2				1				29
2012-07-05		2	31					1				34
2012-07-06			17	3			1	1				22
2012-07-07			8	1				4				13
2012-07-08			7			1		4				12
2012-07-09			8	2				3				13
2012-07-10		1	11	1								13
2012-07-11		1	17									18
2012-07-12		1	22	1								24
2012-07-13			9					5				14
2012-07-14		1	24									25
2012-07-15		2	28	2				1	1			34
2012-07-16			8	3				4	1			16
2012-07-17			14	8								22
2012-07-18			25	1			1	4				31
2012-07-19		1		1								2
2012-07-20			10									10
2012-07-21			42	2								44
2012-07-22		1	33	2								36
2012-07-23			23	2								25
2012-07-24			27	3								30
2012-07-25			41	3								44
2012-07-26			21	3								24
2012-07-27		4	33	9								46
2012-07-28			19	1								20
2012-07-29			24	6								30
2012-07-30			32	3		1						36
2012-07-31			36	3				1				40
2012-08-01			27	2		1	2	1				33
2012-08-02			31	4		1	1	4				41
2012-08-03		1	20	2		1		6				30
2012-08-04			36	4			1	4				45
2012-08-05			32	3			1	4				40
2012-08-06			30	3				1				34
2012-08-07			23	3				1				27
2012-08-08			28	2		1		2				33
2012-08-09		1	29	5		1		6				42
2012-08-10			31				2	2				35
2012-08-11			15	2								17
2012-08-12			32	1		1		4				38
2012-08-13		1	34	3			1	2				41
2012-08-14			60			1	1	2				64
2012-08-15			18	2			1	2				23
2012-08-16			23	3			1	1				28
2012-08-17			42	6		1						49
2012-08-18			19	1			1	6				27
2012-08-19			50	1			2	5				58
2012-08-20		3	22					2				27
2012-08-21		1	8	3			1	1				14
2012-08-22			16			1	1	1				19
2012-08-23			28	1		1		3				33
2012-08-24			5	3		1		1				10
2012-08-25			26	2		1		1				30
2012-08-26			21	4								25
2012-08-27			26	1		2	1					30
2012-08-28			18	3			1	4				26
2012-08-29			28	1			1					30
2012-08-30			19	1			1	1				22
2012-08-31			28	3				2				33
2012-09-01		1	25				1	6				33
2012-09-02			24	5			4	6				39
2012-09-03		1	25	4		1						31
2012-09-04			14	4		1		4				23
2012-09-05		1	21	1		1	1	5				30
2012-09-06			16	3				2				21
2012-09-07			46	1		4	1					52
2012-09-08			20	1								21
2012-09-09			42	1								43
2012-09-10		1	27	1			4					33
2012-09-11		3	39									42
2012-09-12			15	2	1	2	6	2				28
2012-09-13			3	2	1	1	4	5				16
2012-09-14			8	1			11	7				27
2012-09-15			39			1	2					42
2012-09-16			27	5	1	2	2	1				38
2012-09-17		1	20	2				1				24
2012-09-18			18	1		1		2				22
2012-09-19			15	1				2				18
2012-09-20		1	18	1			1	7				28
2012-09-21		1	12		1			3				17
2012-09-22			8	3		2		1				14
2012-09-23			28				1					29
2012-09-24			28	2								30
2012-09-25			23	4			1					28
2012-09-26			26	1								27
2012-09-27			15	1		1	1	2				20
2012-09-28			17	1		1	1					20
2012-09-29			12	1								13
2012-09-30			30	1			1	9				41
2012-10-01			28	2		1		4				35
2012-10-02			12				1	2				15
2012-10-03			24	1				2				27
2012-10-04			25									25
2012-10-05			16	3				1				20
2012-10-06			27	1								28
2012-10-07			22									22
2012-10-08			35									35
2012-10-09			33	1								34
2012-10-10			41	1								42
2012-10-11			32	1								33
2012-10-12			19									19
2012-10-13		2	15	1		1						19
2012-10-14			22			1	1					24
2012-10-15		2	7	1				5				15
2012-10-16		1	8			1		3				13
2012-10-17			9	2			2					13
2012-10-18			7	1		1		4				13
2012-10-19			3				2	3				8
2012-10-20			11	2								13
2012-10-21			11	3								14
2012-10-22			12									12
2012-10-23		1	23									24
2012-10-24			7	2								9
2012-10-25			30									30
2012-10-26			27									27
2012-10-27		1	15	4								20
2012-10-28			22									22
2012-10-29		1	7	1		1						10
2012-10-30			18	8		1						27
2012-10-31			18	4	1	2	1	2				28
2012-11-01			11			1		1				13
2012-11-02			4		1	4	2	1				12
2012-11-03			22	1								23
2012-11-04			8	4								12
2012-11-05			6									6
2012-11-06			7	1								8
2012-11-07			8	1								9
2012-11-08			16	2								18
2012-11-09			10	2			1					13
2012-11-10			22	1								23
2012-11-11			6									6
2012-11-12			8	2		1	1	1				13
2012-11-13			9	1		2	1					13
2012-11-14			5	2			2	1				10
2012-11-15			4									4
2012-11-16			3			1						4
2012-11-17			14									14
2012-11-18			6		1							7
2012-11-19			10									10
2012-11-20			4			1						5
2012-11-21			5									5
2012-11-22			6			1						7
2012-11-23			3									3
2012-11-24			1									1
2012-11-25			21			1						22
2012-11-26			9			1						10
2012-11-27			4			1						5
2012-11-28			9									9
2012-11-29			10			1						11
2012-11-30			13									13
2012-12-01			5									5
2012-12-02			8									8
2012-12-03			6			1						7
2012-12-04			21									21
2012-12-05			12									12
2012-12-06			25									25
2012-12-07			26									26
2012-12-08			29			1						30
2012-12-09			16									16
2012-12-10			6									6
2012-12-11		1	26			1						28
2012-12-12			24		1							25
2012-12-13			6		1							7
2012-12-14			8			1						9
2012-12-15			6			2						8
2012-12-16			2									2
2012-12-17			5									5
2012-12-18			16									16
2012-12-19	1	1	15									17
2012-12-20			7			1						8
2012-12-21			23									23
2012-12-22			9									9
2012-12-23			3									3
2012-12-24			7									7
2012-12-25			8									8
2012-12-26			13									13
2012-12-27			5		1	1						7
2012-12-28			6		1	1						8
2012-12-29			23									23
2012-12-30			8									8
2012-12-31			5									5
2013-01-01			3		5							8
2013-01-02			3		4							7
2013-01-03			7		9							16
2013-01-04					1							1
2013-01-05			10		3							13
2013-01-06			28		1							29
2013-01-07			7		1							8
2013-01-08			6		1							7
2013-01-09			3			1						4
2013-01-10			10		2							12
2013-01-11			10		1							11
2013-01-12			7		2							9
2013-01-13			3		2							5
2013-01-14			7			1						8
2013-01-15			14		1							15
2013-01-16		2	19									21
2013-01-17			15			1						16
2013-01-18			2									2
2013-01-19			4									4
2013-01-20			9									9
2013-01-21			8									8
2013-01-24			5									5
2013-01-25			2									2
2013-01-27			3									3
2013-01-28		1										1
2013-01-30			1									1
2013-01-31			8									8
2013-02-01		1	14							1		16
2013-02-02			7							1		8
2013-02-03			10									10
2013-02-04			26									26
2013-02-05			2		4					1		7
2013-02-06			13							1		14
2013-02-07			1		3					1		5
2013-02-08			1							1		2
2013-02-09		2	6							2		10
2013-02-10			1									1
2013-02-11		1	7		2	1						11
(blank)
Grand Total	5	133	4687	361	57	91	90	305	5	8		5742

## Sheet: Sheet2
Day/night code	1
Count of Day/night code	Column Labels
Row Labels	VR2W-112612	VR2W-112613	VR2W-112614	VR2W-112615	VR2W-112616	VR2W-112617	VR2W-112618	Grand Total
0	0.0104167	0.786458	0.104167	0.0104167	0.046875	0.0208333	0.0208333	1
2012-10-27	0.0526316	0.789474	0.157895	0	0	0	0	1
2012-10-28	0	1	0	0	0	0	0	1
2012-10-29	0.166667	0.666667	0	0	0.166667	0	0	1
2012-10-30	0	0.73913	0.217391	0	0.0434783	0	0	1
2012-10-31	0	0.470588	0.176471	0.0588235	0.117647	0.0588235	0.117647	1
2012-11-01	0	0.833333	0	0	0.0833333	0	0.0833333	1
2012-11-02	0	0.333333	0	0.0833333	0.333333	0.166667	0.0833333	1
2012-11-03	0	0.947368	0.0526316	0	0	0	0	1
2012-11-04	0	0.7	0.3	0	0	0	0	1
2012-11-05	0	1	0	0	0	0	0	1
2012-11-06	0	0.875	0.125	0	0	0	0	1
2012-11-07	0	0.888889	0.111111	0	0	0	0	1
2012-11-08	0	0.888889	0.111111	0	0	0	0	1
2012-11-09	0	0.833333	0.0833333	0	0	0.0833333	0	1
1	0.0241935	0.830645	0.0483871	0	0.016129	0.0201613	0.0604839	1
2012-10-12	0	1	0	0	0	0	0	1
2012-10-13	0.105263	0.789474	0.0526316	0	0.0526316	0	0	1
2012-10-14	0	0.913043	0	0	0.0434783	0.0434783	0	1
2012-10-15	0.133333	0.466667	0.0666667	0	0	0	0.333333	1
2012-10-16	0.0769231	0.615385	0	0	0.0769231	0	0.230769	1
2012-10-17	0	0.692308	0.153846	0	0	0.153846	0	1
2012-10-18	0	0.538462	0.0769231	0	0.0769231	0	0.307692	1
2012-10-19	0	0.375	0	0	0	0.25	0.375	1
2012-10-20	0	0.846154	0.153846	0	0	0	0	1
2012-10-21	0	0.785714	0.214286	0	0	0	0	1
2012-10-22	0	1	0	0	0	0	0	1
2012-10-23	0.0416667	0.958333	0	0	0	0	0	1
2012-10-24	0	0.75	0.25	0	0	0	0	1
2012-10-25	0	1	0	0	0	0	0	1
2012-10-26	0	1	0	0	0	0	0	1
Grand Total	0.0181818	0.811364	0.0727273	0.00454545	0.0295455	0.0204545	0.0431818	1

## Sheet: 1255MS.csv
ï»¿Date and Time (UTC)	date	time	Receiver	Transmitter	Day/night code	Treatment code		min	max
2012-10-11 20:35:13	2012-10-12	06:35:13	VR2W-112613	A69-9001-1255	1	1		2012-10-12	2012-10-26
2012-10-11 22:30:42	2012-10-12	08:30:42	VR2W-112613	A69-9001-1255	1	1
2012-10-11 22:54:55	2012-10-12	08:54:55	VR2W-112613	A69-9001-1255	1	1
2012-10-11 23:09:51	2012-10-12	09:09:51	VR2W-112613	A69-9001-1255	1	1
2012-10-11 23:17:26	2012-10-12	09:17:26	VR2W-112613	A69-9001-1255	1	1
2012-10-11 23:26:28	2012-10-12	09:26:28	VR2W-112613	A69-9001-1255	1	1
2012-10-11 23:30:19	2012-10-12	09:30:19	VR2W-112613	A69-9001-1255	1	1
2012-10-12 00:04:43	2012-10-12	10:04:43	VR2W-112613	A69-9001-1255	1	1
2012-10-12 01:34:40	2012-10-12	11:34:40	VR2W-112613	A69-9001-1255	1	1
2012-10-12 02:20:09	2012-10-12	12:20:09	VR2W-112613	A69-9001-1255	1	1
2012-10-12 02:28:19	2012-10-12	12:28:19	VR2W-112613	A69-9001-1255	1	1
2012-10-12 02:36:24	2012-10-12	12:36:24	VR2W-112613	A69-9001-1255	1	1
2012-10-12 03:07:31	2012-10-12	13:07:31	VR2W-112613	A69-9001-1255	1	1
2012-10-12 03:11:13	2012-10-12	13:11:13	VR2W-112613	A69-9001-1255	1	1
2012-10-12 03:15:20	2012-10-12	13:15:20	VR2W-112613	A69-9001-1255	1	1
2012-10-12 03:18:39	2012-10-12	13:18:39	VR2W-112613	A69-9001-1255	1	1
2012-10-12 03:33:05	2012-10-12	13:33:05	VR2W-112613	A69-9001-1255	1	1
2012-10-12 03:49:51	2012-10-12	13:49:51	VR2W-112613	A69-9001-1255	1	1
2012-10-12 03:53:19	2012-10-12	13:53:19	VR2W-112613	A69-9001-1255	1	1
2012-10-12 20:48:46	2012-10-13	06:48:46	VR2W-112616	A69-9001-1255	1	1
2012-10-12 21:53:24	2012-10-13	07:53:24	VR2W-112613	A69-9001-1255	1	1
2012-10-12 22:06:16	2012-10-13	08:06:16	VR2W-112612	A69-9001-1255	1	1
2012-10-13 00:24:52	2012-10-13	10:24:52	VR2W-112612	A69-9001-1255	1	1
2012-10-13 01:36:12	2012-10-13	11:36:12	VR2W-112614	A69-9001-1255	1	1
2012-10-13 01:47:41	2012-10-13	11:47:41	VR2W-112613	A69-9001-1255	1	1
2012-10-13 02:00:32	2012-10-13	12:00:32	VR2W-112613	A69-9001-1255	1	1
2012-10-13 02:23:01	2012-10-13	12:23:01	VR2W-112613	A69-9001-1255	1	1
2012-10-13 02:27:53	2012-10-13	12:27:53	VR2W-112613	A69-9001-1255	1	1
2012-10-13 02:32:43	2012-10-13	12:32:43	VR2W-112613	A69-9001-1255	1	1
2012-10-13 02:37:26	2012-10-13	12:37:26	VR2W-112613	A69-9001-1255	1	1
2012-10-13 02:46:04	2012-10-13	12:46:04	VR2W-112613	A69-9001-1255	1	1
2012-10-13 03:59:08	2012-10-13	13:59:08	VR2W-112613	A69-9001-1255	1	1
2012-10-13 04:14:55	2012-10-13	14:14:55	VR2W-112613	A69-9001-1255	1	1
2012-10-13 04:18:40	2012-10-13	14:18:40	VR2W-112613	A69-9001-1255	1	1
2012-10-13 04:30:22	2012-10-13	14:30:22	VR2W-112613	A69-9001-1255	1	1
2012-10-13 04:34:50	2012-10-13	14:34:50	VR2W-112613	A69-9001-1255	1	1
2012-10-13 04:38:50	2012-10-13	14:38:50	VR2W-112613	A69-9001-1255	1	1
2012-10-13 05:04:11	2012-10-13	15:04:11	VR2W-112613	A69-9001-1255	1	1
2012-10-13 20:21:12	2012-10-14	06:21:12	VR2W-112613	A69-9001-1255	0	1
2012-10-13 21:26:40	2012-10-14	07:26:40	VR2W-112617	A69-9001-1255	1	1
2012-10-13 21:29:59	2012-10-14	07:29:59	VR2W-112616	A69-9001-1255	1	1
2012-10-13 22:57:09	2012-10-14	08:57:09	VR2W-112613	A69-9001-1255	1	1
2012-10-13 23:24:27	2012-10-14	09:24:27	VR2W-112613	A69-9001-1255	1	1
2012-10-13 23:57:42	2012-10-14	09:57:42	VR2W-112613	A69-9001-1255	1	1
2012-10-14 00:01:41	2012-10-14	10:01:41	VR2W-112613	A69-9001-1255	1	1
2012-10-14 00:28:20	2012-10-14	10:28:20	VR2W-112613	A69-9001-1255	1	1
2012-10-14 00:48:07	2012-10-14	10:48:07	VR2W-112613	A69-9001-1255	1	1
2012-10-14 00:51:41	2012-10-14	10:51:41	VR2W-112613	A69-9001-1255	1	1
2012-10-14 00:55:34	2012-10-14	10:55:34	VR2W-112613	A69-9001-1255	1	1
2012-10-14 01:00:03	2012-10-14	11:00:03	VR2W-112613	A69-9001-1255	1	1
2012-10-14 01:08:54	2012-10-14	11:08:54	VR2W-112613	A69-9001-1255	1	1
2012-10-14 01:45:38	2012-10-14	11:45:38	VR2W-112613	A69-9001-1255	1	1
2012-10-14 02:47:35	2012-10-14	12:47:35	VR2W-112613	A69-9001-1255	1	1
2012-10-14 03:54:43	2012-10-14	13:54:43	VR2W-112613	A69-9001-1255	1	1
2012-10-14 05:19:23	2012-10-14	15:19:23	VR2W-112613	A69-9001-1255	1	1
2012-10-14 05:28:18	2012-10-14	15:28:18	VR2W-112613	A69-9001-1255	1	1
2012-10-14 05:45:49	2012-10-14	15:45:49	VR2W-112613	A69-9001-1255	1	1
2012-10-14 05:50:36	2012-10-14	15:50:36	VR2W-112613	A69-9001-1255	1	1
2012-10-14 07:26:19	2012-10-14	17:26:19	VR2W-112613	A69-9001-1255	1	1
2012-10-14 07:29:57	2012-10-14	17:29:57	VR2W-112613	A69-9001-1255	1	1
2012-10-14 07:58:17	2012-10-14	17:58:17	VR2W-112613	A69-9001-1255	1	1
2012-10-14 08:16:42	2012-10-14	18:16:42	VR2W-112613	A69-9001-1255	1	1
2012-10-14 20:30:24	2012-10-15	06:30:24	VR2W-112613	A69-9001-1255	1	1
2012-10-14 20:40:36	2012-10-15	06:40:36	VR2W-112618	A69-9001-1255	1	1
2012-10-14 21:07:05	2012-10-15	07:07:05	VR2W-112618	A69-9001-1255	1	1
2012-10-14 21:15:37	2012-10-15	07:15:37	VR2W-112618	A69-9001-1255	1	1
2012-10-14 21:19:54	2012-10-15	07:19:54	VR2W-112618	A69-9001-1255	1	1
2012-10-14 21:32:08	2012-10-15	07:32:08	VR2W-112618	A69-9001-1255	1	1
2012-10-14 22:28:05	2012-10-15	08:28:05	VR2W-112612	A69-9001-1255	1	1
2012-10-14 22:32:18	2012-10-15	08:32:18	VR2W-112612	A69-9001-1255	1	1
2012-10-15 02:13:30	2012-10-15	12:13:30	VR2W-112613	A69-9001-1255	1	1
2012-10-15 02:20:56	2012-10-15	12:20:56	VR2W-112613	A69-9001-1255	1	1
2012-10-15 02:57:22	2012-10-15	12:57:22	VR2W-112613	A69-9001-1255	1	1
2012-10-15 03:32:23	2012-10-15	13:32:23	VR2W-112614	A69-9001-1255	1	1
2012-10-15 05:09:39	2012-10-15	15:09:39	VR2W-112613	A69-9001-1255	1	1
2012-10-15 06:14:16	2012-10-15	16:14:16	VR2W-112613	A69-9001-1255	1	1
2012-10-15 06:21:45	2012-10-15	16:21:45	VR2W-112613	A69-9001-1255	1	1
2012-10-15 20:44:40	2012-10-16	06:44:40	VR2W-112618	A69-9001-1255	1	1
2012-10-15 20:49:13	2012-10-16	06:49:13	VR2W-112618	A69-9001-1255	1	1
2012-10-15 21:12:01	2012-10-16	07:12:01	VR2W-112618	A69-9001-1255	1	1
2012-10-15 21:20:45	2012-10-16	07:20:45	VR2W-112616	A69-9001-1255	1	1
2012-10-16 00:18:38	2012-10-16	10:18:38	VR2W-112612	A69-9001-1255	1	1
2012-10-16 00:40:59	2012-10-16	10:40:59	VR2W-112613	A69-9001-1255	1	1
2012-10-16 00:45:41	2012-10-16	10:45:41	VR2W-112613	A69-9001-1255	1	1
2012-10-16 00:50:11	2012-10-16	10:50:11	VR2W-112613	A69-9001-1255	1	1
2012-10-16 03:41:56	2012-10-16	13:41:56	VR2W-112613	A69-9001-1255	1	1
2012-10-16 03:45:37	2012-10-16	13:45:37	VR2W-112613	A69-9001-1255	1	1
2012-10-16 04:13:42	2012-10-16	14:13:42	VR2W-112613	A69-9001-1255	1	1
2012-10-16 05:47:54	2012-10-16	15:47:54	VR2W-112613	A69-9001-1255	1	1
2012-10-16 07:59:23	2012-10-16	17:59:23	VR2W-112613	A69-9001-1255	1	1
2012-10-16 20:50:35	2012-10-17	06:50:35	VR2W-112617	A69-9001-1255	1	1
2012-10-16 20:55:20	2012-10-17	06:55:20	VR2W-112617	A69-9001-1255	1	1
2012-10-16 22:52:53	2012-10-17	08:52:53	VR2W-112613	A69-9001-1255	1	1
2012-10-17 00:07:59	2012-10-17	10:07:59	VR2W-112613	A69-9001-1255	1	1
2012-10-17 04:19:47	2012-10-17	14:19:47	VR2W-112613	A69-9001-1255	1	1
2012-10-17 05:04:05	2012-10-17	15:04:05	VR2W-112613	A69-9001-1255	1	1
2012-10-17 05:42:28	2012-10-17	15:42:28	VR2W-112614	A69-9001-1255	1	1
2012-10-17 07:05:38	2012-10-17	17:05:38	VR2W-112613	A69-9001-1255	1	1
2012-10-17 07:09:50	2012-10-17	17:09:50	VR2W-112613	A69-9001-1255	1	1
2012-10-17 07:13:17	2012-10-17	17:13:17	VR2W-112613	A69-9001-1255	1	1
2012-10-17 07:48:06	2012-10-17	17:48:06	VR2W-112613	A69-9001-1255	1	1
2012-10-17 07:52:07	2012-10-17	17:52:07	VR2W-112613	A69-9001-1255	1	1
2012-10-17 07:57:58	2012-10-17	17:57:58	VR2W-112614	A69-9001-1255	1	1
2012-10-17 20:44:17	2012-10-18	06:44:17	VR2W-112618	A69-9001-1255	1	1
2012-10-17 21:21:16	2012-10-18	07:21:16	VR2W-112618	A69-9001-1255	1	1
2012-10-17 21:29:03	2012-10-18	07:29:03	VR2W-112618	A69-9001-1255	1	1
2012-10-17 21:38:51	2012-10-18	07:38:51	VR2W-112618	A69-9001-1255	1	1
2012-10-17 22:09:41	2012-10-18	08:09:41	VR2W-112616	A69-9001-1255	1	1
2012-10-17 22:15:14	2012-10-18	08:15:14	VR2W-112614	A69-9001-1255	1	1
2012-10-17 22:34:08	2012-10-18	08:34:08	VR2W-112613	A69-9001-1255	1	1
2012-10-17 22:38:19	2012-10-18	08:38:19	VR2W-112613	A69-9001-1255	1	1
2012-10-17 22:57:40	2012-10-18	08:57:40	VR2W-112613	A69-9001-1255	1	1
2012-10-17 23:49:53	2012-10-18	09:49:53	VR2W-112613	A69-9001-1255	1	1
2012-10-18 01:08:06	2012-10-18	11:08:06	VR2W-112613	A69-9001-1255	1	1
2012-10-18 03:58:51	2012-10-18	13:58:51	VR2W-112613	A69-9001-1255	1	1
2012-10-18 07:56:56	2012-10-18	17:56:56	VR2W-112613	A69-9001-1255	1	1
2012-10-18 21:46:49	2012-10-19	07:46:49	VR2W-112617	A69-9001-1255	1	1
2012-10-18 22:11:46	2012-10-19	08:11:46	VR2W-112617	A69-9001-1255	1	1
2012-10-18 22:18:53	2012-10-19	08:18:53	VR2W-112618	A69-9001-1255	1	1
2012-10-18 22:37:31	2012-10-19	08:37:31	VR2W-112618	A69-9001-1255	1	1
2012-10-18 23:04:13	2012-10-19	09:04:13	VR2W-112618	A69-9001-1255	1	1
2012-10-19 05:12:32	2012-10-19	15:12:32	VR2W-112613	A69-9001-1255	1	1
2012-10-19 05:21:24	2012-10-19	15:21:24	VR2W-112613	A69-9001-1255	1	1
2012-10-19 07:42:58	2012-10-19	17:42:58	VR2W-112613	A69-9001-1255	1	1
2012-10-19 21:33:29	2012-10-20	07:33:29	VR2W-112613	A69-9001-1255	1	1
2012-10-19 21:37:57	2012-10-20	07:37:57	VR2W-112613	A69-9001-1255	1	1
2012-10-19 21:46:42	2012-10-20	07:46:42	VR2W-112613	A69-9001-1255	1	1
2012-10-19 21:51:16	2012-10-20	07:51:16	VR2W-112613	A69-9001-1255	1	1
2012-10-19 23:23:12	2012-10-20	09:23:12	VR2W-112613	A69-9001-1255	1	1
2012-10-20 00:20:13	2012-10-20	10:20:13	VR2W-112613	A69-9001-1255	1	1
2012-10-20 00:31:03	2012-10-20	10:31:03	VR2W-112613	A69-9001-1255	1	1
2012-10-20 02:08:28	2012-10-20	12:08:28	VR2W-112613	A69-9001-1255	1	1
2012-10-20 02:12:49	2012-10-20	12:12:49	VR2W-112613	A69-9001-1255	1	1
2012-10-20 02:16:52	2012-10-20	12:16:52	VR2W-112614	A69-9001-1255	1	1
2012-10-20 02:43:20	2012-10-20	12:43:20	VR2W-112613	A69-9001-1255	1	1
2012-10-20 04:23:08	2012-10-20	14:23:08	VR2W-112613	A69-9001-1255	1	1
2012-10-20 05:02:26	2012-10-20	15:02:26	VR2W-112614	A69-9001-1255	1	1
2012-10-20 22:25:50	2012-10-21	08:25:50	VR2W-112613	A69-9001-1255	1	1
2012-10-20 22:30:31	2012-10-21	08:30:31	VR2W-112613	A69-9001-1255	1	1
2012-10-20 22:51:46	2012-10-21	08:51:46	VR2W-112613	A69-9001-1255	1	1
2012-10-20 23:17:45	2012-10-21	09:17:45	VR2W-112613	A69-9001-1255	1	1
2012-10-20 23:31:58	2012-10-21	09:31:58	VR2W-112613	A69-9001-1255	1	1
2012-10-20 23:48:59	2012-10-21	09:48:59	VR2W-112613	A69-9001-1255	1	1
2012-10-21 01:25:27	2012-10-21	11:25:27	VR2W-112613	A69-9001-1255	1	1
2012-10-21 02:39:55	2012-10-21	12:39:55	VR2W-112614	A69-9001-1255	1	1
2012-10-21 03:14:31	2012-10-21	13:14:31	VR2W-112613	A69-9001-1255	1	1
2012-10-21 03:18:06	2012-10-21	13:18:06	VR2W-112613	A69-9001-1255	1	1
2012-10-21 03:51:40	2012-10-21	13:51:40	VR2W-112613	A69-9001-1255	1	1
2012-10-21 04:58:06	2012-10-21	14:58:06	VR2W-112613	A69-9001-1255	1	1
2012-10-21 05:10:20	2012-10-21	15:10:20	VR2W-112614	A69-9001-1255	1	1
2012-10-21 06:12:01	2012-10-21	16:12:01	VR2W-112614	A69-9001-1255	1	1
2012-10-21 20:53:07	2012-10-22	06:53:07	VR2W-112613	A69-9001-1255	1	1
2012-10-21 21:48:52	2012-10-22	07:48:52	VR2W-112613	A69-9001-1255	1	1
2012-10-21 22:13:01	2012-10-22	08:13:01	VR2W-112613	A69-9001-1255	1	1
2012-10-21 23:05:13	2012-10-22	09:05:13	VR2W-112613	A69-9001-1255	1	1
2012-10-21 23:11:53	2012-10-22	09:11:53	VR2W-112613	A69-9001-1255	1	1
2012-10-22 01:14:31	2012-10-22	11:14:31	VR2W-112613	A69-9001-1255	1	1
2012-10-22 01:54:25	2012-10-22	11:54:25	VR2W-112613	A69-9001-1255	1	1
2012-10-22 02:47:20	2012-10-22	12:47:20	VR2W-112613	A69-9001-1255	1	1
2012-10-22 04:07:53	2012-10-22	14:07:53	VR2W-112613	A69-9001-1255	1	1
2012-10-22 05:28:43	2012-10-22	15:28:43	VR2W-112613	A69-9001-1255	1	1
2012-10-22 05:36:31	2012-10-22	15:36:31	VR2W-112613	A69-9001-1255	1	1
2012-10-22 05:49:59	2012-10-22	15:49:59	VR2W-112613	A69-9001-1255	1	1
2012-10-22 21:21:13	2012-10-23	07:21:13	VR2W-112612	A69-9001-1255	1	1
2012-10-23 00:10:05	2012-10-23	10:10:05	VR2W-112613	A69-9001-1255	1	1
2012-10-23 00:55:34	2012-10-23	10:55:34	VR2W-112613	A69-9001-1255	1	1
2012-10-23 01:03:10	2012-10-23	11:03:10	VR2W-112613	A69-9001-1255	1	1
2012-10-23 01:51:34	2012-10-23	11:51:34	VR2W-112613	A69-9001-1255	1	1
2012-10-23 03:13:17	2012-10-23	13:13:17	VR2W-112613	A69-9001-1255	1	1
2012-10-23 03:21:34	2012-10-23	13:21:34	VR2W-112613	A69-9001-1255	1	1
2012-10-23 03:26:03	2012-10-23	13:26:03	VR2W-112613	A69-9001-1255	1	1
2012-10-23 03:30:05	2012-10-23	13:30:05	VR2W-112613	A69-9001-1255	1	1
2012-10-23 03:34:54	2012-10-23	13:34:54	VR2W-112613	A69-9001-1255	1	1
2012-10-23 04:14:26	2012-10-23	14:14:26	VR2W-112613	A69-9001-1255	1	1
2012-10-23 04:19:21	2012-10-23	14:19:21	VR2W-112613	A69-9001-1255	1	1
2012-10-23 04:43:33	2012-10-23	14:43:33	VR2W-112613	A69-9001-1255	1	1
2012-10-23 04:56:51	2012-10-23	14:56:51	VR2W-112613	A69-9001-1255	1	1
2012-10-23 05:01:31	2012-10-23	15:01:31	VR2W-112613	A69-9001-1255	1	1
2012-10-23 05:14:12	2012-10-23	15:14:12	VR2W-112613	A69-9001-1255	1	1
2012-10-23 05:30:46	2012-10-23	15:30:46	VR2W-112613	A69-9001-1255	1	1
2012-10-23 05:38:06	2012-10-23	15:38:06	VR2W-112613	A69-9001-1255	1	1
2012-10-23 06:18:06	2012-10-23	16:18:06	VR2W-112613	A69-9001-1255	1	1
2012-10-23 06:22:08	2012-10-23	16:22:08	VR2W-112613	A69-9001-1255	1	1
2012-10-23 06:26:58	2012-10-23	16:26:58	VR2W-112613	A69-9001-1255	1	1
2012-10-23 08:05:28	2012-10-23	18:05:28	VR2W-112613	A69-9001-1255	1	1
2012-10-23 08:12:02	2012-10-23	18:12:02	VR2W-112613	A69-9001-1255	1	1
2012-10-23 08:15:20	2012-10-23	18:15:20	VR2W-112613	A69-9001-1255	1	1
2012-10-23 20:26:51	2012-10-24	06:26:51	VR2W-112613	A69-9001-1255	0	1
2012-10-23 20:53:31	2012-10-24	06:53:31	VR2W-112614	A69-9001-1255	1	1
2012-10-23 21:30:24	2012-10-24	07:30:24	VR2W-112614	A69-9001-1255	1	1
2012-10-23 23:38:20	2012-10-24	09:38:20	VR2W-112613	A69-9001-1255	1	1
2012-10-24 00:49:48	2012-10-24	10:49:48	VR2W-112613	A69-9001-1255	1	1
2012-10-24 01:19:30	2012-10-24	11:19:30	VR2W-112613	A69-9001-1255	1	1
2012-10-24 02:10:49	2012-10-24	12:10:49	VR2W-112613	A69-9001-1255	1	1
2012-10-24 02:58:32	2012-10-24	12:58:32	VR2W-112613	A69-9001-1255	1	1
2012-10-24 04:10:54	2012-10-24	14:10:54	VR2W-112613	A69-9001-1255	1	1
2012-10-24 21:35:50	2012-10-25	07:35:50	VR2W-112613	A69-9001-1255	1	1
2012-10-24 21:43:02	2012-10-25	07:43:02	VR2W-112613	A69-9001-1255	1	1
2012-10-24 22:02:04	2012-10-25	08:02:04	VR2W-112613	A69-9001-1255	1	1
2012-10-24 22:29:20	2012-10-25	08:29:20	VR2W-112613	A69-9001-1255	1	1
2012-10-24 22:46:01	2012-10-25	08:46:01	VR2W-112613	A69-9001-1255	1	1
2012-10-24 22:59:14	2012-10-25	08:59:14	VR2W-112613	A69-9001-1255	1	1
2012-10-24 23:10:14	2012-10-25	09:10:14	VR2W-112613	A69-9001-1255	1	1
2012-10-24 23:22:57	2012-10-25	09:22:57	VR2W-112613	A69-9001-1255	1	1
2012-10-24 23:55:23	2012-10-25	09:55:23	VR2W-112613	A69-9001-1255	1	1
2012-10-24 23:59:20	2012-10-25	09:59:20	VR2W-112613	A69-9001-1255	1	1
2012-10-25 00:03:59	2012-10-25	10:03:59	VR2W-112613	A69-9001-1255	1	1
2012-10-25 00:08:20	2012-10-25	10:08:20	VR2W-112613	A69-9001-1255	1	1
2012-10-25 00:19:55	2012-10-25	10:19:55	VR2W-112613	A69-9001-1255	1	1
2012-10-25 00:28:23	2012-10-25	10:28:23	VR2W-112613	A69-9001-1255	1	1
2012-10-25 01:02:32	2012-10-25	11:02:32	VR2W-112613	A69-9001-1255	1	1
2012-10-25 01:06:30	2012-10-25	11:06:30	VR2W-112613	A69-9001-1255	1	1
2012-10-25 01:19:25	2012-10-25	11:19:25	VR2W-112613	A69-9001-1255	1	1
2012-10-25 01:36:52	2012-10-25	11:36:52	VR2W-112613	A69-9001-1255	1	1
2012-10-25 01:40:45	2012-10-25	11:40:45	VR2W-112613	A69-9001-1255	1	1
2012-10-25 01:49:18	2012-10-25	11:49:18	VR2W-112613	A69-9001-1255	1	1
2012-10-25 02:50:57	2012-10-25	12:50:57	VR2W-112613	A69-9001-1255	1	1
2012-10-25 04:09:03	2012-10-25	14:09:03	VR2W-112613	A69-9001-1255	1	1
2012-10-25 04:16:53	2012-10-25	14:16:53	VR2W-112613	A69-9001-1255	1	1
2012-10-25 05:00:50	2012-10-25	15:00:50	VR2W-112613	A69-9001-1255	1	1
2012-10-25 05:10:09	2012-10-25	15:10:09	VR2W-112613	A69-9001-1255	1	1
2012-10-25 06:07:47	2012-10-25	16:07:47	VR2W-112613	A69-9001-1255	1	1
2012-10-25 06:31:15	2012-10-25	16:31:15	VR2W-112613	A69-9001-1255	1	1
2012-10-25 06:51:00	2012-10-25	16:51:00	VR2W-112613	A69-9001-1255	1	1
2012-10-25 07:23:17	2012-10-25	17:23:17	VR2W-112613	A69-9001-1255	1	1
2012-10-25 07:40:05	2012-10-25	17:40:05	VR2W-112613	A69-9001-1255	1	1
2012-10-25 20:23:10	2012-10-26	06:23:10	VR2W-112613	A69-9001-1255	0	1
2012-10-25 20:26:44	2012-10-26	06:26:44	VR2W-112613	A69-9001-1255	0	1
2012-10-25 20:30:37	2012-10-26	06:30:37	VR2W-112613	A69-9001-1255	1	1
2012-10-25 20:35:05	2012-10-26	06:35:05	VR2W-112613	A69-9001-1255	1	1
2012-10-25 20:39:07	2012-10-26	06:39:07	VR2W-112613	A69-9001-1255	1	1
2012-10-25 20:43:56	2012-10-26	06:43:56	VR2W-112613	A69-9001-1255	1	1
2012-10-25 21:01:39	2012-10-26	07:01:39	VR2W-112613	A69-9001-1255	1	1
2012-10-25 21:25:21	2012-10-26	07:25:21	VR2W-112613	A69-9001-1255	1	1
2012-10-25 21:43:16	2012-10-26	07:43:16	VR2W-112613	A69-9001-1255	1	1
2012-10-25 22:21:55	2012-10-26	08:21:55	VR2W-112613	A69-9001-1255	1	1
2012-10-25 22:35:06	2012-10-26	08:35:06	VR2W-112613	A69-9001-1255	1	1
2012-10-25 22:47:11	2012-10-26	08:47:11	VR2W-112613	A69-9001-1255	1	1
2012-10-25 23:02:26	2012-10-26	09:02:26	VR2W-112613	A69-9001-1255	1	1
2012-10-25 23:11:17	2012-10-26	09:11:17	VR2W-112613	A69-9001-1255	1	1
2012-10-25 23:24:29	2012-10-26	09:24:29	VR2W-112613	A69-9001-1255	1	1
2012-10-26 00:26:58	2012-10-26	10:26:58	VR2W-112613	A69-9001-1255	1	1
2012-10-26 00:30:23	2012-10-26	10:30:23	VR2W-112613	A69-9001-1255	1	1
2012-10-26 01:10:35	2012-10-26	11:10:35	VR2W-112613	A69-9001-1255	1	1
2012-10-26 01:23:58	2012-10-26	11:23:58	VR2W-112613	A69-9001-1255	1	1
2012-10-26 01:28:44	2012-10-26	11:28:44	VR2W-112613	A69-9001-1255	1	1
2012-10-26 01:33:19	2012-10-26	11:33:19	VR2W-112613	A69-9001-1255	1	1
2012-10-26 01:49:25	2012-10-26	11:49:25	VR2W-112613	A69-9001-1255	1	1
2012-10-26 03:15:43	2012-10-26	13:15:43	VR2W-112613	A69-9001-1255	1	1
2012-10-26 06:26:26	2012-10-26	16:26:26	VR2W-112613	A69-9001-1255	1	1
2012-10-26 06:53:39	2012-10-26	16:53:39	VR2W-112613	A69-9001-1255	1	1
2012-10-26 07:13:37	2012-10-26	17:13:37	VR2W-112613	A69-9001-1255	1	1
2012-10-26 08:32:51	2012-10-26	18:32:51	VR2W-112613	A69-9001-1255	0	1
2012-10-26 20:15:37	2012-10-27	06:15:37	VR2W-112614	A69-9001-1255	0	0
2012-10-26 21:04:45	2012-10-27	07:04:45	VR2W-112613	A69-9001-1255	1	0
2012-10-26 21:36:30	2012-10-27	07:36:30	VR2W-112613	A69-9001-1255	1	0
2012-10-26 21:43:14	2012-10-27	07:43:14	VR2W-112613	A69-9001-1255	1	0
2012-10-26 21:46:47	2012-10-27	07:46:47	VR2W-112613	A69-9001-1255	1	0
2012-10-26 22:07:46	2012-10-27	08:07:46	VR2W-112613	A69-9001-1255	1	0
2012-10-26 22:11:17	2012-10-27	08:11:17	VR2W-112613	A69-9001-1255	1	0
2012-10-26 22:19:18	2012-10-27	08:19:18	VR2W-112613	A69-9001-1255	1	0
2012-10-26 22:26:47	2012-10-27	08:26:47	VR2W-112614	A69-9001-1255	1	0
2012-10-26 23:02:28	2012-10-27	09:02:28	VR2W-112613	A69-9001-1255	1	0
2012-10-26 23:42:12	2012-10-27	09:42:12	VR2W-112613	A69-9001-1255	1	0
2012-10-26 23:46:52	2012-10-27	09:46:52	VR2W-112613	A69-9001-1255	1	0
2012-10-26 23:51:16	2012-10-27	09:51:16	VR2W-112613	A69-9001-1255	1	0
2012-10-26 23:55:07	2012-10-27	09:55:07	VR2W-112613	A69-9001-1255	1	0
2012-10-26 23:59:34	2012-10-27	09:59:34	VR2W-112613	A69-9001-1255	1	0
2012-10-27 00:12:43	2012-10-27	10:12:43	VR2W-112613	A69-9001-1255	1	0
2012-10-27 01:13:02	2012-10-27	11:13:02	VR2W-112613	A69-9001-1255	1	0
2012-10-27 04:08:39	2012-10-27	14:08:39	VR2W-112614	A69-9001-1255	1	0
2012-10-27 04:17:59	2012-10-27	14:17:59	VR2W-112614	A69-9001-1255	1	0
2012-10-27 05:23:45	2012-10-27	15:23:45	VR2W-112612	A69-9001-1255	1	0
2012-10-27 19:58:35	2012-10-28	05:58:35	VR2W-112613	A69-9001-1255	0	0
2012-10-27 20:42:55	2012-10-28	06:42:55	VR2W-112613	A69-9001-1255	1	0
2012-10-27 20:46:56	2012-10-28	06:46:56	VR2W-112613	A69-9001-1255	1	0
2012-10-27 21:04:01	2012-10-28	07:04:01	VR2W-112613	A69-9001-1255	1	0
2012-10-27 21:20:40	2012-10-28	07:20:40	VR2W-112613	A69-9001-1255	1	0
2012-10-27 22:36:35	2012-10-28	08:36:35	VR2W-112613	A69-9001-1255	1	0
2012-10-27 22:45:16	2012-10-28	08:45:16	VR2W-112613	A69-9001-1255	1	0
2012-10-27 22:48:38	2012-10-28	08:48:38	VR2W-112613	A69-9001-1255	1	0
2012-10-27 22:52:06	2012-10-28	08:52:06	VR2W-112613	A69-9001-1255	1	0
2012-10-27 23:32:00	2012-10-28	09:32:00	VR2W-112613	A69-9001-1255	1	0
2012-10-27 23:36:13	2012-10-28	09:36:13	VR2W-112613	A69-9001-1255	1	0
2012-10-27 23:39:42	2012-10-28	09:39:42	VR2W-112613	A69-9001-1255	1	0
2012-10-27 23:43:27	2012-10-28	09:43:27	VR2W-112613	A69-9001-1255	1	0
2012-10-28 00:23:09	2012-10-28	10:23:09	VR2W-112613	A69-9001-1255	1	0
2012-10-28 01:25:30	2012-10-28	11:25:30	VR2W-112613	A69-9001-1255	1	0
2012-10-28 01:35:00	2012-10-28	11:35:00	VR2W-112613	A69-9001-1255	1	0
2012-10-28 01:48:09	2012-10-28	11:48:09	VR2W-112613	A69-9001-1255	1	0
2012-10-28 02:11:17	2012-10-28	12:11:17	VR2W-112613	A69-9001-1255	1	0
2012-10-28 02:46:25	2012-10-28	12:46:25	VR2W-112613	A69-9001-1255	1	0
2012-10-28 03:40:00	2012-10-28	13:40:00	VR2W-112613	A69-9001-1255	1	0
2012-10-28 04:42:18	2012-10-28	14:42:18	VR2W-112613	A69-9001-1255	1	0
2012-10-28 05:52:57	2012-10-28	15:52:57	VR2W-112613	A69-9001-1255	1	0
2012-10-28 19:44:39	2012-10-29	05:44:39	VR2W-112613	A69-9001-1255	0	0
2012-10-28 20:03:38	2012-10-29	06:03:38	VR2W-112613	A69-9001-1255	0	0
2012-10-28 20:20:31	2012-10-29	06:20:31	VR2W-112614	A69-9001-1255	0	0
2012-10-28 20:53:30	2012-10-29	06:53:30	VR2W-112616	A69-9001-1255	1	0
2012-10-28 22:45:14	2012-10-29	08:45:14	VR2W-112612	A69-9001-1255	1	0
2012-10-29 02:43:48	2012-10-29	12:43:48	VR2W-112613	A69-9001-1255	1	0
2012-10-29 05:33:31	2012-10-29	15:33:31	VR2W-112613	A69-9001-1255	1	0
2012-10-29 05:37:49	2012-10-29	15:37:49	VR2W-112613	A69-9001-1255	1	0
2012-10-29 05:41:27	2012-10-29	15:41:27	VR2W-112613	A69-9001-1255	1	0
2012-10-29 08:36:17	2012-10-29	18:36:17	VR2W-112613	A69-9001-1255	0	0
2012-10-29 20:01:14	2012-10-30	06:01:14	VR2W-112614	A69-9001-1255	0	0
2012-10-29 20:05:48	2012-10-30	06:05:48	VR2W-112614	A69-9001-1255	0	0
2012-10-29 20:13:27	2012-10-30	06:13:27	VR2W-112614	A69-9001-1255	0	0
2012-10-29 20:30:35	2012-10-30	06:30:35	VR2W-112614	A69-9001-1255	1	0
2012-10-29 20:36:07	2012-10-30	06:36:07	VR2W-112616	A69-9001-1255	1	0
2012-10-29 20:55:54	2012-10-30	06:55:54	VR2W-112614	A69-9001-1255	1	0
2012-10-29 20:59:22	2012-10-30	06:59:22	VR2W-112614	A69-9001-1255	1	0
2012-10-29 21:03:03	2012-10-30	07:03:03	VR2W-112614	A69-9001-1255	1	0
2012-10-29 21:07:08	2012-10-30	07:07:08	VR2W-112614	A69-9001-1255	1	0
2012-10-29 22:04:29	2012-10-30	08:04:29	VR2W-112613	A69-9001-1255	1	0
2012-10-30 01:08:11	2012-10-30	11:08:11	VR2W-112613	A69-9001-1255	1	0
2012-10-30 01:28:21	2012-10-30	11:28:21	VR2W-112613	A69-9001-1255	1	0
2012-10-30 01:47:11	2012-10-30	11:47:11	VR2W-112613	A69-9001-1255	1	0
2012-10-30 02:18:47	2012-10-30	12:18:47	VR2W-112613	A69-9001-1255	1	0
2012-10-30 02:31:33	2012-10-30	12:31:33	VR2W-112613	A69-9001-1255	1	0
2012-10-30 03:27:00	2012-10-30	13:27:00	VR2W-112613	A69-9001-1255	1	0
2012-10-30 03:30:44	2012-10-30	13:30:44	VR2W-112613	A69-9001-1255	1	0
2012-10-30 03:34:56	2012-10-30	13:34:56	VR2W-112613	A69-9001-1255	1	0
2012-10-30 03:42:09	2012-10-30	13:42:09	VR2W-112613	A69-9001-1255	1	0
2012-10-30 03:46:20	2012-10-30	13:46:20	VR2W-112613	A69-9001-1255	1	0
2012-10-30 03:49:46	2012-10-30	13:49:46	VR2W-112613	A69-9001-1255	1	0
2012-10-30 03:53:21	2012-10-30	13:53:21	VR2W-112613	A69-9001-1255	1	0
2012-10-30 04:41:41	2012-10-30	14:41:41	VR2W-112613	A69-9001-1255	1	0
2012-10-30 04:55:18	2012-10-30	14:55:18	VR2W-112613	A69-9001-1255	1	0
2012-10-30 04:58:53	2012-10-30	14:58:53	VR2W-112613	A69-9001-1255	1	0
2012-10-30 06:40:42	2012-10-30	16:40:42	VR2W-112613	A69-9001-1255	1	0
2012-10-30 08:35:09	2012-10-30	18:35:09	VR2W-112613	A69-9001-1255	0	0
2012-10-30 19:41:21	2012-10-31	05:41:21	VR2W-112613	A69-9001-1255	0	0
2012-10-30 19:44:41	2012-10-31	05:44:41	VR2W-112613	A69-9001-1255	0	0
2012-10-30 19:48:05	2012-10-31	05:48:05	VR2W-112613	A69-9001-1255	0	0
2012-10-30 19:51:36	2012-10-31	05:51:36	VR2W-112613	A69-9001-1255	0	0
2012-10-30 19:59:43	2012-10-31	05:59:43	VR2W-112613	A69-9001-1255	0	0
2012-10-30 20:07:33	2012-10-31	06:07:33	VR2W-112613	A69-9001-1255	0	0
2012-10-30 20:10:54	2012-10-31	06:10:54	VR2W-112613	A69-9001-1255	0	0
2012-10-30 20:14:29	2012-10-31	06:14:29	VR2W-112614	A69-9001-1255	0	0
2012-10-30 20:18:00	2012-10-31	06:18:00	VR2W-112613	A69-9001-1255	0	0
2012-10-30 20:22:00	2012-10-31	06:22:00	VR2W-112613	A69-9001-1255	0	0
2012-10-30 20:30:27	2012-10-31	06:30:27	VR2W-112614	A69-9001-1255	1	0
2012-10-30 20:34:36	2012-10-31	06:34:36	VR2W-112614	A69-9001-1255	1	0
2012-10-30 21:04:19	2012-10-31	07:04:19	VR2W-112617	A69-9001-1255	1	0
2012-10-30 21:07:21	2012-10-31	07:07:21	VR2W-112616	A69-9001-1255	1	0
2012-10-30 21:10:28	2012-10-31	07:10:28	VR2W-112615	A69-9001-1255	1	0
2012-10-30 21:19:24	2012-10-31	07:19:24	VR2W-112616	A69-9001-1255	1	0
2012-10-30 21:36:41	2012-10-31	07:36:41	VR2W-112618	A69-9001-1255	1	0
2012-10-30 21:47:08	2012-10-31	07:47:08	VR2W-112618	A69-9001-1255	1	0
2012-10-30 21:59:01	2012-10-31	07:59:01	VR2W-112614	A69-9001-1255	1	0
2012-10-30 23:02:19	2012-10-31	09:02:19	VR2W-112613	A69-9001-1255	1	0
2012-10-31 01:03:08	2012-10-31	11:03:08	VR2W-112613	A69-9001-1255	1	0
2012-10-31 01:07:21	2012-10-31	11:07:21	VR2W-112613	A69-9001-1255	1	0
2012-10-31 01:29:56	2012-10-31	11:29:56	VR2W-112613	A69-9001-1255	1	0
2012-10-31 01:44:07	2012-10-31	11:44:07	VR2W-112613	A69-9001-1255	1	0
2012-10-31 01:48:21	2012-10-31	11:48:21	VR2W-112613	A69-9001-1255	1	0
2012-10-31 02:00:08	2012-10-31	12:00:08	VR2W-112613	A69-9001-1255	1	0
2012-10-31 04:38:34	2012-10-31	14:38:34	VR2W-112613	A69-9001-1255	1	0
2012-10-31 08:31:08	2012-10-31	18:31:08	VR2W-112613	A69-9001-1255	0	0
2012-10-31 21:26:29	2012-11-01	07:26:29	VR2W-112613	A69-9001-1255	1	0
2012-10-31 21:40:07	2012-11-01	07:40:07	VR2W-112613	A69-9001-1255	1	0
2012-10-31 21:48:52	2012-11-01	07:48:52	VR2W-112616	A69-9001-1255	1	0
2012-10-31 21:53:58	2012-11-01	07:53:58	VR2W-112618	A69-9001-1255	1	0
2012-11-01 00:05:11	2012-11-01	10:05:11	VR2W-112613	A69-9001-1255	1	0
2012-11-01 00:09:01	2012-11-01	10:09:01	VR2W-112613	A69-9001-1255	1	0
2012-11-01 00:43:28	2012-11-01	10:43:28	VR2W-112613	A69-9001-1255	1	0
2012-11-01 01:25:40	2012-11-01	11:25:40	VR2W-112613	A69-9001-1255	1	0
2012-11-01 04:45:59	2012-11-01	14:45:59	VR2W-112613	A69-9001-1255	1	0
2012-11-01 05:29:10	2012-11-01	15:29:10	VR2W-112613	A69-9001-1255	1	0
2012-11-01 08:21:48	2012-11-01	18:21:48	VR2W-112613	A69-9001-1255	1	0
2012-11-01 08:25:54	2012-11-01	18:25:54	VR2W-112613	A69-9001-1255	1	0
2012-11-01 08:35:44	2012-11-01	18:35:44	VR2W-112613	A69-9001-1255	0	0
2012-11-01 20:54:27	2012-11-02	06:54:27	VR2W-112616	A69-9001-1255	1	0
2012-11-01 21:11:57	2012-11-02	07:11:57	VR2W-112615	A69-9001-1255	1	0
2012-11-01 21:29:46	2012-11-02	07:29:46	VR2W-112617	A69-9001-1255	1	0
2012-11-01 21:52:31	2012-11-02	07:52:31	VR2W-112616	A69-9001-1255	1	0
2012-11-01 21:56:37	2012-11-02	07:56:37	VR2W-112616	A69-9001-1255	1	0
2012-11-01 22:39:21	2012-11-02	08:39:21	VR2W-112618	A69-9001-1255	1	0
2012-11-01 23:04:59	2012-11-02	09:04:59	VR2W-112617	A69-9001-1255	1	0
2012-11-01 23:30:11	2012-11-02	09:30:11	VR2W-112616	A69-9001-1255	1	0
2012-11-02 00:38:56	2012-11-02	10:38:56	VR2W-112613	A69-9001-1255	1	0
2012-11-02 01:52:17	2012-11-02	11:52:17	VR2W-112613	A69-9001-1255	1	0
2012-11-02 07:38:05	2012-11-02	17:38:05	VR2W-112613	A69-9001-1255	1	0
2012-11-02 07:41:38	2012-11-02	17:41:38	VR2W-112613	A69-9001-1255	1	0
2012-11-02 20:13:18	2012-11-03	06:13:18	VR2W-112613	A69-9001-1255	0	0
2012-11-02 20:20:30	2012-11-03	06:20:30	VR2W-112613	A69-9001-1255	0	0
2012-11-02 20:24:40	2012-11-03	06:24:40	VR2W-112613	A69-9001-1255	0	0
2012-11-02 20:28:04	2012-11-03	06:28:04	VR2W-112613	A69-9001-1255	0	0
2012-11-02 20:31:35	2012-11-03	06:31:35	VR2W-112613	A69-9001-1255	1	0
2012-11-02 20:39:39	2012-11-03	06:39:39	VR2W-112613	A69-9001-1255	1	0
2012-11-02 20:43:20	2012-11-03	06:43:20	VR2W-112613	A69-9001-1255	1	0
2012-11-02 20:45:26	2012-11-03	06:45:26	VR2W-112614	A69-9001-1255	1	0
2012-11-02 20:50:50	2012-11-03	06:50:50	VR2W-112613	A69-9001-1255	1	0
2012-11-02 20:54:15	2012-11-03	06:54:15	VR2W-112613	A69-9001-1255	1	0
2012-11-02 21:28:35	2012-11-03	07:28:35	VR2W-112613	A69-9001-1255	1	0
2012-11-02 21:55:28	2012-11-03	07:55:28	VR2W-112613	A69-9001-1255	1	0
2012-11-02 22:21:01	2012-11-03	08:21:01	VR2W-112613	A69-9001-1255	1	0
2012-11-02 22:59:59	2012-11-03	08:59:59	VR2W-112613	A69-9001-1255	1	0
2012-11-03 00:02:29	2012-11-03	10:02:29	VR2W-112613	A69-9001-1255	1	0
2012-11-03 00:06:06	2012-11-03	10:06:06	VR2W-112613	A69-9001-1255	1	0
2012-11-03 00:10:06	2012-11-03	10:10:06	VR2W-112613	A69-9001-1255	1	0
2012-11-03 01:30:49	2012-11-03	11:30:49	VR2W-112613	A69-9001-1255	1	0
2012-11-03 02:34:52	2012-11-03	12:34:52	VR2W-112613	A69-9001-1255	1	0
2012-11-03 02:49:19	2012-11-03	12:49:19	VR2W-112613	A69-9001-1255	1	0
2012-11-03 03:00:15	2012-11-03	13:00:15	VR2W-112613	A69-9001-1255	1	0
2012-11-03 03:45:18	2012-11-03	13:45:18	VR2W-112613	A69-9001-1255	1	0
2012-11-03 04:00:46	2012-11-03	14:00:46	VR2W-112613	A69-9001-1255	1	0
2012-11-03 20:00:01	2012-11-04	06:00:01	VR2W-112614	A69-9001-1255	0	0
2012-11-03 20:24:38	2012-11-04	06:24:38	VR2W-112613	A69-9001-1255	0	0
2012-11-03 23:42:15	2012-11-04	09:42:15	VR2W-112613	A69-9001-1255	1	0
2012-11-03 23:54:02	2012-11-04	09:54:02	VR2W-112614	A69-9001-1255	1	0
2012-11-04 00:18:00	2012-11-04	10:18:00	VR2W-112613	A69-9001-1255	1	0
2012-11-04 01:41:17	2012-11-04	11:41:17	VR2W-112613	A69-9001-1255	1	0
2012-11-04 02:57:03	2012-11-04	12:57:03	VR2W-112613	A69-9001-1255	1	0
2012-11-04 07:30:08	2012-11-04	17:30:08	VR2W-112614	A69-9001-1255	1	0
2012-11-04 07:33:28	2012-11-04	17:33:28	VR2W-112614	A69-9001-1255	1	0
2012-11-04 08:01:06	2012-11-04	18:01:06	VR2W-112613	A69-9001-1255	1	0
2012-11-04 08:04:57	2012-11-04	18:04:57	VR2W-112613	A69-9001-1255	1	0
2012-11-04 08:17:52	2012-11-04	18:17:52	VR2W-112613	A69-9001-1255	1	0
2012-11-04 21:52:14	2012-11-05	07:52:14	VR2W-112613	A69-9001-1255	1	0
2012-11-04 23:00:30	2012-11-05	09:00:30	VR2W-112613	A69-9001-1255	1	0
2012-11-04 23:04:23	2012-11-05	09:04:23	VR2W-112613	A69-9001-1255	1	0
2012-11-04 23:39:23	2012-11-05	09:39:23	VR2W-112613	A69-9001-1255	1	0
2012-11-05 00:56:44	2012-11-05	10:56:44	VR2W-112613	A69-9001-1255	1	0
2012-11-05 06:56:10	2012-11-05	16:56:10	VR2W-112613	A69-9001-1255	1	0
2012-11-06 00:06:59	2012-11-06	10:06:59	VR2W-112613	A69-9001-1255	1	0
2012-11-06 00:16:47	2012-11-06	10:16:47	VR2W-112613	A69-9001-1255	1	0
2012-11-06 03:36:01	2012-11-06	13:36:01	VR2W-112613	A69-9001-1255	1	0
2012-11-06 03:42:33	2012-11-06	13:42:33	VR2W-112614	A69-9001-1255	1	0
2012-11-06 05:44:25	2012-11-06	15:44:25	VR2W-112613	A69-9001-1255	1	0
2012-11-06 06:42:35	2012-11-06	16:42:35	VR2W-112613	A69-9001-1255	1	0
2012-11-06 07:09:00	2012-11-06	17:09:00	VR2W-112613	A69-9001-1255	1	0
2012-11-06 08:12:06	2012-11-06	18:12:06	VR2W-112613	A69-9001-1255	1	0
2012-11-06 21:45:19	2012-11-07	07:45:19	VR2W-112613	A69-9001-1255	1	0
2012-11-06 21:49:55	2012-11-07	07:49:55	VR2W-112613	A69-9001-1255	1	0
2012-11-06 22:08:29	2012-11-07	08:08:29	VR2W-112614	A69-9001-1255	1	0
2012-11-06 23:22:37	2012-11-07	09:22:37	VR2W-112613	A69-9001-1255	1	0
2012-11-07 01:18:51	2012-11-07	11:18:51	VR2W-112613	A69-9001-1255	1	0
2012-11-07 01:33:32	2012-11-07	11:33:32	VR2W-112613	A69-9001-1255	1	0
2012-11-07 01:53:45	2012-11-07	11:53:45	VR2W-112613	A69-9001-1255	1	0
2012-11-07 03:29:40	2012-11-07	13:29:40	VR2W-112613	A69-9001-1255	1	0
2012-11-07 07:49:54	2012-11-07	17:49:54	VR2W-112613	A69-9001-1255	1	0
2012-11-07 21:05:47	2012-11-08	07:05:47	VR2W-112614	A69-9001-1255	1	0
2012-11-07 21:56:50	2012-11-08	07:56:50	VR2W-112613	A69-9001-1255	1	0
2012-11-07 22:01:26	2012-11-08	08:01:26	VR2W-112613	A69-9001-1255	1	0
2012-11-07 23:00:14	2012-11-08	09:00:14	VR2W-112614	A69-9001-1255	1	0
2012-11-07 23:01:31	2012-11-08	09:01:31	VR2W-112613	A69-9001-1255	1	0
2012-11-08 00:03:13	2012-11-08	10:03:13	VR2W-112613	A69-9001-1255	1	0
2012-11-08 00:39:25	2012-11-08	10:39:25	VR2W-112613	A69-9001-1255	1	0
2012-11-08 00:46:05	2012-11-08	10:46:05	VR2W-112613	A69-9001-1255	1	0
2012-11-08 01:14:46	2012-11-08	11:14:46	VR2W-112613	A69-9001-1255	1	0
2012-11-08 01:19:02	2012-11-08	11:19:02	VR2W-112613	A69-9001-1255	1	0
2012-11-08 01:26:38	2012-11-08	11:26:38	VR2W-112613	A69-9001-1255	1	0
2012-11-08 01:31:21	2012-11-08	11:31:21	VR2W-112613	A69-9001-1255	1	0
2012-11-08 02:17:44	2012-11-08	12:17:44	VR2W-112613	A69-9001-1255	1	0
2012-11-08 02:24:27	2012-11-08	12:24:27	VR2W-112613	A69-9001-1255	1	0
2012-11-08 03:12:59	2012-11-08	13:12:59	VR2W-112613	A69-9001-1255	1	0
2012-11-08 03:33:15	2012-11-08	13:33:15	VR2W-112613	A69-9001-1255	1	0
2012-11-08 03:53:30	2012-11-08	13:53:30	VR2W-112613	A69-9001-1255	1	0
2012-11-08 05:09:25	2012-11-08	15:09:25	VR2W-112613	A69-9001-1255	1	0
2012-11-08 20:27:19	2012-11-09	06:27:19	VR2W-112614	A69-9001-1255	0	0
2012-11-08 21:29:50	2012-11-09	07:29:50	VR2W-112617	A69-9001-1255	1	0
2012-11-08 23:34:45	2012-11-09	09:34:45	VR2W-112613	A69-9001-1255	1	0
2012-11-09 00:21:29	2012-11-09	10:21:29	VR2W-112613	A69-9001-1255	1	0
2012-11-09 00:39:32	2012-11-09	10:39:32	VR2W-112613	A69-9001-1255	1	0
2012-11-09 00:50:34	2012-11-09	10:50:34	VR2W-112613	A69-9001-1255	1	0
2012-11-09 01:08:35	2012-11-09	11:08:35	VR2W-112613	A69-9001-1255	1	0
2012-11-09 01:29:46	2012-11-09	11:29:46	VR2W-112613	A69-9001-1255	1	0
2012-11-09 02:44:49	2012-11-09	12:44:49	VR2W-112613	A69-9001-1255	1	0
2012-11-09 02:57:29	2012-11-09	12:57:29	VR2W-112614	A69-9001-1255	1	0
2012-11-09 08:04:59	2012-11-09	18:04:59	VR2W-112613	A69-9001-1255	1	0
2012-11-09 08:09:50	2012-11-09	18:09:50	VR2W-112613	A69-9001-1255	1	0
2012-11-09 08:14:35	2012-11-09	18:14:35	VR2W-112613	A69-9001-1255	1	0
