# Supplementary material for: Simulated Macro-Algal Outbreak Triggers a Large-Scale Response on Coral Reefs
Source: PLoS One. 2015 Jul 14;10(7):e0132895. doi: 10.1371/journal.pone.0132895 (PMC4501832; doi:10.1371/journal.pone.0132895)
Supplement: S1 Dataset — Data has been separated into three sub-folders; video data, visual transect data and individual fishes’ acoustic detection data. (ZIP) [file pone.0132895.s001.zip › Raw Data/Spatial/Scarid/Processed/Worked/1260MS.xlsx]

## Sheet: Sheet1
Day/night code	1
Count of Day/night code	Column Labels
Row Labels	VR2W-112612	VR2W-112613	VR2W-112614	VR2W-112615	VR2W-112616	VR2W-112617	Grand Total
0	0	0.0337079	0.011236	0.370787	0.573034	0.011236	1
2012-10-27	0	0	0	0	1	0	1
2012-10-28	0	0	0	1	0	0	1
2012-10-29	0	0.0833333	0	0.333333	0.5	0.0833333	1
2012-10-30	0	0	0	0.375	0.625	0	1
2012-10-31	0	0	0	0.333333	0.666667	0	1
2012-11-01	0	0.166667	0.166667	0.333333	0.333333	0	1
2012-11-02	0	0	0	0.142857	0.857143	0	1
2012-11-03	0	0	0	0	1	0	1
2012-11-04	0	0	0	0	1	0	1
2012-11-05	0	0	0	1	0	0	1
2012-11-06	0	0	0	0.5	0.5	0	1
2012-11-07	0	0	0	0.6	0.4	0	1
2012-11-08	0	0	0	0	1	0	1
2012-11-09	0	0.1	0	0.5	0.4	0	1
1	0.00961538	0	0	0.259615	0.730769	0	1
2012-10-12	0	0	0	0	1	0	1
2012-10-13	0	0	0	0.181818	0.818182	0	1
2012-10-14	0	0	0	0.125	0.875	0	1
2012-10-15	0	0	0	0.375	0.625	0	1
2012-10-16	0	0	0	0.181818	0.818182	0	1
2012-10-17	0	0	0	0.25	0.75	0	1
2012-10-18	0	0	0	0	1	0	1
2012-10-19	0	0	0	0.166667	0.833333	0	1
2012-10-20	0	0	0	1	0	0	1
2012-10-21	0	0	0	0.25	0.75	0	1
2012-10-22	0	0	0	0.5	0.5	0	1
2012-10-23	0	0	0	0.4	0.6	0	1
2012-10-24	0.2	0	0	0.8	0	0	1
2012-10-25	0	0	0	0.4	0.6	0	1
2012-10-26	0	0	0	0	1	0	1
Grand Total	0.00518135	0.015544	0.00518135	0.310881	0.658031	0.00518135	1

## Sheet: 1260MS.csv
ï»¿Date and Time (UTC)	date	time	Receiver	Transmitter	Day/night code	Treatment code		min	max
2012-10-11 22:48:58	2012-10-12	08:48:58	VR2W-112616	A69-9001-1260	1	1		2012-10-12	2012-10-26
2012-10-12 00:35:21	2012-10-12	10:35:21	VR2W-112616	A69-9001-1260	1	1
2012-10-12 00:51:56	2012-10-12	10:51:56	VR2W-112616	A69-9001-1260	1	1
2012-10-12 01:11:46	2012-10-12	11:11:46	VR2W-112616	A69-9001-1260	1	1
2012-10-12 02:43:41	2012-10-12	12:43:41	VR2W-112616	A69-9001-1260	1	1
2012-10-12 02:56:17	2012-10-12	12:56:17	VR2W-112616	A69-9001-1260	1	1
2012-10-12 03:29:10	2012-10-12	13:29:10	VR2W-112616	A69-9001-1260	1	1
2012-10-12 05:04:18	2012-10-12	15:04:18	VR2W-112616	A69-9001-1260	1	1
2012-10-12 07:05:44	2012-10-12	17:05:44	VR2W-112616	A69-9001-1260	1	1
2012-10-12 07:12:30	2012-10-12	17:12:30	VR2W-112616	A69-9001-1260	1	1
2012-10-12 21:08:57	2012-10-13	07:08:57	VR2W-112615	A69-9001-1260	1	1
2012-10-12 22:45:35	2012-10-13	08:45:35	VR2W-112616	A69-9001-1260	1	1
2012-10-13 00:40:16	2012-10-13	10:40:16	VR2W-112616	A69-9001-1260	1	1
2012-10-13 01:46:23	2012-10-13	11:46:23	VR2W-112616	A69-9001-1260	1	1
2012-10-13 01:49:58	2012-10-13	11:49:58	VR2W-112616	A69-9001-1260	1	1
2012-10-13 02:10:04	2012-10-13	12:10:04	VR2W-112616	A69-9001-1260	1	1
2012-10-13 05:59:21	2012-10-13	15:59:21	VR2W-112615	A69-9001-1260	1	1
2012-10-13 06:03:37	2012-10-13	16:03:37	VR2W-112616	A69-9001-1260	1	1
2012-10-13 06:24:35	2012-10-13	16:24:35	VR2W-112616	A69-9001-1260	1	1
2012-10-13 06:36:56	2012-10-13	16:36:56	VR2W-112616	A69-9001-1260	1	1
2012-10-13 08:07:04	2012-10-13	18:07:04	VR2W-112616	A69-9001-1260	1	1
2012-10-13 20:52:15	2012-10-14	06:52:15	VR2W-112616	A69-9001-1260	1	1
2012-10-13 21:25:16	2012-10-14	07:25:16	VR2W-112616	A69-9001-1260	1	1
2012-10-13 21:44:32	2012-10-14	07:44:32	VR2W-112616	A69-9001-1260	1	1
2012-10-13 21:52:39	2012-10-14	07:52:39	VR2W-112616	A69-9001-1260	1	1
2012-10-13 21:56:24	2012-10-14	07:56:24	VR2W-112616	A69-9001-1260	1	1
2012-10-14 01:13:03	2012-10-14	11:13:03	VR2W-112615	A69-9001-1260	1	1
2012-10-14 01:36:24	2012-10-14	11:36:24	VR2W-112616	A69-9001-1260	1	1
2012-10-14 04:31:58	2012-10-14	14:31:58	VR2W-112616	A69-9001-1260	1	1
2012-10-14 20:53:50	2012-10-15	06:53:50	VR2W-112616	A69-9001-1260	1	1
2012-10-14 21:23:25	2012-10-15	07:23:25	VR2W-112615	A69-9001-1260	1	1
2012-10-14 21:45:48	2012-10-15	07:45:48	VR2W-112616	A69-9001-1260	1	1
2012-10-14 23:10:44	2012-10-15	09:10:44	VR2W-112615	A69-9001-1260	1	1
2012-10-15 03:32:07	2012-10-15	13:32:07	VR2W-112616	A69-9001-1260	1	1
2012-10-15 03:36:56	2012-10-15	13:36:56	VR2W-112616	A69-9001-1260	1	1
2012-10-15 06:14:41	2012-10-15	16:14:41	VR2W-112616	A69-9001-1260	1	1
2012-10-15 06:49:59	2012-10-15	16:49:59	VR2W-112615	A69-9001-1260	1	1
2012-10-16 00:41:16	2012-10-16	10:41:16	VR2W-112615	A69-9001-1260	1	1
2012-10-16 01:30:52	2012-10-16	11:30:52	VR2W-112616	A69-9001-1260	1	1
2012-10-16 02:09:52	2012-10-16	12:09:52	VR2W-112615	A69-9001-1260	1	1
2012-10-16 02:18:00	2012-10-16	12:18:00	VR2W-112616	A69-9001-1260	1	1
2012-10-16 02:36:46	2012-10-16	12:36:46	VR2W-112616	A69-9001-1260	1	1
2012-10-16 02:40:28	2012-10-16	12:40:28	VR2W-112616	A69-9001-1260	1	1
2012-10-16 02:44:35	2012-10-16	12:44:35	VR2W-112616	A69-9001-1260	1	1
2012-10-16 02:54:47	2012-10-16	12:54:47	VR2W-112616	A69-9001-1260	1	1
2012-10-16 03:02:44	2012-10-16	13:02:44	VR2W-112616	A69-9001-1260	1	1
2012-10-16 03:10:00	2012-10-16	13:10:00	VR2W-112616	A69-9001-1260	1	1
2012-10-16 03:42:25	2012-10-16	13:42:25	VR2W-112616	A69-9001-1260	1	1
2012-10-16 22:05:44	2012-10-17	08:05:44	VR2W-112616	A69-9001-1260	1	1
2012-10-16 23:28:01	2012-10-17	09:28:01	VR2W-112616	A69-9001-1260	1	1
2012-10-16 23:30:47	2012-10-17	09:30:47	VR2W-112615	A69-9001-1260	1	1
2012-10-17 00:26:41	2012-10-17	10:26:41	VR2W-112616	A69-9001-1260	1	1
2012-10-17 02:04:32	2012-10-17	12:04:32	VR2W-112615	A69-9001-1260	1	1
2012-10-17 02:12:35	2012-10-17	12:12:35	VR2W-112616	A69-9001-1260	1	1
2012-10-17 03:16:48	2012-10-17	13:16:48	VR2W-112616	A69-9001-1260	1	1
2012-10-17 03:30:13	2012-10-17	13:30:13	VR2W-112616	A69-9001-1260	1	1
2012-10-17 04:05:31	2012-10-17	14:05:31	VR2W-112616	A69-9001-1260	1	1
2012-10-17 05:25:32	2012-10-17	15:25:32	VR2W-112616	A69-9001-1260	1	1
2012-10-17 05:29:02	2012-10-17	15:29:02	VR2W-112615	A69-9001-1260	1	1
2012-10-17 06:53:50	2012-10-17	16:53:50	VR2W-112616	A69-9001-1260	1	1
2012-10-18 01:07:14	2012-10-18	11:07:14	VR2W-112616	A69-9001-1260	1	1
2012-10-18 02:49:06	2012-10-18	12:49:06	VR2W-112616	A69-9001-1260	1	1
2012-10-19 04:56:29	2012-10-19	14:56:29	VR2W-112615	A69-9001-1260	1	1
2012-10-19 07:07:12	2012-10-19	17:07:12	VR2W-112616	A69-9001-1260	1	1
2012-10-19 07:23:01	2012-10-19	17:23:01	VR2W-112616	A69-9001-1260	1	1
2012-10-19 07:45:09	2012-10-19	17:45:09	VR2W-112616	A69-9001-1260	1	1
2012-10-19 07:49:01	2012-10-19	17:49:01	VR2W-112616	A69-9001-1260	1	1
2012-10-19 07:53:30	2012-10-19	17:53:30	VR2W-112616	A69-9001-1260	1	1
2012-10-19 23:06:20	2012-10-20	09:06:20	VR2W-112615	A69-9001-1260	1	1
2012-10-20 07:08:52	2012-10-20	17:08:52	VR2W-112615	A69-9001-1260	1	1
2012-10-21 01:10:09	2012-10-21	11:10:09	VR2W-112616	A69-9001-1260	1	1
2012-10-21 01:14:08	2012-10-21	11:14:08	VR2W-112616	A69-9001-1260	1	1
2012-10-21 01:41:10	2012-10-21	11:41:10	VR2W-112616	A69-9001-1260	1	1
2012-10-21 01:44:21	2012-10-21	11:44:21	VR2W-112615	A69-9001-1260	1	1
2012-10-21 03:03:37	2012-10-21	13:03:37	VR2W-112616	A69-9001-1260	1	1
2012-10-21 03:19:20	2012-10-21	13:19:20	VR2W-112616	A69-9001-1260	1	1
2012-10-21 04:13:47	2012-10-21	14:13:47	VR2W-112616	A69-9001-1260	1	1
2012-10-21 07:32:51	2012-10-21	17:32:51	VR2W-112615	A69-9001-1260	1	1
2012-10-21 21:30:57	2012-10-22	07:30:57	VR2W-112616	A69-9001-1260	1	1
2012-10-22 03:06:39	2012-10-22	13:06:39	VR2W-112615	A69-9001-1260	1	1
2012-10-22 03:48:56	2012-10-22	13:48:56	VR2W-112616	A69-9001-1260	1	1
2012-10-22 04:08:54	2012-10-22	14:08:54	VR2W-112616	A69-9001-1260	1	1
2012-10-22 05:34:02	2012-10-22	15:34:02	VR2W-112615	A69-9001-1260	1	1
2012-10-22 06:54:54	2012-10-22	16:54:54	VR2W-112615	A69-9001-1260	1	1
2012-10-22 23:52:29	2012-10-23	09:52:29	VR2W-112615	A69-9001-1260	1	1
2012-10-23 01:13:09	2012-10-23	11:13:09	VR2W-112615	A69-9001-1260	1	1
2012-10-23 02:10:06	2012-10-23	12:10:06	VR2W-112616	A69-9001-1260	1	1
2012-10-23 04:45:56	2012-10-23	14:45:56	VR2W-112616	A69-9001-1260	1	1
2012-10-23 06:45:18	2012-10-23	16:45:18	VR2W-112616	A69-9001-1260	1	1
2012-10-23 22:48:09	2012-10-24	08:48:09	VR2W-112615	A69-9001-1260	1	1
2012-10-23 23:33:25	2012-10-24	09:33:25	VR2W-112615	A69-9001-1260	1	1
2012-10-24 00:44:44	2012-10-24	10:44:44	VR2W-112612	A69-9001-1260	1	1
2012-10-24 05:27:00	2012-10-24	15:27:00	VR2W-112615	A69-9001-1260	1	1
2012-10-24 06:38:08	2012-10-24	16:38:08	VR2W-112615	A69-9001-1260	1	1
2012-10-25 00:56:38	2012-10-25	10:56:38	VR2W-112616	A69-9001-1260	1	1
2012-10-25 01:59:27	2012-10-25	11:59:27	VR2W-112616	A69-9001-1260	1	1
2012-10-25 06:33:23	2012-10-25	16:33:23	VR2W-112615	A69-9001-1260	1	1
2012-10-25 07:52:06	2012-10-25	17:52:06	VR2W-112616	A69-9001-1260	1	1
2012-10-25 07:55:10	2012-10-25	17:55:10	VR2W-112615	A69-9001-1260	1	1
2012-10-25 20:41:09	2012-10-26	06:41:09	VR2W-112616	A69-9001-1260	1	1
2012-10-26 02:00:33	2012-10-26	12:00:33	VR2W-112616	A69-9001-1260	1	1
2012-10-26 03:17:52	2012-10-26	13:17:52	VR2W-112616	A69-9001-1260	1	1
2012-10-26 06:09:50	2012-10-26	16:09:50	VR2W-112616	A69-9001-1260	1	1
2012-10-26 07:25:48	2012-10-26	17:25:48	VR2W-112616	A69-9001-1260	1	1
2012-10-26 23:00:40	2012-10-27	09:00:40	VR2W-112616	A69-9001-1260	1	0
2012-10-27 07:02:51	2012-10-27	17:02:51	VR2W-112616	A69-9001-1260	1	0
2012-10-28 01:08:55	2012-10-28	11:08:55	VR2W-112615	A69-9001-1260	1	0
2012-10-28 02:11:20	2012-10-28	12:11:20	VR2W-112615	A69-9001-1260	1	0
2012-10-28 05:39:16	2012-10-28	15:39:16	VR2W-112615	A69-9001-1260	1	0
2012-10-28 06:10:57	2012-10-28	16:10:57	VR2W-112615	A69-9001-1260	1	0
2012-10-28 07:04:16	2012-10-28	17:04:16	VR2W-112615	A69-9001-1260	1	0
2012-10-28 20:29:24	2012-10-29	06:29:24	VR2W-112617	A69-9001-1260	0	0
2012-10-28 20:32:54	2012-10-29	06:32:54	VR2W-112617	A69-9001-1260	1	0
2012-10-28 20:38:49	2012-10-29	06:38:49	VR2W-112615	A69-9001-1260	1	0
2012-10-28 21:42:24	2012-10-29	07:42:24	VR2W-112615	A69-9001-1260	1	0
2012-10-28 21:45:46	2012-10-29	07:45:46	VR2W-112615	A69-9001-1260	1	0
2012-10-28 22:53:57	2012-10-29	08:53:57	VR2W-112613	A69-9001-1260	1	0
2012-10-28 23:15:00	2012-10-29	09:15:00	VR2W-112616	A69-9001-1260	1	0
2012-10-29 01:46:47	2012-10-29	11:46:47	VR2W-112615	A69-9001-1260	1	0
2012-10-29 03:05:17	2012-10-29	13:05:17	VR2W-112616	A69-9001-1260	1	0
2012-10-29 03:47:05	2012-10-29	13:47:05	VR2W-112616	A69-9001-1260	1	0
2012-10-29 04:02:27	2012-10-29	14:02:27	VR2W-112616	A69-9001-1260	1	0
2012-10-29 06:16:24	2012-10-29	16:16:24	VR2W-112616	A69-9001-1260	1	0
2012-10-29 07:24:39	2012-10-29	17:24:39	VR2W-112616	A69-9001-1260	1	0
2012-10-29 20:11:00	2012-10-30	06:11:00	VR2W-112616	A69-9001-1260	0	0
2012-10-29 23:36:18	2012-10-30	09:36:18	VR2W-112615	A69-9001-1260	1	0
2012-10-30 00:15:13	2012-10-30	10:15:13	VR2W-112616	A69-9001-1260	1	0
2012-10-30 04:46:01	2012-10-30	14:46:01	VR2W-112616	A69-9001-1260	1	0
2012-10-30 07:05:42	2012-10-30	17:05:42	VR2W-112616	A69-9001-1260	1	0
2012-10-30 07:35:47	2012-10-30	17:35:47	VR2W-112616	A69-9001-1260	1	0
2012-10-30 07:39:56	2012-10-30	17:39:56	VR2W-112616	A69-9001-1260	1	0
2012-10-30 08:03:29	2012-10-30	18:03:29	VR2W-112615	A69-9001-1260	1	0
2012-10-30 08:17:14	2012-10-30	18:17:14	VR2W-112615	A69-9001-1260	1	0
2012-10-30 21:05:02	2012-10-31	07:05:02	VR2W-112616	A69-9001-1260	1	0
2012-10-31 02:30:10	2012-10-31	12:30:10	VR2W-112616	A69-9001-1260	1	0
2012-10-31 04:17:05	2012-10-31	14:17:05	VR2W-112615	A69-9001-1260	1	0
2012-10-31 04:29:28	2012-10-31	14:29:28	VR2W-112616	A69-9001-1260	1	0
2012-10-31 05:58:43	2012-10-31	15:58:43	VR2W-112615	A69-9001-1260	1	0
2012-10-31 06:20:14	2012-10-31	16:20:14	VR2W-112615	A69-9001-1260	1	0
2012-10-31 07:11:29	2012-10-31	17:11:29	VR2W-112616	A69-9001-1260	1	0
2012-10-31 07:40:59	2012-10-31	17:40:59	VR2W-112616	A69-9001-1260	1	0
2012-10-31 07:49:29	2012-10-31	17:49:29	VR2W-112616	A69-9001-1260	1	0
2012-10-31 21:58:11	2012-11-01	07:58:11	VR2W-112615	A69-9001-1260	1	0
2012-11-01 03:08:43	2012-11-01	13:08:43	VR2W-112614	A69-9001-1260	1	0
2012-11-01 03:28:14	2012-11-01	13:28:14	VR2W-112615	A69-9001-1260	1	0
2012-11-01 03:42:57	2012-11-01	13:42:57	VR2W-112616	A69-9001-1260	1	0
2012-11-01 06:04:05	2012-11-01	16:04:05	VR2W-112613	A69-9001-1260	1	0
2012-11-01 07:27:24	2012-11-01	17:27:24	VR2W-112616	A69-9001-1260	1	0
2012-11-01 23:49:32	2012-11-02	09:49:32	VR2W-112616	A69-9001-1260	1	0
2012-11-02 03:03:35	2012-11-02	13:03:35	VR2W-112616	A69-9001-1260	1	0
2012-11-02 03:33:11	2012-11-02	13:33:11	VR2W-112616	A69-9001-1260	1	0
2012-11-02 06:45:42	2012-11-02	16:45:42	VR2W-112616	A69-9001-1260	1	0
2012-11-02 06:59:10	2012-11-02	16:59:10	VR2W-112615	A69-9001-1260	1	0
2012-11-02 06:59:52	2012-11-02	16:59:52	VR2W-112616	A69-9001-1260	1	0
2012-11-02 08:12:37	2012-11-02	18:12:37	VR2W-112616	A69-9001-1260	1	0
2012-11-02 21:21:43	2012-11-03	07:21:43	VR2W-112616	A69-9001-1260	1	0
2012-11-03 02:18:42	2012-11-03	12:18:42	VR2W-112616	A69-9001-1260	1	0
2012-11-03 02:44:25	2012-11-03	12:44:25	VR2W-112616	A69-9001-1260	1	0
2012-11-03 03:03:45	2012-11-03	13:03:45	VR2W-112616	A69-9001-1260	1	0
2012-11-03 03:20:32	2012-11-03	13:20:32	VR2W-112616	A69-9001-1260	1	0
2012-11-03 08:07:13	2012-11-03	18:07:13	VR2W-112616	A69-9001-1260	1	0
2012-11-04 03:08:10	2012-11-04	13:08:10	VR2W-112616	A69-9001-1260	1	0
2012-11-04 07:10:57	2012-11-04	17:10:57	VR2W-112616	A69-9001-1260	1	0
2012-11-04 08:06:51	2012-11-04	18:06:51	VR2W-112616	A69-9001-1260	1	0
2012-11-04 08:28:28	2012-11-04	18:28:28	VR2W-112616	A69-9001-1260	1	0
2012-11-05 02:10:57	2012-11-05	12:10:57	VR2W-112615	A69-9001-1260	1	0
2012-11-05 03:19:44	2012-11-05	13:19:44	VR2W-112615	A69-9001-1260	1	0
2012-11-05 04:09:05	2012-11-05	14:09:05	VR2W-112615	A69-9001-1260	1	0
2012-11-06 00:42:34	2012-11-06	10:42:34	VR2W-112615	A69-9001-1260	1	0
2012-11-06 01:00:47	2012-11-06	11:00:47	VR2W-112615	A69-9001-1260	1	0
2012-11-06 01:50:50	2012-11-06	11:50:50	VR2W-112615	A69-9001-1260	1	0
2012-11-06 01:59:03	2012-11-06	11:59:03	VR2W-112616	A69-9001-1260	1	0
2012-11-06 02:54:49	2012-11-06	12:54:49	VR2W-112616	A69-9001-1260	1	0
2012-11-06 04:11:42	2012-11-06	14:11:42	VR2W-112616	A69-9001-1260	1	0
2012-11-06 05:23:17	2012-11-06	15:23:17	VR2W-112616	A69-9001-1260	1	0
2012-11-06 07:16:02	2012-11-06	17:16:02	VR2W-112615	A69-9001-1260	1	0
2012-11-06 22:26:07	2012-11-07	08:26:07	VR2W-112615	A69-9001-1260	1	0
2012-11-07 00:39:48	2012-11-07	10:39:48	VR2W-112615	A69-9001-1260	1	0
2012-11-07 04:37:41	2012-11-07	14:37:41	VR2W-112616	A69-9001-1260	1	0
2012-11-07 05:40:44	2012-11-07	15:40:44	VR2W-112615	A69-9001-1260	1	0
2012-11-07 07:56:58	2012-11-07	17:56:58	VR2W-112616	A69-9001-1260	1	0
2012-11-07 22:23:59	2012-11-08	08:23:59	VR2W-112616	A69-9001-1260	1	0
2012-11-08 03:04:49	2012-11-08	13:04:49	VR2W-112616	A69-9001-1260	1	0
2012-11-08 06:56:56	2012-11-08	16:56:56	VR2W-112616	A69-9001-1260	1	0
2012-11-08 08:22:44	2012-11-08	18:22:44	VR2W-112616	A69-9001-1260	1	0
2012-11-08 21:58:24	2012-11-09	07:58:24	VR2W-112615	A69-9001-1260	1	0
2012-11-08 22:46:11	2012-11-09	08:46:11	VR2W-112615	A69-9001-1260	1	0
2012-11-08 23:23:43	2012-11-09	09:23:43	VR2W-112613	A69-9001-1260	1	0
2012-11-08 23:44:34	2012-11-09	09:44:34	VR2W-112615	A69-9001-1260	1	0
2012-11-09 00:35:21	2012-11-09	10:35:21	VR2W-112615	A69-9001-1260	1	0
2012-11-09 01:44:24	2012-11-09	11:44:24	VR2W-112616	A69-9001-1260	1	0
2012-11-09 05:23:11	2012-11-09	15:23:11	VR2W-112616	A69-9001-1260	1	0
2012-11-09 05:27:25	2012-11-09	15:27:25	VR2W-112616	A69-9001-1260	1	0
2012-11-09 05:34:46	2012-11-09	15:34:46	VR2W-112616	A69-9001-1260	1	0
2012-11-09 06:18:34	2012-11-09	16:18:34	VR2W-112615	A69-9001-1260	1	0
