# Supplementary material for: Simulated Macro-Algal Outbreak Triggers a Large-Scale Response on Coral Reefs
Source: PLoS One. 2015 Jul 14;10(7):e0132895. doi: 10.1371/journal.pone.0132895 (PMC4501832; doi:10.1371/journal.pone.0132895)
Supplement: S1 Dataset — Data has been separated into three sub-folders; video data, visual transect data and individual fishes’ acoustic detection data. (ZIP) [file pone.0132895.s001.zip › Raw Data/Spatial/Scarid/Processed/Worked/1262MS.xlsx]

## Sheet: Sheet1
Day/night code	1
Count of Day/night code	Column Labels
Row Labels	VR2W-112612	VR2W-112613	VR2W-112614	VR2W-112615	VR2W-112616	VR2W-112617	VR2W-112618	Grand Total
0	0	0	0	0.72093	0.203488	0.0348837	0.0406977	1
2012-10-27	0	0	0	1	0	0	0	1
2012-10-28	0	0	0	0.818182	0.181818	0	0	1
2012-10-29	0	0	0	0.777778	0.166667	0	0.0555556	1
2012-10-30	0	0	0	0.695652	0.304348	0	0	1
2012-10-31	0	0	0	0.722222	0.277778	0	0	1
2012-11-01	0	0	0	0.590909	0.409091	0	0	1
2012-11-02	0	0	0	0.8	0.2	0	0	1
2012-11-03	0	0	0	0.714286	0.214286	0.0714286	0	1
2012-11-04	0	0	0	0.142857	0.285714	0.142857	0.428571	1
2012-11-05	0	0	0	1	0	0	0	1
2012-11-06	0	0	0	0.666667	0	0.333333	0	1
2012-11-07	0	0	0	0.8	0	0.133333	0.0666667	1
2012-11-08	0	0	0	0	1	0	0	1
2012-11-09	0	0	0	0.571429	0	0.142857	0.285714	1
1	0.00591716	0.00591716	0.0118343	0.650888	0.189349	0.0532544	0.0828402	1
2012-10-12	0	0	0	0.666667	0.266667	0.0666667	0	1
2012-10-13	0.0666667	0	0	0.8	0.0666667	0	0.0666667	1
2012-10-14	0	0	0.222222	0.777778	0	0	0	1
2012-10-15	0	0	0	0.470588	0.0588235	0	0.470588	1
2012-10-16	0	0	0	0.666667	0	0.166667	0.166667	1
2012-10-17	0	0	0	0.714286	0.214286	0	0.0714286	1
2012-10-18	0	0	0	0.4	0.533333	0	0.0666667	1
2012-10-19	0	0	0	0.5	0.333333	0.166667	0	1
2012-10-20	0	0	0	0.75	0.125	0.125	0	1
2012-10-21	0	0	0	0.692308	0.307692	0	0	1
2012-10-22	0	0	0	0.714286	0.285714	0	0	1
2012-10-23	0	0	0	0.7	0.1	0.2	0	1
2012-10-24	0	0	0	0.8	0	0.2	0	1
2012-10-25	0	0.0666667	0	0.466667	0.333333	0.0666667	0.0666667	1
2012-10-26	0	0	0	0.888889	0	0	0.111111	1
Grand Total	0.00293255	0.00293255	0.0058651	0.686217	0.196481	0.0439883	0.0615836	1

## Sheet: 1262MS.csv
ï»¿Date and Time (UTC)	date	time	Receiver	Transmitter	Day/night code	Treatment code		min	max
2012-10-12 00:23:30	2012-10-12	10:23:30	VR2W-112616	A69-9001-1262	1	1		2012-10-12	2012-10-26
2012-10-12 01:17:37	2012-10-12	11:17:37	VR2W-112617	A69-9001-1262	1	1
2012-10-12 02:22:40	2012-10-12	12:22:40	VR2W-112615	A69-9001-1262	1	1
2012-10-12 03:02:55	2012-10-12	13:02:55	VR2W-112615	A69-9001-1262	1	1
2012-10-12 03:27:10	2012-10-12	13:27:10	VR2W-112615	A69-9001-1262	1	1
2012-10-12 03:44:22	2012-10-12	13:44:22	VR2W-112615	A69-9001-1262	1	1
2012-10-12 04:05:13	2012-10-12	14:05:13	VR2W-112616	A69-9001-1262	1	1
2012-10-12 04:26:41	2012-10-12	14:26:41	VR2W-112615	A69-9001-1262	1	1
2012-10-12 05:11:23	2012-10-12	15:11:23	VR2W-112615	A69-9001-1262	1	1
2012-10-12 05:25:33	2012-10-12	15:25:33	VR2W-112616	A69-9001-1262	1	1
2012-10-12 05:53:10	2012-10-12	15:53:10	VR2W-112616	A69-9001-1262	1	1
2012-10-12 05:56:03	2012-10-12	15:56:03	VR2W-112615	A69-9001-1262	1	1
2012-10-12 07:30:41	2012-10-12	17:30:41	VR2W-112615	A69-9001-1262	1	1
2012-10-12 07:42:00	2012-10-12	17:42:00	VR2W-112615	A69-9001-1262	1	1
2012-10-12 07:45:20	2012-10-12	17:45:20	VR2W-112615	A69-9001-1262	1	1
2012-10-12 19:56:21	2012-10-13	05:56:21	VR2W-112615	A69-9001-1262	0	1
2012-10-12 21:57:22	2012-10-13	07:57:22	VR2W-112618	A69-9001-1262	1	1
2012-10-13 01:22:34	2012-10-13	11:22:34	VR2W-112615	A69-9001-1262	1	1
2012-10-13 01:30:52	2012-10-13	11:30:52	VR2W-112615	A69-9001-1262	1	1
2012-10-13 01:35:30	2012-10-13	11:35:30	VR2W-112616	A69-9001-1262	1	1
2012-10-13 01:57:04	2012-10-13	11:57:04	VR2W-112615	A69-9001-1262	1	1
2012-10-13 04:14:06	2012-10-13	14:14:06	VR2W-112615	A69-9001-1262	1	1
2012-10-13 04:21:28	2012-10-13	14:21:28	VR2W-112615	A69-9001-1262	1	1
2012-10-13 04:38:20	2012-10-13	14:38:20	VR2W-112615	A69-9001-1262	1	1
2012-10-13 04:57:43	2012-10-13	14:57:43	VR2W-112615	A69-9001-1262	1	1
2012-10-13 05:11:29	2012-10-13	15:11:29	VR2W-112612	A69-9001-1262	1	1
2012-10-13 05:41:09	2012-10-13	15:41:09	VR2W-112615	A69-9001-1262	1	1
2012-10-13 06:32:35	2012-10-13	16:32:35	VR2W-112615	A69-9001-1262	1	1
2012-10-13 07:07:54	2012-10-13	17:07:54	VR2W-112615	A69-9001-1262	1	1
2012-10-13 07:27:23	2012-10-13	17:27:23	VR2W-112615	A69-9001-1262	1	1
2012-10-13 07:30:59	2012-10-13	17:30:59	VR2W-112615	A69-9001-1262	1	1
2012-10-13 14:49:33	2012-10-14	00:49:33	VR2W-112616	A69-9001-1262	0	1
2012-10-14 00:19:29	2012-10-14	10:19:29	VR2W-112615	A69-9001-1262	1	1
2012-10-14 05:00:00	2012-10-14	15:00:00	VR2W-112615	A69-9001-1262	1	1
2012-10-14 05:32:15	2012-10-14	15:32:15	VR2W-112615	A69-9001-1262	1	1
2012-10-14 05:47:36	2012-10-14	15:47:36	VR2W-112614	A69-9001-1262	1	1
2012-10-14 05:51:21	2012-10-14	15:51:21	VR2W-112614	A69-9001-1262	1	1
2012-10-14 06:29:56	2012-10-14	16:29:56	VR2W-112615	A69-9001-1262	1	1
2012-10-14 06:34:44	2012-10-14	16:34:44	VR2W-112615	A69-9001-1262	1	1
2012-10-14 07:26:32	2012-10-14	17:26:32	VR2W-112615	A69-9001-1262	1	1
2012-10-14 07:40:13	2012-10-14	17:40:13	VR2W-112615	A69-9001-1262	1	1
2012-10-14 22:37:32	2012-10-15	08:37:32	VR2W-112618	A69-9001-1262	1	1
2012-10-14 22:44:59	2012-10-15	08:44:59	VR2W-112618	A69-9001-1262	1	1
2012-10-14 23:29:50	2012-10-15	09:29:50	VR2W-112618	A69-9001-1262	1	1
2012-10-14 23:33:56	2012-10-15	09:33:56	VR2W-112618	A69-9001-1262	1	1
2012-10-14 23:47:25	2012-10-15	09:47:25	VR2W-112618	A69-9001-1262	1	1
2012-10-15 00:56:31	2012-10-15	10:56:31	VR2W-112618	A69-9001-1262	1	1
2012-10-15 01:00:36	2012-10-15	11:00:36	VR2W-112618	A69-9001-1262	1	1
2012-10-15 01:15:13	2012-10-15	11:15:13	VR2W-112618	A69-9001-1262	1	1
2012-10-15 02:16:10	2012-10-15	12:16:10	VR2W-112615	A69-9001-1262	1	1
2012-10-15 03:17:38	2012-10-15	13:17:38	VR2W-112616	A69-9001-1262	1	1
2012-10-15 07:04:46	2012-10-15	17:04:46	VR2W-112615	A69-9001-1262	1	1
2012-10-15 07:14:24	2012-10-15	17:14:24	VR2W-112615	A69-9001-1262	1	1
2012-10-15 07:23:20	2012-10-15	17:23:20	VR2W-112615	A69-9001-1262	1	1
2012-10-15 07:31:11	2012-10-15	17:31:11	VR2W-112615	A69-9001-1262	1	1
2012-10-15 07:34:33	2012-10-15	17:34:33	VR2W-112615	A69-9001-1262	1	1
2012-10-15 07:45:56	2012-10-15	17:45:56	VR2W-112615	A69-9001-1262	1	1
2012-10-15 07:56:57	2012-10-15	17:56:57	VR2W-112615	A69-9001-1262	1	1
2012-10-15 22:41:52	2012-10-16	08:41:52	VR2W-112618	A69-9001-1262	1	1
2012-10-16 01:59:48	2012-10-16	11:59:48	VR2W-112617	A69-9001-1262	1	1
2012-10-16 07:15:32	2012-10-16	17:15:32	VR2W-112615	A69-9001-1262	1	1
2012-10-16 07:19:31	2012-10-16	17:19:31	VR2W-112615	A69-9001-1262	1	1
2012-10-16 07:24:14	2012-10-16	17:24:14	VR2W-112615	A69-9001-1262	1	1
2012-10-16 08:05:33	2012-10-16	18:05:33	VR2W-112615	A69-9001-1262	1	1
2012-10-16 21:41:23	2012-10-17	07:41:23	VR2W-112618	A69-9001-1262	1	1
2012-10-17 00:27:34	2012-10-17	10:27:34	VR2W-112615	A69-9001-1262	1	1
2012-10-17 00:31:33	2012-10-17	10:31:33	VR2W-112616	A69-9001-1262	1	1
2012-10-17 03:28:30	2012-10-17	13:28:30	VR2W-112616	A69-9001-1262	1	1
2012-10-17 03:48:09	2012-10-17	13:48:09	VR2W-112615	A69-9001-1262	1	1
2012-10-17 03:56:06	2012-10-17	13:56:06	VR2W-112615	A69-9001-1262	1	1
2012-10-17 04:47:19	2012-10-17	14:47:19	VR2W-112615	A69-9001-1262	1	1
2012-10-17 04:52:29	2012-10-17	14:52:29	VR2W-112616	A69-9001-1262	1	1
2012-10-17 05:43:36	2012-10-17	15:43:36	VR2W-112615	A69-9001-1262	1	1
2012-10-17 06:31:24	2012-10-17	16:31:24	VR2W-112615	A69-9001-1262	1	1
2012-10-17 06:35:10	2012-10-17	16:35:10	VR2W-112615	A69-9001-1262	1	1
2012-10-17 07:19:20	2012-10-17	17:19:20	VR2W-112615	A69-9001-1262	1	1
2012-10-17 07:46:31	2012-10-17	17:46:31	VR2W-112615	A69-9001-1262	1	1
2012-10-17 08:13:16	2012-10-17	18:13:16	VR2W-112615	A69-9001-1262	1	1
2012-10-17 19:59:54	2012-10-18	05:59:54	VR2W-112615	A69-9001-1262	0	1
2012-10-17 20:17:17	2012-10-18	06:17:17	VR2W-112618	A69-9001-1262	0	1
2012-10-17 20:44:34	2012-10-18	06:44:34	VR2W-112618	A69-9001-1262	1	1
2012-10-18 03:12:11	2012-10-18	13:12:11	VR2W-112615	A69-9001-1262	1	1
2012-10-18 03:43:19	2012-10-18	13:43:19	VR2W-112615	A69-9001-1262	1	1
2012-10-18 04:56:59	2012-10-18	14:56:59	VR2W-112616	A69-9001-1262	1	1
2012-10-18 04:59:37	2012-10-18	14:59:37	VR2W-112615	A69-9001-1262	1	1
2012-10-18 05:14:43	2012-10-18	15:14:43	VR2W-112616	A69-9001-1262	1	1
2012-10-18 05:48:40	2012-10-18	15:48:40	VR2W-112615	A69-9001-1262	1	1
2012-10-18 06:03:37	2012-10-18	16:03:37	VR2W-112616	A69-9001-1262	1	1
2012-10-18 06:24:06	2012-10-18	16:24:06	VR2W-112616	A69-9001-1262	1	1
2012-10-18 06:48:13	2012-10-18	16:48:13	VR2W-112616	A69-9001-1262	1	1
2012-10-18 06:58:24	2012-10-18	16:58:24	VR2W-112616	A69-9001-1262	1	1
2012-10-18 07:06:19	2012-10-18	17:06:19	VR2W-112616	A69-9001-1262	1	1
2012-10-18 07:16:42	2012-10-18	17:16:42	VR2W-112615	A69-9001-1262	1	1
2012-10-18 07:22:07	2012-10-18	17:22:07	VR2W-112616	A69-9001-1262	1	1
2012-10-18 07:25:59	2012-10-18	17:25:59	VR2W-112615	A69-9001-1262	1	1
2012-10-19 05:40:36	2012-10-19	15:40:36	VR2W-112615	A69-9001-1262	1	1
2012-10-19 05:48:14	2012-10-19	15:48:14	VR2W-112615	A69-9001-1262	1	1
2012-10-19 06:03:43	2012-10-19	16:03:43	VR2W-112617	A69-9001-1262	1	1
2012-10-19 06:21:47	2012-10-19	16:21:47	VR2W-112616	A69-9001-1262	1	1
2012-10-19 07:20:43	2012-10-19	17:20:43	VR2W-112616	A69-9001-1262	1	1
2012-10-19 08:00:55	2012-10-19	18:00:55	VR2W-112615	A69-9001-1262	1	1
2012-10-20 01:33:14	2012-10-20	11:33:14	VR2W-112617	A69-9001-1262	1	1
2012-10-20 03:15:19	2012-10-20	13:15:19	VR2W-112615	A69-9001-1262	1	1
2012-10-20 05:03:04	2012-10-20	15:03:04	VR2W-112616	A69-9001-1262	1	1
2012-10-20 05:44:21	2012-10-20	15:44:21	VR2W-112615	A69-9001-1262	1	1
2012-10-20 06:05:45	2012-10-20	16:05:45	VR2W-112615	A69-9001-1262	1	1
2012-10-20 06:43:21	2012-10-20	16:43:21	VR2W-112615	A69-9001-1262	1	1
2012-10-20 07:11:10	2012-10-20	17:11:10	VR2W-112615	A69-9001-1262	1	1
2012-10-20 08:14:38	2012-10-20	18:14:38	VR2W-112615	A69-9001-1262	1	1
2012-10-21 02:11:35	2012-10-21	12:11:35	VR2W-112615	A69-9001-1262	1	1
2012-10-21 02:16:28	2012-10-21	12:16:28	VR2W-112615	A69-9001-1262	1	1
2012-10-21 03:18:07	2012-10-21	13:18:07	VR2W-112615	A69-9001-1262	1	1
2012-10-21 03:30:00	2012-10-21	13:30:00	VR2W-112615	A69-9001-1262	1	1
2012-10-21 03:57:02	2012-10-21	13:57:02	VR2W-112615	A69-9001-1262	1	1
2012-10-21 04:06:03	2012-10-21	14:06:03	VR2W-112616	A69-9001-1262	1	1
2012-10-21 04:23:09	2012-10-21	14:23:09	VR2W-112615	A69-9001-1262	1	1
2012-10-21 04:57:42	2012-10-21	14:57:42	VR2W-112616	A69-9001-1262	1	1
2012-10-21 05:03:41	2012-10-21	15:03:41	VR2W-112615	A69-9001-1262	1	1
2012-10-21 05:07:08	2012-10-21	15:07:08	VR2W-112615	A69-9001-1262	1	1
2012-10-21 05:44:26	2012-10-21	15:44:26	VR2W-112616	A69-9001-1262	1	1
2012-10-21 06:05:16	2012-10-21	16:05:16	VR2W-112616	A69-9001-1262	1	1
2012-10-21 08:12:09	2012-10-21	18:12:09	VR2W-112615	A69-9001-1262	1	1
2012-10-21 22:39:13	2012-10-22	08:39:13	VR2W-112615	A69-9001-1262	1	1
2012-10-21 23:25:28	2012-10-22	09:25:28	VR2W-112616	A69-9001-1262	1	1
2012-10-21 23:59:37	2012-10-22	09:59:37	VR2W-112615	A69-9001-1262	1	1
2012-10-22 02:23:14	2012-10-22	12:23:14	VR2W-112615	A69-9001-1262	1	1
2012-10-22 02:46:08	2012-10-22	12:46:08	VR2W-112615	A69-9001-1262	1	1
2012-10-22 03:47:59	2012-10-22	13:47:59	VR2W-112616	A69-9001-1262	1	1
2012-10-22 06:40:00	2012-10-22	16:40:00	VR2W-112615	A69-9001-1262	1	1
2012-10-23 02:56:33	2012-10-23	12:56:33	VR2W-112617	A69-9001-1262	1	1
2012-10-23 03:00:10	2012-10-23	13:00:10	VR2W-112617	A69-9001-1262	1	1
2012-10-23 05:38:07	2012-10-23	15:38:07	VR2W-112615	A69-9001-1262	1	1
2012-10-23 05:57:08	2012-10-23	15:57:08	VR2W-112615	A69-9001-1262	1	1
2012-10-23 07:03:04	2012-10-23	17:03:04	VR2W-112615	A69-9001-1262	1	1
2012-10-23 07:06:25	2012-10-23	17:06:25	VR2W-112615	A69-9001-1262	1	1
2012-10-23 07:30:29	2012-10-23	17:30:29	VR2W-112615	A69-9001-1262	1	1
2012-10-23 07:35:50	2012-10-23	17:35:50	VR2W-112616	A69-9001-1262	1	1
2012-10-23 07:43:21	2012-10-23	17:43:21	VR2W-112615	A69-9001-1262	1	1
2012-10-23 08:00:08	2012-10-23	18:00:08	VR2W-112615	A69-9001-1262	1	1
2012-10-23 23:47:45	2012-10-24	09:47:45	VR2W-112617	A69-9001-1262	1	1
2012-10-23 23:52:03	2012-10-24	09:52:03	VR2W-112617	A69-9001-1262	1	1
2012-10-24 03:26:06	2012-10-24	13:26:06	VR2W-112615	A69-9001-1262	1	1
2012-10-24 03:37:25	2012-10-24	13:37:25	VR2W-112615	A69-9001-1262	1	1
2012-10-24 05:21:45	2012-10-24	15:21:45	VR2W-112615	A69-9001-1262	1	1
2012-10-24 06:09:23	2012-10-24	16:09:23	VR2W-112615	A69-9001-1262	1	1
2012-10-24 07:23:01	2012-10-24	17:23:01	VR2W-112615	A69-9001-1262	1	1
2012-10-24 07:29:45	2012-10-24	17:29:45	VR2W-112615	A69-9001-1262	1	1
2012-10-24 07:33:17	2012-10-24	17:33:17	VR2W-112615	A69-9001-1262	1	1
2012-10-24 08:07:36	2012-10-24	18:07:36	VR2W-112615	A69-9001-1262	1	1
2012-10-24 21:38:53	2012-10-25	07:38:53	VR2W-112617	A69-9001-1262	1	1
2012-10-24 22:32:50	2012-10-25	08:32:50	VR2W-112613	A69-9001-1262	1	1
2012-10-25 00:52:58	2012-10-25	10:52:58	VR2W-112618	A69-9001-1262	1	1
2012-10-25 03:02:49	2012-10-25	13:02:49	VR2W-112616	A69-9001-1262	1	1
2012-10-25 03:07:12	2012-10-25	13:07:12	VR2W-112616	A69-9001-1262	1	1
2012-10-25 03:24:01	2012-10-25	13:24:01	VR2W-112616	A69-9001-1262	1	1
2012-10-25 03:36:03	2012-10-25	13:36:03	VR2W-112616	A69-9001-1262	1	1
2012-10-25 03:45:46	2012-10-25	13:45:46	VR2W-112616	A69-9001-1262	1	1
2012-10-25 05:51:06	2012-10-25	15:51:06	VR2W-112615	A69-9001-1262	1	1
2012-10-25 06:00:49	2012-10-25	16:00:49	VR2W-112615	A69-9001-1262	1	1
2012-10-25 06:14:30	2012-10-25	16:14:30	VR2W-112615	A69-9001-1262	1	1
2012-10-25 07:06:53	2012-10-25	17:06:53	VR2W-112615	A69-9001-1262	1	1
2012-10-25 07:10:31	2012-10-25	17:10:31	VR2W-112615	A69-9001-1262	1	1
2012-10-25 07:39:07	2012-10-25	17:39:07	VR2W-112615	A69-9001-1262	1	1
2012-10-25 07:56:41	2012-10-25	17:56:41	VR2W-112615	A69-9001-1262	1	1
2012-10-25 22:23:56	2012-10-26	08:23:56	VR2W-112615	A69-9001-1262	1	1
2012-10-26 02:13:42	2012-10-26	12:13:42	VR2W-112618	A69-9001-1262	1	1
2012-10-26 05:06:39	2012-10-26	15:06:39	VR2W-112615	A69-9001-1262	1	1
2012-10-26 06:02:41	2012-10-26	16:02:41	VR2W-112615	A69-9001-1262	1	1
2012-10-26 07:06:43	2012-10-26	17:06:43	VR2W-112615	A69-9001-1262	1	1
2012-10-26 07:19:12	2012-10-26	17:19:12	VR2W-112615	A69-9001-1262	1	1
2012-10-26 07:23:52	2012-10-26	17:23:52	VR2W-112615	A69-9001-1262	1	1
2012-10-26 07:32:11	2012-10-26	17:32:11	VR2W-112615	A69-9001-1262	1	1
2012-10-26 07:40:57	2012-10-26	17:40:57	VR2W-112615	A69-9001-1262	1	1
2012-10-27 01:05:34	2012-10-27	11:05:34	VR2W-112615	A69-9001-1262	1	0
2012-10-27 01:16:17	2012-10-27	11:16:17	VR2W-112615	A69-9001-1262	1	0
2012-10-27 01:26:49	2012-10-27	11:26:49	VR2W-112615	A69-9001-1262	1	0
2012-10-27 01:41:12	2012-10-27	11:41:12	VR2W-112615	A69-9001-1262	1	0
2012-10-27 02:45:47	2012-10-27	12:45:47	VR2W-112615	A69-9001-1262	1	0
2012-10-27 04:52:32	2012-10-27	14:52:32	VR2W-112615	A69-9001-1262	1	0
2012-10-27 05:27:55	2012-10-27	15:27:55	VR2W-112615	A69-9001-1262	1	0
2012-10-27 07:45:30	2012-10-27	17:45:30	VR2W-112615	A69-9001-1262	1	0
2012-10-27 15:21:38	2012-10-28	01:21:38	VR2W-112615	A69-9001-1262	0	0
2012-10-27 20:19:02	2012-10-28	06:19:02	VR2W-112617	A69-9001-1262	0	0
2012-10-28 01:05:12	2012-10-28	11:05:12	VR2W-112615	A69-9001-1262	1	0
2012-10-28 01:17:09	2012-10-28	11:17:09	VR2W-112615	A69-9001-1262	1	0
2012-10-28 03:16:38	2012-10-28	13:16:38	VR2W-112615	A69-9001-1262	1	0
2012-10-28 04:27:49	2012-10-28	14:27:49	VR2W-112616	A69-9001-1262	1	0
2012-10-28 04:36:01	2012-10-28	14:36:01	VR2W-112616	A69-9001-1262	1	0
2012-10-28 05:56:32	2012-10-28	15:56:32	VR2W-112615	A69-9001-1262	1	0
2012-10-28 06:00:21	2012-10-28	16:00:21	VR2W-112615	A69-9001-1262	1	0
2012-10-28 07:18:27	2012-10-28	17:18:27	VR2W-112615	A69-9001-1262	1	0
2012-10-28 07:35:30	2012-10-28	17:35:30	VR2W-112615	A69-9001-1262	1	0
2012-10-28 07:59:34	2012-10-28	17:59:34	VR2W-112615	A69-9001-1262	1	0
2012-10-28 08:08:30	2012-10-28	18:08:30	VR2W-112615	A69-9001-1262	1	0
2012-10-29 00:07:18	2012-10-29	10:07:18	VR2W-112618	A69-9001-1262	1	0
2012-10-29 00:43:38	2012-10-29	10:43:38	VR2W-112615	A69-9001-1262	1	0
2012-10-29 03:20:57	2012-10-29	13:20:57	VR2W-112615	A69-9001-1262	1	0
2012-10-29 04:11:28	2012-10-29	14:11:28	VR2W-112615	A69-9001-1262	1	0
2012-10-29 04:21:12	2012-10-29	14:21:12	VR2W-112615	A69-9001-1262	1	0
2012-10-29 04:38:35	2012-10-29	14:38:35	VR2W-112615	A69-9001-1262	1	0
2012-10-29 04:50:06	2012-10-29	14:50:06	VR2W-112616	A69-9001-1262	1	0
2012-10-29 04:52:53	2012-10-29	14:52:53	VR2W-112615	A69-9001-1262	1	0
2012-10-29 04:56:37	2012-10-29	14:56:37	VR2W-112615	A69-9001-1262	1	0
2012-10-29 05:01:29	2012-10-29	15:01:29	VR2W-112616	A69-9001-1262	1	0
2012-10-29 05:25:12	2012-10-29	15:25:12	VR2W-112615	A69-9001-1262	1	0
2012-10-29 05:28:32	2012-10-29	15:28:32	VR2W-112615	A69-9001-1262	1	0
2012-10-29 05:35:28	2012-10-29	15:35:28	VR2W-112615	A69-9001-1262	1	0
2012-10-29 06:19:48	2012-10-29	16:19:48	VR2W-112616	A69-9001-1262	1	0
2012-10-29 06:32:27	2012-10-29	16:32:27	VR2W-112615	A69-9001-1262	1	0
2012-10-29 06:44:31	2012-10-29	16:44:31	VR2W-112615	A69-9001-1262	1	0
2012-10-29 07:31:26	2012-10-29	17:31:26	VR2W-112615	A69-9001-1262	1	0
2012-10-29 07:54:49	2012-10-29	17:54:49	VR2W-112615	A69-9001-1262	1	0
2012-10-29 23:45:18	2012-10-30	09:45:18	VR2W-112615	A69-9001-1262	1	0
2012-10-30 00:01:25	2012-10-30	10:01:25	VR2W-112615	A69-9001-1262	1	0
2012-10-30 00:56:27	2012-10-30	10:56:27	VR2W-112615	A69-9001-1262	1	0
2012-10-30 01:01:50	2012-10-30	11:01:50	VR2W-112616	A69-9001-1262	1	0
2012-10-30 01:30:56	2012-10-30	11:30:56	VR2W-112615	A69-9001-1262	1	0
2012-10-30 02:19:50	2012-10-30	12:19:50	VR2W-112615	A69-9001-1262	1	0
2012-10-30 02:35:26	2012-10-30	12:35:26	VR2W-112615	A69-9001-1262	1	0
2012-10-30 02:39:54	2012-10-30	12:39:54	VR2W-112616	A69-9001-1262	1	0
2012-10-30 03:26:59	2012-10-30	13:26:59	VR2W-112615	A69-9001-1262	1	0
2012-10-30 03:31:32	2012-10-30	13:31:32	VR2W-112615	A69-9001-1262	1	0
2012-10-30 03:42:45	2012-10-30	13:42:45	VR2W-112615	A69-9001-1262	1	0
2012-10-30 03:56:27	2012-10-30	13:56:27	VR2W-112616	A69-9001-1262	1	0
2012-10-30 04:08:37	2012-10-30	14:08:37	VR2W-112616	A69-9001-1262	1	0
2012-10-30 04:13:12	2012-10-30	14:13:12	VR2W-112616	A69-9001-1262	1	0
2012-10-30 04:17:24	2012-10-30	14:17:24	VR2W-112616	A69-9001-1262	1	0
2012-10-30 04:40:46	2012-10-30	14:40:46	VR2W-112616	A69-9001-1262	1	0
2012-10-30 05:59:07	2012-10-30	15:59:07	VR2W-112615	A69-9001-1262	1	0
2012-10-30 06:46:00	2012-10-30	16:46:00	VR2W-112615	A69-9001-1262	1	0
2012-10-30 06:54:13	2012-10-30	16:54:13	VR2W-112615	A69-9001-1262	1	0
2012-10-30 07:06:22	2012-10-30	17:06:22	VR2W-112615	A69-9001-1262	1	0
2012-10-30 07:30:20	2012-10-30	17:30:20	VR2W-112615	A69-9001-1262	1	0
2012-10-30 07:34:18	2012-10-30	17:34:18	VR2W-112615	A69-9001-1262	1	0
2012-10-30 07:59:35	2012-10-30	17:59:35	VR2W-112615	A69-9001-1262	1	0
2012-10-30 19:54:23	2012-10-31	05:54:23	VR2W-112615	A69-9001-1262	0	0
2012-10-30 20:08:57	2012-10-31	06:08:57	VR2W-112615	A69-9001-1262	0	0
2012-10-31 00:21:38	2012-10-31	10:21:38	VR2W-112616	A69-9001-1262	1	0
2012-10-31 02:24:35	2012-10-31	12:24:35	VR2W-112616	A69-9001-1262	1	0
2012-10-31 02:27:54	2012-10-31	12:27:54	VR2W-112616	A69-9001-1262	1	0
2012-10-31 02:37:42	2012-10-31	12:37:42	VR2W-112615	A69-9001-1262	1	0
2012-10-31 03:36:31	2012-10-31	13:36:31	VR2W-112615	A69-9001-1262	1	0
2012-10-31 03:55:43	2012-10-31	13:55:43	VR2W-112616	A69-9001-1262	1	0
2012-10-31 04:00:15	2012-10-31	14:00:15	VR2W-112616	A69-9001-1262	1	0
2012-10-31 04:22:39	2012-10-31	14:22:39	VR2W-112615	A69-9001-1262	1	0
2012-10-31 05:24:32	2012-10-31	15:24:32	VR2W-112615	A69-9001-1262	1	0
2012-10-31 05:47:36	2012-10-31	15:47:36	VR2W-112615	A69-9001-1262	1	0
2012-10-31 06:21:39	2012-10-31	16:21:39	VR2W-112615	A69-9001-1262	1	0
2012-10-31 06:29:54	2012-10-31	16:29:54	VR2W-112615	A69-9001-1262	1	0
2012-10-31 06:58:36	2012-10-31	16:58:36	VR2W-112615	A69-9001-1262	1	0
2012-10-31 07:29:39	2012-10-31	17:29:39	VR2W-112615	A69-9001-1262	1	0
2012-10-31 07:39:10	2012-10-31	17:39:10	VR2W-112615	A69-9001-1262	1	0
2012-10-31 07:43:38	2012-10-31	17:43:38	VR2W-112615	A69-9001-1262	1	0
2012-10-31 07:52:25	2012-10-31	17:52:25	VR2W-112615	A69-9001-1262	1	0
2012-10-31 08:09:13	2012-10-31	18:09:13	VR2W-112615	A69-9001-1262	1	0
2012-10-31 20:07:57	2012-11-01	06:07:57	VR2W-112617	A69-9001-1262	0	0
2012-11-01 00:01:43	2012-11-01	10:01:43	VR2W-112615	A69-9001-1262	1	0
2012-11-01 00:20:25	2012-11-01	10:20:25	VR2W-112616	A69-9001-1262	1	0
2012-11-01 00:31:54	2012-11-01	10:31:54	VR2W-112616	A69-9001-1262	1	0
2012-11-01 00:35:28	2012-11-01	10:35:28	VR2W-112616	A69-9001-1262	1	0
2012-11-01 01:11:11	2012-11-01	11:11:11	VR2W-112616	A69-9001-1262	1	0
2012-11-01 01:39:08	2012-11-01	11:39:08	VR2W-112616	A69-9001-1262	1	0
2012-11-01 01:56:43	2012-11-01	11:56:43	VR2W-112616	A69-9001-1262	1	0
2012-11-01 02:10:40	2012-11-01	12:10:40	VR2W-112615	A69-9001-1262	1	0
2012-11-01 02:15:25	2012-11-01	12:15:25	VR2W-112615	A69-9001-1262	1	0
2012-11-01 02:28:47	2012-11-01	12:28:47	VR2W-112616	A69-9001-1262	1	0
2012-11-01 03:32:02	2012-11-01	13:32:02	VR2W-112615	A69-9001-1262	1	0
2012-11-01 03:47:46	2012-11-01	13:47:46	VR2W-112615	A69-9001-1262	1	0
2012-11-01 04:15:31	2012-11-01	14:15:31	VR2W-112615	A69-9001-1262	1	0
2012-11-01 05:27:24	2012-11-01	15:27:24	VR2W-112615	A69-9001-1262	1	0
2012-11-01 05:49:56	2012-11-01	15:49:56	VR2W-112615	A69-9001-1262	1	0
2012-11-01 06:08:01	2012-11-01	16:08:01	VR2W-112615	A69-9001-1262	1	0
2012-11-01 06:31:26	2012-11-01	16:31:26	VR2W-112616	A69-9001-1262	1	0
2012-11-01 06:55:16	2012-11-01	16:55:16	VR2W-112616	A69-9001-1262	1	0
2012-11-01 07:27:09	2012-11-01	17:27:09	VR2W-112615	A69-9001-1262	1	0
2012-11-01 07:30:53	2012-11-01	17:30:53	VR2W-112615	A69-9001-1262	1	0
2012-11-01 07:42:31	2012-11-01	17:42:31	VR2W-112615	A69-9001-1262	1	0
2012-11-01 07:59:29	2012-11-01	17:59:29	VR2W-112615	A69-9001-1262	1	0
2012-11-02 00:27:41	2012-11-02	10:27:41	VR2W-112616	A69-9001-1262	1	0
2012-11-02 01:12:36	2012-11-02	11:12:36	VR2W-112615	A69-9001-1262	1	0
2012-11-02 02:24:11	2012-11-02	12:24:11	VR2W-112615	A69-9001-1262	1	0
2012-11-02 02:27:34	2012-11-02	12:27:34	VR2W-112615	A69-9001-1262	1	0
2012-11-02 03:07:41	2012-11-02	13:07:41	VR2W-112615	A69-9001-1262	1	0
2012-11-02 03:12:46	2012-11-02	13:12:46	VR2W-112616	A69-9001-1262	1	0
2012-11-02 03:21:07	2012-11-02	13:21:07	VR2W-112616	A69-9001-1262	1	0
2012-11-02 04:25:47	2012-11-02	14:25:47	VR2W-112615	A69-9001-1262	1	0
2012-11-02 05:54:48	2012-11-02	15:54:48	VR2W-112615	A69-9001-1262	1	0
2012-11-02 06:03:31	2012-11-02	16:03:31	VR2W-112615	A69-9001-1262	1	0
2012-11-02 06:31:26	2012-11-02	16:31:26	VR2W-112615	A69-9001-1262	1	0
2012-11-02 06:57:32	2012-11-02	16:57:32	VR2W-112615	A69-9001-1262	1	0
2012-11-02 07:08:47	2012-11-02	17:08:47	VR2W-112615	A69-9001-1262	1	0
2012-11-02 08:01:35	2012-11-02	18:01:35	VR2W-112615	A69-9001-1262	1	0
2012-11-02 08:17:54	2012-11-02	18:17:54	VR2W-112615	A69-9001-1262	1	0
2012-11-02 19:59:30	2012-11-03	05:59:30	VR2W-112617	A69-9001-1262	0	0
2012-11-02 23:25:26	2012-11-03	09:25:26	VR2W-112617	A69-9001-1262	1	0
2012-11-03 03:54:13	2012-11-03	13:54:13	VR2W-112615	A69-9001-1262	1	0
2012-11-03 04:01:25	2012-11-03	14:01:25	VR2W-112615	A69-9001-1262	1	0
2012-11-03 04:08:57	2012-11-03	14:08:57	VR2W-112615	A69-9001-1262	1	0
2012-11-03 04:16:14	2012-11-03	14:16:14	VR2W-112615	A69-9001-1262	1	0
2012-11-03 04:20:29	2012-11-03	14:20:29	VR2W-112615	A69-9001-1262	1	0
2012-11-03 05:23:13	2012-11-03	15:23:13	VR2W-112616	A69-9001-1262	1	0
2012-11-03 05:33:32	2012-11-03	15:33:32	VR2W-112615	A69-9001-1262	1	0
2012-11-03 05:38:15	2012-11-03	15:38:15	VR2W-112615	A69-9001-1262	1	0
2012-11-03 05:42:45	2012-11-03	15:42:45	VR2W-112615	A69-9001-1262	1	0
2012-11-03 05:56:27	2012-11-03	15:56:27	VR2W-112615	A69-9001-1262	1	0
2012-11-03 06:28:09	2012-11-03	16:28:09	VR2W-112616	A69-9001-1262	1	0
2012-11-03 07:44:42	2012-11-03	17:44:42	VR2W-112616	A69-9001-1262	1	0
2012-11-03 08:23:14	2012-11-03	18:23:14	VR2W-112615	A69-9001-1262	1	0
2012-11-03 21:26:15	2012-11-04	07:26:15	VR2W-112618	A69-9001-1262	1	0
2012-11-03 22:35:37	2012-11-04	08:35:37	VR2W-112618	A69-9001-1262	1	0
2012-11-04 00:49:24	2012-11-04	10:49:24	VR2W-112618	A69-9001-1262	1	0
2012-11-04 02:22:17	2012-11-04	12:22:17	VR2W-112617	A69-9001-1262	1	0
2012-11-04 04:19:58	2012-11-04	14:19:58	VR2W-112616	A69-9001-1262	1	0
2012-11-04 06:32:18	2012-11-04	16:32:18	VR2W-112616	A69-9001-1262	1	0
2012-11-04 06:53:39	2012-11-04	16:53:39	VR2W-112615	A69-9001-1262	1	0
2012-11-04 22:58:43	2012-11-05	08:58:43	VR2W-112615	A69-9001-1262	1	0
2012-11-04 23:10:52	2012-11-05	09:10:52	VR2W-112615	A69-9001-1262	1	0
2012-11-04 23:19:36	2012-11-05	09:19:36	VR2W-112615	A69-9001-1262	1	0
2012-11-04 23:23:01	2012-11-05	09:23:01	VR2W-112615	A69-9001-1262	1	0
2012-11-05 05:56:37	2012-11-05	15:56:37	VR2W-112615	A69-9001-1262	1	0
2012-11-05 07:15:24	2012-11-05	17:15:24	VR2W-112615	A69-9001-1262	1	0
2012-11-05 07:32:41	2012-11-05	17:32:41	VR2W-112615	A69-9001-1262	1	0
2012-11-05 07:36:35	2012-11-05	17:36:35	VR2W-112615	A69-9001-1262	1	0
2012-11-05 07:45:21	2012-11-05	17:45:21	VR2W-112615	A69-9001-1262	1	0
2012-11-05 08:09:56	2012-11-05	18:09:56	VR2W-112615	A69-9001-1262	1	0
2012-11-06 03:13:23	2012-11-06	13:13:23	VR2W-112617	A69-9001-1262	1	0
2012-11-06 06:11:54	2012-11-06	16:11:54	VR2W-112615	A69-9001-1262	1	0
2012-11-06 07:51:37	2012-11-06	17:51:37	VR2W-112615	A69-9001-1262	1	0
2012-11-06 21:53:08	2012-11-07	07:53:08	VR2W-112618	A69-9001-1262	1	0
2012-11-06 23:20:11	2012-11-07	09:20:11	VR2W-112617	A69-9001-1262	1	0
2012-11-07 02:22:05	2012-11-07	12:22:05	VR2W-112617	A69-9001-1262	1	0
2012-11-07 03:04:22	2012-11-07	13:04:22	VR2W-112615	A69-9001-1262	1	0
2012-11-07 03:23:36	2012-11-07	13:23:36	VR2W-112615	A69-9001-1262	1	0
2012-11-07 03:59:50	2012-11-07	13:59:50	VR2W-112615	A69-9001-1262	1	0
2012-11-07 04:30:06	2012-11-07	14:30:06	VR2W-112615	A69-9001-1262	1	0
2012-11-07 05:37:02	2012-11-07	15:37:02	VR2W-112615	A69-9001-1262	1	0
2012-11-07 05:54:57	2012-11-07	15:54:57	VR2W-112615	A69-9001-1262	1	0
2012-11-07 06:40:22	2012-11-07	16:40:22	VR2W-112615	A69-9001-1262	1	0
2012-11-07 07:28:52	2012-11-07	17:28:52	VR2W-112615	A69-9001-1262	1	0
2012-11-07 07:43:20	2012-11-07	17:43:20	VR2W-112615	A69-9001-1262	1	0
2012-11-07 07:52:46	2012-11-07	17:52:46	VR2W-112615	A69-9001-1262	1	0
2012-11-07 07:57:09	2012-11-07	17:57:09	VR2W-112615	A69-9001-1262	1	0
2012-11-07 08:09:17	2012-11-07	18:09:17	VR2W-112615	A69-9001-1262	1	0
2012-11-08 07:57:50	2012-11-08	17:57:50	VR2W-112616	A69-9001-1262	1	0
2012-11-08 23:47:43	2012-11-09	09:47:43	VR2W-112618	A69-9001-1262	1	0
2012-11-09 00:04:09	2012-11-09	10:04:09	VR2W-112618	A69-9001-1262	1	0
2012-11-09 02:21:14	2012-11-09	12:21:14	VR2W-112615	A69-9001-1262	1	0
2012-11-09 04:36:10	2012-11-09	14:36:10	VR2W-112617	A69-9001-1262	1	0
2012-11-09 07:48:13	2012-11-09	17:48:13	VR2W-112615	A69-9001-1262	1	0
2012-11-09 07:52:27	2012-11-09	17:52:27	VR2W-112615	A69-9001-1262	1	0
2012-11-09 08:16:38	2012-11-09	18:16:38	VR2W-112615	A69-9001-1262	1	0
