# Supplementary material for: Simulated Macro-Algal Outbreak Triggers a Large-Scale Response on Coral Reefs
Source: PLoS One. 2015 Jul 14;10(7):e0132895. doi: 10.1371/journal.pone.0132895 (PMC4501832; doi:10.1371/journal.pone.0132895)
Supplement: S1 Dataset — Data has been separated into three sub-folders; video data, visual transect data and individual fishes’ acoustic detection data. (ZIP) [file pone.0132895.s001.zip › Raw Data/Spatial/Scarid/Processed/Worked/1268TS.xlsx]

## Sheet: Sheet1
Day/night code	1
Count of Day/night code	Column Labels
Row Labels	VR2W-105216	VR2W-105217	VR2W-105218	VR2W-105219	VR2W-105220	VR2W-105221	VR2W-105222	Grand Total
0	0.0379747	0.0253165	0.0253165	0.0506329	0.734177	0.113924	0.0126582	1
2012-10-27	0	0	0.125	0	0.75	0.125	0	1
2012-10-28	0	0	0	0.5	0.5	0	0	1
2012-10-29	0	0	0	0	1	0	0	1
2012-10-30	0.2	0.2	0.2	0	0.4	0	0	1
2012-10-31	0	0	0	0	1	0	0	1
2012-11-01	0	0	0	0.142857	0.571429	0.142857	0.142857	1
2012-11-02	0	0	0	0	0.666667	0.333333	0	1
2012-11-03	0.2	0.2	0	0	0.2	0.4	0	1
2012-11-04	0	0	0	0	1	0	0	1
2012-11-05	0	0	0	0	0	1	0	1
2012-11-06	0	0	0	0	0.6	0.4	0	1
2012-11-07	0	0	0	0.1	0.9	0	0	1
2012-11-08	0.111111	0	0	0.111111	0.666667	0.111111	0	1
2012-11-09	0	0	0	0	1	0	0	1
1	0	0.00694444	0.0138889	0.0277778	0.916667	0.0347222	0	1
2012-10-12	0	0	0	0	0.952381	0.047619	0	1
2012-10-13	0	0	0	0	1	0	0	1
2012-10-14	0	0	0	0	1	0	0	1
2012-10-15	0	0	0	0	1	0	0	1
2012-10-16	0	0	0	0	1	0	0	1
2012-10-17	0	0	0	0	1	0	0	1
2012-10-18	0	0	0	0.333333	0.666667	0	0	1
2012-10-19	0	1	0	0	0	0	0	1
2012-10-20	0	0	0	0	0.857143	0.142857	0	1
2012-10-21	0	0	0	0	1	0	0	1
2012-10-22	0	0	0.5	0	0.5	0	0	1
2012-10-23	0	0	0.142857	0	0.857143	0	0	1
2012-10-24	0	0	0	0.2	0.6	0.2	0	1
2012-10-25	0	0	0	0	0.666667	0.333333	0	1
2012-10-26	0	0	0	0	1	0	0	1
Grand Total	0.0134529	0.0134529	0.0179372	0.0358744	0.852018	0.0627803	0.0044843	1

## Sheet: 1268TS.csv
ï»¿Date and Time (UTC)	date	time	Receiver	Transmitter	Day/night code	Treatment code		min	max
2012-10-11 20:12:52	2012-10-12	06:12:52	VR2W-105221	A69-9001-1268	0	1		2012-10-12	2012-10-26
2012-10-11 23:22:29	2012-10-12	09:22:29	VR2W-105221	A69-9001-1268	1	1
2012-10-12 00:35:38	2012-10-12	10:35:38	VR2W-105220	A69-9001-1268	1	1
2012-10-12 00:55:56	2012-10-12	10:55:56	VR2W-105220	A69-9001-1268	1	1
2012-10-12 02:22:57	2012-10-12	12:22:57	VR2W-105220	A69-9001-1268	1	1
2012-10-12 02:36:39	2012-10-12	12:36:39	VR2W-105220	A69-9001-1268	1	1
2012-10-12 02:45:18	2012-10-12	12:45:18	VR2W-105220	A69-9001-1268	1	1
2012-10-12 02:49:44	2012-10-12	12:49:44	VR2W-105220	A69-9001-1268	1	1
2012-10-12 03:02:37	2012-10-12	13:02:37	VR2W-105220	A69-9001-1268	1	1
2012-10-12 03:10:28	2012-10-12	13:10:28	VR2W-105220	A69-9001-1268	1	1
2012-10-12 03:13:51	2012-10-12	13:13:51	VR2W-105220	A69-9001-1268	1	1
2012-10-12 04:02:49	2012-10-12	14:02:49	VR2W-105220	A69-9001-1268	1	1
2012-10-12 04:21:45	2012-10-12	14:21:45	VR2W-105220	A69-9001-1268	1	1
2012-10-12 04:29:54	2012-10-12	14:29:54	VR2W-105220	A69-9001-1268	1	1
2012-10-12 04:34:13	2012-10-12	14:34:13	VR2W-105220	A69-9001-1268	1	1
2012-10-12 04:49:10	2012-10-12	14:49:10	VR2W-105220	A69-9001-1268	1	1
2012-10-12 05:11:20	2012-10-12	15:11:20	VR2W-105220	A69-9001-1268	1	1
2012-10-12 05:41:26	2012-10-12	15:41:26	VR2W-105220	A69-9001-1268	1	1
2012-10-12 05:45:17	2012-10-12	15:45:17	VR2W-105220	A69-9001-1268	1	1
2012-10-12 06:02:25	2012-10-12	16:02:25	VR2W-105220	A69-9001-1268	1	1
2012-10-12 06:14:04	2012-10-12	16:14:04	VR2W-105220	A69-9001-1268	1	1
2012-10-12 06:40:18	2012-10-12	16:40:18	VR2W-105220	A69-9001-1268	1	1
2012-10-12 21:26:49	2012-10-13	07:26:49	VR2W-105220	A69-9001-1268	1	1
2012-10-12 22:19:03	2012-10-13	08:19:03	VR2W-105220	A69-9001-1268	1	1
2012-10-12 22:34:25	2012-10-13	08:34:25	VR2W-105220	A69-9001-1268	1	1
2012-10-12 22:43:26	2012-10-13	08:43:26	VR2W-105220	A69-9001-1268	1	1
2012-10-12 23:07:52	2012-10-13	09:07:52	VR2W-105220	A69-9001-1268	1	1
2012-10-12 23:12:36	2012-10-13	09:12:36	VR2W-105220	A69-9001-1268	1	1
2012-10-12 23:17:08	2012-10-13	09:17:08	VR2W-105220	A69-9001-1268	1	1
2012-10-12 23:39:20	2012-10-13	09:39:20	VR2W-105220	A69-9001-1268	1	1
2012-10-12 23:42:47	2012-10-13	09:42:47	VR2W-105220	A69-9001-1268	1	1
2012-10-12 23:50:30	2012-10-13	09:50:30	VR2W-105220	A69-9001-1268	1	1
2012-10-13 00:13:16	2012-10-13	10:13:16	VR2W-105220	A69-9001-1268	1	1
2012-10-13 00:22:24	2012-10-13	10:22:24	VR2W-105220	A69-9001-1268	1	1
2012-10-13 01:12:15	2012-10-13	11:12:15	VR2W-105220	A69-9001-1268	1	1
2012-10-13 02:15:41	2012-10-13	12:15:41	VR2W-105220	A69-9001-1268	1	1
2012-10-13 02:47:58	2012-10-13	12:47:58	VR2W-105220	A69-9001-1268	1	1
2012-10-13 02:56:30	2012-10-13	12:56:30	VR2W-105220	A69-9001-1268	1	1
2012-10-13 03:00:47	2012-10-13	13:00:47	VR2W-105220	A69-9001-1268	1	1
2012-10-13 03:08:30	2012-10-13	13:08:30	VR2W-105220	A69-9001-1268	1	1
2012-10-13 04:33:51	2012-10-13	14:33:51	VR2W-105220	A69-9001-1268	1	1
2012-10-13 05:10:57	2012-10-13	15:10:57	VR2W-105220	A69-9001-1268	1	1
2012-10-13 06:15:55	2012-10-13	16:15:55	VR2W-105220	A69-9001-1268	1	1
2012-10-13 20:15:11	2012-10-14	06:15:11	VR2W-105220	A69-9001-1268	0	1
2012-10-13 21:55:13	2012-10-14	07:55:13	VR2W-105220	A69-9001-1268	1	1
2012-10-13 21:59:44	2012-10-14	07:59:44	VR2W-105220	A69-9001-1268	1	1
2012-10-13 22:03:50	2012-10-14	08:03:50	VR2W-105220	A69-9001-1268	1	1
2012-10-13 22:07:08	2012-10-14	08:07:08	VR2W-105220	A69-9001-1268	1	1
2012-10-13 22:10:27	2012-10-14	08:10:27	VR2W-105220	A69-9001-1268	1	1
2012-10-13 22:41:26	2012-10-14	08:41:26	VR2W-105220	A69-9001-1268	1	1
2012-10-13 22:44:43	2012-10-14	08:44:43	VR2W-105220	A69-9001-1268	1	1
2012-10-13 23:15:14	2012-10-14	09:15:14	VR2W-105220	A69-9001-1268	1	1
2012-10-13 23:19:40	2012-10-14	09:19:40	VR2W-105220	A69-9001-1268	1	1
2012-10-13 23:40:41	2012-10-14	09:40:41	VR2W-105220	A69-9001-1268	1	1
2012-10-13 23:55:09	2012-10-14	09:55:09	VR2W-105220	A69-9001-1268	1	1
2012-10-14 00:02:13	2012-10-14	10:02:13	VR2W-105220	A69-9001-1268	1	1
2012-10-14 00:06:13	2012-10-14	10:06:13	VR2W-105220	A69-9001-1268	1	1
2012-10-14 00:15:27	2012-10-14	10:15:27	VR2W-105220	A69-9001-1268	1	1
2012-10-14 00:19:34	2012-10-14	10:19:34	VR2W-105220	A69-9001-1268	1	1
2012-10-14 00:26:13	2012-10-14	10:26:13	VR2W-105220	A69-9001-1268	1	1
2012-10-14 00:46:43	2012-10-14	10:46:43	VR2W-105220	A69-9001-1268	1	1
2012-10-14 00:51:02	2012-10-14	10:51:02	VR2W-105220	A69-9001-1268	1	1
2012-10-14 02:23:38	2012-10-14	12:23:38	VR2W-105220	A69-9001-1268	1	1
2012-10-14 02:50:32	2012-10-14	12:50:32	VR2W-105220	A69-9001-1268	1	1
2012-10-14 03:24:14	2012-10-14	13:24:14	VR2W-105220	A69-9001-1268	1	1
2012-10-14 05:24:37	2012-10-14	15:24:37	VR2W-105220	A69-9001-1268	1	1
2012-10-14 05:28:35	2012-10-14	15:28:35	VR2W-105220	A69-9001-1268	1	1
2012-10-14 05:41:33	2012-10-14	15:41:33	VR2W-105220	A69-9001-1268	1	1
2012-10-14 06:12:26	2012-10-14	16:12:26	VR2W-105220	A69-9001-1268	1	1
2012-10-14 06:32:28	2012-10-14	16:32:28	VR2W-105220	A69-9001-1268	1	1
2012-10-14 06:37:14	2012-10-14	16:37:14	VR2W-105220	A69-9001-1268	1	1
2012-10-14 06:41:51	2012-10-14	16:41:51	VR2W-105220	A69-9001-1268	1	1
2012-10-14 06:46:08	2012-10-14	16:46:08	VR2W-105220	A69-9001-1268	1	1
2012-10-14 07:03:22	2012-10-14	17:03:22	VR2W-105220	A69-9001-1268	1	1
2012-10-14 16:29:34	2012-10-15	02:29:34	VR2W-105221	A69-9001-1268	0	1
2012-10-15 00:07:40	2012-10-15	10:07:40	VR2W-105220	A69-9001-1268	1	1
2012-10-15 00:32:27	2012-10-15	10:32:27	VR2W-105220	A69-9001-1268	1	1
2012-10-15 02:07:23	2012-10-15	12:07:23	VR2W-105220	A69-9001-1268	1	1
2012-10-15 03:18:45	2012-10-15	13:18:45	VR2W-105220	A69-9001-1268	1	1
2012-10-15 03:58:41	2012-10-15	13:58:41	VR2W-105220	A69-9001-1268	1	1
2012-10-15 04:03:33	2012-10-15	14:03:33	VR2W-105220	A69-9001-1268	1	1
2012-10-15 23:01:35	2012-10-16	09:01:35	VR2W-105220	A69-9001-1268	1	1
2012-10-15 23:35:42	2012-10-16	09:35:42	VR2W-105220	A69-9001-1268	1	1
2012-10-16 00:10:45	2012-10-16	10:10:45	VR2W-105220	A69-9001-1268	1	1
2012-10-16 00:18:25	2012-10-16	10:18:25	VR2W-105220	A69-9001-1268	1	1
2012-10-16 00:22:05	2012-10-16	10:22:05	VR2W-105220	A69-9001-1268	1	1
2012-10-16 00:46:04	2012-10-16	10:46:04	VR2W-105220	A69-9001-1268	1	1
2012-10-16 02:31:48	2012-10-16	12:31:48	VR2W-105220	A69-9001-1268	1	1
2012-10-16 03:09:08	2012-10-16	13:09:08	VR2W-105220	A69-9001-1268	1	1
2012-10-16 03:34:11	2012-10-16	13:34:11	VR2W-105220	A69-9001-1268	1	1
2012-10-16 04:11:06	2012-10-16	14:11:06	VR2W-105220	A69-9001-1268	1	1
2012-10-16 05:21:46	2012-10-16	15:21:46	VR2W-105220	A69-9001-1268	1	1
2012-10-16 05:29:48	2012-10-16	15:29:48	VR2W-105220	A69-9001-1268	1	1
2012-10-16 06:19:57	2012-10-16	16:19:57	VR2W-105220	A69-9001-1268	1	1
2012-10-16 06:27:34	2012-10-16	16:27:34	VR2W-105220	A69-9001-1268	1	1
2012-10-16 06:32:17	2012-10-16	16:32:17	VR2W-105220	A69-9001-1268	1	1
2012-10-16 07:02:11	2012-10-16	17:02:11	VR2W-105220	A69-9001-1268	1	1
2012-10-16 23:42:50	2012-10-17	09:42:50	VR2W-105220	A69-9001-1268	1	1
2012-10-17 02:40:14	2012-10-17	12:40:14	VR2W-105220	A69-9001-1268	1	1
2012-10-17 02:51:14	2012-10-17	12:51:14	VR2W-105220	A69-9001-1268	1	1
2012-10-17 03:00:17	2012-10-17	13:00:17	VR2W-105220	A69-9001-1268	1	1
2012-10-17 04:57:59	2012-10-17	14:57:59	VR2W-105220	A69-9001-1268	1	1
2012-10-17 07:03:45	2012-10-17	17:03:45	VR2W-105220	A69-9001-1268	1	1
2012-10-17 22:50:37	2012-10-18	08:50:37	VR2W-105220	A69-9001-1268	1	1
2012-10-17 23:01:08	2012-10-18	09:01:08	VR2W-105219	A69-9001-1268	1	1
2012-10-18 03:18:19	2012-10-18	13:18:19	VR2W-105219	A69-9001-1268	1	1
2012-10-18 04:35:35	2012-10-18	14:35:35	VR2W-105219	A69-9001-1268	1	1
2012-10-18 04:46:55	2012-10-18	14:46:55	VR2W-105220	A69-9001-1268	1	1
2012-10-18 04:58:58	2012-10-18	14:58:58	VR2W-105220	A69-9001-1268	1	1
2012-10-18 05:02:28	2012-10-18	15:02:28	VR2W-105220	A69-9001-1268	1	1
2012-10-18 05:06:13	2012-10-18	15:06:13	VR2W-105220	A69-9001-1268	1	1
2012-10-18 07:44:21	2012-10-18	17:44:21	VR2W-105220	A69-9001-1268	1	1
2012-10-19 05:42:44	2012-10-19	15:42:44	VR2W-105217	A69-9001-1268	1	1
2012-10-20 00:16:46	2012-10-20	10:16:46	VR2W-105221	A69-9001-1268	1	1
2012-10-20 01:08:06	2012-10-20	11:08:06	VR2W-105220	A69-9001-1268	1	1
2012-10-20 02:32:22	2012-10-20	12:32:22	VR2W-105220	A69-9001-1268	1	1
2012-10-20 05:44:47	2012-10-20	15:44:47	VR2W-105220	A69-9001-1268	1	1
2012-10-20 05:54:26	2012-10-20	15:54:26	VR2W-105220	A69-9001-1268	1	1
2012-10-20 06:03:28	2012-10-20	16:03:28	VR2W-105220	A69-9001-1268	1	1
2012-10-20 06:15:49	2012-10-20	16:15:49	VR2W-105220	A69-9001-1268	1	1
2012-10-21 06:34:03	2012-10-21	16:34:03	VR2W-105220	A69-9001-1268	1	1
2012-10-21 07:14:50	2012-10-21	17:14:50	VR2W-105220	A69-9001-1268	1	1
2012-10-21 20:28:21	2012-10-22	06:28:21	VR2W-105220	A69-9001-1268	0	1
2012-10-22 01:20:22	2012-10-22	11:20:22	VR2W-105220	A69-9001-1268	1	1
2012-10-22 01:51:10	2012-10-22	11:51:10	VR2W-105218	A69-9001-1268	1	1
2012-10-22 22:25:53	2012-10-23	08:25:53	VR2W-105220	A69-9001-1268	1	1
2012-10-23 00:04:09	2012-10-23	10:04:09	VR2W-105220	A69-9001-1268	1	1
2012-10-23 00:17:21	2012-10-23	10:17:21	VR2W-105220	A69-9001-1268	1	1
2012-10-23 00:22:08	2012-10-23	10:22:08	VR2W-105220	A69-9001-1268	1	1
2012-10-23 00:48:23	2012-10-23	10:48:23	VR2W-105220	A69-9001-1268	1	1
2012-10-23 02:28:08	2012-10-23	12:28:08	VR2W-105220	A69-9001-1268	1	1
2012-10-23 03:05:01	2012-10-23	13:05:01	VR2W-105218	A69-9001-1268	1	1
2012-10-23 21:04:47	2012-10-24	07:04:47	VR2W-105220	A69-9001-1268	1	1
2012-10-23 21:26:18	2012-10-24	07:26:18	VR2W-105220	A69-9001-1268	1	1
2012-10-23 23:45:14	2012-10-24	09:45:14	VR2W-105220	A69-9001-1268	1	1
2012-10-23 23:57:00	2012-10-24	09:57:00	VR2W-105221	A69-9001-1268	1	1
2012-10-24 02:21:59	2012-10-24	12:21:59	VR2W-105219	A69-9001-1268	1	1
2012-10-24 22:16:01	2012-10-25	08:16:01	VR2W-105220	A69-9001-1268	1	1
2012-10-24 23:39:08	2012-10-25	09:39:08	VR2W-105221	A69-9001-1268	1	1
2012-10-25 00:01:23	2012-10-25	10:01:23	VR2W-105221	A69-9001-1268	1	1
2012-10-25 01:29:18	2012-10-25	11:29:18	VR2W-105220	A69-9001-1268	1	1
2012-10-25 03:06:41	2012-10-25	13:06:41	VR2W-105220	A69-9001-1268	1	1
2012-10-25 03:14:57	2012-10-25	13:14:57	VR2W-105220	A69-9001-1268	1	1
2012-10-25 21:13:14	2012-10-26	07:13:14	VR2W-105220	A69-9001-1268	1	1
2012-10-26 00:36:46	2012-10-26	10:36:46	VR2W-105220	A69-9001-1268	1	1
2012-10-26 02:05:25	2012-10-26	12:05:25	VR2W-105220	A69-9001-1268	1	1
2012-10-26 02:13:04	2012-10-26	12:13:04	VR2W-105220	A69-9001-1268	1	1
2012-10-26 02:26:44	2012-10-26	12:26:44	VR2W-105220	A69-9001-1268	1	1
2012-10-26 21:34:20	2012-10-27	07:34:20	VR2W-105220	A69-9001-1268	1	0
2012-10-26 21:38:33	2012-10-27	07:38:33	VR2W-105220	A69-9001-1268	1	0
2012-10-26 23:52:56	2012-10-27	09:52:56	VR2W-105220	A69-9001-1268	1	0
2012-10-27 00:01:17	2012-10-27	10:01:17	VR2W-105220	A69-9001-1268	1	0
2012-10-27 00:32:30	2012-10-27	10:32:30	VR2W-105220	A69-9001-1268	1	0
2012-10-27 00:41:17	2012-10-27	10:41:17	VR2W-105221	A69-9001-1268	1	0
2012-10-27 03:44:36	2012-10-27	13:44:36	VR2W-105220	A69-9001-1268	1	0
2012-10-27 05:04:55	2012-10-27	15:04:55	VR2W-105218	A69-9001-1268	1	0
2012-10-27 22:15:33	2012-10-28	08:15:33	VR2W-105220	A69-9001-1268	1	0
2012-10-28 08:05:02	2012-10-28	18:05:02	VR2W-105219	A69-9001-1268	1	0
2012-10-28 22:00:43	2012-10-29	08:00:43	VR2W-105220	A69-9001-1268	1	0
2012-10-28 23:32:34	2012-10-29	09:32:34	VR2W-105220	A69-9001-1268	1	0
2012-10-28 23:37:29	2012-10-29	09:37:29	VR2W-105220	A69-9001-1268	1	0
2012-10-28 23:56:58	2012-10-29	09:56:58	VR2W-105220	A69-9001-1268	1	0
2012-10-29 00:06:08	2012-10-29	10:06:08	VR2W-105220	A69-9001-1268	1	0
2012-10-29 01:36:05	2012-10-29	11:36:05	VR2W-105220	A69-9001-1268	1	0
2012-10-29 02:39:13	2012-10-29	12:39:13	VR2W-105220	A69-9001-1268	1	0
2012-10-29 03:03:50	2012-10-29	13:03:50	VR2W-105220	A69-9001-1268	1	0
2012-10-29 03:07:15	2012-10-29	13:07:15	VR2W-105220	A69-9001-1268	1	0
2012-10-29 03:10:49	2012-10-29	13:10:49	VR2W-105220	A69-9001-1268	1	0
2012-10-29 21:41:00	2012-10-30	07:41:00	VR2W-105220	A69-9001-1268	1	0
2012-10-29 23:11:59	2012-10-30	09:11:59	VR2W-105216	A69-9001-1268	1	0
2012-10-30 04:34:51	2012-10-30	14:34:51	VR2W-105220	A69-9001-1268	1	0
2012-10-30 05:12:00	2012-10-30	15:12:00	VR2W-105218	A69-9001-1268	1	0
2012-10-30 05:15:22	2012-10-30	15:15:22	VR2W-105217	A69-9001-1268	1	0
2012-10-30 20:30:59	2012-10-31	06:30:59	VR2W-105220	A69-9001-1268	1	0
2012-10-31 20:07:52	2012-11-01	06:07:52	VR2W-105220	A69-9001-1268	0	0
2012-10-31 20:38:08	2012-11-01	06:38:08	VR2W-105220	A69-9001-1268	1	0
2012-10-31 21:10:04	2012-11-01	07:10:04	VR2W-105222	A69-9001-1268	1	0
2012-10-31 22:19:49	2012-11-01	08:19:49	VR2W-105221	A69-9001-1268	1	0
2012-10-31 22:25:36	2012-11-01	08:25:36	VR2W-105220	A69-9001-1268	1	0
2012-10-31 22:40:43	2012-11-01	08:40:43	VR2W-105220	A69-9001-1268	1	0
2012-11-01 00:25:59	2012-11-01	10:25:59	VR2W-105219	A69-9001-1268	1	0
2012-11-01 08:15:40	2012-11-01	18:15:40	VR2W-105220	A69-9001-1268	1	0
2012-11-01 20:10:52	2012-11-02	06:10:52	VR2W-105220	A69-9001-1268	0	0
2012-11-01 20:18:43	2012-11-02	06:18:43	VR2W-105220	A69-9001-1268	0	0
2012-11-01 20:22:07	2012-11-02	06:22:07	VR2W-105220	A69-9001-1268	0	0
2012-11-01 20:41:27	2012-11-02	06:41:27	VR2W-105220	A69-9001-1268	1	0
2012-11-01 20:51:14	2012-11-02	06:51:14	VR2W-105220	A69-9001-1268	1	0
2012-11-01 22:50:28	2012-11-02	08:50:28	VR2W-105221	A69-9001-1268	1	0
2012-11-02 22:05:18	2012-11-03	08:05:18	VR2W-105220	A69-9001-1268	1	0
2012-11-02 23:33:05	2012-11-03	09:33:05	VR2W-105221	A69-9001-1268	1	0
2012-11-03 00:06:20	2012-11-03	10:06:20	VR2W-105221	A69-9001-1268	1	0
2012-11-03 07:49:19	2012-11-03	17:49:19	VR2W-105217	A69-9001-1268	1	0
2012-11-03 07:52:44	2012-11-03	17:52:44	VR2W-105216	A69-9001-1268	1	0
2012-11-03 20:52:13	2012-11-04	06:52:13	VR2W-105220	A69-9001-1268	1	0
2012-11-04 20:39:15	2012-11-05	06:39:15	VR2W-105221	A69-9001-1268	1	0
2012-11-05 19:53:39	2012-11-06	05:53:39	VR2W-105220	A69-9001-1268	0	0
2012-11-05 20:17:33	2012-11-06	06:17:33	VR2W-105220	A69-9001-1268	0	0
2012-11-05 21:54:28	2012-11-06	07:54:28	VR2W-105220	A69-9001-1268	1	0
2012-11-05 22:03:27	2012-11-06	08:03:27	VR2W-105220	A69-9001-1268	1	0
2012-11-05 22:13:09	2012-11-06	08:13:09	VR2W-105220	A69-9001-1268	1	0
2012-11-05 22:27:51	2012-11-06	08:27:51	VR2W-105221	A69-9001-1268	1	0
2012-11-05 23:00:09	2012-11-06	09:00:09	VR2W-105221	A69-9001-1268	1	0
2012-11-07 00:44:48	2012-11-07	10:44:48	VR2W-105220	A69-9001-1268	1	0
2012-11-07 00:49:12	2012-11-07	10:49:12	VR2W-105220	A69-9001-1268	1	0
2012-11-07 00:57:34	2012-11-07	10:57:34	VR2W-105220	A69-9001-1268	1	0
2012-11-07 01:23:56	2012-11-07	11:23:56	VR2W-105220	A69-9001-1268	1	0
2012-11-07 01:28:07	2012-11-07	11:28:07	VR2W-105220	A69-9001-1268	1	0
2012-11-07 01:35:16	2012-11-07	11:35:16	VR2W-105220	A69-9001-1268	1	0
2012-11-07 01:42:38	2012-11-07	11:42:38	VR2W-105220	A69-9001-1268	1	0
2012-11-07 01:49:12	2012-11-07	11:49:12	VR2W-105220	A69-9001-1268	1	0
2012-11-07 02:20:29	2012-11-07	12:20:29	VR2W-105220	A69-9001-1268	1	0
2012-11-07 07:58:17	2012-11-07	17:58:17	VR2W-105219	A69-9001-1268	1	0
2012-11-07 20:30:08	2012-11-08	06:30:08	VR2W-105221	A69-9001-1268	1	0
2012-11-07 22:42:00	2012-11-08	08:42:00	VR2W-105220	A69-9001-1268	1	0
2012-11-07 22:59:35	2012-11-08	08:59:35	VR2W-105220	A69-9001-1268	1	0
2012-11-07 23:45:45	2012-11-08	09:45:45	VR2W-105220	A69-9001-1268	1	0
2012-11-08 00:18:11	2012-11-08	10:18:11	VR2W-105220	A69-9001-1268	1	0
2012-11-08 01:00:32	2012-11-08	11:00:32	VR2W-105220	A69-9001-1268	1	0
2012-11-08 01:43:44	2012-11-08	11:43:44	VR2W-105220	A69-9001-1268	1	0
2012-11-08 04:15:55	2012-11-08	14:15:55	VR2W-105216	A69-9001-1268	1	0
2012-11-08 06:04:36	2012-11-08	16:04:36	VR2W-105219	A69-9001-1268	1	0
2012-11-08 21:51:35	2012-11-09	07:51:35	VR2W-105220	A69-9001-1268	1	0
2012-11-08 22:14:46	2012-11-09	08:14:46	VR2W-105220	A69-9001-1268	1	0
2012-11-08 23:18:26	2012-11-09	09:18:26	VR2W-105220	A69-9001-1268	1	0
2012-11-08 23:30:26	2012-11-09	09:30:26	VR2W-105220	A69-9001-1268	1	0
2012-11-08 23:34:34	2012-11-09	09:34:34	VR2W-105220	A69-9001-1268	1	0
2012-11-08 23:37:54	2012-11-09	09:37:54	VR2W-105220	A69-9001-1268	1	0
2012-11-08 23:41:19	2012-11-09	09:41:19	VR2W-105220	A69-9001-1268	1	0
2012-11-08 23:48:45	2012-11-09	09:48:45	VR2W-105220	A69-9001-1268	1	0
2012-11-09 00:11:46	2012-11-09	10:11:46	VR2W-105220	A69-9001-1268	1	0
2012-11-09 01:39:33	2012-11-09	11:39:33	VR2W-105220	A69-9001-1268	1	0
2012-11-09 02:19:54	2012-11-09	12:19:54	VR2W-105220	A69-9001-1268	1	0
2012-11-09 04:07:21	2012-11-09	14:07:21	VR2W-105220	A69-9001-1268	1	0
