# Supplementary material for: Simulated Macro-Algal Outbreak Triggers a Large-Scale Response on Coral Reefs
Source: PLoS One. 2015 Jul 14;10(7):e0132895. doi: 10.1371/journal.pone.0132895 (PMC4501832; doi:10.1371/journal.pone.0132895)
Supplement: S1 Dataset — Data has been separated into three sub-folders; video data, visual transect data and individual fishes’ acoustic detection data. (ZIP) [file pone.0132895.s001.zip › Raw Data/Spatial/Scarid/Processed/Worked/1269TS.xlsx]

## Sheet: Sheet1
Day/night code	(All)
Count of Day/night code	Column Labels
Row Labels	VR2W-105220	VR2W-105221	Grand Total
0	0.969697	0.030303	1
2012-10-27	1	0	1
2012-10-28	1	0	1
2012-10-29	1	0	1
2012-10-30	1	0	1
2012-10-31	1	0	1
2012-11-01	0.75	0.25	1
2012-11-03	1	0	1
2012-11-04	1	0	1
2012-11-05	1	0	1
2012-11-06	1	0	1
2012-11-07	1	0	1
2012-11-08	1	0	1
2012-11-09	1	0	1
1	0.932203	0.0677966	1
2012-10-12	1	0	1
2012-10-13	1	0	1
2012-10-14	1	0	1
2012-10-15	0.833333	0.166667	1
2012-10-16	1	0	1
2012-10-17	1	0	1
2012-10-18	0.666667	0.333333	1
2012-10-20	1	0	1
2012-10-21	1	0	1
2012-10-22	1	0	1
2012-10-23	1	0	1
2012-10-25	1	0	1
2012-10-26	0.6	0.4	1
Grand Total	0.945652	0.0543478	1

## Sheet: 1269TS.csv
ï»¿Date and Time (UTC)	date	time	Receiver	Transmitter	Day/night code	Treatment code		min	max
2012-10-12 00:18:01	2012-10-12	10:18:01	VR2W-105220	A69-9001-1269	1	1		2012-10-12	2012-10-26
2012-10-12 23:54:37	2012-10-13	09:54:37	VR2W-105220	A69-9001-1269	1	1
2012-10-13 00:09:16	2012-10-13	10:09:16	VR2W-105220	A69-9001-1269	1	1
2012-10-13 01:13:25	2012-10-13	11:13:25	VR2W-105220	A69-9001-1269	1	1
2012-10-13 02:29:23	2012-10-13	12:29:23	VR2W-105220	A69-9001-1269	1	1
2012-10-13 03:24:07	2012-10-13	13:24:07	VR2W-105220	A69-9001-1269	1	1
2012-10-13 06:07:44	2012-10-13	16:07:44	VR2W-105220	A69-9001-1269	1	1
2012-10-13 06:32:31	2012-10-13	16:32:31	VR2W-105220	A69-9001-1269	1	1
2012-10-13 23:49:27	2012-10-14	09:49:27	VR2W-105220	A69-9001-1269	1	1
2012-10-14 04:50:44	2012-10-14	14:50:44	VR2W-105220	A69-9001-1269	1	1
2012-10-14 04:54:05	2012-10-14	14:54:05	VR2W-105220	A69-9001-1269	1	1
2012-10-15 01:30:34	2012-10-15	11:30:34	VR2W-105220	A69-9001-1269	1	1
2012-10-15 02:19:21	2012-10-15	12:19:21	VR2W-105220	A69-9001-1269	1	1
2012-10-15 02:37:46	2012-10-15	12:37:46	VR2W-105221	A69-9001-1269	1	1
2012-10-15 02:58:10	2012-10-15	12:58:10	VR2W-105220	A69-9001-1269	1	1
2012-10-15 05:16:29	2012-10-15	15:16:29	VR2W-105220	A69-9001-1269	1	1
2012-10-15 05:59:15	2012-10-15	15:59:15	VR2W-105220	A69-9001-1269	1	1
2012-10-16 01:13:10	2012-10-16	11:13:10	VR2W-105220	A69-9001-1269	1	1
2012-10-16 03:00:13	2012-10-16	13:00:13	VR2W-105220	A69-9001-1269	1	1
2012-10-16 03:32:48	2012-10-16	13:32:48	VR2W-105220	A69-9001-1269	1	1
2012-10-16 04:46:16	2012-10-16	14:46:16	VR2W-105220	A69-9001-1269	1	1
2012-10-16 05:10:41	2012-10-16	15:10:41	VR2W-105220	A69-9001-1269	1	1
2012-10-16 05:21:03	2012-10-16	15:21:03	VR2W-105220	A69-9001-1269	1	1
2012-10-16 06:11:04	2012-10-16	16:11:04	VR2W-105220	A69-9001-1269	1	1
2012-10-16 06:43:21	2012-10-16	16:43:21	VR2W-105220	A69-9001-1269	1	1
2012-10-17 04:47:06	2012-10-17	14:47:06	VR2W-105220	A69-9001-1269	1	1
2012-10-17 21:12:17	2012-10-18	07:12:17	VR2W-105221	A69-9001-1269	1	1
2012-10-18 02:42:14	2012-10-18	12:42:14	VR2W-105220	A69-9001-1269	1	1
2012-10-18 03:56:38	2012-10-18	13:56:38	VR2W-105220	A69-9001-1269	1	1
2012-10-19 23:00:32	2012-10-20	09:00:32	VR2W-105220	A69-9001-1269	1	1
2012-10-20 03:13:00	2012-10-20	13:13:00	VR2W-105220	A69-9001-1269	1	1
2012-10-20 03:20:52	2012-10-20	13:20:52	VR2W-105220	A69-9001-1269	1	1
2012-10-20 03:31:35	2012-10-20	13:31:35	VR2W-105220	A69-9001-1269	1	1
2012-10-20 03:35:54	2012-10-20	13:35:54	VR2W-105220	A69-9001-1269	1	1
2012-10-20 04:05:10	2012-10-20	14:05:10	VR2W-105220	A69-9001-1269	1	1
2012-10-20 04:20:46	2012-10-20	14:20:46	VR2W-105220	A69-9001-1269	1	1
2012-10-20 05:01:47	2012-10-20	15:01:47	VR2W-105220	A69-9001-1269	1	1
2012-10-20 05:06:18	2012-10-20	15:06:18	VR2W-105220	A69-9001-1269	1	1
2012-10-20 05:34:24	2012-10-20	15:34:24	VR2W-105220	A69-9001-1269	1	1
2012-10-20 05:56:14	2012-10-20	15:56:14	VR2W-105220	A69-9001-1269	1	1
2012-10-20 06:05:43	2012-10-20	16:05:43	VR2W-105220	A69-9001-1269	1	1
2012-10-20 06:31:23	2012-10-20	16:31:23	VR2W-105220	A69-9001-1269	1	1
2012-10-21 01:02:37	2012-10-21	11:02:37	VR2W-105220	A69-9001-1269	1	1
2012-10-21 04:16:20	2012-10-21	14:16:20	VR2W-105220	A69-9001-1269	1	1
2012-10-21 23:30:35	2012-10-22	09:30:35	VR2W-105220	A69-9001-1269	1	1
2012-10-22 00:51:30	2012-10-22	10:51:30	VR2W-105220	A69-9001-1269	1	1
2012-10-22 01:19:11	2012-10-22	11:19:11	VR2W-105220	A69-9001-1269	1	1
2012-10-22 03:48:10	2012-10-22	13:48:10	VR2W-105220	A69-9001-1269	1	1
2012-10-22 04:00:16	2012-10-22	14:00:16	VR2W-105220	A69-9001-1269	1	1
2012-10-23 00:14:38	2012-10-23	10:14:38	VR2W-105220	A69-9001-1269	1	1
2012-10-23 02:46:39	2012-10-23	12:46:39	VR2W-105220	A69-9001-1269	1	1
2012-10-23 04:15:45	2012-10-23	14:15:45	VR2W-105220	A69-9001-1269	1	1
2012-10-25 05:32:00	2012-10-25	15:32:00	VR2W-105220	A69-9001-1269	1	1
2012-10-25 06:08:33	2012-10-25	16:08:33	VR2W-105220	A69-9001-1269	1	1
2012-10-25 22:00:00	2012-10-26	08:00:00	VR2W-105221	A69-9001-1269	1	1
2012-10-26 00:23:52	2012-10-26	10:23:52	VR2W-105220	A69-9001-1269	1	1
2012-10-26 01:33:15	2012-10-26	11:33:15	VR2W-105220	A69-9001-1269	1	1
2012-10-26 03:34:10	2012-10-26	13:34:10	VR2W-105220	A69-9001-1269	1	1
2012-10-26 05:09:08	2012-10-26	15:09:08	VR2W-105221	A69-9001-1269	1	1
2012-10-26 23:24:22	2012-10-27	09:24:22	VR2W-105220	A69-9001-1269	1	0
2012-10-27 03:45:12	2012-10-27	13:45:12	VR2W-105220	A69-9001-1269	1	0
2012-10-28 05:21:57	2012-10-28	15:21:57	VR2W-105220	A69-9001-1269	1	0
2012-10-28 06:05:20	2012-10-28	16:05:20	VR2W-105220	A69-9001-1269	1	0
2012-10-28 06:16:31	2012-10-28	16:16:31	VR2W-105220	A69-9001-1269	1	0
2012-10-28 06:35:47	2012-10-28	16:35:47	VR2W-105220	A69-9001-1269	1	0
2012-10-29 01:14:45	2012-10-29	11:14:45	VR2W-105220	A69-9001-1269	1	0
2012-10-29 03:29:21	2012-10-29	13:29:21	VR2W-105220	A69-9001-1269	1	0
2012-10-30 05:13:24	2012-10-30	15:13:24	VR2W-105220	A69-9001-1269	1	0
2012-10-30 06:16:54	2012-10-30	16:16:54	VR2W-105220	A69-9001-1269	1	0
2012-10-31 04:58:18	2012-10-31	14:58:18	VR2W-105220	A69-9001-1269	1	0
2012-10-31 05:03:12	2012-10-31	15:03:12	VR2W-105220	A69-9001-1269	1	0
2012-11-01 02:53:17	2012-11-01	12:53:17	VR2W-105220	A69-9001-1269	1	0
2012-11-01 02:58:00	2012-11-01	12:58:00	VR2W-105220	A69-9001-1269	1	0
2012-11-01 05:47:12	2012-11-01	15:47:12	VR2W-105220	A69-9001-1269	1	0
2012-11-01 05:48:37	2012-11-01	15:48:37	VR2W-105221	A69-9001-1269	1	0
2012-11-02 22:26:10	2012-11-03	08:26:10	VR2W-105220	A69-9001-1269	1	0
2012-11-03 05:10:04	2012-11-03	15:10:04	VR2W-105220	A69-9001-1269	1	0
2012-11-03 05:14:08	2012-11-03	15:14:08	VR2W-105220	A69-9001-1269	1	0
2012-11-03 05:19:02	2012-11-03	15:19:02	VR2W-105220	A69-9001-1269	1	0
2012-11-03 06:22:50	2012-11-03	16:22:50	VR2W-105220	A69-9001-1269	1	0
2012-11-04 00:29:06	2012-11-04	10:29:06	VR2W-105220	A69-9001-1269	1	0
2012-11-04 01:21:38	2012-11-04	11:21:38	VR2W-105220	A69-9001-1269	1	0
2012-11-05 04:45:35	2012-11-05	14:45:35	VR2W-105220	A69-9001-1269	1	0
2012-11-05 07:40:29	2012-11-05	17:40:29	VR2W-105220	A69-9001-1269	1	0
2012-11-05 23:33:22	2012-11-06	09:33:22	VR2W-105220	A69-9001-1269	1	0
2012-11-06 05:18:17	2012-11-06	15:18:17	VR2W-105220	A69-9001-1269	1	0
2012-11-06 05:57:08	2012-11-06	15:57:08	VR2W-105220	A69-9001-1269	1	0
2012-11-07 01:14:00	2012-11-07	11:14:00	VR2W-105220	A69-9001-1269	1	0
2012-11-08 00:47:49	2012-11-08	10:47:49	VR2W-105220	A69-9001-1269	1	0
2012-11-08 01:33:40	2012-11-08	11:33:40	VR2W-105220	A69-9001-1269	1	0
2012-11-09 06:09:58	2012-11-09	16:09:58	VR2W-105220	A69-9001-1269	1	0
2012-11-09 06:59:40	2012-11-09	16:59:40	VR2W-105220	A69-9001-1269	1	0
