# Supplementary material for: Simulated Macro-Algal Outbreak Triggers a Large-Scale Response on Coral Reefs
Source: PLoS One. 2015 Jul 14;10(7):e0132895. doi: 10.1371/journal.pone.0132895 (PMC4501832; doi:10.1371/journal.pone.0132895)
Supplement: S1 Dataset — Data has been separated into three sub-folders; video data, visual transect data and individual fishes’ acoustic detection data. (ZIP) [file pone.0132895.s001.zip › Raw Data/Spatial/Scarid/Processed/Worked/1271MS.xlsx]

## Sheet: Sheet1
Day/night code	1
Count of Day/night code	Column Labels
Row Labels	VR2W-112613	VR2W-112614	VR2W-112615	VR2W-112616	VR2W-112617	VR2W-112618	Grand Total
0	0.00714286	0.00714286	0.214286	0.735714	0.0142857	0.0214286	1
2012-10-27	0	0.0833333	0.0833333	0.833333	0	0	1
2012-10-28	0	0	0.166667	0.833333	0	0	1
2012-10-29	0	0	0	0.956522	0.0434783	0	1
2012-10-30	0	0	0.166667	0.833333	0	0	1
2012-10-31	0	0	0	0.8	0	0.2	1
2012-11-01	0	0	0.75	0.25	0	0	1
2012-11-02	0	0	0.357143	0.642857	0	0	1
2012-11-03	0	0	0.142857	0.857143	0	0	1
2012-11-04	0	0	0	0.857143	0	0.142857	1
2012-11-05	0	0	0	0.5	0.5	0	1
2012-11-06	0	0	0.25	0.75	0	0	1
2012-11-07	0.1	0	0.1	0.8	0	0	1
2012-11-08	0	0	0.6	0.4	0	0	1
2012-11-09	0	0	0.428571	0.571429	0	0	1
1	0	0	0.115789	0.852632	0	0.0315789	1
2012-10-12	0	0	0.166667	0.833333	0	0	1
2012-10-13	0	0	0.368421	0.631579	0	0	1
2012-10-14	0	0	0.030303	0.969697	0	0	1
2012-10-15	0	0	0.166667	0.666667	0	0.166667	1
2012-10-16	0	0	0	0.9	0	0.1	1
2012-10-17	0	0	0	0.947368	0	0.0526316	1
2012-10-18	0	0	0	1	0	0	1
2012-10-19	0	0	0	0.5	0	0.5	1
2012-10-20	0	0	0.333333	0.5	0	0.166667	1
2012-10-21	0	0	0	1	0	0	1
2012-10-22	0	0	0	1	0	0	1
2012-10-23	0	0	0.25	0.75	0	0	1
2012-10-24	0	0	0.230769	0.769231	0	0	1
2012-10-25	0	0	0	1	0	0	1
2012-10-26	0	0	0.0555556	0.944444	0	0	1
Grand Total	0.0030303	0.0030303	0.157576	0.80303	0.00606061	0.0272727	1

## Sheet: 1271MS.csv
ï»¿Date and Time (UTC)	date	time	Receiver	Transmitter	Day/night code	Treatment code		min	max
2012-10-12 00:03:10	2012-10-12	10:03:10	VR2W-112615	A69-9001-1271	1	1		2012-10-12	2012-10-26
2012-10-12 01:06:18	2012-10-12	11:06:18	VR2W-112616	A69-9001-1271	1	1
2012-10-12 01:19:30	2012-10-12	11:19:30	VR2W-112616	A69-9001-1271	1	1
2012-10-12 01:28:31	2012-10-12	11:28:31	VR2W-112616	A69-9001-1271	1	1
2012-10-12 02:33:53	2012-10-12	12:33:53	VR2W-112616	A69-9001-1271	1	1
2012-10-12 02:38:37	2012-10-12	12:38:37	VR2W-112616	A69-9001-1271	1	1
2012-10-12 02:43:09	2012-10-12	12:43:09	VR2W-112616	A69-9001-1271	1	1
2012-10-12 02:54:06	2012-10-12	12:54:06	VR2W-112616	A69-9001-1271	1	1
2012-10-12 03:15:00	2012-10-12	13:15:00	VR2W-112615	A69-9001-1271	1	1
2012-10-12 03:19:34	2012-10-12	13:19:34	VR2W-112616	A69-9001-1271	1	1
2012-10-12 03:23:27	2012-10-12	13:23:27	VR2W-112615	A69-9001-1271	1	1
2012-10-12 03:39:00	2012-10-12	13:39:00	VR2W-112616	A69-9001-1271	1	1
2012-10-12 03:58:57	2012-10-12	13:58:57	VR2W-112616	A69-9001-1271	1	1
2012-10-12 04:03:38	2012-10-12	14:03:38	VR2W-112616	A69-9001-1271	1	1
2012-10-12 04:08:02	2012-10-12	14:08:02	VR2W-112616	A69-9001-1271	1	1
2012-10-12 04:23:50	2012-10-12	14:23:50	VR2W-112616	A69-9001-1271	1	1
2012-10-12 04:41:28	2012-10-12	14:41:28	VR2W-112616	A69-9001-1271	1	1
2012-10-12 05:01:27	2012-10-12	15:01:27	VR2W-112616	A69-9001-1271	1	1
2012-10-12 05:04:46	2012-10-12	15:04:46	VR2W-112616	A69-9001-1271	1	1
2012-10-12 05:08:08	2012-10-12	15:08:08	VR2W-112616	A69-9001-1271	1	1
2012-10-12 05:18:48	2012-10-12	15:18:48	VR2W-112615	A69-9001-1271	1	1
2012-10-12 05:29:57	2012-10-12	15:29:57	VR2W-112616	A69-9001-1271	1	1
2012-10-12 05:34:00	2012-10-12	15:34:00	VR2W-112616	A69-9001-1271	1	1
2012-10-12 07:32:18	2012-10-12	17:32:18	VR2W-112616	A69-9001-1271	1	1
2012-10-12 22:35:55	2012-10-13	08:35:55	VR2W-112616	A69-9001-1271	1	1
2012-10-12 22:47:50	2012-10-13	08:47:50	VR2W-112615	A69-9001-1271	1	1
2012-10-12 23:01:40	2012-10-13	09:01:40	VR2W-112615	A69-9001-1271	1	1
2012-10-13 00:21:03	2012-10-13	10:21:03	VR2W-112616	A69-9001-1271	1	1
2012-10-13 00:42:16	2012-10-13	10:42:16	VR2W-112616	A69-9001-1271	1	1
2012-10-13 00:46:09	2012-10-13	10:46:09	VR2W-112616	A69-9001-1271	1	1
2012-10-13 01:04:26	2012-10-13	11:04:26	VR2W-112616	A69-9001-1271	1	1
2012-10-13 01:13:46	2012-10-13	11:13:46	VR2W-112616	A69-9001-1271	1	1
2012-10-13 01:21:35	2012-10-13	11:21:35	VR2W-112616	A69-9001-1271	1	1
2012-10-13 02:06:33	2012-10-13	12:06:33	VR2W-112615	A69-9001-1271	1	1
2012-10-13 02:31:09	2012-10-13	12:31:09	VR2W-112616	A69-9001-1271	1	1
2012-10-13 02:40:08	2012-10-13	12:40:08	VR2W-112616	A69-9001-1271	1	1
2012-10-13 03:25:21	2012-10-13	13:25:21	VR2W-112616	A69-9001-1271	1	1
2012-10-13 03:47:35	2012-10-13	13:47:35	VR2W-112616	A69-9001-1271	1	1
2012-10-13 03:51:01	2012-10-13	13:51:01	VR2W-112615	A69-9001-1271	1	1
2012-10-13 04:11:16	2012-10-13	14:11:16	VR2W-112615	A69-9001-1271	1	1
2012-10-13 04:48:29	2012-10-13	14:48:29	VR2W-112615	A69-9001-1271	1	1
2012-10-13 05:08:06	2012-10-13	15:08:06	VR2W-112616	A69-9001-1271	1	1
2012-10-13 07:32:55	2012-10-13	17:32:55	VR2W-112615	A69-9001-1271	1	1
2012-10-13 20:25:55	2012-10-14	06:25:55	VR2W-112618	A69-9001-1271	0	1
2012-10-13 22:05:17	2012-10-14	08:05:17	VR2W-112616	A69-9001-1271	1	1
2012-10-13 22:12:28	2012-10-14	08:12:28	VR2W-112616	A69-9001-1271	1	1
2012-10-13 22:40:50	2012-10-14	08:40:50	VR2W-112616	A69-9001-1271	1	1
2012-10-13 23:02:39	2012-10-14	09:02:39	VR2W-112616	A69-9001-1271	1	1
2012-10-13 23:26:02	2012-10-14	09:26:02	VR2W-112616	A69-9001-1271	1	1
2012-10-13 23:43:33	2012-10-14	09:43:33	VR2W-112616	A69-9001-1271	1	1
2012-10-13 23:54:55	2012-10-14	09:54:55	VR2W-112616	A69-9001-1271	1	1
2012-10-13 23:58:20	2012-10-14	09:58:20	VR2W-112616	A69-9001-1271	1	1
2012-10-14 00:19:17	2012-10-14	10:19:17	VR2W-112616	A69-9001-1271	1	1
2012-10-14 00:24:13	2012-10-14	10:24:13	VR2W-112616	A69-9001-1271	1	1
2012-10-14 00:29:08	2012-10-14	10:29:08	VR2W-112616	A69-9001-1271	1	1
2012-10-14 00:34:02	2012-10-14	10:34:02	VR2W-112616	A69-9001-1271	1	1
2012-10-14 00:57:10	2012-10-14	10:57:10	VR2W-112616	A69-9001-1271	1	1
2012-10-14 01:00:32	2012-10-14	11:00:32	VR2W-112616	A69-9001-1271	1	1
2012-10-14 01:04:01	2012-10-14	11:04:01	VR2W-112616	A69-9001-1271	1	1
2012-10-14 01:11:51	2012-10-14	11:11:51	VR2W-112616	A69-9001-1271	1	1
2012-10-14 01:15:13	2012-10-14	11:15:13	VR2W-112616	A69-9001-1271	1	1
2012-10-14 01:35:24	2012-10-14	11:35:24	VR2W-112615	A69-9001-1271	1	1
2012-10-14 01:40:46	2012-10-14	11:40:46	VR2W-112616	A69-9001-1271	1	1
2012-10-14 02:32:56	2012-10-14	12:32:56	VR2W-112616	A69-9001-1271	1	1
2012-10-14 03:29:55	2012-10-14	13:29:55	VR2W-112616	A69-9001-1271	1	1
2012-10-14 03:38:15	2012-10-14	13:38:15	VR2W-112616	A69-9001-1271	1	1
2012-10-14 03:47:03	2012-10-14	13:47:03	VR2W-112616	A69-9001-1271	1	1
2012-10-14 03:56:02	2012-10-14	13:56:02	VR2W-112616	A69-9001-1271	1	1
2012-10-14 03:59:48	2012-10-14	13:59:48	VR2W-112616	A69-9001-1271	1	1
2012-10-14 04:04:03	2012-10-14	14:04:03	VR2W-112616	A69-9001-1271	1	1
2012-10-14 04:16:10	2012-10-14	14:16:10	VR2W-112616	A69-9001-1271	1	1
2012-10-14 04:40:31	2012-10-14	14:40:31	VR2W-112616	A69-9001-1271	1	1
2012-10-14 04:44:34	2012-10-14	14:44:34	VR2W-112616	A69-9001-1271	1	1
2012-10-14 05:06:52	2012-10-14	15:06:52	VR2W-112616	A69-9001-1271	1	1
2012-10-14 06:13:19	2012-10-14	16:13:19	VR2W-112616	A69-9001-1271	1	1
2012-10-14 06:20:33	2012-10-14	16:20:33	VR2W-112616	A69-9001-1271	1	1
2012-10-14 06:24:45	2012-10-14	16:24:45	VR2W-112616	A69-9001-1271	1	1
2012-10-14 20:20:51	2012-10-15	06:20:51	VR2W-112618	A69-9001-1271	0	1
2012-10-14 21:14:17	2012-10-15	07:14:17	VR2W-112618	A69-9001-1271	1	1
2012-10-14 23:39:48	2012-10-15	09:39:48	VR2W-112615	A69-9001-1271	1	1
2012-10-15 00:02:10	2012-10-15	10:02:10	VR2W-112616	A69-9001-1271	1	1
2012-10-15 00:10:15	2012-10-15	10:10:15	VR2W-112616	A69-9001-1271	1	1
2012-10-15 01:52:05	2012-10-15	11:52:05	VR2W-112616	A69-9001-1271	1	1
2012-10-15 04:13:33	2012-10-15	14:13:33	VR2W-112616	A69-9001-1271	1	1
2012-10-15 20:30:11	2012-10-16	06:30:11	VR2W-112618	A69-9001-1271	1	1
2012-10-15 21:45:04	2012-10-16	07:45:04	VR2W-112616	A69-9001-1271	1	1
2012-10-16 01:53:56	2012-10-16	11:53:56	VR2W-112616	A69-9001-1271	1	1
2012-10-16 02:14:39	2012-10-16	12:14:39	VR2W-112616	A69-9001-1271	1	1
2012-10-16 02:37:12	2012-10-16	12:37:12	VR2W-112616	A69-9001-1271	1	1
2012-10-16 02:41:38	2012-10-16	12:41:38	VR2W-112616	A69-9001-1271	1	1
2012-10-16 03:07:05	2012-10-16	13:07:05	VR2W-112616	A69-9001-1271	1	1
2012-10-16 03:59:31	2012-10-16	13:59:31	VR2W-112616	A69-9001-1271	1	1
2012-10-16 05:36:13	2012-10-16	15:36:13	VR2W-112616	A69-9001-1271	1	1
2012-10-16 07:47:16	2012-10-16	17:47:16	VR2W-112616	A69-9001-1271	1	1
2012-10-16 21:11:21	2012-10-17	07:11:21	VR2W-112618	A69-9001-1271	1	1
2012-10-16 22:27:11	2012-10-17	08:27:11	VR2W-112616	A69-9001-1271	1	1
2012-10-16 23:25:09	2012-10-17	09:25:09	VR2W-112616	A69-9001-1271	1	1
2012-10-16 23:29:33	2012-10-17	09:29:33	VR2W-112616	A69-9001-1271	1	1
2012-10-17 00:55:16	2012-10-17	10:55:16	VR2W-112616	A69-9001-1271	1	1
2012-10-17 01:10:31	2012-10-17	11:10:31	VR2W-112616	A69-9001-1271	1	1
2012-10-17 01:13:56	2012-10-17	11:13:56	VR2W-112616	A69-9001-1271	1	1
2012-10-17 01:17:30	2012-10-17	11:17:30	VR2W-112616	A69-9001-1271	1	1
2012-10-17 02:00:20	2012-10-17	12:00:20	VR2W-112616	A69-9001-1271	1	1
2012-10-17 02:36:27	2012-10-17	12:36:27	VR2W-112616	A69-9001-1271	1	1
2012-10-17 05:34:25	2012-10-17	15:34:25	VR2W-112616	A69-9001-1271	1	1
2012-10-17 05:38:09	2012-10-17	15:38:09	VR2W-112616	A69-9001-1271	1	1
2012-10-17 06:42:31	2012-10-17	16:42:31	VR2W-112616	A69-9001-1271	1	1
2012-10-17 06:51:38	2012-10-17	16:51:38	VR2W-112616	A69-9001-1271	1	1
2012-10-17 07:15:45	2012-10-17	17:15:45	VR2W-112616	A69-9001-1271	1	1
2012-10-17 07:27:09	2012-10-17	17:27:09	VR2W-112616	A69-9001-1271	1	1
2012-10-17 07:38:13	2012-10-17	17:38:13	VR2W-112616	A69-9001-1271	1	1
2012-10-17 07:47:29	2012-10-17	17:47:29	VR2W-112616	A69-9001-1271	1	1
2012-10-17 07:54:59	2012-10-17	17:54:59	VR2W-112616	A69-9001-1271	1	1
2012-10-17 20:17:58	2012-10-18	06:17:58	VR2W-112618	A69-9001-1271	0	1
2012-10-17 23:23:25	2012-10-18	09:23:25	VR2W-112616	A69-9001-1271	1	1
2012-10-18 00:49:27	2012-10-18	10:49:27	VR2W-112616	A69-9001-1271	1	1
2012-10-18 02:58:35	2012-10-18	12:58:35	VR2W-112616	A69-9001-1271	1	1
2012-10-18 03:27:09	2012-10-18	13:27:09	VR2W-112616	A69-9001-1271	1	1
2012-10-18 05:34:19	2012-10-18	15:34:19	VR2W-112616	A69-9001-1271	1	1
2012-10-18 21:02:46	2012-10-19	07:02:46	VR2W-112618	A69-9001-1271	1	1
2012-10-18 21:06:03	2012-10-19	07:06:03	VR2W-112618	A69-9001-1271	1	1
2012-10-19 06:26:51	2012-10-19	16:26:51	VR2W-112616	A69-9001-1271	1	1
2012-10-19 06:31:23	2012-10-19	16:31:23	VR2W-112616	A69-9001-1271	1	1
2012-10-19 20:58:20	2012-10-20	06:58:20	VR2W-112618	A69-9001-1271	1	1
2012-10-19 23:01:02	2012-10-20	09:01:02	VR2W-112615	A69-9001-1271	1	1
2012-10-20 00:56:55	2012-10-20	10:56:55	VR2W-112615	A69-9001-1271	1	1
2012-10-20 01:48:45	2012-10-20	11:48:45	VR2W-112616	A69-9001-1271	1	1
2012-10-20 03:20:02	2012-10-20	13:20:02	VR2W-112616	A69-9001-1271	1	1
2012-10-20 04:49:58	2012-10-20	14:49:58	VR2W-112616	A69-9001-1271	1	1
2012-10-20 23:21:50	2012-10-21	09:21:50	VR2W-112616	A69-9001-1271	1	1
2012-10-20 23:41:37	2012-10-21	09:41:37	VR2W-112616	A69-9001-1271	1	1
2012-10-21 00:30:35	2012-10-21	10:30:35	VR2W-112616	A69-9001-1271	1	1
2012-10-21 03:29:42	2012-10-21	13:29:42	VR2W-112616	A69-9001-1271	1	1
2012-10-21 21:35:11	2012-10-22	07:35:11	VR2W-112616	A69-9001-1271	1	1
2012-10-21 21:43:04	2012-10-22	07:43:04	VR2W-112616	A69-9001-1271	1	1
2012-10-22 03:30:03	2012-10-22	13:30:03	VR2W-112616	A69-9001-1271	1	1
2012-10-22 04:08:46	2012-10-22	14:08:46	VR2W-112616	A69-9001-1271	1	1
2012-10-22 05:12:12	2012-10-22	15:12:12	VR2W-112616	A69-9001-1271	1	1
2012-10-22 05:37:25	2012-10-22	15:37:25	VR2W-112616	A69-9001-1271	1	1
2012-10-22 05:44:54	2012-10-22	15:44:54	VR2W-112616	A69-9001-1271	1	1
2012-10-23 00:18:29	2012-10-23	10:18:29	VR2W-112616	A69-9001-1271	1	1
2012-10-23 00:23:17	2012-10-23	10:23:17	VR2W-112616	A69-9001-1271	1	1
2012-10-23 01:32:49	2012-10-23	11:32:49	VR2W-112615	A69-9001-1271	1	1
2012-10-23 01:52:20	2012-10-23	11:52:20	VR2W-112616	A69-9001-1271	1	1
2012-10-23 02:07:15	2012-10-23	12:07:15	VR2W-112616	A69-9001-1271	1	1
2012-10-23 02:15:44	2012-10-23	12:15:44	VR2W-112616	A69-9001-1271	1	1
2012-10-23 03:22:53	2012-10-23	13:22:53	VR2W-112616	A69-9001-1271	1	1
2012-10-23 03:34:38	2012-10-23	13:34:38	VR2W-112616	A69-9001-1271	1	1
2012-10-23 03:53:56	2012-10-23	13:53:56	VR2W-112615	A69-9001-1271	1	1
2012-10-23 04:18:57	2012-10-23	14:18:57	VR2W-112616	A69-9001-1271	1	1
2012-10-23 04:30:54	2012-10-23	14:30:54	VR2W-112615	A69-9001-1271	1	1
2012-10-23 05:58:06	2012-10-23	15:58:06	VR2W-112616	A69-9001-1271	1	1
2012-10-23 23:41:52	2012-10-24	09:41:52	VR2W-112615	A69-9001-1271	1	1
2012-10-23 23:46:04	2012-10-24	09:46:04	VR2W-112615	A69-9001-1271	1	1
2012-10-23 23:53:17	2012-10-24	09:53:17	VR2W-112615	A69-9001-1271	1	1
2012-10-24 01:52:07	2012-10-24	11:52:07	VR2W-112616	A69-9001-1271	1	1
2012-10-24 01:56:35	2012-10-24	11:56:35	VR2W-112616	A69-9001-1271	1	1
2012-10-24 04:20:11	2012-10-24	14:20:11	VR2W-112616	A69-9001-1271	1	1
2012-10-24 04:27:17	2012-10-24	14:27:17	VR2W-112616	A69-9001-1271	1	1
2012-10-24 04:31:19	2012-10-24	14:31:19	VR2W-112616	A69-9001-1271	1	1
2012-10-24 04:53:56	2012-10-24	14:53:56	VR2W-112616	A69-9001-1271	1	1
2012-10-24 05:11:50	2012-10-24	15:11:50	VR2W-112616	A69-9001-1271	1	1
2012-10-24 05:19:57	2012-10-24	15:19:57	VR2W-112616	A69-9001-1271	1	1
2012-10-24 05:40:56	2012-10-24	15:40:56	VR2W-112616	A69-9001-1271	1	1
2012-10-24 05:44:55	2012-10-24	15:44:55	VR2W-112616	A69-9001-1271	1	1
2012-10-24 23:05:42	2012-10-25	09:05:42	VR2W-112616	A69-9001-1271	1	1
2012-10-25 00:04:44	2012-10-25	10:04:44	VR2W-112616	A69-9001-1271	1	1
2012-10-25 01:47:50	2012-10-25	11:47:50	VR2W-112616	A69-9001-1271	1	1
2012-10-25 01:56:37	2012-10-25	11:56:37	VR2W-112616	A69-9001-1271	1	1
2012-10-25 02:26:11	2012-10-25	12:26:11	VR2W-112616	A69-9001-1271	1	1
2012-10-25 02:38:42	2012-10-25	12:38:42	VR2W-112616	A69-9001-1271	1	1
2012-10-25 02:43:24	2012-10-25	12:43:24	VR2W-112616	A69-9001-1271	1	1
2012-10-25 05:18:44	2012-10-25	15:18:44	VR2W-112616	A69-9001-1271	1	1
2012-10-25 07:13:08	2012-10-25	17:13:08	VR2W-112616	A69-9001-1271	1	1
2012-10-25 07:28:57	2012-10-25	17:28:57	VR2W-112616	A69-9001-1271	1	1
2012-10-26 00:32:45	2012-10-26	10:32:45	VR2W-112615	A69-9001-1271	1	1
2012-10-26 01:05:38	2012-10-26	11:05:38	VR2W-112616	A69-9001-1271	1	1
2012-10-26 01:32:44	2012-10-26	11:32:44	VR2W-112616	A69-9001-1271	1	1
2012-10-26 01:56:26	2012-10-26	11:56:26	VR2W-112616	A69-9001-1271	1	1
2012-10-26 02:12:28	2012-10-26	12:12:28	VR2W-112616	A69-9001-1271	1	1
2012-10-26 02:16:29	2012-10-26	12:16:29	VR2W-112616	A69-9001-1271	1	1
2012-10-26 02:25:51	2012-10-26	12:25:51	VR2W-112616	A69-9001-1271	1	1
2012-10-26 02:51:19	2012-10-26	12:51:19	VR2W-112616	A69-9001-1271	1	1
2012-10-26 02:54:50	2012-10-26	12:54:50	VR2W-112616	A69-9001-1271	1	1
2012-10-26 03:14:12	2012-10-26	13:14:12	VR2W-112616	A69-9001-1271	1	1
2012-10-26 03:21:28	2012-10-26	13:21:28	VR2W-112616	A69-9001-1271	1	1
2012-10-26 03:33:15	2012-10-26	13:33:15	VR2W-112616	A69-9001-1271	1	1
2012-10-26 03:37:51	2012-10-26	13:37:51	VR2W-112616	A69-9001-1271	1	1
2012-10-26 04:02:26	2012-10-26	14:02:26	VR2W-112616	A69-9001-1271	1	1
2012-10-26 04:14:20	2012-10-26	14:14:20	VR2W-112616	A69-9001-1271	1	1
2012-10-26 05:22:09	2012-10-26	15:22:09	VR2W-112616	A69-9001-1271	1	1
2012-10-26 05:40:49	2012-10-26	15:40:49	VR2W-112616	A69-9001-1271	1	1
2012-10-26 06:18:17	2012-10-26	16:18:17	VR2W-112616	A69-9001-1271	1	1
2012-10-26 21:05:34	2012-10-27	07:05:34	VR2W-112614	A69-9001-1271	1	0
2012-10-27 02:46:18	2012-10-27	12:46:18	VR2W-112616	A69-9001-1271	1	0
2012-10-27 03:32:32	2012-10-27	13:32:32	VR2W-112616	A69-9001-1271	1	0
2012-10-27 03:46:45	2012-10-27	13:46:45	VR2W-112616	A69-9001-1271	1	0
2012-10-27 04:16:00	2012-10-27	14:16:00	VR2W-112616	A69-9001-1271	1	0
2012-10-27 04:29:39	2012-10-27	14:29:39	VR2W-112616	A69-9001-1271	1	0
2012-10-27 04:42:09	2012-10-27	14:42:09	VR2W-112616	A69-9001-1271	1	0
2012-10-27 04:46:08	2012-10-27	14:46:08	VR2W-112616	A69-9001-1271	1	0
2012-10-27 04:50:49	2012-10-27	14:50:49	VR2W-112616	A69-9001-1271	1	0
2012-10-27 05:17:02	2012-10-27	15:17:02	VR2W-112616	A69-9001-1271	1	0
2012-10-27 05:34:16	2012-10-27	15:34:16	VR2W-112615	A69-9001-1271	1	0
2012-10-27 06:51:24	2012-10-27	16:51:24	VR2W-112616	A69-9001-1271	1	0
2012-10-27 19:33:28	2012-10-28	05:33:28	VR2W-112616	A69-9001-1271	0	0
2012-10-27 19:59:39	2012-10-28	05:59:39	VR2W-112618	A69-9001-1271	0	0
2012-10-27 21:20:33	2012-10-28	07:20:33	VR2W-112616	A69-9001-1271	1	0
2012-10-27 23:55:45	2012-10-28	09:55:45	VR2W-112616	A69-9001-1271	1	0
2012-10-28 03:16:45	2012-10-28	13:16:45	VR2W-112616	A69-9001-1271	1	0
2012-10-28 03:31:11	2012-10-28	13:31:11	VR2W-112616	A69-9001-1271	1	0
2012-10-28 03:35:44	2012-10-28	13:35:44	VR2W-112616	A69-9001-1271	1	0
2012-10-28 03:46:48	2012-10-28	13:46:48	VR2W-112616	A69-9001-1271	1	0
2012-10-28 04:13:37	2012-10-28	14:13:37	VR2W-112616	A69-9001-1271	1	0
2012-10-28 04:26:49	2012-10-28	14:26:49	VR2W-112616	A69-9001-1271	1	0
2012-10-28 04:31:22	2012-10-28	14:31:22	VR2W-112616	A69-9001-1271	1	0
2012-10-28 06:16:55	2012-10-28	16:16:55	VR2W-112616	A69-9001-1271	1	0
2012-10-28 07:02:14	2012-10-28	17:02:14	VR2W-112615	A69-9001-1271	1	0
2012-10-28 07:25:56	2012-10-28	17:25:56	VR2W-112615	A69-9001-1271	1	0
2012-10-28 20:04:24	2012-10-29	06:04:24	VR2W-112618	A69-9001-1271	0	0
2012-10-28 20:45:33	2012-10-29	06:45:33	VR2W-112617	A69-9001-1271	1	0
2012-10-28 21:00:20	2012-10-29	07:00:20	VR2W-112616	A69-9001-1271	1	0
2012-10-28 22:28:06	2012-10-29	08:28:06	VR2W-112616	A69-9001-1271	1	0
2012-10-28 23:01:07	2012-10-29	09:01:07	VR2W-112616	A69-9001-1271	1	0
2012-10-28 23:05:08	2012-10-29	09:05:08	VR2W-112616	A69-9001-1271	1	0
2012-10-29 01:31:51	2012-10-29	11:31:51	VR2W-112616	A69-9001-1271	1	0
2012-10-29 01:40:47	2012-10-29	11:40:47	VR2W-112616	A69-9001-1271	1	0
2012-10-29 03:07:55	2012-10-29	13:07:55	VR2W-112616	A69-9001-1271	1	0
2012-10-29 03:11:30	2012-10-29	13:11:30	VR2W-112616	A69-9001-1271	1	0
2012-10-29 03:59:37	2012-10-29	13:59:37	VR2W-112616	A69-9001-1271	1	0
2012-10-29 04:15:24	2012-10-29	14:15:24	VR2W-112616	A69-9001-1271	1	0
2012-10-29 04:28:27	2012-10-29	14:28:27	VR2W-112616	A69-9001-1271	1	0
2012-10-29 04:32:21	2012-10-29	14:32:21	VR2W-112616	A69-9001-1271	1	0
2012-10-29 04:36:54	2012-10-29	14:36:54	VR2W-112616	A69-9001-1271	1	0
2012-10-29 04:48:05	2012-10-29	14:48:05	VR2W-112616	A69-9001-1271	1	0
2012-10-29 05:19:50	2012-10-29	15:19:50	VR2W-112616	A69-9001-1271	1	0
2012-10-29 05:53:06	2012-10-29	15:53:06	VR2W-112616	A69-9001-1271	1	0
2012-10-29 06:36:08	2012-10-29	16:36:08	VR2W-112616	A69-9001-1271	1	0
2012-10-29 06:40:02	2012-10-29	16:40:02	VR2W-112616	A69-9001-1271	1	0
2012-10-29 07:14:22	2012-10-29	17:14:22	VR2W-112616	A69-9001-1271	1	0
2012-10-29 07:23:06	2012-10-29	17:23:06	VR2W-112616	A69-9001-1271	1	0
2012-10-29 07:30:09	2012-10-29	17:30:09	VR2W-112616	A69-9001-1271	1	0
2012-10-29 07:38:47	2012-10-29	17:38:47	VR2W-112616	A69-9001-1271	1	0
2012-10-29 20:17:48	2012-10-30	06:17:48	VR2W-112618	A69-9001-1271	0	0
2012-10-29 20:21:06	2012-10-30	06:21:06	VR2W-112618	A69-9001-1271	0	0
2012-10-29 20:24:26	2012-10-30	06:24:26	VR2W-112618	A69-9001-1271	0	0
2012-10-29 20:27:52	2012-10-30	06:27:52	VR2W-112618	A69-9001-1271	0	0
2012-10-29 21:20:29	2012-10-30	07:20:29	VR2W-112616	A69-9001-1271	1	0
2012-10-29 21:31:15	2012-10-30	07:31:15	VR2W-112616	A69-9001-1271	1	0
2012-10-29 23:12:38	2012-10-30	09:12:38	VR2W-112616	A69-9001-1271	1	0
2012-10-29 23:44:19	2012-10-30	09:44:19	VR2W-112616	A69-9001-1271	1	0
2012-10-30 01:39:06	2012-10-30	11:39:06	VR2W-112615	A69-9001-1271	1	0
2012-10-30 04:43:41	2012-10-30	14:43:41	VR2W-112616	A69-9001-1271	1	0
2012-10-30 20:29:40	2012-10-31	06:29:40	VR2W-112618	A69-9001-1271	0	0
2012-10-30 20:39:59	2012-10-31	06:39:59	VR2W-112618	A69-9001-1271	1	0
2012-10-30 20:43:51	2012-10-31	06:43:51	VR2W-112618	A69-9001-1271	1	0
2012-10-30 22:24:38	2012-10-31	08:24:38	VR2W-112616	A69-9001-1271	1	0
2012-10-30 22:54:42	2012-10-31	08:54:42	VR2W-112616	A69-9001-1271	1	0
2012-10-30 23:34:10	2012-10-31	09:34:10	VR2W-112616	A69-9001-1271	1	0
2012-10-30 23:39:05	2012-10-31	09:39:05	VR2W-112616	A69-9001-1271	1	0
2012-10-31 03:51:16	2012-10-31	13:51:16	VR2W-112616	A69-9001-1271	1	0
2012-10-31 07:09:16	2012-10-31	17:09:16	VR2W-112616	A69-9001-1271	1	0
2012-10-31 07:45:18	2012-10-31	17:45:18	VR2W-112616	A69-9001-1271	1	0
2012-10-31 07:59:36	2012-10-31	17:59:36	VR2W-112616	A69-9001-1271	1	0
2012-10-31 22:45:17	2012-11-01	08:45:17	VR2W-112616	A69-9001-1271	1	0
2012-10-31 23:14:34	2012-11-01	09:14:34	VR2W-112615	A69-9001-1271	1	0
2012-10-31 23:41:48	2012-11-01	09:41:48	VR2W-112615	A69-9001-1271	1	0
2012-11-01 02:55:11	2012-11-01	12:55:11	VR2W-112615	A69-9001-1271	1	0
2012-11-01 22:40:48	2012-11-02	08:40:48	VR2W-112615	A69-9001-1271	1	0
2012-11-01 22:48:12	2012-11-02	08:48:12	VR2W-112615	A69-9001-1271	1	0
2012-11-01 22:52:39	2012-11-02	08:52:39	VR2W-112615	A69-9001-1271	1	0
2012-11-01 23:09:27	2012-11-02	09:09:27	VR2W-112615	A69-9001-1271	1	0
2012-11-02 00:00:51	2012-11-02	10:00:51	VR2W-112615	A69-9001-1271	1	0
2012-11-02 02:10:38	2012-11-02	12:10:38	VR2W-112616	A69-9001-1271	1	0
2012-11-02 03:12:27	2012-11-02	13:12:27	VR2W-112616	A69-9001-1271	1	0
2012-11-02 03:49:50	2012-11-02	13:49:50	VR2W-112616	A69-9001-1271	1	0
2012-11-02 04:25:56	2012-11-02	14:25:56	VR2W-112616	A69-9001-1271	1	0
2012-11-02 05:36:31	2012-11-02	15:36:31	VR2W-112616	A69-9001-1271	1	0
2012-11-02 05:45:13	2012-11-02	15:45:13	VR2W-112616	A69-9001-1271	1	0
2012-11-02 06:07:25	2012-11-02	16:07:25	VR2W-112616	A69-9001-1271	1	0
2012-11-02 06:19:43	2012-11-02	16:19:43	VR2W-112616	A69-9001-1271	1	0
2012-11-02 07:27:29	2012-11-02	17:27:29	VR2W-112616	A69-9001-1271	1	0
2012-11-02 21:35:41	2012-11-03	07:35:41	VR2W-112615	A69-9001-1271	1	0
2012-11-02 23:06:32	2012-11-03	09:06:32	VR2W-112616	A69-9001-1271	1	0
2012-11-03 01:52:49	2012-11-03	11:52:49	VR2W-112616	A69-9001-1271	1	0
2012-11-03 03:31:57	2012-11-03	13:31:57	VR2W-112616	A69-9001-1271	1	0
2012-11-03 03:44:25	2012-11-03	13:44:25	VR2W-112616	A69-9001-1271	1	0
2012-11-03 06:49:10	2012-11-03	16:49:10	VR2W-112616	A69-9001-1271	1	0
2012-11-03 07:36:25	2012-11-03	17:36:25	VR2W-112616	A69-9001-1271	1	0
2012-11-03 20:34:31	2012-11-04	06:34:31	VR2W-112618	A69-9001-1271	1	0
2012-11-04 03:12:25	2012-11-04	13:12:25	VR2W-112616	A69-9001-1271	1	0
2012-11-04 04:18:34	2012-11-04	14:18:34	VR2W-112616	A69-9001-1271	1	0
2012-11-04 06:41:20	2012-11-04	16:41:20	VR2W-112616	A69-9001-1271	1	0
2012-11-04 06:48:48	2012-11-04	16:48:48	VR2W-112616	A69-9001-1271	1	0
2012-11-04 06:52:11	2012-11-04	16:52:11	VR2W-112616	A69-9001-1271	1	0
2012-11-04 07:42:42	2012-11-04	17:42:42	VR2W-112616	A69-9001-1271	1	0
2012-11-05 03:56:27	2012-11-05	13:56:27	VR2W-112616	A69-9001-1271	1	0
2012-11-05 07:21:35	2012-11-05	17:21:35	VR2W-112617	A69-9001-1271	1	0
2012-11-06 04:09:27	2012-11-06	14:09:27	VR2W-112615	A69-9001-1271	1	0
2012-11-06 04:35:56	2012-11-06	14:35:56	VR2W-112616	A69-9001-1271	1	0
2012-11-06 04:40:37	2012-11-06	14:40:37	VR2W-112616	A69-9001-1271	1	0
2012-11-06 04:49:04	2012-11-06	14:49:04	VR2W-112616	A69-9001-1271	1	0
2012-11-06 20:57:32	2012-11-07	06:57:32	VR2W-112613	A69-9001-1271	1	0
2012-11-06 21:37:48	2012-11-07	07:37:48	VR2W-112615	A69-9001-1271	1	0
2012-11-06 23:48:00	2012-11-07	09:48:00	VR2W-112616	A69-9001-1271	1	0
2012-11-07 01:31:11	2012-11-07	11:31:11	VR2W-112616	A69-9001-1271	1	0
2012-11-07 03:58:00	2012-11-07	13:58:00	VR2W-112616	A69-9001-1271	1	0
2012-11-07 04:33:56	2012-11-07	14:33:56	VR2W-112616	A69-9001-1271	1	0
2012-11-07 04:37:29	2012-11-07	14:37:29	VR2W-112616	A69-9001-1271	1	0
2012-11-07 04:45:46	2012-11-07	14:45:46	VR2W-112616	A69-9001-1271	1	0
2012-11-07 05:06:36	2012-11-07	15:06:36	VR2W-112616	A69-9001-1271	1	0
2012-11-07 05:17:51	2012-11-07	15:17:51	VR2W-112616	A69-9001-1271	1	0
2012-11-07 20:11:15	2012-11-08	06:11:15	VR2W-112615	A69-9001-1271	0	0
2012-11-07 20:27:12	2012-11-08	06:27:12	VR2W-112615	A69-9001-1271	0	0
2012-11-07 20:30:34	2012-11-08	06:30:34	VR2W-112615	A69-9001-1271	1	0
2012-11-07 20:45:17	2012-11-08	06:45:17	VR2W-112615	A69-9001-1271	1	0
2012-11-07 21:25:02	2012-11-08	07:25:02	VR2W-112615	A69-9001-1271	1	0
2012-11-07 21:42:37	2012-11-08	07:42:37	VR2W-112616	A69-9001-1271	1	0
2012-11-08 01:21:35	2012-11-08	11:21:35	VR2W-112615	A69-9001-1271	1	0
2012-11-08 01:30:46	2012-11-08	11:30:46	VR2W-112615	A69-9001-1271	1	0
2012-11-08 01:44:20	2012-11-08	11:44:20	VR2W-112615	A69-9001-1271	1	0
2012-11-08 01:48:49	2012-11-08	11:48:49	VR2W-112615	A69-9001-1271	1	0
2012-11-08 02:02:31	2012-11-08	12:02:31	VR2W-112615	A69-9001-1271	1	0
2012-11-08 02:07:10	2012-11-08	12:07:10	VR2W-112615	A69-9001-1271	1	0
2012-11-08 03:33:34	2012-11-08	13:33:34	VR2W-112616	A69-9001-1271	1	0
2012-11-08 03:36:50	2012-11-08	13:36:50	VR2W-112616	A69-9001-1271	1	0
2012-11-08 04:56:27	2012-11-08	14:56:27	VR2W-112616	A69-9001-1271	1	0
2012-11-08 07:00:27	2012-11-08	17:00:27	VR2W-112616	A69-9001-1271	1	0
2012-11-08 07:04:25	2012-11-08	17:04:25	VR2W-112616	A69-9001-1271	1	0
2012-11-08 21:19:34	2012-11-09	07:19:34	VR2W-112615	A69-9001-1271	1	0
2012-11-08 22:10:50	2012-11-09	08:10:50	VR2W-112615	A69-9001-1271	1	0
2012-11-08 22:30:28	2012-11-09	08:30:28	VR2W-112615	A69-9001-1271	1	0
2012-11-09 00:58:42	2012-11-09	10:58:42	VR2W-112616	A69-9001-1271	1	0
2012-11-09 02:00:56	2012-11-09	12:00:56	VR2W-112616	A69-9001-1271	1	0
2012-11-09 03:10:53	2012-11-09	13:10:53	VR2W-112616	A69-9001-1271	1	0
2012-11-09 04:48:06	2012-11-09	14:48:06	VR2W-112616	A69-9001-1271	1	0
2012-11-09 04:52:02	2012-11-09	14:52:02	VR2W-112616	A69-9001-1271	1	0
2012-11-09 05:27:46	2012-11-09	15:27:46	VR2W-112615	A69-9001-1271	1	0
2012-11-09 06:08:14	2012-11-09	16:08:14	VR2W-112616	A69-9001-1271	1	0
2012-11-09 06:24:26	2012-11-09	16:24:26	VR2W-112615	A69-9001-1271	1	0
2012-11-09 06:48:55	2012-11-09	16:48:55	VR2W-112616	A69-9001-1271	1	0
2012-11-09 07:01:13	2012-11-09	17:01:13	VR2W-112616	A69-9001-1271	1	0
2012-11-09 08:09:12	2012-11-09	18:09:12	VR2W-112615	A69-9001-1271	1	0
