# Supplementary material for: Simulated Macro-Algal Outbreak Triggers a Large-Scale Response on Coral Reefs
Source: PLoS One. 2015 Jul 14;10(7):e0132895. doi: 10.1371/journal.pone.0132895 (PMC4501832; doi:10.1371/journal.pone.0132895)
Supplement: S1 Dataset — Data has been separated into three sub-folders; video data, visual transect data and individual fishes’ acoustic detection data. (ZIP) [file pone.0132895.s001.zip › Raw Data/Spatial/Scarid/Processed/Worked/1272MS.xlsx]

## Sheet: Sheet1
Day/night code	1
Count of Day/night code	Column Labels
Row Labels	VR2W-112616	VR2W-112618	Grand Total
0	0.925926	0.0740741	1
2012-10-27	1	0	1
2012-10-28	0.8	0.2	1
2012-10-29	0.8	0.2	1
2012-10-30	1	0	1
2012-10-31	1	0	1
2012-11-01	1	0	1
2012-11-02	1	0	1
2012-11-03	1	0	1
2012-11-04	1	0	1
2012-11-05	0.888889	0.111111	1
2012-11-06	1	0	1
2012-11-08	1	0	1
2012-11-09	0.5	0.5	1
1	0.956522	0.0434783	1
2012-10-13	1	0	1
2012-10-15	1	0	1
2012-10-16	1	0	1
2012-10-17	1	0	1
2012-10-18	0.75	0.25	1
2012-10-19	1	0	1
2012-10-20	0	1	1
2012-10-21	1	0	1
2012-10-22	1	0	1
2012-10-23	1	0	1
2012-10-25	1	0	1
2012-10-26	1	0	1
Grand Total	0.94	0.06	1

## Sheet: 1272MS.csv
ï»¿Date and Time (UTC)	date	time	Receiver	Transmitter	Day/night code	Treatment code		min	max
2012-10-13 00:15:29	2012-10-13	10:15:29	VR2W-112616	A69-9001-1272	1	1		2012-10-12	2012-10-26
2012-10-13 00:39:31	2012-10-13	10:39:31	VR2W-112616	A69-9001-1272	1	1
2012-10-13 00:47:57	2012-10-13	10:47:57	VR2W-112616	A69-9001-1272	1	1
2012-10-14 22:53:37	2012-10-15	08:53:37	VR2W-112616	A69-9001-1272	1	1
2012-10-15 00:20:17	2012-10-15	10:20:17	VR2W-112616	A69-9001-1272	1	1
2012-10-15 04:12:41	2012-10-15	14:12:41	VR2W-112616	A69-9001-1272	1	1
2012-10-15 04:58:17	2012-10-15	14:58:17	VR2W-112616	A69-9001-1272	1	1
2012-10-15 23:26:14	2012-10-16	09:26:14	VR2W-112616	A69-9001-1272	1	1
2012-10-15 23:42:01	2012-10-16	09:42:01	VR2W-112616	A69-9001-1272	1	1
2012-10-15 23:45:19	2012-10-16	09:45:19	VR2W-112616	A69-9001-1272	1	1
2012-10-15 23:55:38	2012-10-16	09:55:38	VR2W-112616	A69-9001-1272	1	1
2012-10-16 00:40:56	2012-10-16	10:40:56	VR2W-112616	A69-9001-1272	1	1
2012-10-16 01:23:20	2012-10-16	11:23:20	VR2W-112616	A69-9001-1272	1	1
2012-10-16 01:46:05	2012-10-16	11:46:05	VR2W-112616	A69-9001-1272	1	1
2012-10-16 02:07:28	2012-10-16	12:07:28	VR2W-112616	A69-9001-1272	1	1
2012-10-16 02:24:59	2012-10-16	12:24:59	VR2W-112616	A69-9001-1272	1	1
2012-10-16 02:39:44	2012-10-16	12:39:44	VR2W-112616	A69-9001-1272	1	1
2012-10-16 02:47:20	2012-10-16	12:47:20	VR2W-112616	A69-9001-1272	1	1
2012-10-17 01:05:39	2012-10-17	11:05:39	VR2W-112616	A69-9001-1272	1	1
2012-10-17 01:28:21	2012-10-17	11:28:21	VR2W-112616	A69-9001-1272	1	1
2012-10-18 00:43:10	2012-10-18	10:43:10	VR2W-112616	A69-9001-1272	1	1
2012-10-18 03:05:44	2012-10-18	13:05:44	VR2W-112616	A69-9001-1272	1	1
2012-10-18 05:56:43	2012-10-18	15:56:43	VR2W-112616	A69-9001-1272	1	1
2012-10-18 07:16:38	2012-10-18	17:16:38	VR2W-112618	A69-9001-1272	1	1
2012-10-19 05:30:12	2012-10-19	15:30:12	VR2W-112616	A69-9001-1272	1	1
2012-10-19 05:47:17	2012-10-19	15:47:17	VR2W-112616	A69-9001-1272	1	1
2012-10-20 07:08:02	2012-10-20	17:08:02	VR2W-112618	A69-9001-1272	1	1
2012-10-21 01:54:56	2012-10-21	11:54:56	VR2W-112616	A69-9001-1272	1	1
2012-10-21 03:15:16	2012-10-21	13:15:16	VR2W-112616	A69-9001-1272	1	1
2012-10-21 22:25:00	2012-10-22	08:25:00	VR2W-112616	A69-9001-1272	1	1
2012-10-22 01:45:42	2012-10-22	11:45:42	VR2W-112616	A69-9001-1272	1	1
2012-10-22 05:28:22	2012-10-22	15:28:22	VR2W-112616	A69-9001-1272	1	1
2012-10-23 02:45:12	2012-10-23	12:45:12	VR2W-112616	A69-9001-1272	1	1
2012-10-23 03:35:01	2012-10-23	13:35:01	VR2W-112616	A69-9001-1272	1	1
2012-10-25 02:44:54	2012-10-25	12:44:54	VR2W-112616	A69-9001-1272	1	1
2012-10-25 02:55:53	2012-10-25	12:55:53	VR2W-112616	A69-9001-1272	1	1
2012-10-25 05:06:02	2012-10-25	15:06:02	VR2W-112616	A69-9001-1272	1	1
2012-10-25 07:03:41	2012-10-25	17:03:41	VR2W-112616	A69-9001-1272	1	1
2012-10-25 07:18:19	2012-10-25	17:18:19	VR2W-112616	A69-9001-1272	1	1
2012-10-25 22:05:37	2012-10-26	08:05:37	VR2W-112616	A69-9001-1272	1	1
2012-10-25 23:15:10	2012-10-26	09:15:10	VR2W-112616	A69-9001-1272	1	1
2012-10-26 02:05:45	2012-10-26	12:05:45	VR2W-112616	A69-9001-1272	1	1
2012-10-26 03:02:47	2012-10-26	13:02:47	VR2W-112616	A69-9001-1272	1	1
2012-10-26 03:25:04	2012-10-26	13:25:04	VR2W-112616	A69-9001-1272	1	1
2012-10-26 06:09:23	2012-10-26	16:09:23	VR2W-112616	A69-9001-1272	1	1
2012-10-26 07:34:44	2012-10-26	17:34:44	VR2W-112616	A69-9001-1272	1	1
2012-10-27 05:47:16	2012-10-27	15:47:16	VR2W-112616	A69-9001-1272	1	0
2012-10-27 06:15:11	2012-10-27	16:15:11	VR2W-112616	A69-9001-1272	1	0
2012-10-27 22:44:01	2012-10-28	08:44:01	VR2W-112616	A69-9001-1272	1	0
2012-10-27 23:00:30	2012-10-28	09:00:30	VR2W-112616	A69-9001-1272	1	0
2012-10-27 23:13:41	2012-10-28	09:13:41	VR2W-112616	A69-9001-1272	1	0
2012-10-28 06:43:47	2012-10-28	16:43:47	VR2W-112616	A69-9001-1272	1	0
2012-10-28 07:20:20	2012-10-28	17:20:20	VR2W-112618	A69-9001-1272	1	0
2012-10-28 22:38:06	2012-10-29	08:38:06	VR2W-112616	A69-9001-1272	1	0
2012-10-28 23:19:34	2012-10-29	09:19:34	VR2W-112616	A69-9001-1272	1	0
2012-10-29 00:20:25	2012-10-29	10:20:25	VR2W-112616	A69-9001-1272	1	0
2012-10-29 05:43:37	2012-10-29	15:43:37	VR2W-112616	A69-9001-1272	1	0
2012-10-29 07:26:34	2012-10-29	17:26:34	VR2W-112618	A69-9001-1272	1	0
2012-10-29 22:35:51	2012-10-30	08:35:51	VR2W-112616	A69-9001-1272	1	0
2012-10-29 23:08:00	2012-10-30	09:08:00	VR2W-112616	A69-9001-1272	1	0
2012-10-30 23:38:46	2012-10-31	09:38:46	VR2W-112616	A69-9001-1272	1	0
2012-10-30 23:43:14	2012-10-31	09:43:14	VR2W-112616	A69-9001-1272	1	0
2012-10-31 00:10:24	2012-10-31	10:10:24	VR2W-112616	A69-9001-1272	1	0
2012-10-31 01:03:06	2012-10-31	11:03:06	VR2W-112616	A69-9001-1272	1	0
2012-10-31 02:44:16	2012-10-31	12:44:16	VR2W-112616	A69-9001-1272	1	0
2012-10-31 03:03:48	2012-10-31	13:03:48	VR2W-112616	A69-9001-1272	1	0
2012-10-31 23:02:56	2012-11-01	09:02:56	VR2W-112616	A69-9001-1272	1	0
2012-11-01 01:02:49	2012-11-01	11:02:49	VR2W-112616	A69-9001-1272	1	0
2012-11-01 23:46:30	2012-11-02	09:46:30	VR2W-112616	A69-9001-1272	1	0
2012-11-02 01:45:28	2012-11-02	11:45:28	VR2W-112616	A69-9001-1272	1	0
2012-11-02 02:19:27	2012-11-02	12:19:27	VR2W-112616	A69-9001-1272	1	0
2012-11-02 03:16:13	2012-11-02	13:16:13	VR2W-112616	A69-9001-1272	1	0
2012-11-02 03:39:43	2012-11-02	13:39:43	VR2W-112616	A69-9001-1272	1	0
2012-11-02 03:57:34	2012-11-02	13:57:34	VR2W-112616	A69-9001-1272	1	0
2012-11-02 04:42:02	2012-11-02	14:42:02	VR2W-112616	A69-9001-1272	1	0
2012-11-02 06:46:31	2012-11-02	16:46:31	VR2W-112616	A69-9001-1272	1	0
2012-11-02 20:16:40	2012-11-03	06:16:40	VR2W-112616	A69-9001-1272	0	0
2012-11-02 22:54:16	2012-11-03	08:54:16	VR2W-112616	A69-9001-1272	1	0
2012-11-03 00:03:48	2012-11-03	10:03:48	VR2W-112616	A69-9001-1272	1	0
2012-11-03 03:05:56	2012-11-03	13:05:56	VR2W-112616	A69-9001-1272	1	0
2012-11-03 03:37:01	2012-11-03	13:37:01	VR2W-112616	A69-9001-1272	1	0
2012-11-03 20:56:38	2012-11-04	06:56:38	VR2W-112616	A69-9001-1272	1	0
2012-11-03 22:49:03	2012-11-04	08:49:03	VR2W-112616	A69-9001-1272	1	0
2012-11-04 00:45:25	2012-11-04	10:45:25	VR2W-112616	A69-9001-1272	1	0
2012-11-04 00:48:54	2012-11-04	10:48:54	VR2W-112616	A69-9001-1272	1	0
2012-11-04 00:52:35	2012-11-04	10:52:35	VR2W-112616	A69-9001-1272	1	0
2012-11-04 04:21:29	2012-11-04	14:21:29	VR2W-112616	A69-9001-1272	1	0
2012-11-04 06:31:07	2012-11-04	16:31:07	VR2W-112616	A69-9001-1272	1	0
2012-11-04 21:23:06	2012-11-05	07:23:06	VR2W-112618	A69-9001-1272	1	0
2012-11-04 23:12:11	2012-11-05	09:12:11	VR2W-112616	A69-9001-1272	1	0
2012-11-05 01:56:16	2012-11-05	11:56:16	VR2W-112616	A69-9001-1272	1	0
2012-11-05 02:37:55	2012-11-05	12:37:55	VR2W-112616	A69-9001-1272	1	0
2012-11-05 02:58:15	2012-11-05	12:58:15	VR2W-112616	A69-9001-1272	1	0
2012-11-05 03:15:56	2012-11-05	13:15:56	VR2W-112616	A69-9001-1272	1	0
2012-11-05 06:08:24	2012-11-05	16:08:24	VR2W-112616	A69-9001-1272	1	0
2012-11-05 06:31:44	2012-11-05	16:31:44	VR2W-112616	A69-9001-1272	1	0
2012-11-05 06:44:36	2012-11-05	16:44:36	VR2W-112616	A69-9001-1272	1	0
2012-11-06 00:22:27	2012-11-06	10:22:27	VR2W-112616	A69-9001-1272	1	0
2012-11-08 02:21:37	2012-11-08	12:21:37	VR2W-112616	A69-9001-1272	1	0
2012-11-09 04:09:11	2012-11-09	14:09:11	VR2W-112616	A69-9001-1272	1	0
2012-11-09 07:22:03	2012-11-09	17:22:03	VR2W-112618	A69-9001-1272	1	0
