# Supplementary material for: Simulated Macro-Algal Outbreak Triggers a Large-Scale Response on Coral Reefs
Source: PLoS One. 2015 Jul 14;10(7):e0132895. doi: 10.1371/journal.pone.0132895 (PMC4501832; doi:10.1371/journal.pone.0132895)
Supplement: S1 Dataset — Data has been separated into three sub-folders; video data, visual transect data and individual fishes’ acoustic detection data. (ZIP) [file pone.0132895.s001.zip › Raw Data/Spatial/Scarid/Processed/Worked/1274MS.xlsx]

## Sheet: Sheet1
Day/night code	1
Count of Day/night code	Column Labels
Row Labels	VR2W-112610	VR2W-112611	VR2W-112612	VR2W-112613	VR2W-112614	VR2W-112615	VR2W-112616	Grand Total
0	0.655172	0.0689655	0.0689655	0.0344828	0.103448	0	0.0689655	1
2012-10-27	0.333333	0	0	0.333333	0.333333	0	0	1
2012-10-29	0.333333	0	0	0	0	0	0.666667	1
2012-10-30	0.714286	0	0.142857	0	0.142857	0	0	1
2012-10-31	1	0	0	0	0	0	0	1
2012-11-01	0.666667	0.333333	0	0	0	0	0	1
2012-11-02	0	1	0	0	0	0	0	1
2012-11-03	1	0	0	0	0	0	0	1
2012-11-04	1	0	0	0	0	0	0	1
2012-11-05	0	0	0.5	0	0.5	0	0	1
2012-11-06	1	0	0	0	0	0	0	1
1	0.6	0.0285714	0.0857143	0.171429	0.0857143	0.0285714	0	1
2012-10-12	0.5	0	0	0.25	0.25	0	0	1
2012-10-13	1	0	0	0	0	0	0	1
2012-10-14	0.4	0	0	0.6	0	0	0	1
2012-10-15	0.666667	0.166667	0	0	0.166667	0	0	1
2012-10-16	1	0	0	0	0	0	0	1
2012-10-18	1	0	0	0	0	0	0	1
2012-10-19	1	0	0	0	0	0	0	1
2012-10-20	1	0	0	0	0	0	0	1
2012-10-21	0.25	0	0.25	0.25	0.25	0	0	1
2012-10-22	0	0	0.5	0	0	0.5	0	1
2012-10-24	0.5	0	0	0.5	0	0	0	1
2012-10-25	0.666667	0	0.333333	0	0	0	0	1
2012-10-26	1	0	0	0	0	0	0	1
Grand Total	0.625	0.046875	0.078125	0.109375	0.09375	0.015625	0.03125	1

## Sheet: 1274MS.csv
ï»¿Date and Time (UTC)	date	time	Receiver	Transmitter	Day/night code	Treatment code		min	max
2012-10-11 20:47:24	2012-10-12	06:47:24	VR2W-112614	A69-9001-1274	1	1		2012-10-12	2012-10-26
2012-10-11 21:59:44	2012-10-12	07:59:44	VR2W-112613	A69-9001-1274	1	1
2012-10-12 02:08:49	2012-10-12	12:08:49	VR2W-112610	A69-9001-1274	1	1
2012-10-12 03:16:54	2012-10-12	13:16:54	VR2W-112610	A69-9001-1274	1	1
2012-10-13 01:57:18	2012-10-13	11:57:18	VR2W-112610	A69-9001-1274	1	1
2012-10-13 20:39:53	2012-10-14	06:39:53	VR2W-112613	A69-9001-1274	1	1
2012-10-13 20:43:14	2012-10-14	06:43:14	VR2W-112613	A69-9001-1274	1	1
2012-10-13 20:46:41	2012-10-14	06:46:41	VR2W-112613	A69-9001-1274	1	1
2012-10-14 03:31:42	2012-10-14	13:31:42	VR2W-112610	A69-9001-1274	1	1
2012-10-14 04:10:01	2012-10-14	14:10:01	VR2W-112610	A69-9001-1274	1	1
2012-10-14 20:13:30	2012-10-15	06:13:30	VR2W-112610	A69-9001-1274	0	1
2012-10-14 20:17:07	2012-10-15	06:17:07	VR2W-112610	A69-9001-1274	0	1
2012-10-14 20:41:38	2012-10-15	06:41:38	VR2W-112611	A69-9001-1274	1	1
2012-10-14 21:12:36	2012-10-15	07:12:36	VR2W-112614	A69-9001-1274	1	1
2012-10-15 01:09:40	2012-10-15	11:09:40	VR2W-112610	A69-9001-1274	1	1
2012-10-15 03:00:14	2012-10-15	13:00:14	VR2W-112610	A69-9001-1274	1	1
2012-10-15 04:46:20	2012-10-15	14:46:20	VR2W-112610	A69-9001-1274	1	1
2012-10-15 05:00:55	2012-10-15	15:00:55	VR2W-112610	A69-9001-1274	1	1
2012-10-16 04:38:20	2012-10-16	14:38:20	VR2W-112610	A69-9001-1274	1	1
2012-10-16 04:56:52	2012-10-16	14:56:52	VR2W-112610	A69-9001-1274	1	1
2012-10-16 05:50:18	2012-10-16	15:50:18	VR2W-112610	A69-9001-1274	1	1
2012-10-18 06:45:14	2012-10-18	16:45:14	VR2W-112610	A69-9001-1274	1	1
2012-10-18 06:48:38	2012-10-18	16:48:38	VR2W-112610	A69-9001-1274	1	1
2012-10-19 03:59:04	2012-10-19	13:59:04	VR2W-112610	A69-9001-1274	1	1
2012-10-20 07:11:21	2012-10-20	17:11:21	VR2W-112610	A69-9001-1274	1	1
2012-10-20 21:04:53	2012-10-21	07:04:53	VR2W-112614	A69-9001-1274	1	1
2012-10-20 21:13:05	2012-10-21	07:13:05	VR2W-112613	A69-9001-1274	1	1
2012-10-20 21:51:48	2012-10-21	07:51:48	VR2W-112612	A69-9001-1274	1	1
2012-10-20 23:57:02	2012-10-21	09:57:02	VR2W-112610	A69-9001-1274	1	1
2012-10-21 20:51:18	2012-10-22	06:51:18	VR2W-112615	A69-9001-1274	1	1
2012-10-21 21:16:12	2012-10-22	07:16:12	VR2W-112612	A69-9001-1274	1	1
2012-10-22 20:01:17	2012-10-23	06:01:17	VR2W-112610	A69-9001-1274	0	1
2012-10-23 20:10:56	2012-10-24	06:10:56	VR2W-112610	A69-9001-1274	0	1
2012-10-23 20:56:26	2012-10-24	06:56:26	VR2W-112613	A69-9001-1274	1	1
2012-10-24 02:48:06	2012-10-24	12:48:06	VR2W-112610	A69-9001-1274	1	1
2012-10-24 20:30:13	2012-10-25	06:30:13	VR2W-112610	A69-9001-1274	1	1
2012-10-24 20:54:02	2012-10-25	06:54:02	VR2W-112612	A69-9001-1274	1	1
2012-10-25 02:10:31	2012-10-25	12:10:31	VR2W-112610	A69-9001-1274	1	1
2012-10-25 20:08:26	2012-10-26	06:08:26	VR2W-112610	A69-9001-1274	0	1
2012-10-26 04:57:38	2012-10-26	14:57:38	VR2W-112610	A69-9001-1274	1	1
2012-10-26 21:07:48	2012-10-27	07:07:48	VR2W-112614	A69-9001-1274	1	0
2012-10-26 21:16:30	2012-10-27	07:16:30	VR2W-112613	A69-9001-1274	1	0
2012-10-27 01:30:58	2012-10-27	11:30:58	VR2W-112610	A69-9001-1274	1	0
2012-10-28 20:39:23	2012-10-29	06:39:23	VR2W-112610	A69-9001-1274	1	0
2012-10-28 21:03:49	2012-10-29	07:03:49	VR2W-112616	A69-9001-1274	1	0
2012-10-28 21:40:35	2012-10-29	07:40:35	VR2W-112616	A69-9001-1274	1	0
2012-10-29 20:45:48	2012-10-30	06:45:48	VR2W-112610	A69-9001-1274	1	0
2012-10-29 21:23:39	2012-10-30	07:23:39	VR2W-112612	A69-9001-1274	1	0
2012-10-29 21:45:54	2012-10-30	07:45:54	VR2W-112614	A69-9001-1274	1	0
2012-10-30 06:53:05	2012-10-30	16:53:05	VR2W-112610	A69-9001-1274	1	0
2012-10-30 06:57:49	2012-10-30	16:57:49	VR2W-112610	A69-9001-1274	1	0
2012-10-30 07:09:43	2012-10-30	17:09:43	VR2W-112610	A69-9001-1274	1	0
2012-10-30 07:23:12	2012-10-30	17:23:12	VR2W-112610	A69-9001-1274	1	0
2012-10-30 21:08:16	2012-10-31	07:08:16	VR2W-112610	A69-9001-1274	1	0
2012-10-31 00:14:50	2012-10-31	10:14:50	VR2W-112610	A69-9001-1274	1	0
2012-10-31 21:06:40	2012-11-01	07:06:40	VR2W-112611	A69-9001-1274	1	0
2012-11-01 02:57:29	2012-11-01	12:57:29	VR2W-112610	A69-9001-1274	1	0
2012-11-01 03:17:54	2012-11-01	13:17:54	VR2W-112610	A69-9001-1274	1	0
2012-11-01 22:47:46	2012-11-02	08:47:46	VR2W-112611	A69-9001-1274	1	0
2012-11-02 20:39:23	2012-11-03	06:39:23	VR2W-112610	A69-9001-1274	1	0
2012-11-02 20:56:10	2012-11-03	06:56:10	VR2W-112610	A69-9001-1274	1	0
2012-11-02 21:09:42	2012-11-03	07:09:42	VR2W-112610	A69-9001-1274	1	0
2012-11-02 23:40:48	2012-11-03	09:40:48	VR2W-112610	A69-9001-1274	1	0
2012-11-03 02:09:18	2012-11-03	12:09:18	VR2W-112610	A69-9001-1274	1	0
2012-11-03 20:32:04	2012-11-04	06:32:04	VR2W-112610	A69-9001-1274	1	0
2012-11-03 20:35:26	2012-11-04	06:35:26	VR2W-112610	A69-9001-1274	1	0
2012-11-04 21:26:21	2012-11-05	07:26:21	VR2W-112614	A69-9001-1274	1	0
2012-11-04 22:08:02	2012-11-05	08:08:02	VR2W-112612	A69-9001-1274	1	0
2012-11-05 22:20:30	2012-11-06	08:20:30	VR2W-112610	A69-9001-1274	1	0
