# Supplementary material for: Simulated Macro-Algal Outbreak Triggers a Large-Scale Response on Coral Reefs
Source: PLoS One. 2015 Jul 14;10(7):e0132895. doi: 10.1371/journal.pone.0132895 (PMC4501832; doi:10.1371/journal.pone.0132895)
Supplement: S1 Dataset — Data has been separated into three sub-folders; video data, visual transect data and individual fishes’ acoustic detection data. (ZIP) [file pone.0132895.s001.zip › Raw Data/Spatial/Scarid/Processed/Worked/6488TS.xlsx]

## Sheet: Sheet1
Day/night code	(All)
Count of Day/night code	Column Labels
Row Labels	VR2W-105219	VR2W-105221	Grand Total
0	0.992308	0.00769231	1
2012-10-27	1	0	1
2012-10-28	1	0	1
2012-10-29	1	0	1
2012-10-30	1	0	1
2012-10-31	1	0	1
2012-11-01	1	0	1
2012-11-02	1	0	1
2012-11-03	0.916667	0.0833333	1
2012-11-04	1	0	1
2012-11-05	1	0	1
2012-11-06	1	0	1
2012-11-07	1	0	1
2012-11-08	1	0	1
2012-11-09	1	0	1
1	0.990415	0.00958466	1
2012-10-12	1	0	1
2012-10-13	1	0	1
2012-10-14	0.962963	0.037037	1
2012-10-15	1	0	1
2012-10-16	0.958333	0.0416667	1
2012-10-17	1	0	1
2012-10-18	0.95	0.05	1
2012-10-19	1	0	1
2012-10-20	1	0	1
2012-10-21	1	0	1
2012-10-22	1	0	1
2012-10-23	1	0	1
2012-10-24	1	0	1
2012-10-25	1	0	1
2012-10-26	1	0	1
Grand Total	0.990971	0.00902935	1

## Sheet: 6488TS.csv
ï»¿Date and Time (UTC)	date	time	Receiver	Transmitter	Day/night code	Treatment code		min	max
2012-10-11 19:50:52	2012-10-12	05:50:52	VR2W-105219	A69-1601-6488	0	1		2012-10-12	2012-10-26
2012-10-11 20:16:36	2012-10-12	06:16:36	VR2W-105219	A69-1601-6488	0	1
2012-10-11 20:29:32	2012-10-12	06:29:32	VR2W-105219	A69-1601-6488	0	1
2012-10-11 20:33:21	2012-10-12	06:33:21	VR2W-105219	A69-1601-6488	1	1
2012-10-11 20:37:45	2012-10-12	06:37:45	VR2W-105219	A69-1601-6488	1	1
2012-10-11 20:41:39	2012-10-12	06:41:39	VR2W-105219	A69-1601-6488	1	1
2012-10-11 20:46:12	2012-10-12	06:46:12	VR2W-105219	A69-1601-6488	1	1
2012-10-11 20:50:24	2012-10-12	06:50:24	VR2W-105219	A69-1601-6488	1	1
2012-10-11 20:57:41	2012-10-12	06:57:41	VR2W-105219	A69-1601-6488	1	1
2012-10-11 21:05:44	2012-10-12	07:05:44	VR2W-105219	A69-1601-6488	1	1
2012-10-11 21:09:57	2012-10-12	07:09:57	VR2W-105219	A69-1601-6488	1	1
2012-10-11 21:13:30	2012-10-12	07:13:30	VR2W-105219	A69-1601-6488	1	1
2012-10-11 21:21:47	2012-10-12	07:21:47	VR2W-105219	A69-1601-6488	1	1
2012-10-11 21:25:46	2012-10-12	07:25:46	VR2W-105219	A69-1601-6488	1	1
2012-10-12 00:04:13	2012-10-12	10:04:13	VR2W-105219	A69-1601-6488	1	1
2012-10-12 00:36:05	2012-10-12	10:36:05	VR2W-105219	A69-1601-6488	1	1
2012-10-12 00:40:44	2012-10-12	10:40:44	VR2W-105219	A69-1601-6488	1	1
2012-10-12 00:57:36	2012-10-12	10:57:36	VR2W-105219	A69-1601-6488	1	1
2012-10-12 01:07:51	2012-10-12	11:07:51	VR2W-105219	A69-1601-6488	1	1
2012-10-12 01:11:42	2012-10-12	11:11:42	VR2W-105219	A69-1601-6488	1	1
2012-10-12 01:29:56	2012-10-12	11:29:56	VR2W-105219	A69-1601-6488	1	1
2012-10-12 01:34:42	2012-10-12	11:34:42	VR2W-105219	A69-1601-6488	1	1
2012-10-12 02:05:56	2012-10-12	12:05:56	VR2W-105219	A69-1601-6488	1	1
2012-10-12 02:29:46	2012-10-12	12:29:46	VR2W-105219	A69-1601-6488	1	1
2012-10-12 03:01:39	2012-10-12	13:01:39	VR2W-105219	A69-1601-6488	1	1
2012-10-12 03:05:12	2012-10-12	13:05:12	VR2W-105219	A69-1601-6488	1	1
2012-10-12 03:31:28	2012-10-12	13:31:28	VR2W-105219	A69-1601-6488	1	1
2012-10-12 03:49:56	2012-10-12	13:49:56	VR2W-105219	A69-1601-6488	1	1
2012-10-12 03:54:30	2012-10-12	13:54:30	VR2W-105219	A69-1601-6488	1	1
2012-10-12 19:49:50	2012-10-13	05:49:50	VR2W-105219	A69-1601-6488	0	1
2012-10-12 19:57:23	2012-10-13	05:57:23	VR2W-105219	A69-1601-6488	0	1
2012-10-12 23:37:22	2012-10-13	09:37:22	VR2W-105219	A69-1601-6488	1	1
2012-10-13 00:18:03	2012-10-13	10:18:03	VR2W-105219	A69-1601-6488	1	1
2012-10-13 00:36:31	2012-10-13	10:36:31	VR2W-105219	A69-1601-6488	1	1
2012-10-13 00:47:46	2012-10-13	10:47:46	VR2W-105219	A69-1601-6488	1	1
2012-10-13 01:21:06	2012-10-13	11:21:06	VR2W-105219	A69-1601-6488	1	1
2012-10-13 01:25:31	2012-10-13	11:25:31	VR2W-105219	A69-1601-6488	1	1
2012-10-13 01:34:03	2012-10-13	11:34:03	VR2W-105219	A69-1601-6488	1	1
2012-10-13 01:46:23	2012-10-13	11:46:23	VR2W-105219	A69-1601-6488	1	1
2012-10-13 01:54:00	2012-10-13	11:54:00	VR2W-105219	A69-1601-6488	1	1
2012-10-13 02:19:44	2012-10-13	12:19:44	VR2W-105219	A69-1601-6488	1	1
2012-10-13 02:28:06	2012-10-13	12:28:06	VR2W-105219	A69-1601-6488	1	1
2012-10-13 02:54:05	2012-10-13	12:54:05	VR2W-105219	A69-1601-6488	1	1
2012-10-13 03:09:42	2012-10-13	13:09:42	VR2W-105219	A69-1601-6488	1	1
2012-10-13 03:18:05	2012-10-13	13:18:05	VR2W-105219	A69-1601-6488	1	1
2012-10-13 03:22:11	2012-10-13	13:22:11	VR2W-105219	A69-1601-6488	1	1
2012-10-13 03:28:50	2012-10-13	13:28:50	VR2W-105219	A69-1601-6488	1	1
2012-10-13 03:43:30	2012-10-13	13:43:30	VR2W-105219	A69-1601-6488	1	1
2012-10-13 03:47:03	2012-10-13	13:47:03	VR2W-105219	A69-1601-6488	1	1
2012-10-13 03:59:15	2012-10-13	13:59:15	VR2W-105219	A69-1601-6488	1	1
2012-10-13 04:03:53	2012-10-13	14:03:53	VR2W-105219	A69-1601-6488	1	1
2012-10-13 04:08:17	2012-10-13	14:08:17	VR2W-105219	A69-1601-6488	1	1
2012-10-13 04:27:58	2012-10-13	14:27:58	VR2W-105219	A69-1601-6488	1	1
2012-10-13 04:36:55	2012-10-13	14:36:55	VR2W-105219	A69-1601-6488	1	1
2012-10-13 04:46:40	2012-10-13	14:46:40	VR2W-105219	A69-1601-6488	1	1
2012-10-13 07:55:42	2012-10-13	17:55:42	VR2W-105219	A69-1601-6488	1	1
2012-10-13 07:59:03	2012-10-13	17:59:03	VR2W-105219	A69-1601-6488	1	1
2012-10-13 19:54:03	2012-10-14	05:54:03	VR2W-105219	A69-1601-6488	0	1
2012-10-13 21:34:31	2012-10-14	07:34:31	VR2W-105221	A69-1601-6488	1	1
2012-10-13 21:44:35	2012-10-14	07:44:35	VR2W-105219	A69-1601-6488	1	1
2012-10-13 23:36:17	2012-10-14	09:36:17	VR2W-105219	A69-1601-6488	1	1
2012-10-14 00:16:41	2012-10-14	10:16:41	VR2W-105219	A69-1601-6488	1	1
2012-10-14 01:06:01	2012-10-14	11:06:01	VR2W-105219	A69-1601-6488	1	1
2012-10-14 01:24:29	2012-10-14	11:24:29	VR2W-105219	A69-1601-6488	1	1
2012-10-14 02:21:12	2012-10-14	12:21:12	VR2W-105219	A69-1601-6488	1	1
2012-10-14 02:28:15	2012-10-14	12:28:15	VR2W-105219	A69-1601-6488	1	1
2012-10-14 02:50:18	2012-10-14	12:50:18	VR2W-105219	A69-1601-6488	1	1
2012-10-14 03:04:57	2012-10-14	13:04:57	VR2W-105219	A69-1601-6488	1	1
2012-10-14 03:09:46	2012-10-14	13:09:46	VR2W-105219	A69-1601-6488	1	1
2012-10-14 03:38:14	2012-10-14	13:38:14	VR2W-105219	A69-1601-6488	1	1
2012-10-14 03:46:37	2012-10-14	13:46:37	VR2W-105219	A69-1601-6488	1	1
2012-10-14 03:57:28	2012-10-14	13:57:28	VR2W-105219	A69-1601-6488	1	1
2012-10-14 04:01:02	2012-10-14	14:01:02	VR2W-105219	A69-1601-6488	1	1
2012-10-14 04:04:58	2012-10-14	14:04:58	VR2W-105219	A69-1601-6488	1	1
2012-10-14 04:42:37	2012-10-14	14:42:37	VR2W-105219	A69-1601-6488	1	1
2012-10-14 04:52:07	2012-10-14	14:52:07	VR2W-105219	A69-1601-6488	1	1
2012-10-14 04:56:38	2012-10-14	14:56:38	VR2W-105219	A69-1601-6488	1	1
2012-10-14 05:19:31	2012-10-14	15:19:31	VR2W-105219	A69-1601-6488	1	1
2012-10-14 05:23:46	2012-10-14	15:23:46	VR2W-105219	A69-1601-6488	1	1
2012-10-14 05:31:17	2012-10-14	15:31:17	VR2W-105219	A69-1601-6488	1	1
2012-10-14 05:35:54	2012-10-14	15:35:54	VR2W-105219	A69-1601-6488	1	1
2012-10-14 05:40:14	2012-10-14	15:40:14	VR2W-105219	A69-1601-6488	1	1
2012-10-14 06:18:50	2012-10-14	16:18:50	VR2W-105219	A69-1601-6488	1	1
2012-10-14 06:45:37	2012-10-14	16:45:37	VR2W-105219	A69-1601-6488	1	1
2012-10-14 20:33:57	2012-10-15	06:33:57	VR2W-105219	A69-1601-6488	1	1
2012-10-14 20:37:58	2012-10-15	06:37:58	VR2W-105219	A69-1601-6488	1	1
2012-10-15 02:20:58	2012-10-15	12:20:58	VR2W-105219	A69-1601-6488	1	1
2012-10-15 02:25:00	2012-10-15	12:25:00	VR2W-105219	A69-1601-6488	1	1
2012-10-15 02:38:59	2012-10-15	12:38:59	VR2W-105219	A69-1601-6488	1	1
2012-10-15 02:46:19	2012-10-15	12:46:19	VR2W-105219	A69-1601-6488	1	1
2012-10-15 02:56:14	2012-10-15	12:56:14	VR2W-105219	A69-1601-6488	1	1
2012-10-15 03:03:23	2012-10-15	13:03:23	VR2W-105219	A69-1601-6488	1	1
2012-10-15 03:07:31	2012-10-15	13:07:31	VR2W-105219	A69-1601-6488	1	1
2012-10-15 03:30:54	2012-10-15	13:30:54	VR2W-105219	A69-1601-6488	1	1
2012-10-15 03:44:18	2012-10-15	13:44:18	VR2W-105219	A69-1601-6488	1	1
2012-10-15 03:48:40	2012-10-15	13:48:40	VR2W-105219	A69-1601-6488	1	1
2012-10-15 03:52:30	2012-10-15	13:52:30	VR2W-105219	A69-1601-6488	1	1
2012-10-15 04:10:04	2012-10-15	14:10:04	VR2W-105219	A69-1601-6488	1	1
2012-10-15 04:19:02	2012-10-15	14:19:02	VR2W-105219	A69-1601-6488	1	1
2012-10-15 04:28:48	2012-10-15	14:28:48	VR2W-105219	A69-1601-6488	1	1
2012-10-15 04:33:40	2012-10-15	14:33:40	VR2W-105219	A69-1601-6488	1	1
2012-10-15 05:04:41	2012-10-15	15:04:41	VR2W-105219	A69-1601-6488	1	1
2012-10-15 05:09:32	2012-10-15	15:09:32	VR2W-105219	A69-1601-6488	1	1
2012-10-15 05:14:20	2012-10-15	15:14:20	VR2W-105219	A69-1601-6488	1	1
2012-10-15 05:27:38	2012-10-15	15:27:38	VR2W-105219	A69-1601-6488	1	1
2012-10-15 05:30:56	2012-10-15	15:30:56	VR2W-105219	A69-1601-6488	1	1
2012-10-15 05:45:29	2012-10-15	15:45:29	VR2W-105219	A69-1601-6488	1	1
2012-10-15 05:48:47	2012-10-15	15:48:47	VR2W-105219	A69-1601-6488	1	1
2012-10-15 05:59:09	2012-10-15	15:59:09	VR2W-105219	A69-1601-6488	1	1
2012-10-15 06:03:10	2012-10-15	16:03:10	VR2W-105219	A69-1601-6488	1	1
2012-10-15 06:07:56	2012-10-15	16:07:56	VR2W-105219	A69-1601-6488	1	1
2012-10-15 06:56:40	2012-10-15	16:56:40	VR2W-105219	A69-1601-6488	1	1
2012-10-15 19:51:07	2012-10-16	05:51:07	VR2W-105219	A69-1601-6488	0	1
2012-10-15 19:54:47	2012-10-16	05:54:47	VR2W-105219	A69-1601-6488	0	1
2012-10-15 20:02:11	2012-10-16	06:02:11	VR2W-105219	A69-1601-6488	0	1
2012-10-15 20:24:45	2012-10-16	06:24:45	VR2W-105219	A69-1601-6488	0	1
2012-10-15 20:29:36	2012-10-16	06:29:36	VR2W-105219	A69-1601-6488	0	1
2012-10-15 20:34:23	2012-10-16	06:34:23	VR2W-105219	A69-1601-6488	1	1
2012-10-15 20:39:02	2012-10-16	06:39:02	VR2W-105219	A69-1601-6488	1	1
2012-10-15 20:43:28	2012-10-16	06:43:28	VR2W-105219	A69-1601-6488	1	1
2012-10-15 21:42:20	2012-10-16	07:42:20	VR2W-105221	A69-1601-6488	1	1
2012-10-16 01:37:38	2012-10-16	11:37:38	VR2W-105219	A69-1601-6488	1	1
2012-10-16 03:53:01	2012-10-16	13:53:01	VR2W-105219	A69-1601-6488	1	1
2012-10-16 04:25:21	2012-10-16	14:25:21	VR2W-105219	A69-1601-6488	1	1
2012-10-16 04:40:32	2012-10-16	14:40:32	VR2W-105219	A69-1601-6488	1	1
2012-10-16 04:49:30	2012-10-16	14:49:30	VR2W-105219	A69-1601-6488	1	1
2012-10-16 05:04:09	2012-10-16	15:04:09	VR2W-105219	A69-1601-6488	1	1
2012-10-16 05:13:47	2012-10-16	15:13:47	VR2W-105219	A69-1601-6488	1	1
2012-10-16 05:22:57	2012-10-16	15:22:57	VR2W-105219	A69-1601-6488	1	1
2012-10-16 05:31:53	2012-10-16	15:31:53	VR2W-105219	A69-1601-6488	1	1
2012-10-16 05:46:04	2012-10-16	15:46:04	VR2W-105219	A69-1601-6488	1	1
2012-10-16 05:50:23	2012-10-16	15:50:23	VR2W-105219	A69-1601-6488	1	1
2012-10-16 05:58:19	2012-10-16	15:58:19	VR2W-105219	A69-1601-6488	1	1
2012-10-16 06:05:35	2012-10-16	16:05:35	VR2W-105219	A69-1601-6488	1	1
2012-10-16 07:48:40	2012-10-16	17:48:40	VR2W-105219	A69-1601-6488	1	1
2012-10-16 08:10:26	2012-10-16	18:10:26	VR2W-105219	A69-1601-6488	1	1
2012-10-16 19:47:44	2012-10-17	05:47:44	VR2W-105219	A69-1601-6488	0	1
2012-10-16 20:10:37	2012-10-17	06:10:37	VR2W-105219	A69-1601-6488	0	1
2012-10-16 20:14:57	2012-10-17	06:14:57	VR2W-105219	A69-1601-6488	0	1
2012-10-16 20:22:57	2012-10-17	06:22:57	VR2W-105219	A69-1601-6488	0	1
2012-10-16 20:26:34	2012-10-17	06:26:34	VR2W-105219	A69-1601-6488	0	1
2012-10-16 20:30:33	2012-10-17	06:30:33	VR2W-105219	A69-1601-6488	1	1
2012-10-16 20:35:17	2012-10-17	06:35:17	VR2W-105219	A69-1601-6488	1	1
2012-10-16 20:39:52	2012-10-17	06:39:52	VR2W-105219	A69-1601-6488	1	1
2012-10-16 20:44:08	2012-10-17	06:44:08	VR2W-105219	A69-1601-6488	1	1
2012-10-16 20:47:46	2012-10-17	06:47:46	VR2W-105219	A69-1601-6488	1	1
2012-10-16 20:51:46	2012-10-17	06:51:46	VR2W-105219	A69-1601-6488	1	1
2012-10-16 20:56:33	2012-10-17	06:56:33	VR2W-105219	A69-1601-6488	1	1
2012-10-17 06:29:54	2012-10-17	16:29:54	VR2W-105219	A69-1601-6488	1	1
2012-10-17 20:16:54	2012-10-18	06:16:54	VR2W-105219	A69-1601-6488	0	1
2012-10-17 20:20:19	2012-10-18	06:20:19	VR2W-105219	A69-1601-6488	0	1
2012-10-17 20:23:54	2012-10-18	06:23:54	VR2W-105219	A69-1601-6488	0	1
2012-10-17 20:27:51	2012-10-18	06:27:51	VR2W-105219	A69-1601-6488	0	1
2012-10-17 20:32:30	2012-10-18	06:32:30	VR2W-105219	A69-1601-6488	1	1
2012-10-17 20:36:54	2012-10-18	06:36:54	VR2W-105219	A69-1601-6488	1	1
2012-10-17 20:40:49	2012-10-18	06:40:49	VR2W-105219	A69-1601-6488	1	1
2012-10-17 20:45:23	2012-10-18	06:45:23	VR2W-105219	A69-1601-6488	1	1
2012-10-17 20:53:15	2012-10-18	06:53:15	VR2W-105219	A69-1601-6488	1	1
2012-10-17 20:57:13	2012-10-18	06:57:13	VR2W-105219	A69-1601-6488	1	1
2012-10-17 21:01:56	2012-10-18	07:01:56	VR2W-105219	A69-1601-6488	1	1
2012-10-17 21:10:33	2012-10-18	07:10:33	VR2W-105219	A69-1601-6488	1	1
2012-10-17 21:13:53	2012-10-18	07:13:53	VR2W-105219	A69-1601-6488	1	1
2012-10-17 21:17:19	2012-10-18	07:17:19	VR2W-105219	A69-1601-6488	1	1
2012-10-17 21:20:55	2012-10-18	07:20:55	VR2W-105219	A69-1601-6488	1	1
2012-10-17 21:24:55	2012-10-18	07:24:55	VR2W-105219	A69-1601-6488	1	1
2012-10-17 21:29:39	2012-10-18	07:29:39	VR2W-105219	A69-1601-6488	1	1
2012-10-17 21:34:14	2012-10-18	07:34:14	VR2W-105219	A69-1601-6488	1	1
2012-10-17 21:42:07	2012-10-18	07:42:07	VR2W-105219	A69-1601-6488	1	1
2012-10-17 21:57:32	2012-10-18	07:57:32	VR2W-105221	A69-1601-6488	1	1
2012-10-18 20:29:53	2012-10-19	06:29:53	VR2W-105219	A69-1601-6488	0	1
2012-10-18 20:37:40	2012-10-19	06:37:40	VR2W-105219	A69-1601-6488	1	1
2012-10-18 20:41:32	2012-10-19	06:41:32	VR2W-105219	A69-1601-6488	1	1
2012-10-18 20:46:02	2012-10-19	06:46:02	VR2W-105219	A69-1601-6488	1	1
2012-10-18 20:50:10	2012-10-19	06:50:10	VR2W-105219	A69-1601-6488	1	1
2012-10-18 20:56:56	2012-10-19	06:56:56	VR2W-105219	A69-1601-6488	1	1
2012-10-18 21:14:24	2012-10-19	07:14:24	VR2W-105219	A69-1601-6488	1	1
2012-10-18 21:19:14	2012-10-19	07:19:14	VR2W-105219	A69-1601-6488	1	1
2012-10-18 21:23:59	2012-10-19	07:23:59	VR2W-105219	A69-1601-6488	1	1
2012-10-18 21:28:34	2012-10-19	07:28:34	VR2W-105219	A69-1601-6488	1	1
2012-10-18 21:40:37	2012-10-19	07:40:37	VR2W-105219	A69-1601-6488	1	1
2012-10-18 21:47:13	2012-10-19	07:47:13	VR2W-105219	A69-1601-6488	1	1
2012-10-18 21:54:13	2012-10-19	07:54:13	VR2W-105219	A69-1601-6488	1	1
2012-10-18 21:58:08	2012-10-19	07:58:08	VR2W-105219	A69-1601-6488	1	1
2012-10-18 22:18:08	2012-10-19	08:18:08	VR2W-105219	A69-1601-6488	1	1
2012-10-18 22:21:34	2012-10-19	08:21:34	VR2W-105219	A69-1601-6488	1	1
2012-10-19 20:22:19	2012-10-20	06:22:19	VR2W-105219	A69-1601-6488	0	1
2012-10-19 20:26:09	2012-10-20	06:26:09	VR2W-105219	A69-1601-6488	0	1
2012-10-19 20:39:10	2012-10-20	06:39:10	VR2W-105219	A69-1601-6488	1	1
2012-10-19 20:43:34	2012-10-20	06:43:34	VR2W-105219	A69-1601-6488	1	1
2012-10-19 20:47:27	2012-10-20	06:47:27	VR2W-105219	A69-1601-6488	1	1
2012-10-19 20:59:37	2012-10-20	06:59:37	VR2W-105219	A69-1601-6488	1	1
2012-10-19 21:03:17	2012-10-20	07:03:17	VR2W-105219	A69-1601-6488	1	1
2012-10-19 21:07:21	2012-10-20	07:07:21	VR2W-105219	A69-1601-6488	1	1
2012-10-19 21:13:52	2012-10-20	07:13:52	VR2W-105219	A69-1601-6488	1	1
2012-10-19 21:17:09	2012-10-20	07:17:09	VR2W-105219	A69-1601-6488	1	1
2012-10-19 21:20:28	2012-10-20	07:20:28	VR2W-105219	A69-1601-6488	1	1
2012-10-19 21:23:53	2012-10-20	07:23:53	VR2W-105219	A69-1601-6488	1	1
2012-10-19 21:27:29	2012-10-20	07:27:29	VR2W-105219	A69-1601-6488	1	1
2012-10-19 21:31:27	2012-10-20	07:31:27	VR2W-105219	A69-1601-6488	1	1
2012-10-19 21:36:07	2012-10-20	07:36:07	VR2W-105219	A69-1601-6488	1	1
2012-10-19 21:40:33	2012-10-20	07:40:33	VR2W-105219	A69-1601-6488	1	1
2012-10-19 21:49:14	2012-10-20	07:49:14	VR2W-105219	A69-1601-6488	1	1
2012-10-19 21:53:45	2012-10-20	07:53:45	VR2W-105219	A69-1601-6488	1	1
2012-10-19 21:57:52	2012-10-20	07:57:52	VR2W-105219	A69-1601-6488	1	1
2012-10-19 22:15:48	2012-10-20	08:15:48	VR2W-105219	A69-1601-6488	1	1
2012-10-19 22:19:14	2012-10-20	08:19:14	VR2W-105219	A69-1601-6488	1	1
2012-10-20 20:25:28	2012-10-21	06:25:28	VR2W-105219	A69-1601-6488	0	1
2012-10-20 20:43:13	2012-10-21	06:43:13	VR2W-105219	A69-1601-6488	1	1
2012-10-20 20:51:02	2012-10-21	06:51:02	VR2W-105219	A69-1601-6488	1	1
2012-10-20 21:15:52	2012-10-21	07:15:52	VR2W-105219	A69-1601-6488	1	1
2012-10-20 21:53:21	2012-10-21	07:53:21	VR2W-105219	A69-1601-6488	1	1
2012-10-20 21:57:44	2012-10-21	07:57:44	VR2W-105219	A69-1601-6488	1	1
2012-10-20 22:06:04	2012-10-21	08:06:04	VR2W-105219	A69-1601-6488	1	1
2012-10-20 22:10:07	2012-10-21	08:10:07	VR2W-105219	A69-1601-6488	1	1
2012-10-20 22:19:49	2012-10-21	08:19:49	VR2W-105219	A69-1601-6488	1	1
2012-10-20 22:24:35	2012-10-21	08:24:35	VR2W-105219	A69-1601-6488	1	1
2012-10-20 22:37:19	2012-10-21	08:37:19	VR2W-105219	A69-1601-6488	1	1
2012-10-20 22:45:20	2012-10-21	08:45:20	VR2W-105219	A69-1601-6488	1	1
2012-10-20 22:56:41	2012-10-21	08:56:41	VR2W-105219	A69-1601-6488	1	1
2012-10-20 23:11:51	2012-10-21	09:11:51	VR2W-105219	A69-1601-6488	1	1
2012-10-20 23:32:19	2012-10-21	09:32:19	VR2W-105219	A69-1601-6488	1	1
2012-10-20 23:49:59	2012-10-21	09:49:59	VR2W-105219	A69-1601-6488	1	1
2012-10-21 00:01:21	2012-10-21	10:01:21	VR2W-105219	A69-1601-6488	1	1
2012-10-21 00:16:18	2012-10-21	10:16:18	VR2W-105219	A69-1601-6488	1	1
2012-10-21 20:03:39	2012-10-22	06:03:39	VR2W-105219	A69-1601-6488	0	1
2012-10-21 21:25:57	2012-10-22	07:25:57	VR2W-105219	A69-1601-6488	1	1
2012-10-21 22:12:07	2012-10-22	08:12:07	VR2W-105219	A69-1601-6488	1	1
2012-10-21 22:16:26	2012-10-22	08:16:26	VR2W-105219	A69-1601-6488	1	1
2012-10-21 22:36:47	2012-10-22	08:36:47	VR2W-105219	A69-1601-6488	1	1
2012-10-21 22:41:21	2012-10-22	08:41:21	VR2W-105219	A69-1601-6488	1	1
2012-10-21 22:57:31	2012-10-22	08:57:31	VR2W-105219	A69-1601-6488	1	1
2012-10-21 23:08:22	2012-10-22	09:08:22	VR2W-105219	A69-1601-6488	1	1
2012-10-21 23:11:58	2012-10-22	09:11:58	VR2W-105219	A69-1601-6488	1	1
2012-10-21 23:25:03	2012-10-22	09:25:03	VR2W-105219	A69-1601-6488	1	1
2012-10-22 00:00:30	2012-10-22	10:00:30	VR2W-105219	A69-1601-6488	1	1
2012-10-22 00:22:50	2012-10-22	10:22:50	VR2W-105219	A69-1601-6488	1	1
2012-10-22 00:32:20	2012-10-22	10:32:20	VR2W-105219	A69-1601-6488	1	1
2012-10-22 00:36:50	2012-10-22	10:36:50	VR2W-105219	A69-1601-6488	1	1
2012-10-22 00:47:27	2012-10-22	10:47:27	VR2W-105219	A69-1601-6488	1	1
2012-10-22 00:50:46	2012-10-22	10:50:46	VR2W-105219	A69-1601-6488	1	1
2012-10-22 00:54:11	2012-10-22	10:54:11	VR2W-105219	A69-1601-6488	1	1
2012-10-22 01:14:22	2012-10-22	11:14:22	VR2W-105219	A69-1601-6488	1	1
2012-10-22 01:35:16	2012-10-22	11:35:16	VR2W-105219	A69-1601-6488	1	1
2012-10-22 01:39:15	2012-10-22	11:39:15	VR2W-105219	A69-1601-6488	1	1
2012-10-22 02:06:54	2012-10-22	12:06:54	VR2W-105219	A69-1601-6488	1	1
2012-10-22 02:11:36	2012-10-22	12:11:36	VR2W-105219	A69-1601-6488	1	1
2012-10-22 19:47:13	2012-10-23	05:47:13	VR2W-105219	A69-1601-6488	0	1
2012-10-22 19:50:44	2012-10-23	05:50:44	VR2W-105219	A69-1601-6488	0	1
2012-10-22 19:54:34	2012-10-23	05:54:34	VR2W-105219	A69-1601-6488	0	1
2012-10-22 19:58:58	2012-10-23	05:58:58	VR2W-105219	A69-1601-6488	0	1
2012-10-22 20:15:02	2012-10-23	06:15:02	VR2W-105219	A69-1601-6488	0	1
2012-10-22 23:16:53	2012-10-23	09:16:53	VR2W-105219	A69-1601-6488	1	1
2012-10-22 23:26:50	2012-10-23	09:26:50	VR2W-105219	A69-1601-6488	1	1
2012-10-22 23:30:21	2012-10-23	09:30:21	VR2W-105219	A69-1601-6488	1	1
2012-10-22 23:50:12	2012-10-23	09:50:12	VR2W-105219	A69-1601-6488	1	1
2012-10-23 00:08:28	2012-10-23	10:08:28	VR2W-105219	A69-1601-6488	1	1
2012-10-23 00:17:08	2012-10-23	10:17:08	VR2W-105219	A69-1601-6488	1	1
2012-10-23 00:35:48	2012-10-23	10:35:48	VR2W-105219	A69-1601-6488	1	1
2012-10-23 00:40:00	2012-10-23	10:40:00	VR2W-105219	A69-1601-6488	1	1
2012-10-23 00:43:28	2012-10-23	10:43:28	VR2W-105219	A69-1601-6488	1	1
2012-10-23 00:47:12	2012-10-23	10:47:12	VR2W-105219	A69-1601-6488	1	1
2012-10-23 00:54:54	2012-10-23	10:54:54	VR2W-105219	A69-1601-6488	1	1
2012-10-23 01:06:45	2012-10-23	11:06:45	VR2W-105219	A69-1601-6488	1	1
2012-10-23 01:11:00	2012-10-23	11:11:00	VR2W-105219	A69-1601-6488	1	1
2012-10-23 01:31:14	2012-10-23	11:31:14	VR2W-105219	A69-1601-6488	1	1
2012-10-23 01:35:32	2012-10-23	11:35:32	VR2W-105219	A69-1601-6488	1	1
2012-10-23 02:02:38	2012-10-23	12:02:38	VR2W-105219	A69-1601-6488	1	1
2012-10-23 02:41:37	2012-10-23	12:41:37	VR2W-105219	A69-1601-6488	1	1
2012-10-23 19:52:10	2012-10-24	05:52:10	VR2W-105219	A69-1601-6488	0	1
2012-10-23 22:00:45	2012-10-24	08:00:45	VR2W-105219	A69-1601-6488	1	1
2012-10-23 22:27:05	2012-10-24	08:27:05	VR2W-105219	A69-1601-6488	1	1
2012-10-24 00:23:32	2012-10-24	10:23:32	VR2W-105219	A69-1601-6488	1	1
2012-10-24 01:18:02	2012-10-24	11:18:02	VR2W-105219	A69-1601-6488	1	1
2012-10-24 01:34:53	2012-10-24	11:34:53	VR2W-105219	A69-1601-6488	1	1
2012-10-24 01:38:23	2012-10-24	11:38:23	VR2W-105219	A69-1601-6488	1	1
2012-10-24 01:46:31	2012-10-24	11:46:31	VR2W-105219	A69-1601-6488	1	1
2012-10-24 01:50:16	2012-10-24	11:50:16	VR2W-105219	A69-1601-6488	1	1
2012-10-24 02:16:51	2012-10-24	12:16:51	VR2W-105219	A69-1601-6488	1	1
2012-10-24 02:21:45	2012-10-24	12:21:45	VR2W-105219	A69-1601-6488	1	1
2012-10-24 02:31:30	2012-10-24	12:31:30	VR2W-105219	A69-1601-6488	1	1
2012-10-24 02:53:47	2012-10-24	12:53:47	VR2W-105219	A69-1601-6488	1	1
2012-10-24 04:11:31	2012-10-24	14:11:31	VR2W-105219	A69-1601-6488	1	1
2012-10-24 23:40:01	2012-10-25	09:40:01	VR2W-105219	A69-1601-6488	1	1
2012-10-25 00:25:56	2012-10-25	10:25:56	VR2W-105219	A69-1601-6488	1	1
2012-10-25 00:29:44	2012-10-25	10:29:44	VR2W-105219	A69-1601-6488	1	1
2012-10-25 00:42:24	2012-10-25	10:42:24	VR2W-105219	A69-1601-6488	1	1
2012-10-25 00:51:13	2012-10-25	10:51:13	VR2W-105219	A69-1601-6488	1	1
2012-10-25 01:00:23	2012-10-25	11:00:23	VR2W-105219	A69-1601-6488	1	1
2012-10-25 01:04:26	2012-10-25	11:04:26	VR2W-105219	A69-1601-6488	1	1
2012-10-25 01:09:17	2012-10-25	11:09:17	VR2W-105219	A69-1601-6488	1	1
2012-10-25 01:18:50	2012-10-25	11:18:50	VR2W-105219	A69-1601-6488	1	1
2012-10-25 01:23:22	2012-10-25	11:23:22	VR2W-105219	A69-1601-6488	1	1
2012-10-25 01:27:33	2012-10-25	11:27:33	VR2W-105219	A69-1601-6488	1	1
2012-10-25 01:31:01	2012-10-25	11:31:01	VR2W-105219	A69-1601-6488	1	1
2012-10-25 01:38:51	2012-10-25	11:38:51	VR2W-105219	A69-1601-6488	1	1
2012-10-25 01:45:45	2012-10-25	11:45:45	VR2W-105219	A69-1601-6488	1	1
2012-10-25 01:57:43	2012-10-25	11:57:43	VR2W-105219	A69-1601-6488	1	1
2012-10-25 02:14:51	2012-10-25	12:14:51	VR2W-105219	A69-1601-6488	1	1
2012-10-25 02:22:21	2012-10-25	12:22:21	VR2W-105219	A69-1601-6488	1	1
2012-10-25 02:26:57	2012-10-25	12:26:57	VR2W-105219	A69-1601-6488	1	1
2012-10-25 02:49:56	2012-10-25	12:49:56	VR2W-105219	A69-1601-6488	1	1
2012-10-25 02:58:36	2012-10-25	12:58:36	VR2W-105219	A69-1601-6488	1	1
2012-10-25 03:22:17	2012-10-25	13:22:17	VR2W-105219	A69-1601-6488	1	1
2012-10-25 03:54:06	2012-10-25	13:54:06	VR2W-105219	A69-1601-6488	1	1
2012-10-25 03:57:39	2012-10-25	13:57:39	VR2W-105219	A69-1601-6488	1	1
2012-10-25 19:36:35	2012-10-26	05:36:35	VR2W-105219	A69-1601-6488	0	1
2012-10-26 01:17:17	2012-10-26	11:17:17	VR2W-105219	A69-1601-6488	1	1
2012-10-26 01:21:17	2012-10-26	11:21:17	VR2W-105219	A69-1601-6488	1	1
2012-10-26 01:50:57	2012-10-26	11:50:57	VR2W-105219	A69-1601-6488	1	1
2012-10-26 01:57:58	2012-10-26	11:57:58	VR2W-105219	A69-1601-6488	1	1
2012-10-26 02:11:03	2012-10-26	12:11:03	VR2W-105219	A69-1601-6488	1	1
2012-10-26 03:22:20	2012-10-26	13:22:20	VR2W-105219	A69-1601-6488	1	1
2012-10-26 03:57:19	2012-10-26	13:57:19	VR2W-105219	A69-1601-6488	1	1
2012-10-26 19:38:45	2012-10-27	05:38:45	VR2W-105219	A69-1601-6488	0	0
2012-10-26 19:42:01	2012-10-27	05:42:01	VR2W-105219	A69-1601-6488	0	0
2012-10-26 19:45:19	2012-10-27	05:45:19	VR2W-105219	A69-1601-6488	0	0
2012-10-27 01:23:15	2012-10-27	11:23:15	VR2W-105219	A69-1601-6488	1	0
2012-10-27 02:58:02	2012-10-27	12:58:02	VR2W-105219	A69-1601-6488	1	0
2012-10-27 03:10:01	2012-10-27	13:10:01	VR2W-105219	A69-1601-6488	1	0
2012-10-27 03:13:28	2012-10-27	13:13:28	VR2W-105219	A69-1601-6488	1	0
2012-10-27 03:21:13	2012-10-27	13:21:13	VR2W-105219	A69-1601-6488	1	0
2012-10-27 03:34:35	2012-10-27	13:34:35	VR2W-105219	A69-1601-6488	1	0
2012-10-27 03:38:14	2012-10-27	13:38:14	VR2W-105219	A69-1601-6488	1	0
2012-10-27 03:42:20	2012-10-27	13:42:20	VR2W-105219	A69-1601-6488	1	0
2012-10-27 03:48:56	2012-10-27	13:48:56	VR2W-105219	A69-1601-6488	1	0
2012-10-27 03:52:21	2012-10-27	13:52:21	VR2W-105219	A69-1601-6488	1	0
2012-10-28 02:16:18	2012-10-28	12:16:18	VR2W-105219	A69-1601-6488	1	0
2012-10-28 02:43:35	2012-10-28	12:43:35	VR2W-105219	A69-1601-6488	1	0
2012-10-28 03:56:57	2012-10-28	13:56:57	VR2W-105219	A69-1601-6488	1	0
2012-10-28 04:34:44	2012-10-28	14:34:44	VR2W-105219	A69-1601-6488	1	0
2012-10-28 19:52:00	2012-10-29	05:52:00	VR2W-105219	A69-1601-6488	0	0
2012-10-29 19:45:53	2012-10-30	05:45:53	VR2W-105219	A69-1601-6488	0	0
2012-10-29 19:50:44	2012-10-30	05:50:44	VR2W-105219	A69-1601-6488	0	0
2012-10-30 02:41:28	2012-10-30	12:41:28	VR2W-105219	A69-1601-6488	1	0
2012-10-30 19:54:35	2012-10-31	05:54:35	VR2W-105219	A69-1601-6488	0	0
2012-10-30 19:59:23	2012-10-31	05:59:23	VR2W-105219	A69-1601-6488	0	0
2012-10-30 20:08:30	2012-10-31	06:08:30	VR2W-105219	A69-1601-6488	0	0
2012-10-30 20:17:16	2012-10-31	06:17:16	VR2W-105219	A69-1601-6488	0	0
2012-10-31 05:57:30	2012-10-31	15:57:30	VR2W-105219	A69-1601-6488	1	0
2012-10-31 20:19:48	2012-11-01	06:19:48	VR2W-105219	A69-1601-6488	0	0
2012-10-31 20:32:27	2012-11-01	06:32:27	VR2W-105219	A69-1601-6488	1	0
2012-10-31 20:36:40	2012-11-01	06:36:40	VR2W-105219	A69-1601-6488	1	0
2012-10-31 20:40:11	2012-11-01	06:40:11	VR2W-105219	A69-1601-6488	1	0
2012-10-31 20:44:00	2012-11-01	06:44:00	VR2W-105219	A69-1601-6488	1	0
2012-10-31 20:52:19	2012-11-01	06:52:19	VR2W-105219	A69-1601-6488	1	0
2012-10-31 20:56:53	2012-11-01	06:56:53	VR2W-105219	A69-1601-6488	1	0
2012-10-31 21:01:07	2012-11-01	07:01:07	VR2W-105219	A69-1601-6488	1	0
2012-10-31 23:39:23	2012-11-01	09:39:23	VR2W-105219	A69-1601-6488	1	0
2012-10-31 23:43:19	2012-11-01	09:43:19	VR2W-105219	A69-1601-6488	1	0
2012-11-01 01:26:43	2012-11-01	11:26:43	VR2W-105219	A69-1601-6488	1	0
2012-11-01 02:10:18	2012-11-01	12:10:18	VR2W-105219	A69-1601-6488	1	0
2012-11-01 20:47:01	2012-11-02	06:47:01	VR2W-105219	A69-1601-6488	1	0
2012-11-01 20:56:12	2012-11-02	06:56:12	VR2W-105219	A69-1601-6488	1	0
2012-11-01 21:48:58	2012-11-02	07:48:58	VR2W-105219	A69-1601-6488	1	0
2012-11-02 04:04:25	2012-11-02	14:04:25	VR2W-105219	A69-1601-6488	1	0
2012-11-02 04:24:51	2012-11-02	14:24:51	VR2W-105219	A69-1601-6488	1	0
2012-11-02 05:25:16	2012-11-02	15:25:16	VR2W-105219	A69-1601-6488	1	0
2012-11-02 20:00:06	2012-11-03	06:00:06	VR2W-105219	A69-1601-6488	0	0
2012-11-02 20:04:17	2012-11-03	06:04:17	VR2W-105219	A69-1601-6488	0	0
2012-11-02 20:11:28	2012-11-03	06:11:28	VR2W-105219	A69-1601-6488	0	0
2012-11-02 20:15:40	2012-11-03	06:15:40	VR2W-105219	A69-1601-6488	0	0
2012-11-02 20:19:10	2012-11-03	06:19:10	VR2W-105219	A69-1601-6488	0	0
2012-11-02 20:22:55	2012-11-03	06:22:55	VR2W-105219	A69-1601-6488	0	0
2012-11-02 20:34:46	2012-11-03	06:34:46	VR2W-105219	A69-1601-6488	1	0
2012-11-02 21:45:22	2012-11-03	07:45:22	VR2W-105219	A69-1601-6488	1	0
2012-11-02 23:30:15	2012-11-03	09:30:15	VR2W-105219	A69-1601-6488	1	0
2012-11-03 00:24:12	2012-11-03	10:24:12	VR2W-105221	A69-1601-6488	1	0
2012-11-03 01:19:22	2012-11-03	11:19:22	VR2W-105219	A69-1601-6488	1	0
2012-11-03 05:02:10	2012-11-03	15:02:10	VR2W-105219	A69-1601-6488	1	0
2012-11-03 19:49:43	2012-11-04	05:49:43	VR2W-105219	A69-1601-6488	0	0
2012-11-03 19:58:59	2012-11-04	05:58:59	VR2W-105219	A69-1601-6488	0	0
2012-11-03 20:06:37	2012-11-04	06:06:37	VR2W-105219	A69-1601-6488	0	0
2012-11-03 20:17:44	2012-11-04	06:17:44	VR2W-105219	A69-1601-6488	0	0
2012-11-03 20:58:31	2012-11-04	06:58:31	VR2W-105219	A69-1601-6488	1	0
2012-11-03 21:02:02	2012-11-04	07:02:02	VR2W-105219	A69-1601-6488	1	0
2012-11-03 21:05:49	2012-11-04	07:05:49	VR2W-105219	A69-1601-6488	1	0
2012-11-03 22:21:16	2012-11-04	08:21:16	VR2W-105219	A69-1601-6488	1	0
2012-11-04 00:26:48	2012-11-04	10:26:48	VR2W-105219	A69-1601-6488	1	0
2012-11-04 02:54:25	2012-11-04	12:54:25	VR2W-105219	A69-1601-6488	1	0
2012-11-04 19:45:35	2012-11-05	05:45:35	VR2W-105219	A69-1601-6488	0	0
2012-11-04 19:57:47	2012-11-05	05:57:47	VR2W-105219	A69-1601-6488	0	0
2012-11-04 20:01:13	2012-11-05	06:01:13	VR2W-105219	A69-1601-6488	0	0
2012-11-04 20:08:57	2012-11-05	06:08:57	VR2W-105219	A69-1601-6488	0	0
2012-11-04 20:12:12	2012-11-05	06:12:12	VR2W-105219	A69-1601-6488	0	0
2012-11-04 20:15:27	2012-11-05	06:15:27	VR2W-105219	A69-1601-6488	0	0
2012-11-04 20:18:44	2012-11-05	06:18:44	VR2W-105219	A69-1601-6488	0	0
2012-11-04 20:22:02	2012-11-05	06:22:02	VR2W-105219	A69-1601-6488	0	0
2012-11-04 20:36:45	2012-11-05	06:36:45	VR2W-105219	A69-1601-6488	1	0
2012-11-04 20:40:12	2012-11-05	06:40:12	VR2W-105219	A69-1601-6488	1	0
2012-11-05 01:45:05	2012-11-05	11:45:05	VR2W-105219	A69-1601-6488	1	0
2012-11-05 20:17:11	2012-11-06	06:17:11	VR2W-105219	A69-1601-6488	0	0
2012-11-05 20:24:48	2012-11-06	06:24:48	VR2W-105219	A69-1601-6488	0	0
2012-11-05 20:28:27	2012-11-06	06:28:27	VR2W-105219	A69-1601-6488	0	0
2012-11-05 20:37:24	2012-11-06	06:37:24	VR2W-105219	A69-1601-6488	1	0
2012-11-05 20:51:56	2012-11-06	06:51:56	VR2W-105219	A69-1601-6488	1	0
2012-11-05 20:56:38	2012-11-06	06:56:38	VR2W-105219	A69-1601-6488	1	0
2012-11-05 21:42:49	2012-11-06	07:42:49	VR2W-105219	A69-1601-6488	1	0
2012-11-05 22:45:48	2012-11-06	08:45:48	VR2W-105219	A69-1601-6488	1	0
2012-11-05 23:02:38	2012-11-06	09:02:38	VR2W-105219	A69-1601-6488	1	0
2012-11-05 23:26:00	2012-11-06	09:26:00	VR2W-105219	A69-1601-6488	1	0
2012-11-06 19:35:20	2012-11-07	05:35:20	VR2W-105219	A69-1601-6488	0	0
2012-11-07 00:00:16	2012-11-07	10:00:16	VR2W-105219	A69-1601-6488	1	0
2012-11-07 00:37:17	2012-11-07	10:37:17	VR2W-105219	A69-1601-6488	1	0
2012-11-07 02:24:15	2012-11-07	12:24:15	VR2W-105219	A69-1601-6488	1	0
2012-11-07 03:37:51	2012-11-07	13:37:51	VR2W-105219	A69-1601-6488	1	0
2012-11-07 03:51:08	2012-11-07	13:51:08	VR2W-105219	A69-1601-6488	1	0
2012-11-07 21:59:28	2012-11-08	07:59:28	VR2W-105219	A69-1601-6488	1	0
2012-11-07 22:18:55	2012-11-08	08:18:55	VR2W-105219	A69-1601-6488	1	0
2012-11-07 22:55:30	2012-11-08	08:55:30	VR2W-105219	A69-1601-6488	1	0
2012-11-07 22:58:52	2012-11-08	08:58:52	VR2W-105219	A69-1601-6488	1	0
2012-11-07 23:45:01	2012-11-08	09:45:01	VR2W-105219	A69-1601-6488	1	0
2012-11-07 23:58:46	2012-11-08	09:58:46	VR2W-105219	A69-1601-6488	1	0
2012-11-08 00:08:11	2012-11-08	10:08:11	VR2W-105219	A69-1601-6488	1	0
2012-11-08 01:09:55	2012-11-08	11:09:55	VR2W-105219	A69-1601-6488	1	0
2012-11-08 01:28:59	2012-11-08	11:28:59	VR2W-105219	A69-1601-6488	1	0
2012-11-08 01:43:50	2012-11-08	11:43:50	VR2W-105219	A69-1601-6488	1	0
2012-11-08 03:01:35	2012-11-08	13:01:35	VR2W-105219	A69-1601-6488	1	0
2012-11-08 03:18:07	2012-11-08	13:18:07	VR2W-105219	A69-1601-6488	1	0
2012-11-08 08:18:02	2012-11-08	18:18:02	VR2W-105219	A69-1601-6488	1	0
2012-11-08 08:22:14	2012-11-08	18:22:14	VR2W-105219	A69-1601-6488	1	0
2012-11-08 19:45:14	2012-11-09	05:45:14	VR2W-105219	A69-1601-6488	0	0
2012-11-08 19:53:21	2012-11-09	05:53:21	VR2W-105219	A69-1601-6488	0	0
2012-11-08 22:23:53	2012-11-09	08:23:53	VR2W-105219	A69-1601-6488	1	0
2012-11-08 22:39:12	2012-11-09	08:39:12	VR2W-105219	A69-1601-6488	1	0
2012-11-08 23:51:23	2012-11-09	09:51:23	VR2W-105219	A69-1601-6488	1	0
2012-11-09 00:22:53	2012-11-09	10:22:53	VR2W-105219	A69-1601-6488	1	0
2012-11-09 00:30:49	2012-11-09	10:30:49	VR2W-105219	A69-1601-6488	1	0
2012-11-09 00:34:19	2012-11-09	10:34:19	VR2W-105219	A69-1601-6488	1	0
2012-11-09 00:42:24	2012-11-09	10:42:24	VR2W-105219	A69-1601-6488	1	0
2012-11-09 00:50:18	2012-11-09	10:50:18	VR2W-105219	A69-1601-6488	1	0
2012-11-09 01:20:14	2012-11-09	11:20:14	VR2W-105219	A69-1601-6488	1	0
2012-11-09 01:31:26	2012-11-09	11:31:26	VR2W-105219	A69-1601-6488	1	0
2012-11-09 01:40:12	2012-11-09	11:40:12	VR2W-105219	A69-1601-6488	1	0
2012-11-09 01:49:09	2012-11-09	11:49:09	VR2W-105219	A69-1601-6488	1	0
2012-11-09 01:57:13	2012-11-09	11:57:13	VR2W-105219	A69-1601-6488	1	0
2012-11-09 02:05:06	2012-11-09	12:05:06	VR2W-105219	A69-1601-6488	1	0
2012-11-09 02:12:10	2012-11-09	12:12:10	VR2W-105219	A69-1601-6488	1	0
2012-11-09 02:38:52	2012-11-09	12:38:52	VR2W-105219	A69-1601-6488	1	0
2012-11-09 02:47:57	2012-11-09	12:47:57	VR2W-105219	A69-1601-6488	1	0
2012-11-09 03:00:48	2012-11-09	13:00:48	VR2W-105219	A69-1601-6488	1	0
2012-11-09 03:25:41	2012-11-09	13:25:41	VR2W-105219	A69-1601-6488	1	0
2012-11-09 03:29:54	2012-11-09	13:29:54	VR2W-105219	A69-1601-6488	1	0
2012-11-09 06:23:59	2012-11-09	16:23:59	VR2W-105219	A69-1601-6488	1	0
