# Supplementary material for: Simulated Macro-Algal Outbreak Triggers a Large-Scale Response on Coral Reefs
Source: PLoS One. 2015 Jul 14;10(7):e0132895. doi: 10.1371/journal.pone.0132895 (PMC4501832; doi:10.1371/journal.pone.0132895)
Supplement: S1 Dataset — Data has been separated into three sub-folders; video data, visual transect data and individual fishes’ acoustic detection data. (ZIP) [file pone.0132895.s001.zip › Raw Data/Spatial/Scarid/Processed/Worked/6490MS.xlsx]

## Sheet: Sheet1
Day/night code	1
Count of Day/night code	Column Labels
Row Labels	VR2W-112610	VR2W-112611	VR2W-112612	VR2W-112613	VR2W-112614	Grand Total
0	0	0.969697	0.0181818	0.00606061	0.00606061	1
2012-10-27	0	1	0	0	0	1
2012-10-28	0	0.894737	0.105263	0	0	1
2012-10-29	0	1	0	0	0	1
2012-10-30	0	0.666667	0	0.166667	0.166667	1
2012-10-31	0	1	0	0	0	1
2012-11-01	0	0.9	0.1	0	0	1
2012-11-02	0	1	0	0	0	1
2012-11-03	0	1	0	0	0	1
2012-11-04	0	1	0	0	0	1
2012-11-05	0	1	0	0	0	1
2012-11-06	0	1	0	0	0	1
2012-11-07	0	1	0	0	0	1
2012-11-08	0	1	0	0	0	1
2012-11-09	0	1	0	0	0	1
1	0.00591716	0.988166	0	0	0.00591716	1
2012-10-12	0	1	0	0	0	1
2012-10-13	0	0.75	0	0	0.25	1
2012-10-14	0	1	0	0	0	1
2012-10-15	0.0588235	0.941176	0	0	0	1
2012-10-16	0	1	0	0	0	1
2012-10-17	0	1	0	0	0	1
2012-10-18	0	1	0	0	0	1
2012-10-19	0	1	0	0	0	1
2012-10-20	0	1	0	0	0	1
2012-10-21	0	1	0	0	0	1
2012-10-22	0	1	0	0	0	1
2012-10-23	0	1	0	0	0	1
2012-10-24	0	1	0	0	0	1
2012-10-25	0	1	0	0	0	1
2012-10-26	0	1	0	0	0	1
Grand Total	0.00299401	0.979042	0.00898204	0.00299401	0.00598802	1

## Sheet: 6490MS.csv
ï»¿Date and Time (UTC)	date	time	Receiver	Transmitter	Day/night code	Treatment code		min	max
2012-10-12 02:37:55	2012-10-12	12:37:55	VR2W-112611	A69-1601-6490	1	1		2012-10-12	2012-10-26
2012-10-12 04:34:49	2012-10-12	14:34:49	VR2W-112611	A69-1601-6490	1	1
2012-10-12 05:40:51	2012-10-12	15:40:51	VR2W-112611	A69-1601-6490	1	1
2012-10-12 06:25:44	2012-10-12	16:25:44	VR2W-112611	A69-1601-6490	1	1
2012-10-12 20:12:10	2012-10-13	06:12:10	VR2W-112611	A69-1601-6490	0	1
2012-10-12 20:15:53	2012-10-13	06:15:53	VR2W-112611	A69-1601-6490	0	1
2012-10-12 20:51:07	2012-10-13	06:51:07	VR2W-112614	A69-1601-6490	1	1
2012-10-12 22:19:37	2012-10-13	08:19:37	VR2W-112611	A69-1601-6490	1	1
2012-10-13 05:59:09	2012-10-13	15:59:09	VR2W-112611	A69-1601-6490	1	1
2012-10-13 08:00:31	2012-10-13	18:00:31	VR2W-112611	A69-1601-6490	1	1
2012-10-13 20:13:28	2012-10-14	06:13:28	VR2W-112611	A69-1601-6490	0	1
2012-10-13 21:55:17	2012-10-14	07:55:17	VR2W-112611	A69-1601-6490	1	1
2012-10-14 02:02:43	2012-10-14	12:02:43	VR2W-112611	A69-1601-6490	1	1
2012-10-14 02:47:02	2012-10-14	12:47:02	VR2W-112611	A69-1601-6490	1	1
2012-10-14 03:09:03	2012-10-14	13:09:03	VR2W-112611	A69-1601-6490	1	1
2012-10-14 03:15:34	2012-10-14	13:15:34	VR2W-112611	A69-1601-6490	1	1
2012-10-14 03:18:53	2012-10-14	13:18:53	VR2W-112611	A69-1601-6490	1	1
2012-10-14 03:38:58	2012-10-14	13:38:58	VR2W-112611	A69-1601-6490	1	1
2012-10-14 03:57:35	2012-10-14	13:57:35	VR2W-112611	A69-1601-6490	1	1
2012-10-14 04:02:22	2012-10-14	14:02:22	VR2W-112611	A69-1601-6490	1	1
2012-10-14 04:20:17	2012-10-14	14:20:17	VR2W-112611	A69-1601-6490	1	1
2012-10-14 04:29:30	2012-10-14	14:29:30	VR2W-112611	A69-1601-6490	1	1
2012-10-14 04:33:38	2012-10-14	14:33:38	VR2W-112611	A69-1601-6490	1	1
2012-10-14 04:40:31	2012-10-14	14:40:31	VR2W-112611	A69-1601-6490	1	1
2012-10-14 04:44:19	2012-10-14	14:44:19	VR2W-112611	A69-1601-6490	1	1
2012-10-14 05:16:12	2012-10-14	15:16:12	VR2W-112611	A69-1601-6490	1	1
2012-10-14 05:28:18	2012-10-14	15:28:18	VR2W-112611	A69-1601-6490	1	1
2012-10-14 05:37:06	2012-10-14	15:37:06	VR2W-112611	A69-1601-6490	1	1
2012-10-14 05:40:42	2012-10-14	15:40:42	VR2W-112611	A69-1601-6490	1	1
2012-10-14 05:53:52	2012-10-14	15:53:52	VR2W-112611	A69-1601-6490	1	1
2012-10-14 05:58:00	2012-10-14	15:58:00	VR2W-112611	A69-1601-6490	1	1
2012-10-14 06:01:21	2012-10-14	16:01:21	VR2W-112611	A69-1601-6490	1	1
2012-10-14 06:08:40	2012-10-14	16:08:40	VR2W-112611	A69-1601-6490	1	1
2012-10-14 07:03:13	2012-10-14	17:03:13	VR2W-112611	A69-1601-6490	1	1
2012-10-14 07:11:00	2012-10-14	17:11:00	VR2W-112611	A69-1601-6490	1	1
2012-10-14 07:14:21	2012-10-14	17:14:21	VR2W-112611	A69-1601-6490	1	1
2012-10-14 07:36:43	2012-10-14	17:36:43	VR2W-112611	A69-1601-6490	1	1
2012-10-14 07:41:32	2012-10-14	17:41:32	VR2W-112611	A69-1601-6490	1	1
2012-10-14 07:58:52	2012-10-14	17:58:52	VR2W-112611	A69-1601-6490	1	1
2012-10-14 20:32:41	2012-10-15	06:32:41	VR2W-112611	A69-1601-6490	1	1
2012-10-14 20:39:29	2012-10-15	06:39:29	VR2W-112611	A69-1601-6490	1	1
2012-10-14 21:14:03	2012-10-15	07:14:03	VR2W-112611	A69-1601-6490	1	1
2012-10-14 21:21:54	2012-10-15	07:21:54	VR2W-112611	A69-1601-6490	1	1
2012-10-14 23:01:42	2012-10-15	09:01:42	VR2W-112610	A69-1601-6490	1	1
2012-10-15 00:38:41	2012-10-15	10:38:41	VR2W-112611	A69-1601-6490	1	1
2012-10-15 01:29:28	2012-10-15	11:29:28	VR2W-112611	A69-1601-6490	1	1
2012-10-15 01:34:09	2012-10-15	11:34:09	VR2W-112611	A69-1601-6490	1	1
2012-10-15 03:25:26	2012-10-15	13:25:26	VR2W-112611	A69-1601-6490	1	1
2012-10-15 03:33:29	2012-10-15	13:33:29	VR2W-112611	A69-1601-6490	1	1
2012-10-15 04:18:47	2012-10-15	14:18:47	VR2W-112611	A69-1601-6490	1	1
2012-10-15 04:44:35	2012-10-15	14:44:35	VR2W-112611	A69-1601-6490	1	1
2012-10-15 04:51:35	2012-10-15	14:51:35	VR2W-112611	A69-1601-6490	1	1
2012-10-15 05:04:43	2012-10-15	15:04:43	VR2W-112611	A69-1601-6490	1	1
2012-10-15 05:48:24	2012-10-15	15:48:24	VR2W-112611	A69-1601-6490	1	1
2012-10-15 05:57:04	2012-10-15	15:57:04	VR2W-112611	A69-1601-6490	1	1
2012-10-15 06:12:51	2012-10-15	16:12:51	VR2W-112611	A69-1601-6490	1	1
2012-10-15 23:04:41	2012-10-16	09:04:41	VR2W-112611	A69-1601-6490	1	1
2012-10-15 23:14:06	2012-10-16	09:14:06	VR2W-112611	A69-1601-6490	1	1
2012-10-16 01:42:33	2012-10-16	11:42:33	VR2W-112611	A69-1601-6490	1	1
2012-10-16 06:34:17	2012-10-16	16:34:17	VR2W-112611	A69-1601-6490	1	1
2012-10-16 07:12:15	2012-10-16	17:12:15	VR2W-112611	A69-1601-6490	1	1
2012-10-17 00:28:52	2012-10-17	10:28:52	VR2W-112611	A69-1601-6490	1	1
2012-10-17 02:54:17	2012-10-17	12:54:17	VR2W-112611	A69-1601-6490	1	1
2012-10-17 05:40:44	2012-10-17	15:40:44	VR2W-112611	A69-1601-6490	1	1
2012-10-17 05:58:39	2012-10-17	15:58:39	VR2W-112611	A69-1601-6490	1	1
2012-10-18 00:44:22	2012-10-18	10:44:22	VR2W-112611	A69-1601-6490	1	1
2012-10-18 02:36:51	2012-10-18	12:36:51	VR2W-112611	A69-1601-6490	1	1
2012-10-18 02:44:31	2012-10-18	12:44:31	VR2W-112611	A69-1601-6490	1	1
2012-10-18 04:27:05	2012-10-18	14:27:05	VR2W-112611	A69-1601-6490	1	1
2012-10-18 04:36:00	2012-10-18	14:36:00	VR2W-112611	A69-1601-6490	1	1
2012-10-18 05:49:31	2012-10-18	15:49:31	VR2W-112611	A69-1601-6490	1	1
2012-10-18 06:10:02	2012-10-18	16:10:02	VR2W-112611	A69-1601-6490	1	1
2012-10-18 06:19:06	2012-10-18	16:19:06	VR2W-112611	A69-1601-6490	1	1
2012-10-18 07:06:14	2012-10-18	17:06:14	VR2W-112611	A69-1601-6490	1	1
2012-10-18 22:04:00	2012-10-19	08:04:00	VR2W-112611	A69-1601-6490	1	1
2012-10-19 04:01:21	2012-10-19	14:01:21	VR2W-112611	A69-1601-6490	1	1
2012-10-19 04:10:10	2012-10-19	14:10:10	VR2W-112611	A69-1601-6490	1	1
2012-10-19 21:00:34	2012-10-20	07:00:34	VR2W-112611	A69-1601-6490	1	1
2012-10-19 22:10:02	2012-10-20	08:10:02	VR2W-112611	A69-1601-6490	1	1
2012-10-19 22:37:45	2012-10-20	08:37:45	VR2W-112611	A69-1601-6490	1	1
2012-10-19 22:50:52	2012-10-20	08:50:52	VR2W-112611	A69-1601-6490	1	1
2012-10-19 23:08:48	2012-10-20	09:08:48	VR2W-112611	A69-1601-6490	1	1
2012-10-19 23:31:35	2012-10-20	09:31:35	VR2W-112611	A69-1601-6490	1	1
2012-10-19 23:50:20	2012-10-20	09:50:20	VR2W-112611	A69-1601-6490	1	1
2012-10-20 02:44:26	2012-10-20	12:44:26	VR2W-112611	A69-1601-6490	1	1
2012-10-20 03:01:37	2012-10-20	13:01:37	VR2W-112611	A69-1601-6490	1	1
2012-10-20 03:27:55	2012-10-20	13:27:55	VR2W-112611	A69-1601-6490	1	1
2012-10-20 20:39:09	2012-10-21	06:39:09	VR2W-112611	A69-1601-6490	1	1
2012-10-20 20:46:33	2012-10-21	06:46:33	VR2W-112611	A69-1601-6490	1	1
2012-10-20 22:37:36	2012-10-21	08:37:36	VR2W-112611	A69-1601-6490	1	1
2012-10-21 01:40:14	2012-10-21	11:40:14	VR2W-112611	A69-1601-6490	1	1
2012-10-21 03:56:54	2012-10-21	13:56:54	VR2W-112611	A69-1601-6490	1	1
2012-10-21 04:17:18	2012-10-21	14:17:18	VR2W-112611	A69-1601-6490	1	1
2012-10-21 04:38:27	2012-10-21	14:38:27	VR2W-112611	A69-1601-6490	1	1
2012-10-21 04:56:44	2012-10-21	14:56:44	VR2W-112611	A69-1601-6490	1	1
2012-10-21 05:51:17	2012-10-21	15:51:17	VR2W-112611	A69-1601-6490	1	1
2012-10-21 07:44:14	2012-10-21	17:44:14	VR2W-112611	A69-1601-6490	1	1
2012-10-21 19:39:25	2012-10-22	05:39:25	VR2W-112611	A69-1601-6490	0	1
2012-10-21 19:47:54	2012-10-22	05:47:54	VR2W-112611	A69-1601-6490	0	1
2012-10-21 20:51:27	2012-10-22	06:51:27	VR2W-112611	A69-1601-6490	1	1
2012-10-21 21:09:23	2012-10-22	07:09:23	VR2W-112611	A69-1601-6490	1	1
2012-10-21 21:18:38	2012-10-22	07:18:38	VR2W-112611	A69-1601-6490	1	1
2012-10-21 22:28:59	2012-10-22	08:28:59	VR2W-112611	A69-1601-6490	1	1
2012-10-21 23:56:30	2012-10-22	09:56:30	VR2W-112611	A69-1601-6490	1	1
2012-10-22 00:19:10	2012-10-22	10:19:10	VR2W-112611	A69-1601-6490	1	1
2012-10-22 00:36:00	2012-10-22	10:36:00	VR2W-112611	A69-1601-6490	1	1
2012-10-22 00:43:43	2012-10-22	10:43:43	VR2W-112611	A69-1601-6490	1	1
2012-10-22 01:53:27	2012-10-22	11:53:27	VR2W-112611	A69-1601-6490	1	1
2012-10-22 02:10:40	2012-10-22	12:10:40	VR2W-112611	A69-1601-6490	1	1
2012-10-22 03:08:07	2012-10-22	13:08:07	VR2W-112611	A69-1601-6490	1	1
2012-10-22 04:18:31	2012-10-22	14:18:31	VR2W-112611	A69-1601-6490	1	1
2012-10-22 04:32:15	2012-10-22	14:32:15	VR2W-112611	A69-1601-6490	1	1
2012-10-22 05:14:42	2012-10-22	15:14:42	VR2W-112611	A69-1601-6490	1	1
2012-10-22 05:18:01	2012-10-22	15:18:01	VR2W-112611	A69-1601-6490	1	1
2012-10-22 06:09:04	2012-10-22	16:09:04	VR2W-112611	A69-1601-6490	1	1
2012-10-22 06:42:51	2012-10-22	16:42:51	VR2W-112611	A69-1601-6490	1	1
2012-10-22 07:26:56	2012-10-22	17:26:56	VR2W-112611	A69-1601-6490	1	1
2012-10-22 07:34:28	2012-10-22	17:34:28	VR2W-112611	A69-1601-6490	1	1
2012-10-22 07:38:02	2012-10-22	17:38:02	VR2W-112611	A69-1601-6490	1	1
2012-10-22 20:57:14	2012-10-23	06:57:14	VR2W-112611	A69-1601-6490	1	1
2012-10-22 21:25:49	2012-10-23	07:25:49	VR2W-112611	A69-1601-6490	1	1
2012-10-22 22:33:15	2012-10-23	08:33:15	VR2W-112611	A69-1601-6490	1	1
2012-10-22 22:36:48	2012-10-23	08:36:48	VR2W-112611	A69-1601-6490	1	1
2012-10-22 22:45:12	2012-10-23	08:45:12	VR2W-112611	A69-1601-6490	1	1
2012-10-22 23:23:59	2012-10-23	09:23:59	VR2W-112611	A69-1601-6490	1	1
2012-10-23 00:36:42	2012-10-23	10:36:42	VR2W-112611	A69-1601-6490	1	1
2012-10-23 01:19:52	2012-10-23	11:19:52	VR2W-112611	A69-1601-6490	1	1
2012-10-23 01:24:26	2012-10-23	11:24:26	VR2W-112611	A69-1601-6490	1	1
2012-10-23 02:14:18	2012-10-23	12:14:18	VR2W-112611	A69-1601-6490	1	1
2012-10-23 02:22:20	2012-10-23	12:22:20	VR2W-112611	A69-1601-6490	1	1
2012-10-23 02:45:13	2012-10-23	12:45:13	VR2W-112611	A69-1601-6490	1	1
2012-10-23 03:09:23	2012-10-23	13:09:23	VR2W-112611	A69-1601-6490	1	1
2012-10-23 03:48:04	2012-10-23	13:48:04	VR2W-112611	A69-1601-6490	1	1
2012-10-23 04:38:27	2012-10-23	14:38:27	VR2W-112611	A69-1601-6490	1	1
2012-10-23 04:50:47	2012-10-23	14:50:47	VR2W-112611	A69-1601-6490	1	1
2012-10-23 21:00:17	2012-10-24	07:00:17	VR2W-112611	A69-1601-6490	1	1
2012-10-23 22:34:45	2012-10-24	08:34:45	VR2W-112611	A69-1601-6490	1	1
2012-10-23 22:45:49	2012-10-24	08:45:49	VR2W-112611	A69-1601-6490	1	1
2012-10-24 00:38:09	2012-10-24	10:38:09	VR2W-112611	A69-1601-6490	1	1
2012-10-24 02:06:24	2012-10-24	12:06:24	VR2W-112611	A69-1601-6490	1	1
2012-10-24 02:48:39	2012-10-24	12:48:39	VR2W-112611	A69-1601-6490	1	1
2012-10-24 03:18:57	2012-10-24	13:18:57	VR2W-112611	A69-1601-6490	1	1
2012-10-24 03:23:13	2012-10-24	13:23:13	VR2W-112611	A69-1601-6490	1	1
2012-10-24 03:35:40	2012-10-24	13:35:40	VR2W-112611	A69-1601-6490	1	1
2012-10-24 04:44:40	2012-10-24	14:44:40	VR2W-112611	A69-1601-6490	1	1
2012-10-24 05:10:06	2012-10-24	15:10:06	VR2W-112611	A69-1601-6490	1	1
2012-10-24 05:28:01	2012-10-24	15:28:01	VR2W-112611	A69-1601-6490	1	1
2012-10-24 05:39:22	2012-10-24	15:39:22	VR2W-112611	A69-1601-6490	1	1
2012-10-24 20:54:19	2012-10-25	06:54:19	VR2W-112611	A69-1601-6490	1	1
2012-10-25 01:52:08	2012-10-25	11:52:08	VR2W-112611	A69-1601-6490	1	1
2012-10-25 02:09:10	2012-10-25	12:09:10	VR2W-112611	A69-1601-6490	1	1
2012-10-25 02:12:42	2012-10-25	12:12:42	VR2W-112611	A69-1601-6490	1	1
2012-10-25 02:20:59	2012-10-25	12:20:59	VR2W-112611	A69-1601-6490	1	1
2012-10-25 02:50:26	2012-10-25	12:50:26	VR2W-112611	A69-1601-6490	1	1
2012-10-25 02:54:39	2012-10-25	12:54:39	VR2W-112611	A69-1601-6490	1	1
2012-10-25 03:02:07	2012-10-25	13:02:07	VR2W-112611	A69-1601-6490	1	1
2012-10-25 03:06:40	2012-10-25	13:06:40	VR2W-112611	A69-1601-6490	1	1
2012-10-25 04:21:52	2012-10-25	14:21:52	VR2W-112611	A69-1601-6490	1	1
2012-10-25 05:22:38	2012-10-25	15:22:38	VR2W-112611	A69-1601-6490	1	1
2012-10-25 05:51:28	2012-10-25	15:51:28	VR2W-112611	A69-1601-6490	1	1
2012-10-25 05:54:53	2012-10-25	15:54:53	VR2W-112611	A69-1601-6490	1	1
2012-10-25 23:42:42	2012-10-26	09:42:42	VR2W-112611	A69-1601-6490	1	1
2012-10-26 00:45:25	2012-10-26	10:45:25	VR2W-112611	A69-1601-6490	1	1
2012-10-26 01:03:58	2012-10-26	11:03:58	VR2W-112611	A69-1601-6490	1	1
2012-10-26 01:16:11	2012-10-26	11:16:11	VR2W-112611	A69-1601-6490	1	1
2012-10-26 01:29:32	2012-10-26	11:29:32	VR2W-112611	A69-1601-6490	1	1
2012-10-26 03:13:00	2012-10-26	13:13:00	VR2W-112611	A69-1601-6490	1	1
2012-10-26 03:25:39	2012-10-26	13:25:39	VR2W-112611	A69-1601-6490	1	1
2012-10-26 04:15:08	2012-10-26	14:15:08	VR2W-112611	A69-1601-6490	1	1
2012-10-26 06:00:21	2012-10-26	16:00:21	VR2W-112611	A69-1601-6490	1	1
2012-10-26 06:05:08	2012-10-26	16:05:08	VR2W-112611	A69-1601-6490	1	1
2012-10-26 06:14:14	2012-10-26	16:14:14	VR2W-112611	A69-1601-6490	1	1
2012-10-26 06:47:16	2012-10-26	16:47:16	VR2W-112611	A69-1601-6490	1	1
2012-10-26 06:51:50	2012-10-26	16:51:50	VR2W-112611	A69-1601-6490	1	1
2012-10-26 21:18:42	2012-10-27	07:18:42	VR2W-112611	A69-1601-6490	1	0
2012-10-26 21:42:34	2012-10-27	07:42:34	VR2W-112611	A69-1601-6490	1	0
2012-10-26 22:09:52	2012-10-27	08:09:52	VR2W-112611	A69-1601-6490	1	0
2012-10-26 22:20:54	2012-10-27	08:20:54	VR2W-112611	A69-1601-6490	1	0
2012-10-26 22:55:40	2012-10-27	08:55:40	VR2W-112611	A69-1601-6490	1	0
2012-10-26 23:17:58	2012-10-27	09:17:58	VR2W-112611	A69-1601-6490	1	0
2012-10-26 23:25:53	2012-10-27	09:25:53	VR2W-112611	A69-1601-6490	1	0
2012-10-26 23:33:10	2012-10-27	09:33:10	VR2W-112611	A69-1601-6490	1	0
2012-10-26 23:49:08	2012-10-27	09:49:08	VR2W-112611	A69-1601-6490	1	0
2012-10-26 23:53:12	2012-10-27	09:53:12	VR2W-112611	A69-1601-6490	1	0
2012-10-27 00:09:58	2012-10-27	10:09:58	VR2W-112611	A69-1601-6490	1	0
2012-10-27 00:18:23	2012-10-27	10:18:23	VR2W-112611	A69-1601-6490	1	0
2012-10-27 00:22:34	2012-10-27	10:22:34	VR2W-112611	A69-1601-6490	1	0
2012-10-27 00:33:57	2012-10-27	10:33:57	VR2W-112611	A69-1601-6490	1	0
2012-10-27 01:01:28	2012-10-27	11:01:28	VR2W-112611	A69-1601-6490	1	0
2012-10-27 01:12:45	2012-10-27	11:12:45	VR2W-112611	A69-1601-6490	1	0
2012-10-27 01:43:36	2012-10-27	11:43:36	VR2W-112611	A69-1601-6490	1	0
2012-10-27 02:01:35	2012-10-27	12:01:35	VR2W-112611	A69-1601-6490	1	0
2012-10-27 02:59:29	2012-10-27	12:59:29	VR2W-112611	A69-1601-6490	1	0
2012-10-27 03:21:17	2012-10-27	13:21:17	VR2W-112611	A69-1601-6490	1	0
2012-10-27 03:46:29	2012-10-27	13:46:29	VR2W-112611	A69-1601-6490	1	0
2012-10-27 04:49:28	2012-10-27	14:49:28	VR2W-112611	A69-1601-6490	1	0
2012-10-27 04:53:44	2012-10-27	14:53:44	VR2W-112611	A69-1601-6490	1	0
2012-10-27 05:49:20	2012-10-27	15:49:20	VR2W-112611	A69-1601-6490	1	0
2012-10-27 05:56:39	2012-10-27	15:56:39	VR2W-112611	A69-1601-6490	1	0
2012-10-27 06:22:04	2012-10-27	16:22:04	VR2W-112611	A69-1601-6490	1	0
2012-10-27 07:29:03	2012-10-27	17:29:03	VR2W-112611	A69-1601-6490	1	0
2012-10-27 22:07:05	2012-10-28	08:07:05	VR2W-112611	A69-1601-6490	1	0
2012-10-27 22:30:02	2012-10-28	08:30:02	VR2W-112611	A69-1601-6490	1	0
2012-10-27 22:34:54	2012-10-28	08:34:54	VR2W-112611	A69-1601-6490	1	0
2012-10-28 00:55:24	2012-10-28	10:55:24	VR2W-112612	A69-1601-6490	1	0
2012-10-28 01:40:13	2012-10-28	11:40:13	VR2W-112611	A69-1601-6490	1	0
2012-10-28 01:43:38	2012-10-28	11:43:38	VR2W-112611	A69-1601-6490	1	0
2012-10-28 02:34:53	2012-10-28	12:34:53	VR2W-112611	A69-1601-6490	1	0
2012-10-28 02:58:03	2012-10-28	12:58:03	VR2W-112611	A69-1601-6490	1	0
2012-10-28 03:35:14	2012-10-28	13:35:14	VR2W-112612	A69-1601-6490	1	0
2012-10-28 03:49:35	2012-10-28	13:49:35	VR2W-112611	A69-1601-6490	1	0
2012-10-28 04:02:14	2012-10-28	14:02:14	VR2W-112611	A69-1601-6490	1	0
2012-10-28 04:06:30	2012-10-28	14:06:30	VR2W-112611	A69-1601-6490	1	0
2012-10-28 04:10:08	2012-10-28	14:10:08	VR2W-112611	A69-1601-6490	1	0
2012-10-28 04:14:11	2012-10-28	14:14:11	VR2W-112611	A69-1601-6490	1	0
2012-10-28 04:23:57	2012-10-28	14:23:57	VR2W-112611	A69-1601-6490	1	0
2012-10-28 04:38:30	2012-10-28	14:38:30	VR2W-112611	A69-1601-6490	1	0
2012-10-28 04:43:14	2012-10-28	14:43:14	VR2W-112611	A69-1601-6490	1	0
2012-10-28 04:55:53	2012-10-28	14:55:53	VR2W-112611	A69-1601-6490	1	0
2012-10-28 06:44:10	2012-10-28	16:44:10	VR2W-112611	A69-1601-6490	1	0
2012-10-28 20:35:24	2012-10-29	06:35:24	VR2W-112611	A69-1601-6490	1	0
2012-10-28 21:25:44	2012-10-29	07:25:44	VR2W-112611	A69-1601-6490	1	0
2012-10-29 03:14:59	2012-10-29	13:14:59	VR2W-112611	A69-1601-6490	1	0
2012-10-29 03:23:45	2012-10-29	13:23:45	VR2W-112611	A69-1601-6490	1	0
2012-10-29 04:33:40	2012-10-29	14:33:40	VR2W-112611	A69-1601-6490	1	0
2012-10-29 04:47:20	2012-10-29	14:47:20	VR2W-112611	A69-1601-6490	1	0
2012-10-29 04:51:05	2012-10-29	14:51:05	VR2W-112611	A69-1601-6490	1	0
2012-10-29 05:19:31	2012-10-29	15:19:31	VR2W-112611	A69-1601-6490	1	0
2012-10-29 05:23:06	2012-10-29	15:23:06	VR2W-112611	A69-1601-6490	1	0
2012-10-29 05:35:59	2012-10-29	15:35:59	VR2W-112611	A69-1601-6490	1	0
2012-10-29 05:48:10	2012-10-29	15:48:10	VR2W-112611	A69-1601-6490	1	0
2012-10-29 20:44:06	2012-10-30	06:44:06	VR2W-112614	A69-1601-6490	1	0
2012-10-29 20:52:16	2012-10-30	06:52:16	VR2W-112613	A69-1601-6490	1	0
2012-10-30 03:56:51	2012-10-30	13:56:51	VR2W-112611	A69-1601-6490	1	0
2012-10-30 04:22:00	2012-10-30	14:22:00	VR2W-112611	A69-1601-6490	1	0
2012-10-30 04:41:31	2012-10-30	14:41:31	VR2W-112611	A69-1601-6490	1	0
2012-10-30 06:38:02	2012-10-30	16:38:02	VR2W-112611	A69-1601-6490	1	0
2012-10-30 20:50:12	2012-10-31	06:50:12	VR2W-112611	A69-1601-6490	1	0
2012-10-31 01:52:41	2012-10-31	11:52:41	VR2W-112611	A69-1601-6490	1	0
2012-10-31 02:18:36	2012-10-31	12:18:36	VR2W-112611	A69-1601-6490	1	0
2012-10-31 02:36:36	2012-10-31	12:36:36	VR2W-112611	A69-1601-6490	1	0
2012-10-31 02:44:34	2012-10-31	12:44:34	VR2W-112611	A69-1601-6490	1	0
2012-10-31 03:59:51	2012-10-31	13:59:51	VR2W-112611	A69-1601-6490	1	0
2012-10-31 04:04:35	2012-10-31	14:04:35	VR2W-112611	A69-1601-6490	1	0
2012-10-31 04:27:49	2012-10-31	14:27:49	VR2W-112611	A69-1601-6490	1	0
2012-10-31 04:31:16	2012-10-31	14:31:16	VR2W-112611	A69-1601-6490	1	0
2012-10-31 04:45:55	2012-10-31	14:45:55	VR2W-112611	A69-1601-6490	1	0
2012-10-31 05:21:09	2012-10-31	15:21:09	VR2W-112611	A69-1601-6490	1	0
2012-10-31 05:50:15	2012-10-31	15:50:15	VR2W-112611	A69-1601-6490	1	0
2012-10-31 05:53:32	2012-10-31	15:53:32	VR2W-112611	A69-1601-6490	1	0
2012-10-31 06:00:16	2012-10-31	16:00:16	VR2W-112611	A69-1601-6490	1	0
2012-10-31 06:27:35	2012-10-31	16:27:35	VR2W-112611	A69-1601-6490	1	0
2012-10-31 06:53:15	2012-10-31	16:53:15	VR2W-112611	A69-1601-6490	1	0
2012-10-31 22:26:15	2012-11-01	08:26:15	VR2W-112611	A69-1601-6490	1	0
2012-11-01 01:55:03	2012-11-01	11:55:03	VR2W-112611	A69-1601-6490	1	0
2012-11-01 04:07:47	2012-11-01	14:07:47	VR2W-112611	A69-1601-6490	1	0
2012-11-01 04:11:25	2012-11-01	14:11:25	VR2W-112611	A69-1601-6490	1	0
2012-11-01 04:34:25	2012-11-01	14:34:25	VR2W-112611	A69-1601-6490	1	0
2012-11-01 04:51:15	2012-11-01	14:51:15	VR2W-112611	A69-1601-6490	1	0
2012-11-01 05:19:24	2012-11-01	15:19:24	VR2W-112611	A69-1601-6490	1	0
2012-11-01 05:34:03	2012-11-01	15:34:03	VR2W-112611	A69-1601-6490	1	0
2012-11-01 05:36:05	2012-11-01	15:36:05	VR2W-112612	A69-1601-6490	1	0
2012-11-01 06:01:34	2012-11-01	16:01:34	VR2W-112611	A69-1601-6490	1	0
2012-11-01 21:53:38	2012-11-02	07:53:38	VR2W-112611	A69-1601-6490	1	0
2012-11-01 22:04:50	2012-11-02	08:04:50	VR2W-112611	A69-1601-6490	1	0
2012-11-02 03:40:49	2012-11-02	13:40:49	VR2W-112611	A69-1601-6490	1	0
2012-11-02 03:51:33	2012-11-02	13:51:33	VR2W-112611	A69-1601-6490	1	0
2012-11-02 05:02:58	2012-11-02	15:02:58	VR2W-112611	A69-1601-6490	1	0
2012-11-02 05:25:49	2012-11-02	15:25:49	VR2W-112611	A69-1601-6490	1	0
2012-11-02 05:34:20	2012-11-02	15:34:20	VR2W-112611	A69-1601-6490	1	0
2012-11-03 02:43:23	2012-11-03	12:43:23	VR2W-112611	A69-1601-6490	1	0
2012-11-03 03:23:19	2012-11-03	13:23:19	VR2W-112611	A69-1601-6490	1	0
2012-11-03 04:21:50	2012-11-03	14:21:50	VR2W-112611	A69-1601-6490	1	0
2012-11-03 05:42:41	2012-11-03	15:42:41	VR2W-112611	A69-1601-6490	1	0
2012-11-03 07:46:16	2012-11-03	17:46:16	VR2W-112611	A69-1601-6490	1	0
2012-11-03 07:54:34	2012-11-03	17:54:34	VR2W-112611	A69-1601-6490	1	0
2012-11-03 08:28:55	2012-11-03	18:28:55	VR2W-112611	A69-1601-6490	1	0
2012-11-03 21:25:08	2012-11-04	07:25:08	VR2W-112611	A69-1601-6490	1	0
2012-11-03 22:14:13	2012-11-04	08:14:13	VR2W-112611	A69-1601-6490	1	0
2012-11-03 23:22:48	2012-11-04	09:22:48	VR2W-112611	A69-1601-6490	1	0
2012-11-03 23:31:07	2012-11-04	09:31:07	VR2W-112611	A69-1601-6490	1	0
2012-11-04 02:36:18	2012-11-04	12:36:18	VR2W-112611	A69-1601-6490	1	0
2012-11-04 05:03:54	2012-11-04	15:03:54	VR2W-112611	A69-1601-6490	1	0
2012-11-04 08:38:30	2012-11-04	18:38:30	VR2W-112611	A69-1601-6490	0	0
2012-11-04 20:06:55	2012-11-05	06:06:55	VR2W-112611	A69-1601-6490	0	0
2012-11-04 20:26:48	2012-11-05	06:26:48	VR2W-112611	A69-1601-6490	0	0
2012-11-04 22:27:02	2012-11-05	08:27:02	VR2W-112611	A69-1601-6490	1	0
2012-11-04 23:11:02	2012-11-05	09:11:02	VR2W-112611	A69-1601-6490	1	0
2012-11-04 23:21:52	2012-11-05	09:21:52	VR2W-112611	A69-1601-6490	1	0
2012-11-05 00:32:55	2012-11-05	10:32:55	VR2W-112611	A69-1601-6490	1	0
2012-11-05 00:42:50	2012-11-05	10:42:50	VR2W-112611	A69-1601-6490	1	0
2012-11-05 02:05:44	2012-11-05	12:05:44	VR2W-112611	A69-1601-6490	1	0
2012-11-05 02:13:20	2012-11-05	12:13:20	VR2W-112611	A69-1601-6490	1	0
2012-11-05 02:38:50	2012-11-05	12:38:50	VR2W-112611	A69-1601-6490	1	0
2012-11-05 02:55:38	2012-11-05	12:55:38	VR2W-112611	A69-1601-6490	1	0
2012-11-05 03:27:18	2012-11-05	13:27:18	VR2W-112611	A69-1601-6490	1	0
2012-11-05 04:14:25	2012-11-05	14:14:25	VR2W-112611	A69-1601-6490	1	0
2012-11-05 04:49:14	2012-11-05	14:49:14	VR2W-112611	A69-1601-6490	1	0
2012-11-05 04:58:31	2012-11-05	14:58:31	VR2W-112611	A69-1601-6490	1	0
2012-11-05 06:19:18	2012-11-05	16:19:18	VR2W-112611	A69-1601-6490	1	0
2012-11-05 07:02:23	2012-11-05	17:02:23	VR2W-112611	A69-1601-6490	1	0
2012-11-05 07:16:26	2012-11-05	17:16:26	VR2W-112611	A69-1601-6490	1	0
2012-11-05 08:00:52	2012-11-05	18:00:52	VR2W-112611	A69-1601-6490	1	0
2012-11-05 20:19:22	2012-11-06	06:19:22	VR2W-112611	A69-1601-6490	0	0
2012-11-05 20:22:39	2012-11-06	06:22:39	VR2W-112611	A69-1601-6490	0	0
2012-11-05 20:26:01	2012-11-06	06:26:01	VR2W-112611	A69-1601-6490	0	0
2012-11-05 20:29:29	2012-11-06	06:29:29	VR2W-112611	A69-1601-6490	0	0
2012-11-05 20:44:51	2012-11-06	06:44:51	VR2W-112611	A69-1601-6490	1	0
2012-11-05 21:30:36	2012-11-06	07:30:36	VR2W-112611	A69-1601-6490	1	0
2012-11-05 22:33:56	2012-11-06	08:33:56	VR2W-112611	A69-1601-6490	1	0
2012-11-05 22:38:44	2012-11-06	08:38:44	VR2W-112611	A69-1601-6490	1	0
2012-11-06 00:12:33	2012-11-06	10:12:33	VR2W-112611	A69-1601-6490	1	0
2012-11-06 01:47:37	2012-11-06	11:47:37	VR2W-112611	A69-1601-6490	1	0
2012-11-06 02:02:51	2012-11-06	12:02:51	VR2W-112611	A69-1601-6490	1	0
2012-11-06 03:51:40	2012-11-06	13:51:40	VR2W-112611	A69-1601-6490	1	0
2012-11-06 03:56:03	2012-11-06	13:56:03	VR2W-112611	A69-1601-6490	1	0
2012-11-06 04:20:38	2012-11-06	14:20:38	VR2W-112611	A69-1601-6490	1	0
2012-11-06 05:07:33	2012-11-06	15:07:33	VR2W-112611	A69-1601-6490	1	0
2012-11-06 06:04:57	2012-11-06	16:04:57	VR2W-112611	A69-1601-6490	1	0
2012-11-06 06:42:40	2012-11-06	16:42:40	VR2W-112611	A69-1601-6490	1	0
2012-11-06 06:56:51	2012-11-06	16:56:51	VR2W-112611	A69-1601-6490	1	0
2012-11-06 07:21:22	2012-11-06	17:21:22	VR2W-112611	A69-1601-6490	1	0
2012-11-06 21:21:30	2012-11-07	07:21:30	VR2W-112611	A69-1601-6490	1	0
2012-11-06 21:29:59	2012-11-07	07:29:59	VR2W-112611	A69-1601-6490	1	0
2012-11-06 21:55:13	2012-11-07	07:55:13	VR2W-112611	A69-1601-6490	1	0
2012-11-06 22:16:04	2012-11-07	08:16:04	VR2W-112611	A69-1601-6490	1	0
2012-11-06 22:35:11	2012-11-07	08:35:11	VR2W-112611	A69-1601-6490	1	0
2012-11-06 22:48:12	2012-11-07	08:48:12	VR2W-112611	A69-1601-6490	1	0
2012-11-06 23:10:31	2012-11-07	09:10:31	VR2W-112611	A69-1601-6490	1	0
2012-11-07 00:48:12	2012-11-07	10:48:12	VR2W-112611	A69-1601-6490	1	0
2012-11-07 01:40:14	2012-11-07	11:40:14	VR2W-112611	A69-1601-6490	1	0
2012-11-07 05:16:43	2012-11-07	15:16:43	VR2W-112611	A69-1601-6490	1	0
2012-11-07 05:36:28	2012-11-07	15:36:28	VR2W-112611	A69-1601-6490	1	0
2012-11-07 21:28:11	2012-11-08	07:28:11	VR2W-112611	A69-1601-6490	1	0
2012-11-08 00:46:27	2012-11-08	10:46:27	VR2W-112611	A69-1601-6490	1	0
2012-11-08 01:08:47	2012-11-08	11:08:47	VR2W-112611	A69-1601-6490	1	0
2012-11-08 02:38:59	2012-11-08	12:38:59	VR2W-112611	A69-1601-6490	1	0
2012-11-08 03:38:30	2012-11-08	13:38:30	VR2W-112611	A69-1601-6490	1	0
2012-11-08 19:58:09	2012-11-09	05:58:09	VR2W-112611	A69-1601-6490	0	0
2012-11-08 20:02:12	2012-11-09	06:02:12	VR2W-112611	A69-1601-6490	0	0
2012-11-08 20:07:05	2012-11-09	06:07:05	VR2W-112611	A69-1601-6490	0	0
2012-11-08 21:29:38	2012-11-09	07:29:38	VR2W-112611	A69-1601-6490	1	0
2012-11-08 22:45:13	2012-11-09	08:45:13	VR2W-112611	A69-1601-6490	1	0
2012-11-08 22:49:03	2012-11-09	08:49:03	VR2W-112611	A69-1601-6490	1	0
2012-11-08 23:26:04	2012-11-09	09:26:04	VR2W-112611	A69-1601-6490	1	0
2012-11-09 00:13:45	2012-11-09	10:13:45	VR2W-112611	A69-1601-6490	1	0
2012-11-09 00:48:42	2012-11-09	10:48:42	VR2W-112611	A69-1601-6490	1	0
2012-11-09 01:58:55	2012-11-09	11:58:55	VR2W-112611	A69-1601-6490	1	0
2012-11-09 03:25:13	2012-11-09	13:25:13	VR2W-112611	A69-1601-6490	1	0
