# Supplementary material for: Simulated Macro-Algal Outbreak Triggers a Large-Scale Response on Coral Reefs
Source: PLoS One. 2015 Jul 14;10(7):e0132895. doi: 10.1371/journal.pone.0132895 (PMC4501832; doi:10.1371/journal.pone.0132895)
Supplement: S1 Dataset — Data has been separated into three sub-folders; video data, visual transect data and individual fishes’ acoustic detection data. (ZIP) [file pone.0132895.s001.zip › Raw Data/Spatial/Siganid/6496TSC.csv]

Date and Time (UTC)	Receiver	Transmitter	Transmitter Name	Transmitter Serial	Sensor Value	Sensor Unit	Station Name	Latitude	Longitude
2012-09-11 23:43:06	VR2W-105217	A69-1601-6496
2012-09-11 23:58:08	VR2W-105217	A69-1601-6496
2012-09-12 00:02:18	VR2W-105217	A69-1601-6496
2012-09-12 00:05:44	VR2W-105217	A69-1601-6496
2012-09-12 00:13:24	VR2W-105217	A69-1601-6496
2012-09-12 00:18:26	VR2W-105218	A69-1601-6496					PB11
2012-09-12 00:23:00	VR2W-105217	A69-1601-6496
2012-09-12 00:32:05	VR2W-105217	A69-1601-6496
2012-09-12 00:36:03	VR2W-105217	A69-1601-6496
2012-09-12 00:49:11	VR2W-105217	A69-1601-6496
2012-09-12 00:49:24	VR2W-105218	A69-1601-6496					PB11
2012-09-12 00:53:57	VR2W-105216	A69-1601-6496					PB9
2012-09-12 00:53:59	VR2W-105217	A69-1601-6496
2012-09-12 00:58:42	VR2W-105217	A69-1601-6496
2012-09-12 01:03:13	VR2W-105217	A69-1601-6496
2012-09-12 01:14:22	VR2W-105217	A69-1601-6496
2012-09-12 01:18:19	VR2W-105217	A69-1601-6496
2012-09-12 01:22:58	VR2W-105217	A69-1601-6496
2012-09-12 01:23:11	VR2W-105218	A69-1601-6496					PB11
2012-09-12 01:27:24	VR2W-105217	A69-1601-6496
2012-09-12 01:31:21	VR2W-105217	A69-1601-6496
2012-09-12 01:36:02	VR2W-105217	A69-1601-6496
2012-09-12 01:40:31	VR2W-105217	A69-1601-6496
2012-09-12 01:44:34	VR2W-105217	A69-1601-6496
2012-09-12 01:44:46	VR2W-105218	A69-1601-6496					PB11
2012-09-12 01:49:26	VR2W-105217	A69-1601-6496
2012-09-12 01:54:29	VR2W-105218	A69-1601-6496					PB11
2012-09-12 02:03:47	VR2W-105217	A69-1601-6496
2012-09-12 02:08:16	VR2W-105217	A69-1601-6496
2012-09-12 02:12:22	VR2W-105217	A69-1601-6496
2012-09-12 02:19:04	VR2W-105217	A69-1601-6496
2012-09-12 02:26:25	VR2W-105217	A69-1601-6496
2012-09-12 02:26:38	VR2W-105218	A69-1601-6496					PB11
2012-09-12 02:34:49	VR2W-105217	A69-1601-6496
2012-09-12 02:39:30	VR2W-105217	A69-1601-6496
2012-09-12 02:43:59	VR2W-105217	A69-1601-6496
2012-09-12 02:51:19	VR2W-105217	A69-1601-6496
2012-09-12 02:54:35	VR2W-105217	A69-1601-6496
2012-09-12 03:01:27	VR2W-105218	A69-1601-6496					PB11
2012-09-12 03:04:45	VR2W-105217	A69-1601-6496
2012-09-12 03:08:33	VR2W-105217	A69-1601-6496
2012-09-12 03:12:53	VR2W-105217	A69-1601-6496
2012-09-12 03:16:40	VR2W-105217	A69-1601-6496
2012-09-12 03:29:11	VR2W-105217	A69-1601-6496
2012-09-12 03:33:01	VR2W-105217	A69-1601-6496
2012-09-12 03:37:28	VR2W-105217	A69-1601-6496
2012-09-12 03:41:28	VR2W-105217	A69-1601-6496
2012-09-12 03:41:40	VR2W-105218	A69-1601-6496					PB11
2012-09-12 03:46:13	VR2W-105217	A69-1601-6496
2012-09-12 03:50:50	VR2W-105217	A69-1601-6496
2012-09-12 03:55:09	VR2W-105217	A69-1601-6496
2012-09-12 03:58:55	VR2W-105217	A69-1601-6496
2012-09-12 04:03:11	VR2W-105217	A69-1601-6496
2012-09-12 04:06:48	VR2W-105216	A69-1601-6496					PB9
2012-09-12 04:06:50	VR2W-105217	A69-1601-6496
2012-09-12 04:14:11	VR2W-105217	A69-1601-6496
2012-09-12 04:17:28	VR2W-105217	A69-1601-6496
2012-09-12 04:24:14	VR2W-105216	A69-1601-6496					PB9
2012-09-12 04:24:16	VR2W-105217	A69-1601-6496
2012-09-12 04:27:58	VR2W-105217	A69-1601-6496
2012-09-12 04:43:06	VR2W-105217	A69-1601-6496
2012-09-12 04:47:48	VR2W-105217	A69-1601-6496
2012-09-12 04:52:17	VR2W-105217	A69-1601-6496
2012-09-12 04:59:34	VR2W-105216	A69-1601-6496					PB9
2012-09-12 04:59:49	VR2W-105218	A69-1601-6496					PB11
2012-09-12 05:16:55	VR2W-105217	A69-1601-6496
2012-09-12 05:21:20	VR2W-105217	A69-1601-6496
2012-09-12 05:25:14	VR2W-105216	A69-1601-6496					PB9
2012-09-12 05:25:17	VR2W-105217	A69-1601-6496
2012-09-12 05:29:57	VR2W-105217	A69-1601-6496
2012-09-12 05:34:23	VR2W-105217	A69-1601-6496
2012-09-12 05:38:22	VR2W-105217	A69-1601-6496
2012-09-12 05:38:35	VR2W-105218	A69-1601-6496					PB11
2012-09-12 05:43:06	VR2W-105217	A69-1601-6496
2012-09-12 05:55:30	VR2W-105217	A69-1601-6496
2012-09-12 05:59:27	VR2W-105217	A69-1601-6496
2012-09-12 05:59:39	VR2W-105218	A69-1601-6496					PB11
2012-09-12 06:04:07	VR2W-105217	A69-1601-6496
2012-09-12 06:08:33	VR2W-105217	A69-1601-6496
2012-09-12 06:08:45	VR2W-105218	A69-1601-6496					PB11
2012-09-12 06:12:31	VR2W-105217	A69-1601-6496
2012-09-12 06:21:41	VR2W-105216	A69-1601-6496					PB9
2012-09-12 06:25:51	VR2W-105217	A69-1601-6496
2012-09-12 06:29:11	VR2W-105217	A69-1601-6496
2012-09-12 06:36:21	VR2W-105217	A69-1601-6496
2012-09-12 06:43:57	VR2W-105217	A69-1601-6496
2012-09-12 06:51:39	VR2W-105217	A69-1601-6496
2012-09-12 06:56:33	VR2W-105217	A69-1601-6496
2012-09-12 07:01:38	VR2W-105218	A69-1601-6496					PB11
2012-09-12 07:06:18	VR2W-105217	A69-1601-6496
2012-09-12 07:11:07	VR2W-105216	A69-1601-6496					PB9
2012-09-12 07:11:10	VR2W-105217	A69-1601-6496
2012-09-12 07:16:10	VR2W-105218	A69-1601-6496					PB11
2012-09-12 07:25:15	VR2W-105217	A69-1601-6496
2012-09-12 07:25:27	VR2W-105218	A69-1601-6496					PB11
2012-09-12 07:53:38	VR2W-105217	A69-1601-6496
2012-09-12 08:52:01	VR2W-105217	A69-1601-6496
2012-09-12 14:53:59	VR2W-105217	A69-1601-6496
2012-09-12 14:58:18	VR2W-105217	A69-1601-6496
2012-09-12 15:06:19	VR2W-105217	A69-1601-6496
2012-09-12 15:14:01	VR2W-105217	A69-1601-6496
2012-09-12 15:18:54	VR2W-105217	A69-1601-6496
2012-09-12 15:28:35	VR2W-105217	A69-1601-6496
2012-09-12 15:33:20	VR2W-105217	A69-1601-6496
2012-09-12 15:42:14	VR2W-105217	A69-1601-6496
2012-09-12 15:53:39	VR2W-105217	A69-1601-6496
2012-09-12 15:57:24	VR2W-105217	A69-1601-6496
2012-09-12 16:05:21	VR2W-105217	A69-1601-6496
2012-09-12 16:16:11	VR2W-105217	A69-1601-6496
2012-09-12 16:19:45	VR2W-105217	A69-1601-6496
2012-09-12 16:23:40	VR2W-105217	A69-1601-6496
2012-09-12 16:32:32	VR2W-105217	A69-1601-6496
2012-09-12 16:40:22	VR2W-105217	A69-1601-6496
2012-09-12 16:43:44	VR2W-105217	A69-1601-6496
2012-09-12 16:47:16	VR2W-105217	A69-1601-6496
2012-09-12 17:03:49	VR2W-105217	A69-1601-6496
2012-09-12 17:07:56	VR2W-105217	A69-1601-6496
2012-09-12 17:11:16	VR2W-105217	A69-1601-6496
2012-09-12 17:14:41	VR2W-105217	A69-1601-6496
2012-09-12 17:18:19	VR2W-105217	A69-1601-6496
2012-09-12 17:22:20	VR2W-105217	A69-1601-6496
2012-09-12 17:31:53	VR2W-105217	A69-1601-6496
2012-09-12 17:36:27	VR2W-105217	A69-1601-6496
2012-09-12 17:44:16	VR2W-105217	A69-1601-6496
2012-09-12 17:52:51	VR2W-105217	A69-1601-6496
2012-09-12 17:57:13	VR2W-105217	A69-1601-6496
2012-09-12 18:01:05	VR2W-105217	A69-1601-6496
2012-09-12 18:05:34	VR2W-105217	A69-1601-6496
2012-09-12 18:09:39	VR2W-105217	A69-1601-6496
2012-09-12 18:12:55	VR2W-105217	A69-1601-6496
2012-09-12 18:16:12	VR2W-105217	A69-1601-6496
2012-09-12 18:19:32	VR2W-105217	A69-1601-6496
2012-09-12 18:37:29	VR2W-105217	A69-1601-6496
2012-09-12 18:49:40	VR2W-105217	A69-1601-6496
2012-09-12 18:54:03	VR2W-105217	A69-1601-6496
2012-09-12 19:25:13	VR2W-105217	A69-1601-6496
2012-09-12 19:29:26	VR2W-105217	A69-1601-6496
2012-09-12 19:32:58	VR2W-105217	A69-1601-6496
2012-09-12 19:36:50	VR2W-105217	A69-1601-6496
2012-09-12 19:41:18	VR2W-105217	A69-1601-6496
2012-09-12 20:18:38	VR2W-105217	A69-1601-6496
2012-09-12 20:22:32	VR2W-105217	A69-1601-6496
2012-09-12 20:43:14	VR2W-105217	A69-1601-6496
2012-09-12 20:57:39	VR2W-105217	A69-1601-6496
2012-09-12 21:01:35	VR2W-105217	A69-1601-6496
2012-09-12 21:10:38	VR2W-105217	A69-1601-6496
2012-09-12 21:14:31	VR2W-105217	A69-1601-6496
2012-09-12 21:30:31	VR2W-105217	A69-1601-6496
2012-09-12 21:34:48	VR2W-105217	A69-1601-6496
2012-09-12 21:38:28	VR2W-105217	A69-1601-6496
2012-09-12 21:45:54	VR2W-105217	A69-1601-6496
2012-09-12 21:49:19	VR2W-105217	A69-1601-6496
2012-09-12 21:56:54	VR2W-105217	A69-1601-6496
2012-09-12 22:17:50	VR2W-105217	A69-1601-6496
2012-09-12 22:26:23	VR2W-105216	A69-1601-6496					PB9
2012-09-12 22:26:26	VR2W-105217	A69-1601-6496
2012-09-12 22:29:44	VR2W-105217	A69-1601-6496
2012-09-12 22:36:39	VR2W-105217	A69-1601-6496
2012-09-12 22:36:52	VR2W-105218	A69-1601-6496					PB11
2012-09-12 22:40:27	VR2W-105216	A69-1601-6496					PB9
2012-09-12 22:40:29	VR2W-105217	A69-1601-6496
2012-09-12 22:44:56	VR2W-105217	A69-1601-6496
2012-09-12 22:53:40	VR2W-105216	A69-1601-6496					PB9
2012-09-12 22:53:43	VR2W-105217	A69-1601-6496
2012-09-12 22:58:22	VR2W-105217	A69-1601-6496
2012-09-12 23:02:47	VR2W-105217	A69-1601-6496
2012-09-12 23:15:45	VR2W-105217	A69-1601-6496
2012-09-12 23:24:08	VR2W-105217	A69-1601-6496
2012-09-12 23:31:36	VR2W-105217	A69-1601-6496
2012-09-12 23:35:03	VR2W-105217	A69-1601-6496
2012-09-12 23:38:45	VR2W-105217	A69-1601-6496
2012-09-12 23:46:18	VR2W-105217	A69-1601-6496
2012-09-12 23:46:31	VR2W-105218	A69-1601-6496					PB11
2012-09-12 23:49:53	VR2W-105217	A69-1601-6496
2012-09-12 23:53:48	VR2W-105217	A69-1601-6496
2012-09-13 00:02:49	VR2W-105217	A69-1601-6496
2012-09-13 00:06:39	VR2W-105217	A69-1601-6496
2012-09-13 00:11:07	VR2W-105217	A69-1601-6496
2012-09-13 00:11:20	VR2W-105218	A69-1601-6496					PB11
2012-09-13 00:15:09	VR2W-105217	A69-1601-6496
2012-09-13 00:19:58	VR2W-105217	A69-1601-6496
2012-09-13 00:29:19	VR2W-105217	A69-1601-6496
2012-09-13 00:33:37	VR2W-105217	A69-1601-6496
2012-09-13 00:37:21	VR2W-105217	A69-1601-6496
2012-09-13 00:41:33	VR2W-105217	A69-1601-6496
2012-09-13 00:45:02	VR2W-105216	A69-1601-6496					PB9
2012-09-13 00:45:04	VR2W-105217	A69-1601-6496
2012-09-13 00:53:15	VR2W-105216	A69-1601-6496					PB9
2012-09-13 00:53:17	VR2W-105217	A69-1601-6496
2012-09-13 00:57:11	VR2W-105217	A69-1601-6496
2012-09-13 01:09:37	VR2W-105217	A69-1601-6496
2012-09-13 01:09:49	VR2W-105218	A69-1601-6496					PB11
2012-09-13 01:10:59	VR2W-105219	A69-1601-6496
2012-09-13 01:13:34	VR2W-105217	A69-1601-6496
2012-09-13 01:18:16	VR2W-105217	A69-1601-6496
2012-09-13 01:22:57	VR2W-105218	A69-1601-6496					PB11
2012-09-13 01:30:03	VR2W-105217	A69-1601-6496
2012-09-13 01:33:17	VR2W-105217	A69-1601-6496
2012-09-13 01:36:32	VR2W-105217	A69-1601-6496
2012-09-13 01:36:45	VR2W-105218	A69-1601-6496					PB11
2012-09-13 01:46:27	VR2W-105217	A69-1601-6496
2012-09-13 01:49:56	VR2W-105217	A69-1601-6496
2012-09-13 01:57:50	VR2W-105216	A69-1601-6496					PB9
2012-09-13 02:01:39	VR2W-105218	A69-1601-6496					PB11
2012-09-13 02:05:18	VR2W-105217	A69-1601-6496
2012-09-13 02:13:56	VR2W-105217	A69-1601-6496
2012-09-13 02:17:17	VR2W-105217	A69-1601-6496
2012-09-13 02:20:45	VR2W-105217	A69-1601-6496
2012-09-13 02:24:26	VR2W-105217	A69-1601-6496
2012-09-13 02:32:00	VR2W-105217	A69-1601-6496
2012-09-13 02:39:44	VR2W-105218	A69-1601-6496					PB11
2012-09-13 02:44:11	VR2W-105217	A69-1601-6496
2012-09-13 02:48:36	VR2W-105217	A69-1601-6496
2012-09-13 02:48:48	VR2W-105218	A69-1601-6496					PB11
2012-09-13 02:52:32	VR2W-105217	A69-1601-6496
2012-09-13 03:01:37	VR2W-105217	A69-1601-6496
2012-09-13 03:05:34	VR2W-105217	A69-1601-6496
2012-09-13 03:23:08	VR2W-105217	A69-1601-6496
2012-09-13 03:27:26	VR2W-105217	A69-1601-6496
2012-09-13 03:27:39	VR2W-105218	A69-1601-6496					PB11
2012-09-13 03:38:48	VR2W-105217	A69-1601-6496
2012-09-13 03:42:28	VR2W-105216	A69-1601-6496					PB9
2012-09-13 03:42:30	VR2W-105217	A69-1601-6496
2012-09-13 03:42:43	VR2W-105218	A69-1601-6496					PB11
2012-09-13 03:50:09	VR2W-105217	A69-1601-6496
2012-09-13 03:53:49	VR2W-105216	A69-1601-6496					PB9
2012-09-13 03:53:52	VR2W-105217	A69-1601-6496
2012-09-13 04:09:28	VR2W-105217	A69-1601-6496
2012-09-13 04:13:00	VR2W-105217	A69-1601-6496
2012-09-13 04:29:59	VR2W-105217	A69-1601-6496
2012-09-13 04:34:31	VR2W-105216	A69-1601-6496					PB9
2012-09-13 04:34:34	VR2W-105217	A69-1601-6496
2012-09-13 04:34:46	VR2W-105218	A69-1601-6496					PB11
2012-09-13 04:46:23	VR2W-105216	A69-1601-6496					PB9
2012-09-13 04:46:25	VR2W-105217	A69-1601-6496
2012-09-13 04:46:38	VR2W-105218	A69-1601-6496					PB11
2012-09-13 04:51:11	VR2W-105217	A69-1601-6496
2012-09-13 05:00:08	VR2W-105217	A69-1601-6496
2012-09-13 05:03:55	VR2W-105217	A69-1601-6496
2012-09-13 05:16:23	VR2W-105217	A69-1601-6496
2012-09-13 05:20:10	VR2W-105217	A69-1601-6496
2012-09-13 05:24:30	VR2W-105217	A69-1601-6496
2012-09-13 05:28:16	VR2W-105217	A69-1601-6496
2012-09-13 05:32:33	VR2W-105217	A69-1601-6496
2012-09-13 05:34:37	VR2W-105214	A69-1601-6496
2012-09-13 05:35:46	VR2W-105215	A69-1601-6496
2012-09-13 05:36:15	VR2W-105217	A69-1601-6496
2012-09-13 05:51:24	VR2W-105217	A69-1601-6496
2012-09-13 05:56:07	VR2W-105217	A69-1601-6496
2012-09-13 06:00:40	VR2W-105217	A69-1601-6496
2012-09-13 06:38:00	VR2W-105217	A69-1601-6496
2012-09-13 06:42:07	VR2W-105217	A69-1601-6496
2012-09-13 06:45:28	VR2W-105217	A69-1601-6496
2012-09-13 06:48:56	VR2W-105217	A69-1601-6496
2012-09-13 06:49:08	VR2W-105218	A69-1601-6496					PB11
2012-09-13 06:52:37	VR2W-105217	A69-1601-6496
2012-09-13 07:00:11	VR2W-105217	A69-1601-6496
2012-09-13 07:03:46	VR2W-105217	A69-1601-6496
2012-09-13 07:07:42	VR2W-105217	A69-1601-6496
2012-09-13 07:16:44	VR2W-105217	A69-1601-6496
2012-09-13 07:20:35	VR2W-105216	A69-1601-6496					PB9
2012-09-13 07:20:38	VR2W-105217	A69-1601-6496
2012-09-13 07:36:39	VR2W-105217	A69-1601-6496
2012-09-13 07:36:51	VR2W-105218	A69-1601-6496					PB11
2012-09-13 07:40:57	VR2W-105217	A69-1601-6496
2012-09-13 07:44:40	VR2W-105217	A69-1601-6496
2012-09-13 07:52:24	VR2W-105217	A69-1601-6496
2012-09-13 07:56:13	VR2W-105217	A69-1601-6496
2012-09-13 08:13:06	VR2W-105217	A69-1601-6496
2012-09-13 08:16:39	VR2W-105218	A69-1601-6496					PB11
2012-09-13 08:27:38	VR2W-105217	A69-1601-6496
2012-09-13 08:30:56	VR2W-105217	A69-1601-6496
2012-09-13 11:30:20	VR2W-105218	A69-1601-6496					PB11
2012-09-13 12:07:24	VR2W-105218	A69-1601-6496					PB11
2012-09-13 19:49:13	VR2W-105217	A69-1601-6496
2012-09-13 19:53:20	VR2W-105217	A69-1601-6496
2012-09-13 19:56:40	VR2W-105217	A69-1601-6496
2012-09-13 20:18:16	VR2W-105217	A69-1601-6496
2012-09-13 20:35:54	VR2W-105217	A69-1601-6496
2012-09-13 20:39:49	VR2W-105218	A69-1601-6496					PB11
2012-09-13 20:51:11	VR2W-105218	A69-1601-6496					PB11
2012-09-13 21:09:57	VR2W-105217	A69-1601-6496
2012-09-13 21:21:02	VR2W-105217	A69-1601-6496
2012-09-13 21:27:59	VR2W-105217	A69-1601-6496
2012-09-13 21:36:22	VR2W-105217	A69-1601-6496
2012-09-13 21:59:20	VR2W-105217	A69-1601-6496
2012-09-13 22:03:43	VR2W-105217	A69-1601-6496
2012-09-13 22:22:52	VR2W-105217	A69-1601-6496
2012-09-13 22:23:04	VR2W-105218	A69-1601-6496					PB11
2012-09-13 22:26:24	VR2W-105217	A69-1601-6496
2012-09-13 22:30:14	VR2W-105217	A69-1601-6496
2012-09-13 22:38:39	VR2W-105217	A69-1601-6496
2012-09-13 22:43:23	VR2W-105217	A69-1601-6496
2012-09-13 22:55:49	VR2W-105217	A69-1601-6496
2012-09-13 23:13:13	VR2W-105217	A69-1601-6496
2012-09-13 23:16:40	VR2W-105217	A69-1601-6496
2012-09-13 23:20:21	VR2W-105217	A69-1601-6496
2012-09-13 23:34:55	VR2W-105216	A69-1601-6496					PB9
2012-09-13 23:34:58	VR2W-105217	A69-1601-6496
2012-09-13 23:42:30	VR2W-105217	A69-1601-6496
2012-09-13 23:49:58	VR2W-105217	A69-1601-6496
2012-09-13 23:58:46	VR2W-105217	A69-1601-6496
2012-09-14 00:02:21	VR2W-105217	A69-1601-6496
2012-09-14 00:06:15	VR2W-105217	A69-1601-6496
2012-09-14 00:18:47	VR2W-105217	A69-1601-6496
2012-09-14 00:20:11	VR2W-105219	A69-1601-6496
2012-09-14 00:33:19	VR2W-105217	A69-1601-6496
2012-09-14 00:37:22	VR2W-105217	A69-1601-6496
2012-09-14 00:37:35	VR2W-105218	A69-1601-6496					PB11
2012-09-14 00:42:15	VR2W-105217	A69-1601-6496
2012-09-14 00:51:53	VR2W-105217	A69-1601-6496
2012-09-14 00:52:06	VR2W-105218	A69-1601-6496					PB11
2012-09-14 01:01:02	VR2W-105216	A69-1601-6496					PB9
2012-09-14 01:01:05	VR2W-105217	A69-1601-6496
2012-09-14 01:11:55	VR2W-105217	A69-1601-6496
2012-09-14 01:13:18	VR2W-105219	A69-1601-6496
2012-09-14 01:19:25	VR2W-105217	A69-1601-6496
2012-09-14 01:19:38	VR2W-105218	A69-1601-6496					PB11
2012-09-14 01:24:00	VR2W-105216	A69-1601-6496					PB9
2012-09-14 01:24:03	VR2W-105217	A69-1601-6496
2012-09-14 01:28:24	VR2W-105217	A69-1601-6496
2012-09-14 01:36:39	VR2W-105217	A69-1601-6496
2012-09-14 01:45:18	VR2W-105217	A69-1601-6496
2012-09-14 01:49:46	VR2W-105217	A69-1601-6496
2012-09-14 01:58:39	VR2W-105217	A69-1601-6496
2012-09-14 02:03:24	VR2W-105216	A69-1601-6496					PB9
2012-09-14 02:03:27	VR2W-105217	A69-1601-6496
2012-09-14 02:12:38	VR2W-105217	A69-1601-6496
2012-09-14 02:20:01	VR2W-105217	A69-1601-6496
2012-09-14 02:23:23	VR2W-105217	A69-1601-6496
2012-09-14 02:30:33	VR2W-105217	A69-1601-6496
2012-09-14 02:34:43	VR2W-105217	A69-1601-6496
2012-09-14 02:38:10	VR2W-105217	A69-1601-6496
2012-09-14 02:56:04	VR2W-105217	A69-1601-6496
2012-09-14 02:59:48	VR2W-105217	A69-1601-6496
2012-09-14 03:11:38	VR2W-105217	A69-1601-6496
2012-09-14 03:20:57	VR2W-105217	A69-1601-6496
2012-09-14 03:25:13	VR2W-105217	A69-1601-6496
2012-09-14 03:28:52	VR2W-105217	A69-1601-6496
2012-09-14 03:29:04	VR2W-105218	A69-1601-6496					PB11
2012-09-14 03:32:55	VR2W-105217	A69-1601-6496
2012-09-14 03:42:48	VR2W-105218	A69-1601-6496					PB11
2012-09-14 03:43:59	VR2W-105219	A69-1601-6496
2012-09-14 03:51:59	VR2W-105217	A69-1601-6496
2012-09-14 03:56:21	VR2W-105217	A69-1601-6496
2012-09-14 04:00:12	VR2W-105217	A69-1601-6496
2012-09-14 04:04:39	VR2W-105217	A69-1601-6496
2012-09-14 04:13:25	VR2W-105217	A69-1601-6496
2012-09-14 04:18:03	VR2W-105217	A69-1601-6496
2012-09-14 04:18:16	VR2W-105218	A69-1601-6496					PB11
2012-09-14 04:22:23	VR2W-105216	A69-1601-6496					PB9
2012-09-14 04:22:26	VR2W-105217	A69-1601-6496
2012-09-14 04:30:47	VR2W-105217	A69-1601-6496
2012-09-14 04:38:06	VR2W-105216	A69-1601-6496					PB9
2012-09-14 04:38:08	VR2W-105217	A69-1601-6496
2012-09-14 04:38:21	VR2W-105218	A69-1601-6496					PB11
2012-09-14 04:41:27	VR2W-105217	A69-1601-6496
2012-09-14 04:48:25	VR2W-105217	A69-1601-6496
2012-09-14 05:01:09	VR2W-105217	A69-1601-6496
2012-09-14 05:04:45	VR2W-105217	A69-1601-6496
2012-09-14 05:08:43	VR2W-105217	A69-1601-6496
2012-09-14 05:13:26	VR2W-105217	A69-1601-6496
2012-09-14 05:17:58	VR2W-105217	A69-1601-6496
2012-09-14 05:22:09	VR2W-105217	A69-1601-6496
2012-09-14 05:22:21	VR2W-105218	A69-1601-6496					PB11
2012-09-14 05:29:29	VR2W-105218	A69-1601-6496					PB11
2012-09-14 05:33:22	VR2W-105217	A69-1601-6496
2012-09-14 05:40:04	VR2W-105217	A69-1601-6496
2012-09-14 05:43:37	VR2W-105217	A69-1601-6496
2012-09-14 05:43:50	VR2W-105218	A69-1601-6496					PB11
2012-09-14 05:52:00	VR2W-105217	A69-1601-6496
2012-09-14 05:59:26	VR2W-105216	A69-1601-6496					PB9
2012-09-14 06:06:35	VR2W-105216	A69-1601-6496					PB9
2012-09-14 06:06:38	VR2W-105217	A69-1601-6496
2012-09-14 06:10:47	VR2W-105217	A69-1601-6496
2012-09-14 06:17:48	VR2W-105217	A69-1601-6496
2012-09-14 06:21:46	VR2W-105217	A69-1601-6496
2012-09-14 06:26:27	VR2W-105217	A69-1601-6496
2012-09-14 06:30:57	VR2W-105217	A69-1601-6496
2012-09-14 06:41:35	VR2W-105216	A69-1601-6496					PB9
2012-09-14 06:44:59	VR2W-105216	A69-1601-6496					PB9
2012-09-14 06:45:02	VR2W-105217	A69-1601-6496
2012-09-14 06:48:36	VR2W-105217	A69-1601-6496
2012-09-14 06:52:31	VR2W-105217	A69-1601-6496
2012-09-14 06:57:08	VR2W-105217	A69-1601-6496
2012-09-14 07:01:27	VR2W-105217	A69-1601-6496
2012-09-14 07:05:10	VR2W-105217	A69-1601-6496
2012-09-14 07:09:24	VR2W-105217	A69-1601-6496
2012-09-14 07:12:57	VR2W-105217	A69-1601-6496
2012-09-14 07:28:51	VR2W-105217	A69-1601-6496
2012-09-14 07:40:36	VR2W-105217	A69-1601-6496
2012-09-14 07:53:23	VR2W-105217	A69-1601-6496
2012-09-14 07:53:36	VR2W-105218	A69-1601-6496					PB11
2012-09-14 07:57:03	VR2W-105217	A69-1601-6496
2012-09-14 08:07:50	VR2W-105217	A69-1601-6496
2012-09-14 08:11:22	VR2W-105217	A69-1601-6496
2012-09-14 08:19:39	VR2W-105217	A69-1601-6496
2012-09-14 08:41:01	VR2W-105217	A69-1601-6496
2012-09-14 10:13:00	VR2W-105218	A69-1601-6496					PB11
2012-09-14 10:20:02	VR2W-105218	A69-1601-6496					PB11
2012-09-14 10:24:03	VR2W-105218	A69-1601-6496					PB11
2012-09-14 19:35:08	VR2W-105217	A69-1601-6496
2012-09-14 19:38:30	VR2W-105217	A69-1601-6496
2012-09-14 20:13:51	VR2W-105217	A69-1601-6496
2012-09-14 20:18:37	VR2W-105217	A69-1601-6496
2012-09-14 20:36:03	VR2W-105217	A69-1601-6496
2012-09-14 20:36:16	VR2W-105218	A69-1601-6496					PB11
2012-09-14 20:37:27	VR2W-105219	A69-1601-6496
2012-09-14 20:47:15	VR2W-105217	A69-1601-6496
2012-09-14 20:56:00	VR2W-105217	A69-1601-6496
2012-09-14 21:04:56	VR2W-105217	A69-1601-6496
2012-09-14 21:30:44	VR2W-105217	A69-1601-6496
2012-09-14 21:34:21	VR2W-105217	A69-1601-6496
2012-09-14 21:38:33	VR2W-105218	A69-1601-6496					PB11
2012-09-14 21:43:17	VR2W-105218	A69-1601-6496					PB11
2012-09-14 21:47:40	VR2W-105217	A69-1601-6496
2012-09-14 21:55:50	VR2W-105218	A69-1601-6496					PB11
2012-09-14 21:59:43	VR2W-105217	A69-1601-6496
2012-09-14 21:59:56	VR2W-105218	A69-1601-6496					PB11
2012-09-14 22:09:58	VR2W-105217	A69-1601-6496
2012-09-14 22:22:21	VR2W-105216	A69-1601-6496					PB9
2012-09-14 22:43:22	VR2W-105217	A69-1601-6496
2012-09-14 22:48:13	VR2W-105217	A69-1601-6496
2012-09-14 23:29:29	VR2W-105217	A69-1601-6496
2012-09-14 23:37:34	VR2W-105217	A69-1601-6496
2012-09-14 23:41:18	VR2W-105217	A69-1601-6496
2012-09-14 23:41:31	VR2W-105218	A69-1601-6496					PB11
2012-09-14 23:49:05	VR2W-105216	A69-1601-6496					PB9
2012-09-14 23:57:38	VR2W-105217	A69-1601-6496
2012-09-15 00:13:28	VR2W-105217	A69-1601-6496
2012-09-15 00:21:55	VR2W-105217	A69-1601-6496
2012-09-15 00:33:22	VR2W-105217	A69-1601-6496
2012-09-15 00:45:37	VR2W-105217	A69-1601-6496
2012-09-15 00:49:09	VR2W-105217	A69-1601-6496
2012-09-15 01:11:07	VR2W-105217	A69-1601-6496
2012-09-15 01:15:47	VR2W-105217	A69-1601-6496
2012-09-15 01:24:11	VR2W-105217	A69-1601-6496
2012-09-15 01:37:29	VR2W-105216	A69-1601-6496					PB9
2012-09-15 01:37:31	VR2W-105217	A69-1601-6496
2012-09-15 01:40:52	VR2W-105217	A69-1601-6496
2012-09-15 01:59:10	VR2W-105217	A69-1601-6496
2012-09-15 02:03:07	VR2W-105217	A69-1601-6496
2012-09-15 02:07:47	VR2W-105217	A69-1601-6496
2012-09-15 02:12:14	VR2W-105217	A69-1601-6496
2012-09-15 02:20:58	VR2W-105217	A69-1601-6496
2012-09-15 02:21:11	VR2W-105218	A69-1601-6496					PB11
2012-09-15 02:25:33	VR2W-105217	A69-1601-6496
2012-09-15 02:29:50	VR2W-105217	A69-1601-6496
2012-09-15 02:33:28	VR2W-105216	A69-1601-6496					PB9
2012-09-15 02:33:30	VR2W-105217	A69-1601-6496
2012-09-15 03:01:53	VR2W-105218	A69-1601-6496					PB11
2012-09-15 03:06:21	VR2W-105217	A69-1601-6496
2012-09-15 03:10:48	VR2W-105217	A69-1601-6496
2012-09-15 03:33:01	VR2W-105217	A69-1601-6496
2012-09-15 03:36:26	VR2W-105217	A69-1601-6496
2012-09-15 03:57:26	VR2W-105217	A69-1601-6496
2012-09-15 04:00:52	VR2W-105217	A69-1601-6496
2012-09-15 04:04:31	VR2W-105217	A69-1601-6496
2012-09-15 04:08:36	VR2W-105217	A69-1601-6496
2012-09-15 04:21:53	VR2W-105217	A69-1601-6496
2012-09-15 04:25:30	VR2W-105217	A69-1601-6496
2012-09-15 04:29:31	VR2W-105217	A69-1601-6496
2012-09-15 04:38:55	VR2W-105216	A69-1601-6496					PB9
2012-09-15 04:38:57	VR2W-105217	A69-1601-6496
2012-09-15 04:43:23	VR2W-105217	A69-1601-6496
2012-09-15 04:56:34	VR2W-105217	A69-1601-6496
2012-09-15 05:00:41	VR2W-105217	A69-1601-6496
2012-09-15 05:04:02	VR2W-105217	A69-1601-6496
2012-09-15 05:07:31	VR2W-105217	A69-1601-6496
2012-09-15 05:11:13	VR2W-105217	A69-1601-6496
2012-09-15 05:26:33	VR2W-105217	A69-1601-6496
2012-09-15 05:39:33	VR2W-105217	A69-1601-6496
2012-09-15 05:42:50	VR2W-105216	A69-1601-6496					PB9
2012-09-15 05:42:52	VR2W-105217	A69-1601-6496
2012-09-15 05:46:17	VR2W-105217	A69-1601-6496
2012-09-15 05:49:52	VR2W-105217	A69-1601-6496
2012-09-15 05:53:49	VR2W-105217	A69-1601-6496
2012-09-15 05:58:30	VR2W-105217	A69-1601-6496
2012-09-15 06:11:51	VR2W-105217	A69-1601-6496
2012-09-15 06:25:44	VR2W-105217	A69-1601-6496
2012-09-15 06:29:44	VR2W-105217	A69-1601-6496
2012-09-15 06:34:29	VR2W-105217	A69-1601-6496
2012-09-15 06:51:15	VR2W-105217	A69-1601-6496
2012-09-15 06:58:21	VR2W-105217	A69-1601-6496
2012-09-15 07:02:26	VR2W-105217	A69-1601-6496
2012-09-15 07:05:42	VR2W-105217	A69-1601-6496
2012-09-15 07:19:26	VR2W-105217	A69-1601-6496
2012-09-15 07:23:33	VR2W-105217	A69-1601-6496
2012-09-15 07:30:15	VR2W-105217	A69-1601-6496
2012-09-15 07:33:48	VR2W-105217	A69-1601-6496
2012-09-15 07:42:08	VR2W-105217	A69-1601-6496
2012-09-15 07:46:10	VR2W-105216	A69-1601-6496					PB9
2012-09-15 07:46:13	VR2W-105217	A69-1601-6496
2012-09-15 07:49:28	VR2W-105217	A69-1601-6496
2012-09-15 07:52:57	VR2W-105218	A69-1601-6496					PB11
2012-09-15 08:02:58	VR2W-105217	A69-1601-6496
2012-09-15 08:11:16	VR2W-105217	A69-1601-6496
2012-09-15 08:15:30	VR2W-105218	A69-1601-6496					PB11
2012-09-15 08:33:31	VR2W-105217	A69-1601-6496
2012-09-15 08:45:02	VR2W-105218	A69-1601-6496					PB11
2012-09-15 19:30:52	VR2W-105217	A69-1601-6496
2012-09-15 19:59:01	VR2W-105217	A69-1601-6496
2012-09-15 20:12:13	VR2W-105218	A69-1601-6496					PB11
2012-09-15 20:21:01	VR2W-105217	A69-1601-6496
2012-09-15 20:24:51	VR2W-105217	A69-1601-6496
2012-09-15 20:29:19	VR2W-105217	A69-1601-6496
2012-09-15 20:33:21	VR2W-105217	A69-1601-6496
2012-09-15 20:38:11	VR2W-105217	A69-1601-6496
2012-09-15 20:42:56	VR2W-105217	A69-1601-6496
2012-09-15 20:47:34	VR2W-105217	A69-1601-6496
2012-09-15 20:47:47	VR2W-105218	A69-1601-6496					PB11
2012-09-15 21:22:50	VR2W-105218	A69-1601-6496					PB11
2012-09-15 21:43:11	VR2W-105217	A69-1601-6496
2012-09-15 21:47:51	VR2W-105217	A69-1601-6496
2012-09-15 21:48:03	VR2W-105218	A69-1601-6496					PB11
2012-09-15 21:56:13	VR2W-105216	A69-1601-6496					PB9
2012-09-15 21:56:16	VR2W-105217	A69-1601-6496
2012-09-15 22:01:00	VR2W-105217	A69-1601-6496
2012-09-15 22:21:52	VR2W-105217	A69-1601-6496
2012-09-15 22:22:05	VR2W-105218	A69-1601-6496					PB11
2012-09-15 22:47:40	VR2W-105217	A69-1601-6496
2012-09-15 23:02:32	VR2W-105217	A69-1601-6496
2012-09-15 23:06:56	VR2W-105217	A69-1601-6496
2012-09-15 23:23:22	VR2W-105217	A69-1601-6496
2012-09-15 23:41:06	VR2W-105217	A69-1601-6496
2012-09-15 23:45:06	VR2W-105217	A69-1601-6496
2012-09-15 23:58:56	VR2W-105217	A69-1601-6496
2012-09-16 00:02:51	VR2W-105217	A69-1601-6496
2012-09-16 00:11:46	VR2W-105217	A69-1601-6496
2012-09-16 00:15:30	VR2W-105217	A69-1601-6496
2012-09-16 00:15:43	VR2W-105218	A69-1601-6496					PB11
2012-09-16 00:36:11	VR2W-105217	A69-1601-6496
2012-09-16 00:47:53	VR2W-105217	A69-1601-6496
2012-09-16 01:11:00	VR2W-105217	A69-1601-6496
2012-09-16 01:15:30	VR2W-105217	A69-1601-6496
2012-09-16 01:19:36	VR2W-105217	A69-1601-6496
2012-09-16 01:33:36	VR2W-105217	A69-1601-6496
2012-09-16 01:37:57	VR2W-105216	A69-1601-6496					PB9
2012-09-16 01:37:59	VR2W-105217	A69-1601-6496
2012-09-16 01:50:21	VR2W-105216	A69-1601-6496					PB9
2012-09-16 01:50:23	VR2W-105217	A69-1601-6496
2012-09-16 01:53:38	VR2W-105217	A69-1601-6496
2012-09-16 02:03:27	VR2W-105217	A69-1601-6496
2012-09-16 02:10:19	VR2W-105217	A69-1601-6496
2012-09-16 02:14:06	VR2W-105217	A69-1601-6496
2012-09-16 02:18:26	VR2W-105217	A69-1601-6496
2012-09-16 02:30:20	VR2W-105218	A69-1601-6496					PB11
2012-09-16 02:37:25	VR2W-105217	A69-1601-6496
2012-09-16 02:40:39	VR2W-105217	A69-1601-6496
2012-09-16 02:43:54	VR2W-105217	A69-1601-6496
2012-09-16 02:50:40	VR2W-105218	A69-1601-6496					PB11
2012-09-16 02:51:51	VR2W-105219	A69-1601-6496
2012-09-16 03:08:57	VR2W-105217	A69-1601-6496
2012-09-16 03:13:12	VR2W-105218	A69-1601-6496					PB11
2012-09-16 03:22:36	VR2W-105217	A69-1601-6496
2012-09-16 03:31:43	VR2W-105217	A69-1601-6496
2012-09-16 03:31:56	VR2W-105218	A69-1601-6496					PB11
2012-09-16 03:45:04	VR2W-105216	A69-1601-6496					PB9
2012-09-16 03:45:06	VR2W-105217	A69-1601-6496
2012-09-16 03:53:33	VR2W-105218	A69-1601-6496					PB11
2012-09-16 04:06:42	VR2W-105217	A69-1601-6496
2012-09-16 04:11:32	VR2W-105217	A69-1601-6496
2012-09-16 04:16:17	VR2W-105217	A69-1601-6496
2012-09-16 04:20:54	VR2W-105217	A69-1601-6496
2012-09-16 04:25:15	VR2W-105217	A69-1601-6496
2012-09-16 04:33:24	VR2W-105217	A69-1601-6496
2012-09-16 04:37:13	VR2W-105217	A69-1601-6496
2012-09-16 04:37:26	VR2W-105218	A69-1601-6496					PB11
2012-09-16 04:45:31	VR2W-105217	A69-1601-6496
2012-09-16 04:50:06	VR2W-105217	A69-1601-6496
2012-09-16 05:06:54	VR2W-105217	A69-1601-6496
2012-09-16 05:11:40	VR2W-105216	A69-1601-6496					PB9
2012-09-16 05:11:42	VR2W-105217	A69-1601-6496
2012-09-16 05:16:23	VR2W-105216	A69-1601-6496					PB9
2012-09-16 05:16:25	VR2W-105217	A69-1601-6496
2012-09-16 05:25:07	VR2W-105217	A69-1601-6496
2012-09-16 05:25:20	VR2W-105218	A69-1601-6496					PB11
2012-09-16 05:32:11	VR2W-105216	A69-1601-6496					PB9
2012-09-16 05:36:17	VR2W-105217	A69-1601-6496
2012-09-16 05:49:30	VR2W-105217	A69-1601-6496
2012-09-16 05:53:02	VR2W-105217	A69-1601-6496
2012-09-16 05:56:52	VR2W-105217	A69-1601-6496
2012-09-16 06:01:19	VR2W-105217	A69-1601-6496
2012-09-16 06:05:32	VR2W-105218	A69-1601-6496					PB11
2012-09-16 06:14:45	VR2W-105217	A69-1601-6496
2012-09-16 06:19:11	VR2W-105217	A69-1601-6496
2012-09-16 06:32:14	VR2W-105217	A69-1601-6496
2012-09-16 06:40:57	VR2W-105217	A69-1601-6496
2012-09-16 07:01:43	VR2W-105217	A69-1601-6496
2012-09-16 07:09:22	VR2W-105217	A69-1601-6496
2012-09-16 07:13:05	VR2W-105217	A69-1601-6496
2012-09-16 07:20:43	VR2W-105217	A69-1601-6496
2012-09-16 07:24:21	VR2W-105216	A69-1601-6496					PB9
2012-09-16 07:24:23	VR2W-105217	A69-1601-6496
2012-09-16 07:28:31	VR2W-105217	A69-1601-6496
2012-09-16 07:31:52	VR2W-105217	A69-1601-6496
2012-09-16 07:35:20	VR2W-105217	A69-1601-6496
2012-09-16 07:46:41	VR2W-105217	A69-1601-6496
2012-09-16 07:54:31	VR2W-105217	A69-1601-6496
2012-09-16 07:57:54	VR2W-105217	A69-1601-6496
2012-09-16 08:01:25	VR2W-105216	A69-1601-6496					PB9
2012-09-16 08:01:27	VR2W-105217	A69-1601-6496
2012-09-16 08:09:49	VR2W-105217	A69-1601-6496
2012-09-16 08:17:12	VR2W-105217	A69-1601-6496
2012-09-16 08:20:35	VR2W-105217	A69-1601-6496
2012-09-16 08:24:06	VR2W-105217	A69-1601-6496
2012-09-16 08:27:51	VR2W-105216	A69-1601-6496					PB9
2012-09-16 08:27:53	VR2W-105217	A69-1601-6496
2012-09-16 08:40:26	VR2W-105216	A69-1601-6496					PB9
2012-09-16 08:40:28	VR2W-105217	A69-1601-6496
2012-09-16 19:43:34	VR2W-105217	A69-1601-6496
2012-09-16 19:50:54	VR2W-105217	A69-1601-6496
2012-09-16 20:15:36	VR2W-105217	A69-1601-6496
2012-09-16 20:19:18	VR2W-105217	A69-1601-6496
2012-09-16 20:23:28	VR2W-105217	A69-1601-6496
2012-09-16 20:30:30	VR2W-105217	A69-1601-6496
2012-09-16 20:43:52	VR2W-105216	A69-1601-6496					PB9
2012-09-16 20:43:55	VR2W-105217	A69-1601-6496
2012-09-16 20:48:18	VR2W-105217	A69-1601-6496
2012-09-16 21:00:49	VR2W-105217	A69-1601-6496
2012-09-16 21:01:02	VR2W-105218	A69-1601-6496					PB11
2012-09-16 21:11:33	VR2W-105217	A69-1601-6496
2012-09-16 21:15:58	VR2W-105217	A69-1601-6496
2012-09-16 21:16:11	VR2W-105218	A69-1601-6496					PB11
2012-09-16 21:24:37	VR2W-105217	A69-1601-6496
2012-09-16 21:29:05	VR2W-105217	A69-1601-6496
2012-09-16 21:47:33	VR2W-105217	A69-1601-6496
2012-09-16 21:52:09	VR2W-105217	A69-1601-6496
2012-09-16 22:00:07	VR2W-105217	A69-1601-6496
2012-09-16 22:00:20	VR2W-105218	A69-1601-6496					PB11
2012-09-16 22:04:13	VR2W-105216	A69-1601-6496					PB9
2012-09-16 22:04:15	VR2W-105217	A69-1601-6496
2012-09-16 22:11:10	VR2W-105217	A69-1601-6496
2012-09-16 22:28:04	VR2W-105216	A69-1601-6496					PB9
2012-09-16 22:32:51	VR2W-105218	A69-1601-6496					PB11
2012-09-16 22:36:48	VR2W-105217	A69-1601-6496
2012-09-16 23:22:31	VR2W-105217	A69-1601-6496
2012-09-16 23:35:01	VR2W-105217	A69-1601-6496
2012-09-16 23:39:46	VR2W-105217	A69-1601-6496
2012-09-16 23:48:44	VR2W-105217	A69-1601-6496
2012-09-16 23:52:31	VR2W-105217	A69-1601-6496
2012-09-17 00:00:54	VR2W-105218	A69-1601-6496					PB11
2012-09-17 00:05:18	VR2W-105218	A69-1601-6496					PB11
2012-09-17 00:13:30	VR2W-105217	A69-1601-6496
2012-09-17 00:29:12	VR2W-105217	A69-1601-6496
2012-09-17 00:32:50	VR2W-105217	A69-1601-6496
2012-09-17 00:36:53	VR2W-105217	A69-1601-6496
2012-09-17 00:41:45	VR2W-105217	A69-1601-6496
2012-09-17 00:46:35	VR2W-105217	A69-1601-6496
2012-09-17 00:56:13	VR2W-105218	A69-1601-6496					PB11
2012-09-17 01:00:21	VR2W-105216	A69-1601-6496					PB9
2012-09-17 01:08:52	VR2W-105217	A69-1601-6496
2012-09-17 01:20:42	VR2W-105217	A69-1601-6496
2012-09-17 01:25:23	VR2W-105216	A69-1601-6496					PB9
2012-09-17 01:41:25	VR2W-105217	A69-1601-6496
2012-09-17 01:53:25	VR2W-105217	A69-1601-6496
2012-09-17 01:53:38	VR2W-105218	A69-1601-6496					PB11
2012-09-17 02:03:13	VR2W-105217	A69-1601-6496
2012-09-17 02:21:23	VR2W-105218	A69-1601-6496					PB11
2012-09-17 02:24:39	VR2W-105217	A69-1601-6496
2012-09-17 02:32:34	VR2W-105217	A69-1601-6496
2012-09-17 02:52:13	VR2W-105217	A69-1601-6496
2012-09-17 02:55:53	VR2W-105217	A69-1601-6496
2012-09-17 02:59:59	VR2W-105217	A69-1601-6496
2012-09-17 03:03:16	VR2W-105216	A69-1601-6496					PB9
2012-09-17 03:03:18	VR2W-105217	A69-1601-6496
2012-09-17 03:06:41	VR2W-105216	A69-1601-6496					PB9
2012-09-17 03:06:43	VR2W-105217	A69-1601-6496
2012-09-17 03:10:18	VR2W-105217	A69-1601-6496
2012-09-17 03:18:55	VR2W-105217	A69-1601-6496
2012-09-17 03:23:34	VR2W-105218	A69-1601-6496					PB11
2012-09-17 03:27:33	VR2W-105218	A69-1601-6496					PB11
2012-09-17 03:32:01	VR2W-105216	A69-1601-6496					PB9
2012-09-17 03:40:50	VR2W-105217	A69-1601-6496
2012-09-17 03:44:22	VR2W-105217	A69-1601-6496
2012-09-17 03:48:13	VR2W-105217	A69-1601-6496
2012-09-17 03:52:40	VR2W-105217	A69-1601-6496
2012-09-17 04:01:29	VR2W-105217	A69-1601-6496
2012-09-17 04:32:46	VR2W-105217	A69-1601-6496
2012-09-17 04:36:13	VR2W-105217	A69-1601-6496
2012-09-17 04:39:55	VR2W-105217	A69-1601-6496
2012-09-17 04:44:03	VR2W-105217	A69-1601-6496
2012-09-17 04:54:51	VR2W-105217	A69-1601-6496
2012-09-17 04:59:21	VR2W-105217	A69-1601-6496
2012-09-17 05:06:43	VR2W-105217	A69-1601-6496
2012-09-17 05:10:02	VR2W-105217	A69-1601-6496
2012-09-17 05:13:27	VR2W-105217	A69-1601-6496
2012-09-17 05:17:03	VR2W-105217	A69-1601-6496
2012-09-17 05:25:43	VR2W-105217	A69-1601-6496
2012-09-17 05:34:19	VR2W-105217	A69-1601-6496
2012-09-17 05:37:38	VR2W-105217	A69-1601-6496
2012-09-17 05:41:03	VR2W-105217	A69-1601-6496
2012-09-17 05:44:38	VR2W-105217	A69-1601-6496
2012-09-17 05:57:44	VR2W-105217	A69-1601-6496
2012-09-17 06:01:46	VR2W-105217	A69-1601-6496
2012-09-17 06:01:59	VR2W-105218	A69-1601-6496					PB11
2012-09-17 06:06:37	VR2W-105217	A69-1601-6496
2012-09-17 06:24:36	VR2W-105217	A69-1601-6496
2012-09-17 06:43:25	VR2W-105217	A69-1601-6496
2012-09-17 07:00:40	VR2W-105217	A69-1601-6496
2012-09-17 07:24:25	VR2W-105217	A69-1601-6496
2012-09-17 07:28:57	VR2W-105217	A69-1601-6496
2012-09-17 07:33:08	VR2W-105217	A69-1601-6496
2012-09-17 07:44:26	VR2W-105217	A69-1601-6496
2012-09-17 08:07:16	VR2W-105217	A69-1601-6496
2012-09-17 08:22:39	VR2W-105217	A69-1601-6496
2012-09-17 19:43:12	VR2W-105217	A69-1601-6496
2012-09-17 19:59:58	VR2W-105217	A69-1601-6496
2012-09-17 20:08:28	VR2W-105217	A69-1601-6496
2012-09-17 20:18:02	VR2W-105217	A69-1601-6496
2012-09-17 20:26:54	VR2W-105217	A69-1601-6496
2012-09-17 20:34:41	VR2W-105217	A69-1601-6496
2012-09-17 20:41:25	VR2W-105217	A69-1601-6496
2012-09-17 20:45:02	VR2W-105217	A69-1601-6496
2012-09-17 20:49:03	VR2W-105217	A69-1601-6496
2012-09-17 20:58:27	VR2W-105217	A69-1601-6496
2012-09-17 21:02:50	VR2W-105217	A69-1601-6496
2012-09-17 21:15:18	VR2W-105217	A69-1601-6496
2012-09-17 21:18:37	VR2W-105217	A69-1601-6496
2012-09-17 21:25:36	VR2W-105217	A69-1601-6496
2012-09-17 21:29:30	VR2W-105216	A69-1601-6496					PB9
2012-09-17 21:29:32	VR2W-105217	A69-1601-6496
2012-09-17 21:34:08	VR2W-105217	A69-1601-6496
2012-09-17 21:38:26	VR2W-105216	A69-1601-6496					PB9
2012-09-17 21:38:28	VR2W-105217	A69-1601-6496
2012-09-17 21:38:41	VR2W-105218	A69-1601-6496					PB11
2012-09-17 21:39:53	VR2W-105219	A69-1601-6496
2012-09-17 21:42:11	VR2W-105216	A69-1601-6496					PB9
2012-09-17 21:57:30	VR2W-105217	A69-1601-6496
2012-09-17 22:00:48	VR2W-105217	A69-1601-6496
2012-09-17 22:28:51	VR2W-105217	A69-1601-6496
2012-09-17 22:45:45	VR2W-105217	A69-1601-6496
2012-09-17 23:04:02	VR2W-105217	A69-1601-6496
2012-09-17 23:08:53	VR2W-105217	A69-1601-6496
2012-09-17 23:18:24	VR2W-105217	A69-1601-6496
2012-09-17 23:22:54	VR2W-105217	A69-1601-6496
2012-09-17 23:46:11	VR2W-105217	A69-1601-6496
2012-09-17 23:55:36	VR2W-105218	A69-1601-6496					PB11
2012-09-18 00:13:15	VR2W-105216	A69-1601-6496					PB9
2012-09-18 00:13:18	VR2W-105217	A69-1601-6496
2012-09-18 00:32:03	VR2W-105217	A69-1601-6496
2012-09-18 00:43:14	VR2W-105217	A69-1601-6496
2012-09-18 00:50:01	VR2W-105218	A69-1601-6496					PB11
2012-09-18 00:53:10	VR2W-105217	A69-1601-6496
2012-09-18 00:56:41	VR2W-105217	A69-1601-6496
2012-09-18 01:08:40	VR2W-105217	A69-1601-6496
2012-09-18 01:30:04	VR2W-105217	A69-1601-6496
2012-09-18 01:39:13	VR2W-105217	A69-1601-6496
2012-09-18 01:53:01	VR2W-105217	A69-1601-6496
2012-09-18 02:02:38	VR2W-105217	A69-1601-6496
2012-09-18 02:15:39	VR2W-105217	A69-1601-6496
2012-09-18 02:15:52	VR2W-105218	A69-1601-6496					PB11
2012-09-18 02:20:19	VR2W-105217	A69-1601-6496
2012-09-18 02:37:50	VR2W-105217	A69-1601-6496
2012-09-18 02:46:39	VR2W-105217	A69-1601-6496
2012-09-18 02:51:22	VR2W-105217	A69-1601-6496
2012-09-18 02:55:55	VR2W-105217	A69-1601-6496
2012-09-18 03:03:32	VR2W-105216	A69-1601-6496					PB9
2012-09-18 03:03:34	VR2W-105217	A69-1601-6496
2012-09-18 03:18:08	VR2W-105215	A69-1601-6496
2012-09-18 03:18:36	VR2W-105216	A69-1601-6496					PB9
2012-09-18 03:18:38	VR2W-105217	A69-1601-6496
2012-09-18 03:33:58	VR2W-105217	A69-1601-6496
2012-09-18 03:50:27	VR2W-105218	A69-1601-6496					PB11
2012-09-18 03:57:18	VR2W-105218	A69-1601-6496					PB11
2012-09-18 04:00:49	VR2W-105217	A69-1601-6496
2012-09-18 04:05:03	VR2W-105217	A69-1601-6496
2012-09-18 04:08:38	VR2W-105217	A69-1601-6496
2012-09-18 04:17:10	VR2W-105217	A69-1601-6496
2012-09-18 04:17:24	VR2W-105218	A69-1601-6496					PB11
2012-09-18 04:21:31	VR2W-105217	A69-1601-6496
2012-09-18 04:25:18	VR2W-105217	A69-1601-6496
2012-09-18 04:29:39	VR2W-105217	A69-1601-6496
2012-09-18 04:33:27	VR2W-105217	A69-1601-6496
2012-09-18 04:33:40	VR2W-105218	A69-1601-6496					PB11
2012-09-18 04:38:02	VR2W-105218	A69-1601-6496					PB11
2012-09-18 04:41:40	VR2W-105217	A69-1601-6496
2012-09-18 04:46:09	VR2W-105217	A69-1601-6496
2012-09-18 04:50:11	VR2W-105217	A69-1601-6496
2012-09-18 04:50:24	VR2W-105218	A69-1601-6496					PB11
2012-09-18 04:55:02	VR2W-105217	A69-1601-6496
2012-09-18 04:59:49	VR2W-105217	A69-1601-6496
2012-09-18 05:04:31	VR2W-105217	A69-1601-6496
2012-09-18 05:13:05	VR2W-105217	A69-1601-6496
2012-09-18 05:16:21	VR2W-105217	A69-1601-6496
2012-09-18 05:19:39	VR2W-105217	A69-1601-6496
2012-09-18 05:19:52	VR2W-105218	A69-1601-6496					PB11
2012-09-18 05:23:01	VR2W-105217	A69-1601-6496
2012-09-18 05:23:14	VR2W-105218	A69-1601-6496					PB11
2012-09-18 05:30:19	VR2W-105217	A69-1601-6496
2012-09-18 05:38:25	VR2W-105217	A69-1601-6496
2012-09-18 05:42:44	VR2W-105217	A69-1601-6496
2012-09-18 05:54:18	VR2W-105217	A69-1601-6496
2012-09-18 05:58:15	VR2W-105217	A69-1601-6496
2012-09-18 05:58:29	VR2W-105218	A69-1601-6496					PB11
2012-09-18 06:02:57	VR2W-105217	A69-1601-6496
2012-09-18 06:07:25	VR2W-105217	A69-1601-6496
2012-09-18 06:11:28	VR2W-105217	A69-1601-6496
2012-09-18 06:11:42	VR2W-105218	A69-1601-6496					PB11
2012-09-18 06:16:21	VR2W-105217	A69-1601-6496
2012-09-18 06:16:34	VR2W-105218	A69-1601-6496					PB11
2012-09-18 06:30:46	VR2W-105217	A69-1601-6496
2012-09-18 06:50:44	VR2W-105217	A69-1601-6496
2012-09-18 06:54:07	VR2W-105217	A69-1601-6496
2012-09-18 06:57:40	VR2W-105217	A69-1601-6496
2012-09-18 07:01:45	VR2W-105218	A69-1601-6496					PB11
2012-09-18 07:13:26	VR2W-105217	A69-1601-6496
2012-09-18 07:16:49	VR2W-105217	A69-1601-6496
2012-09-18 07:28:33	VR2W-105216	A69-1601-6496					PB9
2012-09-18 07:28:35	VR2W-105217	A69-1601-6496
2012-09-18 07:28:48	VR2W-105218	A69-1601-6496					PB11
2012-09-18 07:54:32	VR2W-105217	A69-1601-6496
2012-09-18 08:31:03	VR2W-105217	A69-1601-6496
2012-09-18 19:45:56	VR2W-105217	A69-1601-6496
2012-09-18 19:55:01	VR2W-105217	A69-1601-6496
2012-09-18 20:20:43	VR2W-105217	A69-1601-6496
2012-09-18 20:28:31	VR2W-105218	A69-1601-6496					PB11
2012-09-18 20:37:33	VR2W-105217	A69-1601-6496
2012-09-18 20:41:44	VR2W-105217	A69-1601-6496
2012-09-18 20:45:12	VR2W-105217	A69-1601-6496
2012-09-18 20:48:55	VR2W-105217	A69-1601-6496
2012-09-18 20:53:06	VR2W-105217	A69-1601-6496
2012-09-18 20:56:35	VR2W-105217	A69-1601-6496
2012-09-18 21:00:19	VR2W-105217	A69-1601-6496
2012-09-18 21:16:45	VR2W-105216	A69-1601-6496					PB9
2012-09-18 21:16:47	VR2W-105217	A69-1601-6496
2012-09-18 21:25:14	VR2W-105217	A69-1601-6496
2012-09-18 21:34:39	VR2W-105217	A69-1601-6496
2012-09-18 21:39:02	VR2W-105217	A69-1601-6496
2012-09-18 21:42:55	VR2W-105217	A69-1601-6496
2012-09-18 22:10:19	VR2W-105217	A69-1601-6496
2012-09-18 22:36:53	VR2W-105217	A69-1601-6496
2012-09-18 22:43:26	VR2W-105217	A69-1601-6496
2012-09-18 22:46:44	VR2W-105216	A69-1601-6496					PB9
2012-09-18 22:46:46	VR2W-105217	A69-1601-6496
2012-09-18 22:46:59	VR2W-105218	A69-1601-6496					PB11
2012-09-18 23:01:14	VR2W-105217	A69-1601-6496
2012-09-18 23:04:34	VR2W-105217	A69-1601-6496
2012-09-18 23:25:05	VR2W-105217	A69-1601-6496
2012-09-18 23:29:33	VR2W-105217	A69-1601-6496
2012-09-18 23:56:51	VR2W-105217	A69-1601-6496
2012-09-19 00:09:25	VR2W-105217	A69-1601-6496
2012-09-19 00:14:17	VR2W-105217	A69-1601-6496
2012-09-19 00:32:59	VR2W-105217	A69-1601-6496
2012-09-19 00:50:01	VR2W-105217	A69-1601-6496
2012-09-19 00:54:44	VR2W-105217	A69-1601-6496
2012-09-19 01:19:24	VR2W-105217	A69-1601-6496
2012-09-19 01:19:38	VR2W-105218	A69-1601-6496					PB11
2012-09-19 01:33:48	VR2W-105217	A69-1601-6496
2012-09-19 01:42:35	VR2W-105217	A69-1601-6496
2012-09-19 01:42:49	VR2W-105218	A69-1601-6496					PB11
2012-09-19 01:46:09	VR2W-105217	A69-1601-6496
2012-09-19 01:54:37	VR2W-105217	A69-1601-6496
2012-09-19 02:02:24	VR2W-105217	A69-1601-6496
2012-09-19 02:10:51	VR2W-105217	A69-1601-6496
2012-09-19 02:18:33	VR2W-105217	A69-1601-6496
2012-09-19 02:22:20	VR2W-105217	A69-1601-6496
2012-09-19 02:34:45	VR2W-105217	A69-1601-6496
2012-09-19 02:46:18	VR2W-105217	A69-1601-6496
2012-09-19 03:02:58	VR2W-105217	A69-1601-6496
2012-09-19 03:07:16	VR2W-105216	A69-1601-6496					PB9
2012-09-19 03:07:18	VR2W-105217	A69-1601-6496
2012-09-19 03:11:03	VR2W-105217	A69-1601-6496
2012-09-19 03:23:06	VR2W-105217	A69-1601-6496
2012-09-19 03:26:24	VR2W-105217	A69-1601-6496
2012-09-19 03:29:47	VR2W-105217	A69-1601-6496
2012-09-19 03:30:00	VR2W-105218	A69-1601-6496					PB11
2012-09-19 03:37:08	VR2W-105217	A69-1601-6496
2012-09-19 03:41:33	VR2W-105217	A69-1601-6496
2012-09-19 03:45:29	VR2W-105217	A69-1601-6496
2012-09-19 03:58:22	VR2W-105217	A69-1601-6496
2012-09-19 04:02:52	VR2W-105217	A69-1601-6496
2012-09-19 04:10:16	VR2W-105217	A69-1601-6496
2012-09-19 04:17:08	VR2W-105217	A69-1601-6496
2012-09-19 04:20:55	VR2W-105217	A69-1601-6496
2012-09-19 04:25:15	VR2W-105217	A69-1601-6496
2012-09-19 04:33:21	VR2W-105217	A69-1601-6496
2012-09-19 04:37:05	VR2W-105217	A69-1601-6496
2012-09-19 04:44:57	VR2W-105217	A69-1601-6496
2012-09-19 04:48:55	VR2W-105217	A69-1601-6496
2012-09-19 05:13:32	VR2W-105217	A69-1601-6496
2012-09-19 05:27:08	VR2W-105217	A69-1601-6496
2012-09-19 05:31:05	VR2W-105217	A69-1601-6496
2012-09-19 05:35:45	VR2W-105217	A69-1601-6496
2012-09-19 05:48:59	VR2W-105217	A69-1601-6496
2012-09-19 06:02:01	VR2W-105217	A69-1601-6496
2012-09-19 06:11:09	VR2W-105217	A69-1601-6496
2012-09-19 06:24:53	VR2W-105218	A69-1601-6496					PB11
2012-09-19 06:29:11	VR2W-105217	A69-1601-6496
2012-09-19 06:36:40	VR2W-105217	A69-1601-6496
2012-09-19 06:40:07	VR2W-105216	A69-1601-6496					PB9
2012-09-19 06:40:09	VR2W-105217	A69-1601-6496
2012-09-19 07:15:13	VR2W-105217	A69-1601-6496
2012-09-19 07:37:15	VR2W-105217	A69-1601-6496
2012-09-19 07:49:50	VR2W-105217	A69-1601-6496
2012-09-19 08:00:57	VR2W-105217	A69-1601-6496
2012-09-19 08:31:59	VR2W-105217	A69-1601-6496
2012-09-19 08:35:29	VR2W-105218	A69-1601-6496					PB11
2012-09-19 19:56:49	VR2W-105218	A69-1601-6496					PB11
2012-09-19 20:20:53	VR2W-105217	A69-1601-6496
2012-09-19 20:28:48	VR2W-105217	A69-1601-6496
2012-09-19 20:32:32	VR2W-105218	A69-1601-6496					PB11
2012-09-19 20:48:45	VR2W-105217	A69-1601-6496
2012-09-19 21:02:02	VR2W-105217	A69-1601-6496
2012-09-19 21:10:05	VR2W-105218	A69-1601-6496					PB11
2012-09-19 21:31:51	VR2W-105218	A69-1601-6496					PB11
2012-09-19 21:40:25	VR2W-105217	A69-1601-6496
2012-09-19 22:04:21	VR2W-105216	A69-1601-6496					PB9
2012-09-19 22:04:23	VR2W-105217	A69-1601-6496
2012-09-19 22:09:14	VR2W-105217	A69-1601-6496
2012-09-19 22:27:07	VR2W-105217	A69-1601-6496
2012-09-19 22:40:45	VR2W-105217	A69-1601-6496
2012-09-19 22:44:26	VR2W-105217	A69-1601-6496
2012-09-19 22:48:35	VR2W-105217	A69-1601-6496
2012-09-19 23:17:03	VR2W-105217	A69-1601-6496
2012-09-19 23:21:16	VR2W-105216	A69-1601-6496					PB9
2012-09-19 23:21:18	VR2W-105217	A69-1601-6496
2012-09-19 23:24:56	VR2W-105217	A69-1601-6496
2012-09-19 23:42:56	VR2W-105217	A69-1601-6496
2012-09-19 23:47:03	VR2W-105217	A69-1601-6496
2012-09-19 23:50:22	VR2W-105217	A69-1601-6496
2012-09-20 00:14:31	VR2W-105217	A69-1601-6496
2012-09-20 00:19:23	VR2W-105217	A69-1601-6496
2012-09-20 00:24:13	VR2W-105217	A69-1601-6496
2012-09-20 00:29:00	VR2W-105217	A69-1601-6496
2012-09-20 00:41:52	VR2W-105217	A69-1601-6496
2012-09-20 00:46:21	VR2W-105216	A69-1601-6496					PB9
2012-09-20 00:46:23	VR2W-105217	A69-1601-6496
2012-09-20 00:50:29	VR2W-105217	A69-1601-6496
2012-09-20 01:00:44	VR2W-105217	A69-1601-6496
2012-09-20 01:19:44	VR2W-105217	A69-1601-6496
2012-09-20 01:34:37	VR2W-105217	A69-1601-6496
2012-09-20 01:42:24	VR2W-105217	A69-1601-6496
2012-09-20 01:45:43	VR2W-105217	A69-1601-6496
2012-09-20 01:52:43	VR2W-105217	A69-1601-6496
2012-09-20 01:56:41	VR2W-105217	A69-1601-6496
2012-09-20 02:24:25	VR2W-105217	A69-1601-6496
2012-09-20 02:24:38	VR2W-105218	A69-1601-6496					PB11
2012-09-20 02:41:15	VR2W-105217	A69-1601-6496
2012-09-20 02:44:53	VR2W-105217	A69-1601-6496
2012-09-20 03:07:35	VR2W-105217	A69-1601-6496
2012-09-20 03:11:44	VR2W-105218	A69-1601-6496					PB11
2012-09-20 03:28:31	VR2W-105217	A69-1601-6496
2012-09-20 03:32:14	VR2W-105217	A69-1601-6496
2012-09-20 03:36:25	VR2W-105217	A69-1601-6496
2012-09-20 03:39:55	VR2W-105217	A69-1601-6496
2012-09-20 03:40:08	VR2W-105218	A69-1601-6496					PB11
2012-09-20 03:43:39	VR2W-105217	A69-1601-6496
2012-09-20 04:18:42	VR2W-105217	A69-1601-6496
2012-09-20 04:22:15	VR2W-105217	A69-1601-6496
2012-09-20 04:41:44	VR2W-105216	A69-1601-6496					PB9
2012-09-20 04:41:45	VR2W-105217	A69-1601-6496
2012-09-20 04:50:11	VR2W-105217	A69-1601-6496
2012-09-20 04:54:21	VR2W-105217	A69-1601-6496
2012-09-20 05:01:28	VR2W-105217	A69-1601-6496
2012-09-20 05:05:34	VR2W-105217	A69-1601-6496
2012-09-20 05:08:54	VR2W-105217	A69-1601-6496
2012-09-20 05:12:18	VR2W-105217	A69-1601-6496
2012-09-20 05:19:47	VR2W-105217	A69-1601-6496
2012-09-20 05:28:42	VR2W-105217	A69-1601-6496
2012-09-20 05:36:40	VR2W-105217	A69-1601-6496
2012-09-20 05:44:04	VR2W-105217	A69-1601-6496
2012-09-20 05:48:47	VR2W-105218	A69-1601-6496					PB11
2012-09-20 05:52:38	VR2W-105217	A69-1601-6496
2012-09-20 05:59:15	VR2W-105217	A69-1601-6496
2012-09-20 06:10:20	VR2W-105217	A69-1601-6496
2012-09-20 06:15:08	VR2W-105217	A69-1601-6496
2012-09-20 06:19:52	VR2W-105217	A69-1601-6496
2012-09-20 06:28:36	VR2W-105217	A69-1601-6496
2012-09-20 06:32:06	VR2W-105217	A69-1601-6496
2012-09-20 06:51:39	VR2W-105218	A69-1601-6496					PB11
2012-09-20 07:12:32	VR2W-105217	A69-1601-6496
2012-09-20 07:24:32	VR2W-105217	A69-1601-6496
2012-09-20 07:44:29	VR2W-105217	A69-1601-6496
2012-09-20 07:49:09	VR2W-105217	A69-1601-6496
2012-09-20 08:06:55	VR2W-105217	A69-1601-6496
2012-09-20 08:11:12	VR2W-105217	A69-1601-6496
2012-09-20 08:22:20	VR2W-105217	A69-1601-6496
2012-09-20 09:44:01	VR2W-105218	A69-1601-6496					PB11
2012-09-20 20:21:10	VR2W-105217	A69-1601-6496
2012-09-20 20:24:56	VR2W-105216	A69-1601-6496					PB9
2012-09-20 20:24:58	VR2W-105217	A69-1601-6496
2012-09-20 20:41:48	VR2W-105218	A69-1601-6496					PB11
2012-09-20 20:46:17	VR2W-105217	A69-1601-6496
2012-09-20 20:50:48	VR2W-105217	A69-1601-6496
2012-09-20 21:01:50	VR2W-105217	A69-1601-6496
2012-09-20 21:05:38	VR2W-105217	A69-1601-6496
2012-09-20 21:13:54	VR2W-105217	A69-1601-6496
2012-09-20 21:22:31	VR2W-105217	A69-1601-6496
2012-09-20 21:29:33	VR2W-105218	A69-1601-6496					PB11
2012-09-20 21:33:01	VR2W-105217	A69-1601-6496
2012-09-20 21:53:00	VR2W-105217	A69-1601-6496
2012-09-20 22:05:52	VR2W-105217	A69-1601-6496
2012-09-20 22:14:27	VR2W-105217	A69-1601-6496
2012-09-20 22:28:06	VR2W-105216	A69-1601-6496					PB9
2012-09-20 22:28:08	VR2W-105217	A69-1601-6496
2012-09-20 22:41:56	VR2W-105217	A69-1601-6496
2012-09-20 22:51:31	VR2W-105217	A69-1601-6496
2012-09-20 23:12:44	VR2W-105217	A69-1601-6496
2012-09-20 23:17:27	VR2W-105217	A69-1601-6496
2012-09-20 23:46:55	VR2W-105217	A69-1601-6496
2012-09-20 23:51:39	VR2W-105217	A69-1601-6496
2012-09-20 23:56:13	VR2W-105217	A69-1601-6496
2012-09-21 00:00:27	VR2W-105217	A69-1601-6496
2012-09-21 00:07:54	VR2W-105217	A69-1601-6496
2012-09-21 00:12:27	VR2W-105217	A69-1601-6496
2012-09-21 00:16:40	VR2W-105217	A69-1601-6496
2012-09-21 00:28:31	VR2W-105217	A69-1601-6496
2012-09-21 00:55:21	VR2W-105217	A69-1601-6496
2012-09-21 01:04:58	VR2W-105217	A69-1601-6496
2012-09-21 01:22:52	VR2W-105217	A69-1601-6496
2012-09-21 01:27:30	VR2W-105217	A69-1601-6496
2012-09-21 01:40:16	VR2W-105217	A69-1601-6496
2012-09-21 01:47:46	VR2W-105217	A69-1601-6496
2012-09-21 01:55:02	VR2W-105217	A69-1601-6496
2012-09-21 02:03:00	VR2W-105217	A69-1601-6496
2012-09-21 02:07:08	VR2W-105217	A69-1601-6496
2012-09-21 02:10:30	VR2W-105217	A69-1601-6496
2012-09-21 02:14:13	VR2W-105218	A69-1601-6496					PB11
2012-09-21 02:22:01	VR2W-105217	A69-1601-6496
2012-09-21 02:25:41	VR2W-105217	A69-1601-6496
2012-09-21 02:33:04	VR2W-105217	A69-1601-6496
2012-09-21 02:43:37	VR2W-105217	A69-1601-6496
2012-09-21 02:51:22	VR2W-105217	A69-1601-6496
2012-09-21 02:59:38	VR2W-105217	A69-1601-6496
2012-09-21 03:03:36	VR2W-105217	A69-1601-6496
2012-09-21 03:20:07	VR2W-105217	A69-1601-6496
2012-09-21 03:23:25	VR2W-105217	A69-1601-6496
2012-09-21 03:34:05	VR2W-105217	A69-1601-6496
2012-09-21 03:50:20	VR2W-105217	A69-1601-6496
2012-09-21 03:58:26	VR2W-105217	A69-1601-6496
2012-09-21 04:50:03	VR2W-105217	A69-1601-6496
2012-09-21 05:10:45	VR2W-105217	A69-1601-6496
2012-09-21 05:22:10	VR2W-105217	A69-1601-6496
2012-09-21 05:29:30	VR2W-105217	A69-1601-6496
2012-09-21 05:49:39	VR2W-105217	A69-1601-6496
2012-09-21 06:00:28	VR2W-105217	A69-1601-6496
2012-09-21 06:09:06	VR2W-105217	A69-1601-6496
2012-09-21 06:19:32	VR2W-105217	A69-1601-6496
2012-09-21 06:45:17	VR2W-105217	A69-1601-6496
2012-09-21 06:45:30	VR2W-105218	A69-1601-6496					PB11
2012-09-21 07:04:31	VR2W-105218	A69-1601-6496					PB11
2012-09-21 07:11:14	VR2W-105217	A69-1601-6496
2012-09-21 07:34:20	VR2W-105217	A69-1601-6496
2012-09-21 07:50:56	VR2W-105217	A69-1601-6496
2012-09-21 07:55:33	VR2W-105217	A69-1601-6496
2012-09-21 08:15:34	VR2W-105217	A69-1601-6496
2012-09-21 19:58:10	VR2W-105217	A69-1601-6496
2012-09-21 20:01:44	VR2W-105217	A69-1601-6496
2012-09-21 20:25:05	VR2W-105217	A69-1601-6496
2012-09-21 20:33:44	VR2W-105217	A69-1601-6496
2012-09-21 20:37:19	VR2W-105218	A69-1601-6496					PB11
2012-09-21 20:40:36	VR2W-105217	A69-1601-6496
2012-09-21 20:40:49	VR2W-105218	A69-1601-6496					PB11
2012-09-21 20:44:22	VR2W-105217	A69-1601-6496
2012-09-21 20:56:42	VR2W-105217	A69-1601-6496
2012-09-21 21:09:10	VR2W-105217	A69-1601-6496
2012-09-21 21:13:53	VR2W-105217	A69-1601-6496
2012-09-21 21:22:38	VR2W-105217	A69-1601-6496
2012-09-21 21:58:26	VR2W-105217	A69-1601-6496
2012-09-21 22:02:00	VR2W-105217	A69-1601-6496
2012-09-21 22:14:42	VR2W-105217	A69-1601-6496
2012-09-21 22:35:27	VR2W-105217	A69-1601-6496
2012-09-21 22:49:47	VR2W-105217	A69-1601-6496
2012-09-21 22:54:15	VR2W-105217	A69-1601-6496
2012-09-21 23:01:35	VR2W-105217	A69-1601-6496
2012-09-21 23:04:52	VR2W-105217	A69-1601-6496
2012-09-21 23:08:11	VR2W-105217	A69-1601-6496
2012-09-21 23:11:37	VR2W-105217	A69-1601-6496
2012-09-21 23:19:13	VR2W-105217	A69-1601-6496
2012-09-21 23:40:40	VR2W-105217	A69-1601-6496
2012-09-21 23:44:04	VR2W-105217	A69-1601-6496
2012-09-22 00:00:16	VR2W-105217	A69-1601-6496
2012-09-22 00:15:45	VR2W-105217	A69-1601-6496
2012-09-22 00:40:52	VR2W-105217	A69-1601-6496
2012-09-22 00:48:00	VR2W-105217	A69-1601-6496
2012-09-22 00:59:01	VR2W-105217	A69-1601-6496
2012-09-22 01:07:09	VR2W-105216	A69-1601-6496					PB9
2012-09-22 01:10:59	VR2W-105217	A69-1601-6496
2012-09-22 01:19:19	VR2W-105217	A69-1601-6496
2012-09-22 01:23:56	VR2W-105217	A69-1601-6496
2012-09-22 01:44:13	VR2W-105217	A69-1601-6496
2012-09-22 01:47:53	VR2W-105218	A69-1601-6496					PB11
2012-09-22 02:25:27	VR2W-105217	A69-1601-6496
2012-09-22 02:29:35	VR2W-105217	A69-1601-6496
2012-09-22 02:32:58	VR2W-105217	A69-1601-6496
2012-09-22 02:53:31	VR2W-105217	A69-1601-6496
2012-09-22 03:10:13	VR2W-105217	A69-1601-6496
2012-09-22 03:13:50	VR2W-105218	A69-1601-6496					PB11
2012-09-22 03:17:08	VR2W-105217	A69-1601-6496
2012-09-22 03:20:59	VR2W-105217	A69-1601-6496
2012-09-22 03:25:26	VR2W-105217	A69-1601-6496
2012-09-22 03:34:13	VR2W-105217	A69-1601-6496
2012-09-22 03:38:54	VR2W-105217	A69-1601-6496
2012-09-22 03:56:52	VR2W-105217	A69-1601-6496
2012-09-22 04:01:21	VR2W-105217	A69-1601-6496
2012-09-22 04:08:39	VR2W-105217	A69-1601-6496
2012-09-22 04:24:55	VR2W-105217	A69-1601-6496
2012-09-22 04:28:17	VR2W-105217	A69-1601-6496
2012-09-22 04:31:46	VR2W-105217	A69-1601-6496
2012-09-22 04:35:30	VR2W-105217	A69-1601-6496
2012-09-22 04:39:44	VR2W-105217	A69-1601-6496
2012-09-22 04:43:20	VR2W-105217	A69-1601-6496
2012-09-22 04:47:17	VR2W-105217	A69-1601-6496
2012-09-22 05:00:25	VR2W-105217	A69-1601-6496
2012-09-22 05:18:24	VR2W-105217	A69-1601-6496
2012-09-22 05:23:16	VR2W-105217	A69-1601-6496
2012-09-22 05:45:42	VR2W-105218	A69-1601-6496					PB11
2012-09-22 05:49:42	VR2W-105217	A69-1601-6496
2012-09-22 06:25:02	VR2W-105217	A69-1601-6496
2012-09-22 06:29:50	VR2W-105217	A69-1601-6496
2012-09-22 06:54:54	VR2W-105217	A69-1601-6496
2012-09-22 06:58:37	VR2W-105217	A69-1601-6496
2012-09-22 07:06:25	VR2W-105217	A69-1601-6496
2012-09-22 07:19:14	VR2W-105218	A69-1601-6496					PB11
2012-09-22 07:33:37	VR2W-105217	A69-1601-6496
2012-09-22 07:52:09	VR2W-105217	A69-1601-6496
2012-09-22 07:56:33	VR2W-105218	A69-1601-6496					PB11
2012-09-22 08:37:53	VR2W-105217	A69-1601-6496
2012-09-22 08:46:10	VR2W-105217	A69-1601-6496
2012-09-22 08:50:44	VR2W-105217	A69-1601-6496
2012-09-22 08:54:56	VR2W-105217	A69-1601-6496
2012-09-22 09:02:16	VR2W-105217	A69-1601-6496
2012-09-22 09:10:30	VR2W-105217	A69-1601-6496
2012-09-22 09:19:04	VR2W-105217	A69-1601-6496
2012-09-22 09:25:38	VR2W-105217	A69-1601-6496
2012-09-22 09:29:01	VR2W-105217	A69-1601-6496
2012-09-22 09:32:31	VR2W-105217	A69-1601-6496
2012-09-22 09:36:18	VR2W-105217	A69-1601-6496
2012-09-22 09:40:39	VR2W-105217	A69-1601-6496
2012-09-22 09:44:25	VR2W-105217	A69-1601-6496
2012-09-22 09:48:45	VR2W-105217	A69-1601-6496
2012-09-22 09:52:30	VR2W-105217	A69-1601-6496
2012-09-22 09:56:47	VR2W-105217	A69-1601-6496
2012-09-22 10:00:26	VR2W-105217	A69-1601-6496
2012-09-22 10:04:30	VR2W-105217	A69-1601-6496
2012-09-22 10:11:01	VR2W-105217	A69-1601-6496
2012-09-22 10:14:18	VR2W-105217	A69-1601-6496
2012-09-22 10:17:40	VR2W-105217	A69-1601-6496
2012-09-22 10:21:09	VR2W-105217	A69-1601-6496
2012-09-22 10:36:42	VR2W-105217	A69-1601-6496
2012-09-22 10:49:57	VR2W-105217	A69-1601-6496
2012-09-22 10:53:11	VR2W-105217	A69-1601-6496
2012-09-22 10:56:26	VR2W-105217	A69-1601-6496
2012-09-22 10:59:42	VR2W-105217	A69-1601-6496
2012-09-22 11:03:00	VR2W-105217	A69-1601-6496
2012-09-22 11:32:36	VR2W-105217	A69-1601-6496
2012-09-22 11:44:32	VR2W-105217	A69-1601-6496
2012-09-22 19:21:30	VR2W-105217	A69-1601-6496
2012-09-22 19:33:53	VR2W-105217	A69-1601-6496
2012-09-22 19:42:27	VR2W-105217	A69-1601-6496
2012-09-22 19:50:38	VR2W-105217	A69-1601-6496
2012-09-22 20:12:02	VR2W-105217	A69-1601-6496
2012-09-22 20:54:20	VR2W-105218	A69-1601-6496					PB11
2012-09-22 21:02:36	VR2W-105217	A69-1601-6496
2012-09-22 21:07:26	VR2W-105217	A69-1601-6496
2012-09-22 21:12:12	VR2W-105217	A69-1601-6496
2012-09-22 21:25:08	VR2W-105217	A69-1601-6496
2012-09-22 21:29:41	VR2W-105217	A69-1601-6496
2012-09-22 21:49:18	VR2W-105216	A69-1601-6496					PB9
2012-09-22 21:49:20	VR2W-105217	A69-1601-6496
2012-09-22 21:57:33	VR2W-105217	A69-1601-6496
2012-09-22 22:20:33	VR2W-105217	A69-1601-6496
2012-09-22 22:29:39	VR2W-105217	A69-1601-6496
2012-09-22 22:38:35	VR2W-105218	A69-1601-6496					PB11
2012-09-22 22:42:53	VR2W-105217	A69-1601-6496
2012-09-22 22:47:04	VR2W-105217	A69-1601-6496
2012-09-22 22:54:26	VR2W-105218	A69-1601-6496					PB11
2012-09-22 22:58:22	VR2W-105217	A69-1601-6496
2012-09-22 23:01:47	VR2W-105217	A69-1601-6496
2012-09-22 23:09:23	VR2W-105217	A69-1601-6496
2012-09-22 23:14:06	VR2W-105217	A69-1601-6496
2012-09-22 23:22:54	VR2W-105217	A69-1601-6496
2012-09-22 23:46:51	VR2W-105217	A69-1601-6496
2012-09-22 23:56:24	VR2W-105217	A69-1601-6496
2012-09-22 23:56:37	VR2W-105218	A69-1601-6496					PB11
2012-09-23 00:08:43	VR2W-105217	A69-1601-6496
2012-09-23 00:12:35	VR2W-105217	A69-1601-6496
2012-09-23 00:12:49	VR2W-105218	A69-1601-6496					PB11
2012-09-23 00:21:08	VR2W-105217	A69-1601-6496
2012-09-23 00:34:20	VR2W-105217	A69-1601-6496
2012-09-23 00:41:37	VR2W-105217	A69-1601-6496
2012-09-23 00:45:57	VR2W-105217	A69-1601-6496
2012-09-23 00:54:02	VR2W-105217	A69-1601-6496
2012-09-23 00:58:01	VR2W-105218	A69-1601-6496					PB11
2012-09-23 01:02:02	VR2W-105217	A69-1601-6496
2012-09-23 01:09:38	VR2W-105216	A69-1601-6496					PB9
2012-09-23 01:09:39	VR2W-105217	A69-1601-6496
2012-09-23 01:31:53	VR2W-105217	A69-1601-6496
2012-09-23 01:36:18	VR2W-105218	A69-1601-6496					PB11
2012-09-23 01:50:56	VR2W-105217	A69-1601-6496
2012-09-23 01:54:40	VR2W-105217	A69-1601-6496
2012-09-23 02:06:24	VR2W-105216	A69-1601-6496					PB9
2012-09-23 02:06:26	VR2W-105217	A69-1601-6496
2012-09-23 02:15:28	VR2W-105217	A69-1601-6496
2012-09-23 02:23:57	VR2W-105217	A69-1601-6496
2012-09-23 02:28:12	VR2W-105217	A69-1601-6496
2012-09-23 02:31:49	VR2W-105217	A69-1601-6496
2012-09-23 02:40:34	VR2W-105217	A69-1601-6496
2012-09-23 02:45:12	VR2W-105217	A69-1601-6496
2012-09-23 03:01:44	VR2W-105217	A69-1601-6496
2012-09-23 03:14:40	VR2W-105217	A69-1601-6496
2012-09-23 03:26:49	VR2W-105217	A69-1601-6496
2012-09-23 03:37:52	VR2W-105217	A69-1601-6496
2012-09-23 04:07:34	VR2W-105217	A69-1601-6496
2012-09-23 04:15:55	VR2W-105217	A69-1601-6496
2012-09-23 04:26:34	VR2W-105217	A69-1601-6496
2012-09-23 04:29:56	VR2W-105217	A69-1601-6496
2012-09-23 04:33:27	VR2W-105217	A69-1601-6496
2012-09-23 04:41:37	VR2W-105217	A69-1601-6496
2012-09-23 04:45:28	VR2W-105217	A69-1601-6496
2012-09-23 05:03:32	VR2W-105217	A69-1601-6496
2012-09-23 05:08:09	VR2W-105217	A69-1601-6496
2012-09-23 05:20:32	VR2W-105217	A69-1601-6496
2012-09-23 05:31:46	VR2W-105217	A69-1601-6496
2012-09-23 05:51:24	VR2W-105217	A69-1601-6496
2012-09-23 06:35:32	VR2W-105217	A69-1601-6496
2012-09-23 06:39:31	VR2W-105217	A69-1601-6496
2012-09-23 07:05:30	VR2W-105217	A69-1601-6496
2012-09-23 07:58:52	VR2W-105217	A69-1601-6496
2012-09-23 08:06:51	VR2W-105217	A69-1601-6496
2012-09-23 08:11:00	VR2W-105217	A69-1601-6496
2012-09-23 08:18:00	VR2W-105217	A69-1601-6496
2012-09-23 08:31:03	VR2W-105217	A69-1601-6496
2012-09-23 08:35:01	VR2W-105217	A69-1601-6496
2012-09-23 08:55:29	VR2W-105217	A69-1601-6496
2012-09-23 09:24:00	VR2W-105217	A69-1601-6496
2012-09-23 09:30:32	VR2W-105217	A69-1601-6496
2012-09-23 09:33:52	VR2W-105217	A69-1601-6496
2012-09-23 09:37:17	VR2W-105217	A69-1601-6496
2012-09-23 09:44:52	VR2W-105217	A69-1601-6496
2012-09-23 09:49:36	VR2W-105217	A69-1601-6496
2012-09-23 10:28:37	VR2W-105217	A69-1601-6496
2012-09-23 10:37:14	VR2W-105217	A69-1601-6496
2012-09-23 10:40:35	VR2W-105217	A69-1601-6496
2012-09-23 10:44:01	VR2W-105217	A69-1601-6496
2012-09-23 10:47:40	VR2W-105217	A69-1601-6496
2012-09-23 10:51:45	VR2W-105217	A69-1601-6496
2012-09-23 10:54:59	VR2W-105217	A69-1601-6496
2012-09-23 10:58:15	VR2W-105217	A69-1601-6496
2012-09-23 11:01:32	VR2W-105217	A69-1601-6496
2012-09-23 11:16:12	VR2W-105217	A69-1601-6496
2012-09-23 11:19:37	VR2W-105217	A69-1601-6496
2012-09-23 11:23:13	VR2W-105217	A69-1601-6496
2012-09-23 11:27:11	VR2W-105217	A69-1601-6496
2012-09-23 11:36:24	VR2W-105217	A69-1601-6496
2012-09-23 11:43:53	VR2W-105217	A69-1601-6496
2012-09-23 11:47:22	VR2W-105217	A69-1601-6496
2012-09-23 11:51:07	VR2W-105217	A69-1601-6496
2012-09-23 11:55:23	VR2W-105217	A69-1601-6496
2012-09-23 11:59:00	VR2W-105217	A69-1601-6496
2012-09-23 12:07:50	VR2W-105217	A69-1601-6496
2012-09-23 12:12:34	VR2W-105217	A69-1601-6496
2012-09-23 12:21:22	VR2W-105217	A69-1601-6496
2012-09-23 12:24:57	VR2W-105217	A69-1601-6496
2012-09-23 12:33:31	VR2W-105217	A69-1601-6496
2012-09-23 12:37:53	VR2W-105217	A69-1601-6496
2012-09-23 12:55:07	VR2W-105217	A69-1601-6496
2012-09-23 13:04:45	VR2W-105217	A69-1601-6496
2012-09-23 13:27:24	VR2W-105217	A69-1601-6496
2012-09-23 13:36:02	VR2W-105217	A69-1601-6496
2012-09-23 13:39:23	VR2W-105217	A69-1601-6496
2012-09-23 13:42:52	VR2W-105217	A69-1601-6496
2012-09-23 13:46:34	VR2W-105217	A69-1601-6496
2012-09-23 13:50:46	VR2W-105217	A69-1601-6496
2012-09-23 13:54:15	VR2W-105217	A69-1601-6496
2012-09-23 14:02:13	VR2W-105217	A69-1601-6496
2012-09-23 14:05:49	VR2W-105217	A69-1601-6496
2012-09-23 14:09:46	VR2W-105217	A69-1601-6496
2012-09-23 19:45:41	VR2W-105217	A69-1601-6496
2012-09-23 20:00:28	VR2W-105217	A69-1601-6496
2012-09-23 20:16:48	VR2W-105217	A69-1601-6496
2012-09-23 20:49:00	VR2W-105217	A69-1601-6496
2012-09-23 21:34:52	VR2W-105217	A69-1601-6496
2012-09-23 22:44:40	VR2W-105217	A69-1601-6496
2012-09-23 23:03:42	VR2W-105218	A69-1601-6496					PB11
2012-09-23 23:47:45	VR2W-105217	A69-1601-6496
2012-09-23 23:55:32	VR2W-105217	A69-1601-6496
2012-09-24 00:27:15	VR2W-105217	A69-1601-6496
2012-09-24 00:44:48	VR2W-105217	A69-1601-6496
2012-09-24 00:57:31	VR2W-105217	A69-1601-6496
2012-09-24 01:01:35	VR2W-105217	A69-1601-6496
2012-09-24 01:14:33	VR2W-105217	A69-1601-6496
2012-09-24 01:17:49	VR2W-105217	A69-1601-6496
2012-09-24 01:24:31	VR2W-105217	A69-1601-6496
2012-09-24 01:28:04	VR2W-105217	A69-1601-6496
2012-09-24 01:40:37	VR2W-105217	A69-1601-6496
2012-09-24 01:51:29	VR2W-105217	A69-1601-6496
2012-09-24 01:56:03	VR2W-105217	A69-1601-6496
2012-09-24 02:16:14	VR2W-105216	A69-1601-6496					PB9
2012-09-24 02:16:16	VR2W-105217	A69-1601-6496
2012-09-24 02:22:57	VR2W-105217	A69-1601-6496
2012-09-24 02:26:29	VR2W-105217	A69-1601-6496
2012-09-24 02:48:03	VR2W-105218	A69-1601-6496					PB11
2012-09-24 02:56:41	VR2W-105217	A69-1601-6496
2012-09-24 03:01:27	VR2W-105217	A69-1601-6496
2012-09-24 03:14:17	VR2W-105217	A69-1601-6496
2012-09-24 03:22:43	VR2W-105217	A69-1601-6496
2012-09-24 03:32:03	VR2W-105217	A69-1601-6496
2012-09-24 03:36:21	VR2W-105217	A69-1601-6496
2012-09-24 03:40:02	VR2W-105217	A69-1601-6496
2012-09-24 03:47:36	VR2W-105217	A69-1601-6496
2012-09-24 03:51:10	VR2W-105217	A69-1601-6496
2012-09-24 04:07:50	VR2W-105217	A69-1601-6496
2012-09-24 04:12:10	VR2W-105217	A69-1601-6496
2012-09-24 04:15:56	VR2W-105217	A69-1601-6496
2012-09-24 04:28:10	VR2W-105217	A69-1601-6496
2012-09-24 04:39:56	VR2W-105217	A69-1601-6496
2012-09-24 05:07:02	VR2W-105217	A69-1601-6496
2012-09-24 05:10:24	VR2W-105216	A69-1601-6496					PB9
2012-09-24 05:10:26	VR2W-105217	A69-1601-6496
2012-09-24 05:14:00	VR2W-105217	A69-1601-6496
2012-09-24 05:39:11	VR2W-105217	A69-1601-6496
2012-09-24 05:55:55	VR2W-105217	A69-1601-6496
2012-09-24 05:59:26	VR2W-105217	A69-1601-6496
2012-09-24 06:39:13	VR2W-105217	A69-1601-6496
2012-09-24 07:13:23	VR2W-105217	A69-1601-6496
2012-09-24 07:22:22	VR2W-105217	A69-1601-6496
2012-09-24 07:26:12	VR2W-105217	A69-1601-6496
2012-09-24 07:34:32	VR2W-105217	A69-1601-6496
2012-09-24 07:39:10	VR2W-105217	A69-1601-6496
2012-09-24 07:47:22	VR2W-105217	A69-1601-6496
2012-09-24 08:13:38	VR2W-105217	A69-1601-6496
2012-09-24 08:26:48	VR2W-105217	A69-1601-6496
2012-09-24 10:01:25	VR2W-105217	A69-1601-6496
2012-09-24 10:04:54	VR2W-105217	A69-1601-6496
2012-09-24 10:08:36	VR2W-105217	A69-1601-6496
2012-09-24 10:12:48	VR2W-105217	A69-1601-6496
2012-09-24 10:24:15	VR2W-105217	A69-1601-6496
2012-09-24 11:33:40	VR2W-105217	A69-1601-6496
2012-09-24 12:02:24	VR2W-105217	A69-1601-6496
2012-09-24 12:56:25	VR2W-105217	A69-1601-6496
2012-09-24 13:08:54	VR2W-105217	A69-1601-6496
2012-09-24 13:12:57	VR2W-105217	A69-1601-6496
2012-09-24 13:17:48	VR2W-105217	A69-1601-6496
2012-09-24 13:32:02	VR2W-105217	A69-1601-6496
2012-09-24 13:36:24	VR2W-105217	A69-1601-6496
2012-09-24 19:52:37	VR2W-105217	A69-1601-6496
2012-09-24 21:07:37	VR2W-105217	A69-1601-6496
2012-09-24 21:18:36	VR2W-105217	A69-1601-6496
2012-09-24 21:53:51	VR2W-105217	A69-1601-6496
2012-09-24 22:21:25	VR2W-105217	A69-1601-6496
2012-09-24 23:01:03	VR2W-105217	A69-1601-6496
2012-09-24 23:37:55	VR2W-105217	A69-1601-6496
2012-09-25 00:32:48	VR2W-105217	A69-1601-6496
2012-09-25 01:06:08	VR2W-105217	A69-1601-6496
2012-09-25 01:10:44	VR2W-105217	A69-1601-6496
2012-09-25 01:18:58	VR2W-105218	A69-1601-6496					PB11
2012-09-25 02:14:07	VR2W-105217	A69-1601-6496
2012-09-25 02:21:58	VR2W-105217	A69-1601-6496
2012-09-25 02:35:15	VR2W-105217	A69-1601-6496
2012-09-25 02:43:07	VR2W-105217	A69-1601-6496
2012-09-25 03:12:51	VR2W-105217	A69-1601-6496
2012-09-25 03:26:04	VR2W-105217	A69-1601-6496
2012-09-25 04:02:57	VR2W-105217	A69-1601-6496
2012-09-25 04:07:05	VR2W-105217	A69-1601-6496
2012-09-25 04:34:20	VR2W-105217	A69-1601-6496
2012-09-25 04:43:28	VR2W-105217	A69-1601-6496
2012-09-25 05:12:41	VR2W-105217	A69-1601-6496
2012-09-25 05:16:38	VR2W-105217	A69-1601-6496
2012-09-25 05:29:51	VR2W-105217	A69-1601-6496
2012-09-25 05:44:26	VR2W-105217	A69-1601-6496
2012-09-25 05:49:12	VR2W-105217	A69-1601-6496
2012-09-25 05:53:51	VR2W-105217	A69-1601-6496
2012-09-25 06:11:06	VR2W-105217	A69-1601-6496
2012-09-25 07:05:44	VR2W-105217	A69-1601-6496
2012-09-25 07:10:32	VR2W-105217	A69-1601-6496
2012-09-25 07:23:50	VR2W-105217	A69-1601-6496
2012-09-25 07:27:09	VR2W-105217	A69-1601-6496
2012-09-25 07:46:31	VR2W-105217	A69-1601-6496
2012-09-25 07:53:06	VR2W-105217	A69-1601-6496
2012-09-25 09:56:59	VR2W-105217	A69-1601-6496
2012-09-25 10:04:53	VR2W-105217	A69-1601-6496
2012-09-25 10:08:21	VR2W-105217	A69-1601-6496
2012-09-25 10:31:20	VR2W-105217	A69-1601-6496
2012-09-25 10:59:54	VR2W-105217	A69-1601-6496
2012-09-25 11:03:09	VR2W-105217	A69-1601-6496
2012-09-25 11:20:23	VR2W-105217	A69-1601-6496
2012-09-25 11:24:43	VR2W-105217	A69-1601-6496
2012-09-25 11:36:36	VR2W-105217	A69-1601-6496
2012-09-25 11:44:39	VR2W-105217	A69-1601-6496
2012-09-25 11:52:25	VR2W-105217	A69-1601-6496
2012-09-25 11:56:18	VR2W-105217	A69-1601-6496
2012-09-25 12:00:49	VR2W-105217	A69-1601-6496
2012-09-25 12:04:56	VR2W-105217	A69-1601-6496
2012-09-25 12:11:48	VR2W-105217	A69-1601-6496
2012-09-25 12:23:30	VR2W-105217	A69-1601-6496
2012-09-25 12:27:36	VR2W-105217	A69-1601-6496
2012-09-25 12:30:54	VR2W-105217	A69-1601-6496
2012-09-25 12:46:08	VR2W-105217	A69-1601-6496
2012-09-25 13:17:24	VR2W-105217	A69-1601-6496
2012-09-25 13:21:46	VR2W-105217	A69-1601-6496
2012-09-25 13:25:37	VR2W-105217	A69-1601-6496
2012-09-25 13:43:28	VR2W-105217	A69-1601-6496
2012-09-25 13:47:52	VR2W-105217	A69-1601-6496
2012-09-25 14:03:52	VR2W-105217	A69-1601-6496
2012-09-25 16:23:05	VR2W-105217	A69-1601-6496
2012-09-25 16:27:37	VR2W-105217	A69-1601-6496
2012-09-25 16:31:46	VR2W-105217	A69-1601-6496
2012-09-25 16:35:13	VR2W-105217	A69-1601-6496
2012-09-25 16:52:42	VR2W-105217	A69-1601-6496
2012-09-25 17:02:29	VR2W-105217	A69-1601-6496
2012-09-25 17:07:21	VR2W-105217	A69-1601-6496
2012-09-25 18:00:21	VR2W-105217	A69-1601-6496
2012-09-25 18:04:27	VR2W-105217	A69-1601-6496
2012-09-25 18:07:45	VR2W-105217	A69-1601-6496
2012-09-25 18:11:08	VR2W-105217	A69-1601-6496
2012-09-25 18:14:39	VR2W-105217	A69-1601-6496
2012-09-25 18:18:28	VR2W-105217	A69-1601-6496
2012-09-25 18:22:51	VR2W-105217	A69-1601-6496
2012-09-25 18:26:43	VR2W-105217	A69-1601-6496
2012-09-25 18:35:23	VR2W-105217	A69-1601-6496
2012-09-25 18:38:47	VR2W-105217	A69-1601-6496
2012-09-25 18:42:20	VR2W-105217	A69-1601-6496
2012-09-25 18:46:13	VR2W-105217	A69-1601-6496
2012-09-25 18:50:44	VR2W-105217	A69-1601-6496
2012-09-25 18:54:53	VR2W-105217	A69-1601-6496
2012-09-25 19:05:43	VR2W-105217	A69-1601-6496
2012-09-25 21:13:26	VR2W-105217	A69-1601-6496
2012-09-25 23:22:30	VR2W-105217	A69-1601-6496
2012-09-25 23:37:41	VR2W-105217	A69-1601-6496
2012-09-26 01:37:07	VR2W-105217	A69-1601-6496
2012-09-26 01:53:35	VR2W-105217	A69-1601-6496
2012-09-26 01:58:10	VR2W-105217	A69-1601-6496
2012-09-26 02:14:53	VR2W-105217	A69-1601-6496
2012-09-26 02:32:04	VR2W-105217	A69-1601-6496
2012-09-26 02:40:49	VR2W-105217	A69-1601-6496
2012-09-26 02:53:44	VR2W-105218	A69-1601-6496					PB11
2012-09-26 03:01:26	VR2W-105217	A69-1601-6496
2012-09-26 03:11:59	VR2W-105217	A69-1601-6496
2012-09-26 03:15:15	VR2W-105217	A69-1601-6496
2012-09-26 03:22:07	VR2W-105218	A69-1601-6496					PB11
2012-09-26 03:33:15	VR2W-105217	A69-1601-6496
2012-09-26 03:36:44	VR2W-105217	A69-1601-6496
2012-09-26 03:56:17	VR2W-105217	A69-1601-6496
2012-09-26 04:00:05	VR2W-105217	A69-1601-6496
2012-09-26 04:08:19	VR2W-105217	A69-1601-6496
2012-09-26 04:12:47	VR2W-105217	A69-1601-6496
2012-09-26 04:16:50	VR2W-105216	A69-1601-6496					PB9
2012-09-26 04:16:51	VR2W-105217	A69-1601-6496
2012-09-26 04:26:35	VR2W-105217	A69-1601-6496
2012-09-26 04:40:54	VR2W-105217	A69-1601-6496
2012-09-26 04:49:25	VR2W-105217	A69-1601-6496
2012-09-26 04:54:17	VR2W-105217	A69-1601-6496
2012-09-26 05:13:03	VR2W-105217	A69-1601-6496
2012-09-26 05:17:04	VR2W-105217	A69-1601-6496
2012-09-26 06:08:43	VR2W-105217	A69-1601-6496
2012-09-26 06:21:56	VR2W-105217	A69-1601-6496
2012-09-26 06:56:35	VR2W-105217	A69-1601-6496
2012-09-26 07:03:44	VR2W-105217	A69-1601-6496
2012-09-26 08:08:55	VR2W-105217	A69-1601-6496
2012-09-26 08:16:59	VR2W-105217	A69-1601-6496
2012-09-26 09:41:08	VR2W-105217	A69-1601-6496
2012-09-26 09:49:19	VR2W-105217	A69-1601-6496
2012-09-26 09:53:11	VR2W-105217	A69-1601-6496
2012-09-26 09:57:40	VR2W-105217	A69-1601-6496
2012-09-26 10:11:38	VR2W-105217	A69-1601-6496
2012-09-26 10:49:22	VR2W-105217	A69-1601-6496
2012-09-26 10:53:15	VR2W-105217	A69-1601-6496
2012-09-26 10:57:47	VR2W-105217	A69-1601-6496
2012-09-26 11:01:57	VR2W-105217	A69-1601-6496
2012-09-26 11:27:06	VR2W-105217	A69-1601-6496
2012-09-26 11:31:19	VR2W-105217	A69-1601-6496
2012-09-26 11:34:50	VR2W-105217	A69-1601-6496
2012-09-26 11:43:01	VR2W-105217	A69-1601-6496
2012-09-26 12:25:43	VR2W-105217	A69-1601-6496
2012-09-26 12:30:06	VR2W-105217	A69-1601-6496
2012-09-26 13:01:34	VR2W-105217	A69-1601-6496
2012-09-26 13:05:58	VR2W-105217	A69-1601-6496
2012-09-26 13:09:50	VR2W-105217	A69-1601-6496
2012-09-26 14:15:07	VR2W-105217	A69-1601-6496
2012-09-26 14:24:54	VR2W-105217	A69-1601-6496
2012-09-26 15:59:36	VR2W-105217	A69-1601-6496
2012-09-26 19:55:23	VR2W-105217	A69-1601-6496
2012-09-26 22:24:20	VR2W-105217	A69-1601-6496
2012-09-26 23:03:49	VR2W-105217	A69-1601-6496
2012-09-26 23:38:14	VR2W-105217	A69-1601-6496
2012-09-27 00:27:17	VR2W-105217	A69-1601-6496
2012-09-27 00:41:31	VR2W-105217	A69-1601-6496
2012-09-27 01:44:02	VR2W-105218	A69-1601-6496					PB11
2012-09-27 01:48:03	VR2W-105217	A69-1601-6496
2012-09-27 02:05:05	VR2W-105217	A69-1601-6496
2012-09-27 02:38:16	VR2W-105217	A69-1601-6496
2012-09-27 02:41:40	VR2W-105217	A69-1601-6496
2012-09-27 02:45:13	VR2W-105217	A69-1601-6496
2012-09-27 02:49:05	VR2W-105217	A69-1601-6496
2012-09-27 03:01:09	VR2W-105217	A69-1601-6496
2012-09-27 03:17:08	VR2W-105217	A69-1601-6496
2012-09-27 03:34:51	VR2W-105217	A69-1601-6496
2012-09-27 03:44:30	VR2W-105217	A69-1601-6496
2012-09-27 03:49:12	VR2W-105217	A69-1601-6496
2012-09-27 03:53:41	VR2W-105217	A69-1601-6496
2012-09-27 03:57:46	VR2W-105217	A69-1601-6496
2012-09-27 04:04:19	VR2W-105217	A69-1601-6496
2012-09-27 04:11:08	VR2W-105217	A69-1601-6496
2012-09-27 04:37:28	VR2W-105217	A69-1601-6496
2012-09-27 04:41:32	VR2W-105217	A69-1601-6496
2012-09-27 04:48:03	VR2W-105217	A69-1601-6496
2012-09-27 04:51:21	VR2W-105217	A69-1601-6496
2012-09-27 04:54:43	VR2W-105217	A69-1601-6496
2012-09-27 04:58:14	VR2W-105217	A69-1601-6496
2012-09-27 05:02:02	VR2W-105217	A69-1601-6496
2012-09-27 05:10:14	VR2W-105217	A69-1601-6496
2012-09-27 05:23:20	VR2W-105217	A69-1601-6496
2012-09-27 05:50:23	VR2W-105217	A69-1601-6496
2012-09-27 06:42:38	VR2W-105217	A69-1601-6496
2012-09-27 07:31:05	VR2W-105217	A69-1601-6496
2012-09-27 08:23:28	VR2W-105217	A69-1601-6496
2012-09-27 08:31:21	VR2W-105217	A69-1601-6496
2012-09-27 08:40:13	VR2W-105217	A69-1601-6496
2012-09-27 09:18:37	VR2W-105217	A69-1601-6496
2012-09-27 09:22:41	VR2W-105217	A69-1601-6496
2012-09-27 09:25:57	VR2W-105217	A69-1601-6496
2012-09-27 09:32:37	VR2W-105217	A69-1601-6496
2012-09-27 09:52:05	VR2W-105217	A69-1601-6496
2012-09-27 09:55:34	VR2W-105217	A69-1601-6496
2012-09-27 10:15:10	VR2W-105217	A69-1601-6496
2012-09-27 10:32:06	VR2W-105217	A69-1601-6496
2012-09-27 10:44:07	VR2W-105217	A69-1601-6496
2012-09-27 11:03:47	VR2W-105217	A69-1601-6496
2012-09-27 11:26:07	VR2W-105217	A69-1601-6496
2012-09-27 11:29:25	VR2W-105217	A69-1601-6496
2012-09-27 11:32:46	VR2W-105217	A69-1601-6496
2012-09-27 11:47:54	VR2W-105217	A69-1601-6496
2012-09-27 11:56:43	VR2W-105217	A69-1601-6496
2012-09-27 12:01:27	VR2W-105217	A69-1601-6496
2012-09-27 12:36:01	VR2W-105217	A69-1601-6496
2012-09-27 12:42:54	VR2W-105217	A69-1601-6496
2012-09-27 12:59:08	VR2W-105217	A69-1601-6496
2012-09-27 13:36:04	VR2W-105217	A69-1601-6496
2012-09-27 13:51:01	VR2W-105217	A69-1601-6496
2012-09-27 16:30:25	VR2W-105217	A69-1601-6496
2012-09-27 17:37:59	VR2W-105217	A69-1601-6496
2012-09-27 18:03:13	VR2W-105217	A69-1601-6496
2012-09-27 19:50:48	VR2W-105217	A69-1601-6496
2012-09-27 20:28:35	VR2W-105217	A69-1601-6496
2012-09-27 23:47:14	VR2W-105217	A69-1601-6496
2012-09-28 00:06:37	VR2W-105217	A69-1601-6496
2012-09-28 00:41:01	VR2W-105217	A69-1601-6496
2012-09-28 00:52:28	VR2W-105217	A69-1601-6496
2012-09-28 01:13:31	VR2W-105217	A69-1601-6496
2012-09-28 01:24:56	VR2W-105217	A69-1601-6496
2012-09-28 01:40:47	VR2W-105217	A69-1601-6496
2012-09-28 02:33:08	VR2W-105218	A69-1601-6496					PB11
2012-09-28 02:40:07	VR2W-105217	A69-1601-6496
2012-09-28 02:51:48	VR2W-105217	A69-1601-6496
2012-09-28 02:56:22	VR2W-105217	A69-1601-6496
2012-09-28 03:00:36	VR2W-105217	A69-1601-6496
2012-09-28 03:04:11	VR2W-105217	A69-1601-6496
2012-09-28 03:08:05	VR2W-105217	A69-1601-6496
2012-09-28 03:20:39	VR2W-105216	A69-1601-6496					PB9
2012-09-28 03:20:40	VR2W-105217	A69-1601-6496
2012-09-28 03:40:21	VR2W-105217	A69-1601-6496
2012-09-28 03:48:27	VR2W-105217	A69-1601-6496
2012-09-28 03:52:45	VR2W-105217	A69-1601-6496
2012-09-28 04:00:41	VR2W-105217	A69-1601-6496
2012-09-28 04:08:02	VR2W-105217	A69-1601-6496
2012-09-28 04:47:57	VR2W-105217	A69-1601-6496
2012-09-28 04:51:38	VR2W-105217	A69-1601-6496
2012-09-28 05:28:06	VR2W-105217	A69-1601-6496
2012-09-28 05:42:37	VR2W-105217	A69-1601-6496
2012-09-28 05:47:19	VR2W-105217	A69-1601-6496
2012-09-28 05:51:50	VR2W-105217	A69-1601-6496
2012-09-28 06:02:46	VR2W-105217	A69-1601-6496
2012-09-28 07:20:42	VR2W-105217	A69-1601-6496
2012-09-28 08:15:23	VR2W-105217	A69-1601-6496
2012-09-28 08:20:11	VR2W-105217	A69-1601-6496
2012-09-28 08:24:53	VR2W-105217	A69-1601-6496
2012-09-28 09:34:05	VR2W-105217	A69-1601-6496
2012-09-28 09:53:11	VR2W-105217	A69-1601-6496
2012-09-28 10:00:21	VR2W-105217	A69-1601-6496
2012-09-28 10:19:04	VR2W-105217	A69-1601-6496
2012-09-28 11:15:36	VR2W-105217	A69-1601-6496
2012-09-28 15:24:12	VR2W-105217	A69-1601-6496
2012-09-28 19:54:32	VR2W-105217	A69-1601-6496
2012-09-28 19:58:02	VR2W-105217	A69-1601-6496
2012-09-28 20:47:34	VR2W-105217	A69-1601-6496
2012-09-28 22:48:37	VR2W-105217	A69-1601-6496
2012-09-28 23:31:12	VR2W-105217	A69-1601-6496
2012-09-28 23:50:30	VR2W-105217	A69-1601-6496
2012-09-29 00:15:53	VR2W-105217	A69-1601-6496
2012-09-29 01:58:31	VR2W-105217	A69-1601-6496
2012-09-29 02:10:38	VR2W-105217	A69-1601-6496
2012-09-29 03:02:10	VR2W-105217	A69-1601-6496
2012-09-29 03:14:39	VR2W-105217	A69-1601-6496
2012-09-29 03:29:07	VR2W-105217	A69-1601-6496
2012-09-29 03:53:32	VR2W-105217	A69-1601-6496
2012-09-29 04:20:17	VR2W-105217	A69-1601-6496
2012-09-29 04:20:31	VR2W-105218	A69-1601-6496					PB11
2012-09-29 04:43:10	VR2W-105217	A69-1601-6496
2012-09-29 05:01:37	VR2W-105217	A69-1601-6496
2012-09-29 05:18:01	VR2W-105217	A69-1601-6496
2012-09-29 06:02:58	VR2W-105217	A69-1601-6496
2012-09-29 06:10:26	VR2W-105217	A69-1601-6496
2012-09-29 06:45:47	VR2W-105217	A69-1601-6496
2012-09-29 06:50:32	VR2W-105217	A69-1601-6496
2012-09-29 07:10:30	VR2W-105217	A69-1601-6496
2012-09-29 07:37:45	VR2W-105217	A69-1601-6496
2012-09-29 07:46:56	VR2W-105217	A69-1601-6496
2012-09-29 07:54:21	VR2W-105217	A69-1601-6496
2012-09-29 07:57:44	VR2W-105217	A69-1601-6496
2012-09-29 08:13:20	VR2W-105217	A69-1601-6496
2012-09-29 08:25:31	VR2W-105217	A69-1601-6496
2012-09-29 10:03:04	VR2W-105217	A69-1601-6496
2012-09-29 10:36:13	VR2W-105217	A69-1601-6496
2012-09-29 10:44:26	VR2W-105217	A69-1601-6496
2012-09-29 11:02:33	VR2W-105217	A69-1601-6496
2012-09-29 11:07:13	VR2W-105217	A69-1601-6496
2012-09-29 11:15:40	VR2W-105217	A69-1601-6496
2012-09-29 11:20:27	VR2W-105217	A69-1601-6496
2012-09-29 11:29:32	VR2W-105217	A69-1601-6496
2012-09-29 11:46:34	VR2W-105217	A69-1601-6496
2012-09-29 11:51:17	VR2W-105217	A69-1601-6496
2012-09-29 11:59:59	VR2W-105217	A69-1601-6496
2012-09-29 12:07:08	VR2W-105217	A69-1601-6496
2012-09-29 12:14:42	VR2W-105217	A69-1601-6496
2012-09-29 12:18:17	VR2W-105217	A69-1601-6496
2012-09-29 12:22:12	VR2W-105217	A69-1601-6496
2012-09-29 12:43:04	VR2W-105217	A69-1601-6496
2012-09-29 12:47:24	VR2W-105217	A69-1601-6496
2012-09-29 13:10:46	VR2W-105217	A69-1601-6496
2012-09-29 14:28:18	VR2W-105217	A69-1601-6496
2012-09-29 14:36:33	VR2W-105217	A69-1601-6496
2012-09-29 14:49:40	VR2W-105217	A69-1601-6496
2012-09-29 14:58:36	VR2W-105217	A69-1601-6496
2012-09-29 15:03:28	VR2W-105217	A69-1601-6496
2012-09-29 15:08:17	VR2W-105217	A69-1601-6496
2012-09-29 19:05:54	VR2W-105217	A69-1601-6496
2012-09-29 19:13:12	VR2W-105217	A69-1601-6496
2012-09-29 19:17:33	VR2W-105217	A69-1601-6496
2012-09-29 20:32:50	VR2W-105217	A69-1601-6496
2012-09-29 20:46:03	VR2W-105217	A69-1601-6496
2012-09-29 21:14:34	VR2W-105217	A69-1601-6496
2012-09-29 21:27:04	VR2W-105217	A69-1601-6496
2012-09-29 21:37:39	VR2W-105217	A69-1601-6496
2012-09-29 22:30:13	VR2W-105217	A69-1601-6496
2012-09-29 23:12:12	VR2W-105217	A69-1601-6496
2012-09-30 00:06:42	VR2W-105217	A69-1601-6496
2012-09-30 00:35:14	VR2W-105217	A69-1601-6496
2012-09-30 00:47:56	VR2W-105217	A69-1601-6496
2012-09-30 00:55:53	VR2W-105217	A69-1601-6496
2012-09-30 01:00:00	VR2W-105217	A69-1601-6496
2012-09-30 01:10:21	VR2W-105217	A69-1601-6496
2012-09-30 01:14:19	VR2W-105217	A69-1601-6496
2012-09-30 01:35:04	VR2W-105217	A69-1601-6496
2012-09-30 01:39:22	VR2W-105217	A69-1601-6496
2012-09-30 02:24:24	VR2W-105217	A69-1601-6496
2012-09-30 03:06:36	VR2W-105216	A69-1601-6496					PB9
2012-09-30 03:06:37	VR2W-105217	A69-1601-6496
2012-09-30 03:16:47	VR2W-105217	A69-1601-6496
2012-09-30 03:35:56	VR2W-105217	A69-1601-6496
2012-09-30 03:47:01	VR2W-105217	A69-1601-6496
2012-09-30 03:51:51	VR2W-105217	A69-1601-6496
2012-09-30 04:13:37	VR2W-105217	A69-1601-6496
2012-09-30 05:01:59	VR2W-105218	A69-1601-6496					PB11
2012-09-30 05:06:28	VR2W-105216	A69-1601-6496					PB9
2012-09-30 05:44:59	VR2W-105217	A69-1601-6496
2012-09-30 06:03:20	VR2W-105217	A69-1601-6496
2012-09-30 07:20:59	VR2W-105217	A69-1601-6496
2012-09-30 08:29:58	VR2W-105217	A69-1601-6496
2012-09-30 10:47:04	VR2W-105217	A69-1601-6496
2012-09-30 10:50:38	VR2W-105217	A69-1601-6496
2012-09-30 10:54:30	VR2W-105217	A69-1601-6496
2012-09-30 11:06:29	VR2W-105217	A69-1601-6496
2012-09-30 11:09:58	VR2W-105217	A69-1601-6496
2012-09-30 11:13:41	VR2W-105217	A69-1601-6496
2012-09-30 11:17:53	VR2W-105217	A69-1601-6496
2012-09-30 11:29:33	VR2W-105217	A69-1601-6496
2012-09-30 11:37:48	VR2W-105217	A69-1601-6496
2012-09-30 11:54:45	VR2W-105217	A69-1601-6496
2012-09-30 12:07:42	VR2W-105217	A69-1601-6496
2012-09-30 12:55:41	VR2W-105217	A69-1601-6496
2012-09-30 12:59:29	VR2W-105217	A69-1601-6496
2012-09-30 14:00:02	VR2W-105217	A69-1601-6496
2012-09-30 16:55:51	VR2W-105217	A69-1601-6496
2012-09-30 17:48:56	VR2W-105217	A69-1601-6496
2012-09-30 20:59:09	VR2W-105217	A69-1601-6496
2012-09-30 21:03:24	VR2W-105217	A69-1601-6496
2012-09-30 21:40:46	VR2W-105217	A69-1601-6496
2012-09-30 21:44:34	VR2W-105218	A69-1601-6496					PB11
2012-09-30 22:33:47	VR2W-105217	A69-1601-6496
2012-09-30 23:34:48	VR2W-105217	A69-1601-6496
2012-10-01 00:56:03	VR2W-105217	A69-1601-6496
2012-10-01 02:51:31	VR2W-105217	A69-1601-6496
2012-10-01 03:42:02	VR2W-105217	A69-1601-6496
2012-10-01 04:49:05	VR2W-105217	A69-1601-6496
2012-10-01 04:53:41	VR2W-105217	A69-1601-6496
2012-10-01 05:55:11	VR2W-105217	A69-1601-6496
2012-10-01 06:21:38	VR2W-105217	A69-1601-6496
2012-10-01 06:38:23	VR2W-105217	A69-1601-6496
2012-10-01 08:13:30	VR2W-105217	A69-1601-6496
2012-10-01 11:33:01	VR2W-105217	A69-1601-6496
2012-10-01 12:12:30	VR2W-105217	A69-1601-6496
2012-10-01 13:09:48	VR2W-105217	A69-1601-6496
2012-10-01 19:25:22	VR2W-105217	A69-1601-6496
2012-10-01 19:30:06	VR2W-105217	A69-1601-6496
2012-10-01 20:36:28	VR2W-105217	A69-1601-6496
2012-10-01 22:09:54	VR2W-105217	A69-1601-6496
2012-10-01 22:13:21	VR2W-105217	A69-1601-6496
2012-10-02 01:08:30	VR2W-105217	A69-1601-6496
2012-10-02 02:37:44	VR2W-105217	A69-1601-6496
2012-10-02 03:07:48	VR2W-105217	A69-1601-6496
2012-10-02 03:52:03	VR2W-105217	A69-1601-6496
2012-10-02 04:07:44	VR2W-105217	A69-1601-6496
2012-10-02 04:15:41	VR2W-105217	A69-1601-6496
2012-10-02 04:38:34	VR2W-105217	A69-1601-6496
2012-10-02 04:46:26	VR2W-105217	A69-1601-6496
2012-10-02 05:04:13	VR2W-105217	A69-1601-6496
2012-10-02 05:15:08	VR2W-105217	A69-1601-6496
2012-10-02 05:45:36	VR2W-105217	A69-1601-6496
2012-10-02 06:09:02	VR2W-105218	A69-1601-6496					PB11
2012-10-02 07:12:16	VR2W-105217	A69-1601-6496
2012-10-02 07:59:24	VR2W-105217	A69-1601-6496
2012-10-02 13:25:44	VR2W-105217	A69-1601-6496
2012-10-02 19:50:38	VR2W-105217	A69-1601-6496
2012-10-02 20:17:34	VR2W-105217	A69-1601-6496
2012-10-02 20:22:19	VR2W-105217	A69-1601-6496
2012-10-02 21:02:42	VR2W-105217	A69-1601-6496
2012-10-02 21:30:26	VR2W-105217	A69-1601-6496
2012-10-03 01:03:22	VR2W-105217	A69-1601-6496
2012-10-03 01:10:49	VR2W-105217	A69-1601-6496
2012-10-03 02:23:52	VR2W-105217	A69-1601-6496
2012-10-03 02:47:29	VR2W-105217	A69-1601-6496
2012-10-03 02:51:42	VR2W-105217	A69-1601-6496
2012-10-03 03:33:41	VR2W-105217	A69-1601-6496
2012-10-03 07:04:56	VR2W-105217	A69-1601-6496
2012-10-03 14:53:48	VR2W-105217	A69-1601-6496
2012-10-03 19:59:02	VR2W-105217	A69-1601-6496
2012-10-03 21:09:44	VR2W-105217	A69-1601-6496
2012-10-03 21:40:56	VR2W-105217	A69-1601-6496
2012-10-03 22:04:03	VR2W-105217	A69-1601-6496
2012-10-04 01:04:16	VR2W-105217	A69-1601-6496
2012-10-04 01:40:47	VR2W-105217	A69-1601-6496
2012-10-04 02:54:27	VR2W-105217	A69-1601-6496
2012-10-04 03:12:48	VR2W-105217	A69-1601-6496
2012-10-04 04:22:55	VR2W-105217	A69-1601-6496
2012-10-04 04:27:37	VR2W-105217	A69-1601-6496
2012-10-04 06:02:33	VR2W-105217	A69-1601-6496
2012-10-04 06:20:19	VR2W-105217	A69-1601-6496
2012-10-04 06:37:51	VR2W-105217	A69-1601-6496
2012-10-04 06:50:52	VR2W-105217	A69-1601-6496
2012-10-04 08:02:28	VR2W-105217	A69-1601-6496
2012-10-04 19:58:00	VR2W-105217	A69-1601-6496
2012-10-04 20:01:21	VR2W-105217	A69-1601-6496
2012-10-04 20:41:45	VR2W-105217	A69-1601-6496
2012-10-04 21:03:49	VR2W-105217	A69-1601-6496
2012-10-04 21:19:27	VR2W-105217	A69-1601-6496
2012-10-04 21:30:38	VR2W-105216	A69-1601-6496					PB9
2012-10-04 21:30:38	VR2W-105217	A69-1601-6496
2012-10-04 21:46:10	VR2W-105217	A69-1601-6496
2012-10-04 21:54:40	VR2W-105217	A69-1601-6496
2012-10-04 22:45:26	VR2W-105217	A69-1601-6496
2012-10-04 23:43:20	VR2W-105217	A69-1601-6496
2012-10-05 00:56:42	VR2W-105217	A69-1601-6496
2012-10-05 01:58:15	VR2W-105217	A69-1601-6496
2012-10-05 02:32:01	VR2W-105217	A69-1601-6496
2012-10-05 02:55:19	VR2W-105217	A69-1601-6496
2012-10-05 06:02:10	VR2W-105217	A69-1601-6496
2012-10-05 06:37:32	VR2W-105217	A69-1601-6496
2012-10-05 08:14:28	VR2W-105217	A69-1601-6496
2012-10-05 20:55:36	VR2W-105217	A69-1601-6496
2012-10-05 21:03:56	VR2W-105218	A69-1601-6496					PB11
2012-10-05 21:08:14	VR2W-105218	A69-1601-6496					PB11
2012-10-05 21:50:31	VR2W-105217	A69-1601-6496
2012-10-06 02:30:47	VR2W-105217	A69-1601-6496
2012-10-06 02:45:01	VR2W-105217	A69-1601-6496
2012-10-06 02:53:12	VR2W-105217	A69-1601-6496
2012-10-06 03:06:18	VR2W-105217	A69-1601-6496
2012-10-06 03:15:09	VR2W-105218	A69-1601-6496					PB11
2012-10-06 03:28:50	VR2W-105217	A69-1601-6496
2012-10-06 04:09:44	VR2W-105217	A69-1601-6496
2012-10-06 04:31:06	VR2W-105217	A69-1601-6496
2012-10-06 08:04:01	VR2W-105217	A69-1601-6496
2012-10-06 22:03:06	VR2W-105217	A69-1601-6496
2012-10-06 22:16:12	VR2W-105217	A69-1601-6496
2012-10-07 00:03:00	VR2W-105217	A69-1601-6496
2012-10-07 04:15:29	VR2W-105217	A69-1601-6496
2012-10-07 04:33:45	VR2W-105217	A69-1601-6496
2012-10-07 06:00:49	VR2W-105217	A69-1601-6496
2012-10-07 06:48:23	VR2W-105217	A69-1601-6496
2012-10-07 17:47:50	VR2W-105217	A69-1601-6496
2012-10-07 17:58:52	VR2W-105217	A69-1601-6496
2012-10-07 18:03:37	VR2W-105217	A69-1601-6496
2012-10-07 18:12:33	VR2W-105217	A69-1601-6496
2012-10-07 20:32:38	VR2W-105217	A69-1601-6496
2012-10-07 20:51:05	VR2W-105217	A69-1601-6496
2012-10-07 21:07:36	VR2W-105217	A69-1601-6496
2012-10-07 22:42:33	VR2W-105217	A69-1601-6496
2012-10-08 00:21:21	VR2W-105217	A69-1601-6496
2012-10-08 01:36:00	VR2W-105217	A69-1601-6496
2012-10-08 01:50:16	VR2W-105217	A69-1601-6496
2012-10-08 02:07:31	VR2W-105217	A69-1601-6496
2012-10-08 02:36:53	VR2W-105217	A69-1601-6496
2012-10-08 04:01:55	VR2W-105217	A69-1601-6496
2012-10-08 04:29:58	VR2W-105217	A69-1601-6496
2012-10-08 04:44:11	VR2W-105217	A69-1601-6496
2012-10-08 04:56:39	VR2W-105217	A69-1601-6496
2012-10-08 05:33:34	VR2W-105217	A69-1601-6496
2012-10-08 06:28:57	VR2W-105217	A69-1601-6496
2012-10-08 07:13:48	VR2W-105217	A69-1601-6496
2012-10-08 20:29:06	VR2W-105217	A69-1601-6496
2012-10-08 21:48:49	VR2W-105217	A69-1601-6496
2012-10-08 22:11:46	VR2W-105217	A69-1601-6496
2012-10-08 23:09:59	VR2W-105217	A69-1601-6496
2012-10-08 23:31:45	VR2W-105217	A69-1601-6496
2012-10-08 23:47:33	VR2W-105217	A69-1601-6496
2012-10-09 00:27:19	VR2W-105217	A69-1601-6496
2012-10-09 01:33:24	VR2W-105217	A69-1601-6496
2012-10-09 02:25:48	VR2W-105217	A69-1601-6496
2012-10-09 02:41:23	VR2W-105216	A69-1601-6496					PB9
2012-10-09 02:41:23	VR2W-105217	A69-1601-6496
2012-10-09 02:50:05	VR2W-105216	A69-1601-6496					PB9
2012-10-09 02:50:05	VR2W-105217	A69-1601-6496
2012-10-09 02:57:08	VR2W-105217	A69-1601-6496
2012-10-09 03:01:09	VR2W-105216	A69-1601-6496					PB9
2012-10-09 03:01:09	VR2W-105217	A69-1601-6496
2012-10-09 03:29:53	VR2W-105217	A69-1601-6496
2012-10-09 04:20:01	VR2W-105217	A69-1601-6496
2012-10-09 04:24:00	VR2W-105217	A69-1601-6496
2012-10-09 04:48:48	VR2W-105217	A69-1601-6496
2012-10-09 05:15:26	VR2W-105218	A69-1601-6496					PB11
2012-10-09 07:00:48	VR2W-105217	A69-1601-6496
2012-10-09 08:11:52	VR2W-105217	A69-1601-6496
2012-10-09 08:18:43	VR2W-105217	A69-1601-6496
2012-10-09 21:34:40	VR2W-105217	A69-1601-6496
2012-10-10 02:32:47	VR2W-105217	A69-1601-6496
2012-10-10 02:45:18	VR2W-105217	A69-1601-6496
2012-10-10 03:40:32	VR2W-105217	A69-1601-6496
2012-10-10 04:32:51	VR2W-105217	A69-1601-6496
2012-10-10 05:56:19	VR2W-105217	A69-1601-6496
2012-10-10 07:43:52	VR2W-105217	A69-1601-6496
2012-10-10 21:43:48	VR2W-105217	A69-1601-6496
2012-10-10 23:56:34	VR2W-105217	A69-1601-6496
2012-10-11 00:49:07	VR2W-105217	A69-1601-6496
2012-10-11 01:10:42	VR2W-105217	A69-1601-6496
2012-10-11 01:48:11	VR2W-105217	A69-1601-6496
2012-10-11 02:41:00	VR2W-105217	A69-1601-6496
2012-10-11 04:13:43	VR2W-105217	A69-1601-6496
2012-10-11 04:29:25	VR2W-105217	A69-1601-6496
2012-10-11 04:32:43	VR2W-105217	A69-1601-6496
2012-10-11 04:47:40	VR2W-105217	A69-1601-6496
2012-10-11 05:31:54	VR2W-105217	A69-1601-6496
2012-10-11 06:10:15	VR2W-105217	A69-1601-6496
2012-10-11 06:13:44	VR2W-105217	A69-1601-6496
2012-10-11 06:33:04	VR2W-105217	A69-1601-6496
2012-10-11 06:49:11	VR2W-105217	A69-1601-6496
2012-10-11 07:13:45	VR2W-105217	A69-1601-6496
2012-10-11 20:02:50	VR2W-105217	A69-1601-6496
2012-10-11 21:18:55	VR2W-105217	A69-1601-6496
2012-10-11 21:52:50	VR2W-105217	A69-1601-6496
2012-10-11 22:52:52	VR2W-105217	A69-1601-6496
2012-10-11 23:42:24	VR2W-105217	A69-1601-6496
2012-10-12 00:21:15	VR2W-105217	A69-1601-6496
2012-10-12 00:56:33	VR2W-105217	A69-1601-6496
2012-10-12 00:59:55	VR2W-105217	A69-1601-6496
2012-10-12 01:19:34	VR2W-105217	A69-1601-6496
2012-10-12 01:41:21	VR2W-105217	A69-1601-6496
2012-10-12 02:05:32	VR2W-105217	A69-1601-6496
2012-10-12 02:21:17	VR2W-105217	A69-1601-6496
2012-10-12 02:32:28	VR2W-105217	A69-1601-6496
2012-10-12 04:08:13	VR2W-105217	A69-1601-6496
2012-10-12 04:23:30	VR2W-105217	A69-1601-6496
2012-10-12 06:07:21	VR2W-105217	A69-1601-6496
2012-10-12 23:13:48	VR2W-105217	A69-1601-6496
2012-10-12 23:17:12	VR2W-105217	A69-1601-6496
2012-10-13 01:52:49	VR2W-105217	A69-1601-6496
2012-10-13 02:27:35	VR2W-105217	A69-1601-6496
2012-10-13 02:57:40	VR2W-105217	A69-1601-6496
2012-10-13 04:02:40	VR2W-105217	A69-1601-6496
2012-10-13 04:19:18	VR2W-105217	A69-1601-6496
2012-10-13 06:03:10	VR2W-105217	A69-1601-6496
2012-10-13 07:01:14	VR2W-105217	A69-1601-6496
2012-10-13 20:00:39	VR2W-105217	A69-1601-6496
2012-10-14 00:22:12	VR2W-105217	A69-1601-6496
2012-10-14 00:54:32	VR2W-105217	A69-1601-6496
2012-10-14 02:44:11	VR2W-105217	A69-1601-6496
2012-10-14 02:48:38	VR2W-105217	A69-1601-6496
2012-10-14 02:52:37	VR2W-105217	A69-1601-6496
2012-10-14 05:01:26	VR2W-105217	A69-1601-6496
2012-10-14 06:36:55	VR2W-105217	A69-1601-6496
2012-10-14 06:50:27	VR2W-105217	A69-1601-6496
2012-10-14 07:28:37	VR2W-105217	A69-1601-6496
2012-10-14 22:18:31	VR2W-105217	A69-1601-6496
2012-10-14 22:53:07	VR2W-105217	A69-1601-6496
2012-10-14 23:15:08	VR2W-105217	A69-1601-6496
2012-10-14 23:33:37	VR2W-105217	A69-1601-6496
2012-10-15 01:11:30	VR2W-105217	A69-1601-6496
2012-10-15 04:08:06	VR2W-105217	A69-1601-6496
2012-10-15 04:17:02	VR2W-105217	A69-1601-6496
2012-10-15 04:35:56	VR2W-105217	A69-1601-6496
2012-10-15 04:54:51	VR2W-105217	A69-1601-6496
2012-10-15 05:07:06	VR2W-105217	A69-1601-6496
2012-10-15 05:32:00	VR2W-105217	A69-1601-6496
2012-10-15 08:10:52	VR2W-105217	A69-1601-6496
2012-10-15 08:19:28	VR2W-105217	A69-1601-6496
2012-10-16 01:53:25	VR2W-105217	A69-1601-6496
2012-10-16 03:14:30	VR2W-105218	A69-1601-6496					PB11
2012-10-16 03:43:14	VR2W-105217	A69-1601-6496
2012-10-16 04:06:11	VR2W-105217	A69-1601-6496
2012-10-16 04:52:07	VR2W-105217	A69-1601-6496
2012-10-16 04:56:16	VR2W-105217	A69-1601-6496
2012-10-16 04:59:41	VR2W-105217	A69-1601-6496
2012-10-16 05:07:10	VR2W-105217	A69-1601-6496
2012-10-16 05:34:35	VR2W-105217	A69-1601-6496
2012-10-16 05:47:30	VR2W-105217	A69-1601-6496
2012-10-16 06:51:55	VR2W-105217	A69-1601-6496
2012-10-16 07:24:46	VR2W-105217	A69-1601-6496
2012-10-16 19:53:47	VR2W-105217	A69-1601-6496
2012-10-16 20:11:55	VR2W-105217	A69-1601-6496
2012-10-17 00:36:12	VR2W-105217	A69-1601-6496
2012-10-17 02:24:41	VR2W-105217	A69-1601-6496
2012-10-17 04:22:26	VR2W-105217	A69-1601-6496
2012-10-17 05:07:59	VR2W-105217	A69-1601-6496
2012-10-17 05:21:49	VR2W-105217	A69-1601-6496
2012-10-17 05:50:03	VR2W-105217	A69-1601-6496
2012-10-17 06:43:30	VR2W-105217	A69-1601-6496
2012-10-17 07:58:46	VR2W-105217	A69-1601-6496
2012-10-17 20:10:13	VR2W-105217	A69-1601-6496
2012-10-17 20:13:52	VR2W-105217	A69-1601-6496
2012-10-17 22:05:17	VR2W-105217	A69-1601-6496
2012-10-18 01:39:52	VR2W-105217	A69-1601-6496
2012-10-18 02:36:37	VR2W-105217	A69-1601-6496
2012-10-18 02:47:23	VR2W-105217	A69-1601-6496
2012-10-18 03:18:17	VR2W-105217	A69-1601-6496
2012-10-18 03:26:37	VR2W-105217	A69-1601-6496
2012-10-18 04:30:42	VR2W-105217	A69-1601-6496
2012-10-18 07:14:28	VR2W-105217	A69-1601-6496
2012-10-18 21:50:44	VR2W-105217	A69-1601-6496
2012-10-18 22:22:16	VR2W-105217	A69-1601-6496
2012-10-18 22:29:56	VR2W-105217	A69-1601-6496
2012-10-19 05:25:44	VR2W-105217	A69-1601-6496
2012-10-19 07:28:51	VR2W-105217	A69-1601-6496
2012-10-19 19:47:53	VR2W-105217	A69-1601-6496
2012-10-19 20:43:58	VR2W-105217	A69-1601-6496
2012-10-19 20:51:48	VR2W-105217	A69-1601-6496
2012-10-19 21:13:33	VR2W-105217	A69-1601-6496
2012-10-19 21:48:39	VR2W-105217	A69-1601-6496
2012-10-20 00:54:20	VR2W-105217	A69-1601-6496
2012-10-20 03:06:22	VR2W-105217	A69-1601-6496
2012-10-20 04:04:54	VR2W-105217	A69-1601-6496
2012-10-20 06:18:27	VR2W-105217	A69-1601-6496
2012-10-20 07:15:57	VR2W-105217	A69-1601-6496
2012-10-20 20:03:40	VR2W-105217	A69-1601-6496
2012-10-20 21:03:17	VR2W-105217	A69-1601-6496
2012-10-20 23:49:04	VR2W-105217	A69-1601-6496
2012-10-21 04:22:01	VR2W-105217	A69-1601-6496
2012-10-21 06:32:57	VR2W-105217	A69-1601-6496
2012-10-22 00:01:42	VR2W-105217	A69-1601-6496
2012-10-22 00:17:34	VR2W-105217	A69-1601-6496
2012-10-22 01:49:03	VR2W-105217	A69-1601-6496
2012-10-22 04:18:43	VR2W-105218	A69-1601-6496					PB11
2012-10-22 22:03:24	VR2W-105217	A69-1601-6496
2012-10-22 23:26:41	VR2W-105217	A69-1601-6496
2012-10-23 00:33:18	VR2W-105217	A69-1601-6496
2012-10-23 00:48:30	VR2W-105217	A69-1601-6496
2012-10-23 03:14:41	VR2W-105217	A69-1601-6496
2012-10-23 03:41:00	VR2W-105217	A69-1601-6496
2012-10-23 03:47:35	VR2W-105217	A69-1601-6496
2012-10-23 06:15:28	VR2W-105217	A69-1601-6496
2012-10-23 07:14:31	VR2W-105217	A69-1601-6496
2012-10-24 00:31:36	VR2W-105217	A69-1601-6496
2012-10-24 00:55:54	VR2W-105217	A69-1601-6496
2012-10-24 01:07:17	VR2W-105217	A69-1601-6496
2012-10-24 01:34:44	VR2W-105217	A69-1601-6496
2012-10-24 01:42:15	VR2W-105217	A69-1601-6496
2012-10-24 02:13:40	VR2W-105217	A69-1601-6496
2012-10-24 03:40:50	VR2W-105217	A69-1601-6496
2012-10-24 04:25:34	VR2W-105218	A69-1601-6496					PB11
2012-10-24 05:36:37	VR2W-105217	A69-1601-6496
2012-10-24 08:23:02	VR2W-105217	A69-1601-6496
2012-10-24 20:48:05	VR2W-105218	A69-1601-6496					PB11
2012-10-25 00:04:09	VR2W-105217	A69-1601-6496
2012-10-25 00:45:57	VR2W-105217	A69-1601-6496
2012-10-25 02:17:00	VR2W-105217	A69-1601-6496
2012-10-25 03:06:49	VR2W-105217	A69-1601-6496
2012-10-25 04:09:09	VR2W-105217	A69-1601-6496
2012-10-25 05:22:22	VR2W-105217	A69-1601-6496
2012-10-25 05:41:56	VR2W-105217	A69-1601-6496
2012-10-25 06:13:03	VR2W-105217	A69-1601-6496
2012-10-25 20:39:31	VR2W-105217	A69-1601-6496
2012-10-26 00:39:45	VR2W-105217	A69-1601-6496
2012-10-26 03:51:39	VR2W-105217	A69-1601-6496
2012-10-26 03:58:34	VR2W-105218	A69-1601-6496					PB11
2012-10-26 04:42:17	VR2W-105217	A69-1601-6496
2012-10-26 05:03:15	VR2W-105217	A69-1601-6496
2012-10-26 05:27:48	VR2W-105217	A69-1601-6496
2012-10-26 07:01:42	VR2W-105217	A69-1601-6496
2012-10-26 07:46:45	VR2W-105217	A69-1601-6496
2012-10-26 10:03:31	VR2W-105217	A69-1601-6496
2012-10-26 12:03:34	VR2W-105217	A69-1601-6496
2012-10-26 12:27:18	VR2W-105217	A69-1601-6496
2012-10-26 13:06:35	VR2W-105217	A69-1601-6496
2012-10-26 21:11:07	VR2W-105218	A69-1601-6496					PB11
2012-10-26 22:40:47	VR2W-105217	A69-1601-6496
2012-10-27 04:28:21	VR2W-105217	A69-1601-6496
2012-10-27 06:54:04	VR2W-105217	A69-1601-6496
2012-10-27 10:37:13	VR2W-105217	A69-1601-6496
2012-10-27 14:48:24	VR2W-105217	A69-1601-6496
2012-10-27 15:28:35	VR2W-105217	A69-1601-6496
[truncated: 174 more rows]
