# Supplementary material for: Simulated Macro-Algal Outbreak Triggers a Large-Scale Response on Coral Reefs
Source: PLoS One. 2015 Jul 14;10(7):e0132895. doi: 10.1371/journal.pone.0132895 (PMC4501832; doi:10.1371/journal.pone.0132895)
Supplement: S1 Dataset — Data has been separated into three sub-folders; video data, visual transect data and individual fishes’ acoustic detection data. (ZIP) [file pone.0132895.s001.zip › Raw Data/Spatial/Siganid/6497TSC.csv]

Date and Time (UTC)	Receiver	Transmitter	Transmitter Name	Transmitter Serial	Sensor Value	Sensor Unit	Station Name	Latitude	Longitude
2012-09-11 23:43:01	VR2W-105217	A69-1601-6497
2012-09-11 23:50:55	VR2W-105217	A69-1601-6497
2012-09-11 23:54:57	VR2W-105217	A69-1601-6497
2012-09-12 00:04:33	VR2W-105217	A69-1601-6497
2012-09-12 00:13:30	VR2W-105216	A69-1601-6497					PB9
2012-09-12 00:13:33	VR2W-105217	A69-1601-6497
2012-09-12 00:17:24	VR2W-105217	A69-1601-6497
2012-09-12 00:17:37	VR2W-105218	A69-1601-6497					PB11
2012-09-12 00:21:53	VR2W-105217	A69-1601-6497
2012-09-12 00:25:57	VR2W-105217	A69-1601-6497
2012-09-12 00:26:10	VR2W-105218	A69-1601-6497					PB11
2012-09-12 00:30:50	VR2W-105217	A69-1601-6497
2012-09-12 00:35:43	VR2W-105217	A69-1601-6497
2012-09-12 00:45:25	VR2W-105217	A69-1601-6497
2012-09-12 00:54:46	VR2W-105216	A69-1601-6497					PB9
2012-09-12 00:54:48	VR2W-105217	A69-1601-6497
2012-09-12 00:59:07	VR2W-105216	A69-1601-6497					PB9
2012-09-12 00:59:10	VR2W-105217	A69-1601-6497
2012-09-12 01:07:23	VR2W-105217	A69-1601-6497
2012-09-12 01:11:15	VR2W-105216	A69-1601-6497					PB9
2012-09-12 01:15:52	VR2W-105217	A69-1601-6497
2012-09-12 01:20:08	VR2W-105217	A69-1601-6497
2012-09-12 01:27:47	VR2W-105217	A69-1601-6497
2012-09-12 01:46:05	VR2W-105217	A69-1601-6497
2012-09-12 02:06:03	VR2W-105217	A69-1601-6497
2012-09-12 02:14:42	VR2W-105216	A69-1601-6497					PB9
2012-09-12 02:14:45	VR2W-105217	A69-1601-6497
2012-09-12 02:14:57	VR2W-105218	A69-1601-6497					PB11
2012-09-12 02:19:17	VR2W-105217	A69-1601-6497
2012-09-12 02:23:28	VR2W-105217	A69-1601-6497
2012-09-12 02:26:56	VR2W-105217	A69-1601-6497
2012-09-12 02:34:44	VR2W-105217	A69-1601-6497
2012-09-12 02:41:35	VR2W-105217	A69-1601-6497
2012-09-12 02:45:19	VR2W-105217	A69-1601-6497
2012-09-12 02:49:33	VR2W-105217	A69-1601-6497
2012-09-12 02:53:07	VR2W-105217	A69-1601-6497
2012-09-12 02:53:19	VR2W-105218	A69-1601-6497					PB11
2012-09-12 02:57:01	VR2W-105217	A69-1601-6497
2012-09-12 03:01:35	VR2W-105217	A69-1601-6497
2012-09-12 03:05:48	VR2W-105217	A69-1601-6497
2012-09-12 03:13:26	VR2W-105218	A69-1601-6497					PB11
2012-09-12 03:17:44	VR2W-105217	A69-1601-6497
2012-09-12 03:21:50	VR2W-105217	A69-1601-6497
2012-09-12 03:25:08	VR2W-105217	A69-1601-6497
2012-09-12 03:32:00	VR2W-105217	A69-1601-6497
2012-09-12 03:35:47	VR2W-105217	A69-1601-6497
2012-09-12 03:40:06	VR2W-105217	A69-1601-6497
2012-09-12 03:44:03	VR2W-105218	A69-1601-6497					PB11
2012-09-12 03:48:04	VR2W-105217	A69-1601-6497
2012-09-12 03:51:39	VR2W-105217	A69-1601-6497
2012-09-12 03:55:48	VR2W-105218	A69-1601-6497					PB11
2012-09-12 04:00:14	VR2W-105217	A69-1601-6497
2012-09-12 04:04:36	VR2W-105217	A69-1601-6497
2012-09-12 04:08:25	VR2W-105216	A69-1601-6497					PB9
2012-09-12 04:08:27	VR2W-105217	A69-1601-6497
2012-09-12 04:12:56	VR2W-105217	A69-1601-6497
2012-09-12 04:17:00	VR2W-105217	A69-1601-6497
2012-09-12 04:31:32	VR2W-105217	A69-1601-6497
2012-09-12 04:36:16	VR2W-105217	A69-1601-6497
2012-09-12 04:36:28	VR2W-105218	A69-1601-6497					PB11
2012-09-12 04:40:49	VR2W-105217	A69-1601-6497
2012-09-12 04:45:02	VR2W-105217	A69-1601-6497
2012-09-12 04:48:34	VR2W-105217	A69-1601-6497
2012-09-12 04:52:23	VR2W-105217	A69-1601-6497
2012-09-12 04:56:47	VR2W-105217	A69-1601-6497
2012-09-12 05:13:10	VR2W-105217	A69-1601-6497
2012-09-12 05:17:12	VR2W-105217	A69-1601-6497
2012-09-12 05:22:03	VR2W-105217	A69-1601-6497
2012-09-12 05:26:50	VR2W-105217	A69-1601-6497
2012-09-12 05:31:31	VR2W-105217	A69-1601-6497
2012-09-12 05:35:58	VR2W-105217	A69-1601-6497
2012-09-12 05:40:11	VR2W-105218	A69-1601-6497					PB11
2012-09-12 05:44:44	VR2W-105217	A69-1601-6497
2012-09-12 05:49:23	VR2W-105217	A69-1601-6497
2012-09-12 05:53:47	VR2W-105217	A69-1601-6497
2012-09-12 05:57:40	VR2W-105217	A69-1601-6497
2012-09-12 06:02:13	VR2W-105217	A69-1601-6497
2012-09-12 06:17:54	VR2W-105217	A69-1601-6497
2012-09-12 06:21:32	VR2W-105217	A69-1601-6497
2012-09-12 06:21:44	VR2W-105218	A69-1601-6497					PB11
2012-09-12 06:25:32	VR2W-105217	A69-1601-6497
2012-09-12 06:34:57	VR2W-105217	A69-1601-6497
2012-09-12 06:39:20	VR2W-105217	A69-1601-6497
2012-09-12 06:47:43	VR2W-105217	A69-1601-6497
2012-09-12 06:55:13	VR2W-105217	A69-1601-6497
2012-09-12 07:06:43	VR2W-105217	A69-1601-6497
2012-09-12 07:28:06	VR2W-105217	A69-1601-6497
2012-09-12 07:31:57	VR2W-105217	A69-1601-6497
2012-09-12 07:40:27	VR2W-105217	A69-1601-6497
2012-09-12 07:54:41	VR2W-105217	A69-1601-6497
2012-09-12 07:59:03	VR2W-105217	A69-1601-6497
2012-09-12 08:28:00	VR2W-105217	A69-1601-6497
2012-09-12 08:52:07	VR2W-105217	A69-1601-6497
2012-09-12 20:23:53	VR2W-105217	A69-1601-6497
2012-09-12 20:27:25	VR2W-105217	A69-1601-6497
2012-09-12 20:48:44	VR2W-105217	A69-1601-6497
2012-09-12 21:02:00	VR2W-105217	A69-1601-6497
2012-09-12 21:06:12	VR2W-105217	A69-1601-6497
2012-09-12 21:17:51	VR2W-105217	A69-1601-6497
2012-09-12 21:29:49	VR2W-105217	A69-1601-6497
2012-09-12 21:30:02	VR2W-105218	A69-1601-6497					PB11
2012-09-12 21:38:20	VR2W-105218	A69-1601-6497					PB11
2012-09-12 22:10:49	VR2W-105217	A69-1601-6497
2012-09-12 22:24:24	VR2W-105217	A69-1601-6497
2012-09-12 22:32:00	VR2W-105217	A69-1601-6497
2012-09-12 22:41:21	VR2W-105217	A69-1601-6497
2012-09-12 22:53:29	VR2W-105217	A69-1601-6497
2012-09-12 22:56:53	VR2W-105217	A69-1601-6497
2012-09-12 23:04:22	VR2W-105217	A69-1601-6497
2012-09-12 23:08:56	VR2W-105217	A69-1601-6497
2012-09-12 23:20:48	VR2W-105217	A69-1601-6497
2012-09-12 23:45:56	VR2W-105217	A69-1601-6497
2012-09-12 23:49:45	VR2W-105217	A69-1601-6497
2012-09-12 23:54:08	VR2W-105217	A69-1601-6497
2012-09-13 00:02:34	VR2W-105217	A69-1601-6497
2012-09-13 00:06:44	VR2W-105217	A69-1601-6497
2012-09-13 00:10:11	VR2W-105217	A69-1601-6497
2012-09-13 00:17:58	VR2W-105217	A69-1601-6497
2012-09-13 00:21:17	VR2W-105217	A69-1601-6497
2012-09-13 00:44:37	VR2W-105217	A69-1601-6497
2012-09-13 00:44:50	VR2W-105218	A69-1601-6497					PB11
2012-09-13 00:48:38	VR2W-105217	A69-1601-6497
2012-09-13 01:06:39	VR2W-105218	A69-1601-6497					PB11
2012-09-13 01:11:05	VR2W-105217	A69-1601-6497
2012-09-13 01:24:03	VR2W-105217	A69-1601-6497
2012-09-13 01:24:15	VR2W-105218	A69-1601-6497					PB11
2012-09-13 01:28:22	VR2W-105217	A69-1601-6497
2012-09-13 01:32:08	VR2W-105217	A69-1601-6497
2012-09-13 01:36:26	VR2W-105217	A69-1601-6497
2012-09-13 01:47:41	VR2W-105217	A69-1601-6497
2012-09-13 01:51:16	VR2W-105217	A69-1601-6497
2012-09-13 01:55:13	VR2W-105217	A69-1601-6497
2012-09-13 02:04:24	VR2W-105218	A69-1601-6497					PB11
2012-09-13 02:08:02	VR2W-105217	A69-1601-6497
2012-09-13 02:12:27	VR2W-105217	A69-1601-6497
2012-09-13 02:12:40	VR2W-105218	A69-1601-6497					PB11
2012-09-13 02:16:24	VR2W-105217	A69-1601-6497
2012-09-13 02:21:03	VR2W-105217	A69-1601-6497
2012-09-13 02:38:30	VR2W-105218	A69-1601-6497					PB11
2012-09-13 02:46:14	VR2W-105217	A69-1601-6497
2012-09-13 02:49:44	VR2W-105216	A69-1601-6497					PB9
2012-09-13 02:49:47	VR2W-105217	A69-1601-6497
2012-09-13 02:53:37	VR2W-105217	A69-1601-6497
2012-09-13 02:58:03	VR2W-105217	A69-1601-6497
2012-09-13 03:02:01	VR2W-105217	A69-1601-6497
2012-09-13 03:06:44	VR2W-105217	A69-1601-6497
2012-09-13 03:11:28	VR2W-105218	A69-1601-6497					PB11
2012-09-13 03:15:39	VR2W-105218	A69-1601-6497					PB11
2012-09-13 03:22:30	VR2W-105217	A69-1601-6497
2012-09-13 03:26:32	VR2W-105217	A69-1601-6497
2012-09-13 03:31:23	VR2W-105217	A69-1601-6497
2012-09-13 03:40:48	VR2W-105216	A69-1601-6497					PB9
2012-09-13 03:40:50	VR2W-105217	A69-1601-6497
2012-09-13 03:49:18	VR2W-105217	A69-1601-6497
2012-09-13 03:54:03	VR2W-105216	A69-1601-6497					PB9
2012-09-13 03:54:06	VR2W-105217	A69-1601-6497
2012-09-13 04:07:16	VR2W-105217	A69-1601-6497
2012-09-13 04:07:28	VR2W-105218	A69-1601-6497					PB11
2012-09-13 04:32:45	VR2W-105217	A69-1601-6497
2012-09-13 04:40:32	VR2W-105217	A69-1601-6497
2012-09-13 04:53:03	VR2W-105217	A69-1601-6497
2012-09-13 04:56:23	VR2W-105216	A69-1601-6497					PB9
2012-09-13 04:56:26	VR2W-105217	A69-1601-6497
2012-09-13 04:56:39	VR2W-105218	A69-1601-6497					PB11
2012-09-13 04:59:54	VR2W-105216	A69-1601-6497					PB9
2012-09-13 05:03:44	VR2W-105217	A69-1601-6497
2012-09-13 05:16:16	VR2W-105217	A69-1601-6497
2012-09-13 05:24:06	VR2W-105215	A69-1601-6497
2012-09-13 05:24:35	VR2W-105217	A69-1601-6497
2012-09-13 05:24:47	VR2W-105218	A69-1601-6497					PB11
2012-09-13 05:28:37	VR2W-105217	A69-1601-6497
2012-09-13 05:33:26	VR2W-105217	A69-1601-6497
2012-09-13 05:33:39	VR2W-105218	A69-1601-6497					PB11
2012-09-13 05:38:11	VR2W-105217	A69-1601-6497
2012-09-13 05:42:47	VR2W-105217	A69-1601-6497
2012-09-13 05:50:46	VR2W-105217	A69-1601-6497
2012-09-13 05:50:59	VR2W-105218	A69-1601-6497					PB11
2012-09-13 05:54:55	VR2W-105217	A69-1601-6497
2012-09-13 05:58:20	VR2W-105217	A69-1601-6497
2012-09-13 06:10:33	VR2W-105217	A69-1601-6497
2012-09-13 06:14:59	VR2W-105217	A69-1601-6497
2012-09-13 06:15:12	VR2W-105218	A69-1601-6497					PB11
2012-09-13 06:18:58	VR2W-105217	A69-1601-6497
2012-09-13 06:23:42	VR2W-105217	A69-1601-6497
2012-09-13 06:32:28	VR2W-105217	A69-1601-6497
2012-09-13 06:36:12	VR2W-105218	A69-1601-6497					PB11
2012-09-13 06:39:49	VR2W-105217	A69-1601-6497
2012-09-13 06:44:14	VR2W-105217	A69-1601-6497
2012-09-13 06:52:46	VR2W-105217	A69-1601-6497
2012-09-13 07:00:49	VR2W-105217	A69-1601-6497
2012-09-13 07:05:03	VR2W-105217	A69-1601-6497
2012-09-13 07:12:31	VR2W-105217	A69-1601-6497
2012-09-13 07:17:05	VR2W-105217	A69-1601-6497
2012-09-13 07:21:19	VR2W-105217	A69-1601-6497
2012-09-13 07:41:04	VR2W-105217	A69-1601-6497
2012-09-13 07:41:16	VR2W-105218	A69-1601-6497					PB11
2012-09-13 07:45:05	VR2W-105218	A69-1601-6497					PB11
2012-09-13 07:49:15	VR2W-105217	A69-1601-6497
2012-09-13 07:53:07	VR2W-105217	A69-1601-6497
2012-09-13 07:57:36	VR2W-105217	A69-1601-6497
2012-09-13 08:11:32	VR2W-105217	A69-1601-6497
2012-09-13 08:14:56	VR2W-105217	A69-1601-6497
2012-09-13 19:32:30	VR2W-105217	A69-1601-6497
2012-09-13 19:45:53	VR2W-105217	A69-1601-6497
2012-09-13 19:50:14	VR2W-105217	A69-1601-6497
2012-09-13 19:54:03	VR2W-105217	A69-1601-6497
2012-09-13 20:23:12	VR2W-105217	A69-1601-6497
2012-09-13 20:27:26	VR2W-105217	A69-1601-6497
2012-09-13 20:55:39	VR2W-105217	A69-1601-6497
2012-09-13 21:10:51	VR2W-105217	A69-1601-6497
2012-09-13 21:15:36	VR2W-105217	A69-1601-6497
2012-09-13 21:32:24	VR2W-105217	A69-1601-6497
2012-09-13 21:35:53	VR2W-105217	A69-1601-6497
2012-09-13 21:39:36	VR2W-105217	A69-1601-6497
2012-09-13 21:59:27	VR2W-105217	A69-1601-6497
2012-09-13 22:44:59	VR2W-105217	A69-1601-6497
2012-09-13 23:26:19	VR2W-105217	A69-1601-6497
2012-09-13 23:29:55	VR2W-105217	A69-1601-6497
2012-09-13 23:43:08	VR2W-105217	A69-1601-6497
2012-09-13 23:58:38	VR2W-105218	A69-1601-6497					PB11
2012-09-14 00:17:15	VR2W-105217	A69-1601-6497
2012-09-14 00:24:34	VR2W-105217	A69-1601-6497
2012-09-14 00:38:04	VR2W-105218	A69-1601-6497					PB11
2012-09-14 00:41:28	VR2W-105217	A69-1601-6497
2012-09-14 00:45:26	VR2W-105217	A69-1601-6497
2012-09-14 00:50:08	VR2W-105217	A69-1601-6497
2012-09-14 00:50:21	VR2W-105218	A69-1601-6497					PB11
2012-09-14 00:58:48	VR2W-105217	A69-1601-6497
2012-09-14 00:59:00	VR2W-105218	A69-1601-6497					PB11
2012-09-14 01:02:10	VR2W-105217	A69-1601-6497
2012-09-14 01:05:41	VR2W-105217	A69-1601-6497
2012-09-14 01:09:28	VR2W-105217	A69-1601-6497
2012-09-14 01:13:49	VR2W-105217	A69-1601-6497
2012-09-14 01:25:47	VR2W-105217	A69-1601-6497
2012-09-14 01:30:09	VR2W-105216	A69-1601-6497					PB9
2012-09-14 01:34:18	VR2W-105218	A69-1601-6497					PB11
2012-09-14 01:38:41	VR2W-105217	A69-1601-6497
2012-09-14 01:42:55	VR2W-105216	A69-1601-6497					PB9
2012-09-14 01:42:57	VR2W-105217	A69-1601-6497
2012-09-14 01:46:36	VR2W-105217	A69-1601-6497
2012-09-14 01:50:37	VR2W-105216	A69-1601-6497					PB9
2012-09-14 01:50:39	VR2W-105217	A69-1601-6497
2012-09-14 01:55:32	VR2W-105217	A69-1601-6497
2012-09-14 02:05:14	VR2W-105217	A69-1601-6497
2012-09-14 02:05:27	VR2W-105218	A69-1601-6497					PB11
2012-09-14 02:14:37	VR2W-105217	A69-1601-6497
2012-09-14 02:18:56	VR2W-105217	A69-1601-6497
2012-09-14 02:22:42	VR2W-105217	A69-1601-6497
2012-09-14 02:26:58	VR2W-105216	A69-1601-6497					PB9
2012-09-14 02:27:00	VR2W-105217	A69-1601-6497
2012-09-14 02:27:13	VR2W-105218	A69-1601-6497					PB11
2012-09-14 02:30:42	VR2W-105217	A69-1601-6497
2012-09-14 02:30:54	VR2W-105218	A69-1601-6497					PB11
2012-09-14 02:34:51	VR2W-105217	A69-1601-6497
2012-09-14 02:38:15	VR2W-105217	A69-1601-6497
2012-09-14 02:54:37	VR2W-105217	A69-1601-6497
2012-09-14 03:05:39	VR2W-105216	A69-1601-6497					PB9
2012-09-14 03:05:42	VR2W-105217	A69-1601-6497
2012-09-14 03:09:05	VR2W-105217	A69-1601-6497
2012-09-14 03:12:36	VR2W-105217	A69-1601-6497
2012-09-14 03:20:50	VR2W-105217	A69-1601-6497
2012-09-14 03:21:03	VR2W-105218	A69-1601-6497					PB11
2012-09-14 03:24:46	VR2W-105217	A69-1601-6497
2012-09-14 03:29:22	VR2W-105217	A69-1601-6497
2012-09-14 03:33:40	VR2W-105217	A69-1601-6497
2012-09-14 03:33:53	VR2W-105218	A69-1601-6497					PB11
2012-09-14 03:37:24	VR2W-105217	A69-1601-6497
2012-09-14 03:45:10	VR2W-105217	A69-1601-6497
2012-09-14 03:49:01	VR2W-105217	A69-1601-6497
2012-09-14 03:57:34	VR2W-105217	A69-1601-6497
2012-09-14 04:02:27	VR2W-105217	A69-1601-6497
2012-09-14 04:07:20	VR2W-105217	A69-1601-6497
2012-09-14 04:12:11	VR2W-105217	A69-1601-6497
2012-09-14 04:16:56	VR2W-105216	A69-1601-6497					PB9
2012-09-14 04:16:59	VR2W-105217	A69-1601-6497
2012-09-14 04:17:11	VR2W-105218	A69-1601-6497					PB11
2012-09-14 04:21:38	VR2W-105216	A69-1601-6497					PB9
2012-09-14 04:21:40	VR2W-105217	A69-1601-6497
2012-09-14 04:21:53	VR2W-105218	A69-1601-6497					PB11
2012-09-14 04:26:09	VR2W-105217	A69-1601-6497
2012-09-14 04:26:22	VR2W-105218	A69-1601-6497					PB11
2012-09-14 04:30:14	VR2W-105217	A69-1601-6497
2012-09-14 04:36:42	VR2W-105217	A69-1601-6497
2012-09-14 04:39:57	VR2W-105217	A69-1601-6497
2012-09-14 04:46:27	VR2W-105216	A69-1601-6497					PB9
2012-09-14 04:46:29	VR2W-105217	A69-1601-6497
2012-09-14 04:49:49	VR2W-105217	A69-1601-6497
2012-09-14 04:53:16	VR2W-105217	A69-1601-6497
2012-09-14 05:05:51	VR2W-105217	A69-1601-6497
2012-09-14 05:10:43	VR2W-105217	A69-1601-6497
2012-09-14 05:15:34	VR2W-105217	A69-1601-6497
2012-09-14 05:20:21	VR2W-105217	A69-1601-6497
2012-09-14 05:25:01	VR2W-105217	A69-1601-6497
2012-09-14 05:38:13	VR2W-105216	A69-1601-6497					PB9
2012-09-14 05:42:55	VR2W-105217	A69-1601-6497
2012-09-14 05:47:20	VR2W-105217	A69-1601-6497
2012-09-14 06:08:55	VR2W-105217	A69-1601-6497
2012-09-14 06:13:18	VR2W-105217	A69-1601-6497
2012-09-14 06:17:08	VR2W-105217	A69-1601-6497
2012-09-14 06:21:35	VR2W-105217	A69-1601-6497
2012-09-14 06:30:21	VR2W-105217	A69-1601-6497
2012-09-14 06:43:09	VR2W-105217	A69-1601-6497
2012-09-14 06:47:32	VR2W-105217	A69-1601-6497
2012-09-14 06:47:44	VR2W-105218	A69-1601-6497					PB11
2012-09-14 06:55:51	VR2W-105216	A69-1601-6497					PB9
2012-09-14 06:55:54	VR2W-105217	A69-1601-6497
2012-09-14 06:56:07	VR2W-105218	A69-1601-6497					PB11
2012-09-14 07:03:17	VR2W-105217	A69-1601-6497
2012-09-14 07:10:19	VR2W-105218	A69-1601-6497					PB11
2012-09-14 07:13:45	VR2W-105216	A69-1601-6497					PB9
2012-09-14 07:13:48	VR2W-105217	A69-1601-6497
2012-09-14 07:17:58	VR2W-105217	A69-1601-6497
2012-09-14 07:25:00	VR2W-105217	A69-1601-6497
2012-09-14 07:29:00	VR2W-105217	A69-1601-6497
2012-09-14 07:38:24	VR2W-105217	A69-1601-6497
2012-09-14 07:42:46	VR2W-105217	A69-1601-6497
2012-09-14 07:46:38	VR2W-105217	A69-1601-6497
2012-09-14 07:51:06	VR2W-105217	A69-1601-6497
2012-09-14 07:55:09	VR2W-105217	A69-1601-6497
2012-09-14 07:55:22	VR2W-105218	A69-1601-6497					PB11
2012-09-14 08:00:00	VR2W-105217	A69-1601-6497
2012-09-14 08:09:29	VR2W-105217	A69-1601-6497
2012-09-14 08:34:52	VR2W-105217	A69-1601-6497
2012-09-14 20:08:13	VR2W-105217	A69-1601-6497
2012-09-14 20:28:15	VR2W-105217	A69-1601-6497
2012-09-14 20:41:11	VR2W-105216	A69-1601-6497					PB9
2012-09-14 20:58:59	VR2W-105218	A69-1601-6497					PB11
2012-09-14 21:03:25	VR2W-105217	A69-1601-6497
2012-09-14 21:03:38	VR2W-105218	A69-1601-6497					PB11
2012-09-14 21:07:49	VR2W-105217	A69-1601-6497
2012-09-14 21:11:56	VR2W-105218	A69-1601-6497					PB11
2012-09-14 21:24:18	VR2W-105218	A69-1601-6497					PB11
2012-09-14 21:40:29	VR2W-105217	A69-1601-6497
2012-09-14 21:58:47	VR2W-105218	A69-1601-6497					PB11
2012-09-14 22:09:52	VR2W-105217	A69-1601-6497
2012-09-14 22:17:15	VR2W-105217	A69-1601-6497
2012-09-14 22:20:37	VR2W-105217	A69-1601-6497
2012-09-14 22:32:07	VR2W-105217	A69-1601-6497
2012-09-14 22:44:32	VR2W-105217	A69-1601-6497
2012-09-14 22:49:11	VR2W-105216	A69-1601-6497					PB9
2012-09-14 22:49:13	VR2W-105217	A69-1601-6497
2012-09-14 22:49:26	VR2W-105218	A69-1601-6497					PB11
2012-09-14 22:53:39	VR2W-105216	A69-1601-6497					PB9
2012-09-14 23:24:39	VR2W-105217	A69-1601-6497
2012-09-14 23:38:25	VR2W-105216	A69-1601-6497					PB9
2012-09-14 23:38:28	VR2W-105217	A69-1601-6497
2012-09-14 23:57:06	VR2W-105217	A69-1601-6497
2012-09-15 00:05:27	VR2W-105217	A69-1601-6497
2012-09-15 00:19:18	VR2W-105217	A69-1601-6497
2012-09-15 00:29:39	VR2W-105217	A69-1601-6497
2012-09-15 00:47:06	VR2W-105217	A69-1601-6497
2012-09-15 00:47:18	VR2W-105218	A69-1601-6497					PB11
2012-09-15 00:50:35	VR2W-105217	A69-1601-6497
2012-09-15 01:10:33	VR2W-105217	A69-1601-6497
2012-09-15 01:26:24	VR2W-105217	A69-1601-6497
2012-09-15 01:26:37	VR2W-105218	A69-1601-6497					PB11
2012-09-15 01:34:31	VR2W-105217	A69-1601-6497
2012-09-15 01:42:34	VR2W-105217	A69-1601-6497
2012-09-15 01:56:58	VR2W-105217	A69-1601-6497
2012-09-15 01:57:11	VR2W-105218	A69-1601-6497					PB11
2012-09-15 02:00:26	VR2W-105217	A69-1601-6497
2012-09-15 02:00:38	VR2W-105218	A69-1601-6497					PB11
2012-09-15 02:04:07	VR2W-105217	A69-1601-6497
2012-09-15 02:08:17	VR2W-105217	A69-1601-6497
2012-09-15 02:11:41	VR2W-105217	A69-1601-6497
2012-09-15 02:19:13	VR2W-105217	A69-1601-6497
2012-09-15 02:19:26	VR2W-105218	A69-1601-6497					PB11
2012-09-15 02:23:53	VR2W-105217	A69-1601-6497
2012-09-15 02:32:14	VR2W-105217	A69-1601-6497
2012-09-15 02:36:49	VR2W-105216	A69-1601-6497					PB9
2012-09-15 02:36:52	VR2W-105217	A69-1601-6497
2012-09-15 03:07:34	VR2W-105217	A69-1601-6497
2012-09-15 03:11:40	VR2W-105217	A69-1601-6497
2012-09-15 03:14:58	VR2W-105217	A69-1601-6497
2012-09-15 03:18:21	VR2W-105217	A69-1601-6497
2012-09-15 03:21:53	VR2W-105217	A69-1601-6497
2012-09-15 03:34:00	VR2W-105217	A69-1601-6497
2012-09-15 03:34:13	VR2W-105218	A69-1601-6497					PB11
2012-09-15 03:46:27	VR2W-105217	A69-1601-6497
2012-09-15 03:59:51	VR2W-105217	A69-1601-6497
2012-09-15 04:04:13	VR2W-105217	A69-1601-6497
2012-09-15 04:25:53	VR2W-105217	A69-1601-6497
2012-09-15 04:42:11	VR2W-105218	A69-1601-6497					PB11
2012-09-15 04:46:08	VR2W-105217	A69-1601-6497
2012-09-15 04:57:12	VR2W-105217	A69-1601-6497
2012-09-15 05:11:08	VR2W-105217	A69-1601-6497
2012-09-15 05:19:59	VR2W-105217	A69-1601-6497
2012-09-15 05:41:35	VR2W-105217	A69-1601-6497
2012-09-15 05:53:16	VR2W-105217	A69-1601-6497
2012-09-15 06:01:33	VR2W-105217	A69-1601-6497
2012-09-15 06:10:15	VR2W-105217	A69-1601-6497
2012-09-15 06:30:52	VR2W-105217	A69-1601-6497
2012-09-15 06:56:43	VR2W-105217	A69-1601-6497
2012-09-15 07:00:28	VR2W-105216	A69-1601-6497					PB9
2012-09-15 07:21:08	VR2W-105217	A69-1601-6497
2012-09-15 07:41:22	VR2W-105217	A69-1601-6497
2012-09-15 07:50:02	VR2W-105217	A69-1601-6497
2012-09-15 08:22:33	VR2W-105217	A69-1601-6497
2012-09-15 08:22:45	VR2W-105218	A69-1601-6497					PB11
2012-09-15 20:23:31	VR2W-105217	A69-1601-6497
2012-09-15 20:23:43	VR2W-105218	A69-1601-6497					PB11
2012-09-15 20:26:58	VR2W-105217	A69-1601-6497
2012-09-15 20:30:38	VR2W-105217	A69-1601-6497
2012-09-15 20:34:43	VR2W-105217	A69-1601-6497
2012-09-15 20:48:35	VR2W-105217	A69-1601-6497
2012-09-15 20:48:48	VR2W-105218	A69-1601-6497					PB11
2012-09-15 20:52:48	VR2W-105217	A69-1601-6497
2012-09-15 21:04:38	VR2W-105217	A69-1601-6497
2012-09-15 21:04:50	VR2W-105218	A69-1601-6497					PB11
2012-09-15 21:13:35	VR2W-105218	A69-1601-6497					PB11
2012-09-15 21:25:54	VR2W-105217	A69-1601-6497
2012-09-15 21:39:53	VR2W-105217	A69-1601-6497
2012-09-15 21:40:06	VR2W-105218	A69-1601-6497					PB11
2012-09-15 21:43:20	VR2W-105217	A69-1601-6497
2012-09-15 21:47:01	VR2W-105217	A69-1601-6497
2012-09-15 21:54:43	VR2W-105218	A69-1601-6497					PB11
2012-09-15 21:57:59	VR2W-105217	A69-1601-6497
2012-09-15 22:21:43	VR2W-105217	A69-1601-6497
2012-09-15 22:51:10	VR2W-105217	A69-1601-6497
2012-09-15 23:05:51	VR2W-105217	A69-1601-6497
2012-09-15 23:40:07	VR2W-105217	A69-1601-6497
2012-09-15 23:59:20	VR2W-105217	A69-1601-6497
2012-09-16 00:03:50	VR2W-105217	A69-1601-6497
2012-09-16 00:07:57	VR2W-105217	A69-1601-6497
2012-09-16 00:18:21	VR2W-105217	A69-1601-6497
2012-09-16 00:27:10	VR2W-105217	A69-1601-6497
2012-09-16 00:40:28	VR2W-105217	A69-1601-6497
2012-09-16 00:43:46	VR2W-105217	A69-1601-6497
2012-09-16 00:47:07	VR2W-105217	A69-1601-6497
2012-09-16 00:50:37	VR2W-105217	A69-1601-6497
2012-09-16 01:02:16	VR2W-105217	A69-1601-6497
2012-09-16 01:11:09	VR2W-105216	A69-1601-6497					PB9
2012-09-16 01:11:12	VR2W-105217	A69-1601-6497
2012-09-16 01:16:02	VR2W-105217	A69-1601-6497
2012-09-16 01:20:48	VR2W-105217	A69-1601-6497
2012-09-16 01:33:43	VR2W-105217	A69-1601-6497
2012-09-16 01:38:14	VR2W-105217	A69-1601-6497
2012-09-16 01:53:18	VR2W-105216	A69-1601-6497					PB9
2012-09-16 01:58:00	VR2W-105217	A69-1601-6497
2012-09-16 02:11:00	VR2W-105217	A69-1601-6497
2012-09-16 02:15:24	VR2W-105217	A69-1601-6497
2012-09-16 02:15:37	VR2W-105218	A69-1601-6497					PB11
2012-09-16 02:31:22	VR2W-105216	A69-1601-6497					PB9
2012-09-16 02:31:24	VR2W-105217	A69-1601-6497
2012-09-16 02:31:37	VR2W-105218	A69-1601-6497					PB11
2012-09-16 02:48:36	VR2W-105217	A69-1601-6497
2012-09-16 03:04:36	VR2W-105217	A69-1601-6497
2012-09-16 03:08:53	VR2W-105217	A69-1601-6497
2012-09-16 03:12:34	VR2W-105217	A69-1601-6497
2012-09-16 03:27:13	VR2W-105218	A69-1601-6497					PB11
2012-09-16 03:30:57	VR2W-105217	A69-1601-6497
2012-09-16 03:44:05	VR2W-105217	A69-1601-6497
2012-09-16 04:06:30	VR2W-105217	A69-1601-6497
2012-09-16 04:10:52	VR2W-105217	A69-1601-6497
2012-09-16 04:14:41	VR2W-105217	A69-1601-6497
2012-09-16 04:19:06	VR2W-105217	A69-1601-6497
2012-09-16 04:23:02	VR2W-105217	A69-1601-6497
2012-09-16 04:27:39	VR2W-105217	A69-1601-6497
2012-09-16 04:27:52	VR2W-105218	A69-1601-6497					PB11
2012-09-16 04:32:00	VR2W-105217	A69-1601-6497
2012-09-16 04:32:13	VR2W-105218	A69-1601-6497					PB11
2012-09-16 04:35:48	VR2W-105217	A69-1601-6497
2012-09-16 04:40:11	VR2W-105217	A69-1601-6497
2012-09-16 04:44:02	VR2W-105217	A69-1601-6497
2012-09-16 05:06:39	VR2W-105217	A69-1601-6497
2012-09-16 05:10:55	VR2W-105217	A69-1601-6497
2012-09-16 05:23:25	VR2W-105217	A69-1601-6497
2012-09-16 05:28:10	VR2W-105217	A69-1601-6497
2012-09-16 05:32:48	VR2W-105217	A69-1601-6497
2012-09-16 05:37:09	VR2W-105217	A69-1601-6497
2012-09-16 05:40:57	VR2W-105217	A69-1601-6497
2012-09-16 05:49:10	VR2W-105217	A69-1601-6497
2012-09-16 05:53:37	VR2W-105217	A69-1601-6497
2012-09-16 05:57:36	VR2W-105217	A69-1601-6497
2012-09-16 06:02:22	VR2W-105217	A69-1601-6497
2012-09-16 06:07:00	VR2W-105217	A69-1601-6497
2012-09-16 06:11:23	VR2W-105217	A69-1601-6497
2012-09-16 06:15:14	VR2W-105217	A69-1601-6497
2012-09-16 06:28:31	VR2W-105216	A69-1601-6497					PB9
2012-09-16 06:28:33	VR2W-105217	A69-1601-6497
2012-09-16 06:33:19	VR2W-105217	A69-1601-6497
2012-09-16 06:37:56	VR2W-105217	A69-1601-6497
2012-09-16 06:54:11	VR2W-105217	A69-1601-6497
2012-09-16 07:10:01	VR2W-105217	A69-1601-6497
2012-09-16 07:13:54	VR2W-105217	A69-1601-6497
2012-09-16 07:22:36	VR2W-105217	A69-1601-6497
2012-09-16 07:26:01	VR2W-105217	A69-1601-6497
2012-09-16 07:29:37	VR2W-105217	A69-1601-6497
2012-09-16 08:06:42	VR2W-105217	A69-1601-6497
2012-09-16 08:10:18	VR2W-105216	A69-1601-6497					PB9
2012-09-16 08:19:13	VR2W-105217	A69-1601-6497
2012-09-16 08:28:53	VR2W-105218	A69-1601-6497					PB11
2012-09-16 08:33:08	VR2W-105217	A69-1601-6497
2012-09-16 08:41:55	VR2W-105217	A69-1601-6497
2012-09-16 19:58:06	VR2W-105217	A69-1601-6497
2012-09-16 20:09:49	VR2W-105217	A69-1601-6497
2012-09-16 20:24:05	VR2W-105217	A69-1601-6497
2012-09-16 20:27:51	VR2W-105217	A69-1601-6497
2012-09-16 20:32:10	VR2W-105217	A69-1601-6497
2012-09-16 20:55:23	VR2W-105217	A69-1601-6497
2012-09-16 21:03:04	VR2W-105217	A69-1601-6497
2012-09-16 21:06:48	VR2W-105217	A69-1601-6497
2012-09-16 21:11:02	VR2W-105217	A69-1601-6497
2012-09-16 21:18:33	VR2W-105217	A69-1601-6497
2012-09-16 21:31:19	VR2W-105217	A69-1601-6497
2012-09-16 21:35:40	VR2W-105217	A69-1601-6497
2012-09-16 21:39:29	VR2W-105217	A69-1601-6497
2012-09-16 21:43:53	VR2W-105217	A69-1601-6497
2012-09-16 21:52:17	VR2W-105216	A69-1601-6497					PB9
2012-09-16 21:56:30	VR2W-105217	A69-1601-6497
2012-09-16 21:59:59	VR2W-105217	A69-1601-6497
2012-09-16 22:28:45	VR2W-105217	A69-1601-6497
2012-09-16 22:33:37	VR2W-105217	A69-1601-6497
2012-09-16 22:33:50	VR2W-105218	A69-1601-6497					PB11
2012-09-16 22:52:25	VR2W-105217	A69-1601-6497
2012-09-16 23:11:10	VR2W-105217	A69-1601-6497
2012-09-16 23:39:05	VR2W-105217	A69-1601-6497
2012-09-16 23:42:28	VR2W-105217	A69-1601-6497
2012-09-16 23:46:01	VR2W-105217	A69-1601-6497
2012-09-16 23:54:24	VR2W-105217	A69-1601-6497
2012-09-16 23:58:31	VR2W-105217	A69-1601-6497
2012-09-17 00:01:51	VR2W-105217	A69-1601-6497
2012-09-17 00:08:56	VR2W-105217	A69-1601-6497
2012-09-17 00:27:31	VR2W-105217	A69-1601-6497
2012-09-17 00:40:47	VR2W-105217	A69-1601-6497
2012-09-17 00:44:03	VR2W-105217	A69-1601-6497
2012-09-17 00:47:22	VR2W-105217	A69-1601-6497
2012-09-17 00:58:09	VR2W-105217	A69-1601-6497
2012-09-17 01:25:01	VR2W-105217	A69-1601-6497
2012-09-17 01:42:01	VR2W-105217	A69-1601-6497
2012-09-17 01:46:21	VR2W-105217	A69-1601-6497
2012-09-17 01:54:26	VR2W-105216	A69-1601-6497					PB9
2012-09-17 01:58:14	VR2W-105217	A69-1601-6497
2012-09-17 02:02:31	VR2W-105217	A69-1601-6497
2012-09-17 02:17:14	VR2W-105217	A69-1601-6497
2012-09-17 02:21:00	VR2W-105216	A69-1601-6497					PB9
2012-09-17 02:21:02	VR2W-105217	A69-1601-6497
2012-09-17 02:25:23	VR2W-105217	A69-1601-6497
2012-09-17 02:29:12	VR2W-105217	A69-1601-6497
2012-09-17 02:53:14	VR2W-105217	A69-1601-6497
2012-09-17 03:02:20	VR2W-105218	A69-1601-6497					PB11
2012-09-17 03:06:53	VR2W-105217	A69-1601-6497
2012-09-17 03:19:49	VR2W-105217	A69-1601-6497
2012-09-17 03:28:46	VR2W-105218	A69-1601-6497					PB11
2012-09-17 03:47:12	VR2W-105217	A69-1601-6497
2012-09-17 03:51:29	VR2W-105217	A69-1601-6497
2012-09-17 03:59:14	VR2W-105217	A69-1601-6497
2012-09-17 04:09:07	VR2W-105217	A69-1601-6497
2012-09-17 04:09:20	VR2W-105218	A69-1601-6497					PB11
2012-09-17 04:12:34	VR2W-105217	A69-1601-6497
2012-09-17 04:16:13	VR2W-105217	A69-1601-6497
2012-09-17 04:23:45	VR2W-105218	A69-1601-6497					PB11
2012-09-17 04:27:01	VR2W-105218	A69-1601-6497					PB11
2012-09-17 04:36:50	VR2W-105217	A69-1601-6497
2012-09-17 04:37:03	VR2W-105218	A69-1601-6497					PB11
2012-09-17 04:40:27	VR2W-105217	A69-1601-6497
2012-09-17 04:44:27	VR2W-105217	A69-1601-6497
2012-09-17 04:54:04	VR2W-105218	A69-1601-6497					PB11
2012-09-17 05:06:25	VR2W-105217	A69-1601-6497
2012-09-17 05:14:54	VR2W-105217	A69-1601-6497
2012-09-17 05:31:16	VR2W-105217	A69-1601-6497
2012-09-17 05:35:36	VR2W-105217	A69-1601-6497
2012-09-17 05:39:22	VR2W-105217	A69-1601-6497
2012-09-17 05:43:41	VR2W-105217	A69-1601-6497
2012-09-17 05:47:26	VR2W-105217	A69-1601-6497
2012-09-17 05:55:16	VR2W-105217	A69-1601-6497
2012-09-17 06:03:55	VR2W-105217	A69-1601-6497
2012-09-17 06:08:22	VR2W-105217	A69-1601-6497
2012-09-17 06:12:23	VR2W-105217	A69-1601-6497
2012-09-17 06:26:26	VR2W-105217	A69-1601-6497
2012-09-17 06:34:14	VR2W-105218	A69-1601-6497					PB11
2012-09-17 06:41:49	VR2W-105218	A69-1601-6497					PB11
2012-09-17 06:54:51	VR2W-105217	A69-1601-6497
2012-09-17 06:55:04	VR2W-105218	A69-1601-6497					PB11
2012-09-17 07:01:35	VR2W-105218	A69-1601-6497					PB11
2012-09-17 07:22:56	VR2W-105217	A69-1601-6497
2012-09-17 07:26:56	VR2W-105218	A69-1601-6497					PB11
2012-09-17 07:31:03	VR2W-105217	A69-1601-6497
2012-09-17 07:53:48	VR2W-105217	A69-1601-6497
2012-09-17 08:05:32	VR2W-105217	A69-1601-6497
2012-09-17 08:16:33	VR2W-105217	A69-1601-6497
2012-09-17 08:20:19	VR2W-105217	A69-1601-6497
2012-09-17 08:28:21	VR2W-105217	A69-1601-6497
2012-09-17 08:32:33	VR2W-105217	A69-1601-6497
2012-09-17 08:36:04	VR2W-105217	A69-1601-6497
2012-09-17 19:52:51	VR2W-105217	A69-1601-6497
2012-09-17 20:05:34	VR2W-105217	A69-1601-6497
2012-09-17 20:09:09	VR2W-105217	A69-1601-6497
2012-09-17 20:17:45	VR2W-105217	A69-1601-6497
2012-09-17 20:22:10	VR2W-105217	A69-1601-6497
2012-09-17 20:26:06	VR2W-105217	A69-1601-6497
2012-09-17 20:43:40	VR2W-105218	A69-1601-6497					PB11
2012-09-17 20:47:30	VR2W-105217	A69-1601-6497
2012-09-17 20:52:23	VR2W-105217	A69-1601-6497
2012-09-17 21:02:02	VR2W-105217	A69-1601-6497
2012-09-17 21:18:53	VR2W-105217	A69-1601-6497
2012-09-17 21:31:29	VR2W-105217	A69-1601-6497
2012-09-17 21:31:42	VR2W-105218	A69-1601-6497					PB11
2012-09-17 21:36:22	VR2W-105217	A69-1601-6497
2012-09-17 21:41:13	VR2W-105217	A69-1601-6497
2012-09-17 21:55:15	VR2W-105217	A69-1601-6497
2012-09-17 22:06:17	VR2W-105217	A69-1601-6497
2012-09-17 22:10:06	VR2W-105217	A69-1601-6497
2012-09-17 22:14:29	VR2W-105217	A69-1601-6497
2012-09-17 22:18:19	VR2W-105216	A69-1601-6497					PB9
2012-09-17 22:18:21	VR2W-105217	A69-1601-6497
2012-09-17 22:22:51	VR2W-105217	A69-1601-6497
2012-09-17 22:23:04	VR2W-105218	A69-1601-6497					PB11
2012-09-17 22:27:11	VR2W-105218	A69-1601-6497					PB11
2012-09-17 22:33:40	VR2W-105217	A69-1601-6497
2012-09-17 22:37:13	VR2W-105217	A69-1601-6497
2012-09-17 22:45:34	VR2W-105217	A69-1601-6497
2012-09-17 22:45:47	VR2W-105218	A69-1601-6497					PB11
2012-09-17 22:52:53	VR2W-105217	A69-1601-6497
2012-09-17 23:02:56	VR2W-105218	A69-1601-6497					PB11
2012-09-17 23:17:40	VR2W-105217	A69-1601-6497
2012-09-17 23:29:03	VR2W-105217	A69-1601-6497
2012-09-17 23:40:35	VR2W-105217	A69-1601-6497
2012-09-17 23:44:28	VR2W-105217	A69-1601-6497
2012-09-17 23:49:00	VR2W-105217	A69-1601-6497
2012-09-17 23:53:11	VR2W-105217	A69-1601-6497
2012-09-17 23:53:24	VR2W-105218	A69-1601-6497					PB11
2012-09-17 23:56:38	VR2W-105217	A69-1601-6497
2012-09-18 00:11:03	VR2W-105217	A69-1601-6497
2012-09-18 00:14:32	VR2W-105217	A69-1601-6497
2012-09-18 00:30:30	VR2W-105218	A69-1601-6497					PB11
2012-09-18 00:49:43	VR2W-105217	A69-1601-6497
2012-09-18 00:49:56	VR2W-105218	A69-1601-6497					PB11
2012-09-18 01:03:10	VR2W-105217	A69-1601-6497
2012-09-18 01:26:55	VR2W-105217	A69-1601-6497
2012-09-18 01:35:31	VR2W-105217	A69-1601-6497
2012-09-18 01:49:19	VR2W-105217	A69-1601-6497
2012-09-18 01:53:28	VR2W-105217	A69-1601-6497
2012-09-18 01:53:41	VR2W-105218	A69-1601-6497					PB11
2012-09-18 02:00:29	VR2W-105217	A69-1601-6497
2012-09-18 02:04:26	VR2W-105217	A69-1601-6497
2012-09-18 02:04:39	VR2W-105218	A69-1601-6497					PB11
2012-09-18 02:09:06	VR2W-105217	A69-1601-6497
2012-09-18 02:22:14	VR2W-105217	A69-1601-6497
2012-09-18 02:26:47	VR2W-105217	A69-1601-6497
2012-09-18 02:30:58	VR2W-105217	A69-1601-6497
2012-09-18 02:31:11	VR2W-105218	A69-1601-6497					PB11
2012-09-18 02:38:10	VR2W-105217	A69-1601-6497
2012-09-18 02:45:55	VR2W-105217	A69-1601-6497
2012-09-18 02:46:08	VR2W-105218	A69-1601-6497					PB11
2012-09-18 02:49:45	VR2W-105217	A69-1601-6497
2012-09-18 02:58:08	VR2W-105217	A69-1601-6497
2012-09-18 03:20:43	VR2W-105216	A69-1601-6497					PB9
2012-09-18 03:20:45	VR2W-105217	A69-1601-6497
2012-09-18 03:34:11	VR2W-105217	A69-1601-6497
2012-09-18 03:58:21	VR2W-105217	A69-1601-6497
2012-09-18 04:02:56	VR2W-105217	A69-1601-6497
2012-09-18 04:07:24	VR2W-105218	A69-1601-6497					PB11
2012-09-18 04:14:57	VR2W-105218	A69-1601-6497					PB11
2012-09-18 04:19:25	VR2W-105217	A69-1601-6497
2012-09-18 04:32:41	VR2W-105217	A69-1601-6497
2012-09-18 04:37:23	VR2W-105217	A69-1601-6497
2012-09-18 04:37:36	VR2W-105218	A69-1601-6497					PB11
2012-09-18 04:42:05	VR2W-105218	A69-1601-6497					PB11
2012-09-18 04:45:56	VR2W-105217	A69-1601-6497
2012-09-18 04:49:11	VR2W-105217	A69-1601-6497
2012-09-18 04:59:03	VR2W-105217	A69-1601-6497
2012-09-18 04:59:16	VR2W-105218	A69-1601-6497					PB11
2012-09-18 05:06:03	VR2W-105216	A69-1601-6497					PB9
2012-09-18 05:06:05	VR2W-105217	A69-1601-6497
2012-09-18 05:10:05	VR2W-105217	A69-1601-6497
2012-09-18 05:14:51	VR2W-105217	A69-1601-6497
2012-09-18 05:15:04	VR2W-105218	A69-1601-6497					PB11
2012-09-18 05:19:28	VR2W-105217	A69-1601-6497
2012-09-18 05:23:48	VR2W-105217	A69-1601-6497
2012-09-18 05:27:34	VR2W-105217	A69-1601-6497
2012-09-18 05:31:52	VR2W-105217	A69-1601-6497
2012-09-18 05:39:40	VR2W-105217	A69-1601-6497
2012-09-18 05:54:23	VR2W-105217	A69-1601-6497
2012-09-18 05:54:36	VR2W-105218	A69-1601-6497					PB11
2012-09-18 05:57:50	VR2W-105217	A69-1601-6497
2012-09-18 06:01:30	VR2W-105217	A69-1601-6497
2012-09-18 06:05:36	VR2W-105217	A69-1601-6497
2012-09-18 06:08:55	VR2W-105217	A69-1601-6497
2012-09-18 06:28:00	VR2W-105217	A69-1601-6497
2012-09-18 06:37:03	VR2W-105217	A69-1601-6497
2012-09-18 06:45:30	VR2W-105217	A69-1601-6497
2012-09-18 06:49:42	VR2W-105217	A69-1601-6497
2012-09-18 07:12:28	VR2W-105217	A69-1601-6497
2012-09-18 07:16:01	VR2W-105217	A69-1601-6497
2012-09-18 07:19:52	VR2W-105217	A69-1601-6497
2012-09-18 07:28:25	VR2W-105217	A69-1601-6497
2012-09-18 07:33:32	VR2W-105218	A69-1601-6497					PB11
2012-09-18 07:38:10	VR2W-105216	A69-1601-6497					PB9
2012-09-18 07:38:12	VR2W-105217	A69-1601-6497
2012-09-18 07:52:44	VR2W-105217	A69-1601-6497
2012-09-18 07:57:25	VR2W-105217	A69-1601-6497
2012-09-18 08:09:13	VR2W-105217	A69-1601-6497
2012-09-18 08:15:43	VR2W-105217	A69-1601-6497
2012-09-18 08:33:27	VR2W-105217	A69-1601-6497
2012-09-18 19:36:40	VR2W-105218	A69-1601-6497					PB11
2012-09-18 19:40:37	VR2W-105218	A69-1601-6497					PB11
2012-09-18 19:49:42	VR2W-105218	A69-1601-6497					PB11
2012-09-18 19:58:19	VR2W-105218	A69-1601-6497					PB11
2012-09-18 20:11:13	VR2W-105217	A69-1601-6497
2012-09-18 20:15:44	VR2W-105217	A69-1601-6497
2012-09-18 20:15:57	VR2W-105218	A69-1601-6497					PB11
2012-09-18 20:23:16	VR2W-105217	A69-1601-6497
2012-09-18 20:43:17	VR2W-105216	A69-1601-6497					PB9
2012-09-18 20:43:20	VR2W-105217	A69-1601-6497
2012-09-18 20:47:24	VR2W-105217	A69-1601-6497
2012-09-18 20:50:38	VR2W-105217	A69-1601-6497
2012-09-18 20:53:53	VR2W-105217	A69-1601-6497
2012-09-18 20:57:08	VR2W-105217	A69-1601-6497
2012-09-18 21:00:23	VR2W-105216	A69-1601-6497					PB9
2012-09-18 21:00:25	VR2W-105217	A69-1601-6497
2012-09-18 21:03:44	VR2W-105217	A69-1601-6497
2012-09-18 21:07:08	VR2W-105217	A69-1601-6497
2012-09-18 21:14:35	VR2W-105217	A69-1601-6497
2012-09-18 21:19:07	VR2W-105217	A69-1601-6497
2012-09-18 21:23:19	VR2W-105217	A69-1601-6497
2012-09-18 21:34:46	VR2W-105217	A69-1601-6497
2012-09-18 21:34:59	VR2W-105218	A69-1601-6497					PB11
2012-09-18 21:46:50	VR2W-105217	A69-1601-6497
2012-09-18 22:13:03	VR2W-105216	A69-1601-6497					PB9
2012-09-18 22:35:59	VR2W-105216	A69-1601-6497					PB9
2012-09-18 22:40:35	VR2W-105217	A69-1601-6497
2012-09-18 22:44:50	VR2W-105217	A69-1601-6497
2012-09-18 22:48:27	VR2W-105217	A69-1601-6497
2012-09-18 23:01:39	VR2W-105216	A69-1601-6497					PB9
2012-09-18 23:01:41	VR2W-105217	A69-1601-6497
2012-09-18 23:09:19	VR2W-105217	A69-1601-6497
2012-09-18 23:17:04	VR2W-105217	A69-1601-6497
2012-09-18 23:23:42	VR2W-105217	A69-1601-6497
2012-09-18 23:41:21	VR2W-105217	A69-1601-6497
2012-09-19 00:05:24	VR2W-105217	A69-1601-6497
2012-09-19 00:10:04	VR2W-105217	A69-1601-6497
2012-09-19 00:10:17	VR2W-105218	A69-1601-6497					PB11
2012-09-19 00:36:36	VR2W-105218	A69-1601-6497					PB11
2012-09-19 01:14:48	VR2W-105217	A69-1601-6497
2012-09-19 01:18:48	VR2W-105217	A69-1601-6497
2012-09-19 01:23:34	VR2W-105217	A69-1601-6497
2012-09-19 01:32:37	VR2W-105217	A69-1601-6497
2012-09-19 01:36:30	VR2W-105217	A69-1601-6497
2012-09-19 01:45:13	VR2W-105217	A69-1601-6497
2012-09-19 01:52:20	VR2W-105217	A69-1601-6497
2012-09-19 01:56:27	VR2W-105217	A69-1601-6497
2012-09-19 02:10:36	VR2W-105217	A69-1601-6497
2012-09-19 02:19:16	VR2W-105217	A69-1601-6497
2012-09-19 02:22:40	VR2W-105217	A69-1601-6497
2012-09-19 02:26:14	VR2W-105217	A69-1601-6497
2012-09-19 02:30:08	VR2W-105217	A69-1601-6497
2012-09-19 02:30:21	VR2W-105218	A69-1601-6497					PB11
2012-09-19 02:34:41	VR2W-105217	A69-1601-6497
2012-09-19 02:46:09	VR2W-105217	A69-1601-6497
2012-09-19 02:46:23	VR2W-105218	A69-1601-6497					PB11
2012-09-19 03:01:50	VR2W-105217	A69-1601-6497
2012-09-19 03:09:47	VR2W-105217	A69-1601-6497
2012-09-19 03:17:10	VR2W-105217	A69-1601-6497
2012-09-19 03:25:37	VR2W-105217	A69-1601-6497
2012-09-19 03:30:24	VR2W-105217	A69-1601-6497
2012-09-19 03:30:37	VR2W-105218	A69-1601-6497					PB11
2012-09-19 03:39:29	VR2W-105217	A69-1601-6497
2012-09-19 03:43:27	VR2W-105217	A69-1601-6497
2012-09-19 03:48:08	VR2W-105217	A69-1601-6497
2012-09-19 04:01:35	VR2W-105217	A69-1601-6497
2012-09-19 04:06:28	VR2W-105217	A69-1601-6497
2012-09-19 04:06:42	VR2W-105218	A69-1601-6497					PB11
2012-09-19 04:21:08	VR2W-105217	A69-1601-6497
2012-09-19 04:26:00	VR2W-105217	A69-1601-6497
2012-09-19 04:44:41	VR2W-105218	A69-1601-6497					PB11
2012-09-19 04:48:10	VR2W-105217	A69-1601-6497
2012-09-19 04:52:20	VR2W-105217	A69-1601-6497
2012-09-19 04:55:46	VR2W-105217	A69-1601-6497
2012-09-19 04:59:24	VR2W-105217	A69-1601-6497
2012-09-19 05:03:25	VR2W-105217	A69-1601-6497
2012-09-19 05:12:54	VR2W-105217	A69-1601-6497
2012-09-19 05:25:00	VR2W-105218	A69-1601-6497					PB11
2012-09-19 05:31:33	VR2W-105217	A69-1601-6497
2012-09-19 05:35:10	VR2W-105217	A69-1601-6497
2012-09-19 05:57:26	VR2W-105217	A69-1601-6497
2012-09-19 05:57:40	VR2W-105218	A69-1601-6497					PB11
2012-09-19 06:04:32	VR2W-105217	A69-1601-6497
2012-09-19 06:08:37	VR2W-105217	A69-1601-6497
2012-09-19 06:29:26	VR2W-105217	A69-1601-6497
2012-09-19 06:38:34	VR2W-105217	A69-1601-6497
2012-09-19 06:38:47	VR2W-105218	A69-1601-6497					PB11
2012-09-19 06:42:33	VR2W-105217	A69-1601-6497
2012-09-19 06:59:52	VR2W-105217	A69-1601-6497
2012-09-19 07:03:59	VR2W-105216	A69-1601-6497					PB9
2012-09-19 07:07:37	VR2W-105218	A69-1601-6497					PB11
2012-09-19 07:14:45	VR2W-105217	A69-1601-6497
2012-09-19 07:32:14	VR2W-105217	A69-1601-6497
2012-09-19 07:49:31	VR2W-105217	A69-1601-6497
2012-09-19 07:52:50	VR2W-105217	A69-1601-6497
2012-09-19 07:59:48	VR2W-105217	A69-1601-6497
2012-09-19 08:03:42	VR2W-105217	A69-1601-6497
2012-09-19 08:08:15	VR2W-105217	A69-1601-6497
2012-09-19 08:24:20	VR2W-105218	A69-1601-6497					PB11
2012-09-19 08:32:17	VR2W-105217	A69-1601-6497
2012-09-19 20:08:58	VR2W-105217	A69-1601-6497
2012-09-19 20:17:19	VR2W-105216	A69-1601-6497					PB9
2012-09-19 20:17:21	VR2W-105217	A69-1601-6497
2012-09-19 20:45:01	VR2W-105217	A69-1601-6497
2012-09-19 20:57:49	VR2W-105217	A69-1601-6497
2012-09-19 21:02:12	VR2W-105217	A69-1601-6497
2012-09-19 21:06:03	VR2W-105217	A69-1601-6497
2012-09-19 21:21:09	VR2W-105217	A69-1601-6497
2012-09-19 21:24:29	VR2W-105217	A69-1601-6497
2012-09-19 21:27:53	VR2W-105217	A69-1601-6497
2012-09-19 21:31:26	VR2W-105216	A69-1601-6497					PB9
2012-09-19 21:40:14	VR2W-105218	A69-1601-6497					PB11
2012-09-19 21:48:06	VR2W-105217	A69-1601-6497
2012-09-19 21:56:15	VR2W-105218	A69-1601-6497					PB11
2012-09-19 22:03:21	VR2W-105217	A69-1601-6497
2012-09-19 22:13:13	VR2W-105217	A69-1601-6497
2012-09-19 22:33:54	VR2W-105217	A69-1601-6497
2012-09-19 22:46:33	VR2W-105217	A69-1601-6497
2012-09-19 22:51:00	VR2W-105218	A69-1601-6497					PB11
2012-09-19 22:58:15	VR2W-105217	A69-1601-6497
2012-09-19 23:14:15	VR2W-105217	A69-1601-6497
2012-09-19 23:22:12	VR2W-105217	A69-1601-6497
2012-09-19 23:49:31	VR2W-105217	A69-1601-6497
2012-09-20 00:05:43	VR2W-105217	A69-1601-6497
2012-09-20 00:05:56	VR2W-105218	A69-1601-6497					PB11
2012-09-20 00:13:37	VR2W-105217	A69-1601-6497
2012-09-20 00:17:06	VR2W-105217	A69-1601-6497
2012-09-20 00:20:49	VR2W-105217	A69-1601-6497
2012-09-20 00:25:02	VR2W-105217	A69-1601-6497
2012-09-20 00:32:22	VR2W-105217	A69-1601-6497
2012-09-20 00:36:45	VR2W-105217	A69-1601-6497
2012-09-20 00:40:38	VR2W-105217	A69-1601-6497
2012-09-20 00:45:10	VR2W-105217	A69-1601-6497
2012-09-20 00:49:20	VR2W-105217	A69-1601-6497
2012-09-20 01:00:22	VR2W-105217	A69-1601-6497
2012-09-20 01:05:08	VR2W-105217	A69-1601-6497
2012-09-20 01:25:58	VR2W-105217	A69-1601-6497
2012-09-20 01:26:11	VR2W-105218	A69-1601-6497					PB11
2012-09-20 01:30:15	VR2W-105217	A69-1601-6497
2012-09-20 01:33:55	VR2W-105217	A69-1601-6497
2012-09-20 01:38:02	VR2W-105217	A69-1601-6497
2012-09-20 01:41:21	VR2W-105217	A69-1601-6497
2012-09-20 01:44:45	VR2W-105217	A69-1601-6497
2012-09-20 01:48:18	VR2W-105217	A69-1601-6497
2012-09-20 01:52:09	VR2W-105217	A69-1601-6497
2012-09-20 02:10:41	VR2W-105217	A69-1601-6497
2012-09-20 02:14:13	VR2W-105217	A69-1601-6497
2012-09-20 02:14:26	VR2W-105218	A69-1601-6497					PB11
2012-09-20 02:30:47	VR2W-105217	A69-1601-6497
2012-09-20 02:41:33	VR2W-105217	A69-1601-6497
2012-09-20 02:45:05	VR2W-105217	A69-1601-6497
2012-09-20 03:05:32	VR2W-105217	A69-1601-6497
2012-09-20 03:10:18	VR2W-105217	A69-1601-6497
2012-09-20 03:23:10	VR2W-105217	A69-1601-6497
2012-09-20 03:23:23	VR2W-105218	A69-1601-6497					PB11
2012-09-20 03:27:39	VR2W-105217	A69-1601-6497
2012-09-20 03:46:18	VR2W-105217	A69-1601-6497
2012-09-20 03:55:45	VR2W-105217	A69-1601-6497
2012-09-20 04:17:30	VR2W-105217	A69-1601-6497
2012-09-20 04:20:52	VR2W-105217	A69-1601-6497
2012-09-20 04:21:05	VR2W-105218	A69-1601-6497					PB11
2012-09-20 04:24:21	VR2W-105217	A69-1601-6497
2012-09-20 04:28:04	VR2W-105217	A69-1601-6497
2012-09-20 04:35:46	VR2W-105217	A69-1601-6497
2012-09-20 04:43:49	VR2W-105217	A69-1601-6497
2012-09-20 04:47:30	VR2W-105217	A69-1601-6497
2012-09-20 04:58:27	VR2W-105217	A69-1601-6497
2012-09-20 04:58:40	VR2W-105218	A69-1601-6497					PB11
2012-09-20 05:06:21	VR2W-105217	A69-1601-6497
2012-09-20 05:17:48	VR2W-105217	A69-1601-6497
2012-09-20 05:29:44	VR2W-105217	A69-1601-6497
2012-09-20 05:52:49	VR2W-105217	A69-1601-6497
2012-09-20 06:01:20	VR2W-105217	A69-1601-6497
2012-09-20 06:11:00	VR2W-105217	A69-1601-6497
2012-09-20 06:15:43	VR2W-105217	A69-1601-6497
2012-09-20 06:15:57	VR2W-105218	A69-1601-6497					PB11
2012-09-20 06:27:56	VR2W-105217	A69-1601-6497
2012-09-20 06:43:15	VR2W-105217	A69-1601-6497
2012-09-20 06:51:39	VR2W-105217	A69-1601-6497
2012-09-20 07:29:14	VR2W-105217	A69-1601-6497
2012-09-20 07:29:27	VR2W-105218	A69-1601-6497					PB11
2012-09-20 08:01:07	VR2W-105217	A69-1601-6497
2012-09-20 08:17:23	VR2W-105217	A69-1601-6497
2012-09-20 08:21:43	VR2W-105217	A69-1601-6497
2012-09-20 08:25:30	VR2W-105217	A69-1601-6497
2012-09-20 19:59:06	VR2W-105218	A69-1601-6497					PB11
2012-09-20 20:08:13	VR2W-105217	A69-1601-6497
2012-09-20 20:12:30	VR2W-105217	A69-1601-6497
2012-09-20 20:16:11	VR2W-105217	A69-1601-6497
2012-09-20 20:23:40	VR2W-105217	A69-1601-6497
2012-09-20 20:23:54	VR2W-105218	A69-1601-6497					PB11
2012-09-20 20:27:10	VR2W-105217	A69-1601-6497
2012-09-20 20:30:53	VR2W-105217	A69-1601-6497
2012-09-20 20:47:11	VR2W-105217	A69-1601-6497
2012-09-20 20:55:05	VR2W-105217	A69-1601-6497
2012-09-20 21:08:37	VR2W-105217	A69-1601-6497
2012-09-20 21:13:08	VR2W-105217	A69-1601-6497
2012-09-20 21:17:18	VR2W-105217	A69-1601-6497
2012-09-20 21:20:40	VR2W-105216	A69-1601-6497					PB9
2012-09-20 21:20:42	VR2W-105217	A69-1601-6497
2012-09-20 21:24:17	VR2W-105217	A69-1601-6497
2012-09-20 21:32:50	VR2W-105217	A69-1601-6497
2012-09-20 21:56:11	VR2W-105217	A69-1601-6497
2012-09-20 22:13:53	VR2W-105217	A69-1601-6497
2012-09-20 22:27:58	VR2W-105217	A69-1601-6497
2012-09-20 22:35:44	VR2W-105217	A69-1601-6497
2012-09-20 22:39:34	VR2W-105217	A69-1601-6497
2012-09-20 22:57:21	VR2W-105217	A69-1601-6497
2012-09-20 22:57:34	VR2W-105218	A69-1601-6497					PB11
2012-09-20 23:12:35	VR2W-105217	A69-1601-6497
2012-09-20 23:19:04	VR2W-105217	A69-1601-6497
2012-09-20 23:25:46	VR2W-105218	A69-1601-6497					PB11
2012-09-20 23:45:43	VR2W-105216	A69-1601-6497					PB9
2012-09-20 23:45:44	VR2W-105217	A69-1601-6497
2012-09-20 23:50:02	VR2W-105218	A69-1601-6497					PB11
2012-09-20 23:54:40	VR2W-105216	A69-1601-6497					PB9
2012-09-20 23:54:42	VR2W-105217	A69-1601-6497
2012-09-21 00:04:29	VR2W-105217	A69-1601-6497
2012-09-21 00:09:23	VR2W-105217	A69-1601-6497
2012-09-21 00:28:57	VR2W-105217	A69-1601-6497
2012-09-21 00:38:37	VR2W-105217	A69-1601-6497
2012-09-21 00:43:21	VR2W-105217	A69-1601-6497
2012-09-21 00:47:54	VR2W-105217	A69-1601-6497
2012-09-21 00:52:07	VR2W-105217	A69-1601-6497
2012-09-21 00:55:39	VR2W-105217	A69-1601-6497
2012-09-21 01:07:48	VR2W-105217	A69-1601-6497
2012-09-21 01:12:24	VR2W-105217	A69-1601-6497
2012-09-21 01:16:43	VR2W-105217	A69-1601-6497
2012-09-21 01:24:38	VR2W-105217	A69-1601-6497
2012-09-21 01:28:09	VR2W-105217	A69-1601-6497
2012-09-21 01:40:04	VR2W-105217	A69-1601-6497
2012-09-21 01:48:13	VR2W-105217	A69-1601-6497
2012-09-21 01:52:35	VR2W-105217	A69-1601-6497
2012-09-21 01:56:24	VR2W-105217	A69-1601-6497
2012-09-21 02:00:49	VR2W-105217	A69-1601-6497
2012-09-21 02:04:44	VR2W-105217	A69-1601-6497
2012-09-21 02:21:54	VR2W-105217	A69-1601-6497
2012-09-21 02:25:45	VR2W-105217	A69-1601-6497
2012-09-21 02:30:13	VR2W-105217	A69-1601-6497
2012-09-21 02:34:16	VR2W-105217	A69-1601-6497
2012-09-21 02:53:25	VR2W-105217	A69-1601-6497
2012-09-21 03:06:24	VR2W-105217	A69-1601-6497
2012-09-21 03:10:46	VR2W-105217	A69-1601-6497
2012-09-21 03:14:50	VR2W-105218	A69-1601-6497					PB11
2012-09-21 03:32:23	VR2W-105217	A69-1601-6497
2012-09-21 03:36:40	VR2W-105217	A69-1601-6497
2012-09-21 03:51:02	VR2W-105217	A69-1601-6497
2012-09-21 04:02:05	VR2W-105217	A69-1601-6497
2012-09-21 04:16:01	VR2W-105217	A69-1601-6497
2012-09-21 04:20:02	VR2W-105217	A69-1601-6497
2012-09-21 04:41:36	VR2W-105217	A69-1601-6497
2012-09-21 04:45:08	VR2W-105217	A69-1601-6497
2012-09-21 05:02:08	VR2W-105217	A69-1601-6497
2012-09-21 05:06:43	VR2W-105217	A69-1601-6497
2012-09-21 05:14:48	VR2W-105218	A69-1601-6497					PB11
2012-09-21 05:32:13	VR2W-105217	A69-1601-6497
2012-09-21 05:43:22	VR2W-105217	A69-1601-6497
2012-09-21 05:46:49	VR2W-105217	A69-1601-6497
2012-09-21 05:50:30	VR2W-105217	A69-1601-6497
2012-09-21 05:58:01	VR2W-105217	A69-1601-6497
2012-09-21 06:05:20	VR2W-105217	A69-1601-6497
2012-09-21 06:09:42	VR2W-105217	A69-1601-6497
2012-09-21 06:26:26	VR2W-105217	A69-1601-6497
2012-09-21 06:30:43	VR2W-105217	A69-1601-6497
2012-09-21 06:48:46	VR2W-105217	A69-1601-6497
2012-09-21 06:52:38	VR2W-105217	A69-1601-6497
2012-09-21 07:08:13	VR2W-105217	A69-1601-6497
2012-09-21 07:20:23	VR2W-105217	A69-1601-6497
2012-09-21 07:20:36	VR2W-105218	A69-1601-6497					PB11
2012-09-21 07:25:01	VR2W-105217	A69-1601-6497
2012-09-21 07:50:40	VR2W-105217	A69-1601-6497
2012-09-21 07:54:37	VR2W-105217	A69-1601-6497
2012-09-21 07:59:17	VR2W-105217	A69-1601-6497
2012-09-21 08:20:57	VR2W-105217	A69-1601-6497
2012-09-21 19:50:31	VR2W-105218	A69-1601-6497					PB11
2012-09-21 20:38:46	VR2W-105217	A69-1601-6497
2012-09-21 20:47:29	VR2W-105216	A69-1601-6497					PB9
2012-09-21 20:56:26	VR2W-105217	A69-1601-6497
2012-09-21 21:00:10	VR2W-105217	A69-1601-6497
2012-09-21 21:16:21	VR2W-105217	A69-1601-6497
2012-09-21 21:23:54	VR2W-105217	A69-1601-6497
2012-09-21 21:31:22	VR2W-105217	A69-1601-6497
2012-09-21 21:47:30	VR2W-105216	A69-1601-6497					PB9
2012-09-21 21:47:32	VR2W-105217	A69-1601-6497
2012-09-21 21:52:00	VR2W-105217	A69-1601-6497
2012-09-21 21:56:00	VR2W-105216	A69-1601-6497					PB9
2012-09-21 21:56:02	VR2W-105217	A69-1601-6497
2012-09-21 22:00:50	VR2W-105216	A69-1601-6497					PB9
2012-09-21 22:00:51	VR2W-105217	A69-1601-6497
2012-09-21 22:10:13	VR2W-105217	A69-1601-6497
2012-09-21 22:14:31	VR2W-105217	A69-1601-6497
2012-09-21 22:25:52	VR2W-105217	A69-1601-6497
2012-09-21 22:26:05	VR2W-105218	A69-1601-6497					PB11
2012-09-21 22:29:33	VR2W-105217	A69-1601-6497
2012-09-21 22:48:12	VR2W-105217	A69-1601-6497
2012-09-21 22:51:28	VR2W-105216	A69-1601-6497					PB9
2012-09-21 22:51:29	VR2W-105217	A69-1601-6497
2012-09-21 23:01:51	VR2W-105217	A69-1601-6497
2012-09-21 23:05:51	VR2W-105217	A69-1601-6497
2012-09-21 23:10:36	VR2W-105217	A69-1601-6497
2012-09-21 23:19:32	VR2W-105217	A69-1601-6497
2012-09-21 23:27:33	VR2W-105217	A69-1601-6497
2012-09-21 23:35:15	VR2W-105217	A69-1601-6497
2012-09-21 23:40:08	VR2W-105217	A69-1601-6497
2012-09-21 23:44:59	VR2W-105217	A69-1601-6497
2012-09-21 23:54:33	VR2W-105217	A69-1601-6497
2012-09-21 23:59:08	VR2W-105217	A69-1601-6497
2012-09-22 00:03:37	VR2W-105218	A69-1601-6497					PB11
2012-09-22 00:11:17	VR2W-105218	A69-1601-6497					PB11
2012-09-22 00:29:39	VR2W-105217	A69-1601-6497
2012-09-22 00:33:28	VR2W-105217	A69-1601-6497
2012-09-22 00:41:51	VR2W-105217	A69-1601-6497
2012-09-22 00:59:40	VR2W-105217	A69-1601-6497
2012-09-22 01:08:24	VR2W-105217	A69-1601-6497
2012-09-22 01:11:52	VR2W-105217	A69-1601-6497
2012-09-22 01:15:34	VR2W-105217	A69-1601-6497
2012-09-22 01:15:48	VR2W-105218	A69-1601-6497					PB11
2012-09-22 01:19:45	VR2W-105217	A69-1601-6497
2012-09-22 01:23:12	VR2W-105217	A69-1601-6497
2012-09-22 01:41:04	VR2W-105217	A69-1601-6497
2012-09-22 01:41:17	VR2W-105218	A69-1601-6497					PB11
2012-09-22 01:44:44	VR2W-105217	A69-1601-6497
2012-09-22 01:44:58	VR2W-105218	A69-1601-6497					PB11
2012-09-22 01:52:14	VR2W-105217	A69-1601-6497
2012-09-22 01:55:43	VR2W-105217	A69-1601-6497
2012-09-22 02:07:17	VR2W-105217	A69-1601-6497
2012-09-22 02:11:12	VR2W-105217	A69-1601-6497
2012-09-22 02:24:04	VR2W-105217	A69-1601-6497
2012-09-22 02:28:32	VR2W-105217	A69-1601-6497
2012-09-22 02:32:33	VR2W-105217	A69-1601-6497
2012-09-22 02:46:38	VR2W-105217	A69-1601-6497
2012-09-22 02:50:49	VR2W-105217	A69-1601-6497
2012-09-22 02:51:03	VR2W-105218	A69-1601-6497					PB11
2012-09-22 02:54:18	VR2W-105217	A69-1601-6497
2012-09-22 03:09:37	VR2W-105217	A69-1601-6497
2012-09-22 03:22:50	VR2W-105217	A69-1601-6497
2012-09-22 03:27:27	VR2W-105217	A69-1601-6497
2012-09-22 03:35:35	VR2W-105217	A69-1601-6497
2012-09-22 03:39:54	VR2W-105217	A69-1601-6497
2012-09-22 03:43:40	VR2W-105217	A69-1601-6497
2012-09-22 03:59:07	VR2W-105217	A69-1601-6497
2012-09-22 04:02:35	VR2W-105217	A69-1601-6497
2012-09-22 04:06:17	VR2W-105217	A69-1601-6497
2012-09-22 04:10:27	VR2W-105217	A69-1601-6497
2012-09-22 04:17:28	VR2W-105217	A69-1601-6497
2012-09-22 04:30:44	VR2W-105217	A69-1601-6497
2012-09-22 04:42:17	VR2W-105217	A69-1601-6497
2012-09-22 04:46:38	VR2W-105216	A69-1601-6497					PB9
2012-09-22 04:46:40	VR2W-105217	A69-1601-6497
2012-09-22 04:50:32	VR2W-105217	A69-1601-6497
2012-09-22 05:09:26	VR2W-105217	A69-1601-6497
2012-09-22 05:13:20	VR2W-105217	A69-1601-6497
2012-09-22 05:17:54	VR2W-105217	A69-1601-6497
2012-09-22 05:45:32	VR2W-105216	A69-1601-6497					PB9
2012-09-22 05:45:34	VR2W-105217	A69-1601-6497
2012-09-22 05:45:47	VR2W-105218	A69-1601-6497					PB11
2012-09-22 06:24:50	VR2W-105217	A69-1601-6497
2012-09-22 06:42:31	VR2W-105217	A69-1601-6497
2012-09-22 06:50:12	VR2W-105217	A69-1601-6497
2012-09-22 06:53:57	VR2W-105217	A69-1601-6497
2012-09-22 06:58:12	VR2W-105217	A69-1601-6497
2012-09-22 07:01:48	VR2W-105217	A69-1601-6497
2012-09-22 07:05:46	VR2W-105217	A69-1601-6497
2012-09-22 07:14:59	VR2W-105217	A69-1601-6497
2012-09-22 07:19:07	VR2W-105217	A69-1601-6497
2012-09-22 07:52:21	VR2W-105217	A69-1601-6497
2012-09-22 07:56:43	VR2W-105218	A69-1601-6497					PB11
2012-09-22 08:03:25	VR2W-105217	A69-1601-6497
2012-09-22 08:07:16	VR2W-105217	A69-1601-6497
2012-09-22 08:15:46	VR2W-105217	A69-1601-6497
2012-09-22 08:20:35	VR2W-105217	A69-1601-6497
2012-09-22 08:37:48	VR2W-105217	A69-1601-6497
2012-09-22 16:30:53	VR2W-105217	A69-1601-6497
2012-09-22 17:50:18	VR2W-105217	A69-1601-6497
2012-09-22 19:58:12	VR2W-105218	A69-1601-6497					PB11
2012-09-22 20:11:11	VR2W-105217	A69-1601-6497
2012-09-22 20:20:08	VR2W-105217	A69-1601-6497
2012-09-22 20:28:14	VR2W-105217	A69-1601-6497
2012-09-22 20:31:59	VR2W-105217	A69-1601-6497
2012-09-22 20:36:14	VR2W-105217	A69-1601-6497
2012-09-22 20:43:52	VR2W-105217	A69-1601-6497
2012-09-22 20:53:33	VR2W-105218	A69-1601-6497					PB11
2012-09-22 21:01:44	VR2W-105217	A69-1601-6497
2012-09-22 21:06:27	VR2W-105217	A69-1601-6497
2012-09-22 21:10:59	VR2W-105217	A69-1601-6497
2012-09-22 21:15:08	VR2W-105217	A69-1601-6497
2012-09-22 21:22:24	VR2W-105218	A69-1601-6497					PB11
2012-09-22 21:26:09	VR2W-105217	A69-1601-6497
2012-09-22 21:26:23	VR2W-105218	A69-1601-6497					PB11
2012-09-22 21:30:54	VR2W-105217	A69-1601-6497
2012-09-22 21:35:28	VR2W-105217	A69-1601-6497
2012-09-22 21:39:42	VR2W-105216	A69-1601-6497					PB9
2012-09-22 21:39:44	VR2W-105217	A69-1601-6497
2012-09-22 21:56:50	VR2W-105217	A69-1601-6497
2012-09-22 22:10:08	VR2W-105217	A69-1601-6497
2012-09-22 22:10:22	VR2W-105218	A69-1601-6497					PB11
2012-09-22 22:15:06	VR2W-105218	A69-1601-6497					PB11
2012-09-22 22:19:26	VR2W-105217	A69-1601-6497
2012-09-22 22:23:39	VR2W-105217	A69-1601-6497
2012-09-22 22:31:05	VR2W-105217	A69-1601-6497
2012-09-22 22:35:36	VR2W-105217	A69-1601-6497
2012-09-22 22:39:44	VR2W-105217	A69-1601-6497
2012-09-22 22:46:38	VR2W-105217	A69-1601-6497
2012-09-22 22:58:39	VR2W-105217	A69-1601-6497
2012-09-22 23:03:06	VR2W-105217	A69-1601-6497
2012-09-22 23:07:05	VR2W-105217	A69-1601-6497
2012-09-22 23:28:28	VR2W-105217	A69-1601-6497
2012-09-22 23:35:08	VR2W-105217	A69-1601-6497
2012-09-22 23:42:34	VR2W-105218	A69-1601-6497					PB11
2012-09-22 23:46:35	VR2W-105217	A69-1601-6497
2012-09-22 23:54:02	VR2W-105217	A69-1601-6497
2012-09-22 23:58:36	VR2W-105217	A69-1601-6497
2012-09-23 00:18:25	VR2W-105217	A69-1601-6497
2012-09-23 00:27:05	VR2W-105217	A69-1601-6497
2012-09-23 00:30:28	VR2W-105216	A69-1601-6497					PB9
2012-09-23 00:30:30	VR2W-105217	A69-1601-6497
2012-09-23 00:34:05	VR2W-105217	A69-1601-6497
2012-09-23 00:55:05	VR2W-105216	A69-1601-6497					PB9
2012-09-23 00:55:07	VR2W-105217	A69-1601-6497
2012-09-23 00:58:55	VR2W-105217	A69-1601-6497
2012-09-23 01:15:37	VR2W-105217	A69-1601-6497
2012-09-23 01:25:07	VR2W-105217	A69-1601-6497
2012-09-23 01:29:37	VR2W-105217	A69-1601-6497
2012-09-23 01:33:43	VR2W-105217	A69-1601-6497
2012-09-23 01:37:01	VR2W-105217	A69-1601-6497
2012-09-23 01:47:39	VR2W-105217	A69-1601-6497
2012-09-23 02:03:09	VR2W-105217	A69-1601-6497
2012-09-23 02:06:40	VR2W-105217	A69-1601-6497
2012-09-23 02:10:28	VR2W-105217	A69-1601-6497
2012-09-23 02:14:50	VR2W-105217	A69-1601-6497
2012-09-23 02:23:10	VR2W-105217	A69-1601-6497
2012-09-23 02:27:14	VR2W-105217	A69-1601-6497
2012-09-23 02:27:27	VR2W-105218	A69-1601-6497					PB11
2012-09-23 02:32:06	VR2W-105217	A69-1601-6497
2012-09-23 02:41:45	VR2W-105217	A69-1601-6497
2012-09-23 02:54:59	VR2W-105216	A69-1601-6497					PB9
2012-09-23 02:55:00	VR2W-105217	A69-1601-6497
2012-09-23 02:58:29	VR2W-105218	A69-1601-6497					PB11
2012-09-23 03:11:50	VR2W-105218	A69-1601-6497					PB11
2012-09-23 03:26:06	VR2W-105217	A69-1601-6497
2012-09-23 03:26:20	VR2W-105218	A69-1601-6497					PB11
2012-09-23 03:29:40	VR2W-105217	A69-1601-6497
2012-09-23 03:33:31	VR2W-105216	A69-1601-6497					PB9
2012-09-23 03:33:32	VR2W-105217	A69-1601-6497
2012-09-23 03:38:03	VR2W-105217	A69-1601-6497
2012-09-23 03:42:11	VR2W-105217	A69-1601-6497
2012-09-23 03:45:32	VR2W-105217	A69-1601-6497
2012-09-23 03:49:02	VR2W-105217	A69-1601-6497
2012-09-23 03:57:03	VR2W-105217	A69-1601-6497
2012-09-23 04:00:41	VR2W-105217	A69-1601-6497
2012-09-23 04:04:44	VR2W-105217	A69-1601-6497
2012-09-23 04:09:35	VR2W-105217	A69-1601-6497
2012-09-23 04:14:22	VR2W-105216	A69-1601-6497					PB9
2012-09-23 04:14:23	VR2W-105217	A69-1601-6497
2012-09-23 04:19:06	VR2W-105217	A69-1601-6497
2012-09-23 04:23:38	VR2W-105217	A69-1601-6497
2012-09-23 04:27:48	VR2W-105217	A69-1601-6497
2012-09-23 04:31:13	VR2W-105217	A69-1601-6497
2012-09-23 04:34:50	VR2W-105217	A69-1601-6497
2012-09-23 04:38:48	VR2W-105217	A69-1601-6497
2012-09-23 04:43:32	VR2W-105217	A69-1601-6497
2012-09-23 04:48:04	VR2W-105217	A69-1601-6497
2012-09-23 05:03:36	VR2W-105217	A69-1601-6497
2012-09-23 05:07:04	VR2W-105217	A69-1601-6497
2012-09-23 05:10:44	VR2W-105217	A69-1601-6497
2012-09-23 05:14:51	VR2W-105217	A69-1601-6497
2012-09-23 05:21:34	VR2W-105217	A69-1601-6497
2012-09-23 05:33:36	VR2W-105217	A69-1601-6497
2012-09-23 05:37:51	VR2W-105217	A69-1601-6497
2012-09-23 05:50:05	VR2W-105217	A69-1601-6497
2012-09-23 06:32:33	VR2W-105217	A69-1601-6497
2012-09-23 06:37:09	VR2W-105217	A69-1601-6497
2012-09-23 06:41:27	VR2W-105217	A69-1601-6497
2012-09-23 06:41:41	VR2W-105218	A69-1601-6497					PB11
2012-09-23 06:56:17	VR2W-105217	A69-1601-6497
2012-09-23 07:00:12	VR2W-105217	A69-1601-6497
2012-09-23 07:04:47	VR2W-105217	A69-1601-6497
2012-09-23 07:09:04	VR2W-105217	A69-1601-6497
2012-09-23 07:20:12	VR2W-105217	A69-1601-6497
2012-09-23 07:40:46	VR2W-105217	A69-1601-6497
2012-09-23 07:49:24	VR2W-105217	A69-1601-6497
2012-09-23 07:56:10	VR2W-105217	A69-1601-6497
2012-09-23 08:22:47	VR2W-105217	A69-1601-6497
2012-09-23 08:26:58	VR2W-105217	A69-1601-6497
2012-09-23 08:30:24	VR2W-105217	A69-1601-6497
2012-09-23 08:34:04	VR2W-105217	A69-1601-6497
2012-09-23 08:44:45	VR2W-105217	A69-1601-6497
2012-09-23 08:55:40	VR2W-105217	A69-1601-6497
2012-09-23 09:00:18	VR2W-105217	A69-1601-6497
2012-09-23 09:04:38	VR2W-105217	A69-1601-6497
2012-09-23 09:08:25	VR2W-105217	A69-1601-6497
2012-09-23 09:36:20	VR2W-105217	A69-1601-6497
2012-09-23 09:53:08	VR2W-105217	A69-1601-6497
2012-09-23 10:38:35	VR2W-105217	A69-1601-6497
2012-09-23 11:14:22	VR2W-105217	A69-1601-6497
2012-09-23 11:17:44	VR2W-105217	A69-1601-6497
2012-09-23 11:21:14	VR2W-105217	A69-1601-6497
2012-09-23 11:25:00	VR2W-105217	A69-1601-6497
2012-09-23 11:29:16	VR2W-105217	A69-1601-6497
2012-09-23 11:37:01	VR2W-105217	A69-1601-6497
2012-09-23 11:40:17	VR2W-105217	A69-1601-6497
2012-09-23 11:50:22	VR2W-105217	A69-1601-6497
2012-09-23 11:54:02	VR2W-105217	A69-1601-6497
2012-09-23 11:58:08	VR2W-105217	A69-1601-6497
2012-09-23 12:01:26	VR2W-105217	A69-1601-6497
2012-09-23 12:04:47	VR2W-105217	A69-1601-6497
2012-09-23 12:23:30	VR2W-105217	A69-1601-6497
2012-09-23 12:31:44	VR2W-105217	A69-1601-6497
2012-09-23 12:36:12	VR2W-105217	A69-1601-6497
2012-09-23 12:40:14	VR2W-105217	A69-1601-6497
2012-09-23 12:54:28	VR2W-105217	A69-1601-6497
2012-09-23 13:02:40	VR2W-105217	A69-1601-6497
2012-09-23 13:33:02	VR2W-105217	A69-1601-6497
2012-09-23 13:36:53	VR2W-105217	A69-1601-6497
2012-09-23 13:45:23	VR2W-105217	A69-1601-6497
2012-09-23 14:44:33	VR2W-105217	A69-1601-6497
2012-09-23 14:48:17	VR2W-105217	A69-1601-6497
2012-09-23 14:59:58	VR2W-105217	A69-1601-6497
2012-09-23 15:04:32	VR2W-105217	A69-1601-6497
2012-09-23 15:08:45	VR2W-105217	A69-1601-6497
2012-09-23 15:12:16	VR2W-105217	A69-1601-6497
2012-09-23 15:16:05	VR2W-105217	A69-1601-6497
2012-09-23 15:24:24	VR2W-105217	A69-1601-6497
2012-09-23 19:40:38	VR2W-105217	A69-1601-6497
2012-09-23 19:54:03	VR2W-105217	A69-1601-6497
2012-09-23 19:58:26	VR2W-105217	A69-1601-6497
2012-09-23 20:02:18	VR2W-105217	A69-1601-6497
2012-09-23 21:10:13	VR2W-105218	A69-1601-6497					PB11
2012-09-23 21:18:41	VR2W-105217	A69-1601-6497
2012-09-23 21:34:15	VR2W-105217	A69-1601-6497
2012-09-23 21:38:03	VR2W-105217	A69-1601-6497
2012-09-23 21:42:27	VR2W-105217	A69-1601-6497
2012-09-23 21:50:54	VR2W-105217	A69-1601-6497
2012-09-23 21:58:37	VR2W-105217	A69-1601-6497
2012-09-23 21:58:51	VR2W-105218	A69-1601-6497					PB11
2012-09-23 22:02:24	VR2W-105217	A69-1601-6497
2012-09-23 22:10:31	VR2W-105217	A69-1601-6497
2012-09-23 22:18:47	VR2W-105218	A69-1601-6497					PB11
2012-09-23 22:26:20	VR2W-105217	A69-1601-6497
2012-09-23 22:34:44	VR2W-105217	A69-1601-6497
2012-09-23 23:11:08	VR2W-105218	A69-1601-6497					PB11
2012-09-23 23:23:43	VR2W-105217	A69-1601-6497
2012-09-23 23:31:57	VR2W-105217	A69-1601-6497
2012-09-23 23:36:26	VR2W-105217	A69-1601-6497
2012-09-23 23:47:03	VR2W-105217	A69-1601-6497
2012-09-23 23:50:23	VR2W-105217	A69-1601-6497
2012-09-23 23:53:49	VR2W-105217	A69-1601-6497
2012-09-23 23:57:27	VR2W-105217	A69-1601-6497
2012-09-24 00:11:06	VR2W-105217	A69-1601-6497
2012-09-24 00:15:43	VR2W-105216	A69-1601-6497					PB9
2012-09-24 00:15:44	VR2W-105217	A69-1601-6497
2012-09-24 00:20:08	VR2W-105217	A69-1601-6497
2012-09-24 00:20:21	VR2W-105218	A69-1601-6497					PB11
2012-09-24 00:28:29	VR2W-105216	A69-1601-6497					PB9
2012-09-24 00:28:31	VR2W-105217	A69-1601-6497
2012-09-24 00:28:45	VR2W-105218	A69-1601-6497					PB11
2012-09-24 00:32:39	VR2W-105217	A69-1601-6497
2012-09-24 00:36:00	VR2W-105217	A69-1601-6497
2012-09-24 00:39:28	VR2W-105217	A69-1601-6497
2012-09-24 00:43:11	VR2W-105217	A69-1601-6497
2012-09-24 00:47:23	VR2W-105217	A69-1601-6497
2012-09-24 00:54:37	VR2W-105217	A69-1601-6497
2012-09-24 00:58:52	VR2W-105217	A69-1601-6497
2012-09-24 01:02:28	VR2W-105217	A69-1601-6497
2012-09-24 01:06:27	VR2W-105217	A69-1601-6497
2012-09-24 01:11:11	VR2W-105217	A69-1601-6497
2012-09-24 01:15:44	VR2W-105217	A69-1601-6497
2012-09-24 01:19:56	VR2W-105217	A69-1601-6497
2012-09-24 01:23:26	VR2W-105217	A69-1601-6497
2012-09-24 01:27:12	VR2W-105217	A69-1601-6497
2012-09-24 01:31:29	VR2W-105217	A69-1601-6497
2012-09-24 01:42:45	VR2W-105217	A69-1601-6497
2012-09-24 01:46:21	VR2W-105217	A69-1601-6497
2012-09-24 01:46:34	VR2W-105218	A69-1601-6497					PB11
2012-09-24 01:59:39	VR2W-105218	A69-1601-6497					PB11
2012-09-24 02:03:26	VR2W-105217	A69-1601-6497
2012-09-24 02:12:55	VR2W-105217	A69-1601-6497
2012-09-24 02:17:22	VR2W-105217	A69-1601-6497
2012-09-24 02:21:23	VR2W-105217	A69-1601-6497
2012-09-24 02:26:11	VR2W-105217	A69-1601-6497
2012-09-24 02:35:22	VR2W-105216	A69-1601-6497					PB9
2012-09-24 02:39:30	VR2W-105217	A69-1601-6497
2012-09-24 02:46:12	VR2W-105216	A69-1601-6497					PB9
2012-09-24 02:46:13	VR2W-105217	A69-1601-6497
2012-09-24 02:58:13	VR2W-105217	A69-1601-6497
2012-09-24 03:13:32	VR2W-105216	A69-1601-6497					PB9
2012-09-24 03:13:34	VR2W-105217	A69-1601-6497
2012-09-24 03:17:02	VR2W-105218	A69-1601-6497					PB11
2012-09-24 03:20:05	VR2W-105217	A69-1601-6497
2012-09-24 03:23:37	VR2W-105218	A69-1601-6497					PB11
2012-09-24 03:27:00	VR2W-105218	A69-1601-6497					PB11
2012-09-24 03:34:07	VR2W-105217	A69-1601-6497
2012-09-24 03:38:31	VR2W-105217	A69-1601-6497
2012-09-24 03:42:25	VR2W-105217	A69-1601-6497
2012-09-24 03:47:00	VR2W-105217	A69-1601-6497
2012-09-24 03:51:17	VR2W-105217	A69-1601-6497
2012-09-24 03:54:56	VR2W-105217	A69-1601-6497
2012-09-24 03:58:59	VR2W-105217	A69-1601-6497
2012-09-24 04:03:53	VR2W-105217	A69-1601-6497
2012-09-24 04:08:46	VR2W-105217	A69-1601-6497
2012-09-24 04:13:38	VR2W-105217	A69-1601-6497
2012-09-24 04:18:28	VR2W-105217	A69-1601-6497
2012-09-24 04:27:57	VR2W-105217	A69-1601-6497
2012-09-24 04:36:29	VR2W-105217	A69-1601-6497
2012-09-24 04:41:22	VR2W-105217	A69-1601-6497
2012-09-24 04:46:14	VR2W-105217	A69-1601-6497
2012-09-24 05:08:39	VR2W-105218	A69-1601-6497					PB11
2012-09-24 05:16:07	VR2W-105217	A69-1601-6497
2012-09-24 05:31:35	VR2W-105217	A69-1601-6497
2012-09-24 05:36:10	VR2W-105217	A69-1601-6497
2012-09-24 05:40:27	VR2W-105217	A69-1601-6497
2012-09-24 05:51:33	VR2W-105217	A69-1601-6497
2012-09-24 05:54:57	VR2W-105217	A69-1601-6497
2012-09-24 05:58:30	VR2W-105217	A69-1601-6497
2012-09-24 06:02:23	VR2W-105217	A69-1601-6497
2012-09-24 06:14:31	VR2W-105217	A69-1601-6497
2012-09-24 06:40:23	VR2W-105217	A69-1601-6497
2012-09-24 07:10:24	VR2W-105217	A69-1601-6497
2012-09-24 07:14:33	VR2W-105217	A69-1601-6497
2012-09-24 07:17:57	VR2W-105217	A69-1601-6497
2012-09-24 07:21:30	VR2W-105217	A69-1601-6497
2012-09-24 07:25:22	VR2W-105217	A69-1601-6497
2012-09-24 07:33:58	VR2W-105217	A69-1601-6497
2012-09-24 07:37:17	VR2W-105217	A69-1601-6497
2012-09-24 07:44:12	VR2W-105217	A69-1601-6497
2012-09-24 07:48:03	VR2W-105217	A69-1601-6497
2012-09-24 07:52:29	VR2W-105217	A69-1601-6497
2012-09-24 08:05:39	VR2W-105217	A69-1601-6497
2012-09-24 08:19:55	VR2W-105217	A69-1601-6497
2012-09-24 08:23:41	VR2W-105217	A69-1601-6497
2012-09-24 08:35:46	VR2W-105217	A69-1601-6497
2012-09-24 09:24:19	VR2W-105218	A69-1601-6497					PB11
2012-09-24 09:36:13	VR2W-105217	A69-1601-6497
2012-09-24 09:53:22	VR2W-105217	A69-1601-6497
2012-09-24 09:57:53	VR2W-105217	A69-1601-6497
2012-09-24 10:02:02	VR2W-105217	A69-1601-6497
2012-09-24 10:17:05	VR2W-105217	A69-1601-6497
2012-09-24 10:20:54	VR2W-105217	A69-1601-6497
2012-09-24 10:25:33	VR2W-105218	A69-1601-6497					PB11
2012-09-24 10:29:16	VR2W-105217	A69-1601-6497
2012-09-24 10:33:55	VR2W-105217	A69-1601-6497
2012-09-24 10:38:19	VR2W-105217	A69-1601-6497
2012-09-24 11:02:39	VR2W-105217	A69-1601-6497
2012-09-24 11:06:30	VR2W-105217	A69-1601-6497
2012-09-24 11:28:17	VR2W-105217	A69-1601-6497
2012-09-24 11:31:41	VR2W-105217	A69-1601-6497
2012-09-24 11:35:15	VR2W-105217	A69-1601-6497
2012-09-24 11:43:44	VR2W-105217	A69-1601-6497
2012-09-24 11:48:00	VR2W-105217	A69-1601-6497
2012-09-24 11:51:37	VR2W-105217	A69-1601-6497
2012-09-24 11:55:38	VR2W-105217	A69-1601-6497
2012-09-24 12:40:40	VR2W-105217	A69-1601-6497
2012-09-24 13:05:35	VR2W-105217	A69-1601-6497
2012-09-24 13:10:21	VR2W-105217	A69-1601-6497
2012-09-24 13:36:35	VR2W-105217	A69-1601-6497
2012-09-24 13:58:05	VR2W-105217	A69-1601-6497
2012-09-24 20:10:00	VR2W-105217	A69-1601-6497
2012-09-24 20:14:39	VR2W-105217	A69-1601-6497
2012-09-24 20:31:46	VR2W-105217	A69-1601-6497
2012-09-24 20:43:57	VR2W-105217	A69-1601-6497
2012-09-24 20:56:47	VR2W-105217	A69-1601-6497
2012-09-24 21:16:15	VR2W-105217	A69-1601-6497
2012-09-24 21:50:43	VR2W-105217	A69-1601-6497
2012-09-24 21:59:07	VR2W-105217	A69-1601-6497
2012-09-24 22:19:10	VR2W-105217	A69-1601-6497
2012-09-24 22:39:32	VR2W-105217	A69-1601-6497
2012-09-24 22:52:45	VR2W-105217	A69-1601-6497
2012-09-24 23:10:09	VR2W-105217	A69-1601-6497
2012-09-24 23:14:16	VR2W-105217	A69-1601-6497
2012-09-24 23:21:15	VR2W-105218	A69-1601-6497					PB11
2012-09-24 23:33:27	VR2W-105217	A69-1601-6497
2012-09-24 23:51:31	VR2W-105217	A69-1601-6497
2012-09-24 23:56:21	VR2W-105217	A69-1601-6497
2012-09-25 00:10:06	VR2W-105217	A69-1601-6497
2012-09-25 00:13:55	VR2W-105217	A69-1601-6497
2012-09-25 00:34:22	VR2W-105217	A69-1601-6497
2012-09-25 00:38:02	VR2W-105217	A69-1601-6497
2012-09-25 00:45:25	VR2W-105216	A69-1601-6497					PB9
2012-09-25 00:45:26	VR2W-105217	A69-1601-6497
2012-09-25 00:52:22	VR2W-105217	A69-1601-6497
2012-09-25 00:56:12	VR2W-105217	A69-1601-6497
2012-09-25 00:56:26	VR2W-105218	A69-1601-6497					PB11
2012-09-25 01:09:22	VR2W-105217	A69-1601-6497
2012-09-25 01:21:45	VR2W-105217	A69-1601-6497
2012-09-25 01:30:33	VR2W-105218	A69-1601-6497					PB11
2012-09-25 01:34:41	VR2W-105217	A69-1601-6497
2012-09-25 02:00:54	VR2W-105217	A69-1601-6497
2012-09-25 02:09:39	VR2W-105217	A69-1601-6497
2012-09-25 02:14:14	VR2W-105216	A69-1601-6497					PB9
2012-09-25 02:14:15	VR2W-105217	A69-1601-6497
2012-09-25 02:22:16	VR2W-105217	A69-1601-6497
2012-09-25 02:41:05	VR2W-105216	A69-1601-6497					PB9
2012-09-25 02:52:44	VR2W-105217	A69-1601-6497
2012-09-25 03:12:08	VR2W-105217	A69-1601-6497
2012-09-25 03:15:47	VR2W-105216	A69-1601-6497					PB9
2012-09-25 03:15:49	VR2W-105217	A69-1601-6497
2012-09-25 03:26:38	VR2W-105217	A69-1601-6497
2012-09-25 03:53:48	VR2W-105217	A69-1601-6497
2012-09-25 04:03:08	VR2W-105217	A69-1601-6497
2012-09-25 04:07:25	VR2W-105217	A69-1601-6497
2012-09-25 04:11:05	VR2W-105217	A69-1601-6497
2012-09-25 04:15:12	VR2W-105217	A69-1601-6497
2012-09-25 04:34:01	VR2W-105217	A69-1601-6497
2012-09-25 04:42:01	VR2W-105217	A69-1601-6497
2012-09-25 04:49:37	VR2W-105217	A69-1601-6497
2012-09-25 05:02:06	VR2W-105217	A69-1601-6497
2012-09-25 05:06:51	VR2W-105217	A69-1601-6497
2012-09-25 05:07:05	VR2W-105218	A69-1601-6497					PB11
2012-09-25 05:11:27	VR2W-105217	A69-1601-6497
2012-09-25 05:15:46	VR2W-105217	A69-1601-6497
2012-09-25 05:33:56	VR2W-105214	A69-1601-6497
2012-09-25 05:35:29	VR2W-105217	A69-1601-6497
2012-09-25 05:44:03	VR2W-105217	A69-1601-6497
2012-09-25 05:48:25	VR2W-105217	A69-1601-6497
2012-09-25 06:05:34	VR2W-105217	A69-1601-6497
2012-09-25 06:10:18	VR2W-105217	A69-1601-6497
2012-09-25 06:14:52	VR2W-105217	A69-1601-6497
2012-09-25 06:35:07	VR2W-105217	A69-1601-6497
2012-09-25 06:35:20	VR2W-105218	A69-1601-6497					PB11
2012-09-25 06:52:55	VR2W-105217	A69-1601-6497
2012-09-25 06:56:10	VR2W-105217	A69-1601-6497
2012-09-25 07:06:01	VR2W-105217	A69-1601-6497
2012-09-25 07:09:26	VR2W-105217	A69-1601-6497
2012-09-25 07:25:59	VR2W-105217	A69-1601-6497
2012-09-25 07:51:26	VR2W-105217	A69-1601-6497
2012-09-25 09:56:55	VR2W-105217	A69-1601-6497
2012-09-25 10:00:30	VR2W-105217	A69-1601-6497
2012-09-25 10:13:21	VR2W-105217	A69-1601-6497
2012-09-25 10:17:06	VR2W-105217	A69-1601-6497
2012-09-25 10:24:58	VR2W-105217	A69-1601-6497
2012-09-25 10:28:59	VR2W-105217	A69-1601-6497
2012-09-25 10:33:45	VR2W-105217	A69-1601-6497
2012-09-25 10:38:24	VR2W-105217	A69-1601-6497
2012-09-25 10:46:39	VR2W-105217	A69-1601-6497
2012-09-25 10:55:16	VR2W-105217	A69-1601-6497
2012-09-25 11:26:47	VR2W-105217	A69-1601-6497
2012-09-25 11:30:46	VR2W-105217	A69-1601-6497
2012-09-25 11:51:24	VR2W-105217	A69-1601-6497
2012-09-25 12:02:43	VR2W-105217	A69-1601-6497
2012-09-25 12:17:32	VR2W-105217	A69-1601-6497
2012-09-25 12:30:00	VR2W-105217	A69-1601-6497
2012-09-25 12:33:46	VR2W-105217	A69-1601-6497
2012-09-25 12:38:03	VR2W-105217	A69-1601-6497
2012-09-25 12:41:45	VR2W-105217	A69-1601-6497
2012-09-25 12:45:55	VR2W-105217	A69-1601-6497
2012-09-25 12:49:22	VR2W-105217	A69-1601-6497
2012-09-25 12:53:01	VR2W-105217	A69-1601-6497
2012-09-25 12:57:04	VR2W-105217	A69-1601-6497
2012-09-25 13:01:57	VR2W-105217	A69-1601-6497
2012-09-25 13:06:49	VR2W-105217	A69-1601-6497
2012-09-25 13:37:33	VR2W-105217	A69-1601-6497
2012-09-25 13:54:12	VR2W-105217	A69-1601-6497
2012-09-25 14:04:31	VR2W-105217	A69-1601-6497
2012-09-25 16:25:43	VR2W-105217	A69-1601-6497
2012-09-25 17:10:36	VR2W-105217	A69-1601-6497
2012-09-25 17:15:07	VR2W-105217	A69-1601-6497
2012-09-25 17:26:06	VR2W-105217	A69-1601-6497
2012-09-25 17:29:49	VR2W-105217	A69-1601-6497
2012-09-25 17:34:03	VR2W-105217	A69-1601-6497
2012-09-25 17:37:38	VR2W-105217	A69-1601-6497
2012-09-25 17:41:32	VR2W-105217	A69-1601-6497
2012-09-25 17:50:20	VR2W-105217	A69-1601-6497
2012-09-25 17:53:53	VR2W-105217	A69-1601-6497
2012-09-25 18:02:20	VR2W-105217	A69-1601-6497
2012-09-25 18:06:32	VR2W-105217	A69-1601-6497
2012-09-25 18:10:02	VR2W-105217	A69-1601-6497
2012-09-25 18:13:47	VR2W-105217	A69-1601-6497
2012-09-25 18:18:05	VR2W-105217	A69-1601-6497
2012-09-25 18:51:00	VR2W-105217	A69-1601-6497
2012-09-25 20:36:52	VR2W-105217	A69-1601-6497
2012-09-25 20:41:13	VR2W-105217	A69-1601-6497
2012-09-25 20:45:02	VR2W-105217	A69-1601-6497
2012-09-25 20:49:26	VR2W-105217	A69-1601-6497
2012-09-25 21:05:35	VR2W-105217	A69-1601-6497
2012-09-25 21:05:49	VR2W-105218	A69-1601-6497					PB11
2012-09-25 22:18:40	VR2W-105217	A69-1601-6497
2012-09-25 22:59:07	VR2W-105217	A69-1601-6497
2012-09-25 23:10:11	VR2W-105217	A69-1601-6497
2012-09-25 23:24:24	VR2W-105218	A69-1601-6497					PB11
2012-09-25 23:47:49	VR2W-105217	A69-1601-6497
2012-09-25 23:54:49	VR2W-105217	A69-1601-6497
2012-09-25 23:58:47	VR2W-105217	A69-1601-6497
2012-09-26 00:03:28	VR2W-105217	A69-1601-6497
2012-09-26 00:03:42	VR2W-105218	A69-1601-6497					PB11
2012-09-26 00:12:01	VR2W-105217	A69-1601-6497
2012-09-26 00:59:22	VR2W-105217	A69-1601-6497
2012-09-26 00:59:36	VR2W-105218	A69-1601-6497					PB11
2012-09-26 01:02:52	VR2W-105218	A69-1601-6497					PB11
2012-09-26 01:12:40	VR2W-105216	A69-1601-6497					PB9
2012-09-26 01:12:41	VR2W-105217	A69-1601-6497
2012-09-26 01:29:50	VR2W-105217	A69-1601-6497
2012-09-26 01:34:21	VR2W-105217	A69-1601-6497
2012-09-26 01:38:30	VR2W-105217	A69-1601-6497
2012-09-26 01:41:52	VR2W-105217	A69-1601-6497
2012-09-26 01:53:30	VR2W-105217	A69-1601-6497
2012-09-26 01:57:17	VR2W-105217	A69-1601-6497
2012-09-26 02:09:36	VR2W-105217	A69-1601-6497
2012-09-26 02:13:13	VR2W-105217	A69-1601-6497
2012-09-26 02:34:33	VR2W-105217	A69-1601-6497
2012-09-26 02:38:42	VR2W-105217	A69-1601-6497
2012-09-26 02:42:07	VR2W-105217	A69-1601-6497
2012-09-26 02:45:42	VR2W-105217	A69-1601-6497
2012-09-26 02:45:56	VR2W-105218	A69-1601-6497					PB11
2012-09-26 03:02:28	VR2W-105217	A69-1601-6497
2012-09-26 03:06:54	VR2W-105217	A69-1601-6497
2012-09-26 03:07:08	VR2W-105218	A69-1601-6497					PB11
2012-09-26 03:10:52	VR2W-105217	A69-1601-6497
2012-09-26 03:15:34	VR2W-105217	A69-1601-6497
2012-09-26 03:30:58	VR2W-105217	A69-1601-6497
2012-09-26 03:34:35	VR2W-105217	A69-1601-6497
2012-09-26 03:38:37	VR2W-105217	A69-1601-6497
2012-09-26 03:56:58	VR2W-105217	A69-1601-6497
2012-09-26 04:08:57	VR2W-105217	A69-1601-6497
2012-09-26 04:16:37	VR2W-105217	A69-1601-6497
2012-09-26 04:20:18	VR2W-105216	A69-1601-6497					PB9
2012-09-26 04:24:31	VR2W-105217	A69-1601-6497
2012-09-26 04:28:00	VR2W-105217	A69-1601-6497
2012-09-26 04:31:44	VR2W-105217	A69-1601-6497
2012-09-26 04:39:30	VR2W-105216	A69-1601-6497					PB9
2012-09-26 04:39:31	VR2W-105217	A69-1601-6497
2012-09-26 04:43:23	VR2W-105217	A69-1601-6497
2012-09-26 04:55:11	VR2W-105217	A69-1601-6497
2012-09-26 04:58:26	VR2W-105217	A69-1601-6497
2012-09-26 05:04:59	VR2W-105217	A69-1601-6497
2012-09-26 05:11:51	VR2W-105217	A69-1601-6497
2012-09-26 05:15:35	VR2W-105216	A69-1601-6497					PB9
2012-09-26 05:15:36	VR2W-105217	A69-1601-6497
2012-09-26 05:23:30	VR2W-105217	A69-1601-6497
2012-09-26 05:27:34	VR2W-105217	A69-1601-6497
2012-09-26 05:37:16	VR2W-105217	A69-1601-6497
2012-09-26 05:46:43	VR2W-105217	A69-1601-6497
2012-09-26 05:55:09	VR2W-105217	A69-1601-6497
2012-09-26 06:00:06	VR2W-105218	A69-1601-6497					PB11
2012-09-26 06:08:36	VR2W-105217	A69-1601-6497
2012-09-26 06:23:46	VR2W-105217	A69-1601-6497
2012-09-26 06:27:49	VR2W-105217	A69-1601-6497
2012-09-26 06:32:41	VR2W-105217	A69-1601-6497
2012-09-26 06:37:32	VR2W-105217	A69-1601-6497
2012-09-26 06:42:18	VR2W-105216	A69-1601-6497					PB9
2012-09-26 06:51:26	VR2W-105217	A69-1601-6497
2012-09-26 07:00:13	VR2W-105217	A69-1601-6497
2012-09-26 07:21:49	VR2W-105217	A69-1601-6497
2012-09-26 07:46:23	VR2W-105217	A69-1601-6497
2012-09-26 08:06:48	VR2W-105217	A69-1601-6497
2012-09-26 08:36:49	VR2W-105217	A69-1601-6497
2012-09-26 08:54:12	VR2W-105217	A69-1601-6497
2012-09-26 09:34:21	VR2W-105217	A69-1601-6497
2012-09-26 09:41:56	VR2W-105217	A69-1601-6497
2012-09-26 09:58:44	VR2W-105217	A69-1601-6497
2012-09-26 10:02:52	VR2W-105217	A69-1601-6497
2012-09-26 10:06:13	VR2W-105217	A69-1601-6497
2012-09-26 10:09:42	VR2W-105217	A69-1601-6497
2012-09-26 10:13:27	VR2W-105217	A69-1601-6497
2012-09-26 10:17:41	VR2W-105217	A69-1601-6497
2012-09-26 10:34:04	VR2W-105217	A69-1601-6497
2012-09-26 10:37:45	VR2W-105217	A69-1601-6497
2012-09-26 10:41:53	VR2W-105217	A69-1601-6497
2012-09-26 10:45:17	VR2W-105217	A69-1601-6497
2012-09-26 10:52:41	VR2W-105217	A69-1601-6497
2012-09-26 10:57:09	VR2W-105217	A69-1601-6497
2012-09-26 11:06:03	VR2W-105217	A69-1601-6497
2012-09-26 11:15:33	VR2W-105217	A69-1601-6497
2012-09-26 11:20:03	VR2W-105217	A69-1601-6497
2012-09-26 11:24:10	VR2W-105217	A69-1601-6497
2012-09-26 11:38:33	VR2W-105217	A69-1601-6497
2012-09-26 11:52:30	VR2W-105217	A69-1601-6497
2012-09-26 11:56:32	VR2W-105217	A69-1601-6497
2012-09-26 12:01:22	VR2W-105217	A69-1601-6497
2012-09-26 12:06:08	VR2W-105217	A69-1601-6497
2012-09-26 12:10:47	VR2W-105217	A69-1601-6497
2012-09-26 12:15:10	VR2W-105217	A69-1601-6497
2012-09-26 12:23:31	VR2W-105217	A69-1601-6497
2012-09-26 12:27:35	VR2W-105217	A69-1601-6497
2012-09-26 12:30:51	VR2W-105217	A69-1601-6497
2012-09-26 12:37:24	VR2W-105217	A69-1601-6497
2012-09-26 12:40:46	VR2W-105217	A69-1601-6497
2012-09-26 12:44:15	VR2W-105217	A69-1601-6497
2012-09-26 12:48:00	VR2W-105217	A69-1601-6497
2012-09-26 12:52:15	VR2W-105217	A69-1601-6497
2012-09-26 12:59:51	VR2W-105217	A69-1601-6497
2012-09-26 13:04:34	VR2W-105217	A69-1601-6497
2012-09-26 13:09:06	VR2W-105217	A69-1601-6497
2012-09-26 13:13:17	VR2W-105217	A69-1601-6497
2012-09-26 13:16:45	VR2W-105217	A69-1601-6497
2012-09-26 13:20:26	VR2W-105217	A69-1601-6497
2012-09-26 13:24:36	VR2W-105217	A69-1601-6497
2012-09-26 13:28:01	VR2W-105217	A69-1601-6497
2012-09-26 13:31:36	VR2W-105217	A69-1601-6497
2012-09-26 13:35:32	VR2W-105217	A69-1601-6497
2012-09-26 13:53:03	VR2W-105217	A69-1601-6497
2012-09-26 14:16:39	VR2W-105217	A69-1601-6497
2012-09-26 20:13:40	VR2W-105217	A69-1601-6497
2012-09-26 20:17:48	VR2W-105217	A69-1601-6497
2012-09-26 20:32:44	VR2W-105217	A69-1601-6497
2012-09-26 21:32:08	VR2W-105217	A69-1601-6497
2012-09-26 22:09:42	VR2W-105217	A69-1601-6497
2012-09-26 22:26:54	VR2W-105217	A69-1601-6497
2012-09-26 22:35:41	VR2W-105217	A69-1601-6497
2012-09-26 22:44:44	VR2W-105217	A69-1601-6497
2012-09-26 23:21:21	VR2W-105217	A69-1601-6497
2012-09-26 23:43:23	VR2W-105217	A69-1601-6497
2012-09-26 23:56:35	VR2W-105217	A69-1601-6497
2012-09-27 00:15:46	VR2W-105217	A69-1601-6497
2012-09-27 00:36:40	VR2W-105217	A69-1601-6497
2012-09-27 00:36:54	VR2W-105218	A69-1601-6497					PB11
2012-09-27 00:40:13	VR2W-105217	A69-1601-6497
2012-09-27 00:48:34	VR2W-105217	A69-1601-6497
2012-09-27 01:02:27	VR2W-105217	A69-1601-6497
2012-09-27 01:24:48	VR2W-105217	A69-1601-6497
2012-09-27 01:29:26	VR2W-105217	A69-1601-6497
2012-09-27 01:46:06	VR2W-105217	A69-1601-6497
2012-09-27 01:50:52	VR2W-105217	A69-1601-6497
2012-09-27 02:03:43	VR2W-105217	A69-1601-6497
2012-09-27 02:12:12	VR2W-105217	A69-1601-6497
2012-09-27 02:16:59	VR2W-105216	A69-1601-6497					PB9
2012-09-27 02:17:00	VR2W-105217	A69-1601-6497
2012-09-27 02:21:43	VR2W-105217	A69-1601-6497
2012-09-27 02:30:21	VR2W-105217	A69-1601-6497
2012-09-27 02:44:54	VR2W-105217	A69-1601-6497
2012-09-27 02:48:12	VR2W-105217	A69-1601-6497
2012-09-27 02:54:59	VR2W-105217	A69-1601-6497
2012-09-27 02:58:38	VR2W-105217	A69-1601-6497
2012-09-27 03:02:43	VR2W-105217	A69-1601-6497
2012-09-27 03:05:58	VR2W-105217	A69-1601-6497
2012-09-27 03:15:58	VR2W-105216	A69-1601-6497					PB9
2012-09-27 03:15:59	VR2W-105217	A69-1601-6497
2012-09-27 03:19:34	VR2W-105217	A69-1601-6497
2012-09-27 03:32:30	VR2W-105217	A69-1601-6497
2012-09-27 03:36:21	VR2W-105217	A69-1601-6497
2012-09-27 03:40:49	VR2W-105217	A69-1601-6497
2012-09-27 03:44:51	VR2W-105217	A69-1601-6497
2012-09-27 03:45:05	VR2W-105218	A69-1601-6497					PB11
2012-09-27 03:49:42	VR2W-105217	A69-1601-6497
2012-09-27 03:54:30	VR2W-105217	A69-1601-6497
2012-09-27 04:03:38	VR2W-105217	A69-1601-6497
2012-09-27 04:21:38	VR2W-105217	A69-1601-6497
2012-09-27 04:25:42	VR2W-105217	A69-1601-6497
2012-09-27 04:28:57	VR2W-105217	A69-1601-6497
2012-09-27 04:35:28	VR2W-105217	A69-1601-6497
2012-09-27 04:38:46	VR2W-105217	A69-1601-6497
2012-09-27 04:42:09	VR2W-105217	A69-1601-6497
2012-09-27 04:45:40	VR2W-105217	A69-1601-6497
2012-09-27 04:53:50	VR2W-105217	A69-1601-6497
2012-09-27 04:57:40	VR2W-105217	A69-1601-6497
2012-09-27 05:10:50	VR2W-105217	A69-1601-6497
2012-09-27 05:15:24	VR2W-105217	A69-1601-6497
2012-09-27 05:19:37	VR2W-105217	A69-1601-6497
2012-09-27 05:23:11	VR2W-105217	A69-1601-6497
2012-09-27 05:50:44	VR2W-105217	A69-1601-6497
2012-09-27 06:07:01	VR2W-105217	A69-1601-6497
2012-09-27 06:15:13	VR2W-105217	A69-1601-6497
2012-09-27 06:19:03	VR2W-105216	A69-1601-6497					PB9
2012-09-27 06:19:05	VR2W-105217	A69-1601-6497
2012-09-27 06:27:38	VR2W-105217	A69-1601-6497
2012-09-27 06:34:10	VR2W-105217	A69-1601-6497
2012-09-27 06:44:20	VR2W-105217	A69-1601-6497
2012-09-27 06:44:34	VR2W-105218	A69-1601-6497					PB11
2012-09-27 07:11:12	VR2W-105217	A69-1601-6497
2012-09-27 07:37:53	VR2W-105217	A69-1601-6497
2012-09-27 07:41:31	VR2W-105217	A69-1601-6497
2012-09-27 07:55:02	VR2W-105217	A69-1601-6497
2012-09-27 08:10:16	VR2W-105217	A69-1601-6497
2012-09-27 08:21:33	VR2W-105217	A69-1601-6497
2012-09-27 08:36:29	VR2W-105217	A69-1601-6497
2012-09-27 08:40:10	VR2W-105217	A69-1601-6497
2012-09-27 08:51:20	VR2W-105217	A69-1601-6497
2012-09-27 08:55:16	VR2W-105217	A69-1601-6497
2012-09-27 08:59:56	VR2W-105217	A69-1601-6497
2012-09-27 09:04:20	VR2W-105217	A69-1601-6497
2012-09-27 09:12:53	VR2W-105217	A69-1601-6497
2012-09-27 09:20:59	VR2W-105217	A69-1601-6497
2012-09-27 09:25:18	VR2W-105217	A69-1601-6497
2012-09-27 09:29:02	VR2W-105217	A69-1601-6497
2012-09-27 09:33:14	VR2W-105217	A69-1601-6497
2012-09-27 09:53:38	VR2W-105217	A69-1601-6497
2012-09-27 09:58:02	VR2W-105217	A69-1601-6497
2012-09-27 10:01:58	VR2W-105217	A69-1601-6497
2012-09-27 10:06:36	VR2W-105217	A69-1601-6497
2012-09-27 10:10:57	VR2W-105217	A69-1601-6497
2012-09-27 10:14:46	VR2W-105217	A69-1601-6497
2012-09-27 10:19:11	VR2W-105217	A69-1601-6497
2012-09-27 10:23:05	VR2W-105217	A69-1601-6497
2012-09-27 10:31:53	VR2W-105217	A69-1601-6497
2012-09-27 10:35:28	VR2W-105217	A69-1601-6497
2012-09-27 10:44:02	VR2W-105217	A69-1601-6497
2012-09-27 10:48:24	VR2W-105217	A69-1601-6497
2012-09-27 10:52:14	VR2W-105217	A69-1601-6497
2012-09-27 10:56:39	VR2W-105217	A69-1601-6497
2012-09-27 11:37:33	VR2W-105217	A69-1601-6497
2012-09-27 11:41:37	VR2W-105217	A69-1601-6497
2012-09-27 11:48:09	VR2W-105217	A69-1601-6497
2012-09-27 11:51:28	VR2W-105217	A69-1601-6497
2012-09-27 11:54:52	VR2W-105217	A69-1601-6497
2012-09-27 12:06:47	VR2W-105217	A69-1601-6497
2012-09-27 12:14:11	VR2W-105217	A69-1601-6497
2012-09-27 12:24:45	VR2W-105217	A69-1601-6497
2012-09-27 12:28:59	VR2W-105217	A69-1601-6497
2012-09-27 12:32:32	VR2W-105217	A69-1601-6497
2012-09-27 12:36:24	VR2W-105217	A69-1601-6497
2012-09-27 12:40:54	VR2W-105217	A69-1601-6497
2012-09-27 12:45:00	VR2W-105217	A69-1601-6497
2012-09-27 12:48:18	VR2W-105217	A69-1601-6497
2012-09-27 12:51:41	VR2W-105217	A69-1601-6497
2012-09-27 12:55:10	VR2W-105217	A69-1601-6497
2012-09-27 12:58:56	VR2W-105217	A69-1601-6497
2012-09-27 13:03:13	VR2W-105217	A69-1601-6497
2012-09-27 13:06:52	VR2W-105217	A69-1601-6497
2012-09-27 13:10:58	VR2W-105217	A69-1601-6497
2012-09-27 13:14:14	VR2W-105217	A69-1601-6497
2012-09-27 13:17:34	VR2W-105217	A69-1601-6497
2012-09-27 13:20:58	VR2W-105217	A69-1601-6497
2012-09-27 13:33:09	VR2W-105217	A69-1601-6497
2012-09-27 13:37:33	VR2W-105217	A69-1601-6497
2012-09-27 13:41:27	VR2W-105217	A69-1601-6497
2012-09-27 13:50:13	VR2W-105217	A69-1601-6497
2012-09-27 13:53:46	VR2W-105217	A69-1601-6497
2012-09-27 13:57:36	VR2W-105217	A69-1601-6497
2012-09-27 14:06:00	VR2W-105217	A69-1601-6497
2012-09-27 16:28:03	VR2W-105217	A69-1601-6497
2012-09-27 16:52:57	VR2W-105217	A69-1601-6497
2012-09-27 16:56:52	VR2W-105217	A69-1601-6497
2012-09-27 17:01:27	VR2W-105217	A69-1601-6497
2012-09-27 17:05:45	VR2W-105217	A69-1601-6497
2012-09-27 17:09:27	VR2W-105217	A69-1601-6497
2012-09-27 17:17:04	VR2W-105217	A69-1601-6497
2012-09-27 17:20:43	VR2W-105217	A69-1601-6497
2012-09-27 17:34:31	VR2W-105217	A69-1601-6497
2012-09-27 17:44:05	VR2W-105217	A69-1601-6497
2012-09-27 19:21:28	VR2W-105218	A69-1601-6497					PB11
2012-09-27 20:00:12	VR2W-105217	A69-1601-6497
2012-09-27 20:10:53	VR2W-105217	A69-1601-6497
2012-09-27 20:43:44	VR2W-105217	A69-1601-6497
2012-09-27 21:06:11	VR2W-105217	A69-1601-6497
2012-09-27 21:26:22	VR2W-105217	A69-1601-6497
2012-09-27 21:33:46	VR2W-105217	A69-1601-6497
2012-09-27 21:51:58	VR2W-105217	A69-1601-6497
2012-09-27 22:14:34	VR2W-105217	A69-1601-6497
2012-09-27 22:26:45	VR2W-105217	A69-1601-6497
2012-09-27 22:31:09	VR2W-105217	A69-1601-6497
2012-09-27 22:35:02	VR2W-105217	A69-1601-6497
2012-09-27 22:58:19	VR2W-105217	A69-1601-6497
2012-09-27 23:36:08	VR2W-105217	A69-1601-6497
2012-09-27 23:48:25	VR2W-105218	A69-1601-6497					PB11
2012-09-28 00:06:44	VR2W-105217	A69-1601-6497
2012-09-28 00:06:58	VR2W-105218	A69-1601-6497					PB11
2012-09-28 00:18:36	VR2W-105217	A69-1601-6497
2012-09-28 00:22:40	VR2W-105217	A69-1601-6497
2012-09-28 00:54:42	VR2W-105217	A69-1601-6497
2012-09-28 01:07:03	VR2W-105218	A69-1601-6497					PB11
2012-09-28 01:13:53	VR2W-105218	A69-1601-6497					PB11
2012-09-28 01:25:04	VR2W-105217	A69-1601-6497
2012-09-28 01:49:04	VR2W-105218	A69-1601-6497					PB11
2012-09-28 02:14:14	VR2W-105216	A69-1601-6497					PB9
2012-09-28 02:14:15	VR2W-105217	A69-1601-6497
2012-09-28 02:18:24	VR2W-105216	A69-1601-6497					PB9
2012-09-28 02:18:25	VR2W-105217	A69-1601-6497
2012-09-28 02:19:53	VR2W-105219	A69-1601-6497
2012-09-28 02:21:50	VR2W-105217	A69-1601-6497
2012-09-28 02:29:25	VR2W-105217	A69-1601-6497
2012-09-28 02:42:52	VR2W-105217	A69-1601-6497
2012-09-28 02:43:06	VR2W-105218	A69-1601-6497					PB11
2012-09-28 02:50:00	VR2W-105217	A69-1601-6497
2012-09-28 02:57:32	VR2W-105217	A69-1601-6497
2012-09-28 03:01:04	VR2W-105217	A69-1601-6497
2012-09-28 03:04:54	VR2W-105217	A69-1601-6497
2012-09-28 03:13:16	VR2W-105217	A69-1601-6497
2012-09-28 03:17:56	VR2W-105216	A69-1601-6497					PB9
2012-09-28 03:17:57	VR2W-105217	A69-1601-6497
2012-09-28 03:18:11	VR2W-105218	A69-1601-6497					PB11
2012-09-28 03:22:24	VR2W-105217	A69-1601-6497
2012-09-28 03:26:24	VR2W-105217	A69-1601-6497
2012-09-28 03:40:15	VR2W-105217	A69-1601-6497
2012-09-28 03:44:11	VR2W-105217	A69-1601-6497
2012-09-28 03:48:48	VR2W-105217	A69-1601-6497
2012-09-28 03:53:09	VR2W-105217	A69-1601-6497
2012-09-28 03:57:11	VR2W-105218	A69-1601-6497					PB11
2012-09-28 04:01:19	VR2W-105217	A69-1601-6497
2012-09-28 04:22:16	VR2W-105217	A69-1601-6497
2012-09-28 04:25:52	VR2W-105217	A69-1601-6497
2012-09-28 04:46:22	VR2W-105217	A69-1601-6497
2012-09-28 04:49:40	VR2W-105217	A69-1601-6497
2012-09-28 04:53:01	VR2W-105217	A69-1601-6497
2012-09-28 04:56:30	VR2W-105217	A69-1601-6497
2012-09-28 04:56:45	VR2W-105218	A69-1601-6497					PB11
2012-09-28 05:00:15	VR2W-105217	A69-1601-6497
2012-09-28 05:04:29	VR2W-105217	A69-1601-6497
2012-09-28 05:08:05	VR2W-105217	A69-1601-6497
2012-09-28 05:16:43	VR2W-105217	A69-1601-6497
2012-09-28 05:34:27	VR2W-105217	A69-1601-6497
2012-09-28 05:38:42	VR2W-105217	A69-1601-6497
2012-09-28 05:42:19	VR2W-105217	A69-1601-6497
2012-09-28 05:46:18	VR2W-105217	A69-1601-6497
2012-09-28 05:55:34	VR2W-105216	A69-1601-6497					PB9
2012-09-28 05:55:35	VR2W-105217	A69-1601-6497
2012-09-28 06:03:20	VR2W-105217	A69-1601-6497
2012-09-28 06:33:40	VR2W-105217	A69-1601-6497
2012-09-28 07:22:32	VR2W-105217	A69-1601-6497
2012-09-28 07:40:17	VR2W-105217	A69-1601-6497
2012-09-28 08:08:55	VR2W-105217	A69-1601-6497
2012-09-28 08:12:52	VR2W-105217	A69-1601-6497
2012-09-28 08:17:30	VR2W-105217	A69-1601-6497
2012-09-28 08:37:41	VR2W-105217	A69-1601-6497
2012-09-28 09:28:34	VR2W-105217	A69-1601-6497
2012-09-28 09:36:49	VR2W-105217	A69-1601-6497
2012-09-28 10:08:23	VR2W-105217	A69-1601-6497
2012-09-28 10:12:56	VR2W-105217	A69-1601-6497
2012-09-28 10:17:08	VR2W-105217	A69-1601-6497
2012-09-28 10:20:39	VR2W-105217	A69-1601-6497
2012-09-28 10:24:27	VR2W-105217	A69-1601-6497
2012-09-28 10:28:49	VR2W-105217	A69-1601-6497
2012-09-28 10:32:38	VR2W-105217	A69-1601-6497
2012-09-28 10:49:40	VR2W-105217	A69-1601-6497
2012-09-28 10:53:11	VR2W-105217	A69-1601-6497
2012-09-28 11:05:06	VR2W-105217	A69-1601-6497
2012-09-28 11:09:26	VR2W-105217	A69-1601-6497
2012-09-28 11:13:12	VR2W-105217	A69-1601-6497
2012-09-28 11:21:11	VR2W-105217	A69-1601-6497
2012-09-28 11:28:44	VR2W-105217	A69-1601-6497
2012-09-28 11:32:18	VR2W-105217	A69-1601-6497
2012-09-28 11:36:13	VR2W-105217	A69-1601-6497
2012-09-28 11:40:47	VR2W-105217	A69-1601-6497
2012-09-28 11:48:39	VR2W-105217	A69-1601-6497
2012-09-28 11:57:22	VR2W-105217	A69-1601-6497
2012-09-28 12:01:55	VR2W-105217	A69-1601-6497
2012-09-28 13:01:30	VR2W-105218	A69-1601-6497					PB11
2012-09-28 13:04:39	VR2W-105217	A69-1601-6497
2012-09-28 13:16:22	VR2W-105217	A69-1601-6497
2012-09-28 13:20:14	VR2W-105217	A69-1601-6497
2012-09-28 13:24:44	VR2W-105217	A69-1601-6497
2012-09-28 13:28:51	VR2W-105217	A69-1601-6497
2012-09-28 13:32:10	VR2W-105217	A69-1601-6497
2012-09-28 14:03:09	VR2W-105217	A69-1601-6497
2012-09-28 14:06:39	VR2W-105217	A69-1601-6497
2012-09-28 14:18:22	VR2W-105217	A69-1601-6497
2012-09-28 17:33:07	VR2W-105217	A69-1601-6497
2012-09-28 19:35:34	VR2W-105218	A69-1601-6497					PB11
2012-09-28 20:16:19	VR2W-105217	A69-1601-6497
2012-09-28 20:20:40	VR2W-105217	A69-1601-6497
2012-09-28 20:28:51	VR2W-105217	A69-1601-6497
2012-09-28 20:41:09	VR2W-105217	A69-1601-6497
2012-09-28 20:45:55	VR2W-105217	A69-1601-6497
2012-09-28 20:50:34	VR2W-105217	A69-1601-6497
2012-09-28 20:54:58	VR2W-105217	A69-1601-6497
2012-09-28 21:20:02	VR2W-105217	A69-1601-6497
2012-09-28 21:40:47	VR2W-105217	A69-1601-6497
2012-09-28 22:07:44	VR2W-105217	A69-1601-6497
2012-09-28 22:46:02	VR2W-105217	A69-1601-6497
2012-09-28 23:07:26	VR2W-105217	A69-1601-6497
2012-09-28 23:16:29	VR2W-105217	A69-1601-6497
2012-09-28 23:32:53	VR2W-105217	A69-1601-6497
2012-09-28 23:51:19	VR2W-105217	A69-1601-6497
2012-09-28 23:55:52	VR2W-105217	A69-1601-6497
2012-09-29 00:11:38	VR2W-105217	A69-1601-6497
2012-09-29 00:15:34	VR2W-105218	A69-1601-6497					PB11
2012-09-29 00:39:36	VR2W-105218	A69-1601-6497					PB11
2012-09-29 01:03:53	VR2W-105217	A69-1601-6497
2012-09-29 01:24:53	VR2W-105218	A69-1601-6497					PB11
2012-09-29 01:28:09	VR2W-105217	A69-1601-6497
2012-09-29 01:31:54	VR2W-105217	A69-1601-6497
2012-09-29 02:09:50	VR2W-105217	A69-1601-6497
2012-09-29 02:19:33	VR2W-105217	A69-1601-6497
2012-09-29 02:48:15	VR2W-105217	A69-1601-6497
2012-09-29 02:52:26	VR2W-105217	A69-1601-6497
2012-09-29 03:03:50	VR2W-105216	A69-1601-6497					PB9
2012-09-29 03:07:23	VR2W-105217	A69-1601-6497
2012-09-29 03:15:40	VR2W-105217	A69-1601-6497
2012-09-29 03:19:38	VR2W-105217	A69-1601-6497
2012-09-29 03:24:21	VR2W-105217	A69-1601-6497
2012-09-29 03:36:25	VR2W-105217	A69-1601-6497
2012-09-29 03:43:51	VR2W-105217	A69-1601-6497
2012-09-29 03:59:18	VR2W-105217	A69-1601-6497
2012-09-29 04:07:06	VR2W-105217	A69-1601-6497
2012-09-29 04:29:16	VR2W-105216	A69-1601-6497					PB9
2012-09-29 04:29:16	VR2W-105217	A69-1601-6497
2012-09-29 04:33:44	VR2W-105217	A69-1601-6497
2012-09-29 04:47:21	VR2W-105217	A69-1601-6497
2012-09-29 04:47:35	VR2W-105218	A69-1601-6497					PB11
2012-09-29 05:39:04	VR2W-105217	A69-1601-6497
2012-09-29 05:43:17	VR2W-105217	A69-1601-6497
2012-09-29 05:50:42	VR2W-105217	A69-1601-6497
2012-09-29 05:59:14	VR2W-105217	A69-1601-6497
2012-09-29 06:13:49	VR2W-105216	A69-1601-6497					PB9
2012-09-29 06:13:50	VR2W-105217	A69-1601-6497
2012-09-29 06:18:37	VR2W-105217	A69-1601-6497
2012-09-29 06:31:45	VR2W-105217	A69-1601-6497
2012-09-29 06:45:40	VR2W-105217	A69-1601-6497
2012-09-29 06:49:39	VR2W-105217	A69-1601-6497
2012-09-29 06:59:01	VR2W-105217	A69-1601-6497
2012-09-29 07:07:05	VR2W-105217	A69-1601-6497
2012-09-29 07:11:21	VR2W-105217	A69-1601-6497
2012-09-29 07:14:58	VR2W-105217	A69-1601-6497
2012-09-29 07:32:48	VR2W-105217	A69-1601-6497
2012-09-29 07:36:42	VR2W-105216	A69-1601-6497					PB9
2012-09-29 07:36:42	VR2W-105217	A69-1601-6497
2012-09-29 07:41:18	VR2W-105217	A69-1601-6497
2012-09-29 07:45:33	VR2W-105217	A69-1601-6497
2012-09-29 07:58:03	VR2W-105217	A69-1601-6497
2012-09-29 08:02:49	VR2W-105217	A69-1601-6497
2012-09-29 08:11:46	VR2W-105217	A69-1601-6497
2012-09-29 08:15:31	VR2W-105217	A69-1601-6497
2012-09-29 08:34:03	VR2W-105217	A69-1601-6497
2012-09-29 08:37:21	VR2W-105217	A69-1601-6497
2012-09-29 09:17:39	VR2W-105217	A69-1601-6497
2012-09-29 09:30:53	VR2W-105217	A69-1601-6497
2012-09-29 09:54:41	VR2W-105217	A69-1601-6497
2012-09-29 10:02:21	VR2W-105216	A69-1601-6497					PB9
2012-09-29 10:02:22	VR2W-105217	A69-1601-6497
2012-09-29 10:10:22	VR2W-105217	A69-1601-6497
2012-09-29 10:13:59	VR2W-105217	A69-1601-6497
2012-09-29 10:17:59	VR2W-105217	A69-1601-6497
2012-09-29 10:27:21	VR2W-105217	A69-1601-6497
2012-09-29 10:31:40	VR2W-105217	A69-1601-6497
2012-09-29 10:35:24	VR2W-105217	A69-1601-6497
2012-09-29 10:39:37	VR2W-105217	A69-1601-6497
2012-09-29 10:51:37	VR2W-105217	A69-1601-6497
2012-09-29 10:55:48	VR2W-105216	A69-1601-6497					PB9
2012-09-29 10:55:49	VR2W-105217	A69-1601-6497
2012-09-29 10:59:18	VR2W-105217	A69-1601-6497
2012-09-29 11:03:02	VR2W-105217	A69-1601-6497
2012-09-29 11:10:51	VR2W-105217	A69-1601-6497
2012-09-29 11:14:46	VR2W-105217	A69-1601-6497
2012-09-29 11:19:22	VR2W-105217	A69-1601-6497
2012-09-29 11:23:39	VR2W-105217	A69-1601-6497
2012-09-29 11:27:19	VR2W-105217	A69-1601-6497
2012-09-29 11:34:42	VR2W-105217	A69-1601-6497
2012-09-29 11:41:29	VR2W-105217	A69-1601-6497
2012-09-29 11:45:09	VR2W-105217	A69-1601-6497
2012-09-29 11:49:14	VR2W-105217	A69-1601-6497
2012-09-29 11:52:31	VR2W-105217	A69-1601-6497
2012-09-29 11:59:17	VR2W-105217	A69-1601-6497
2012-09-29 12:02:55	VR2W-105217	A69-1601-6497
2012-09-29 12:16:28	VR2W-105217	A69-1601-6497
2012-09-29 12:21:01	VR2W-105217	A69-1601-6497
2012-09-29 12:28:41	VR2W-105217	A69-1601-6497
2012-09-29 12:32:23	VR2W-105217	A69-1601-6497
2012-09-29 12:40:00	VR2W-105217	A69-1601-6497
2012-09-29 12:43:40	VR2W-105217	A69-1601-6497
2012-09-29 12:47:47	VR2W-105217	A69-1601-6497
2012-09-29 12:51:05	VR2W-105217	A69-1601-6497
2012-09-29 12:57:58	VR2W-105217	A69-1601-6497
2012-09-29 13:01:45	VR2W-105217	A69-1601-6497
2012-09-29 13:06:06	VR2W-105217	A69-1601-6497
2012-09-29 14:06:23	VR2W-105217	A69-1601-6497
2012-09-29 14:22:40	VR2W-105217	A69-1601-6497
2012-09-29 14:26:36	VR2W-105217	A69-1601-6497
2012-09-29 14:31:12	VR2W-105217	A69-1601-6497
2012-09-29 14:35:32	VR2W-105217	A69-1601-6497
2012-09-29 14:39:17	VR2W-105217	A69-1601-6497
2012-09-29 14:47:10	VR2W-105217	A69-1601-6497
2012-09-29 14:51:12	VR2W-105217	A69-1601-6497
2012-09-29 15:00:45	VR2W-105217	A69-1601-6497
2012-09-29 15:26:46	VR2W-105217	A69-1601-6497
2012-09-29 15:38:52	VR2W-105217	A69-1601-6497
2012-09-29 15:51:05	VR2W-105217	A69-1601-6497
2012-09-29 16:20:03	VR2W-105217	A69-1601-6497
2012-09-29 16:27:30	VR2W-105217	A69-1601-6497
2012-09-29 16:58:14	VR2W-105217	A69-1601-6497
2012-09-29 17:45:47	VR2W-105217	A69-1601-6497
2012-09-29 17:49:19	VR2W-105217	A69-1601-6497
2012-09-29 18:28:32	VR2W-105217	A69-1601-6497
2012-09-29 18:45:36	VR2W-105217	A69-1601-6497
2012-09-29 18:50:20	VR2W-105217	A69-1601-6497
2012-09-29 18:59:13	VR2W-105217	A69-1601-6497
2012-09-29 19:07:03	VR2W-105217	A69-1601-6497
2012-09-29 19:10:25	VR2W-105217	A69-1601-6497
2012-09-29 19:13:55	VR2W-105217	A69-1601-6497
2012-09-29 19:25:45	VR2W-105217	A69-1601-6497
2012-09-29 19:29:58	VR2W-105217	A69-1601-6497
2012-09-29 19:37:23	VR2W-105217	A69-1601-6497
2012-09-29 19:41:54	VR2W-105217	A69-1601-6497
2012-09-29 19:46:15	VR2W-105218	A69-1601-6497					PB11
2012-09-29 20:09:43	VR2W-105217	A69-1601-6497
2012-09-29 20:25:04	VR2W-105217	A69-1601-6497
2012-09-29 20:28:26	VR2W-105217	A69-1601-6497
2012-09-29 20:31:57	VR2W-105217	A69-1601-6497
2012-09-29 20:40:02	VR2W-105217	A69-1601-6497
2012-09-29 21:20:03	VR2W-105217	A69-1601-6497
2012-09-29 21:20:17	VR2W-105218	A69-1601-6497					PB11
2012-09-29 21:29:23	VR2W-105217	A69-1601-6497
2012-09-29 22:00:48	VR2W-105217	A69-1601-6497
2012-09-29 22:01:02	VR2W-105218	A69-1601-6497					PB11
2012-09-29 22:05:38	VR2W-105217	A69-1601-6497
2012-09-29 22:10:39	VR2W-105218	A69-1601-6497					PB11
2012-09-29 22:27:59	VR2W-105217	A69-1601-6497
2012-09-29 22:32:16	VR2W-105217	A69-1601-6497
2012-09-29 23:28:54	VR2W-105217	A69-1601-6497
2012-09-29 23:35:47	VR2W-105217	A69-1601-6497
2012-09-29 23:43:55	VR2W-105217	A69-1601-6497
2012-09-30 00:04:11	VR2W-105217	A69-1601-6497
2012-09-30 00:08:43	VR2W-105217	A69-1601-6497
2012-09-30 00:13:09	VR2W-105218	A69-1601-6497					PB11
2012-09-30 00:16:24	VR2W-105217	A69-1601-6497
2012-09-30 00:27:58	VR2W-105216	A69-1601-6497					PB9
2012-09-30 00:27:58	VR2W-105217	A69-1601-6497
2012-09-30 00:28:13	VR2W-105218	A69-1601-6497					PB11
2012-09-30 00:36:34	VR2W-105217	A69-1601-6497
2012-09-30 00:44:51	VR2W-105217	A69-1601-6497
2012-09-30 00:57:02	VR2W-105217	A69-1601-6497
2012-09-30 01:00:43	VR2W-105217	A69-1601-6497
2012-09-30 01:04:52	VR2W-105216	A69-1601-6497					PB9
2012-09-30 01:04:52	VR2W-105217	A69-1601-6497
2012-09-30 01:05:07	VR2W-105218	A69-1601-6497					PB11
2012-09-30 01:08:17	VR2W-105217	A69-1601-6497
2012-09-30 01:11:51	VR2W-105217	A69-1601-6497
[truncated: 1,585 more rows]
