# Supplementary material for: Simulated Macro-Algal Outbreak Triggers a Large-Scale Response on Coral Reefs
Source: PLoS One. 2015 Jul 14;10(7):e0132895. doi: 10.1371/journal.pone.0132895 (PMC4501832; doi:10.1371/journal.pone.0132895)
Supplement: S1 Dataset — Data has been separated into three sub-folders; video data, visual transect data and individual fishes’ acoustic detection data. (ZIP) [file pone.0132895.s001.zip › Raw Data/Spatial/Siganid/6498TSV.csv]

Date and Time (UTC)	Receiver	Transmitter	Transmitter Name	Transmitter Serial	Sensor Value	Sensor Unit	Station Name	Latitude	Longitude
2012-09-11 23:42:19	VR2W-105216	A69-1601-6498					PB9
2012-09-11 23:52:50	VR2W-105214	A69-1601-6498
2012-09-11 23:54:25	VR2W-105216	A69-1601-6498					PB9
2012-09-11 23:57:52	VR2W-105217	A69-1601-6498
2012-09-12 00:05:30	VR2W-105218	A69-1601-6498					PB11
2012-09-12 00:10:03	VR2W-105218	A69-1601-6498					PB11
2012-09-12 00:11:13	VR2W-105219	A69-1601-6498
2012-09-12 00:17:35	VR2W-105217	A69-1601-6498
2012-09-12 00:17:47	VR2W-105218	A69-1601-6498					PB11
2012-09-12 00:21:24	VR2W-105217	A69-1601-6498
2012-09-12 00:21:37	VR2W-105218	A69-1601-6498					PB11
2012-09-12 00:25:50	VR2W-105217	A69-1601-6498
2012-09-12 00:30:00	VR2W-105218	A69-1601-6498					PB11
2012-09-12 00:43:05	VR2W-105217	A69-1601-6498
2012-09-12 00:43:17	VR2W-105218	A69-1601-6498					PB11
2012-09-12 00:53:38	VR2W-105218	A69-1601-6498					PB11
2012-09-12 01:02:24	VR2W-105218	A69-1601-6498					PB11
2012-09-12 01:06:52	VR2W-105217	A69-1601-6498
2012-09-12 01:24:58	VR2W-105218	A69-1601-6498					PB11
2012-09-12 01:33:28	VR2W-105218	A69-1601-6498					PB11
2012-09-12 01:38:19	VR2W-105218	A69-1601-6498					PB11
2012-09-12 01:43:07	VR2W-105218	A69-1601-6498					PB11
2012-09-12 01:47:51	VR2W-105218	A69-1601-6498					PB11
2012-09-12 01:52:25	VR2W-105218	A69-1601-6498					PB11
2012-09-12 01:56:40	VR2W-105218	A69-1601-6498					PB11
2012-09-12 02:00:17	VR2W-105218	A69-1601-6498					PB11
2012-09-12 02:04:04	VR2W-105217	A69-1601-6498
2012-09-12 02:13:28	VR2W-105217	A69-1601-6498
2012-09-12 02:13:41	VR2W-105218	A69-1601-6498					PB11
2012-09-12 02:17:51	VR2W-105217	A69-1601-6498
2012-09-12 02:26:17	VR2W-105217	A69-1601-6498
2012-09-12 02:26:29	VR2W-105218	A69-1601-6498					PB11
2012-09-12 02:34:11	VR2W-105218	A69-1601-6498					PB11
2012-09-12 02:42:04	VR2W-105217	A69-1601-6498
2012-09-12 02:42:17	VR2W-105218	A69-1601-6498					PB11
2012-09-12 02:53:48	VR2W-105217	A69-1601-6498
2012-09-12 02:57:56	VR2W-105217	A69-1601-6498
2012-09-12 03:01:21	VR2W-105217	A69-1601-6498
2012-09-12 03:13:32	VR2W-105217	A69-1601-6498
2012-09-12 03:13:45	VR2W-105218	A69-1601-6498					PB11
2012-09-12 03:17:58	VR2W-105217	A69-1601-6498
2012-09-12 03:18:11	VR2W-105218	A69-1601-6498					PB11
2012-09-12 03:21:55	VR2W-105216	A69-1601-6498					PB9
2012-09-12 03:21:58	VR2W-105217	A69-1601-6498
2012-09-12 03:22:10	VR2W-105218	A69-1601-6498					PB11
2012-09-12 03:35:39	VR2W-105216	A69-1601-6498					PB9
2012-09-12 03:35:41	VR2W-105217	A69-1601-6498
2012-09-12 03:39:30	VR2W-105217	A69-1601-6498
2012-09-12 03:44:06	VR2W-105218	A69-1601-6498					PB11
2012-09-12 04:11:55	VR2W-105218	A69-1601-6498					PB11
2012-09-12 04:15:52	VR2W-105217	A69-1601-6498
2012-09-12 04:16:04	VR2W-105218	A69-1601-6498					PB11
2012-09-12 04:24:15	VR2W-105219	A69-1601-6498
2012-09-12 04:32:59	VR2W-105219	A69-1601-6498
2012-09-12 05:04:16	VR2W-105219	A69-1601-6498
2012-09-12 05:10:07	VR2W-105218	A69-1601-6498					PB11
2012-09-12 05:14:06	VR2W-105218	A69-1601-6498					PB11
2012-09-12 05:18:50	VR2W-105218	A69-1601-6498					PB11
2012-09-12 05:31:16	VR2W-105217	A69-1601-6498
2012-09-12 05:31:29	VR2W-105218	A69-1601-6498					PB11
2012-09-12 05:35:30	VR2W-105217	A69-1601-6498
2012-09-12 05:35:42	VR2W-105218	A69-1601-6498					PB11
2012-09-12 05:43:00	VR2W-105217	A69-1601-6498
2012-09-12 05:55:46	VR2W-105217	A69-1601-6498
2012-09-12 06:00:09	VR2W-105217	A69-1601-6498
2012-09-12 06:04:02	VR2W-105217	A69-1601-6498
2012-09-12 06:12:47	VR2W-105217	A69-1601-6498
2012-09-12 06:16:19	VR2W-105217	A69-1601-6498
2012-09-12 06:16:32	VR2W-105218	A69-1601-6498					PB11
2012-09-12 06:20:10	VR2W-105217	A69-1601-6498
2012-09-12 06:24:37	VR2W-105217	A69-1601-6498
2012-09-12 06:33:25	VR2W-105217	A69-1601-6498
2012-09-12 06:50:07	VR2W-105217	A69-1601-6498
2012-09-12 06:57:24	VR2W-105217	A69-1601-6498
2012-09-12 07:01:56	VR2W-105218	A69-1601-6498					PB11
2012-09-12 07:05:31	VR2W-105217	A69-1601-6498
2012-09-12 07:05:43	VR2W-105218	A69-1601-6498					PB11
2012-09-12 07:09:51	VR2W-105217	A69-1601-6498
2012-09-12 07:10:03	VR2W-105218	A69-1601-6498					PB11
2012-09-12 07:22:02	VR2W-105218	A69-1601-6498					PB11
2012-09-12 07:26:28	VR2W-105218	A69-1601-6498					PB11
2012-09-12 07:30:25	VR2W-105218	A69-1601-6498					PB11
2012-09-12 07:43:45	VR2W-105218	A69-1601-6498					PB11
2012-09-12 07:46:54	VR2W-105217	A69-1601-6498
2012-09-12 07:50:23	VR2W-105217	A69-1601-6498
2012-09-12 08:02:16	VR2W-105218	A69-1601-6498					PB11
2012-09-12 08:06:19	VR2W-105218	A69-1601-6498					PB11
2012-09-12 08:09:33	VR2W-105218	A69-1601-6498					PB11
2012-09-12 08:12:47	VR2W-105218	A69-1601-6498					PB11
2012-09-12 08:16:01	VR2W-105218	A69-1601-6498					PB11
2012-09-12 08:19:15	VR2W-105218	A69-1601-6498					PB11
2012-09-12 08:29:00	VR2W-105217	A69-1601-6498
2012-09-12 08:58:56	VR2W-105218	A69-1601-6498					PB11
2012-09-12 09:17:33	VR2W-105217	A69-1601-6498
2012-09-12 11:47:05	VR2W-105217	A69-1601-6498
2012-09-12 11:50:50	VR2W-105217	A69-1601-6498
2012-09-12 11:55:07	VR2W-105217	A69-1601-6498
2012-09-12 11:58:48	VR2W-105217	A69-1601-6498
2012-09-12 12:02:57	VR2W-105217	A69-1601-6498
2012-09-12 12:06:21	VR2W-105217	A69-1601-6498
2012-09-12 12:09:55	VR2W-105217	A69-1601-6498
2012-09-12 12:22:46	VR2W-105217	A69-1601-6498
2012-09-12 19:23:01	VR2W-105218	A69-1601-6498					PB11
2012-09-12 19:34:15	VR2W-105218	A69-1601-6498					PB11
2012-09-12 19:44:30	VR2W-105217	A69-1601-6498
2012-09-12 19:52:01	VR2W-105217	A69-1601-6498
2012-09-12 20:07:47	VR2W-105217	A69-1601-6498
2012-09-12 20:43:18	VR2W-105219	A69-1601-6498
2012-09-12 20:51:34	VR2W-105218	A69-1601-6498					PB11
2012-09-12 20:56:01	VR2W-105218	A69-1601-6498					PB11
2012-09-12 20:59:47	VR2W-105217	A69-1601-6498
2012-09-12 21:00:00	VR2W-105218	A69-1601-6498					PB11
2012-09-12 21:25:13	VR2W-105218	A69-1601-6498					PB11
2012-09-12 21:29:12	VR2W-105218	A69-1601-6498					PB11
2012-09-12 21:43:46	VR2W-105219	A69-1601-6498
2012-09-12 21:46:52	VR2W-105220	A69-1601-6498
2012-09-12 21:47:14	VR2W-105219	A69-1601-6498
2012-09-12 21:48:43	VR2W-105221	A69-1601-6498
2012-09-12 22:11:02	VR2W-105219	A69-1601-6498
2012-09-12 22:31:31	VR2W-105221	A69-1601-6498
2012-09-12 22:51:04	VR2W-105219	A69-1601-6498
2012-09-12 23:01:01	VR2W-105217	A69-1601-6498
2012-09-12 23:12:37	VR2W-105218	A69-1601-6498					PB11
2012-09-12 23:16:50	VR2W-105218	A69-1601-6498					PB11
2012-09-12 23:24:01	VR2W-105217	A69-1601-6498
2012-09-12 23:28:30	VR2W-105217	A69-1601-6498
2012-09-12 23:32:35	VR2W-105217	A69-1601-6498
2012-09-12 23:46:26	VR2W-105217	A69-1601-6498
2012-09-12 23:46:38	VR2W-105218	A69-1601-6498					PB11
2012-09-12 23:52:03	VR2W-105219	A69-1601-6498
2012-09-12 23:55:38	VR2W-105219	A69-1601-6498
2012-09-12 23:58:24	VR2W-105218	A69-1601-6498					PB11
2012-09-12 23:59:12	VR2W-105220	A69-1601-6498
2012-09-12 23:59:34	VR2W-105219	A69-1601-6498
2012-09-13 00:03:51	VR2W-105220	A69-1601-6498
2012-09-13 00:14:59	VR2W-105221	A69-1601-6498
2012-09-13 00:19:22	VR2W-105221	A69-1601-6498
2012-09-13 00:23:14	VR2W-105221	A69-1601-6498
2012-09-13 00:31:33	VR2W-105222	A69-1601-6498
2012-09-13 00:31:53	VR2W-105221	A69-1601-6498
2012-09-13 00:40:42	VR2W-105220	A69-1601-6498
2012-09-13 00:53:49	VR2W-105219	A69-1601-6498
2012-09-13 01:00:11	VR2W-105217	A69-1601-6498
2012-09-13 01:10:20	VR2W-105217	A69-1601-6498
2012-09-13 01:18:36	VR2W-105218	A69-1601-6498					PB11
2012-09-13 01:22:19	VR2W-105218	A69-1601-6498					PB11
2012-09-13 01:26:31	VR2W-105218	A69-1601-6498					PB11
2012-09-13 01:30:03	VR2W-105218	A69-1601-6498					PB11
2012-09-13 01:31:13	VR2W-105219	A69-1601-6498
2012-09-13 01:33:51	VR2W-105218	A69-1601-6498					PB11
2012-09-13 01:38:16	VR2W-105218	A69-1601-6498					PB11
2012-09-13 01:42:11	VR2W-105218	A69-1601-6498					PB11
2012-09-13 01:46:49	VR2W-105218	A69-1601-6498					PB11
2012-09-13 01:47:59	VR2W-105219	A69-1601-6498
2012-09-13 01:55:49	VR2W-105220	A69-1601-6498
2012-09-13 01:58:02	VR2W-105222	A69-1601-6498
2012-09-13 01:58:23	VR2W-105221	A69-1601-6498
2012-09-13 02:00:35	VR2W-105219	A69-1601-6498
2012-09-13 02:02:21	VR2W-105221	A69-1601-6498
2012-09-13 02:09:15	VR2W-105219	A69-1601-6498
2012-09-13 02:11:33	VR2W-105221	A69-1601-6498
2012-09-13 02:24:38	VR2W-105219	A69-1601-6498
2012-09-13 02:31:14	VR2W-105218	A69-1601-6498					PB11
2012-09-13 02:32:24	VR2W-105219	A69-1601-6498
2012-09-13 02:34:32	VR2W-105218	A69-1601-6498					PB11
2012-09-13 02:41:29	VR2W-105218	A69-1601-6498					PB11
2012-09-13 02:45:10	VR2W-105217	A69-1601-6498
2012-09-13 02:54:10	VR2W-105218	A69-1601-6498					PB11
2012-09-13 02:57:44	VR2W-105218	A69-1601-6498					PB11
2012-09-13 03:01:40	VR2W-105218	A69-1601-6498					PB11
2012-09-13 03:06:17	VR2W-105218	A69-1601-6498					PB11
2012-09-13 03:10:37	VR2W-105218	A69-1601-6498					PB11
2012-09-13 03:14:25	VR2W-105218	A69-1601-6498					PB11
2012-09-13 03:18:48	VR2W-105218	A69-1601-6498					PB11
2012-09-13 03:23:50	VR2W-105219	A69-1601-6498
2012-09-13 03:27:09	VR2W-105218	A69-1601-6498					PB11
2012-09-13 03:28:19	VR2W-105219	A69-1601-6498
2012-09-13 03:31:14	VR2W-105218	A69-1601-6498					PB11
2012-09-13 03:34:31	VR2W-105218	A69-1601-6498					PB11
2012-09-13 03:37:52	VR2W-105218	A69-1601-6498					PB11
2012-09-13 03:41:20	VR2W-105218	A69-1601-6498					PB11
2012-09-13 03:42:30	VR2W-105219	A69-1601-6498
2012-09-13 03:45:03	VR2W-105218	A69-1601-6498					PB11
2012-09-13 03:46:13	VR2W-105219	A69-1601-6498
2012-09-13 03:49:15	VR2W-105218	A69-1601-6498					PB11
2012-09-13 03:52:47	VR2W-105218	A69-1601-6498					PB11
2012-09-13 03:56:37	VR2W-105218	A69-1601-6498					PB11
2012-09-13 03:57:47	VR2W-105219	A69-1601-6498
2012-09-13 04:06:11	VR2W-105219	A69-1601-6498
2012-09-13 04:09:43	VR2W-105218	A69-1601-6498					PB11
2012-09-13 04:10:54	VR2W-105219	A69-1601-6498
2012-09-13 04:15:26	VR2W-105219	A69-1601-6498
2012-09-13 04:19:37	VR2W-105219	A69-1601-6498
2012-09-13 04:23:06	VR2W-105219	A69-1601-6498
2012-09-13 04:26:50	VR2W-105219	A69-1601-6498
2012-09-13 04:31:05	VR2W-105219	A69-1601-6498
2012-09-13 04:34:41	VR2W-105219	A69-1601-6498
2012-09-13 04:38:41	VR2W-105219	A69-1601-6498
2012-09-13 04:43:07	VR2W-105220	A69-1601-6498
2012-09-13 04:43:28	VR2W-105219	A69-1601-6498
2012-09-13 04:56:13	VR2W-105220	A69-1601-6498
2012-09-13 04:56:34	VR2W-105219	A69-1601-6498
2012-09-13 05:01:00	VR2W-105220	A69-1601-6498
2012-09-13 05:10:05	VR2W-105220	A69-1601-6498
2012-09-13 05:14:03	VR2W-105220	A69-1601-6498
2012-09-13 05:23:17	VR2W-105220	A69-1601-6498
2012-09-13 05:31:15	VR2W-105219	A69-1601-6498
2012-09-13 05:33:43	VR2W-105218	A69-1601-6498					PB11
2012-09-13 05:37:34	VR2W-105217	A69-1601-6498
2012-09-13 05:41:01	VR2W-105218	A69-1601-6498					PB11
2012-09-13 05:43:34	VR2W-105215	A69-1601-6498
2012-09-13 05:44:03	VR2W-105217	A69-1601-6498
2012-09-13 05:44:15	VR2W-105218	A69-1601-6498					PB11
2012-09-13 05:47:18	VR2W-105217	A69-1601-6498
2012-09-13 05:47:30	VR2W-105218	A69-1601-6498					PB11
2012-09-13 05:50:35	VR2W-105217	A69-1601-6498
2012-09-13 06:01:02	VR2W-105217	A69-1601-6498
2012-09-13 06:05:09	VR2W-105217	A69-1601-6498
2012-09-13 06:15:37	VR2W-105216	A69-1601-6498					PB9
2012-09-13 06:15:39	VR2W-105217	A69-1601-6498
2012-09-13 06:19:49	VR2W-105217	A69-1601-6498
2012-09-13 06:23:17	VR2W-105217	A69-1601-6498
2012-09-13 07:14:09	VR2W-105219	A69-1601-6498
2012-09-13 07:18:44	VR2W-105219	A69-1601-6498
2012-09-13 07:23:02	VR2W-105219	A69-1601-6498
2012-09-13 07:25:20	VR2W-105217	A69-1601-6498
2012-09-13 07:25:33	VR2W-105218	A69-1601-6498					PB11
2012-09-13 07:29:29	VR2W-105217	A69-1601-6498
2012-09-13 07:36:31	VR2W-105217	A69-1601-6498
2012-09-13 07:45:28	VR2W-105218	A69-1601-6498					PB11
2012-09-13 07:58:15	VR2W-105218	A69-1601-6498					PB11
2012-09-13 08:02:39	VR2W-105218	A69-1601-6498					PB11
2012-09-13 08:06:18	VR2W-105216	A69-1601-6498					PB9
2012-09-13 08:06:21	VR2W-105217	A69-1601-6498
2012-09-13 08:06:33	VR2W-105218	A69-1601-6498					PB11
2012-09-13 08:10:56	VR2W-105217	A69-1601-6498
2012-09-13 08:15:14	VR2W-105217	A69-1601-6498
2012-09-13 08:18:57	VR2W-105217	A69-1601-6498
2012-09-13 08:34:47	VR2W-105217	A69-1601-6498
2012-09-13 08:38:36	VR2W-105217	A69-1601-6498
2012-09-13 08:51:25	VR2W-105217	A69-1601-6498
2012-09-13 08:59:08	VR2W-105217	A69-1601-6498
2012-09-13 09:02:56	VR2W-105217	A69-1601-6498
2012-09-13 09:07:20	VR2W-105217	A69-1601-6498
2012-09-13 09:11:13	VR2W-105217	A69-1601-6498
2012-09-13 09:20:02	VR2W-105217	A69-1601-6498
2012-09-13 09:23:39	VR2W-105217	A69-1601-6498
2012-09-13 09:32:23	VR2W-105217	A69-1601-6498
2012-09-13 09:49:27	VR2W-105217	A69-1601-6498
2012-09-13 09:57:36	VR2W-105217	A69-1601-6498
2012-09-13 10:01:26	VR2W-105217	A69-1601-6498
2012-09-13 10:05:52	VR2W-105217	A69-1601-6498
2012-09-13 10:50:06	VR2W-105217	A69-1601-6498
2012-09-13 11:22:20	VR2W-105217	A69-1601-6498
2012-09-13 11:44:56	VR2W-105217	A69-1601-6498
2012-09-13 11:58:39	VR2W-105217	A69-1601-6498
2012-09-13 12:12:18	VR2W-105217	A69-1601-6498
2012-09-13 13:04:18	VR2W-105217	A69-1601-6498
2012-09-13 13:19:53	VR2W-105217	A69-1601-6498
2012-09-13 19:57:30	VR2W-105217	A69-1601-6498
2012-09-13 20:21:34	VR2W-105218	A69-1601-6498					PB11
2012-09-13 20:26:04	VR2W-105218	A69-1601-6498					PB11
2012-09-13 20:31:19	VR2W-105219	A69-1601-6498
2012-09-13 20:34:37	VR2W-105219	A69-1601-6498
2012-09-13 20:37:39	VR2W-105220	A69-1601-6498
2012-09-13 20:38:00	VR2W-105219	A69-1601-6498
2012-09-13 20:41:32	VR2W-105219	A69-1601-6498
2012-09-13 20:45:22	VR2W-105219	A69-1601-6498
2012-09-13 20:49:50	VR2W-105219	A69-1601-6498
2012-09-13 20:53:51	VR2W-105219	A69-1601-6498
2012-09-13 20:57:30	VR2W-105218	A69-1601-6498					PB11
2012-09-13 21:02:02	VR2W-105217	A69-1601-6498
2012-09-13 21:06:39	VR2W-105217	A69-1601-6498
2012-09-13 21:14:55	VR2W-105218	A69-1601-6498					PB11
2012-09-13 21:29:05	VR2W-105221	A69-1601-6498
2012-09-13 21:34:10	VR2W-105220	A69-1601-6498
2012-09-13 21:38:49	VR2W-105221	A69-1601-6498
2012-09-13 21:42:07	VR2W-105221	A69-1601-6498
2012-09-13 21:50:53	VR2W-105220	A69-1601-6498
2012-09-13 22:03:11	VR2W-105220	A69-1601-6498
2012-09-13 22:03:33	VR2W-105219	A69-1601-6498
2012-09-13 22:07:11	VR2W-105218	A69-1601-6498					PB11
2012-09-13 22:08:21	VR2W-105219	A69-1601-6498
2012-09-13 22:11:41	VR2W-105217	A69-1601-6498
2012-09-13 22:11:54	VR2W-105218	A69-1601-6498					PB11
2012-09-13 22:29:17	VR2W-105219	A69-1601-6498
2012-09-13 22:32:38	VR2W-105218	A69-1601-6498					PB11
2012-09-13 22:33:49	VR2W-105219	A69-1601-6498
2012-09-13 22:37:38	VR2W-105220	A69-1601-6498
2012-09-13 22:41:04	VR2W-105220	A69-1601-6498
2012-09-13 22:48:53	VR2W-105220	A69-1601-6498
2012-09-13 22:57:40	VR2W-105221	A69-1601-6498
2012-09-13 23:10:04	VR2W-105221	A69-1601-6498
2012-09-13 23:11:55	VR2W-105220	A69-1601-6498
2012-09-13 23:16:00	VR2W-105219	A69-1601-6498
2012-09-13 23:18:50	VR2W-105217	A69-1601-6498
2012-09-13 23:34:48	VR2W-105217	A69-1601-6498
2012-09-13 23:45:08	VR2W-105218	A69-1601-6498					PB11
2012-09-13 23:54:18	VR2W-105219	A69-1601-6498
2012-09-13 23:57:56	VR2W-105219	A69-1601-6498
2012-09-14 00:01:37	VR2W-105220	A69-1601-6498
2012-09-14 00:04:36	VR2W-105221	A69-1601-6498
2012-09-14 00:09:04	VR2W-105222	A69-1601-6498
2012-09-14 00:09:25	VR2W-105221	A69-1601-6498
2012-09-14 00:14:07	VR2W-105221	A69-1601-6498
2012-09-14 00:18:39	VR2W-105221	A69-1601-6498
2012-09-14 00:22:50	VR2W-105221	A69-1601-6498
2012-09-14 00:26:19	VR2W-105221	A69-1601-6498
2012-09-14 00:30:03	VR2W-105221	A69-1601-6498
2012-09-14 00:31:54	VR2W-105220	A69-1601-6498
2012-09-14 00:37:54	VR2W-105221	A69-1601-6498
2012-09-14 00:41:52	VR2W-105221	A69-1601-6498
2012-09-14 00:51:07	VR2W-105221	A69-1601-6498
2012-09-14 00:52:58	VR2W-105220	A69-1601-6498
2012-09-14 00:55:19	VR2W-105221	A69-1601-6498
2012-09-14 00:58:49	VR2W-105221	A69-1601-6498
2012-09-14 01:49:13	VR2W-105219	A69-1601-6498
2012-09-14 02:14:54	VR2W-105222	A69-1601-6498
2012-09-14 02:26:51	VR2W-105222	A69-1601-6498
2012-09-14 02:27:12	VR2W-105221	A69-1601-6498
2012-09-14 02:31:35	VR2W-105221	A69-1601-6498
2012-09-14 02:40:06	VR2W-105221	A69-1601-6498
2012-09-14 02:44:03	VR2W-105222	A69-1601-6498
2012-09-14 02:47:45	VR2W-105222	A69-1601-6498
2012-09-14 02:51:56	VR2W-105222	A69-1601-6498
2012-09-14 03:01:39	VR2W-105219	A69-1601-6498
2012-09-14 03:05:28	VR2W-105220	A69-1601-6498
2012-09-14 03:05:50	VR2W-105219	A69-1601-6498
2012-09-14 03:09:18	VR2W-105219	A69-1601-6498
2012-09-14 03:12:40	VR2W-105220	A69-1601-6498
2012-09-14 03:13:02	VR2W-105219	A69-1601-6498
2012-09-14 03:16:05	VR2W-105218	A69-1601-6498					PB11
2012-09-14 03:17:16	VR2W-105219	A69-1601-6498
2012-09-14 03:19:39	VR2W-105218	A69-1601-6498					PB11
2012-09-14 03:23:34	VR2W-105218	A69-1601-6498					PB11
2012-09-14 03:28:10	VR2W-105218	A69-1601-6498					PB11
2012-09-14 03:32:28	VR2W-105218	A69-1601-6498					PB11
2012-09-14 03:40:13	VR2W-105217	A69-1601-6498
2012-09-14 03:40:26	VR2W-105218	A69-1601-6498					PB11
2012-09-14 03:43:48	VR2W-105217	A69-1601-6498
2012-09-14 03:44:01	VR2W-105218	A69-1601-6498					PB11
2012-09-14 03:47:58	VR2W-105218	A69-1601-6498					PB11
2012-09-14 03:52:26	VR2W-105217	A69-1601-6498
2012-09-14 03:52:39	VR2W-105218	A69-1601-6498					PB11
2012-09-14 03:56:54	VR2W-105217	A69-1601-6498
2012-09-14 03:57:06	VR2W-105218	A69-1601-6498					PB11
2012-09-14 04:00:06	VR2W-105221	A69-1601-6498
2012-09-14 04:00:56	VR2W-105217	A69-1601-6498
2012-09-14 04:01:08	VR2W-105218	A69-1601-6498					PB11
2012-09-14 04:02:19	VR2W-105219	A69-1601-6498
2012-09-14 04:05:59	VR2W-105218	A69-1601-6498					PB11
2012-09-14 04:07:09	VR2W-105219	A69-1601-6498
2012-09-14 04:11:35	VR2W-105220	A69-1601-6498
2012-09-14 04:11:56	VR2W-105219	A69-1601-6498
2012-09-14 04:14:25	VR2W-105221	A69-1601-6498
2012-09-14 04:18:34	VR2W-105222	A69-1601-6498
2012-09-14 04:18:55	VR2W-105221	A69-1601-6498
2012-09-14 04:33:11	VR2W-105221	A69-1601-6498
2012-09-14 04:41:02	VR2W-105222	A69-1601-6498
2012-09-14 04:41:23	VR2W-105221	A69-1601-6498
2012-09-14 04:43:14	VR2W-105220	A69-1601-6498
2012-09-14 04:45:16	VR2W-105221	A69-1601-6498
2012-09-14 04:47:07	VR2W-105220	A69-1601-6498
2012-09-14 04:49:48	VR2W-105221	A69-1601-6498
2012-09-14 05:05:40	VR2W-105221	A69-1601-6498
2012-09-14 05:13:59	VR2W-105221	A69-1601-6498
2012-09-14 05:19:53	VR2W-105220	A69-1601-6498
2012-09-14 05:24:46	VR2W-105220	A69-1601-6498
2012-09-14 05:30:00	VR2W-105219	A69-1601-6498
2012-09-14 05:38:18	VR2W-105217	A69-1601-6498
2012-09-14 05:38:31	VR2W-105218	A69-1601-6498					PB11
2012-09-14 05:43:05	VR2W-105217	A69-1601-6498
2012-09-14 05:52:23	VR2W-105218	A69-1601-6498					PB11
2012-09-14 05:53:12	VR2W-105220	A69-1601-6498
2012-09-14 06:09:52	VR2W-105218	A69-1601-6498					PB11
2012-09-14 06:34:15	VR2W-105218	A69-1601-6498					PB11
2012-09-14 06:39:02	VR2W-105219	A69-1601-6498
2012-09-14 06:59:40	VR2W-105218	A69-1601-6498					PB11
2012-09-14 07:08:51	VR2W-105218	A69-1601-6498					PB11
2012-09-14 07:19:40	VR2W-105218	A69-1601-6498					PB11
2012-09-14 07:31:53	VR2W-105218	A69-1601-6498					PB11
2012-09-14 07:36:08	VR2W-105217	A69-1601-6498
2012-09-14 07:40:12	VR2W-105217	A69-1601-6498
2012-09-14 07:45:05	VR2W-105217	A69-1601-6498
2012-09-14 07:54:50	VR2W-105217	A69-1601-6498
2012-09-14 07:59:41	VR2W-105217	A69-1601-6498
2012-09-14 08:13:50	VR2W-105217	A69-1601-6498
2012-09-14 08:40:31	VR2W-105217	A69-1601-6498
2012-09-14 09:17:58	VR2W-105217	A69-1601-6498
2012-09-14 09:38:38	VR2W-105217	A69-1601-6498
2012-09-14 10:15:54	VR2W-105217	A69-1601-6498
2012-09-14 10:25:02	VR2W-105217	A69-1601-6498
2012-09-14 10:33:55	VR2W-105217	A69-1601-6498
2012-09-14 10:38:42	VR2W-105217	A69-1601-6498
2012-09-14 10:55:17	VR2W-105217	A69-1601-6498
2012-09-14 11:02:13	VR2W-105217	A69-1601-6498
2012-09-14 11:25:27	VR2W-105217	A69-1601-6498
2012-09-14 11:43:07	VR2W-105217	A69-1601-6498
2012-09-14 11:47:20	VR2W-105217	A69-1601-6498
2012-09-14 11:59:09	VR2W-105217	A69-1601-6498
2012-09-14 12:12:48	VR2W-105217	A69-1601-6498
2012-09-14 12:21:54	VR2W-105217	A69-1601-6498
2012-09-14 12:48:34	VR2W-105217	A69-1601-6498
2012-09-14 12:57:42	VR2W-105217	A69-1601-6498
2012-09-14 13:34:18	VR2W-105217	A69-1601-6498
2012-09-14 13:48:52	VR2W-105217	A69-1601-6498
2012-09-14 13:53:38	VR2W-105217	A69-1601-6498
2012-09-14 13:58:17	VR2W-105217	A69-1601-6498
2012-09-14 14:02:42	VR2W-105217	A69-1601-6498
2012-09-14 14:06:38	VR2W-105217	A69-1601-6498
2012-09-14 14:31:48	VR2W-105217	A69-1601-6498
2012-09-14 19:42:27	VR2W-105217	A69-1601-6498
2012-09-14 19:57:00	VR2W-105218	A69-1601-6498					PB11
2012-09-14 20:01:18	VR2W-105217	A69-1601-6498
2012-09-14 20:12:19	VR2W-105217	A69-1601-6498
2012-09-14 20:16:20	VR2W-105218	A69-1601-6498					PB11
2012-09-14 20:37:26	VR2W-105218	A69-1601-6498					PB11
2012-09-14 20:41:50	VR2W-105218	A69-1601-6498					PB11
2012-09-14 20:46:53	VR2W-105219	A69-1601-6498
2012-09-14 20:51:26	VR2W-105219	A69-1601-6498
2012-09-14 20:55:37	VR2W-105219	A69-1601-6498
2012-09-14 20:59:08	VR2W-105219	A69-1601-6498
2012-09-14 21:02:54	VR2W-105219	A69-1601-6498
2012-09-14 21:10:59	VR2W-105219	A69-1601-6498
2012-09-14 21:14:06	VR2W-105218	A69-1601-6498					PB11
2012-09-14 21:17:48	VR2W-105218	A69-1601-6498					PB11
2012-09-14 21:39:34	VR2W-105218	A69-1601-6498					PB11
2012-09-14 21:48:20	VR2W-105221	A69-1601-6498
2012-09-14 21:50:33	VR2W-105219	A69-1601-6498
2012-09-14 21:53:55	VR2W-105219	A69-1601-6498
2012-09-14 21:57:27	VR2W-105219	A69-1601-6498
2012-09-14 22:00:55	VR2W-105220	A69-1601-6498
2012-09-14 22:03:29	VR2W-105221	A69-1601-6498
2012-09-14 22:05:21	VR2W-105220	A69-1601-6498
2012-09-14 22:18:52	VR2W-105219	A69-1601-6498
2012-09-14 22:22:59	VR2W-105219	A69-1601-6498
2012-09-14 22:25:08	VR2W-105218	A69-1601-6498					PB11
2012-09-14 22:26:19	VR2W-105219	A69-1601-6498
2012-09-14 22:37:35	VR2W-105219	A69-1601-6498
2012-09-14 22:39:48	VR2W-105218	A69-1601-6498					PB11
2012-09-14 22:51:36	VR2W-105217	A69-1601-6498
2012-09-14 23:35:39	VR2W-105219	A69-1601-6498
2012-09-14 23:40:25	VR2W-105219	A69-1601-6498
2012-09-14 23:44:43	VR2W-105220	A69-1601-6498
2012-09-14 23:49:08	VR2W-105220	A69-1601-6498
2012-09-14 23:55:50	VR2W-105221	A69-1601-6498
2012-09-15 00:02:05	VR2W-105220	A69-1601-6498
2012-09-15 00:04:06	VR2W-105221	A69-1601-6498
2012-09-15 00:08:39	VR2W-105221	A69-1601-6498
2012-09-15 00:33:56	VR2W-105220	A69-1601-6498
2012-09-15 00:34:17	VR2W-105219	A69-1601-6498
2012-09-15 00:37:12	VR2W-105220	A69-1601-6498
2012-09-15 00:44:16	VR2W-105219	A69-1601-6498
2012-09-15 00:51:27	VR2W-105220	A69-1601-6498
2012-09-15 01:02:40	VR2W-105221	A69-1601-6498
2012-09-15 01:07:25	VR2W-105221	A69-1601-6498
2012-09-15 01:48:36	VR2W-105221	A69-1601-6498
2012-09-15 02:10:55	VR2W-105222	A69-1601-6498
2012-09-15 02:11:15	VR2W-105221	A69-1601-6498
2012-09-15 02:14:46	VR2W-105221	A69-1601-6498
2012-09-15 02:20:26	VR2W-105220	A69-1601-6498
2012-09-15 02:22:59	VR2W-105221	A69-1601-6498
2012-09-15 02:26:54	VR2W-105221	A69-1601-6498
2012-09-15 02:35:52	VR2W-105221	A69-1601-6498
2012-09-15 02:49:47	VR2W-105220	A69-1601-6498
2012-09-15 02:54:18	VR2W-105220	A69-1601-6498
2012-09-15 02:56:35	VR2W-105221	A69-1601-6498
2012-09-15 03:03:31	VR2W-105221	A69-1601-6498
2012-09-15 03:05:44	VR2W-105219	A69-1601-6498
2012-09-15 03:07:24	VR2W-105221	A69-1601-6498
2012-09-15 03:09:16	VR2W-105220	A69-1601-6498
2012-09-15 03:11:57	VR2W-105221	A69-1601-6498
2012-09-15 03:13:49	VR2W-105220	A69-1601-6498
2012-09-15 03:19:41	VR2W-105221	A69-1601-6498
2012-09-15 03:29:48	VR2W-105220	A69-1601-6498
2012-09-15 03:33:46	VR2W-105220	A69-1601-6498
2012-09-15 03:38:29	VR2W-105220	A69-1601-6498
2012-09-15 03:43:02	VR2W-105220	A69-1601-6498
2012-09-15 03:47:14	VR2W-105220	A69-1601-6498
2012-09-15 03:57:05	VR2W-105221	A69-1601-6498
2012-09-15 04:00:59	VR2W-105221	A69-1601-6498
2012-09-15 04:05:32	VR2W-105221	A69-1601-6498
2012-09-15 04:15:11	VR2W-105220	A69-1601-6498
2012-09-15 04:23:37	VR2W-105220	A69-1601-6498
2012-09-15 04:27:51	VR2W-105220	A69-1601-6498
2012-09-15 04:29:33	VR2W-105221	A69-1601-6498
2012-09-15 04:33:26	VR2W-105221	A69-1601-6498
2012-09-15 04:37:59	VR2W-105221	A69-1601-6498
2012-09-15 04:43:16	VR2W-105218	A69-1601-6498					PB11
2012-09-15 04:44:27	VR2W-105219	A69-1601-6498
2012-09-15 04:51:37	VR2W-105220	A69-1601-6498
2012-09-15 04:51:59	VR2W-105219	A69-1601-6498
2012-09-15 04:56:39	VR2W-105219	A69-1601-6498
2012-09-15 05:01:07	VR2W-105219	A69-1601-6498
2012-09-15 05:05:08	VR2W-105219	A69-1601-6498
2012-09-15 05:09:58	VR2W-105219	A69-1601-6498
2012-09-15 05:14:44	VR2W-105219	A69-1601-6498
2012-09-15 05:19:23	VR2W-105219	A69-1601-6498
2012-09-15 05:23:48	VR2W-105219	A69-1601-6498
2012-09-15 05:26:34	VR2W-105218	A69-1601-6498					PB11
2012-09-15 05:27:45	VR2W-105219	A69-1601-6498
2012-09-15 05:31:02	VR2W-105217	A69-1601-6498
2012-09-15 05:44:31	VR2W-105218	A69-1601-6498					PB11
2012-09-15 05:50:26	VR2W-105219	A69-1601-6498
2012-09-15 05:55:00	VR2W-105219	A69-1601-6498
2012-09-15 05:59:14	VR2W-105219	A69-1601-6498
2012-09-15 06:06:48	VR2W-105219	A69-1601-6498
2012-09-15 06:15:42	VR2W-105220	A69-1601-6498
2012-09-15 06:23:46	VR2W-105219	A69-1601-6498
2012-09-15 06:27:34	VR2W-105219	A69-1601-6498
2012-09-15 06:31:55	VR2W-105219	A69-1601-6498
2012-09-15 06:35:45	VR2W-105219	A69-1601-6498
2012-09-15 06:40:11	VR2W-105219	A69-1601-6498
2012-09-15 06:44:10	VR2W-105219	A69-1601-6498
2012-09-15 06:52:21	VR2W-105218	A69-1601-6498					PB11
2012-09-15 06:53:32	VR2W-105219	A69-1601-6498
2012-09-15 06:56:41	VR2W-105218	A69-1601-6498					PB11
2012-09-15 07:00:28	VR2W-105218	A69-1601-6498					PB11
2012-09-15 07:04:48	VR2W-105218	A69-1601-6498					PB11
2012-09-15 07:08:35	VR2W-105218	A69-1601-6498					PB11
2012-09-15 07:12:54	VR2W-105218	A69-1601-6498					PB11
2012-09-15 07:16:39	VR2W-105218	A69-1601-6498					PB11
2012-09-15 07:20:56	VR2W-105218	A69-1601-6498					PB11
2012-09-15 07:24:36	VR2W-105218	A69-1601-6498					PB11
2012-09-15 07:28:43	VR2W-105218	A69-1601-6498					PB11
2012-09-15 07:32:04	VR2W-105218	A69-1601-6498					PB11
2012-09-15 07:35:32	VR2W-105218	A69-1601-6498					PB11
2012-09-15 07:39:14	VR2W-105218	A69-1601-6498					PB11
2012-09-15 07:43:25	VR2W-105218	A69-1601-6498					PB11
2012-09-15 07:50:38	VR2W-105218	A69-1601-6498					PB11
2012-09-15 08:02:13	VR2W-105217	A69-1601-6498
2012-09-15 08:37:39	VR2W-105217	A69-1601-6498
2012-09-15 08:46:11	VR2W-105217	A69-1601-6498
2012-09-15 08:51:03	VR2W-105217	A69-1601-6498
2012-09-15 08:55:56	VR2W-105217	A69-1601-6498
2012-09-15 09:45:50	VR2W-105217	A69-1601-6498
2012-09-15 09:54:11	VR2W-105217	A69-1601-6498
2012-09-15 09:58:50	VR2W-105217	A69-1601-6498
2012-09-15 10:24:43	VR2W-105217	A69-1601-6498
2012-09-15 10:43:43	VR2W-105217	A69-1601-6498
2012-09-15 11:18:12	VR2W-105217	A69-1601-6498
2012-09-15 12:44:38	VR2W-105217	A69-1601-6498
2012-09-15 20:02:08	VR2W-105217	A69-1601-6498
2012-09-15 20:22:41	VR2W-105217	A69-1601-6498
2012-09-15 20:26:28	VR2W-105217	A69-1601-6498
2012-09-15 20:31:01	VR2W-105218	A69-1601-6498					PB11
2012-09-15 20:34:47	VR2W-105218	A69-1601-6498					PB11
2012-09-15 20:50:47	VR2W-105218	A69-1601-6498					PB11
2012-09-15 20:54:51	VR2W-105218	A69-1601-6498					PB11
2012-09-15 20:56:02	VR2W-105219	A69-1601-6498
2012-09-15 20:58:07	VR2W-105218	A69-1601-6498					PB11
2012-09-15 21:01:11	VR2W-105217	A69-1601-6498
2012-09-15 21:04:33	VR2W-105217	A69-1601-6498
2012-09-15 21:04:46	VR2W-105218	A69-1601-6498					PB11
2012-09-15 21:08:15	VR2W-105218	A69-1601-6498					PB11
2012-09-15 21:12:00	VR2W-105218	A69-1601-6498					PB11
2012-09-15 21:17:27	VR2W-105219	A69-1601-6498
2012-09-15 21:19:55	VR2W-105218	A69-1601-6498					PB11
2012-09-15 21:21:06	VR2W-105219	A69-1601-6498
2012-09-15 21:28:27	VR2W-105219	A69-1601-6498
2012-09-15 21:31:46	VR2W-105219	A69-1601-6498
2012-09-15 21:34:50	VR2W-105220	A69-1601-6498
2012-09-15 21:40:33	VR2W-105221	A69-1601-6498
2012-09-15 21:42:25	VR2W-105220	A69-1601-6498
2012-09-15 21:49:55	VR2W-105221	A69-1601-6498
2012-09-15 21:54:14	VR2W-105221	A69-1601-6498
2012-09-15 22:19:29	VR2W-105219	A69-1601-6498
2012-09-15 22:25:27	VR2W-105217	A69-1601-6498
2012-09-15 22:32:16	VR2W-105217	A69-1601-6498
2012-09-15 23:02:52	VR2W-105218	A69-1601-6498					PB11
2012-09-15 23:04:03	VR2W-105219	A69-1601-6498
2012-09-15 23:06:10	VR2W-105218	A69-1601-6498					PB11
2012-09-15 23:07:20	VR2W-105219	A69-1601-6498
2012-09-15 23:11:58	VR2W-105221	A69-1601-6498
2012-09-15 23:13:50	VR2W-105220	A69-1601-6498
2012-09-15 23:33:04	VR2W-105220	A69-1601-6498
2012-09-15 23:36:37	VR2W-105220	A69-1601-6498
2012-09-15 23:40:28	VR2W-105220	A69-1601-6498
2012-09-15 23:49:01	VR2W-105220	A69-1601-6498
2012-09-16 00:02:44	VR2W-105219	A69-1601-6498
2012-09-16 00:06:27	VR2W-105219	A69-1601-6498
2012-09-16 00:10:39	VR2W-105219	A69-1601-6498
2012-09-16 00:26:20	VR2W-105219	A69-1601-6498
2012-09-16 00:30:58	VR2W-105219	A69-1601-6498
2012-09-16 00:35:21	VR2W-105219	A69-1601-6498
2012-09-16 00:39:14	VR2W-105219	A69-1601-6498
2012-09-16 00:43:46	VR2W-105219	A69-1601-6498
2012-09-16 00:47:35	VR2W-105220	A69-1601-6498
2012-09-16 00:51:04	VR2W-105220	A69-1601-6498
2012-09-16 00:54:47	VR2W-105220	A69-1601-6498
2012-09-16 00:55:09	VR2W-105219	A69-1601-6498
2012-09-16 00:57:09	VR2W-105221	A69-1601-6498
2012-09-16 01:00:42	VR2W-105221	A69-1601-6498
2012-09-16 01:15:11	VR2W-105220	A69-1601-6498
2012-09-16 01:18:40	VR2W-105220	A69-1601-6498
2012-09-16 01:22:25	VR2W-105220	A69-1601-6498
2012-09-16 01:26:42	VR2W-105220	A69-1601-6498
2012-09-16 01:34:30	VR2W-105220	A69-1601-6498
2012-09-16 01:37:52	VR2W-105220	A69-1601-6498
2012-09-16 01:41:21	VR2W-105220	A69-1601-6498
2012-09-16 01:45:07	VR2W-105220	A69-1601-6498
2012-09-16 01:49:26	VR2W-105220	A69-1601-6498
2012-09-16 01:53:09	VR2W-105220	A69-1601-6498
2012-09-16 02:09:43	VR2W-105219	A69-1601-6498
2012-09-16 02:16:15	VR2W-105218	A69-1601-6498					PB11
2012-09-16 02:17:05	VR2W-105220	A69-1601-6498
2012-09-16 02:17:26	VR2W-105219	A69-1601-6498
2012-09-16 02:20:53	VR2W-105220	A69-1601-6498
2012-09-16 02:21:15	VR2W-105219	A69-1601-6498
2012-09-16 02:25:38	VR2W-105219	A69-1601-6498
2012-09-16 02:32:52	VR2W-105218	A69-1601-6498					PB11
2012-09-16 02:34:03	VR2W-105219	A69-1601-6498
2012-09-16 02:38:15	VR2W-105219	A69-1601-6498
2012-09-16 02:41:23	VR2W-105220	A69-1601-6498
2012-09-16 02:45:09	VR2W-105220	A69-1601-6498
2012-09-16 02:49:49	VR2W-105219	A69-1601-6498
2012-09-16 02:53:10	VR2W-105220	A69-1601-6498
2012-09-16 02:55:32	VR2W-105221	A69-1601-6498
2012-09-16 02:57:24	VR2W-105220	A69-1601-6498
2012-09-16 02:59:06	VR2W-105221	A69-1601-6498
2012-09-16 03:00:57	VR2W-105220	A69-1601-6498
2012-09-16 03:02:59	VR2W-105221	A69-1601-6498
2012-09-16 03:15:06	VR2W-105222	A69-1601-6498
2012-09-16 03:15:25	VR2W-105221	A69-1601-6498
2012-09-16 03:17:17	VR2W-105220	A69-1601-6498
2012-09-16 03:19:25	VR2W-105221	A69-1601-6498
2012-09-16 03:24:12	VR2W-105221	A69-1601-6498
2012-09-16 03:28:33	VR2W-105222	A69-1601-6498
2012-09-16 03:33:00	VR2W-105222	A69-1601-6498
2012-09-16 03:37:02	VR2W-105222	A69-1601-6498
2012-09-16 03:41:50	VR2W-105222	A69-1601-6498
2012-09-16 03:46:34	VR2W-105222	A69-1601-6498
2012-09-16 03:51:29	VR2W-105221	A69-1601-6498
2012-09-16 03:55:46	VR2W-105221	A69-1601-6498
2012-09-16 04:12:45	VR2W-105219	A69-1601-6498
2012-09-16 04:21:07	VR2W-105219	A69-1601-6498
2012-09-16 04:25:15	VR2W-105219	A69-1601-6498
2012-09-16 04:35:52	VR2W-105219	A69-1601-6498
2012-09-16 04:37:56	VR2W-105221	A69-1601-6498
2012-09-16 04:48:05	VR2W-105219	A69-1601-6498
2012-09-16 04:51:14	VR2W-105220	A69-1601-6498
2012-09-16 04:59:50	VR2W-105219	A69-1601-6498
2012-09-16 05:03:46	VR2W-105219	A69-1601-6498
2012-09-16 05:12:50	VR2W-105219	A69-1601-6498
2012-09-16 05:16:47	VR2W-105219	A69-1601-6498
2012-09-16 05:20:03	VR2W-105217	A69-1601-6498
2012-09-16 05:20:16	VR2W-105218	A69-1601-6498					PB11
2012-09-16 05:21:27	VR2W-105219	A69-1601-6498
2012-09-16 05:24:44	VR2W-105218	A69-1601-6498					PB11
2012-09-16 05:25:55	VR2W-105219	A69-1601-6498
2012-09-16 05:28:30	VR2W-105216	A69-1601-6498					PB9
2012-09-16 05:33:22	VR2W-105217	A69-1601-6498
2012-09-16 05:33:35	VR2W-105218	A69-1601-6498					PB11
2012-09-16 05:38:22	VR2W-105218	A69-1601-6498					PB11
2012-09-16 05:47:14	VR2W-105217	A69-1601-6498
2012-09-16 05:51:24	VR2W-105218	A69-1601-6498					PB11
2012-09-16 05:56:07	VR2W-105218	A69-1601-6498					PB11
2012-09-16 06:00:38	VR2W-105218	A69-1601-6498					PB11
2012-09-16 06:08:12	VR2W-105218	A69-1601-6498					PB11
2012-09-16 06:11:36	VR2W-105217	A69-1601-6498
2012-09-16 06:15:33	VR2W-105216	A69-1601-6498					PB9
2012-09-16 06:15:35	VR2W-105217	A69-1601-6498
2012-09-16 06:15:48	VR2W-105218	A69-1601-6498					PB11
2012-09-16 06:20:33	VR2W-105218	A69-1601-6498					PB11
2012-09-16 06:33:07	VR2W-105216	A69-1601-6498					PB9
2012-09-16 06:37:36	VR2W-105217	A69-1601-6498
2012-09-16 06:41:48	VR2W-105218	A69-1601-6498					PB11
2012-09-16 06:55:22	VR2W-105216	A69-1601-6498					PB9
2012-09-16 07:03:54	VR2W-105216	A69-1601-6498					PB9
2012-09-16 07:12:02	VR2W-105217	A69-1601-6498
2012-09-16 07:27:50	VR2W-105217	A69-1601-6498
2012-09-16 07:36:15	VR2W-105217	A69-1601-6498
2012-09-16 07:40:25	VR2W-105217	A69-1601-6498
2012-09-16 07:43:54	VR2W-105217	A69-1601-6498
2012-09-16 07:47:36	VR2W-105217	A69-1601-6498
2012-09-16 08:03:22	VR2W-105217	A69-1601-6498
2012-09-16 08:11:22	VR2W-105217	A69-1601-6498
2012-09-16 08:11:35	VR2W-105218	A69-1601-6498					PB11
2012-09-16 08:19:04	VR2W-105217	A69-1601-6498
2012-09-16 08:28:49	VR2W-105217	A69-1601-6498
2012-09-16 08:38:30	VR2W-105217	A69-1601-6498
2012-09-16 09:57:36	VR2W-105217	A69-1601-6498
2012-09-16 10:05:18	VR2W-105217	A69-1601-6498
2012-09-16 10:17:15	VR2W-105217	A69-1601-6498
2012-09-16 10:38:44	VR2W-105217	A69-1601-6498
2012-09-16 10:48:10	VR2W-105217	A69-1601-6498
2012-09-16 11:14:02	VR2W-105217	A69-1601-6498
2012-09-16 12:04:10	VR2W-105217	A69-1601-6498
2012-09-16 12:11:49	VR2W-105217	A69-1601-6498
2012-09-16 12:15:31	VR2W-105217	A69-1601-6498
2012-09-16 12:19:41	VR2W-105217	A69-1601-6498
2012-09-16 12:42:29	VR2W-105217	A69-1601-6498
2012-09-16 12:46:04	VR2W-105217	A69-1601-6498
2012-09-16 13:12:56	VR2W-105217	A69-1601-6498
2012-09-16 14:01:58	VR2W-105217	A69-1601-6498
2012-09-16 14:05:27	VR2W-105217	A69-1601-6498
2012-09-16 14:31:06	VR2W-105217	A69-1601-6498
2012-09-16 14:50:26	VR2W-105217	A69-1601-6498
2012-09-16 19:56:11	VR2W-105217	A69-1601-6498
2012-09-16 20:35:36	VR2W-105217	A69-1601-6498
2012-09-16 20:44:20	VR2W-105218	A69-1601-6498					PB11
2012-09-16 20:54:02	VR2W-105218	A69-1601-6498					PB11
2012-09-16 20:58:50	VR2W-105218	A69-1601-6498					PB11
2012-09-16 21:03:33	VR2W-105218	A69-1601-6498					PB11
2012-09-16 21:08:06	VR2W-105218	A69-1601-6498					PB11
2012-09-16 21:12:17	VR2W-105218	A69-1601-6498					PB11
2012-09-16 21:15:34	VR2W-105217	A69-1601-6498
2012-09-16 21:19:32	VR2W-105218	A69-1601-6498					PB11
2012-09-16 21:25:00	VR2W-105219	A69-1601-6498
2012-09-16 21:28:40	VR2W-105219	A69-1601-6498
2012-09-16 21:30:35	VR2W-105221	A69-1601-6498
2012-09-16 21:37:28	VR2W-105221	A69-1601-6498
2012-09-16 21:39:20	VR2W-105220	A69-1601-6498
2012-09-16 21:51:25	VR2W-105220	A69-1601-6498
2012-09-16 21:55:58	VR2W-105220	A69-1601-6498
2012-09-16 22:00:11	VR2W-105220	A69-1601-6498
2012-09-16 22:03:44	VR2W-105220	A69-1601-6498
2012-09-16 22:07:35	VR2W-105220	A69-1601-6498
2012-09-16 22:07:57	VR2W-105219	A69-1601-6498
2012-09-16 22:15:21	VR2W-105218	A69-1601-6498					PB11
2012-09-16 22:23:14	VR2W-105219	A69-1601-6498
2012-09-16 22:25:21	VR2W-105216	A69-1601-6498					PB9
2012-09-16 22:25:36	VR2W-105218	A69-1601-6498					PB11
2012-09-16 22:29:16	VR2W-105217	A69-1601-6498
2012-09-16 22:33:48	VR2W-105217	A69-1601-6498
2012-09-16 22:41:37	VR2W-105218	A69-1601-6498					PB11
2012-09-16 23:03:16	VR2W-105218	A69-1601-6498					PB11
2012-09-16 23:04:06	VR2W-105220	A69-1601-6498
2012-09-16 23:08:45	VR2W-105219	A69-1601-6498
2012-09-16 23:12:27	VR2W-105219	A69-1601-6498
2012-09-16 23:16:15	VR2W-105220	A69-1601-6498
2012-09-16 23:17:31	VR2W-105222	A69-1601-6498
2012-09-16 23:19:43	VR2W-105220	A69-1601-6498
2012-09-16 23:23:46	VR2W-105219	A69-1601-6498
2012-09-16 23:25:41	VR2W-105221	A69-1601-6498
2012-09-16 23:34:34	VR2W-105220	A69-1601-6498
2012-09-16 23:38:54	VR2W-105219	A69-1601-6498
2012-09-16 23:43:38	VR2W-105219	A69-1601-6498
2012-09-16 23:47:01	VR2W-105218	A69-1601-6498					PB11
2012-09-16 23:48:12	VR2W-105219	A69-1601-6498
2012-09-16 23:51:16	VR2W-105218	A69-1601-6498					PB11
2012-09-16 23:54:42	VR2W-105217	A69-1601-6498
2012-09-16 23:54:55	VR2W-105218	A69-1601-6498					PB11
2012-09-16 23:58:57	VR2W-105218	A69-1601-6498					PB11
2012-09-17 00:08:40	VR2W-105218	A69-1601-6498					PB11
2012-09-17 00:09:51	VR2W-105219	A69-1601-6498
2012-09-17 00:13:27	VR2W-105218	A69-1601-6498					PB11
2012-09-17 00:14:38	VR2W-105219	A69-1601-6498
2012-09-17 00:19:19	VR2W-105219	A69-1601-6498
2012-09-17 00:27:52	VR2W-105219	A69-1601-6498
2012-09-17 00:31:05	VR2W-105219	A69-1601-6498
2012-09-17 00:33:08	VR2W-105218	A69-1601-6498					PB11
2012-09-17 00:34:19	VR2W-105219	A69-1601-6498
2012-09-17 00:36:23	VR2W-105218	A69-1601-6498					PB11
2012-09-17 00:37:34	VR2W-105219	A69-1601-6498
2012-09-17 00:40:49	VR2W-105219	A69-1601-6498
2012-09-17 00:44:07	VR2W-105219	A69-1601-6498
2012-09-17 00:47:30	VR2W-105219	A69-1601-6498
2012-09-17 00:51:00	VR2W-105219	A69-1601-6498
2012-09-17 00:54:49	VR2W-105219	A69-1601-6498
2012-09-17 00:58:50	VR2W-105220	A69-1601-6498
2012-09-17 00:59:12	VR2W-105219	A69-1601-6498
2012-09-17 01:00:51	VR2W-105221	A69-1601-6498
2012-09-17 01:02:43	VR2W-105220	A69-1601-6498
2012-09-17 01:07:15	VR2W-105220	A69-1601-6498
2012-09-17 01:07:36	VR2W-105219	A69-1601-6498
2012-09-17 01:09:33	VR2W-105221	A69-1601-6498
2012-09-17 01:13:00	VR2W-105221	A69-1601-6498
2012-09-17 01:14:52	VR2W-105220	A69-1601-6498
2012-09-17 01:20:47	VR2W-105221	A69-1601-6498
2012-09-17 01:22:39	VR2W-105220	A69-1601-6498
2012-09-17 01:27:17	VR2W-105222	A69-1601-6498
2012-09-17 01:27:36	VR2W-105221	A69-1601-6498
2012-09-17 01:29:29	VR2W-105220	A69-1601-6498
2012-09-17 01:33:12	VR2W-105220	A69-1601-6498
2012-09-17 01:33:33	VR2W-105219	A69-1601-6498
2012-09-17 01:36:22	VR2W-105217	A69-1601-6498
2012-09-17 01:37:46	VR2W-105219	A69-1601-6498
2012-09-17 01:39:55	VR2W-105217	A69-1601-6498
2012-09-17 01:43:47	VR2W-105217	A69-1601-6498
2012-09-17 01:48:15	VR2W-105216	A69-1601-6498					PB9
2012-09-17 01:48:17	VR2W-105217	A69-1601-6498
2012-09-17 01:48:30	VR2W-105218	A69-1601-6498					PB11
2012-09-17 01:52:22	VR2W-105216	A69-1601-6498					PB9
2012-09-17 01:52:24	VR2W-105217	A69-1601-6498
2012-09-17 02:14:21	VR2W-105217	A69-1601-6498
2012-09-17 02:22:30	VR2W-105218	A69-1601-6498					PB11
2012-09-17 02:23:41	VR2W-105219	A69-1601-6498
2012-09-17 02:27:47	VR2W-105219	A69-1601-6498
2012-09-17 02:31:05	VR2W-105219	A69-1601-6498
2012-09-17 02:34:05	VR2W-105220	A69-1601-6498
2012-09-17 02:34:27	VR2W-105219	A69-1601-6498
2012-09-17 02:41:28	VR2W-105220	A69-1601-6498
2012-09-17 02:45:56	VR2W-105220	A69-1601-6498
2012-09-17 02:48:08	VR2W-105221	A69-1601-6498
2012-09-17 02:53:00	VR2W-105221	A69-1601-6498
2012-09-17 03:02:43	VR2W-105221	A69-1601-6498
2012-09-17 03:04:35	VR2W-105220	A69-1601-6498
2012-09-17 03:09:22	VR2W-105220	A69-1601-6498
2012-09-17 03:09:44	VR2W-105219	A69-1601-6498
2012-09-17 03:12:13	VR2W-105221	A69-1601-6498
2012-09-17 03:14:05	VR2W-105220	A69-1601-6498
2012-09-17 03:29:41	VR2W-105220	A69-1601-6498
2012-09-17 03:33:35	VR2W-105220	A69-1601-6498
2012-09-17 03:38:09	VR2W-105220	A69-1601-6498
2012-09-17 03:42:24	VR2W-105220	A69-1601-6498
2012-09-17 03:46:01	VR2W-105220	A69-1601-6498
2012-09-17 03:57:43	VR2W-105221	A69-1601-6498
2012-09-17 04:14:10	VR2W-105221	A69-1601-6498
2012-09-17 04:18:40	VR2W-105222	A69-1601-6498
2012-09-17 04:18:59	VR2W-105221	A69-1601-6498
2012-09-17 04:20:51	VR2W-105220	A69-1601-6498
2012-09-17 04:25:34	VR2W-105220	A69-1601-6498
2012-09-17 04:28:16	VR2W-105221	A69-1601-6498
2012-09-17 04:32:31	VR2W-105221	A69-1601-6498
2012-09-17 04:44:30	VR2W-105222	A69-1601-6498
2012-09-17 04:44:49	VR2W-105221	A69-1601-6498
2012-09-17 04:49:22	VR2W-105221	A69-1601-6498
2012-09-17 04:53:37	VR2W-105221	A69-1601-6498
2012-09-17 04:57:11	VR2W-105221	A69-1601-6498
2012-09-17 05:01:07	VR2W-105221	A69-1601-6498
2012-09-17 05:02:59	VR2W-105220	A69-1601-6498
2012-09-17 05:12:01	VR2W-105220	A69-1601-6498
2012-09-17 05:14:03	VR2W-105221	A69-1601-6498
2012-09-17 05:20:29	VR2W-105220	A69-1601-6498
2012-09-17 05:25:06	VR2W-105219	A69-1601-6498
2012-09-17 05:26:28	VR2W-105221	A69-1601-6498
2012-09-17 05:35:15	VR2W-105221	A69-1601-6498
2012-09-17 05:39:56	VR2W-105221	A69-1601-6498
2012-09-17 05:48:23	VR2W-105221	A69-1601-6498
2012-09-17 05:59:46	VR2W-105220	A69-1601-6498
2012-09-17 06:04:18	VR2W-105220	A69-1601-6498
2012-09-17 06:11:54	VR2W-105220	A69-1601-6498
2012-09-17 06:12:16	VR2W-105219	A69-1601-6498
2012-09-17 06:15:33	VR2W-105220	A69-1601-6498
2012-09-17 06:19:37	VR2W-105220	A69-1601-6498
2012-09-17 06:22:51	VR2W-105220	A69-1601-6498
2012-09-17 06:26:06	VR2W-105220	A69-1601-6498
2012-09-17 06:26:28	VR2W-105219	A69-1601-6498
2012-09-17 06:36:35	VR2W-105219	A69-1601-6498
2012-09-17 06:40:18	VR2W-105219	A69-1601-6498
2012-09-17 06:46:41	VR2W-105217	A69-1601-6498
2012-09-17 06:46:54	VR2W-105218	A69-1601-6498					PB11
2012-09-17 06:50:34	VR2W-105217	A69-1601-6498
2012-09-17 06:55:06	VR2W-105217	A69-1601-6498
2012-09-17 07:14:39	VR2W-105217	A69-1601-6498
2012-09-17 07:18:55	VR2W-105217	A69-1601-6498
2012-09-17 07:26:38	VR2W-105217	A69-1601-6498
2012-09-17 07:44:04	VR2W-105217	A69-1601-6498
2012-09-17 07:48:51	VR2W-105218	A69-1601-6498					PB11
2012-09-17 07:52:52	VR2W-105217	A69-1601-6498
2012-09-17 08:05:19	VR2W-105218	A69-1601-6498					PB11
2012-09-17 08:09:35	VR2W-105217	A69-1601-6498
2012-09-17 08:13:39	VR2W-105217	A69-1601-6498
2012-09-17 08:16:54	VR2W-105217	A69-1601-6498
2012-09-17 09:04:37	VR2W-105217	A69-1601-6498
2012-09-17 09:17:56	VR2W-105217	A69-1601-6498
2012-09-17 10:39:37	VR2W-105217	A69-1601-6498
2012-09-17 10:44:27	VR2W-105217	A69-1601-6498
2012-09-17 11:09:51	VR2W-105217	A69-1601-6498
2012-09-17 11:25:25	VR2W-105217	A69-1601-6498
2012-09-17 11:37:07	VR2W-105217	A69-1601-6498
2012-09-17 11:57:21	VR2W-105217	A69-1601-6498
2012-09-17 12:34:52	VR2W-105217	A69-1601-6498
2012-09-17 13:29:22	VR2W-105217	A69-1601-6498
2012-09-17 13:59:50	VR2W-105217	A69-1601-6498
2012-09-17 15:17:31	VR2W-105217	A69-1601-6498
2012-09-17 15:32:41	VR2W-105217	A69-1601-6498
2012-09-17 16:10:42	VR2W-105217	A69-1601-6498
2012-09-17 19:55:54	VR2W-105217	A69-1601-6498
2012-09-17 20:13:40	VR2W-105218	A69-1601-6498					PB11
2012-09-17 20:40:06	VR2W-105218	A69-1601-6498					PB11
2012-09-17 20:48:50	VR2W-105217	A69-1601-6498
2012-09-17 20:49:03	VR2W-105218	A69-1601-6498					PB11
2012-09-17 20:52:49	VR2W-105218	A69-1601-6498					PB11
2012-09-17 20:56:55	VR2W-105217	A69-1601-6498
2012-09-17 21:00:40	VR2W-105217	A69-1601-6498
2012-09-17 21:10:04	VR2W-105219	A69-1601-6498
2012-09-17 21:14:13	VR2W-105219	A69-1601-6498
2012-09-17 21:19:00	VR2W-105221	A69-1601-6498
2012-09-17 21:27:43	VR2W-105221	A69-1601-6498
2012-09-17 21:29:35	VR2W-105220	A69-1601-6498
2012-09-17 21:31:59	VR2W-105222	A69-1601-6498
2012-09-17 21:32:18	VR2W-105221	A69-1601-6498
2012-09-17 21:36:34	VR2W-105221	A69-1601-6498
2012-09-17 21:42:05	VR2W-105220	A69-1601-6498
2012-09-17 21:42:27	VR2W-105219	A69-1601-6498
2012-09-17 21:46:10	VR2W-105220	A69-1601-6498
2012-09-17 21:48:21	VR2W-105216	A69-1601-6498					PB9
2012-09-17 21:48:36	VR2W-105218	A69-1601-6498					PB11
2012-09-17 21:51:41	VR2W-105216	A69-1601-6498					PB9
2012-09-17 21:51:43	VR2W-105217	A69-1601-6498
2012-09-17 21:55:08	VR2W-105217	A69-1601-6498
2012-09-17 21:58:46	VR2W-105217	A69-1601-6498
2012-09-17 22:02:47	VR2W-105217	A69-1601-6498
2012-09-17 22:12:23	VR2W-105217	A69-1601-6498
2012-09-17 22:12:36	VR2W-105218	A69-1601-6498					PB11
2012-09-17 22:17:02	VR2W-105217	A69-1601-6498
2012-09-17 22:21:26	VR2W-105217	A69-1601-6498
2012-09-17 22:25:33	VR2W-105218	A69-1601-6498					PB11
2012-09-17 22:30:08	VR2W-105218	A69-1601-6498					PB11
2012-09-17 22:31:19	VR2W-105219	A69-1601-6498
2012-09-17 22:39:18	VR2W-105219	A69-1601-6498
2012-09-17 22:43:27	VR2W-105219	A69-1601-6498
2012-09-17 22:46:30	VR2W-105220	A69-1601-6498
2012-09-17 22:48:14	VR2W-105221	A69-1601-6498
2012-09-17 22:50:06	VR2W-105220	A69-1601-6498
2012-09-17 22:54:04	VR2W-105220	A69-1601-6498
2012-09-17 22:58:47	VR2W-105220	A69-1601-6498
2012-09-17 23:03:19	VR2W-105220	A69-1601-6498
2012-09-17 23:07:29	VR2W-105220	A69-1601-6498
2012-09-17 23:10:57	VR2W-105220	A69-1601-6498
2012-09-17 23:16:41	VR2W-105222	A69-1601-6498
2012-09-17 23:18:53	VR2W-105220	A69-1601-6498
2012-09-17 23:20:31	VR2W-105221	A69-1601-6498
2012-09-17 23:22:24	VR2W-105220	A69-1601-6498
2012-09-17 23:22:46	VR2W-105219	A69-1601-6498
2012-09-17 23:26:13	VR2W-105220	A69-1601-6498
2012-09-17 23:30:59	VR2W-105219	A69-1601-6498
2012-09-17 23:34:32	VR2W-105220	A69-1601-6498
2012-09-17 23:34:54	VR2W-105219	A69-1601-6498
2012-09-17 23:41:18	VR2W-105222	A69-1601-6498
2012-09-17 23:43:29	VR2W-105220	A69-1601-6498
2012-09-17 23:43:50	VR2W-105219	A69-1601-6498
2012-09-17 23:49:25	VR2W-105222	A69-1601-6498
2012-09-17 23:49:44	VR2W-105221	A69-1601-6498
2012-09-17 23:53:31	VR2W-105221	A69-1601-6498
2012-09-17 23:59:45	VR2W-105220	A69-1601-6498
2012-09-18 00:03:57	VR2W-105219	A69-1601-6498
2012-09-18 00:08:02	VR2W-105220	A69-1601-6498
2012-09-18 00:10:09	VR2W-105221	A69-1601-6498
2012-09-18 00:11:12	VR2W-105218	A69-1601-6498					PB11
2012-09-18 00:12:01	VR2W-105220	A69-1601-6498
2012-09-18 00:12:23	VR2W-105219	A69-1601-6498
2012-09-18 00:15:58	VR2W-105218	A69-1601-6498					PB11
2012-09-18 00:16:47	VR2W-105220	A69-1601-6498
2012-09-18 00:17:09	VR2W-105219	A69-1601-6498
2012-09-18 00:23:58	VR2W-105221	A69-1601-6498
2012-09-18 00:32:12	VR2W-105222	A69-1601-6498
2012-09-18 01:46:43	VR2W-105222	A69-1601-6498
2012-09-18 01:51:09	VR2W-105221	A69-1601-6498
2012-09-18 01:56:42	VR2W-105219	A69-1601-6498
2012-09-18 01:58:55	VR2W-105218	A69-1601-6498					PB11
2012-09-18 02:00:06	VR2W-105219	A69-1601-6498
2012-09-18 02:02:17	VR2W-105217	A69-1601-6498
2012-09-18 02:33:16	VR2W-105218	A69-1601-6498					PB11
2012-09-18 02:37:12	VR2W-105218	A69-1601-6498					PB11
2012-09-18 02:43:03	VR2W-105219	A69-1601-6498
2012-09-18 02:47:28	VR2W-105219	A69-1601-6498
2012-09-18 02:51:25	VR2W-105219	A69-1601-6498
2012-09-18 02:53:50	VR2W-105221	A69-1601-6498
2012-09-18 02:56:04	VR2W-105219	A69-1601-6498
2012-09-18 02:59:19	VR2W-105218	A69-1601-6498					PB11
2012-09-18 03:00:30	VR2W-105219	A69-1601-6498
2012-09-18 03:02:14	VR2W-105221	A69-1601-6498
2012-09-18 03:04:07	VR2W-105220	A69-1601-6498
2012-09-18 03:11:14	VR2W-105222	A69-1601-6498
2012-09-18 03:23:07	VR2W-105222	A69-1601-6498
2012-09-18 03:27:55	VR2W-105222	A69-1601-6498
2012-09-18 03:37:11	VR2W-105222	A69-1601-6498
2012-09-18 03:41:22	VR2W-105222	A69-1601-6498
2012-09-18 03:44:52	VR2W-105222	A69-1601-6498
2012-09-18 03:48:39	VR2W-105222	A69-1601-6498
2012-09-18 03:52:59	VR2W-105222	A69-1601-6498
2012-09-18 03:56:46	VR2W-105222	A69-1601-6498
2012-09-18 04:01:05	VR2W-105222	A69-1601-6498
2012-09-18 04:09:06	VR2W-105222	A69-1601-6498
2012-09-18 04:12:44	VR2W-105222	A69-1601-6498
2012-09-18 04:16:48	VR2W-105222	A69-1601-6498
2012-09-18 04:17:07	VR2W-105221	A69-1601-6498
2012-09-18 04:23:15	VR2W-105222	A69-1601-6498
2012-09-18 04:32:59	VR2W-105222	A69-1601-6498
2012-09-18 04:36:17	VR2W-105222	A69-1601-6498
2012-09-18 04:43:08	VR2W-105222	A69-1601-6498
2012-09-18 05:06:11	VR2W-105222	A69-1601-6498
2012-09-18 05:10:17	VR2W-105222	A69-1601-6498
2012-09-18 05:20:42	VR2W-105222	A69-1601-6498
2012-09-18 05:24:46	VR2W-105222	A69-1601-6498
2012-09-18 05:28:01	VR2W-105222	A69-1601-6498
2012-09-18 05:37:08	VR2W-105219	A69-1601-6498
2012-09-18 05:40:31	VR2W-105219	A69-1601-6498
2012-09-18 05:42:39	VR2W-105217	A69-1601-6498
2012-09-18 05:42:52	VR2W-105218	A69-1601-6498					PB11
2012-09-18 05:44:04	VR2W-105219	A69-1601-6498
2012-09-18 05:50:58	VR2W-105216	A69-1601-6498					PB9
2012-09-18 05:51:00	VR2W-105217	A69-1601-6498
2012-09-18 05:51:13	VR2W-105218	A69-1601-6498					PB11
2012-09-18 05:55:19	VR2W-105218	A69-1601-6498					PB11
2012-09-18 05:58:36	VR2W-105218	A69-1601-6498					PB11
2012-09-18 06:14:58	VR2W-105219	A69-1601-6498
2012-09-18 06:18:57	VR2W-105219	A69-1601-6498
2012-09-18 06:23:42	VR2W-105219	A69-1601-6498
2012-09-18 06:26:04	VR2W-105221	A69-1601-6498
2012-09-18 06:28:18	VR2W-105219	A69-1601-6498
2012-09-18 06:32:37	VR2W-105219	A69-1601-6498
2012-09-18 06:35:59	VR2W-105220	A69-1601-6498
2012-09-18 06:36:21	VR2W-105219	A69-1601-6498
2012-09-18 06:40:35	VR2W-105219	A69-1601-6498
2012-09-18 06:44:11	VR2W-105219	A69-1601-6498
2012-09-18 06:48:10	VR2W-105219	A69-1601-6498
2012-09-18 06:52:53	VR2W-105219	A69-1601-6498
2012-09-18 07:00:28	VR2W-105218	A69-1601-6498					PB11
2012-09-18 07:04:02	VR2W-105218	A69-1601-6498					PB11
2012-09-18 07:07:55	VR2W-105218	A69-1601-6498					PB11
2012-09-18 07:12:28	VR2W-105218	A69-1601-6498					PB11
2012-09-18 07:16:40	VR2W-105218	A69-1601-6498					PB11
2012-09-18 07:24:03	VR2W-105218	A69-1601-6498					PB11
2012-09-18 07:28:31	VR2W-105218	A69-1601-6498					PB11
2012-09-18 07:32:34	VR2W-105218	A69-1601-6498					PB11
2012-09-18 07:37:14	VR2W-105217	A69-1601-6498
2012-09-18 07:37:27	VR2W-105218	A69-1601-6498					PB11
2012-09-18 07:42:20	VR2W-105218	A69-1601-6498					PB11
2012-09-18 07:47:12	VR2W-105218	A69-1601-6498					PB11
2012-09-18 07:51:50	VR2W-105217	A69-1601-6498
2012-09-18 07:52:03	VR2W-105218	A69-1601-6498					PB11
2012-09-18 07:56:51	VR2W-105218	A69-1601-6498					PB11
2012-09-18 08:05:55	VR2W-105217	A69-1601-6498
2012-09-18 08:06:08	VR2W-105218	A69-1601-6498					PB11
2012-09-18 08:22:10	VR2W-105217	A69-1601-6498
2012-09-18 08:58:58	VR2W-105217	A69-1601-6498
2012-09-18 09:42:42	VR2W-105217	A69-1601-6498
2012-09-18 10:07:04	VR2W-105217	A69-1601-6498
2012-09-18 10:10:49	VR2W-105217	A69-1601-6498
2012-09-18 10:22:48	VR2W-105217	A69-1601-6498
2012-09-18 10:32:36	VR2W-105217	A69-1601-6498
2012-09-18 11:51:14	VR2W-105217	A69-1601-6498
2012-09-18 11:55:20	VR2W-105217	A69-1601-6498
2012-09-18 12:36:17	VR2W-105217	A69-1601-6498
2012-09-18 14:21:02	VR2W-105217	A69-1601-6498
2012-09-18 20:03:28	VR2W-105217	A69-1601-6498
2012-09-18 20:12:45	VR2W-105218	A69-1601-6498					PB11
2012-09-18 20:21:20	VR2W-105218	A69-1601-6498					PB11
2012-09-18 20:25:44	VR2W-105218	A69-1601-6498					PB11
2012-09-18 20:29:38	VR2W-105218	A69-1601-6498					PB11
2012-09-18 20:34:14	VR2W-105218	A69-1601-6498					PB11
2012-09-18 20:39:44	VR2W-105219	A69-1601-6498
2012-09-18 20:47:38	VR2W-105219	A69-1601-6498
2012-09-18 20:50:45	VR2W-105220	A69-1601-6498
2012-09-18 21:00:15	VR2W-105222	A69-1601-6498
2012-09-18 21:00:33	VR2W-105221	A69-1601-6498
2012-09-18 21:04:39	VR2W-105221	A69-1601-6498
2012-09-18 21:05:42	VR2W-105218	A69-1601-6498					PB11
2012-09-18 21:06:31	VR2W-105220	A69-1601-6498
2012-09-18 21:07:57	VR2W-105221	A69-1601-6498
2012-09-18 21:14:50	VR2W-105221	A69-1601-6498
2012-09-18 21:17:05	VR2W-105219	A69-1601-6498
2012-09-18 21:20:32	VR2W-105220	A69-1601-6498
2012-09-18 21:25:19	VR2W-105219	A69-1601-6498
2012-09-18 21:28:04	VR2W-105218	A69-1601-6498					PB11
2012-09-18 21:45:34	VR2W-105217	A69-1601-6498
2012-09-18 21:57:23	VR2W-105217	A69-1601-6498
2012-09-18 22:33:04	VR2W-105217	A69-1601-6498
2012-09-18 22:33:17	VR2W-105218	A69-1601-6498					PB11
2012-09-18 22:36:27	VR2W-105217	A69-1601-6498
2012-09-18 22:36:40	VR2W-105218	A69-1601-6498					PB11
2012-09-18 22:52:46	VR2W-105218	A69-1601-6498					PB11
2012-09-18 22:53:57	VR2W-105219	A69-1601-6498
2012-09-18 22:57:22	VR2W-105219	A69-1601-6498
2012-09-18 23:00:58	VR2W-105219	A69-1601-6498
2012-09-18 23:17:12	VR2W-105218	A69-1601-6498					PB11
2012-09-18 23:32:41	VR2W-105217	A69-1601-6498
2012-09-18 23:37:19	VR2W-105217	A69-1601-6498
2012-09-18 23:41:57	VR2W-105218	A69-1601-6498					PB11
2012-09-18 23:47:03	VR2W-105219	A69-1601-6498
2012-09-18 23:49:26	VR2W-105221	A69-1601-6498
2012-09-18 23:53:46	VR2W-105221	A69-1601-6498
2012-09-19 00:07:32	VR2W-105220	A69-1601-6498
2012-09-19 00:07:54	VR2W-105219	A69-1601-6498
2012-09-19 00:16:01	VR2W-105219	A69-1601-6498
2012-09-19 00:19:11	VR2W-105218	A69-1601-6498					PB11
2012-09-19 00:35:28	VR2W-105217	A69-1601-6498
2012-09-19 00:39:34	VR2W-105217	A69-1601-6498
2012-09-19 00:42:52	VR2W-105217	A69-1601-6498
2012-09-19 00:46:13	VR2W-105217	A69-1601-6498
2012-09-19 00:53:40	VR2W-105218	A69-1601-6498					PB11
2012-09-19 01:02:47	VR2W-105219	A69-1601-6498
2012-09-19 01:06:29	VR2W-105220	A69-1601-6498
2012-09-19 01:07:51	VR2W-105221	A69-1601-6498
2012-09-19 01:09:43	VR2W-105220	A69-1601-6498
2012-09-19 01:11:07	VR2W-105221	A69-1601-6498
2012-09-19 01:14:24	VR2W-105221	A69-1601-6498
2012-09-19 01:17:46	VR2W-105221	A69-1601-6498
2012-09-19 01:20:57	VR2W-105222	A69-1601-6498
2012-09-19 01:28:59	VR2W-105222	A69-1601-6498
2012-09-19 01:32:59	VR2W-105221	A69-1601-6498
2012-09-19 01:37:08	VR2W-105221	A69-1601-6498
2012-09-19 01:44:12	VR2W-105221	A69-1601-6498
2012-09-19 01:50:30	VR2W-105219	A69-1601-6498
2012-09-19 01:55:23	VR2W-105219	A69-1601-6498
2012-09-19 02:00:15	VR2W-105219	A69-1601-6498
2012-09-19 02:08:44	VR2W-105218	A69-1601-6498					PB11
2012-09-19 02:09:56	VR2W-105219	A69-1601-6498
2012-09-19 02:38:04	VR2W-105221	A69-1601-6498
2012-09-19 02:45:38	VR2W-105222	A69-1601-6498
2012-09-19 02:45:56	VR2W-105221	A69-1601-6498
2012-09-19 02:49:57	VR2W-105221	A69-1601-6498
2012-09-19 02:54:45	VR2W-105221	A69-1601-6498
2012-09-19 03:17:36	VR2W-105219	A69-1601-6498
2012-09-19 03:20:37	VR2W-105218	A69-1601-6498					PB11
2012-09-19 03:21:49	VR2W-105219	A69-1601-6498
2012-09-19 03:23:56	VR2W-105217	A69-1601-6498
2012-09-19 03:24:09	VR2W-105218	A69-1601-6498					PB11
2012-09-19 03:36:30	VR2W-105218	A69-1601-6498					PB11
2012-09-19 03:41:21	VR2W-105218	A69-1601-6498					PB11
2012-09-19 03:52:09	VR2W-105219	A69-1601-6498
2012-09-19 03:55:37	VR2W-105218	A69-1601-6498					PB11
2012-09-19 03:56:49	VR2W-105219	A69-1601-6498
2012-09-19 04:00:53	VR2W-105220	A69-1601-6498
2012-09-19 04:01:15	VR2W-105219	A69-1601-6498
2012-09-19 04:04:51	VR2W-105220	A69-1601-6498
2012-09-19 04:23:55	VR2W-105221	A69-1601-6498
2012-09-19 04:28:28	VR2W-105221	A69-1601-6498
2012-09-19 04:32:39	VR2W-105221	A69-1601-6498
2012-09-19 04:36:08	VR2W-105221	A69-1601-6498
2012-09-19 04:59:47	VR2W-105218	A69-1601-6498					PB11
2012-09-19 05:00:58	VR2W-105219	A69-1601-6498
2012-09-19 05:10:48	VR2W-105218	A69-1601-6498					PB11
2012-09-19 05:12:00	VR2W-105219	A69-1601-6498
2012-09-19 05:18:47	VR2W-105219	A69-1601-6498
2012-09-19 05:22:07	VR2W-105220	A69-1601-6498
2012-09-19 05:26:16	VR2W-105220	A69-1601-6498
2012-09-19 05:33:19	VR2W-105220	A69-1601-6498
2012-09-19 05:37:21	VR2W-105220	A69-1601-6498
2012-09-19 05:40:17	VR2W-105221	A69-1601-6498
2012-09-19 05:46:53	VR2W-105220	A69-1601-6498
2012-09-19 05:49:36	VR2W-105221	A69-1601-6498
2012-09-19 06:08:11	VR2W-105221	A69-1601-6498
2012-09-19 06:11:37	VR2W-105221	A69-1601-6498
2012-09-19 06:19:17	VR2W-105221	A69-1601-6498
2012-09-19 06:28:57	VR2W-105221	A69-1601-6498
2012-09-19 06:40:10	VR2W-105220	A69-1601-6498
2012-09-19 06:43:38	VR2W-105218	A69-1601-6498					PB11
2012-09-19 06:44:50	VR2W-105219	A69-1601-6498
2012-09-19 06:47:05	VR2W-105216	A69-1601-6498					PB9
2012-09-19 06:47:07	VR2W-105217	A69-1601-6498
2012-09-19 07:02:41	VR2W-105218	A69-1601-6498					PB11
2012-09-19 07:05:59	VR2W-105218	A69-1601-6498					PB11
2012-09-19 07:09:09	VR2W-105217	A69-1601-6498
2012-09-19 07:16:31	VR2W-105217	A69-1601-6498
2012-09-19 07:39:19	VR2W-105218	A69-1601-6498					PB11
2012-09-19 07:43:21	VR2W-105217	A69-1601-6498
2012-09-19 07:51:01	VR2W-105217	A69-1601-6498
2012-09-19 07:56:06	VR2W-105218	A69-1601-6498					PB11
2012-09-19 08:00:56	VR2W-105218	A69-1601-6498					PB11
2012-09-19 08:05:43	VR2W-105218	A69-1601-6498					PB11
2012-09-19 08:14:35	VR2W-105217	A69-1601-6498
2012-09-19 09:01:37	VR2W-105217	A69-1601-6498
2012-09-19 09:21:41	VR2W-105217	A69-1601-6498
2012-09-19 10:39:38	VR2W-105217	A69-1601-6498
2012-09-19 10:44:11	VR2W-105217	A69-1601-6498
2012-09-19 12:51:53	VR2W-105217	A69-1601-6498
2012-09-19 12:55:47	VR2W-105217	A69-1601-6498
2012-09-19 13:08:26	VR2W-105217	A69-1601-6498
2012-09-19 13:42:42	VR2W-105217	A69-1601-6498
2012-09-19 14:46:32	VR2W-105217	A69-1601-6498
2012-09-19 16:41:45	VR2W-105217	A69-1601-6498
2012-09-19 16:52:53	VR2W-105217	A69-1601-6498
2012-09-19 17:32:32	VR2W-105217	A69-1601-6498
2012-09-19 20:01:42	VR2W-105217	A69-1601-6498
2012-09-19 20:57:19	VR2W-105218	A69-1601-6498					PB11
2012-09-19 21:13:11	VR2W-105217	A69-1601-6498
2012-09-19 21:20:31	VR2W-105217	A69-1601-6498
2012-09-19 21:23:45	VR2W-105216	A69-1601-6498					PB9
2012-09-19 21:23:47	VR2W-105217	A69-1601-6498
2012-09-19 21:30:33	VR2W-105217	A69-1601-6498
2012-09-19 21:34:25	VR2W-105218	A69-1601-6498					PB11
2012-09-19 21:38:29	VR2W-105218	A69-1601-6498					PB11
2012-09-19 21:42:56	VR2W-105219	A69-1601-6498
2012-09-19 21:46:12	VR2W-105219	A69-1601-6498
2012-09-19 21:49:31	VR2W-105219	A69-1601-6498
2012-09-19 21:52:55	VR2W-105219	A69-1601-6498
2012-09-19 22:00:27	VR2W-105219	A69-1601-6498
2012-09-19 22:05:08	VR2W-105219	A69-1601-6498
2012-09-19 22:12:26	VR2W-105218	A69-1601-6498					PB11
2012-09-19 22:21:52	VR2W-105217	A69-1601-6498
2012-09-19 22:22:05	VR2W-105218	A69-1601-6498					PB11
2012-09-19 22:31:22	VR2W-105218	A69-1601-6498					PB11
2012-09-19 22:55:42	VR2W-105218	A69-1601-6498					PB11
2012-09-19 22:56:54	VR2W-105219	A69-1601-6498
2012-09-19 23:00:46	VR2W-105220	A69-1601-6498
2012-09-19 23:04:42	VR2W-105219	A69-1601-6498
2012-09-19 23:07:12	VR2W-105217	A69-1601-6498
2012-09-19 23:07:25	VR2W-105218	A69-1601-6498					PB11
2012-09-19 23:11:49	VR2W-105217	A69-1601-6498
2012-09-19 23:32:43	VR2W-105218	A69-1601-6498					PB11
2012-09-19 23:36:24	VR2W-105217	A69-1601-6498
2012-09-19 23:40:59	VR2W-105217	A69-1601-6498
2012-09-19 23:56:34	VR2W-105218	A69-1601-6498					PB11
2012-09-19 23:59:59	VR2W-105218	A69-1601-6498					PB11
2012-09-20 00:03:35	VR2W-105218	A69-1601-6498					PB11
2012-09-20 00:12:17	VR2W-105218	A69-1601-6498					PB11
2012-09-20 00:21:07	VR2W-105218	A69-1601-6498					PB11
2012-09-20 00:24:44	VR2W-105218	A69-1601-6498					PB11
2012-09-20 00:28:44	VR2W-105218	A69-1601-6498					PB11
2012-09-20 00:42:32	VR2W-105217	A69-1601-6498
2012-09-20 00:46:41	VR2W-105217	A69-1601-6498
2012-09-20 01:07:10	VR2W-105217	A69-1601-6498
2012-09-20 01:11:52	VR2W-105218	A69-1601-6498					PB11
2012-09-20 01:20:46	VR2W-105218	A69-1601-6498					PB11
2012-09-20 01:26:25	VR2W-105220	A69-1601-6498
2012-09-20 01:29:18	VR2W-105221	A69-1601-6498
2012-09-20 01:31:11	VR2W-105220	A69-1601-6498
2012-09-20 01:33:39	VR2W-105222	A69-1601-6498
2012-09-20 01:41:58	VR2W-105222	A69-1601-6498
2012-09-20 01:46:35	VR2W-105222	A69-1601-6498
2012-09-20 01:46:53	VR2W-105221	A69-1601-6498
2012-09-20 01:50:54	VR2W-105222	A69-1601-6498
2012-09-20 01:51:12	VR2W-105221	A69-1601-6498
2012-09-20 01:58:57	VR2W-105222	A69-1601-6498
2012-09-20 01:59:15	VR2W-105221	A69-1601-6498
2012-09-20 02:02:56	VR2W-105221	A69-1601-6498
2012-09-20 02:09:20	VR2W-105219	A69-1601-6498
2012-09-20 02:15:08	VR2W-105218	A69-1601-6498					PB11
2012-09-20 02:16:20	VR2W-105219	A69-1601-6498
2012-09-20 02:20:19	VR2W-105219	A69-1601-6498
2012-09-20 02:25:01	VR2W-105219	A69-1601-6498
2012-09-20 02:37:19	VR2W-105219	A69-1601-6498
2012-09-20 02:39:57	VR2W-105218	A69-1601-6498					PB11
2012-09-20 02:48:25	VR2W-105218	A69-1601-6498					PB11
2012-09-20 02:59:05	VR2W-105219	A69-1601-6498
2012-09-20 03:02:22	VR2W-105218	A69-1601-6498					PB11
2012-09-20 03:03:34	VR2W-105219	A69-1601-6498
2012-09-20 03:06:12	VR2W-105217	A69-1601-6498
2012-09-20 03:06:25	VR2W-105218	A69-1601-6498					PB11
2012-09-20 03:09:26	VR2W-105217	A69-1601-6498
2012-09-20 03:09:39	VR2W-105218	A69-1601-6498					PB11
2012-09-20 03:12:53	VR2W-105218	A69-1601-6498					PB11
2012-09-20 03:16:56	VR2W-105220	A69-1601-6498
2012-09-20 03:20:32	VR2W-105219	A69-1601-6498
2012-09-20 03:33:29	VR2W-105219	A69-1601-6498
2012-09-20 03:36:47	VR2W-105219	A69-1601-6498
2012-09-20 03:40:08	VR2W-105219	A69-1601-6498
2012-09-20 03:47:19	VR2W-105219	A69-1601-6498
2012-09-20 03:51:33	VR2W-105219	A69-1601-6498
2012-09-20 03:55:06	VR2W-105219	A69-1601-6498
2012-09-20 03:59:00	VR2W-105219	A69-1601-6498
2012-09-20 04:03:33	VR2W-105219	A69-1601-6498
2012-09-20 04:15:14	VR2W-105219	A69-1601-6498
2012-09-20 04:19:48	VR2W-105219	A69-1601-6498
2012-09-20 04:23:40	VR2W-105220	A69-1601-6498
2012-09-20 04:27:16	VR2W-105220	A69-1601-6498
2012-09-20 04:31:14	VR2W-105220	A69-1601-6498
2012-09-20 04:35:57	VR2W-105220	A69-1601-6498
2012-09-20 04:40:30	VR2W-105220	A69-1601-6498
2012-09-20 04:44:42	VR2W-105220	A69-1601-6498
2012-09-20 04:54:27	VR2W-105221	A69-1601-6498
2012-09-20 04:56:20	VR2W-105220	A69-1601-6498
2012-09-20 05:04:32	VR2W-105220	A69-1601-6498
2012-09-20 05:12:56	VR2W-105220	A69-1601-6498
2012-09-20 05:17:06	VR2W-105220	A69-1601-6498
2012-09-20 05:20:33	VR2W-105220	A69-1601-6498
2012-09-20 05:26:27	VR2W-105221	A69-1601-6498
2012-09-20 05:28:20	VR2W-105220	A69-1601-6498
2012-09-20 05:28:42	VR2W-105219	A69-1601-6498
2012-09-20 05:36:52	VR2W-105221	A69-1601-6498
2012-09-20 05:40:56	VR2W-105221	A69-1601-6498
2012-09-20 05:50:43	VR2W-105221	A69-1601-6498
2012-09-20 05:53:45	VR2W-105222	A69-1601-6498
2012-09-20 05:54:03	VR2W-105221	A69-1601-6498
2012-09-20 06:08:16	VR2W-105222	A69-1601-6498
2012-09-20 06:08:34	VR2W-105221	A69-1601-6498
2012-09-20 06:11:57	VR2W-105221	A69-1601-6498
2012-09-20 06:24:04	VR2W-105221	A69-1601-6498
2012-09-20 06:40:24	VR2W-105221	A69-1601-6498
2012-09-20 06:42:17	VR2W-105220	A69-1601-6498
2012-09-20 06:44:51	VR2W-105221	A69-1601-6498
2012-09-20 06:46:44	VR2W-105220	A69-1601-6498
2012-09-20 06:50:45	VR2W-105220	A69-1601-6498
2012-09-20 06:54:44	VR2W-105218	A69-1601-6498					PB11
2012-09-20 06:55:56	VR2W-105219	A69-1601-6498
2012-09-20 06:59:16	VR2W-105217	A69-1601-6498
2012-09-20 06:59:29	VR2W-105218	A69-1601-6498					PB11
2012-09-20 07:08:09	VR2W-105217	A69-1601-6498
2012-09-20 07:11:52	VR2W-105217	A69-1601-6498
2012-09-20 07:23:18	VR2W-105217	A69-1601-6498
2012-09-20 07:27:35	VR2W-105217	A69-1601-6498
2012-09-20 07:31:29	VR2W-105218	A69-1601-6498					PB11
2012-09-20 07:35:36	VR2W-105218	A69-1601-6498					PB11
2012-09-20 07:58:09	VR2W-105217	A69-1601-6498
2012-09-20 08:01:37	VR2W-105217	A69-1601-6498
2012-09-20 08:25:22	VR2W-105217	A69-1601-6498
2012-09-20 09:34:25	VR2W-105217	A69-1601-6498
2012-09-20 09:43:03	VR2W-105217	A69-1601-6498
2012-09-20 10:15:14	VR2W-105217	A69-1601-6498
2012-09-20 11:23:32	VR2W-105217	A69-1601-6498
2012-09-20 11:27:52	VR2W-105217	A69-1601-6498
2012-09-20 11:31:39	VR2W-105217	A69-1601-6498
2012-09-20 12:34:43	VR2W-105217	A69-1601-6498
2012-09-20 12:42:16	VR2W-105217	A69-1601-6498
2012-09-20 12:58:59	VR2W-105217	A69-1601-6498
2012-09-20 13:12:51	VR2W-105217	A69-1601-6498
2012-09-20 13:44:59	VR2W-105217	A69-1601-6498
2012-09-20 13:49:43	VR2W-105217	A69-1601-6498
2012-09-20 14:47:02	VR2W-105217	A69-1601-6498
2012-09-20 15:35:54	VR2W-105217	A69-1601-6498
2012-09-20 15:39:25	VR2W-105217	A69-1601-6498
2012-09-20 17:29:41	VR2W-105217	A69-1601-6498
2012-09-20 17:42:15	VR2W-105217	A69-1601-6498
2012-09-20 20:07:42	VR2W-105217	A69-1601-6498
2012-09-20 20:12:02	VR2W-105217	A69-1601-6498
2012-09-20 20:20:11	VR2W-105217	A69-1601-6498
2012-09-20 20:28:26	VR2W-105217	A69-1601-6498
2012-09-20 20:32:38	VR2W-105218	A69-1601-6498					PB11
2012-09-20 20:37:07	VR2W-105217	A69-1601-6498
2012-09-20 20:37:21	VR2W-105218	A69-1601-6498					PB11
2012-09-20 20:41:39	VR2W-105217	A69-1601-6498
2012-09-20 20:45:50	VR2W-105217	A69-1601-6498
2012-09-20 20:54:29	VR2W-105219	A69-1601-6498
2012-09-20 20:58:43	VR2W-105219	A69-1601-6498
2012-09-20 21:02:19	VR2W-105219	A69-1601-6498
2012-09-20 21:15:34	VR2W-105219	A69-1601-6498
2012-09-20 21:19:47	VR2W-105219	A69-1601-6498
2012-09-20 21:22:59	VR2W-105220	A69-1601-6498
2012-09-20 21:26:52	VR2W-105220	A69-1601-6498
2012-09-20 21:27:14	VR2W-105219	A69-1601-6498
2012-09-20 21:31:26	VR2W-105220	A69-1601-6498
2012-09-20 21:43:11	VR2W-105220	A69-1601-6498
2012-09-20 22:03:00	VR2W-105221	A69-1601-6498
2012-09-20 22:06:17	VR2W-105222	A69-1601-6498
2012-09-20 23:14:32	VR2W-105222	A69-1601-6498
2012-09-20 23:24:48	VR2W-105218	A69-1601-6498					PB11
2012-09-20 23:35:40	VR2W-105219	A69-1601-6498
2012-09-21 00:08:42	VR2W-105219	A69-1601-6498
2012-09-21 00:16:06	VR2W-105220	A69-1601-6498
2012-09-21 00:17:32	VR2W-105221	A69-1601-6498
2012-09-21 00:20:56	VR2W-105221	A69-1601-6498
2012-09-21 00:22:49	VR2W-105220	A69-1601-6498
2012-09-21 00:28:24	VR2W-105221	A69-1601-6498
2012-09-21 00:30:17	VR2W-105220	A69-1601-6498
2012-09-21 00:30:39	VR2W-105219	A69-1601-6498
2012-09-21 00:32:59	VR2W-105221	A69-1601-6498
2012-09-21 00:37:16	VR2W-105221	A69-1601-6498
2012-09-21 00:39:09	VR2W-105220	A69-1601-6498
2012-09-21 00:40:57	VR2W-105221	A69-1601-6498
2012-09-21 00:45:05	VR2W-105221	A69-1601-6498
2012-09-21 00:48:09	VR2W-105222	A69-1601-6498
2012-09-21 00:48:27	VR2W-105221	A69-1601-6498
2012-09-21 00:50:20	VR2W-105220	A69-1601-6498
2012-09-21 00:51:58	VR2W-105221	A69-1601-6498
2012-09-21 01:00:08	VR2W-105221	A69-1601-6498
2012-09-21 01:03:59	VR2W-105221	A69-1601-6498
2012-09-21 01:08:29	VR2W-105221	A69-1601-6498
2012-09-21 01:15:55	VR2W-105221	A69-1601-6498
2012-09-21 01:19:03	VR2W-105222	A69-1601-6498
2012-09-21 01:19:20	VR2W-105221	A69-1601-6498
2012-09-21 01:26:58	VR2W-105221	A69-1601-6498
2012-09-21 01:31:47	VR2W-105221	A69-1601-6498
2012-09-21 01:41:53	VR2W-105217	A69-1601-6498
2012-09-21 01:49:42	VR2W-105217	A69-1601-6498
2012-09-21 01:49:56	VR2W-105218	A69-1601-6498					PB11
2012-09-21 01:53:52	VR2W-105218	A69-1601-6498					PB11
2012-09-21 02:16:28	VR2W-105219	A69-1601-6498
2012-09-21 02:19:44	VR2W-105219	A69-1601-6498
2012-09-21 02:23:00	VR2W-105219	A69-1601-6498
2012-09-21 02:25:08	VR2W-105218	A69-1601-6498					PB11
2012-09-21 02:26:20	VR2W-105219	A69-1601-6498
2012-09-21 02:28:35	VR2W-105218	A69-1601-6498					PB11
2012-09-21 02:29:47	VR2W-105219	A69-1601-6498
2012-09-21 02:33:27	VR2W-105219	A69-1601-6498
2012-09-21 02:37:33	VR2W-105219	A69-1601-6498
2012-09-21 02:39:39	VR2W-105218	A69-1601-6498					PB11
2012-09-21 02:40:51	VR2W-105219	A69-1601-6498
2012-09-21 02:44:16	VR2W-105219	A69-1601-6498
2012-09-21 02:47:50	VR2W-105219	A69-1601-6498
2012-09-21 02:50:34	VR2W-105218	A69-1601-6498					PB11
2012-09-21 02:51:46	VR2W-105219	A69-1601-6498
2012-09-21 02:56:24	VR2W-105219	A69-1601-6498
2012-09-21 03:00:47	VR2W-105219	A69-1601-6498
2012-09-21 03:08:00	VR2W-105218	A69-1601-6498					PB11
2012-09-21 03:28:12	VR2W-105219	A69-1601-6498
2012-09-21 03:31:54	VR2W-105219	A69-1601-6498
2012-09-21 03:37:24	VR2W-105221	A69-1601-6498
2012-09-21 03:45:43	VR2W-105221	A69-1601-6498
2012-09-21 03:49:46	VR2W-105221	A69-1601-6498
2012-09-21 03:51:39	VR2W-105220	A69-1601-6498
2012-09-21 04:01:24	VR2W-105220	A69-1601-6498
2012-09-21 04:06:16	VR2W-105220	A69-1601-6498
2012-09-21 04:08:55	VR2W-105222	A69-1601-6498
2012-09-21 04:09:12	VR2W-105221	A69-1601-6498
2012-09-21 04:24:53	VR2W-105220	A69-1601-6498
2012-09-21 04:33:20	VR2W-105220	A69-1601-6498
2012-09-21 04:33:42	VR2W-105219	A69-1601-6498
2012-09-21 04:41:27	VR2W-105219	A69-1601-6498
2012-09-21 04:45:19	VR2W-105219	A69-1601-6498
2012-09-21 04:49:48	VR2W-105219	A69-1601-6498
2012-09-21 04:57:13	VR2W-105219	A69-1601-6498
2012-09-21 05:00:37	VR2W-105219	A69-1601-6498
2012-09-21 05:08:08	VR2W-105219	A69-1601-6498
2012-09-21 05:25:13	VR2W-105220	A69-1601-6498
2012-09-21 05:25:35	VR2W-105219	A69-1601-6498
2012-09-21 05:32:53	VR2W-105220	A69-1601-6498
2012-09-21 05:44:57	VR2W-105219	A69-1601-6498
2012-09-21 05:52:00	VR2W-105220	A69-1601-6498
2012-09-21 06:03:21	VR2W-105219	A69-1601-6498
2012-09-21 06:16:51	VR2W-105219	A69-1601-6498
2012-09-21 06:20:23	VR2W-105219	A69-1601-6498
2012-09-21 06:28:22	VR2W-105220	A69-1601-6498
2012-09-21 06:32:28	VR2W-105220	A69-1601-6498
2012-09-21 06:42:40	VR2W-105220	A69-1601-6498
2012-09-21 06:50:56	VR2W-105220	A69-1601-6498
2012-09-21 06:59:42	VR2W-105220	A69-1601-6498
2012-09-21 07:02:28	VR2W-105221	A69-1601-6498
2012-09-21 07:29:01	VR2W-105217	A69-1601-6498
2012-09-21 07:36:28	VR2W-105217	A69-1601-6498
2012-09-21 07:36:41	VR2W-105218	A69-1601-6498					PB11
2012-09-21 07:58:52	VR2W-105218	A69-1601-6498					PB11
2012-09-21 08:03:16	VR2W-105217	A69-1601-6498
2012-09-21 08:38:24	VR2W-105217	A69-1601-6498
2012-09-21 08:49:50	VR2W-105217	A69-1601-6498
2012-09-21 09:10:44	VR2W-105217	A69-1601-6498
2012-09-21 10:40:09	VR2W-105217	A69-1601-6498
2012-09-21 19:42:24	VR2W-105217	A69-1601-6498
2012-09-21 20:35:08	VR2W-105218	A69-1601-6498					PB11
2012-09-21 20:39:40	VR2W-105219	A69-1601-6498
2012-09-21 20:43:05	VR2W-105219	A69-1601-6498
2012-09-21 20:46:42	VR2W-105219	A69-1601-6498
2012-09-21 20:50:43	VR2W-105219	A69-1601-6498
2012-09-21 20:53:15	VR2W-105221	A69-1601-6498
2012-09-21 20:55:08	VR2W-105220	A69-1601-6498
2012-09-21 20:57:57	VR2W-105221	A69-1601-6498
2012-09-21 21:15:17	VR2W-105220	A69-1601-6498
2012-09-21 21:21:21	VR2W-105221	A69-1601-6498
2012-09-21 21:28:51	VR2W-105221	A69-1601-6498
2012-09-21 21:58:58	VR2W-105222	A69-1601-6498
2012-09-21 22:03:07	VR2W-105222	A69-1601-6498
2012-09-21 22:12:15	VR2W-105220	A69-1601-6498
2012-09-21 22:16:10	VR2W-105220	A69-1601-6498
2012-09-21 22:32:11	VR2W-105218	A69-1601-6498					PB11
2012-09-21 22:39:25	VR2W-105217	A69-1601-6498
2012-09-21 22:53:18	VR2W-105219	A69-1601-6498
2012-09-21 22:57:18	VR2W-105219	A69-1601-6498
2012-09-21 23:02:05	VR2W-105219	A69-1601-6498
2012-09-21 23:11:16	VR2W-105219	A69-1601-6498
2012-09-21 23:15:22	VR2W-105219	A69-1601-6498
2012-09-21 23:18:40	VR2W-105219	A69-1601-6498
2012-09-21 23:21:40	VR2W-105220	A69-1601-6498
2012-09-21 23:25:12	VR2W-105220	A69-1601-6498
2012-09-21 23:27:08	VR2W-105221	A69-1601-6498
2012-09-21 23:33:27	VR2W-105220	A69-1601-6498
2012-09-21 23:35:32	VR2W-105221	A69-1601-6498
2012-09-21 23:37:25	VR2W-105220	A69-1601-6498
2012-09-21 23:48:39	VR2W-105222	A69-1601-6498
2012-09-21 23:48:56	VR2W-105221	A69-1601-6498
2012-09-21 23:50:49	VR2W-105220	A69-1601-6498
2012-09-21 23:52:05	VR2W-105222	A69-1601-6498
2012-09-21 23:55:44	VR2W-105222	A69-1601-6498
2012-09-22 00:02:21	VR2W-105219	A69-1601-6498
2012-09-22 00:03:21	VR2W-105221	A69-1601-6498
2012-09-22 00:06:37	VR2W-105221	A69-1601-6498
2012-09-22 00:08:31	VR2W-105220	A69-1601-6498
2012-09-22 00:17:05	VR2W-105221	A69-1601-6498
2012-09-22 00:19:20	VR2W-105219	A69-1601-6498
2012-09-22 00:21:12	VR2W-105221	A69-1601-6498
2012-09-22 00:24:15	VR2W-105222	A69-1601-6498
2012-09-22 00:26:48	VR2W-105219	A69-1601-6498
2012-09-22 00:27:59	VR2W-105221	A69-1601-6498
2012-09-22 00:31:41	VR2W-105221	A69-1601-6498
2012-09-22 00:35:32	VR2W-105222	A69-1601-6498
2012-09-22 00:35:50	VR2W-105221	A69-1601-6498
2012-09-22 00:39:15	VR2W-105221	A69-1601-6498
2012-09-22 00:42:51	VR2W-105221	A69-1601-6498
2012-09-22 00:51:36	VR2W-105221	A69-1601-6498
2012-09-22 01:00:34	VR2W-105221	A69-1601-6498
2012-09-22 01:04:23	VR2W-105221	A69-1601-6498
2012-09-22 01:08:48	VR2W-105221	A69-1601-6498
2012-09-22 01:12:44	VR2W-105221	A69-1601-6498
2012-09-22 01:14:37	VR2W-105220	A69-1601-6498
2012-09-22 01:17:23	VR2W-105221	A69-1601-6498
2012-09-22 01:23:40	VR2W-105220	A69-1601-6498
2012-09-22 01:44:39	VR2W-105219	A69-1601-6498
2012-09-22 01:51:18	VR2W-105220	A69-1601-6498
2012-09-22 01:51:40	VR2W-105219	A69-1601-6498
2012-09-22 02:00:01	VR2W-105220	A69-1601-6498
2012-09-22 02:00:24	VR2W-105219	A69-1601-6498
2012-09-22 02:02:43	VR2W-105221	A69-1601-6498
2012-09-22 02:06:42	VR2W-105222	A69-1601-6498
2012-09-22 02:06:59	VR2W-105221	A69-1601-6498
2012-09-22 02:14:28	VR2W-105222	A69-1601-6498
2012-09-22 02:17:48	VR2W-105222	A69-1601-6498
2012-09-22 02:28:51	VR2W-105222	A69-1601-6498
2012-09-22 03:13:06	VR2W-105222	A69-1601-6498
2012-09-22 03:16:52	VR2W-105221	A69-1601-6498
2012-09-22 03:20:20	VR2W-105222	A69-1601-6498
2012-09-22 03:24:54	VR2W-105221	A69-1601-6498
2012-09-22 04:14:17	VR2W-105218	A69-1601-6498					PB11
2012-09-22 04:15:30	VR2W-105219	A69-1601-6498
2012-09-22 04:22:09	VR2W-105220	A69-1601-6498
2012-09-22 04:30:52	VR2W-105220	A69-1601-6498
2012-09-22 04:31:14	VR2W-105219	A69-1601-6498
2012-09-22 04:33:34	VR2W-105221	A69-1601-6498
2012-09-22 04:37:52	VR2W-105221	A69-1601-6498
2012-09-22 04:47:38	VR2W-105220	A69-1601-6498
2012-09-22 04:51:06	VR2W-105220	A69-1601-6498
2012-09-22 05:03:58	VR2W-105222	A69-1601-6498
2012-09-22 05:15:14	VR2W-105222	A69-1601-6498
2012-09-22 05:19:37	VR2W-105221	A69-1601-6498
2012-09-22 05:22:38	VR2W-105222	A69-1601-6498
2012-09-22 05:29:34	VR2W-105222	A69-1601-6498
2012-09-22 05:33:26	VR2W-105222	A69-1601-6498
2012-09-22 06:13:35	VR2W-105222	A69-1601-6498
2012-09-22 06:42:18	VR2W-105220	A69-1601-6498
2012-09-22 06:51:58	VR2W-105219	A69-1601-6498
2012-09-22 06:59:48	VR2W-105219	A69-1601-6498
2012-09-22 07:07:03	VR2W-105217	A69-1601-6498
2012-09-22 07:07:16	VR2W-105218	A69-1601-6498					PB11
2012-09-22 07:11:35	VR2W-105217	A69-1601-6498
2012-09-22 07:11:48	VR2W-105218	A69-1601-6498					PB11
2012-09-22 07:15:43	VR2W-105216	A69-1601-6498					PB9
2012-09-22 07:15:45	VR2W-105217	A69-1601-6498
2012-09-22 07:26:59	VR2W-105217	A69-1601-6498
2012-09-22 07:41:49	VR2W-105218	A69-1601-6498					PB11
2012-09-22 07:52:26	VR2W-105217	A69-1601-6498
2012-09-22 08:05:01	VR2W-105218	A69-1601-6498					PB11
2012-09-22 08:13:30	VR2W-105218	A69-1601-6498					PB11
2012-09-22 08:21:13	VR2W-105217	A69-1601-6498
2012-09-22 08:49:28	VR2W-105217	A69-1601-6498
2012-09-22 09:21:45	VR2W-105217	A69-1601-6498
2012-09-22 09:47:35	VR2W-105217	A69-1601-6498
2012-09-22 12:58:52	VR2W-105217	A69-1601-6498
2012-09-22 13:41:59	VR2W-105217	A69-1601-6498
2012-09-22 13:53:54	VR2W-105217	A69-1601-6498
2012-09-22 14:46:49	VR2W-105217	A69-1601-6498
2012-09-22 15:11:09	VR2W-105217	A69-1601-6498
2012-09-22 15:23:04	VR2W-105217	A69-1601-6498
2012-09-22 15:30:34	VR2W-105217	A69-1601-6498
2012-09-22 16:50:17	VR2W-105217	A69-1601-6498
2012-09-22 17:16:32	VR2W-105217	A69-1601-6498
2012-09-22 17:23:57	VR2W-105217	A69-1601-6498
2012-09-22 17:30:53	VR2W-105217	A69-1601-6498
2012-09-22 17:50:50	VR2W-105217	A69-1601-6498
2012-09-22 18:10:54	VR2W-105217	A69-1601-6498
2012-09-22 18:39:07	VR2W-105217	A69-1601-6498
2012-09-22 19:49:28	VR2W-105217	A69-1601-6498
2012-09-22 20:20:41	VR2W-105218	A69-1601-6498					PB11
2012-09-22 20:25:25	VR2W-105218	A69-1601-6498					PB11
2012-09-22 20:34:14	VR2W-105218	A69-1601-6498					PB11
2012-09-22 20:37:38	VR2W-105217	A69-1601-6498
2012-09-22 20:37:51	VR2W-105218	A69-1601-6498					PB11
2012-09-22 20:39:04	VR2W-105219	A69-1601-6498
2012-09-22 20:43:05	VR2W-105219	A69-1601-6498
2012-09-22 20:46:41	VR2W-105218	A69-1601-6498					PB11
2012-09-22 20:47:53	VR2W-105219	A69-1601-6498
2012-09-22 21:01:24	VR2W-105219	A69-1601-6498
2012-09-22 21:04:58	VR2W-105219	A69-1601-6498
2012-09-22 21:07:41	VR2W-105218	A69-1601-6498					PB11
2012-09-22 21:08:53	VR2W-105219	A69-1601-6498
2012-09-22 21:12:04	VR2W-105217	A69-1601-6498
2012-09-22 21:12:18	VR2W-105218	A69-1601-6498					PB11
2012-09-22 21:20:12	VR2W-105217	A69-1601-6498
2012-09-22 21:20:26	VR2W-105218	A69-1601-6498					PB11
2012-09-22 21:28:25	VR2W-105217	A69-1601-6498
2012-09-22 21:33:06	VR2W-105218	A69-1601-6498					PB11
2012-09-22 21:34:19	VR2W-105219	A69-1601-6498
2012-09-22 21:43:15	VR2W-105219	A69-1601-6498
2012-09-22 22:04:39	VR2W-105221	A69-1601-6498
2012-09-22 22:06:32	VR2W-105220	A69-1601-6498
2012-09-22 22:06:55	VR2W-105219	A69-1601-6498
2012-09-22 22:11:58	VR2W-105221	A69-1601-6498
2012-09-22 22:13:52	VR2W-105220	A69-1601-6498
2012-09-22 22:17:09	VR2W-105220	A69-1601-6498
2012-09-22 22:20:29	VR2W-105220	A69-1601-6498
2012-09-22 22:23:55	VR2W-105220	A69-1601-6498
2012-09-22 22:25:42	VR2W-105221	A69-1601-6498
2012-09-22 22:27:57	VR2W-105219	A69-1601-6498
2012-09-22 22:32:04	VR2W-105219	A69-1601-6498
2012-09-22 22:33:57	VR2W-105217	A69-1601-6498
2012-09-22 22:37:22	VR2W-105217	A69-1601-6498
2012-09-22 22:41:12	VR2W-105218	A69-1601-6498					PB11
2012-09-22 23:32:02	VR2W-105221	A69-1601-6498
2012-09-22 23:35:43	VR2W-105222	A69-1601-6498
2012-09-22 23:35:59	VR2W-105221	A69-1601-6498
2012-09-22 23:40:25	VR2W-105222	A69-1601-6498
2012-09-22 23:44:56	VR2W-105222	A69-1601-6498
2012-09-22 23:52:31	VR2W-105222	A69-1601-6498
2012-09-22 23:56:09	VR2W-105222	A69-1601-6498
2012-09-23 00:10:10	VR2W-105221	A69-1601-6498
2012-09-23 00:21:52	VR2W-105219	A69-1601-6498
2012-09-23 00:30:18	VR2W-105219	A69-1601-6498
2012-09-23 00:35:05	VR2W-105219	A69-1601-6498
2012-09-23 00:38:31	VR2W-105218	A69-1601-6498					PB11
2012-09-23 00:39:43	VR2W-105219	A69-1601-6498
2012-09-23 00:42:55	VR2W-105218	A69-1601-6498					PB11
2012-09-23 00:46:37	VR2W-105217	A69-1601-6498
2012-09-23 00:55:48	VR2W-105218	A69-1601-6498					PB11
2012-09-23 00:59:36	VR2W-105218	A69-1601-6498					PB11
2012-09-23 01:03:59	VR2W-105218	A69-1601-6498					PB11
2012-09-23 01:09:03	VR2W-105219	A69-1601-6498
2012-09-23 01:13:34	VR2W-105219	A69-1601-6498
2012-09-23 01:17:41	VR2W-105219	A69-1601-6498
2012-09-23 01:21:02	VR2W-105219	A69-1601-6498
2012-09-23 01:24:08	VR2W-105220	A69-1601-6498
2012-09-23 01:35:46	VR2W-105220	A69-1601-6498
2012-09-23 01:44:37	VR2W-105220	A69-1601-6498
2012-09-23 01:47:29	VR2W-105221	A69-1601-6498
2012-09-23 01:52:07	VR2W-105221	A69-1601-6498
2012-09-23 02:00:20	VR2W-105221	A69-1601-6498
2012-09-23 02:04:49	VR2W-105221	A69-1601-6498
2012-09-23 02:11:52	VR2W-105222	A69-1601-6498
2012-09-23 02:12:09	VR2W-105221	A69-1601-6498
2012-09-23 02:18:32	VR2W-105222	A69-1601-6498
2012-09-23 02:18:48	VR2W-105221	A69-1601-6498
2012-09-23 02:22:18	VR2W-105221	A69-1601-6498
2012-09-23 02:25:46	VR2W-105222	A69-1601-6498
2012-09-23 02:26:03	VR2W-105221	A69-1601-6498
2012-09-23 02:33:58	VR2W-105221	A69-1601-6498
2012-09-23 02:37:45	VR2W-105222	A69-1601-6498
2012-09-23 02:41:18	VR2W-105221	A69-1601-6498
2012-09-23 02:44:19	VR2W-105222	A69-1601-6498
2012-09-23 02:44:35	VR2W-105221	A69-1601-6498
2012-09-23 02:47:57	VR2W-105221	A69-1601-6498
2012-09-23 02:49:51	VR2W-105220	A69-1601-6498
2012-09-23 02:51:28	VR2W-105221	A69-1601-6498
2012-09-23 02:55:15	VR2W-105221	A69-1601-6498
2012-09-23 02:59:37	VR2W-105221	A69-1601-6498
2012-09-23 03:05:20	VR2W-105220	A69-1601-6498
2012-09-23 03:05:42	VR2W-105219	A69-1601-6498
2012-09-23 03:10:08	VR2W-105219	A69-1601-6498
2012-09-23 03:12:39	VR2W-105217	A69-1601-6498
2012-09-23 03:17:20	VR2W-105217	A69-1601-6498
2012-09-23 03:29:20	VR2W-105218	A69-1601-6498					PB11
2012-09-23 03:32:36	VR2W-105218	A69-1601-6498					PB11
2012-09-23 03:35:53	VR2W-105218	A69-1601-6498					PB11
2012-09-23 03:38:11	VR2W-105221	A69-1601-6498
2012-09-23 03:39:14	VR2W-105218	A69-1601-6498					PB11
2012-09-23 03:42:42	VR2W-105218	A69-1601-6498					PB11
2012-09-23 03:46:26	VR2W-105218	A69-1601-6498					PB11
2012-09-23 03:47:38	VR2W-105219	A69-1601-6498
2012-09-23 03:59:19	VR2W-105219	A69-1601-6498
2012-09-23 04:09:12	VR2W-105222	A69-1601-6498
2012-09-23 04:09:29	VR2W-105221	A69-1601-6498
2012-09-23 04:13:12	VR2W-105222	A69-1601-6498
2012-09-23 04:17:58	VR2W-105222	A69-1601-6498
2012-09-23 04:55:16	VR2W-105222	A69-1601-6498
2012-09-23 05:06:22	VR2W-105220	A69-1601-6498
2012-09-23 05:10:07	VR2W-105220	A69-1601-6498
2012-09-23 05:18:02	VR2W-105220	A69-1601-6498
2012-09-23 05:25:23	VR2W-105220	A69-1601-6498
2012-09-23 05:26:32	VR2W-105222	A69-1601-6498
2012-09-23 05:26:49	VR2W-105221	A69-1601-6498
2012-09-23 05:30:14	VR2W-105221	A69-1601-6498
2012-09-23 05:32:08	VR2W-105220	A69-1601-6498
2012-09-23 05:35:44	VR2W-105220	A69-1601-6498
2012-09-23 05:39:43	VR2W-105220	A69-1601-6498
2012-09-23 05:44:49	VR2W-105219	A69-1601-6498
2012-09-23 05:52:14	VR2W-105217	A69-1601-6498
2012-09-23 06:03:18	VR2W-105217	A69-1601-6498
2012-09-23 06:18:34	VR2W-105217	A69-1601-6498
2012-09-23 06:40:58	VR2W-105219	A69-1601-6498
2012-09-23 06:45:00	VR2W-105219	A69-1601-6498
2012-09-23 06:54:39	VR2W-105219	A69-1601-6498
2012-09-23 07:03:52	VR2W-105219	A69-1601-6498
2012-09-23 07:08:00	VR2W-105219	A69-1601-6498
2012-09-23 07:11:23	VR2W-105219	A69-1601-6498
2012-09-23 07:14:57	VR2W-105219	A69-1601-6498
2012-09-23 07:18:50	VR2W-105219	A69-1601-6498
2012-09-23 07:23:22	VR2W-105219	A69-1601-6498
2012-09-23 07:31:03	VR2W-105219	A69-1601-6498
2012-09-23 07:34:49	VR2W-105219	A69-1601-6498
2012-09-23 07:37:41	VR2W-105217	A69-1601-6498
2012-09-23 07:41:24	VR2W-105216	A69-1601-6498					PB9
2012-09-23 07:45:39	VR2W-105217	A69-1601-6498
2012-09-23 07:45:53	VR2W-105218	A69-1601-6498					PB11
2012-09-23 07:49:13	VR2W-105217	A69-1601-6498
2012-09-23 08:17:25	VR2W-105217	A69-1601-6498
2012-09-23 08:26:09	VR2W-105217	A69-1601-6498
2012-09-23 08:29:38	VR2W-105217	A69-1601-6498
2012-09-23 08:37:42	VR2W-105217	A69-1601-6498
2012-09-23 08:53:14	VR2W-105218	A69-1601-6498					PB11
2012-09-23 08:57:41	VR2W-105218	A69-1601-6498					PB11
2012-09-23 09:01:43	VR2W-105218	A69-1601-6498					PB11
2012-09-23 09:11:19	VR2W-105218	A69-1601-6498					PB11
2012-09-23 09:15:59	VR2W-105218	A69-1601-6498					PB11
2012-09-23 09:24:22	VR2W-105218	A69-1601-6498					PB11
2012-09-23 09:37:41	VR2W-105218	A69-1601-6498					PB11
2012-09-23 09:44:28	VR2W-105218	A69-1601-6498					PB11
2012-09-23 09:55:42	VR2W-105218	A69-1601-6498					PB11
2012-09-23 10:07:54	VR2W-105218	A69-1601-6498					PB11
2012-09-23 10:12:20	VR2W-105218	A69-1601-6498					PB11
2012-09-23 10:29:54	VR2W-105218	A69-1601-6498					PB11
2012-09-23 10:33:34	VR2W-105218	A69-1601-6498					PB11
2012-09-23 10:37:40	VR2W-105218	A69-1601-6498					PB11
2012-09-23 10:48:03	VR2W-105218	A69-1601-6498					PB11
2012-09-23 10:52:05	VR2W-105218	A69-1601-6498					PB11
2012-09-23 10:56:55	VR2W-105218	A69-1601-6498					PB11
2012-09-23 11:06:08	VR2W-105217	A69-1601-6498
2012-09-23 11:43:44	VR2W-105217	A69-1601-6498
2012-09-23 11:52:59	VR2W-105217	A69-1601-6498
2012-09-23 12:00:35	VR2W-105217	A69-1601-6498
2012-09-23 12:18:08	VR2W-105217	A69-1601-6498
2012-09-23 12:21:33	VR2W-105217	A69-1601-6498
2012-09-23 12:25:10	VR2W-105217	A69-1601-6498
2012-09-23 13:03:39	VR2W-105217	A69-1601-6498
2012-09-23 13:45:48	VR2W-105217	A69-1601-6498
2012-09-23 14:33:56	VR2W-105217	A69-1601-6498
2012-09-23 14:50:40	VR2W-105217	A69-1601-6498
2012-09-23 15:01:50	VR2W-105217	A69-1601-6498
2012-09-23 15:05:05	VR2W-105217	A69-1601-6498
2012-09-23 15:36:59	VR2W-105217	A69-1601-6498
2012-09-23 15:41:28	VR2W-105217	A69-1601-6498
2012-09-23 15:45:32	VR2W-105217	A69-1601-6498
2012-09-23 15:52:02	VR2W-105217	A69-1601-6498
2012-09-23 15:58:43	VR2W-105217	A69-1601-6498
2012-09-23 16:02:15	VR2W-105217	A69-1601-6498
2012-09-23 16:10:32	VR2W-105217	A69-1601-6498
2012-09-23 16:14:33	VR2W-105217	A69-1601-6498
2012-09-23 16:32:45	VR2W-105217	A69-1601-6498
2012-09-23 16:39:54	VR2W-105217	A69-1601-6498
2012-09-23 16:47:25	VR2W-105217	A69-1601-6498
2012-09-23 16:59:27	VR2W-105217	A69-1601-6498
2012-09-23 17:11:18	VR2W-105217	A69-1601-6498
2012-09-23 17:34:00	VR2W-105217	A69-1601-6498
2012-09-23 17:38:41	VR2W-105217	A69-1601-6498
2012-09-23 17:43:10	VR2W-105217	A69-1601-6498
2012-09-23 17:53:44	VR2W-105217	A69-1601-6498
2012-09-23 17:57:01	VR2W-105217	A69-1601-6498
2012-09-23 18:00:22	VR2W-105217	A69-1601-6498
2012-09-23 18:03:51	VR2W-105217	A69-1601-6498
2012-09-23 18:24:01	VR2W-105217	A69-1601-6498
2012-09-23 18:28:29	VR2W-105217	A69-1601-6498
2012-09-23 18:32:33	VR2W-105217	A69-1601-6498
2012-09-23 18:51:58	VR2W-105217	A69-1601-6498
2012-09-23 18:56:43	VR2W-105217	A69-1601-6498
2012-09-23 19:13:56	VR2W-105217	A69-1601-6498
2012-09-23 19:27:00	VR2W-105217	A69-1601-6498
2012-09-23 19:36:02	VR2W-105218	A69-1601-6498					PB11
2012-09-23 20:04:55	VR2W-105217	A69-1601-6498
2012-09-23 20:09:44	VR2W-105218	A69-1601-6498					PB11
2012-09-23 20:23:03	VR2W-105219	A69-1601-6498
2012-09-23 20:26:27	VR2W-105219	A69-1601-6498
2012-09-23 20:38:20	VR2W-105219	A69-1601-6498
2012-09-23 20:45:42	VR2W-105219	A69-1601-6498
2012-09-23 20:47:50	VR2W-105218	A69-1601-6498					PB11
2012-09-23 20:56:14	VR2W-105219	A69-1601-6498
2012-09-23 21:01:41	VR2W-105221	A69-1601-6498
2012-09-23 21:03:35	VR2W-105220	A69-1601-6498
2012-09-23 21:07:46	VR2W-105219	A69-1601-6498
2012-09-23 21:11:48	VR2W-105220	A69-1601-6498
2012-09-23 21:15:44	VR2W-105220	A69-1601-6498
2012-09-23 21:33:24	VR2W-105219	A69-1601-6498
2012-09-23 21:37:26	VR2W-105219	A69-1601-6498
2012-09-23 21:44:52	VR2W-105221	A69-1601-6498
2012-09-23 21:47:08	VR2W-105219	A69-1601-6498
2012-09-23 21:50:42	VR2W-105218	A69-1601-6498					PB11
2012-09-23 22:04:57	VR2W-105219	A69-1601-6498
2012-09-23 22:09:38	VR2W-105219	A69-1601-6498
2012-09-23 22:14:06	VR2W-105219	A69-1601-6498
2012-09-23 22:22:23	VR2W-105221	A69-1601-6498
2012-09-23 22:32:22	VR2W-105221	A69-1601-6498
2012-09-23 22:34:16	VR2W-105220	A69-1601-6498
2012-09-23 22:44:33	VR2W-105221	A69-1601-6498
2012-09-23 22:49:00	VR2W-105221	A69-1601-6498
2012-09-23 22:50:53	VR2W-105220	A69-1601-6498
2012-09-23 22:54:53	VR2W-105220	A69-1601-6498
2012-09-23 22:59:38	VR2W-105220	A69-1601-6498
2012-09-23 23:04:14	VR2W-105220	A69-1601-6498
2012-09-23 23:22:34	VR2W-105222	A69-1601-6498
2012-09-23 23:26:16	VR2W-105222	A69-1601-6498
2012-09-24 01:27:42	VR2W-105222	A69-1601-6498
2012-09-24 01:31:32	VR2W-105222	A69-1601-6498
2012-09-24 01:36:16	VR2W-105221	A69-1601-6498
2012-09-24 01:47:23	VR2W-105219	A69-1601-6498
2012-09-24 01:50:55	VR2W-105218	A69-1601-6498					PB11
2012-09-24 01:52:08	VR2W-105219	A69-1601-6498
2012-09-24 02:04:48	VR2W-105219	A69-1601-6498
2012-09-24 02:12:44	VR2W-105219	A69-1601-6498
2012-09-24 02:22:13	VR2W-105218	A69-1601-6498					PB11
2012-09-24 02:25:39	VR2W-105218	A69-1601-6498					PB11
2012-09-24 02:26:52	VR2W-105219	A69-1601-6498
2012-09-24 02:34:36	VR2W-105219	A69-1601-6498
2012-09-24 02:43:08	VR2W-105217	A69-1601-6498
2012-09-24 02:47:46	VR2W-105220	A69-1601-6498
2012-09-24 02:52:02	VR2W-105219	A69-1601-6498
2012-09-24 02:56:37	VR2W-105219	A69-1601-6498
2012-09-24 03:00:53	VR2W-105219	A69-1601-6498
2012-09-24 03:04:32	VR2W-105219	A69-1601-6498
2012-09-24 03:08:37	VR2W-105219	A69-1601-6498
2012-09-24 03:11:53	VR2W-105219	A69-1601-6498
2012-09-24 03:22:07	VR2W-105219	A69-1601-6498
2012-09-24 03:25:58	VR2W-105219	A69-1601-6498
2012-09-24 03:34:35	VR2W-105219	A69-1601-6498
2012-09-24 03:37:54	VR2W-105219	A69-1601-6498
2012-09-24 03:41:20	VR2W-105219	A69-1601-6498
2012-09-24 03:53:26	VR2W-105220	A69-1601-6498
2012-09-24 03:56:18	VR2W-105221	A69-1601-6498
2012-09-24 03:58:12	VR2W-105220	A69-1601-6498
2012-09-24 04:00:57	VR2W-105221	A69-1601-6498
2012-09-24 04:05:05	VR2W-105222	A69-1601-6498
2012-09-24 04:05:21	VR2W-105221	A69-1601-6498
2012-09-24 04:13:38	VR2W-105222	A69-1601-6498
2012-09-24 04:13:54	VR2W-105221	A69-1601-6498
2012-09-24 04:18:16	VR2W-105221	A69-1601-6498
2012-09-24 04:40:10	VR2W-105221	A69-1601-6498
2012-09-24 04:44:47	VR2W-105221	A69-1601-6498
2012-09-24 04:46:41	VR2W-105220	A69-1601-6498
2012-09-24 04:49:09	VR2W-105221	A69-1601-6498
2012-09-24 04:53:00	VR2W-105221	A69-1601-6498
2012-09-24 04:57:27	VR2W-105221	A69-1601-6498
2012-09-24 04:59:20	VR2W-105220	A69-1601-6498
2012-09-24 05:01:27	VR2W-105221	A69-1601-6498
2012-09-24 05:12:53	VR2W-105220	A69-1601-6498
2012-09-24 05:31:57	VR2W-105221	A69-1601-6498
2012-09-24 05:36:22	VR2W-105221	A69-1601-6498
2012-09-24 05:42:13	VR2W-105220	A69-1601-6498
2012-09-24 05:49:24	VR2W-105221	A69-1601-6498
2012-09-24 06:00:00	VR2W-105220	A69-1601-6498
2012-09-24 06:04:56	VR2W-105219	A69-1601-6498
2012-09-24 06:09:10	VR2W-105219	A69-1601-6498
2012-09-24 06:12:44	VR2W-105219	A69-1601-6498
2012-09-24 06:16:38	VR2W-105219	A69-1601-6498
2012-09-24 06:29:08	VR2W-105219	A69-1601-6498
2012-09-24 06:32:01	VR2W-105218	A69-1601-6498					PB11
2012-09-24 06:33:14	VR2W-105219	A69-1601-6498
2012-09-24 06:41:51	VR2W-105217	A69-1601-6498
2012-09-24 06:56:33	VR2W-105217	A69-1601-6498
2012-09-24 07:00:22	VR2W-105217	A69-1601-6498
2012-09-24 07:04:46	VR2W-105217	A69-1601-6498
2012-09-24 07:21:10	VR2W-105217	A69-1601-6498
2012-09-24 07:25:15	VR2W-105217	A69-1601-6498
2012-09-24 07:31:50	VR2W-105217	A69-1601-6498
2012-09-24 07:47:38	VR2W-105217	A69-1601-6498
2012-09-24 07:52:17	VR2W-105217	A69-1601-6498
2012-09-24 08:00:49	VR2W-105218	A69-1601-6498					PB11
2012-09-24 08:29:33	VR2W-105217	A69-1601-6498
2012-09-24 08:45:33	VR2W-105217	A69-1601-6498
2012-09-24 08:49:40	VR2W-105217	A69-1601-6498
2012-09-24 08:59:59	VR2W-105217	A69-1601-6498
2012-09-24 09:08:38	VR2W-105217	A69-1601-6498
2012-09-24 09:17:13	VR2W-105217	A69-1601-6498
2012-09-24 09:20:31	VR2W-105217	A69-1601-6498
2012-09-24 09:23:53	VR2W-105217	A69-1601-6498
2012-09-24 09:31:12	VR2W-105217	A69-1601-6498
2012-09-24 09:39:25	VR2W-105217	A69-1601-6498
2012-09-24 09:54:26	VR2W-105217	A69-1601-6498
2012-09-24 09:57:42	VR2W-105217	A69-1601-6498
2012-09-24 10:07:51	VR2W-105217	A69-1601-6498
2012-09-24 10:11:38	VR2W-105217	A69-1601-6498
2012-09-24 10:15:57	VR2W-105217	A69-1601-6498
2012-09-24 10:27:36	VR2W-105217	A69-1601-6498
2012-09-24 10:41:22	VR2W-105217	A69-1601-6498
2012-09-24 10:58:29	VR2W-105217	A69-1601-6498
2012-09-24 11:10:24	VR2W-105217	A69-1601-6498
2012-09-24 11:15:14	VR2W-105217	A69-1601-6498
2012-09-24 11:20:00	VR2W-105217	A69-1601-6498
2012-09-24 11:24:40	VR2W-105217	A69-1601-6498
2012-09-24 12:08:52	VR2W-105217	A69-1601-6498
2012-09-24 12:18:13	VR2W-105217	A69-1601-6498
2012-09-24 17:46:49	VR2W-105217	A69-1601-6498
2012-09-24 17:50:28	VR2W-105217	A69-1601-6498
2012-09-24 18:11:49	VR2W-105217	A69-1601-6498
2012-09-24 18:52:38	VR2W-105217	A69-1601-6498
2012-09-24 19:45:28	VR2W-105218	A69-1601-6498					PB11
2012-09-24 20:08:02	VR2W-105218	A69-1601-6498					PB11
2012-09-24 20:29:20	VR2W-105219	A69-1601-6498
2012-09-24 20:33:33	VR2W-105219	A69-1601-6498
2012-09-24 20:37:03	VR2W-105219	A69-1601-6498
2012-09-24 20:49:06	VR2W-105219	A69-1601-6498
2012-09-24 20:57:25	VR2W-105220	A69-1601-6498
2012-09-24 21:22:33	VR2W-105220	A69-1601-6498
2012-09-24 21:38:42	VR2W-105220	A69-1601-6498
2012-09-24 21:44:23	VR2W-105221	A69-1601-6498
2012-09-24 21:47:45	VR2W-105222	A69-1601-6498
2012-09-24 21:51:48	VR2W-105222	A69-1601-6498
2012-09-24 21:56:39	VR2W-105222	A69-1601-6498
2012-09-24 22:01:29	VR2W-105222	A69-1601-6498
2012-09-24 22:01:45	VR2W-105221	A69-1601-6498
2012-09-24 22:13:07	VR2W-105220	A69-1601-6498
2012-09-24 22:17:34	VR2W-105220	A69-1601-6498
2012-09-24 22:21:35	VR2W-105220	A69-1601-6498
2012-09-24 22:24:30	VR2W-105221	A69-1601-6498
2012-09-24 22:35:44	VR2W-105220	A69-1601-6498
2012-09-24 22:50:51	VR2W-105218	A69-1601-6498					PB11
2012-09-24 22:52:04	VR2W-105219	A69-1601-6498
2012-09-24 23:00:58	VR2W-105219	A69-1601-6498
2012-09-24 23:05:25	VR2W-105220	A69-1601-6498
2012-09-24 23:05:47	VR2W-105219	A69-1601-6498
2012-09-24 23:08:17	VR2W-105221	A69-1601-6498
2012-09-24 23:10:11	VR2W-105220	A69-1601-6498
2012-09-24 23:14:48	VR2W-105220	A69-1601-6498
2012-09-24 23:19:11	VR2W-105220	A69-1601-6498
2012-09-24 23:23:02	VR2W-105220	A69-1601-6498
2012-09-24 23:27:32	VR2W-105220	A69-1601-6498
2012-09-24 23:34:55	VR2W-105220	A69-1601-6498
2012-09-24 23:36:22	VR2W-105221	A69-1601-6498
2012-09-24 23:55:55	VR2W-105221	A69-1601-6498
2012-09-25 00:03:29	VR2W-105221	A69-1601-6498
2012-09-25 00:12:44	VR2W-105221	A69-1601-6498
2012-09-25 00:16:39	VR2W-105222	A69-1601-6498
2012-09-25 00:40:12	VR2W-105222	A69-1601-6498
2012-09-25 00:52:51	VR2W-105222	A69-1601-6498
2012-09-25 01:06:18	VR2W-105222	A69-1601-6498
2012-09-25 01:14:48	VR2W-105222	A69-1601-6498
2012-09-25 01:36:08	VR2W-105219	A69-1601-6498
2012-09-25 01:40:11	VR2W-105219	A69-1601-6498
2012-09-25 01:43:25	VR2W-105219	A69-1601-6498
2012-09-25 01:53:09	VR2W-105219	A69-1601-6498
2012-09-25 01:56:26	VR2W-105219	A69-1601-6498
2012-09-25 01:59:24	VR2W-105220	A69-1601-6498
2012-09-25 02:15:54	VR2W-105221	A69-1601-6498
2012-09-25 02:23:11	VR2W-105221	A69-1601-6498
2012-09-25 02:26:25	VR2W-105221	A69-1601-6498
2012-09-25 02:36:09	VR2W-105221	A69-1601-6498
2012-09-25 02:39:11	VR2W-105222	A69-1601-6498
2012-09-25 02:42:33	VR2W-105222	A69-1601-6498
2012-09-25 02:46:03	VR2W-105222	A69-1601-6498
2012-09-25 02:54:11	VR2W-105222	A69-1601-6498
2012-09-25 02:58:16	VR2W-105221	A69-1601-6498
2012-09-25 03:35:56	VR2W-105218	A69-1601-6498					PB11
2012-09-25 03:46:53	VR2W-105218	A69-1601-6498					PB11
2012-09-25 03:50:08	VR2W-105218	A69-1601-6498					PB11
2012-09-25 03:51:22	VR2W-105219	A69-1601-6498
2012-09-25 03:57:59	VR2W-105219	A69-1601-6498
2012-09-25 04:01:05	VR2W-105220	A69-1601-6498
2012-09-25 04:04:46	VR2W-105220	A69-1601-6498
2012-09-25 04:20:14	VR2W-105220	A69-1601-6498
2012-09-25 04:27:16	VR2W-105220	A69-1601-6498
2012-09-25 04:36:02	VR2W-105220	A69-1601-6498
2012-09-25 04:47:00	VR2W-105221	A69-1601-6498
2012-09-25 04:48:54	VR2W-105220	A69-1601-6498
2012-09-25 04:53:25	VR2W-105220	A69-1601-6498
2012-09-25 04:57:33	VR2W-105220	A69-1601-6498
2012-09-25 05:00:55	VR2W-105220	A69-1601-6498
2012-09-25 05:04:26	VR2W-105220	A69-1601-6498
2012-09-25 05:08:15	VR2W-105220	A69-1601-6498
2012-09-25 05:19:24	VR2W-105221	A69-1601-6498
2012-09-25 05:29:48	VR2W-105220	A69-1601-6498
2012-09-25 05:34:39	VR2W-105220	A69-1601-6498
2012-09-25 05:49:10	VR2W-105219	A69-1601-6498
2012-09-25 05:53:27	VR2W-105219	A69-1601-6498
2012-09-25 05:57:07	VR2W-105219	A69-1601-6498
2012-09-25 06:01:15	VR2W-105219	A69-1601-6498
2012-09-25 06:04:38	VR2W-105219	A69-1601-6498
2012-09-25 06:08:10	VR2W-105219	A69-1601-6498
2012-09-25 06:10:46	VR2W-105218	A69-1601-6498					PB11
2012-09-25 06:11:59	VR2W-105219	A69-1601-6498
2012-09-25 06:58:54	VR2W-105219	A69-1601-6498
2012-09-25 07:06:41	VR2W-105219	A69-1601-6498
2012-09-25 07:08:18	VR2W-105221	A69-1601-6498
2012-09-25 07:10:12	VR2W-105220	A69-1601-6498
2012-09-25 07:10:35	VR2W-105219	A69-1601-6498
2012-09-25 07:15:09	VR2W-105219	A69-1601-6498
2012-09-25 07:27:03	VR2W-105219	A69-1601-6498
2012-09-25 07:35:10	VR2W-105217	A69-1601-6498
2012-09-25 07:35:24	VR2W-105218	A69-1601-6498					PB11
2012-09-25 07:39:47	VR2W-105217	A69-1601-6498
2012-09-25 07:47:55	VR2W-105217	A69-1601-6498
2012-09-25 07:48:08	VR2W-105218	A69-1601-6498					PB11
2012-09-25 08:08:52	VR2W-105217	A69-1601-6498
2012-09-25 08:09:05	VR2W-105218	A69-1601-6498					PB11
2012-09-25 08:13:03	VR2W-105217	A69-1601-6498
2012-09-25 08:16:31	VR2W-105217	A69-1601-6498
2012-09-25 08:55:55	VR2W-105218	A69-1601-6498					PB11
2012-09-25 09:08:37	VR2W-105218	A69-1601-6498					PB11
2012-09-25 09:12:13	VR2W-105218	A69-1601-6498					PB11
2012-09-25 09:41:08	VR2W-105218	A69-1601-6498					PB11
2012-09-25 09:48:51	VR2W-105218	A69-1601-6498					PB11
2012-09-25 10:09:05	VR2W-105218	A69-1601-6498					PB11
2012-09-25 10:20:01	VR2W-105218	A69-1601-6498					PB11
2012-09-25 10:39:17	VR2W-105217	A69-1601-6498
2012-09-25 10:47:18	VR2W-105217	A69-1601-6498
2012-09-25 10:50:58	VR2W-105217	A69-1601-6498
2012-09-25 10:58:23	VR2W-105217	A69-1601-6498
2012-09-25 11:01:47	VR2W-105217	A69-1601-6498
2012-09-25 11:39:23	VR2W-105217	A69-1601-6498
2012-09-25 11:51:55	VR2W-105218	A69-1601-6498					PB11
2012-09-25 12:05:54	VR2W-105218	A69-1601-6498					PB11
2012-09-25 12:27:55	VR2W-105218	A69-1601-6498					PB11
2012-09-25 12:35:04	VR2W-105218	A69-1601-6498					PB11
2012-09-25 12:46:07	VR2W-105218	A69-1601-6498					PB11
2012-09-25 12:54:27	VR2W-105218	A69-1601-6498					PB11
2012-09-25 13:01:49	VR2W-105218	A69-1601-6498					PB11
2012-09-25 13:16:05	VR2W-105218	A69-1601-6498					PB11
2012-09-25 13:20:47	VR2W-105218	A69-1601-6498					PB11
2012-09-25 13:25:16	VR2W-105218	A69-1601-6498					PB11
2012-09-25 13:32:41	VR2W-105218	A69-1601-6498					PB11
2012-09-25 13:43:38	VR2W-105218	A69-1601-6498					PB11
2012-09-25 13:48:18	VR2W-105218	A69-1601-6498					PB11
2012-09-25 13:52:45	VR2W-105218	A69-1601-6498					PB11
2012-09-25 14:38:22	VR2W-105218	A69-1601-6498					PB11
2012-09-25 14:45:40	VR2W-105218	A69-1601-6498					PB11
2012-09-25 15:07:14	VR2W-105218	A69-1601-6498					PB11
2012-09-25 15:11:02	VR2W-105218	A69-1601-6498					PB11
2012-09-25 15:19:18	VR2W-105218	A69-1601-6498					PB11
2012-09-25 15:23:50	VR2W-105218	A69-1601-6498					PB11
2012-09-25 15:28:00	VR2W-105218	A69-1601-6498					PB11
2012-09-25 15:31:27	VR2W-105218	A69-1601-6498					PB11
2012-09-25 15:35:08	VR2W-105218	A69-1601-6498					PB11
2012-09-25 15:39:16	VR2W-105218	A69-1601-6498					PB11
2012-09-25 15:42:39	VR2W-105218	A69-1601-6498					PB11
2012-09-25 15:58:42	VR2W-105218	A69-1601-6498					PB11
2012-09-25 16:02:04	VR2W-105218	A69-1601-6498					PB11
2012-09-25 16:05:34	VR2W-105218	A69-1601-6498					PB11
2012-09-25 16:45:31	VR2W-105218	A69-1601-6498					PB11
2012-09-25 16:55:06	VR2W-105218	A69-1601-6498					PB11
2012-09-25 17:04:06	VR2W-105218	A69-1601-6498					PB11
2012-09-25 17:07:57	VR2W-105218	A69-1601-6498					PB11
2012-09-25 17:26:11	VR2W-105218	A69-1601-6498					PB11
2012-09-25 17:32:41	VR2W-105218	A69-1601-6498					PB11
2012-09-25 17:35:59	VR2W-105218	A69-1601-6498					PB11
2012-09-25 17:39:20	VR2W-105218	A69-1601-6498					PB11
[truncated: 9,694 more rows]
