# Supplementary material for: Simulated Macro-Algal Outbreak Triggers a Large-Scale Response on Coral Reefs
Source: PLoS One. 2015 Jul 14;10(7):e0132895. doi: 10.1371/journal.pone.0132895 (PMC4501832; doi:10.1371/journal.pone.0132895)
Supplement: S1 Dataset — Data has been separated into three sub-folders; video data, visual transect data and individual fishes’ acoustic detection data. (ZIP) [file pone.0132895.s001.zip › Raw Data/Spatial/Siganid/6499TSV.csv]

Date and Time (UTC)	Receiver	Transmitter	Transmitter Name	Transmitter Serial	Sensor Value	Sensor Unit	Station Name	Latitude	Longitude
2012-09-11 23:35:41	VR2W-105216	A69-1601-6499					PB9
2012-09-11 23:42:59	VR2W-105218	A69-1601-6499					PB11
2012-09-11 23:52:43	VR2W-105220	A69-1601-6499
2012-09-11 23:57:35	VR2W-105220	A69-1601-6499
2012-09-11 23:57:57	VR2W-105219	A69-1601-6499
2012-09-12 00:06:26	VR2W-105218	A69-1601-6499					PB11
2012-09-12 00:07:36	VR2W-105219	A69-1601-6499
2012-09-12 00:11:11	VR2W-105218	A69-1601-6499					PB11
2012-09-12 00:12:21	VR2W-105219	A69-1601-6499
2012-09-12 00:20:06	VR2W-105218	A69-1601-6499					PB11
2012-09-12 00:27:56	VR2W-105217	A69-1601-6499
2012-09-12 00:28:08	VR2W-105218	A69-1601-6499					PB11
2012-09-12 00:31:50	VR2W-105218	A69-1601-6499					PB11
2012-09-12 00:39:28	VR2W-105218	A69-1601-6499					PB11
2012-09-12 00:42:58	VR2W-105217	A69-1601-6499
2012-09-12 00:50:54	VR2W-105218	A69-1601-6499					PB11
2012-09-12 01:12:31	VR2W-105217	A69-1601-6499
2012-09-12 01:17:06	VR2W-105217	A69-1601-6499
2012-09-12 01:17:18	VR2W-105218	A69-1601-6499					PB11
2012-09-12 01:21:22	VR2W-105217	A69-1601-6499
2012-09-12 01:21:35	VR2W-105218	A69-1601-6499					PB11
2012-09-12 01:25:03	VR2W-105217	A69-1601-6499
2012-09-12 01:25:15	VR2W-105218	A69-1601-6499					PB11
2012-09-12 01:33:56	VR2W-105219	A69-1601-6499
2012-09-12 01:36:20	VR2W-105218	A69-1601-6499					PB11
2012-09-12 01:49:00	VR2W-105218	A69-1601-6499					PB11
2012-09-12 01:52:34	VR2W-105218	A69-1601-6499					PB11
2012-09-12 01:56:30	VR2W-105218	A69-1601-6499					PB11
2012-09-12 02:00:56	VR2W-105217	A69-1601-6499
2012-09-12 02:01:08	VR2W-105218	A69-1601-6499					PB11
2012-09-12 02:05:19	VR2W-105217	A69-1601-6499
2012-09-12 02:13:48	VR2W-105217	A69-1601-6499
2012-09-12 02:18:05	VR2W-105217	A69-1601-6499
2012-09-12 02:25:59	VR2W-105217	A69-1601-6499
2012-09-12 02:26:11	VR2W-105218	A69-1601-6499					PB11
2012-09-12 02:29:29	VR2W-105217	A69-1601-6499
2012-09-12 02:29:41	VR2W-105218	A69-1601-6499					PB11
2012-09-12 02:33:15	VR2W-105217	A69-1601-6499
2012-09-12 02:37:33	VR2W-105216	A69-1601-6499					PB9
2012-09-12 02:37:36	VR2W-105217	A69-1601-6499
2012-09-12 02:37:48	VR2W-105218	A69-1601-6499					PB11
2012-09-12 02:45:46	VR2W-105216	A69-1601-6499					PB9
2012-09-12 02:49:44	VR2W-105217	A69-1601-6499
2012-09-12 02:54:22	VR2W-105217	A69-1601-6499
2012-09-12 02:58:42	VR2W-105216	A69-1601-6499					PB9
2012-09-12 02:58:45	VR2W-105217	A69-1601-6499
2012-09-12 02:58:58	VR2W-105218	A69-1601-6499					PB11
2012-09-12 03:02:39	VR2W-105217	A69-1601-6499
2012-09-12 03:02:51	VR2W-105218	A69-1601-6499					PB11
2012-09-12 03:07:14	VR2W-105217	A69-1601-6499
2012-09-12 03:11:30	VR2W-105217	A69-1601-6499
2012-09-12 03:11:42	VR2W-105218	A69-1601-6499					PB11
2012-09-12 03:19:17	VR2W-105217	A69-1601-6499
2012-09-12 03:19:29	VR2W-105218	A69-1601-6499					PB11
2012-09-12 03:22:35	VR2W-105216	A69-1601-6499					PB9
2012-09-12 03:22:51	VR2W-105218	A69-1601-6499					PB11
2012-09-12 03:26:08	VR2W-105217	A69-1601-6499
2012-09-12 03:29:26	VR2W-105215	A69-1601-6499
2012-09-12 03:29:55	VR2W-105217	A69-1601-6499
2012-09-12 03:34:28	VR2W-105218	A69-1601-6499					PB11
2012-09-12 03:38:03	VR2W-105217	A69-1601-6499
2012-09-12 03:42:37	VR2W-105218	A69-1601-6499					PB11
2012-09-12 04:01:47	VR2W-105218	A69-1601-6499					PB11
2012-09-12 04:02:57	VR2W-105219	A69-1601-6499
2012-09-12 04:09:27	VR2W-105218	A69-1601-6499					PB11
2012-09-12 04:14:19	VR2W-105218	A69-1601-6499					PB11
2012-09-12 04:15:29	VR2W-105219	A69-1601-6499
2012-09-12 04:20:21	VR2W-105219	A69-1601-6499
2012-09-12 04:29:55	VR2W-105219	A69-1601-6499
2012-09-12 04:33:22	VR2W-105218	A69-1601-6499					PB11
2012-09-12 04:37:44	VR2W-105218	A69-1601-6499					PB11
2012-09-12 04:46:07	VR2W-105218	A69-1601-6499					PB11
2012-09-12 04:50:16	VR2W-105218	A69-1601-6499					PB11
2012-09-12 04:54:50	VR2W-105219	A69-1601-6499
2012-09-12 04:57:15	VR2W-105218	A69-1601-6499					PB11
2012-09-12 05:01:12	VR2W-105218	A69-1601-6499					PB11
2012-09-12 05:10:21	VR2W-105218	A69-1601-6499					PB11
2012-09-12 05:11:31	VR2W-105219	A69-1601-6499
2012-09-12 05:17:40	VR2W-105218	A69-1601-6499					PB11
2012-09-12 05:20:57	VR2W-105218	A69-1601-6499					PB11
2012-09-12 05:24:06	VR2W-105217	A69-1601-6499
2012-09-12 05:31:33	VR2W-105218	A69-1601-6499					PB11
2012-09-12 05:35:34	VR2W-105216	A69-1601-6499					PB9
2012-09-12 05:35:37	VR2W-105217	A69-1601-6499
2012-09-12 05:35:50	VR2W-105218	A69-1601-6499					PB11
2012-09-12 05:39:18	VR2W-105217	A69-1601-6499
2012-09-12 05:43:28	VR2W-105217	A69-1601-6499
2012-09-12 05:46:52	VR2W-105216	A69-1601-6499					PB9
2012-09-12 05:46:55	VR2W-105217	A69-1601-6499
2012-09-12 05:50:35	VR2W-105217	A69-1601-6499
2012-09-12 05:54:43	VR2W-105217	A69-1601-6499
2012-09-12 05:58:06	VR2W-105217	A69-1601-6499
2012-09-12 06:01:38	VR2W-105217	A69-1601-6499
2012-09-12 06:05:42	VR2W-105218	A69-1601-6499					PB11
2012-09-12 06:14:07	VR2W-105217	A69-1601-6499
2012-09-12 06:17:30	VR2W-105217	A69-1601-6499
2012-09-12 06:21:01	VR2W-105217	A69-1601-6499
2012-09-12 06:24:50	VR2W-105217	A69-1601-6499
2012-09-12 06:53:21	VR2W-105218	A69-1601-6499					PB11
2012-09-12 06:56:43	VR2W-105217	A69-1601-6499
2012-09-12 06:56:55	VR2W-105218	A69-1601-6499					PB11
2012-09-12 07:09:33	VR2W-105217	A69-1601-6499
2012-09-12 07:09:46	VR2W-105218	A69-1601-6499					PB11
2012-09-12 07:44:48	VR2W-105217	A69-1601-6499
2012-09-12 08:19:27	VR2W-105218	A69-1601-6499					PB11
2012-09-12 14:30:05	VR2W-105218	A69-1601-6499					PB11
2012-09-12 17:57:50	VR2W-105218	A69-1601-6499					PB11
2012-09-12 18:05:54	VR2W-105218	A69-1601-6499					PB11
2012-09-12 18:13:54	VR2W-105218	A69-1601-6499					PB11
2012-09-12 18:17:32	VR2W-105218	A69-1601-6499					PB11
2012-09-12 18:40:57	VR2W-105218	A69-1601-6499					PB11
2012-09-12 18:54:30	VR2W-105218	A69-1601-6499					PB11
2012-09-12 19:25:26	VR2W-105218	A69-1601-6499					PB11
2012-09-12 19:29:08	VR2W-105218	A69-1601-6499					PB11
2012-09-12 19:47:57	VR2W-105218	A69-1601-6499					PB11
2012-09-12 19:55:26	VR2W-105218	A69-1601-6499					PB11
2012-09-12 20:25:41	VR2W-105218	A69-1601-6499					PB11
2012-09-12 20:40:19	VR2W-105219	A69-1601-6499
2012-09-12 20:44:49	VR2W-105219	A69-1601-6499
2012-09-12 20:47:44	VR2W-105218	A69-1601-6499					PB11
2012-09-12 20:54:25	VR2W-105218	A69-1601-6499					PB11
2012-09-12 21:06:04	VR2W-105217	A69-1601-6499
2012-09-12 21:28:05	VR2W-105219	A69-1601-6499
2012-09-12 21:34:54	VR2W-105218	A69-1601-6499					PB11
2012-09-12 21:38:32	VR2W-105218	A69-1601-6499					PB11
2012-09-12 21:43:43	VR2W-105219	A69-1601-6499
2012-09-12 21:48:10	VR2W-105220	A69-1601-6499
2012-09-12 21:52:55	VR2W-105220	A69-1601-6499
2012-09-12 21:55:40	VR2W-105221	A69-1601-6499
2012-09-12 22:14:12	VR2W-105219	A69-1601-6499
2012-09-12 22:18:39	VR2W-105219	A69-1601-6499
2012-09-12 22:27:11	VR2W-105220	A69-1601-6499
2012-09-12 22:49:29	VR2W-105220	A69-1601-6499
2012-09-12 22:53:02	VR2W-105218	A69-1601-6499					PB11
2012-09-12 22:56:41	VR2W-105217	A69-1601-6499
2012-09-12 23:01:24	VR2W-105218	A69-1601-6499					PB11
2012-09-12 23:08:38	VR2W-105217	A69-1601-6499
2012-09-12 23:12:18	VR2W-105218	A69-1601-6499					PB11
2012-09-12 23:16:00	VR2W-105218	A69-1601-6499					PB11
2012-09-12 23:23:25	VR2W-105217	A69-1601-6499
2012-09-12 23:34:42	VR2W-105217	A69-1601-6499
2012-09-12 23:34:54	VR2W-105218	A69-1601-6499					PB11
2012-09-12 23:45:53	VR2W-105218	A69-1601-6499					PB11
2012-09-12 23:53:45	VR2W-105219	A69-1601-6499
2012-09-12 23:56:59	VR2W-105220	A69-1601-6499
2012-09-13 00:00:55	VR2W-105220	A69-1601-6499
2012-09-13 00:12:15	VR2W-105221	A69-1601-6499
2012-09-13 00:17:06	VR2W-105221	A69-1601-6499
2012-09-13 00:23:48	VR2W-105220	A69-1601-6499
2012-09-13 00:31:28	VR2W-105221	A69-1601-6499
2012-09-13 00:38:14	VR2W-105219	A69-1601-6499
2012-09-13 00:42:29	VR2W-105219	A69-1601-6499
2012-09-13 00:50:07	VR2W-105219	A69-1601-6499
2012-09-13 00:54:55	VR2W-105219	A69-1601-6499
2012-09-13 00:58:28	VR2W-105218	A69-1601-6499					PB11
2012-09-13 01:07:04	VR2W-105217	A69-1601-6499
2012-09-13 01:07:17	VR2W-105218	A69-1601-6499					PB11
2012-09-13 01:10:54	VR2W-105218	A69-1601-6499					PB11
2012-09-13 01:19:45	VR2W-105218	A69-1601-6499					PB11
2012-09-13 01:24:31	VR2W-105218	A69-1601-6499					PB11
2012-09-13 01:29:12	VR2W-105218	A69-1601-6499					PB11
2012-09-13 01:33:39	VR2W-105218	A69-1601-6499					PB11
2012-09-13 01:42:32	VR2W-105218	A69-1601-6499					PB11
2012-09-13 01:48:32	VR2W-105219	A69-1601-6499
2012-09-13 01:55:46	VR2W-105221	A69-1601-6499
2012-09-13 02:00:13	VR2W-105221	A69-1601-6499
2012-09-13 02:05:18	VR2W-105218	A69-1601-6499					PB11
2012-09-13 02:06:06	VR2W-105220	A69-1601-6499
2012-09-13 02:13:55	VR2W-105221	A69-1601-6499
2012-09-13 02:29:47	VR2W-105219	A69-1601-6499
2012-09-13 02:32:07	VR2W-105216	A69-1601-6499					PB9
2012-09-13 02:32:22	VR2W-105218	A69-1601-6499					PB11
2012-09-13 02:36:28	VR2W-105217	A69-1601-6499
2012-09-13 02:40:24	VR2W-105218	A69-1601-6499					PB11
2012-09-13 02:41:34	VR2W-105219	A69-1601-6499
2012-09-13 02:44:39	VR2W-105218	A69-1601-6499					PB11
2012-09-13 02:48:02	VR2W-105217	A69-1601-6499
2012-09-13 02:52:00	VR2W-105217	A69-1601-6499
2012-09-13 02:52:13	VR2W-105218	A69-1601-6499					PB11
2012-09-13 02:56:56	VR2W-105218	A69-1601-6499					PB11
2012-09-13 03:01:31	VR2W-105218	A69-1601-6499					PB11
2012-09-13 03:05:47	VR2W-105218	A69-1601-6499					PB11
2012-09-13 03:09:26	VR2W-105218	A69-1601-6499					PB11
2012-09-13 03:13:31	VR2W-105218	A69-1601-6499					PB11
2012-09-13 03:16:48	VR2W-105218	A69-1601-6499					PB11
2012-09-13 03:20:10	VR2W-105218	A69-1601-6499					PB11
2012-09-13 03:23:42	VR2W-105218	A69-1601-6499					PB11
2012-09-13 03:27:32	VR2W-105218	A69-1601-6499					PB11
2012-09-13 03:31:59	VR2W-105218	A69-1601-6499					PB11
2012-09-13 03:40:53	VR2W-105218	A69-1601-6499					PB11
2012-09-13 03:45:43	VR2W-105218	A69-1601-6499					PB11
2012-09-13 03:49:08	VR2W-105222	A69-1601-6499
2012-09-13 03:50:30	VR2W-105218	A69-1601-6499					PB11
2012-09-13 04:04:54	VR2W-105219	A69-1601-6499
2012-09-13 04:08:09	VR2W-105219	A69-1601-6499
2012-09-13 04:11:25	VR2W-105219	A69-1601-6499
2012-09-13 04:14:45	VR2W-105219	A69-1601-6499
2012-09-13 04:18:12	VR2W-105219	A69-1601-6499
2012-09-13 04:26:02	VR2W-105219	A69-1601-6499
2012-09-13 04:37:07	VR2W-105219	A69-1601-6499
2012-09-13 04:41:59	VR2W-105219	A69-1601-6499
2012-09-13 04:56:03	VR2W-105220	A69-1601-6499
2012-09-13 05:00:41	VR2W-105220	A69-1601-6499
2012-09-13 05:12:34	VR2W-105218	A69-1601-6499					PB11
2012-09-13 05:13:23	VR2W-105220	A69-1601-6499
2012-09-13 05:13:44	VR2W-105219	A69-1601-6499
2012-09-13 05:17:50	VR2W-105219	A69-1601-6499
2012-09-13 05:31:58	VR2W-105219	A69-1601-6499
2012-09-13 05:35:07	VR2W-105216	A69-1601-6499					PB9
2012-09-13 05:35:10	VR2W-105217	A69-1601-6499
2012-09-13 05:35:22	VR2W-105218	A69-1601-6499					PB11
2012-09-13 05:39:38	VR2W-105218	A69-1601-6499					PB11
2012-09-13 05:47:07	VR2W-105217	A69-1601-6499
2012-09-13 06:12:11	VR2W-105216	A69-1601-6499					PB9
2012-09-13 06:12:14	VR2W-105217	A69-1601-6499
2012-09-13 06:12:27	VR2W-105218	A69-1601-6499					PB11
2012-09-13 06:16:38	VR2W-105218	A69-1601-6499					PB11
2012-09-13 07:01:09	VR2W-105219	A69-1601-6499
2012-09-13 07:18:09	VR2W-105219	A69-1601-6499
2012-09-13 07:22:00	VR2W-105219	A69-1601-6499
2012-09-13 07:25:03	VR2W-105216	A69-1601-6499					PB9
2012-09-13 07:25:05	VR2W-105217	A69-1601-6499
2012-09-13 07:32:23	VR2W-105217	A69-1601-6499
2012-09-13 07:35:39	VR2W-105217	A69-1601-6499
2012-09-13 07:46:12	VR2W-105218	A69-1601-6499					PB11
2012-09-13 07:54:44	VR2W-105217	A69-1601-6499
2012-09-13 07:54:57	VR2W-105218	A69-1601-6499					PB11
2012-09-13 08:07:42	VR2W-105217	A69-1601-6499
2012-09-13 08:16:56	VR2W-105218	A69-1601-6499					PB11
2012-09-13 08:33:16	VR2W-105218	A69-1601-6499					PB11
2012-09-13 08:42:11	VR2W-105218	A69-1601-6499					PB11
2012-09-13 09:22:52	VR2W-105218	A69-1601-6499					PB11
2012-09-13 09:26:14	VR2W-105218	A69-1601-6499					PB11
2012-09-13 09:46:14	VR2W-105218	A69-1601-6499					PB11
2012-09-13 10:16:33	VR2W-105218	A69-1601-6499					PB11
2012-09-13 10:20:14	VR2W-105218	A69-1601-6499					PB11
2012-09-13 10:24:22	VR2W-105218	A69-1601-6499					PB11
2012-09-13 10:31:20	VR2W-105218	A69-1601-6499					PB11
2012-09-13 10:35:16	VR2W-105218	A69-1601-6499					PB11
2012-09-13 10:44:18	VR2W-105218	A69-1601-6499					PB11
2012-09-13 12:12:05	VR2W-105218	A69-1601-6499					PB11
2012-09-13 13:09:57	VR2W-105218	A69-1601-6499					PB11
2012-09-13 15:02:23	VR2W-105218	A69-1601-6499					PB11
2012-09-13 15:06:58	VR2W-105218	A69-1601-6499					PB11
2012-09-13 17:09:42	VR2W-105218	A69-1601-6499					PB11
2012-09-13 19:44:04	VR2W-105217	A69-1601-6499
2012-09-13 19:53:05	VR2W-105217	A69-1601-6499
2012-09-13 19:56:58	VR2W-105217	A69-1601-6499
2012-09-13 20:13:19	VR2W-105218	A69-1601-6499					PB11
2012-09-13 20:17:48	VR2W-105218	A69-1601-6499					PB11
2012-09-13 20:21:51	VR2W-105218	A69-1601-6499					PB11
2012-09-13 20:25:05	VR2W-105218	A69-1601-6499					PB11
2012-09-13 20:28:19	VR2W-105218	A69-1601-6499					PB11
2012-09-13 20:32:44	VR2W-105219	A69-1601-6499
2012-09-13 20:36:02	VR2W-105219	A69-1601-6499
2012-09-13 20:39:23	VR2W-105219	A69-1601-6499
2012-09-13 20:42:53	VR2W-105219	A69-1601-6499
2012-09-13 20:46:40	VR2W-105219	A69-1601-6499
2012-09-13 20:51:01	VR2W-105219	A69-1601-6499
2012-09-13 20:57:45	VR2W-105216	A69-1601-6499					PB9
2012-09-13 20:58:00	VR2W-105218	A69-1601-6499					PB11
2012-09-13 21:01:39	VR2W-105217	A69-1601-6499
2012-09-13 21:01:52	VR2W-105218	A69-1601-6499					PB11
2012-09-13 21:42:19	VR2W-105220	A69-1601-6499
2012-09-13 21:44:12	VR2W-105221	A69-1601-6499
2012-09-13 22:00:37	VR2W-105222	A69-1601-6499
2012-09-13 22:02:49	VR2W-105220	A69-1601-6499
2012-09-13 22:07:58	VR2W-105219	A69-1601-6499
2012-09-13 22:33:35	VR2W-105219	A69-1601-6499
2012-09-13 22:41:28	VR2W-105220	A69-1601-6499
2012-09-13 22:45:59	VR2W-105220	A69-1601-6499
2012-09-13 22:53:32	VR2W-105220	A69-1601-6499
2012-09-13 22:55:17	VR2W-105221	A69-1601-6499
2012-09-13 22:59:17	VR2W-105221	A69-1601-6499
2012-09-13 23:10:32	VR2W-105220	A69-1601-6499
2012-09-13 23:15:17	VR2W-105219	A69-1601-6499
2012-09-13 23:17:49	VR2W-105217	A69-1601-6499
2012-09-13 23:18:02	VR2W-105218	A69-1601-6499					PB11
2012-09-13 23:44:06	VR2W-105218	A69-1601-6499					PB11
2012-09-13 23:48:49	VR2W-105218	A69-1601-6499					PB11
2012-09-13 23:54:33	VR2W-105219	A69-1601-6499
2012-09-13 23:58:48	VR2W-105219	A69-1601-6499
2012-09-14 00:00:10	VR2W-105221	A69-1601-6499
2012-09-14 00:02:01	VR2W-105220	A69-1601-6499
2012-09-14 00:02:23	VR2W-105219	A69-1601-6499
2012-09-14 00:08:48	VR2W-105221	A69-1601-6499
2012-09-14 00:17:19	VR2W-105221	A69-1601-6499
2012-09-14 00:23:47	VR2W-105221	A69-1601-6499
2012-09-14 00:25:38	VR2W-105220	A69-1601-6499
2012-09-14 00:30:18	VR2W-105221	A69-1601-6499
2012-09-14 00:33:38	VR2W-105221	A69-1601-6499
2012-09-14 00:37:04	VR2W-105221	A69-1601-6499
2012-09-14 00:42:33	VR2W-105220	A69-1601-6499
2012-09-14 00:42:55	VR2W-105219	A69-1601-6499
2012-09-14 00:56:19	VR2W-105220	A69-1601-6499
2012-09-14 00:57:44	VR2W-105221	A69-1601-6499
2012-09-14 01:06:44	VR2W-105219	A69-1601-6499
2012-09-14 01:09:14	VR2W-105218	A69-1601-6499					PB11
2012-09-14 01:34:21	VR2W-105219	A69-1601-6499
2012-09-14 02:02:43	VR2W-105221	A69-1601-6499
2012-09-14 02:04:34	VR2W-105220	A69-1601-6499
2012-09-14 02:15:07	VR2W-105221	A69-1601-6499
2012-09-14 02:19:49	VR2W-105221	A69-1601-6499
2012-09-14 02:31:38	VR2W-105222	A69-1601-6499
2012-09-14 02:31:58	VR2W-105221	A69-1601-6499
2012-09-14 02:43:00	VR2W-105222	A69-1601-6499
2012-09-14 03:09:11	VR2W-105219	A69-1601-6499
2012-09-14 03:17:14	VR2W-105217	A69-1601-6499
2012-09-14 03:21:54	VR2W-105218	A69-1601-6499					PB11
2012-09-14 03:30:37	VR2W-105217	A69-1601-6499
2012-09-14 03:35:41	VR2W-105218	A69-1601-6499					PB11
2012-09-14 03:40:31	VR2W-105218	A69-1601-6499					PB11
2012-09-14 03:45:06	VR2W-105217	A69-1601-6499
2012-09-14 03:45:18	VR2W-105218	A69-1601-6499					PB11
2012-09-14 03:50:00	VR2W-105218	A69-1601-6499					PB11
2012-09-14 03:54:31	VR2W-105218	A69-1601-6499					PB11
2012-09-14 03:58:40	VR2W-105218	A69-1601-6499					PB11
2012-09-14 04:02:06	VR2W-105218	A69-1601-6499					PB11
2012-09-14 04:03:17	VR2W-105219	A69-1601-6499
2012-09-14 04:05:44	VR2W-105218	A69-1601-6499					PB11
2012-09-14 04:06:55	VR2W-105219	A69-1601-6499
2012-09-14 04:10:58	VR2W-105219	A69-1601-6499
2012-09-14 04:18:35	VR2W-105221	A69-1601-6499
2012-09-14 04:19:37	VR2W-105218	A69-1601-6499					PB11
2012-09-14 04:22:00	VR2W-105221	A69-1601-6499
2012-09-14 04:23:03	VR2W-105218	A69-1601-6499					PB11
2012-09-14 04:34:33	VR2W-105221	A69-1601-6499
2012-09-14 04:39:25	VR2W-105221	A69-1601-6499
2012-09-14 04:41:16	VR2W-105220	A69-1601-6499
2012-09-14 04:49:07	VR2W-105221	A69-1601-6499
2012-09-14 05:03:11	VR2W-105221	A69-1601-6499
2012-09-14 05:04:13	VR2W-105218	A69-1601-6499					PB11
2012-09-14 05:05:23	VR2W-105219	A69-1601-6499
2012-09-14 05:10:57	VR2W-105221	A69-1601-6499
2012-09-14 05:14:52	VR2W-105221	A69-1601-6499
2012-09-14 05:21:20	VR2W-105220	A69-1601-6499
2012-09-14 05:25:40	VR2W-105220	A69-1601-6499
2012-09-14 05:26:02	VR2W-105219	A69-1601-6499
2012-09-14 05:29:50	VR2W-105219	A69-1601-6499
2012-09-14 05:32:50	VR2W-105217	A69-1601-6499
2012-09-14 05:33:03	VR2W-105218	A69-1601-6499					PB11
2012-09-14 05:41:18	VR2W-105217	A69-1601-6499
2012-09-14 05:45:47	VR2W-105218	A69-1601-6499					PB11
2012-09-14 05:49:27	VR2W-105218	A69-1601-6499					PB11
2012-09-14 05:54:45	VR2W-105219	A69-1601-6499
2012-09-14 05:58:07	VR2W-105219	A69-1601-6499
2012-09-14 06:08:28	VR2W-105217	A69-1601-6499
2012-09-14 06:25:43	VR2W-105218	A69-1601-6499					PB11
2012-09-14 06:35:11	VR2W-105218	A69-1601-6499					PB11
2012-09-14 06:39:28	VR2W-105217	A69-1601-6499
2012-09-14 06:40:51	VR2W-105219	A69-1601-6499
2012-09-14 06:50:21	VR2W-105218	A69-1601-6499					PB11
2012-09-14 06:53:47	VR2W-105218	A69-1601-6499					PB11
2012-09-14 07:04:47	VR2W-105218	A69-1601-6499					PB11
2012-09-14 07:05:58	VR2W-105219	A69-1601-6499
2012-09-14 07:08:08	VR2W-105218	A69-1601-6499					PB11
2012-09-14 07:09:18	VR2W-105219	A69-1601-6499
2012-09-14 07:12:46	VR2W-105219	A69-1601-6499
2012-09-14 07:24:17	VR2W-105219	A69-1601-6499
2012-09-14 07:28:13	VR2W-105219	A69-1601-6499
2012-09-14 07:35:49	VR2W-105217	A69-1601-6499
2012-09-14 07:39:39	VR2W-105217	A69-1601-6499
2012-09-14 07:44:08	VR2W-105217	A69-1601-6499
2012-09-14 07:54:44	VR2W-105217	A69-1601-6499
2012-09-14 07:58:18	VR2W-105218	A69-1601-6499					PB11
2012-09-14 08:01:34	VR2W-105217	A69-1601-6499
2012-09-14 08:01:47	VR2W-105218	A69-1601-6499					PB11
2012-09-14 08:17:42	VR2W-105218	A69-1601-6499					PB11
2012-09-14 12:52:39	VR2W-105218	A69-1601-6499					PB11
2012-09-14 13:17:08	VR2W-105218	A69-1601-6499					PB11
2012-09-14 13:26:55	VR2W-105218	A69-1601-6499					PB11
2012-09-14 13:37:33	VR2W-105218	A69-1601-6499					PB11
2012-09-14 13:41:54	VR2W-105218	A69-1601-6499					PB11
2012-09-14 13:58:37	VR2W-105218	A69-1601-6499					PB11
2012-09-14 14:42:06	VR2W-105218	A69-1601-6499					PB11
2012-09-14 14:52:50	VR2W-105218	A69-1601-6499					PB11
2012-09-14 15:08:05	VR2W-105218	A69-1601-6499					PB11
2012-09-14 15:58:57	VR2W-105218	A69-1601-6499					PB11
2012-09-14 16:11:58	VR2W-105218	A69-1601-6499					PB11
2012-09-14 16:22:40	VR2W-105218	A69-1601-6499					PB11
2012-09-14 16:52:39	VR2W-105218	A69-1601-6499					PB11
2012-09-14 16:56:11	VR2W-105218	A69-1601-6499					PB11
2012-09-14 17:08:39	VR2W-105218	A69-1601-6499					PB11
2012-09-14 17:15:27	VR2W-105218	A69-1601-6499					PB11
2012-09-14 17:23:20	VR2W-105218	A69-1601-6499					PB11
2012-09-14 17:26:48	VR2W-105218	A69-1601-6499					PB11
2012-09-14 17:34:44	VR2W-105218	A69-1601-6499					PB11
2012-09-14 17:38:18	VR2W-105218	A69-1601-6499					PB11
2012-09-14 18:07:43	VR2W-105218	A69-1601-6499					PB11
2012-09-14 18:15:11	VR2W-105218	A69-1601-6499					PB11
2012-09-14 19:30:14	VR2W-105218	A69-1601-6499					PB11
2012-09-14 20:16:34	VR2W-105218	A69-1601-6499					PB11
2012-09-14 20:19:47	VR2W-105218	A69-1601-6499					PB11
2012-09-14 20:23:01	VR2W-105218	A69-1601-6499					PB11
2012-09-14 20:26:14	VR2W-105218	A69-1601-6499					PB11
2012-09-14 20:36:04	VR2W-105218	A69-1601-6499					PB11
2012-09-14 20:39:28	VR2W-105218	A69-1601-6499					PB11
2012-09-14 20:43:04	VR2W-105218	A69-1601-6499					PB11
2012-09-14 20:44:14	VR2W-105219	A69-1601-6499
2012-09-14 20:48:12	VR2W-105219	A69-1601-6499
2012-09-14 21:01:36	VR2W-105219	A69-1601-6499
2012-09-14 21:05:02	VR2W-105219	A69-1601-6499
2012-09-14 21:08:42	VR2W-105219	A69-1601-6499
2012-09-14 21:11:38	VR2W-105218	A69-1601-6499					PB11
2012-09-14 21:12:48	VR2W-105219	A69-1601-6499
2012-09-14 21:13:55	VR2W-105221	A69-1601-6499
2012-09-14 21:16:08	VR2W-105219	A69-1601-6499
2012-09-14 21:18:23	VR2W-105218	A69-1601-6499					PB11
2012-09-14 21:19:34	VR2W-105219	A69-1601-6499
2012-09-14 21:39:51	VR2W-105218	A69-1601-6499					PB11
2012-09-14 21:41:01	VR2W-105219	A69-1601-6499
2012-09-14 21:43:58	VR2W-105218	A69-1601-6499					PB11
2012-09-14 21:48:31	VR2W-105219	A69-1601-6499
2012-09-14 21:52:01	VR2W-105219	A69-1601-6499
2012-09-14 21:55:49	VR2W-105219	A69-1601-6499
2012-09-14 22:01:49	VR2W-105221	A69-1601-6499
2012-09-14 22:15:50	VR2W-105219	A69-1601-6499
2012-09-14 22:19:07	VR2W-105219	A69-1601-6499
2012-09-14 22:22:29	VR2W-105219	A69-1601-6499
2012-09-14 22:26:00	VR2W-105219	A69-1601-6499
2012-09-14 22:33:49	VR2W-105220	A69-1601-6499
2012-09-14 22:34:11	VR2W-105219	A69-1601-6499
2012-09-14 22:36:53	VR2W-105218	A69-1601-6499					PB11
2012-09-14 23:10:10	VR2W-105217	A69-1601-6499
2012-09-14 23:33:11	VR2W-105219	A69-1601-6499
2012-09-14 23:37:42	VR2W-105219	A69-1601-6499
2012-09-14 23:41:31	VR2W-105220	A69-1601-6499
2012-09-14 23:43:06	VR2W-105221	A69-1601-6499
2012-09-14 23:47:48	VR2W-105218	A69-1601-6499					PB11
2012-09-14 23:48:37	VR2W-105220	A69-1601-6499
2012-09-14 23:52:44	VR2W-105220	A69-1601-6499
2012-09-14 23:59:57	VR2W-105219	A69-1601-6499
2012-09-15 00:05:33	VR2W-105222	A69-1601-6499
2012-09-15 00:05:53	VR2W-105221	A69-1601-6499
2012-09-15 00:16:02	VR2W-105220	A69-1601-6499
2012-09-15 00:18:14	VR2W-105221	A69-1601-6499
2012-09-15 00:20:05	VR2W-105220	A69-1601-6499
2012-09-15 00:34:39	VR2W-105220	A69-1601-6499
2012-09-15 00:44:29	VR2W-105219	A69-1601-6499
2012-09-15 00:48:37	VR2W-105220	A69-1601-6499
2012-09-15 00:52:44	VR2W-105220	A69-1601-6499
2012-09-15 01:01:10	VR2W-105222	A69-1601-6499
2012-09-15 01:01:30	VR2W-105221	A69-1601-6499
2012-09-15 01:27:29	VR2W-105219	A69-1601-6499
2012-09-15 01:31:16	VR2W-105219	A69-1601-6499
2012-09-15 01:49:57	VR2W-105221	A69-1601-6499
2012-09-15 02:23:35	VR2W-105221	A69-1601-6499
2012-09-15 02:36:03	VR2W-105221	A69-1601-6499
2012-09-15 02:48:27	VR2W-105220	A69-1601-6499
2012-09-15 02:50:49	VR2W-105221	A69-1601-6499
2012-09-15 02:54:22	VR2W-105221	A69-1601-6499
2012-09-15 03:02:51	VR2W-105221	A69-1601-6499
2012-09-15 03:07:08	VR2W-105221	A69-1601-6499
2012-09-15 03:10:50	VR2W-105221	A69-1601-6499
2012-09-15 03:15:00	VR2W-105221	A69-1601-6499
2012-09-15 03:22:08	VR2W-105221	A69-1601-6499
2012-09-15 03:31:39	VR2W-105220	A69-1601-6499
2012-09-15 03:35:23	VR2W-105220	A69-1601-6499
2012-09-15 03:39:37	VR2W-105220	A69-1601-6499
2012-09-15 03:43:14	VR2W-105220	A69-1601-6499
2012-09-15 03:52:01	VR2W-105220	A69-1601-6499
2012-09-15 03:54:50	VR2W-105221	A69-1601-6499
2012-09-15 03:59:20	VR2W-105221	A69-1601-6499
2012-09-15 04:24:08	VR2W-105220	A69-1601-6499
2012-09-15 04:35:36	VR2W-105221	A69-1601-6499
2012-09-15 04:37:28	VR2W-105220	A69-1601-6499
2012-09-15 04:42:17	VR2W-105220	A69-1601-6499
2012-09-15 04:46:13	VR2W-105218	A69-1601-6499					PB11
2012-09-15 04:47:24	VR2W-105219	A69-1601-6499
2012-09-15 04:50:38	VR2W-105217	A69-1601-6499
2012-09-15 04:56:26	VR2W-105219	A69-1601-6499
2012-09-15 05:00:22	VR2W-105219	A69-1601-6499
2012-09-15 05:05:02	VR2W-105219	A69-1601-6499
2012-09-15 05:09:30	VR2W-105219	A69-1601-6499
2012-09-15 05:13:32	VR2W-105219	A69-1601-6499
2012-09-15 05:18:25	VR2W-105219	A69-1601-6499
2012-09-15 05:23:16	VR2W-105219	A69-1601-6499
2012-09-15 05:28:07	VR2W-105219	A69-1601-6499
2012-09-15 05:32:54	VR2W-105219	A69-1601-6499
2012-09-15 05:37:36	VR2W-105219	A69-1601-6499
2012-09-15 05:41:46	VR2W-105220	A69-1601-6499
2012-09-15 05:44:04	VR2W-105221	A69-1601-6499
2012-09-15 05:49:23	VR2W-105220	A69-1601-6499
2012-09-15 05:57:35	VR2W-105219	A69-1601-6499
2012-09-15 06:11:43	VR2W-105220	A69-1601-6499
2012-09-15 06:17:54	VR2W-105218	A69-1601-6499					PB11
2012-09-15 06:27:51	VR2W-105219	A69-1601-6499
2012-09-15 06:32:31	VR2W-105219	A69-1601-6499
2012-09-15 06:36:58	VR2W-105219	A69-1601-6499
2012-09-15 06:41:00	VR2W-105219	A69-1601-6499
2012-09-15 06:45:51	VR2W-105219	A69-1601-6499
2012-09-15 06:50:41	VR2W-105219	A69-1601-6499
2012-09-15 06:54:18	VR2W-105218	A69-1601-6499					PB11
2012-09-15 06:58:47	VR2W-105217	A69-1601-6499
2012-09-15 07:07:42	VR2W-105218	A69-1601-6499					PB11
2012-09-15 07:11:12	VR2W-105218	A69-1601-6499					PB11
2012-09-15 07:14:59	VR2W-105218	A69-1601-6499					PB11
2012-09-15 07:19:20	VR2W-105218	A69-1601-6499					PB11
2012-09-15 07:23:08	VR2W-105218	A69-1601-6499					PB11
2012-09-15 07:27:33	VR2W-105218	A69-1601-6499					PB11
2012-09-15 07:31:30	VR2W-105218	A69-1601-6499					PB11
2012-09-15 07:36:11	VR2W-105218	A69-1601-6499					PB11
2012-09-15 07:40:39	VR2W-105218	A69-1601-6499					PB11
2012-09-15 07:51:08	VR2W-105218	A69-1601-6499					PB11
2012-09-15 07:54:22	VR2W-105218	A69-1601-6499					PB11
2012-09-15 08:25:31	VR2W-105218	A69-1601-6499					PB11
2012-09-15 09:32:42	VR2W-105218	A69-1601-6499					PB11
2012-09-15 12:29:11	VR2W-105218	A69-1601-6499					PB11
2012-09-15 14:42:09	VR2W-105218	A69-1601-6499					PB11
2012-09-15 15:03:59	VR2W-105218	A69-1601-6499					PB11
2012-09-15 15:07:49	VR2W-105218	A69-1601-6499					PB11
2012-09-15 15:16:16	VR2W-105218	A69-1601-6499					PB11
2012-09-15 16:22:27	VR2W-105218	A69-1601-6499					PB11
2012-09-15 17:08:50	VR2W-105218	A69-1601-6499					PB11
2012-09-15 19:25:33	VR2W-105218	A69-1601-6499					PB11
2012-09-15 19:29:47	VR2W-105218	A69-1601-6499					PB11
2012-09-15 19:33:24	VR2W-105218	A69-1601-6499					PB11
2012-09-15 19:55:12	VR2W-105217	A69-1601-6499
2012-09-15 19:58:28	VR2W-105217	A69-1601-6499
2012-09-15 20:01:46	VR2W-105217	A69-1601-6499
2012-09-15 20:05:22	VR2W-105218	A69-1601-6499					PB11
2012-09-15 20:12:34	VR2W-105217	A69-1601-6499
2012-09-15 20:12:47	VR2W-105218	A69-1601-6499					PB11
2012-09-15 20:28:41	VR2W-105218	A69-1601-6499					PB11
2012-09-15 20:32:55	VR2W-105218	A69-1601-6499					PB11
2012-09-15 20:36:29	VR2W-105218	A69-1601-6499					PB11
2012-09-15 20:40:26	VR2W-105218	A69-1601-6499					PB11
2012-09-15 20:49:33	VR2W-105218	A69-1601-6499					PB11
2012-09-15 20:53:33	VR2W-105218	A69-1601-6499					PB11
2012-09-15 20:58:21	VR2W-105218	A69-1601-6499					PB11
2012-09-15 21:02:49	VR2W-105216	A69-1601-6499					PB9
2012-09-15 21:03:04	VR2W-105218	A69-1601-6499					PB11
2012-09-15 21:07:25	VR2W-105217	A69-1601-6499
2012-09-15 21:11:51	VR2W-105218	A69-1601-6499					PB11
2012-09-15 21:13:02	VR2W-105219	A69-1601-6499
2012-09-15 21:15:26	VR2W-105218	A69-1601-6499					PB11
2012-09-15 21:19:22	VR2W-105218	A69-1601-6499					PB11
2012-09-15 21:28:24	VR2W-105218	A69-1601-6499					PB11
2012-09-15 21:29:35	VR2W-105219	A69-1601-6499
2012-09-15 21:32:18	VR2W-105218	A69-1601-6499					PB11
2012-09-15 22:17:07	VR2W-105219	A69-1601-6499
2012-09-15 22:20:10	VR2W-105216	A69-1601-6499					PB9
2012-09-15 22:24:17	VR2W-105217	A69-1601-6499
2012-09-15 22:27:35	VR2W-105217	A69-1601-6499
2012-09-15 22:38:16	VR2W-105217	A69-1601-6499
2012-09-15 23:05:46	VR2W-105219	A69-1601-6499
2012-09-15 23:25:30	VR2W-105220	A69-1601-6499
2012-09-15 23:27:11	VR2W-105221	A69-1601-6499
2012-09-15 23:32:53	VR2W-105220	A69-1601-6499
2012-09-15 23:37:21	VR2W-105220	A69-1601-6499
2012-09-15 23:41:25	VR2W-105220	A69-1601-6499
2012-09-15 23:50:16	VR2W-105218	A69-1601-6499					PB11
2012-09-15 23:51:26	VR2W-105219	A69-1601-6499
2012-09-16 00:11:21	VR2W-105219	A69-1601-6499
2012-09-16 00:19:39	VR2W-105219	A69-1601-6499
2012-09-16 00:23:42	VR2W-105219	A69-1601-6499
2012-09-16 00:28:35	VR2W-105219	A69-1601-6499
2012-09-16 00:33:28	VR2W-105219	A69-1601-6499
2012-09-16 00:38:20	VR2W-105219	A69-1601-6499
2012-09-16 00:47:44	VR2W-105220	A69-1601-6499
2012-09-16 00:55:35	VR2W-105221	A69-1601-6499
2012-09-16 01:00:25	VR2W-105221	A69-1601-6499
2012-09-16 01:04:51	VR2W-105222	A69-1601-6499
2012-09-16 01:05:11	VR2W-105221	A69-1601-6499
2012-09-16 01:09:50	VR2W-105221	A69-1601-6499
2012-09-16 01:29:14	VR2W-105220	A69-1601-6499
2012-09-16 01:31:28	VR2W-105221	A69-1601-6499
2012-09-16 01:36:38	VR2W-105220	A69-1601-6499
2012-09-16 01:40:03	VR2W-105220	A69-1601-6499
2012-09-16 01:47:41	VR2W-105220	A69-1601-6499
2012-09-16 01:52:30	VR2W-105220	A69-1601-6499
2012-09-16 01:56:25	VR2W-105218	A69-1601-6499					PB11
2012-09-16 01:57:36	VR2W-105219	A69-1601-6499
2012-09-16 02:10:18	VR2W-105219	A69-1601-6499
2012-09-16 02:14:37	VR2W-105219	A69-1601-6499
2012-09-16 02:18:21	VR2W-105219	A69-1601-6499
2012-09-16 02:22:37	VR2W-105219	A69-1601-6499
2012-09-16 02:26:16	VR2W-105219	A69-1601-6499
2012-09-16 02:30:21	VR2W-105219	A69-1601-6499
2012-09-16 02:33:38	VR2W-105219	A69-1601-6499
2012-09-16 02:36:38	VR2W-105220	A69-1601-6499
2012-09-16 02:36:59	VR2W-105219	A69-1601-6499
2012-09-16 02:38:15	VR2W-105221	A69-1601-6499
2012-09-16 02:40:07	VR2W-105220	A69-1601-6499
2012-09-16 02:40:29	VR2W-105219	A69-1601-6499
2012-09-16 02:43:53	VR2W-105220	A69-1601-6499
2012-09-16 02:48:11	VR2W-105220	A69-1601-6499
2012-09-16 02:51:54	VR2W-105220	A69-1601-6499
2012-09-16 02:54:17	VR2W-105221	A69-1601-6499
2012-09-16 02:56:08	VR2W-105220	A69-1601-6499
2012-09-16 02:59:43	VR2W-105220	A69-1601-6499
2012-09-16 03:01:49	VR2W-105221	A69-1601-6499
2012-09-16 03:16:04	VR2W-105218	A69-1601-6499					PB11
2012-09-16 03:21:33	VR2W-105221	A69-1601-6499
2012-09-16 03:24:54	VR2W-105221	A69-1601-6499
2012-09-16 03:28:01	VR2W-105222	A69-1601-6499
2012-09-16 03:31:43	VR2W-105222	A69-1601-6499
2012-09-16 03:35:53	VR2W-105222	A69-1601-6499
2012-09-16 03:39:22	VR2W-105222	A69-1601-6499
2012-09-16 03:43:04	VR2W-105222	A69-1601-6499
2012-09-16 03:51:09	VR2W-105221	A69-1601-6499
2012-09-16 03:56:52	VR2W-105220	A69-1601-6499
2012-09-16 03:59:30	VR2W-105221	A69-1601-6499
2012-09-16 04:12:41	VR2W-105219	A69-1601-6499
2012-09-16 04:16:25	VR2W-105219	A69-1601-6499
2012-09-16 04:20:42	VR2W-105219	A69-1601-6499
2012-09-16 04:24:23	VR2W-105219	A69-1601-6499
2012-09-16 04:33:14	VR2W-105221	A69-1601-6499
2012-09-16 04:35:06	VR2W-105220	A69-1601-6499
2012-09-16 04:35:28	VR2W-105219	A69-1601-6499
2012-09-16 04:56:30	VR2W-105219	A69-1601-6499
2012-09-16 05:04:55	VR2W-105219	A69-1601-6499
2012-09-16 05:14:12	VR2W-105221	A69-1601-6499
2012-09-16 05:16:26	VR2W-105219	A69-1601-6499
2012-09-16 05:19:38	VR2W-105218	A69-1601-6499					PB11
2012-09-16 05:20:49	VR2W-105219	A69-1601-6499
2012-09-16 05:28:07	VR2W-105218	A69-1601-6499					PB11
2012-09-16 05:32:25	VR2W-105218	A69-1601-6499					PB11
2012-09-16 05:35:55	VR2W-105217	A69-1601-6499
2012-09-16 05:40:22	VR2W-105218	A69-1601-6499					PB11
2012-09-16 05:47:52	VR2W-105218	A69-1601-6499					PB11
2012-09-16 05:52:32	VR2W-105218	A69-1601-6499					PB11
2012-09-16 05:56:58	VR2W-105218	A69-1601-6499					PB11
2012-09-16 06:00:44	VR2W-105217	A69-1601-6499
2012-09-16 06:00:57	VR2W-105218	A69-1601-6499					PB11
2012-09-16 06:14:31	VR2W-105217	A69-1601-6499
2012-09-16 06:14:44	VR2W-105218	A69-1601-6499					PB11
2012-09-16 06:23:12	VR2W-105218	A69-1601-6499					PB11
2012-09-16 06:30:52	VR2W-105216	A69-1601-6499					PB9
2012-09-16 06:30:55	VR2W-105217	A69-1601-6499
2012-09-16 06:35:00	VR2W-105217	A69-1601-6499
2012-09-16 06:38:18	VR2W-105217	A69-1601-6499
2012-09-16 06:38:31	VR2W-105218	A69-1601-6499					PB11
2012-09-16 06:41:38	VR2W-105216	A69-1601-6499					PB9
2012-09-16 06:41:40	VR2W-105217	A69-1601-6499
2012-09-16 06:45:13	VR2W-105217	A69-1601-6499
2012-09-16 07:12:51	VR2W-105218	A69-1601-6499					PB11
2012-09-16 07:20:45	VR2W-105216	A69-1601-6499					PB9
2012-09-16 07:29:05	VR2W-105216	A69-1601-6499					PB9
2012-09-16 07:29:07	VR2W-105217	A69-1601-6499
2012-09-16 07:50:26	VR2W-105215	A69-1601-6499
2012-09-16 07:51:08	VR2W-105218	A69-1601-6499					PB11
2012-09-16 07:54:08	VR2W-105217	A69-1601-6499
2012-09-16 07:54:21	VR2W-105218	A69-1601-6499					PB11
2012-09-16 07:57:35	VR2W-105218	A69-1601-6499					PB11
2012-09-16 08:00:35	VR2W-105217	A69-1601-6499
2012-09-16 08:00:48	VR2W-105218	A69-1601-6499					PB11
2012-09-16 08:10:29	VR2W-105217	A69-1601-6499
2012-09-16 08:21:58	VR2W-105217	A69-1601-6499
2012-09-16 13:33:51	VR2W-105218	A69-1601-6499					PB11
2012-09-16 14:50:05	VR2W-105218	A69-1601-6499					PB11
2012-09-16 15:02:28	VR2W-105218	A69-1601-6499					PB11
2012-09-16 15:22:51	VR2W-105218	A69-1601-6499					PB11
2012-09-16 15:32:31	VR2W-105218	A69-1601-6499					PB11
2012-09-16 15:45:30	VR2W-105218	A69-1601-6499					PB11
2012-09-16 15:52:15	VR2W-105218	A69-1601-6499					PB11
2012-09-16 16:03:10	VR2W-105218	A69-1601-6499					PB11
2012-09-16 16:06:24	VR2W-105218	A69-1601-6499					PB11
2012-09-16 16:35:59	VR2W-105218	A69-1601-6499					PB11
2012-09-16 17:02:06	VR2W-105218	A69-1601-6499					PB11
2012-09-16 17:28:57	VR2W-105218	A69-1601-6499					PB11
2012-09-16 18:42:16	VR2W-105218	A69-1601-6499					PB11
2012-09-16 18:49:15	VR2W-105218	A69-1601-6499					PB11
2012-09-16 19:11:07	VR2W-105218	A69-1601-6499					PB11
2012-09-16 19:15:50	VR2W-105218	A69-1601-6499					PB11
2012-09-16 19:20:24	VR2W-105218	A69-1601-6499					PB11
2012-09-16 19:36:51	VR2W-105218	A69-1601-6499					PB11
2012-09-16 19:55:18	VR2W-105217	A69-1601-6499
2012-09-16 19:59:01	VR2W-105217	A69-1601-6499
2012-09-16 20:03:13	VR2W-105217	A69-1601-6499
2012-09-16 20:03:26	VR2W-105218	A69-1601-6499					PB11
2012-09-16 20:29:47	VR2W-105217	A69-1601-6499
2012-09-16 20:37:37	VR2W-105217	A69-1601-6499
2012-09-16 20:46:15	VR2W-105216	A69-1601-6499					PB9
2012-09-16 20:46:17	VR2W-105217	A69-1601-6499
2012-09-16 20:46:30	VR2W-105218	A69-1601-6499					PB11
2012-09-16 20:51:02	VR2W-105218	A69-1601-6499					PB11
2012-09-16 20:55:13	VR2W-105218	A69-1601-6499					PB11
2012-09-16 20:58:42	VR2W-105218	A69-1601-6499					PB11
2012-09-16 21:02:28	VR2W-105218	A69-1601-6499					PB11
2012-09-16 21:06:46	VR2W-105218	A69-1601-6499					PB11
2012-09-16 21:07:58	VR2W-105219	A69-1601-6499
2012-09-16 21:14:44	VR2W-105218	A69-1601-6499					PB11
2012-09-16 21:18:19	VR2W-105218	A69-1601-6499					PB11
2012-09-16 21:22:18	VR2W-105218	A69-1601-6499					PB11
2012-09-16 21:28:12	VR2W-105219	A69-1601-6499
2012-09-16 21:30:31	VR2W-105221	A69-1601-6499
2012-09-16 21:34:44	VR2W-105221	A69-1601-6499
2012-09-16 21:35:47	VR2W-105218	A69-1601-6499					PB11
2012-09-16 21:38:17	VR2W-105221	A69-1601-6499
2012-09-16 21:44:03	VR2W-105220	A69-1601-6499
2012-09-16 21:46:45	VR2W-105221	A69-1601-6499
2012-09-16 21:48:37	VR2W-105220	A69-1601-6499
2012-09-16 21:52:52	VR2W-105220	A69-1601-6499
2012-09-16 21:53:14	VR2W-105219	A69-1601-6499
2012-09-16 21:54:37	VR2W-105221	A69-1601-6499
2012-09-16 21:56:29	VR2W-105220	A69-1601-6499
2012-09-16 22:00:31	VR2W-105220	A69-1601-6499
2012-09-16 22:10:34	VR2W-105219	A69-1601-6499
2012-09-16 22:24:24	VR2W-105219	A69-1601-6499
2012-09-16 22:26:57	VR2W-105217	A69-1601-6499
2012-09-16 22:27:10	VR2W-105218	A69-1601-6499					PB11
2012-09-16 22:28:22	VR2W-105219	A69-1601-6499
2012-09-16 23:02:18	VR2W-105221	A69-1601-6499
2012-09-16 23:04:32	VR2W-105219	A69-1601-6499
2012-09-16 23:08:08	VR2W-105219	A69-1601-6499
2012-09-16 23:12:08	VR2W-105219	A69-1601-6499
2012-09-16 23:23:28	VR2W-105222	A69-1601-6499
2012-09-16 23:23:48	VR2W-105221	A69-1601-6499
2012-09-16 23:29:41	VR2W-105220	A69-1601-6499
2012-09-16 23:43:05	VR2W-105218	A69-1601-6499					PB11
2012-09-16 23:44:16	VR2W-105219	A69-1601-6499
2012-09-16 23:51:11	VR2W-105217	A69-1601-6499
2012-09-16 23:51:24	VR2W-105218	A69-1601-6499					PB11
2012-09-17 00:00:24	VR2W-105218	A69-1601-6499					PB11
2012-09-17 00:01:36	VR2W-105219	A69-1601-6499
2012-09-17 00:09:59	VR2W-105219	A69-1601-6499
2012-09-17 00:15:20	VR2W-105221	A69-1601-6499
2012-09-17 00:17:34	VR2W-105219	A69-1601-6499
2012-09-17 00:21:13	VR2W-105219	A69-1601-6499
2012-09-17 00:25:17	VR2W-105219	A69-1601-6499
2012-09-17 00:35:11	VR2W-105219	A69-1601-6499
2012-09-17 00:38:43	VR2W-105219	A69-1601-6499
2012-09-17 00:42:33	VR2W-105219	A69-1601-6499
2012-09-17 00:47:01	VR2W-105219	A69-1601-6499
2012-09-17 00:55:56	VR2W-105219	A69-1601-6499
2012-09-17 00:58:14	VR2W-105222	A69-1601-6499
2012-09-17 01:00:25	VR2W-105220	A69-1601-6499
2012-09-17 01:05:15	VR2W-105220	A69-1601-6499
2012-09-17 01:08:11	VR2W-105221	A69-1601-6499
2012-09-17 01:17:28	VR2W-105221	A69-1601-6499
2012-09-17 01:21:42	VR2W-105221	A69-1601-6499
2012-09-17 01:25:18	VR2W-105221	A69-1601-6499
2012-09-17 01:29:18	VR2W-105221	A69-1601-6499
2012-09-17 01:35:56	VR2W-105220	A69-1601-6499
2012-09-17 01:39:31	VR2W-105216	A69-1601-6499					PB9
2012-09-17 01:39:47	VR2W-105218	A69-1601-6499					PB11
2012-09-17 01:48:13	VR2W-105218	A69-1601-6499					PB11
2012-09-17 01:52:47	VR2W-105217	A69-1601-6499
2012-09-17 01:57:28	VR2W-105217	A69-1601-6499
2012-09-17 01:57:41	VR2W-105218	A69-1601-6499					PB11
2012-09-17 02:01:57	VR2W-105217	A69-1601-6499
2012-09-17 02:06:17	VR2W-105218	A69-1601-6499					PB11
2012-09-17 02:09:37	VR2W-105218	A69-1601-6499					PB11
2012-09-17 02:25:47	VR2W-105219	A69-1601-6499
2012-09-17 02:29:43	VR2W-105219	A69-1601-6499
2012-09-17 02:34:01	VR2W-105220	A69-1601-6499
2012-09-17 02:42:31	VR2W-105220	A69-1601-6499
2012-09-17 02:47:23	VR2W-105220	A69-1601-6499
2012-09-17 02:50:02	VR2W-105222	A69-1601-6499
2012-09-17 02:50:21	VR2W-105221	A69-1601-6499
2012-09-17 02:52:13	VR2W-105220	A69-1601-6499
2012-09-17 02:55:08	VR2W-105221	A69-1601-6499
2012-09-17 02:59:50	VR2W-105221	A69-1601-6499
2012-09-17 03:08:32	VR2W-105221	A69-1601-6499
2012-09-17 03:15:41	VR2W-105221	A69-1601-6499
2012-09-17 03:21:45	VR2W-105220	A69-1601-6499
2012-09-17 03:23:03	VR2W-105222	A69-1601-6499
2012-09-17 03:23:23	VR2W-105221	A69-1601-6499
2012-09-17 03:29:01	VR2W-105220	A69-1601-6499
2012-09-17 03:31:30	VR2W-105221	A69-1601-6499
2012-09-17 03:33:22	VR2W-105220	A69-1601-6499
2012-09-17 03:48:18	VR2W-105221	A69-1601-6499
2012-09-17 04:01:26	VR2W-105221	A69-1601-6499
2012-09-17 04:18:30	VR2W-105221	A69-1601-6499
2012-09-17 04:20:44	VR2W-105219	A69-1601-6499
2012-09-17 04:22:00	VR2W-105222	A69-1601-6499
2012-09-17 04:22:19	VR2W-105221	A69-1601-6499
2012-09-17 04:26:44	VR2W-105221	A69-1601-6499
2012-09-17 04:43:58	VR2W-105221	A69-1601-6499
2012-09-17 04:47:18	VR2W-105221	A69-1601-6499
2012-09-17 04:54:08	VR2W-105222	A69-1601-6499
2012-09-17 04:54:27	VR2W-105221	A69-1601-6499
2012-09-17 05:02:06	VR2W-105221	A69-1601-6499
2012-09-17 05:10:01	VR2W-105221	A69-1601-6499
2012-09-17 05:18:30	VR2W-105218	A69-1601-6499					PB11
2012-09-17 05:19:41	VR2W-105219	A69-1601-6499
2012-09-17 05:23:04	VR2W-105218	A69-1601-6499					PB11
2012-09-17 05:26:16	VR2W-105221	A69-1601-6499
2012-09-17 05:28:08	VR2W-105220	A69-1601-6499
2012-09-17 05:29:53	VR2W-105221	A69-1601-6499
2012-09-17 05:38:46	VR2W-105221	A69-1601-6499
2012-09-17 05:45:27	VR2W-105220	A69-1601-6499
2012-09-17 05:48:20	VR2W-105221	A69-1601-6499
2012-09-17 05:52:57	VR2W-105221	A69-1601-6499
2012-09-17 05:57:19	VR2W-105221	A69-1601-6499
2012-09-17 05:59:11	VR2W-105220	A69-1601-6499
2012-09-17 06:03:02	VR2W-105220	A69-1601-6499
2012-09-17 06:07:30	VR2W-105220	A69-1601-6499
2012-09-17 06:11:33	VR2W-105220	A69-1601-6499
2012-09-17 06:14:47	VR2W-105220	A69-1601-6499
2012-09-17 06:18:02	VR2W-105220	A69-1601-6499
2012-09-17 06:21:41	VR2W-105219	A69-1601-6499
2012-09-17 06:24:41	VR2W-105220	A69-1601-6499
2012-09-17 06:25:03	VR2W-105219	A69-1601-6499
2012-09-17 06:28:34	VR2W-105219	A69-1601-6499
2012-09-17 06:36:51	VR2W-105219	A69-1601-6499
2012-09-17 06:39:42	VR2W-105218	A69-1601-6499					PB11
2012-09-17 06:40:53	VR2W-105219	A69-1601-6499
2012-09-17 06:49:08	VR2W-105217	A69-1601-6499
2012-09-17 06:49:21	VR2W-105218	A69-1601-6499					PB11
2012-09-17 06:53:52	VR2W-105217	A69-1601-6499
2012-09-17 06:54:05	VR2W-105218	A69-1601-6499					PB11
2012-09-17 07:14:46	VR2W-105217	A69-1601-6499
2012-09-17 07:19:10	VR2W-105216	A69-1601-6499					PB9
2012-09-17 07:19:12	VR2W-105217	A69-1601-6499
2012-09-17 07:23:11	VR2W-105217	A69-1601-6499
2012-09-17 07:27:57	VR2W-105217	A69-1601-6499
2012-09-17 07:45:33	VR2W-105217	A69-1601-6499
2012-09-17 07:50:10	VR2W-105218	A69-1601-6499					PB11
2012-09-17 08:03:06	VR2W-105218	A69-1601-6499					PB11
2012-09-17 08:15:46	VR2W-105218	A69-1601-6499					PB11
2012-09-17 08:19:21	VR2W-105218	A69-1601-6499					PB11
2012-09-17 08:45:17	VR2W-105218	A69-1601-6499					PB11
2012-09-17 09:31:29	VR2W-105218	A69-1601-6499					PB11
2012-09-17 09:36:12	VR2W-105218	A69-1601-6499					PB11
2012-09-17 09:59:10	VR2W-105218	A69-1601-6499					PB11
2012-09-17 10:30:30	VR2W-105218	A69-1601-6499					PB11
2012-09-17 10:34:26	VR2W-105218	A69-1601-6499					PB11
2012-09-17 10:39:06	VR2W-105218	A69-1601-6499					PB11
2012-09-17 16:18:34	VR2W-105218	A69-1601-6499					PB11
2012-09-17 16:31:02	VR2W-105218	A69-1601-6499					PB11
2012-09-17 20:02:45	VR2W-105217	A69-1601-6499
2012-09-17 20:10:43	VR2W-105218	A69-1601-6499					PB11
2012-09-17 20:14:36	VR2W-105218	A69-1601-6499					PB11
2012-09-17 20:18:52	VR2W-105216	A69-1601-6499					PB9
2012-09-17 20:26:45	VR2W-105218	A69-1601-6499					PB11
2012-09-17 20:30:28	VR2W-105218	A69-1601-6499					PB11
2012-09-17 20:39:23	VR2W-105219	A69-1601-6499
2012-09-17 20:42:01	VR2W-105218	A69-1601-6499					PB11
2012-09-17 20:50:25	VR2W-105218	A69-1601-6499					PB11
2012-09-17 21:04:00	VR2W-105218	A69-1601-6499					PB11
2012-09-17 21:07:41	VR2W-105218	A69-1601-6499					PB11
2012-09-17 21:08:52	VR2W-105219	A69-1601-6499
2012-09-17 21:12:59	VR2W-105219	A69-1601-6499
2012-09-17 21:16:21	VR2W-105219	A69-1601-6499
2012-09-17 21:21:22	VR2W-105221	A69-1601-6499
2012-09-17 21:27:34	VR2W-105220	A69-1601-6499
2012-09-17 21:29:28	VR2W-105221	A69-1601-6499
2012-09-17 21:37:16	VR2W-105222	A69-1601-6499
2012-09-17 21:37:35	VR2W-105221	A69-1601-6499
2012-09-17 21:39:27	VR2W-105220	A69-1601-6499
2012-09-17 21:46:47	VR2W-105218	A69-1601-6499					PB11
2012-09-17 21:47:58	VR2W-105219	A69-1601-6499
2012-09-17 22:07:23	VR2W-105217	A69-1601-6499
2012-09-17 22:11:44	VR2W-105218	A69-1601-6499					PB11
2012-09-17 22:15:08	VR2W-105218	A69-1601-6499					PB11
2012-09-17 22:18:42	VR2W-105218	A69-1601-6499					PB11
2012-09-17 22:22:24	VR2W-105217	A69-1601-6499
2012-09-17 22:22:37	VR2W-105218	A69-1601-6499					PB11
2012-09-17 22:27:15	VR2W-105218	A69-1601-6499					PB11
2012-09-17 22:31:38	VR2W-105218	A69-1601-6499					PB11
2012-09-17 22:35:30	VR2W-105218	A69-1601-6499					PB11
2012-09-17 22:41:14	VR2W-105219	A69-1601-6499
2012-09-17 22:45:04	VR2W-105220	A69-1601-6499
2012-09-17 22:45:26	VR2W-105219	A69-1601-6499
2012-09-17 22:46:42	VR2W-105221	A69-1601-6499
2012-09-17 22:54:54	VR2W-105221	A69-1601-6499
2012-09-17 22:55:57	VR2W-105218	A69-1601-6499					PB11
2012-09-17 22:56:46	VR2W-105220	A69-1601-6499
2012-09-17 22:57:08	VR2W-105219	A69-1601-6499
2012-09-17 23:00:40	VR2W-105220	A69-1601-6499
2012-09-17 23:09:32	VR2W-105220	A69-1601-6499
2012-09-17 23:09:54	VR2W-105219	A69-1601-6499
2012-09-17 23:11:03	VR2W-105222	A69-1601-6499
2012-09-17 23:11:21	VR2W-105221	A69-1601-6499
2012-09-17 23:15:13	VR2W-105222	A69-1601-6499
2012-09-17 23:15:32	VR2W-105221	A69-1601-6499
2012-09-17 23:18:41	VR2W-105222	A69-1601-6499
2012-09-17 23:28:48	VR2W-105220	A69-1601-6499
2012-09-17 23:38:37	VR2W-105222	A69-1601-6499
2012-09-17 23:38:56	VR2W-105221	A69-1601-6499
2012-09-17 23:46:47	VR2W-105221	A69-1601-6499
2012-09-17 23:49:01	VR2W-105219	A69-1601-6499
2012-09-17 23:50:47	VR2W-105221	A69-1601-6499
2012-09-17 23:57:27	VR2W-105220	A69-1601-6499
2012-09-18 00:04:33	VR2W-105222	A69-1601-6499
2012-09-18 00:04:52	VR2W-105221	A69-1601-6499
2012-09-18 00:06:44	VR2W-105220	A69-1601-6499
2012-09-18 00:10:58	VR2W-105220	A69-1601-6499
2012-09-18 00:14:55	VR2W-105219	A69-1601-6499
2012-09-18 00:23:11	VR2W-105220	A69-1601-6499
2012-09-18 00:25:30	VR2W-105222	A69-1601-6499
2012-09-18 00:32:58	VR2W-105222	A69-1601-6499
2012-09-18 01:43:11	VR2W-105222	A69-1601-6499
2012-09-18 01:51:17	VR2W-105221	A69-1601-6499
2012-09-18 01:53:32	VR2W-105219	A69-1601-6499
2012-09-18 01:57:27	VR2W-105219	A69-1601-6499
2012-09-18 02:00:41	VR2W-105217	A69-1601-6499
2012-09-18 02:05:05	VR2W-105217	A69-1601-6499
2012-09-18 02:26:31	VR2W-105217	A69-1601-6499
2012-09-18 02:34:46	VR2W-105218	A69-1601-6499					PB11
2012-09-18 02:40:12	VR2W-105219	A69-1601-6499
2012-09-18 02:43:48	VR2W-105219	A69-1601-6499
2012-09-18 02:47:49	VR2W-105219	A69-1601-6499
2012-09-18 02:52:37	VR2W-105219	A69-1601-6499
2012-09-18 02:55:07	VR2W-105221	A69-1601-6499
2012-09-18 02:57:21	VR2W-105219	A69-1601-6499
2012-09-18 03:01:55	VR2W-105219	A69-1601-6499
2012-09-18 03:11:23	VR2W-105222	A69-1601-6499
2012-09-18 03:30:20	VR2W-105222	A69-1601-6499
2012-09-18 03:34:52	VR2W-105222	A69-1601-6499
2012-09-18 03:42:29	VR2W-105222	A69-1601-6499
2012-09-18 03:50:24	VR2W-105222	A69-1601-6499
2012-09-18 03:57:45	VR2W-105222	A69-1601-6499
2012-09-18 04:06:13	VR2W-105222	A69-1601-6499
2012-09-18 04:11:02	VR2W-105222	A69-1601-6499
2012-09-18 04:28:51	VR2W-105222	A69-1601-6499
2012-09-18 04:42:32	VR2W-105222	A69-1601-6499
2012-09-18 04:42:50	VR2W-105221	A69-1601-6499
2012-09-18 04:58:45	VR2W-105222	A69-1601-6499
2012-09-18 05:02:35	VR2W-105222	A69-1601-6499
2012-09-18 05:07:03	VR2W-105222	A69-1601-6499
2012-09-18 05:11:05	VR2W-105222	A69-1601-6499
2012-09-18 05:15:57	VR2W-105222	A69-1601-6499
2012-09-18 05:20:49	VR2W-105222	A69-1601-6499
2012-09-18 05:21:08	VR2W-105221	A69-1601-6499
2012-09-18 05:25:39	VR2W-105222	A69-1601-6499
2012-09-18 05:30:45	VR2W-105221	A69-1601-6499
2012-09-18 05:31:48	VR2W-105218	A69-1601-6499					PB11
2012-09-18 05:41:02	VR2W-105218	A69-1601-6499					PB11
2012-09-18 05:42:13	VR2W-105219	A69-1601-6499
2012-09-18 05:44:59	VR2W-105217	A69-1601-6499
2012-09-18 05:45:12	VR2W-105218	A69-1601-6499					PB11
2012-09-18 05:48:40	VR2W-105218	A69-1601-6499					PB11
2012-09-18 06:03:57	VR2W-105218	A69-1601-6499					PB11
2012-09-18 06:09:37	VR2W-105219	A69-1601-6499
2012-09-18 06:13:42	VR2W-105219	A69-1601-6499
2012-09-18 06:17:00	VR2W-105219	A69-1601-6499
2012-09-18 06:23:55	VR2W-105219	A69-1601-6499
2012-09-18 06:26:37	VR2W-105218	A69-1601-6499					PB11
2012-09-18 06:27:48	VR2W-105219	A69-1601-6499
2012-09-18 06:32:22	VR2W-105219	A69-1601-6499
2012-09-18 06:35:24	VR2W-105218	A69-1601-6499					PB11
2012-09-18 06:36:36	VR2W-105219	A69-1601-6499
2012-09-18 06:40:10	VR2W-105219	A69-1601-6499
2012-09-18 06:42:56	VR2W-105218	A69-1601-6499					PB11
2012-09-18 06:44:07	VR2W-105219	A69-1601-6499
2012-09-18 06:48:49	VR2W-105219	A69-1601-6499
2012-09-18 06:53:19	VR2W-105219	A69-1601-6499
2012-09-18 06:59:39	VR2W-105218	A69-1601-6499					PB11
2012-09-18 07:03:12	VR2W-105218	A69-1601-6499					PB11
2012-09-18 07:04:24	VR2W-105219	A69-1601-6499
2012-09-18 07:07:06	VR2W-105218	A69-1601-6499					PB11
2012-09-18 07:15:57	VR2W-105218	A69-1601-6499					PB11
2012-09-18 07:19:37	VR2W-105218	A69-1601-6499					PB11
2012-09-18 07:23:45	VR2W-105218	A69-1601-6499					PB11
2012-09-18 07:27:07	VR2W-105218	A69-1601-6499					PB11
2012-09-18 07:30:40	VR2W-105218	A69-1601-6499					PB11
2012-09-18 07:34:32	VR2W-105218	A69-1601-6499					PB11
2012-09-18 07:39:05	VR2W-105218	A69-1601-6499					PB11
2012-09-18 07:46:47	VR2W-105218	A69-1601-6499					PB11
2012-09-18 07:50:35	VR2W-105218	A69-1601-6499					PB11
2012-09-18 07:54:59	VR2W-105218	A69-1601-6499					PB11
2012-09-18 07:58:53	VR2W-105218	A69-1601-6499					PB11
2012-09-18 08:07:32	VR2W-105217	A69-1601-6499
2012-09-18 08:11:15	VR2W-105217	A69-1601-6499
2012-09-18 08:36:11	VR2W-105218	A69-1601-6499					PB11
2012-09-18 09:40:42	VR2W-105218	A69-1601-6499					PB11
2012-09-18 12:22:21	VR2W-105218	A69-1601-6499					PB11
2012-09-18 13:30:39	VR2W-105218	A69-1601-6499					PB11
2012-09-18 13:41:58	VR2W-105218	A69-1601-6499					PB11
2012-09-18 14:12:44	VR2W-105218	A69-1601-6499					PB11
2012-09-18 14:32:58	VR2W-105218	A69-1601-6499					PB11
2012-09-18 14:39:49	VR2W-105218	A69-1601-6499					PB11
2012-09-18 16:15:26	VR2W-105218	A69-1601-6499					PB11
2012-09-18 16:35:47	VR2W-105218	A69-1601-6499					PB11
2012-09-18 16:45:07	VR2W-105218	A69-1601-6499					PB11
2012-09-18 16:53:07	VR2W-105218	A69-1601-6499					PB11
2012-09-18 16:57:19	VR2W-105218	A69-1601-6499					PB11
2012-09-18 17:00:51	VR2W-105218	A69-1601-6499					PB11
2012-09-18 18:25:53	VR2W-105218	A69-1601-6499					PB11
2012-09-18 18:51:58	VR2W-105218	A69-1601-6499					PB11
2012-09-18 19:01:07	VR2W-105218	A69-1601-6499					PB11
2012-09-18 19:05:11	VR2W-105218	A69-1601-6499					PB11
2012-09-18 19:11:42	VR2W-105218	A69-1601-6499					PB11
2012-09-18 19:15:02	VR2W-105218	A69-1601-6499					PB11
2012-09-18 19:55:16	VR2W-105217	A69-1601-6499
2012-09-18 20:07:02	VR2W-105218	A69-1601-6499					PB11
2012-09-18 20:10:45	VR2W-105218	A69-1601-6499					PB11
2012-09-18 20:22:12	VR2W-105217	A69-1601-6499
2012-09-18 20:22:25	VR2W-105218	A69-1601-6499					PB11
2012-09-18 20:27:00	VR2W-105218	A69-1601-6499					PB11
2012-09-18 20:40:11	VR2W-105219	A69-1601-6499
2012-09-18 20:46:48	VR2W-105219	A69-1601-6499
2012-09-18 20:51:43	VR2W-105221	A69-1601-6499
2012-09-18 20:59:20	VR2W-105221	A69-1601-6499
2012-09-18 21:04:55	VR2W-105220	A69-1601-6499
2012-09-18 21:09:07	VR2W-105220	A69-1601-6499
2012-09-18 21:16:27	VR2W-105220	A69-1601-6499
2012-09-18 21:20:51	VR2W-105220	A69-1601-6499
2012-09-18 21:21:13	VR2W-105219	A69-1601-6499
2012-09-18 21:23:41	VR2W-105216	A69-1601-6499					PB9
2012-09-18 21:23:43	VR2W-105217	A69-1601-6499
2012-09-18 21:23:56	VR2W-105218	A69-1601-6499					PB11
2012-09-18 21:32:43	VR2W-105217	A69-1601-6499
2012-09-18 21:32:56	VR2W-105218	A69-1601-6499					PB11
2012-09-18 21:36:33	VR2W-105216	A69-1601-6499					PB9
2012-09-18 21:36:35	VR2W-105217	A69-1601-6499
2012-09-18 21:41:04	VR2W-105217	A69-1601-6499
2012-09-18 21:52:00	VR2W-105216	A69-1601-6499					PB9
2012-09-18 21:52:02	VR2W-105217	A69-1601-6499
2012-09-18 22:00:09	VR2W-105217	A69-1601-6499
2012-09-18 22:12:16	VR2W-105218	A69-1601-6499					PB11
2012-09-18 22:32:34	VR2W-105218	A69-1601-6499					PB11
2012-09-18 22:36:10	VR2W-105218	A69-1601-6499					PB11
2012-09-18 22:39:54	VR2W-105216	A69-1601-6499					PB9
2012-09-18 22:39:56	VR2W-105217	A69-1601-6499
2012-09-18 22:49:18	VR2W-105217	A69-1601-6499
2012-09-18 22:53:39	VR2W-105217	A69-1601-6499
2012-09-18 22:53:52	VR2W-105218	A69-1601-6499					PB11
2012-09-18 22:55:03	VR2W-105219	A69-1601-6499
2012-09-18 22:58:52	VR2W-105219	A69-1601-6499
2012-09-18 23:03:18	VR2W-105219	A69-1601-6499
2012-09-18 23:11:58	VR2W-105219	A69-1601-6499
2012-09-18 23:20:42	VR2W-105219	A69-1601-6499
2012-09-18 23:34:59	VR2W-105217	A69-1601-6499
2012-09-18 23:39:54	VR2W-105218	A69-1601-6499					PB11
2012-09-18 23:45:13	VR2W-105220	A69-1601-6499
2012-09-18 23:45:35	VR2W-105219	A69-1601-6499
2012-09-18 23:47:27	VR2W-105221	A69-1601-6499
2012-09-18 23:50:47	VR2W-105221	A69-1601-6499
2012-09-18 23:54:13	VR2W-105221	A69-1601-6499
2012-09-19 00:14:17	VR2W-105220	A69-1601-6499
2012-09-19 00:14:39	VR2W-105219	A69-1601-6499
2012-09-19 00:18:45	VR2W-105219	A69-1601-6499
2012-09-19 00:31:49	VR2W-105217	A69-1601-6499
2012-09-19 00:32:03	VR2W-105218	A69-1601-6499					PB11
2012-09-19 00:35:20	VR2W-105218	A69-1601-6499					PB11
2012-09-19 00:38:29	VR2W-105217	A69-1601-6499
2012-09-19 00:41:59	VR2W-105217	A69-1601-6499
2012-09-19 00:45:46	VR2W-105217	A69-1601-6499
2012-09-19 01:03:57	VR2W-105219	A69-1601-6499
2012-09-19 01:06:53	VR2W-105220	A69-1601-6499
2012-09-19 01:11:54	VR2W-105221	A69-1601-6499
2012-09-19 01:15:26	VR2W-105222	A69-1601-6499
2012-09-19 01:15:44	VR2W-105221	A69-1601-6499
2012-09-19 01:19:53	VR2W-105222	A69-1601-6499
2012-09-19 01:23:56	VR2W-105222	A69-1601-6499
2012-09-19 01:33:40	VR2W-105222	A69-1601-6499
2012-09-19 01:33:58	VR2W-105221	A69-1601-6499
2012-09-19 01:38:49	VR2W-105221	A69-1601-6499
2012-09-19 01:41:03	VR2W-105219	A69-1601-6499
2012-09-19 01:45:52	VR2W-105219	A69-1601-6499
2012-09-19 01:59:35	VR2W-105219	A69-1601-6499
2012-09-19 02:03:24	VR2W-105219	A69-1601-6499
2012-09-19 02:21:13	VR2W-105219	A69-1601-6499
2012-09-19 02:29:08	VR2W-105220	A69-1601-6499
2012-09-19 02:29:30	VR2W-105219	A69-1601-6499
2012-09-19 02:50:06	VR2W-105222	A69-1601-6499
2012-09-19 02:50:24	VR2W-105221	A69-1601-6499
2012-09-19 02:57:13	VR2W-105222	A69-1601-6499
2012-09-19 02:57:31	VR2W-105221	A69-1601-6499
2012-09-19 02:59:46	VR2W-105219	A69-1601-6499
2012-09-19 03:01:39	VR2W-105221	A69-1601-6499
2012-09-19 03:05:02	VR2W-105221	A69-1601-6499
2012-09-19 03:17:54	VR2W-105217	A69-1601-6499
2012-09-19 03:41:41	VR2W-105218	A69-1601-6499					PB11
2012-09-19 03:45:05	VR2W-105217	A69-1601-6499
2012-09-19 03:45:18	VR2W-105218	A69-1601-6499					PB11
2012-09-19 03:50:29	VR2W-105219	A69-1601-6499
2012-09-19 03:55:16	VR2W-105219	A69-1601-6499
2012-09-19 04:04:03	VR2W-105220	A69-1601-6499
2012-09-19 04:04:25	VR2W-105219	A69-1601-6499
2012-09-19 04:08:09	VR2W-105220	A69-1601-6499
2012-09-19 04:12:56	VR2W-105221	A69-1601-6499
2012-09-19 04:24:49	VR2W-105221	A69-1601-6499
2012-09-19 04:28:39	VR2W-105222	A69-1601-6499
2012-09-19 04:28:57	VR2W-105221	A69-1601-6499
2012-09-19 04:35:55	VR2W-105221	A69-1601-6499
2012-09-19 04:44:31	VR2W-105221	A69-1601-6499
2012-09-19 04:53:50	VR2W-105217	A69-1601-6499
2012-09-19 05:04:52	VR2W-105219	A69-1601-6499
2012-09-19 05:09:33	VR2W-105219	A69-1601-6499
2012-09-19 05:17:51	VR2W-105220	A69-1601-6499
2012-09-19 05:18:12	VR2W-105219	A69-1601-6499
2012-09-19 05:21:37	VR2W-105219	A69-1601-6499
2012-09-19 05:24:52	VR2W-105220	A69-1601-6499
2012-09-19 05:28:52	VR2W-105220	A69-1601-6499
2012-09-19 05:38:23	VR2W-105220	A69-1601-6499
2012-09-19 05:41:04	VR2W-105221	A69-1601-6499
2012-09-19 05:59:43	VR2W-105220	A69-1601-6499
2012-09-19 06:02:40	VR2W-105221	A69-1601-6499
2012-09-19 06:07:27	VR2W-105221	A69-1601-6499
2012-09-19 06:27:41	VR2W-105221	A69-1601-6499
2012-09-19 06:44:44	VR2W-105218	A69-1601-6499					PB11
2012-09-19 06:59:40	VR2W-105217	A69-1601-6499
2012-09-19 07:05:04	VR2W-105220	A69-1601-6499
2012-09-19 07:05:26	VR2W-105219	A69-1601-6499
2012-09-19 07:07:49	VR2W-105217	A69-1601-6499
2012-09-19 07:08:02	VR2W-105218	A69-1601-6499					PB11
2012-09-19 07:16:07	VR2W-105217	A69-1601-6499
2012-09-19 07:25:16	VR2W-105218	A69-1601-6499					PB11
2012-09-19 07:33:11	VR2W-105217	A69-1601-6499
2012-09-19 07:41:40	VR2W-105218	A69-1601-6499					PB11
2012-09-19 07:54:59	VR2W-105218	A69-1601-6499					PB11
2012-09-19 07:59:18	VR2W-105218	A69-1601-6499					PB11
2012-09-19 08:15:12	VR2W-105218	A69-1601-6499					PB11
2012-09-19 08:18:40	VR2W-105218	A69-1601-6499					PB11
2012-09-19 08:26:36	VR2W-105218	A69-1601-6499					PB11
2012-09-19 08:54:15	VR2W-105218	A69-1601-6499					PB11
2012-09-19 09:02:11	VR2W-105218	A69-1601-6499					PB11
2012-09-19 09:05:45	VR2W-105218	A69-1601-6499					PB11
2012-09-19 09:49:18	VR2W-105218	A69-1601-6499					PB11
2012-09-19 10:32:04	VR2W-105218	A69-1601-6499					PB11
2012-09-19 12:51:55	VR2W-105218	A69-1601-6499					PB11
2012-09-19 14:31:07	VR2W-105218	A69-1601-6499					PB11
2012-09-19 14:34:57	VR2W-105218	A69-1601-6499					PB11
2012-09-19 15:11:39	VR2W-105218	A69-1601-6499					PB11
2012-09-19 16:10:52	VR2W-105218	A69-1601-6499					PB11
2012-09-19 16:49:07	VR2W-105218	A69-1601-6499					PB11
2012-09-19 16:53:15	VR2W-105218	A69-1601-6499					PB11
2012-09-19 17:00:12	VR2W-105218	A69-1601-6499					PB11
2012-09-19 17:16:44	VR2W-105218	A69-1601-6499					PB11
2012-09-19 17:37:30	VR2W-105218	A69-1601-6499					PB11
2012-09-19 17:41:24	VR2W-105218	A69-1601-6499					PB11
2012-09-19 17:45:59	VR2W-105218	A69-1601-6499					PB11
2012-09-19 18:14:01	VR2W-105218	A69-1601-6499					PB11
2012-09-19 18:18:48	VR2W-105218	A69-1601-6499					PB11
2012-09-19 19:15:56	VR2W-105218	A69-1601-6499					PB11
2012-09-19 19:50:06	VR2W-105217	A69-1601-6499
2012-09-19 19:53:57	VR2W-105217	A69-1601-6499
2012-09-19 20:09:03	VR2W-105216	A69-1601-6499					PB9
2012-09-19 20:09:05	VR2W-105217	A69-1601-6499
2012-09-19 20:20:18	VR2W-105218	A69-1601-6499					PB11
2012-09-19 20:33:44	VR2W-105217	A69-1601-6499
2012-09-19 20:33:57	VR2W-105218	A69-1601-6499					PB11
2012-09-19 20:41:58	VR2W-105218	A69-1601-6499					PB11
2012-09-19 20:45:36	VR2W-105218	A69-1601-6499					PB11
2012-09-19 20:52:54	VR2W-105218	A69-1601-6499					PB11
2012-09-19 20:54:06	VR2W-105219	A69-1601-6499
2012-09-19 20:59:28	VR2W-105218	A69-1601-6499					PB11
2012-09-19 21:02:37	VR2W-105217	A69-1601-6499
2012-09-19 21:02:51	VR2W-105218	A69-1601-6499					PB11
2012-09-19 21:04:03	VR2W-105219	A69-1601-6499
2012-09-19 21:06:23	VR2W-105218	A69-1601-6499					PB11
2012-09-19 21:09:58	VR2W-105216	A69-1601-6499					PB9
2012-09-19 21:14:27	VR2W-105216	A69-1601-6499					PB9
2012-09-19 21:14:42	VR2W-105218	A69-1601-6499					PB11
2012-09-19 21:18:31	VR2W-105216	A69-1601-6499					PB9
2012-09-19 21:18:47	VR2W-105218	A69-1601-6499					PB11
2012-09-19 21:21:48	VR2W-105216	A69-1601-6499					PB9
2012-09-19 21:21:50	VR2W-105217	A69-1601-6499
2012-09-19 21:28:33	VR2W-105217	A69-1601-6499
2012-09-19 21:36:22	VR2W-105218	A69-1601-6499					PB11
2012-09-19 21:42:20	VR2W-105219	A69-1601-6499
2012-09-19 21:46:58	VR2W-105219	A69-1601-6499
2012-09-19 21:50:10	VR2W-105218	A69-1601-6499					PB11
2012-09-19 21:51:22	VR2W-105219	A69-1601-6499
2012-09-19 21:54:06	VR2W-105218	A69-1601-6499					PB11
2012-09-19 21:55:17	VR2W-105219	A69-1601-6499
2012-09-19 21:59:55	VR2W-105219	A69-1601-6499
2012-09-19 22:03:04	VR2W-105218	A69-1601-6499					PB11
2012-09-19 22:04:16	VR2W-105219	A69-1601-6499
2012-09-19 22:08:05	VR2W-105219	A69-1601-6499
2012-09-19 22:11:18	VR2W-105218	A69-1601-6499					PB11
2012-09-19 22:19:43	VR2W-105217	A69-1601-6499
2012-09-19 22:24:13	VR2W-105217	A69-1601-6499
2012-09-19 22:43:13	VR2W-105217	A69-1601-6499
2012-09-19 22:46:55	VR2W-105217	A69-1601-6499
2012-09-19 22:51:18	VR2W-105218	A69-1601-6499					PB11
2012-09-19 22:55:34	VR2W-105220	A69-1601-6499
2012-09-19 22:55:56	VR2W-105219	A69-1601-6499
2012-09-19 23:07:03	VR2W-105219	A69-1601-6499
2012-09-19 23:09:05	VR2W-105217	A69-1601-6499
2012-09-19 23:09:18	VR2W-105218	A69-1601-6499					PB11
2012-09-19 23:12:46	VR2W-105217	A69-1601-6499
2012-09-19 23:13:00	VR2W-105218	A69-1601-6499					PB11
2012-09-19 23:28:19	VR2W-105218	A69-1601-6499					PB11
2012-09-19 23:32:25	VR2W-105220	A69-1601-6499
2012-09-19 23:33:52	VR2W-105221	A69-1601-6499
2012-09-19 23:35:45	VR2W-105220	A69-1601-6499
2012-09-19 23:38:23	VR2W-105218	A69-1601-6499					PB11
2012-09-19 23:39:35	VR2W-105219	A69-1601-6499
2012-09-19 23:42:05	VR2W-105218	A69-1601-6499					PB11
2012-09-19 23:53:30	VR2W-105218	A69-1601-6499					PB11
2012-09-20 00:10:12	VR2W-105219	A69-1601-6499
2012-09-20 00:13:47	VR2W-105219	A69-1601-6499
2012-09-20 00:16:33	VR2W-105218	A69-1601-6499					PB11
2012-09-20 00:17:45	VR2W-105219	A69-1601-6499
2012-09-20 00:21:15	VR2W-105218	A69-1601-6499					PB11
2012-09-20 00:29:40	VR2W-105216	A69-1601-6499					PB9
2012-09-20 00:29:42	VR2W-105217	A69-1601-6499
2012-09-20 00:29:55	VR2W-105218	A69-1601-6499					PB11
2012-09-20 00:33:09	VR2W-105217	A69-1601-6499
2012-09-20 01:10:16	VR2W-105217	A69-1601-6499
2012-09-20 01:10:29	VR2W-105218	A69-1601-6499					PB11
2012-09-20 01:17:54	VR2W-105218	A69-1601-6499					PB11
2012-09-20 01:27:28	VR2W-105220	A69-1601-6499
2012-09-20 01:29:06	VR2W-105221	A69-1601-6499
2012-09-20 01:36:57	VR2W-105222	A69-1601-6499
2012-09-20 01:40:49	VR2W-105222	A69-1601-6499
2012-09-20 01:52:45	VR2W-105222	A69-1601-6499
2012-09-20 01:53:03	VR2W-105221	A69-1601-6499
2012-09-20 01:56:13	VR2W-105222	A69-1601-6499
2012-09-20 02:00:12	VR2W-105221	A69-1601-6499
2012-09-20 02:02:05	VR2W-105220	A69-1601-6499
2012-09-20 02:07:48	VR2W-105221	A69-1601-6499
2012-09-20 02:10:03	VR2W-105219	A69-1601-6499
2012-09-20 02:16:24	VR2W-105217	A69-1601-6499
2012-09-20 02:17:49	VR2W-105219	A69-1601-6499
2012-09-20 02:21:10	VR2W-105219	A69-1601-6499
2012-09-20 02:32:37	VR2W-105219	A69-1601-6499
2012-09-20 02:34:49	VR2W-105217	A69-1601-6499
2012-09-20 02:35:02	VR2W-105218	A69-1601-6499					PB11
2012-09-20 02:36:14	VR2W-105219	A69-1601-6499
2012-09-20 02:39:04	VR2W-105218	A69-1601-6499					PB11
2012-09-20 02:40:16	VR2W-105219	A69-1601-6499
2012-09-20 02:45:07	VR2W-105219	A69-1601-6499
2012-09-20 02:52:27	VR2W-105221	A69-1601-6499
2012-09-20 02:54:41	VR2W-105219	A69-1601-6499
2012-09-20 02:57:05	VR2W-105221	A69-1601-6499
2012-09-20 03:05:05	VR2W-105222	A69-1601-6499
2012-09-20 03:05:23	VR2W-105221	A69-1601-6499
2012-09-20 03:12:15	VR2W-105219	A69-1601-6499
2012-09-20 03:16:14	VR2W-105220	A69-1601-6499
2012-09-20 03:16:36	VR2W-105219	A69-1601-6499
2012-09-20 03:19:01	VR2W-105217	A69-1601-6499
2012-09-20 03:24:54	VR2W-105219	A69-1601-6499
2012-09-20 03:32:19	VR2W-105216	A69-1601-6499					PB9
2012-09-20 03:32:34	VR2W-105218	A69-1601-6499					PB11
2012-09-20 03:33:24	VR2W-105220	A69-1601-6499
2012-09-20 03:33:46	VR2W-105219	A69-1601-6499
2012-09-20 03:47:46	VR2W-105219	A69-1601-6499
2012-09-20 03:50:44	VR2W-105218	A69-1601-6499					PB11
2012-09-20 03:51:56	VR2W-105219	A69-1601-6499
2012-09-20 03:55:24	VR2W-105219	A69-1601-6499
2012-09-20 03:59:06	VR2W-105219	A69-1601-6499
2012-09-20 04:02:55	VR2W-105220	A69-1601-6499
2012-09-20 04:06:24	VR2W-105220	A69-1601-6499
2012-09-20 04:10:10	VR2W-105220	A69-1601-6499
2012-09-20 04:10:32	VR2W-105219	A69-1601-6499
2012-09-20 04:22:32	VR2W-105220	A69-1601-6499
2012-09-20 04:26:37	VR2W-105219	A69-1601-6499
2012-09-20 04:30:27	VR2W-105220	A69-1601-6499
2012-09-20 04:34:00	VR2W-105220	A69-1601-6499
2012-09-20 04:37:51	VR2W-105220	A69-1601-6499
2012-09-20 04:42:22	VR2W-105220	A69-1601-6499
2012-09-20 04:42:44	VR2W-105219	A69-1601-6499
2012-09-20 04:46:32	VR2W-105220	A69-1601-6499
2012-09-20 04:49:58	VR2W-105220	A69-1601-6499
2012-09-20 04:53:38	VR2W-105220	A69-1601-6499
2012-09-20 04:57:46	VR2W-105220	A69-1601-6499
2012-09-20 05:13:14	VR2W-105220	A69-1601-6499
2012-09-20 05:19:29	VR2W-105221	A69-1601-6499
2012-09-20 05:25:45	VR2W-105220	A69-1601-6499
2012-09-20 05:27:45	VR2W-105221	A69-1601-6499
2012-09-20 05:36:34	VR2W-105221	A69-1601-6499
2012-09-20 05:42:03	VR2W-105220	A69-1601-6499
2012-09-20 05:53:37	VR2W-105221	A69-1601-6499
2012-09-20 05:58:06	VR2W-105221	A69-1601-6499
2012-09-20 06:05:27	VR2W-105221	A69-1601-6499
2012-09-20 06:07:20	VR2W-105220	A69-1601-6499
2012-09-20 06:08:48	VR2W-105221	A69-1601-6499
2012-09-20 06:12:15	VR2W-105221	A69-1601-6499
2012-09-20 06:15:58	VR2W-105221	A69-1601-6499
2012-09-20 06:27:41	VR2W-105221	A69-1601-6499
2012-09-20 06:32:01	VR2W-105222	A69-1601-6499
2012-09-20 06:46:57	VR2W-105220	A69-1601-6499
2012-09-20 06:50:17	VR2W-105218	A69-1601-6499					PB11
2012-09-20 06:57:29	VR2W-105218	A69-1601-6499					PB11
2012-09-20 07:05:18	VR2W-105218	A69-1601-6499					PB11
2012-09-20 07:09:14	VR2W-105218	A69-1601-6499					PB11
2012-09-20 07:28:58	VR2W-105218	A69-1601-6499					PB11
2012-09-20 07:32:17	VR2W-105218	A69-1601-6499					PB11
2012-09-20 07:43:24	VR2W-105218	A69-1601-6499					PB11
2012-09-20 07:46:39	VR2W-105218	A69-1601-6499					PB11
2012-09-20 07:49:55	VR2W-105218	A69-1601-6499					PB11
2012-09-20 08:04:21	VR2W-105218	A69-1601-6499					PB11
2012-09-20 08:50:07	VR2W-105218	A69-1601-6499					PB11
2012-09-20 09:42:58	VR2W-105218	A69-1601-6499					PB11
2012-09-20 10:39:17	VR2W-105218	A69-1601-6499					PB11
2012-09-20 10:51:47	VR2W-105218	A69-1601-6499					PB11
2012-09-20 10:55:51	VR2W-105218	A69-1601-6499					PB11
2012-09-20 12:13:28	VR2W-105218	A69-1601-6499					PB11
2012-09-20 13:31:13	VR2W-105218	A69-1601-6499					PB11
2012-09-20 13:40:26	VR2W-105218	A69-1601-6499					PB11
2012-09-20 14:58:29	VR2W-105218	A69-1601-6499					PB11
2012-09-20 15:34:41	VR2W-105218	A69-1601-6499					PB11
2012-09-20 17:11:18	VR2W-105218	A69-1601-6499					PB11
2012-09-20 17:53:28	VR2W-105218	A69-1601-6499					PB11
2012-09-20 19:00:14	VR2W-105218	A69-1601-6499					PB11
2012-09-20 19:05:06	VR2W-105218	A69-1601-6499					PB11
2012-09-20 19:51:23	VR2W-105217	A69-1601-6499
2012-09-20 19:59:22	VR2W-105217	A69-1601-6499
2012-09-20 20:07:02	VR2W-105217	A69-1601-6499
2012-09-20 20:15:13	VR2W-105218	A69-1601-6499					PB11
2012-09-20 20:18:48	VR2W-105218	A69-1601-6499					PB11
2012-09-20 20:27:14	VR2W-105217	A69-1601-6499
2012-09-20 20:27:27	VR2W-105218	A69-1601-6499					PB11
2012-09-20 20:31:57	VR2W-105218	A69-1601-6499					PB11
2012-09-20 20:35:51	VR2W-105217	A69-1601-6499
2012-09-20 20:39:27	VR2W-105218	A69-1601-6499					PB11
2012-09-20 20:42:45	VR2W-105217	A69-1601-6499
2012-09-20 20:42:58	VR2W-105218	A69-1601-6499					PB11
2012-09-20 20:46:34	VR2W-105217	A69-1601-6499
2012-09-20 20:46:48	VR2W-105218	A69-1601-6499					PB11
2012-09-20 20:52:25	VR2W-105219	A69-1601-6499
2012-09-20 20:56:23	VR2W-105219	A69-1601-6499
2012-09-20 21:01:06	VR2W-105219	A69-1601-6499
2012-09-20 21:09:25	VR2W-105220	A69-1601-6499
2012-09-20 21:13:14	VR2W-105219	A69-1601-6499
2012-09-20 21:27:42	VR2W-105220	A69-1601-6499
2012-09-20 21:31:42	VR2W-105220	A69-1601-6499
2012-09-20 21:36:28	VR2W-105220	A69-1601-6499
2012-09-20 21:39:14	VR2W-105221	A69-1601-6499
2012-09-20 21:43:40	VR2W-105221	A69-1601-6499
2012-09-20 21:45:33	VR2W-105220	A69-1601-6499
2012-09-20 21:52:27	VR2W-105221	A69-1601-6499
2012-09-20 21:54:42	VR2W-105219	A69-1601-6499
2012-09-20 21:57:06	VR2W-105221	A69-1601-6499
2012-09-20 22:05:15	VR2W-105222	A69-1601-6499
2012-09-20 23:13:23	VR2W-105222	A69-1601-6499
2012-09-20 23:13:41	VR2W-105221	A69-1601-6499
2012-09-20 23:16:55	VR2W-105221	A69-1601-6499
2012-09-20 23:24:18	VR2W-105217	A69-1601-6499
2012-09-20 23:25:43	VR2W-105219	A69-1601-6499
2012-09-20 23:32:36	VR2W-105219	A69-1601-6499
2012-09-20 23:40:47	VR2W-105219	A69-1601-6499
2012-09-20 23:43:29	VR2W-105218	A69-1601-6499					PB11
2012-09-20 23:44:41	VR2W-105219	A69-1601-6499
2012-09-20 23:47:50	VR2W-105217	A69-1601-6499
2012-09-20 23:55:43	VR2W-105217	A69-1601-6499
2012-09-21 00:00:00	VR2W-105218	A69-1601-6499					PB11
2012-09-21 00:08:38	VR2W-105221	A69-1601-6499
2012-09-21 00:10:53	VR2W-105219	A69-1601-6499
2012-09-21 00:15:14	VR2W-105221	A69-1601-6499
2012-09-21 00:22:19	VR2W-105221	A69-1601-6499
2012-09-21 00:33:10	VR2W-105221	A69-1601-6499
2012-09-21 00:36:47	VR2W-105221	A69-1601-6499
2012-09-21 00:40:50	VR2W-105221	A69-1601-6499
2012-09-21 00:45:42	VR2W-105221	A69-1601-6499
2012-09-21 00:50:35	VR2W-105221	A69-1601-6499
2012-09-21 00:55:27	VR2W-105221	A69-1601-6499
2012-09-21 01:00:17	VR2W-105221	A69-1601-6499
2012-09-21 01:14:23	VR2W-105221	A69-1601-6499
2012-09-21 01:18:39	VR2W-105221	A69-1601-6499
2012-09-21 01:22:18	VR2W-105221	A69-1601-6499
2012-09-21 01:26:06	VR2W-105222	A69-1601-6499
2012-09-21 01:26:23	VR2W-105221	A69-1601-6499
2012-09-21 01:35:18	VR2W-105219	A69-1601-6499
2012-09-21 01:45:48	VR2W-105218	A69-1601-6499					PB11
2012-09-21 01:54:20	VR2W-105218	A69-1601-6499					PB11
2012-09-21 01:58:27	VR2W-105217	A69-1601-6499
2012-09-21 02:16:36	VR2W-105219	A69-1601-6499
2012-09-21 02:23:34	VR2W-105218	A69-1601-6499					PB11
2012-09-21 02:29:12	VR2W-105219	A69-1601-6499
2012-09-21 02:42:30	VR2W-105219	A69-1601-6499
2012-09-21 02:45:35	VR2W-105218	A69-1601-6499					PB11
2012-09-21 02:46:48	VR2W-105219	A69-1601-6499
2012-09-21 02:50:30	VR2W-105219	A69-1601-6499
2012-09-21 02:58:17	VR2W-105219	A69-1601-6499
2012-09-21 03:09:36	VR2W-105217	A69-1601-6499
2012-09-21 03:29:17	VR2W-105219	A69-1601-6499
2012-09-21 03:42:44	VR2W-105221	A69-1601-6499
2012-09-21 03:46:26	VR2W-105221	A69-1601-6499
2012-09-21 03:59:50	VR2W-105220	A69-1601-6499
2012-09-21 04:08:10	VR2W-105220	A69-1601-6499
2012-09-21 04:10:54	VR2W-105221	A69-1601-6499
2012-09-21 04:12:47	VR2W-105220	A69-1601-6499
2012-09-21 04:23:44	VR2W-105221	A69-1601-6499
2012-09-21 04:25:37	VR2W-105220	A69-1601-6499
2012-09-21 04:29:52	VR2W-105220	A69-1601-6499
2012-09-21 04:30:15	VR2W-105219	A69-1601-6499
2012-09-21 04:33:30	VR2W-105220	A69-1601-6499
2012-09-21 04:42:47	VR2W-105219	A69-1601-6499
2012-09-21 04:52:30	VR2W-105219	A69-1601-6499
2012-09-21 04:57:20	VR2W-105219	A69-1601-6499
2012-09-21 05:02:08	VR2W-105219	A69-1601-6499
2012-09-21 05:06:28	VR2W-105220	A69-1601-6499
2012-09-21 05:06:50	VR2W-105219	A69-1601-6499
2012-09-21 05:39:52	VR2W-105220	A69-1601-6499
2012-09-21 05:43:53	VR2W-105220	A69-1601-6499
2012-09-21 05:53:50	VR2W-105219	A69-1601-6499
2012-09-21 06:06:51	VR2W-105219	A69-1601-6499
2012-09-21 06:11:10	VR2W-105220	A69-1601-6499
2012-09-21 06:15:40	VR2W-105220	A69-1601-6499
2012-09-21 06:26:41	VR2W-105220	A69-1601-6499
2012-09-21 06:48:40	VR2W-105220	A69-1601-6499
2012-09-21 06:55:54	VR2W-105222	A69-1601-6499
2012-09-21 07:02:29	VR2W-105220	A69-1601-6499
2012-09-21 07:25:38	VR2W-105218	A69-1601-6499					PB11
2012-09-21 07:39:45	VR2W-105216	A69-1601-6499					PB9
2012-09-21 07:39:47	VR2W-105217	A69-1601-6499
2012-09-21 07:47:02	VR2W-105217	A69-1601-6499
2012-09-21 07:51:35	VR2W-105218	A69-1601-6499					PB11
2012-09-21 07:55:22	VR2W-105218	A69-1601-6499					PB11
2012-09-21 07:59:42	VR2W-105218	A69-1601-6499					PB11
2012-09-21 08:20:14	VR2W-105218	A69-1601-6499					PB11
2012-09-21 08:49:07	VR2W-105218	A69-1601-6499					PB11
2012-09-21 08:53:52	VR2W-105218	A69-1601-6499					PB11
2012-09-21 09:02:50	VR2W-105218	A69-1601-6499					PB11
2012-09-21 09:06:39	VR2W-105218	A69-1601-6499					PB11
2012-09-21 09:11:04	VR2W-105218	A69-1601-6499					PB11
2012-09-21 09:19:44	VR2W-105218	A69-1601-6499					PB11
2012-09-21 09:24:15	VR2W-105218	A69-1601-6499					PB11
2012-09-21 09:28:26	VR2W-105218	A69-1601-6499					PB11
2012-09-21 09:31:53	VR2W-105218	A69-1601-6499					PB11
2012-09-21 09:39:50	VR2W-105218	A69-1601-6499					PB11
2012-09-21 09:47:18	VR2W-105218	A69-1601-6499					PB11
2012-09-21 11:10:52	VR2W-105218	A69-1601-6499					PB11
2012-09-21 11:23:33	VR2W-105218	A69-1601-6499					PB11
2012-09-21 13:43:45	VR2W-105218	A69-1601-6499					PB11
2012-09-21 13:56:13	VR2W-105218	A69-1601-6499					PB11
2012-09-21 14:41:15	VR2W-105218	A69-1601-6499					PB11
2012-09-21 14:45:04	VR2W-105218	A69-1601-6499					PB11
2012-09-21 14:58:07	VR2W-105218	A69-1601-6499					PB11
2012-09-21 15:06:38	VR2W-105218	A69-1601-6499					PB11
2012-09-21 15:16:21	VR2W-105218	A69-1601-6499					PB11
2012-09-21 18:25:49	VR2W-105218	A69-1601-6499					PB11
2012-09-21 18:42:37	VR2W-105218	A69-1601-6499					PB11
2012-09-21 18:50:20	VR2W-105218	A69-1601-6499					PB11
2012-09-21 18:54:10	VR2W-105218	A69-1601-6499					PB11
2012-09-21 19:27:54	VR2W-105218	A69-1601-6499					PB11
2012-09-21 19:32:01	VR2W-105218	A69-1601-6499					PB11
2012-09-21 19:35:20	VR2W-105218	A69-1601-6499					PB11
2012-09-21 19:38:47	VR2W-105218	A69-1601-6499					PB11
2012-09-21 19:46:21	VR2W-105217	A69-1601-6499
2012-09-21 20:09:39	VR2W-105218	A69-1601-6499					PB11
2012-09-21 20:13:28	VR2W-105218	A69-1601-6499					PB11
2012-09-21 20:21:48	VR2W-105218	A69-1601-6499					PB11
2012-09-21 20:26:26	VR2W-105218	A69-1601-6499					PB11
2012-09-21 20:30:37	VR2W-105217	A69-1601-6499
2012-09-21 20:40:33	VR2W-105219	A69-1601-6499
2012-09-21 20:43:39	VR2W-105218	A69-1601-6499					PB11
2012-09-21 20:44:52	VR2W-105219	A69-1601-6499
2012-09-21 20:48:36	VR2W-105219	A69-1601-6499
2012-09-21 20:52:30	VR2W-105220	A69-1601-6499
2012-09-21 20:58:18	VR2W-105221	A69-1601-6499
2012-09-21 21:01:33	VR2W-105221	A69-1601-6499
2012-09-21 21:04:48	VR2W-105221	A69-1601-6499
2012-09-21 21:20:51	VR2W-105220	A69-1601-6499
2012-09-21 21:27:48	VR2W-105221	A69-1601-6499
2012-09-21 21:31:27	VR2W-105221	A69-1601-6499
2012-09-21 21:35:16	VR2W-105222	A69-1601-6499
2012-09-21 21:58:07	VR2W-105222	A69-1601-6499
2012-09-21 22:01:37	VR2W-105222	A69-1601-6499
2012-09-21 22:12:22	VR2W-105219	A69-1601-6499
2012-09-21 22:15:53	VR2W-105220	A69-1601-6499
2012-09-21 22:16:15	VR2W-105219	A69-1601-6499
2012-09-21 22:31:23	VR2W-105216	A69-1601-6499					PB9
2012-09-21 22:41:39	VR2W-105217	A69-1601-6499
2012-09-21 22:41:53	VR2W-105218	A69-1601-6499					PB11
2012-09-21 22:55:45	VR2W-105219	A69-1601-6499
2012-09-21 22:59:18	VR2W-105219	A69-1601-6499
2012-09-21 23:03:13	VR2W-105219	A69-1601-6499
2012-09-21 23:07:48	VR2W-105219	A69-1601-6499
2012-09-21 23:12:05	VR2W-105219	A69-1601-6499
2012-09-21 23:15:47	VR2W-105219	A69-1601-6499
2012-09-21 23:19:57	VR2W-105219	A69-1601-6499
2012-09-21 23:23:25	VR2W-105219	A69-1601-6499
2012-09-21 23:34:26	VR2W-105220	A69-1601-6499
2012-09-21 23:38:35	VR2W-105219	A69-1601-6499
2012-09-21 23:42:33	VR2W-105220	A69-1601-6499
2012-09-21 23:42:56	VR2W-105219	A69-1601-6499
2012-09-21 23:48:35	VR2W-105222	A69-1601-6499
2012-09-21 23:48:52	VR2W-105221	A69-1601-6499
2012-09-21 23:52:28	VR2W-105222	A69-1601-6499
2012-09-21 23:57:03	VR2W-105222	A69-1601-6499
2012-09-21 23:57:20	VR2W-105221	A69-1601-6499
2012-09-22 00:01:37	VR2W-105221	A69-1601-6499
2012-09-22 00:05:17	VR2W-105221	A69-1601-6499
2012-09-22 00:07:11	VR2W-105220	A69-1601-6499
2012-09-22 00:09:25	VR2W-105221	A69-1601-6499
2012-09-22 00:11:18	VR2W-105220	A69-1601-6499
2012-09-22 00:16:20	VR2W-105221	A69-1601-6499
2012-09-22 00:20:12	VR2W-105221	A69-1601-6499
2012-09-22 00:24:27	VR2W-105222	A69-1601-6499
2012-09-22 00:24:44	VR2W-105221	A69-1601-6499
2012-09-22 00:28:36	VR2W-105222	A69-1601-6499
2012-09-22 00:28:53	VR2W-105221	A69-1601-6499
2012-09-22 00:32:19	VR2W-105221	A69-1601-6499
2012-09-22 00:35:58	VR2W-105221	A69-1601-6499
2012-09-22 00:40:04	VR2W-105221	A69-1601-6499
2012-09-22 00:43:23	VR2W-105221	A69-1601-6499
2012-09-22 00:50:08	VR2W-105222	A69-1601-6499
2012-09-22 00:50:25	VR2W-105221	A69-1601-6499
2012-09-22 00:54:25	VR2W-105221	A69-1601-6499
2012-09-22 00:59:12	VR2W-105221	A69-1601-6499
2012-09-22 01:03:36	VR2W-105222	A69-1601-6499
2012-09-22 01:03:53	VR2W-105221	A69-1601-6499
2012-09-22 01:12:29	VR2W-105221	A69-1601-6499
2012-09-22 01:15:50	VR2W-105221	A69-1601-6499
2012-09-22 01:17:43	VR2W-105220	A69-1601-6499
2012-09-22 01:24:52	VR2W-105220	A69-1601-6499
2012-09-22 01:29:02	VR2W-105220	A69-1601-6499
2012-09-22 01:32:51	VR2W-105219	A69-1601-6499
2012-09-22 01:44:12	VR2W-105219	A69-1601-6499
2012-09-22 01:47:55	VR2W-105219	A69-1601-6499
2012-09-22 02:06:19	VR2W-105221	A69-1601-6499
2012-09-22 02:14:16	VR2W-105222	A69-1601-6499
2012-09-22 02:18:14	VR2W-105222	A69-1601-6499
2012-09-22 02:22:57	VR2W-105222	A69-1601-6499
2012-09-22 02:27:31	VR2W-105222	A69-1601-6499
2012-09-22 03:10:18	VR2W-105222	A69-1601-6499
2012-09-22 03:20:48	VR2W-105222	A69-1601-6499
2012-09-22 03:21:06	VR2W-105221	A69-1601-6499
2012-09-22 03:25:18	VR2W-105221	A69-1601-6499
2012-09-22 04:01:49	VR2W-105217	A69-1601-6499
2012-09-22 04:17:32	VR2W-105219	A69-1601-6499
2012-09-22 04:20:33	VR2W-105220	A69-1601-6499
2012-09-22 04:28:00	VR2W-105220	A69-1601-6499
2012-09-22 04:34:59	VR2W-105221	A69-1601-6499
2012-09-22 04:38:24	VR2W-105222	A69-1601-6499
2012-09-22 04:38:41	VR2W-105221	A69-1601-6499
2012-09-22 04:48:16	VR2W-105220	A69-1601-6499
2012-09-22 05:02:57	VR2W-105221	A69-1601-6499
2012-09-22 05:06:52	VR2W-105222	A69-1601-6499
2012-09-22 05:10:39	VR2W-105221	A69-1601-6499
2012-09-22 05:14:27	VR2W-105221	A69-1601-6499
2012-09-22 05:27:04	VR2W-105222	A69-1601-6499
2012-09-22 06:13:00	VR2W-105222	A69-1601-6499
2012-09-22 06:20:15	VR2W-105221	A69-1601-6499
2012-09-22 06:38:57	VR2W-105220	A69-1601-6499
2012-09-22 06:51:48	VR2W-105219	A69-1601-6499
2012-09-22 07:06:03	VR2W-105219	A69-1601-6499
2012-09-22 07:08:38	VR2W-105218	A69-1601-6499					PB11
2012-09-22 07:21:22	VR2W-105217	A69-1601-6499
2012-09-22 07:34:15	VR2W-105217	A69-1601-6499
2012-09-22 07:42:17	VR2W-105217	A69-1601-6499
2012-09-22 07:58:52	VR2W-105217	A69-1601-6499
2012-09-22 08:08:08	VR2W-105218	A69-1601-6499					PB11
2012-09-22 08:11:50	VR2W-105217	A69-1601-6499
2012-09-22 08:12:04	VR2W-105218	A69-1601-6499					PB11
2012-09-22 08:16:42	VR2W-105218	A69-1601-6499					PB11
2012-09-22 08:21:05	VR2W-105218	A69-1601-6499					PB11
2012-09-22 08:54:38	VR2W-105218	A69-1601-6499					PB11
2012-09-22 09:10:26	VR2W-105218	A69-1601-6499					PB11
2012-09-22 09:28:24	VR2W-105218	A69-1601-6499					PB11
2012-09-22 09:31:38	VR2W-105218	A69-1601-6499					PB11
2012-09-22 09:55:58	VR2W-105218	A69-1601-6499					PB11
2012-09-22 10:15:19	VR2W-105218	A69-1601-6499					PB11
2012-09-22 10:18:38	VR2W-105218	A69-1601-6499					PB11
2012-09-22 10:25:43	VR2W-105218	A69-1601-6499					PB11
2012-09-22 10:29:47	VR2W-105218	A69-1601-6499					PB11
2012-09-22 10:39:46	VR2W-105218	A69-1601-6499					PB11
2012-09-22 11:13:29	VR2W-105218	A69-1601-6499					PB11
2012-09-22 11:16:46	VR2W-105218	A69-1601-6499					PB11
2012-09-22 11:27:15	VR2W-105218	A69-1601-6499					PB11
2012-09-22 11:46:29	VR2W-105218	A69-1601-6499					PB11
2012-09-22 11:59:59	VR2W-105218	A69-1601-6499					PB11
2012-09-22 12:04:30	VR2W-105218	A69-1601-6499					PB11
2012-09-22 12:12:09	VR2W-105218	A69-1601-6499					PB11
2012-09-22 12:23:40	VR2W-105218	A69-1601-6499					PB11
2012-09-22 12:40:26	VR2W-105218	A69-1601-6499					PB11
2012-09-22 12:44:56	VR2W-105218	A69-1601-6499					PB11
2012-09-22 12:52:21	VR2W-105218	A69-1601-6499					PB11
2012-09-22 13:06:45	VR2W-105218	A69-1601-6499					PB11
2012-09-22 13:21:01	VR2W-105218	A69-1601-6499					PB11
2012-09-22 14:01:25	VR2W-105218	A69-1601-6499					PB11
2012-09-22 14:42:34	VR2W-105218	A69-1601-6499					PB11
2012-09-22 15:32:20	VR2W-105218	A69-1601-6499					PB11
2012-09-22 15:46:30	VR2W-105218	A69-1601-6499					PB11
2012-09-22 16:10:32	VR2W-105218	A69-1601-6499					PB11
2012-09-22 16:17:52	VR2W-105218	A69-1601-6499					PB11
2012-09-22 16:32:03	VR2W-105218	A69-1601-6499					PB11
2012-09-22 16:44:51	VR2W-105218	A69-1601-6499					PB11
2012-09-22 16:49:18	VR2W-105218	A69-1601-6499					PB11
2012-09-22 18:33:57	VR2W-105218	A69-1601-6499					PB11
2012-09-22 18:40:51	VR2W-105218	A69-1601-6499					PB11
2012-09-22 18:49:07	VR2W-105218	A69-1601-6499					PB11
2012-09-22 19:07:07	VR2W-105218	A69-1601-6499					PB11
2012-09-22 19:11:15	VR2W-105218	A69-1601-6499					PB11
2012-09-22 19:18:10	VR2W-105218	A69-1601-6499					PB11
2012-09-22 19:22:01	VR2W-105218	A69-1601-6499					PB11
2012-09-22 19:26:31	VR2W-105218	A69-1601-6499					PB11
2012-09-22 19:33:56	VR2W-105218	A69-1601-6499					PB11
2012-09-22 19:48:18	VR2W-105218	A69-1601-6499					PB11
2012-09-22 20:05:58	VR2W-105218	A69-1601-6499					PB11
2012-09-22 20:10:48	VR2W-105218	A69-1601-6499					PB11
2012-09-22 20:15:36	VR2W-105218	A69-1601-6499					PB11
2012-09-22 20:16:48	VR2W-105219	A69-1601-6499
2012-09-22 20:28:47	VR2W-105216	A69-1601-6499					PB9
2012-09-22 20:29:02	VR2W-105218	A69-1601-6499					PB11
2012-09-22 20:32:31	VR2W-105218	A69-1601-6499					PB11
2012-09-22 20:36:17	VR2W-105218	A69-1601-6499					PB11
2012-09-22 20:37:30	VR2W-105219	A69-1601-6499
2012-09-22 20:41:49	VR2W-105219	A69-1601-6499
2012-09-22 20:44:22	VR2W-105218	A69-1601-6499					PB11
2012-09-22 20:45:35	VR2W-105219	A69-1601-6499
2012-09-22 20:47:37	VR2W-105221	A69-1601-6499
2012-09-22 20:48:40	VR2W-105218	A69-1601-6499					PB11
2012-09-22 20:49:53	VR2W-105219	A69-1601-6499
2012-09-22 20:53:37	VR2W-105219	A69-1601-6499
2012-09-22 20:57:52	VR2W-105219	A69-1601-6499
2012-09-22 21:01:30	VR2W-105219	A69-1601-6499
2012-09-22 21:05:33	VR2W-105219	A69-1601-6499
2012-09-22 21:08:58	VR2W-105216	A69-1601-6499					PB9
2012-09-22 21:09:13	VR2W-105218	A69-1601-6499					PB11
2012-09-22 21:13:52	VR2W-105217	A69-1601-6499
2012-09-22 21:14:06	VR2W-105218	A69-1601-6499					PB11
2012-09-22 21:34:19	VR2W-105220	A69-1601-6499
2012-09-22 21:34:41	VR2W-105219	A69-1601-6499
2012-09-22 21:39:25	VR2W-105219	A69-1601-6499
2012-09-22 21:41:43	VR2W-105221	A69-1601-6499
2012-09-22 21:49:20	VR2W-105222	A69-1601-6499
2012-09-22 21:53:25	VR2W-105222	A69-1601-6499
2012-09-22 22:00:00	VR2W-105222	A69-1601-6499
2012-09-22 22:00:17	VR2W-105221	A69-1601-6499
2012-09-22 22:09:12	VR2W-105220	A69-1601-6499
2012-09-22 22:16:06	VR2W-105221	A69-1601-6499
2012-09-22 22:18:00	VR2W-105220	A69-1601-6499
2012-09-22 22:27:15	VR2W-105220	A69-1601-6499
2012-09-22 22:27:37	VR2W-105219	A69-1601-6499
2012-09-22 22:30:36	VR2W-105218	A69-1601-6499					PB11
2012-09-22 22:31:49	VR2W-105219	A69-1601-6499
2012-09-22 22:33:51	VR2W-105216	A69-1601-6499					PB9
2012-09-22 22:33:53	VR2W-105217	A69-1601-6499
2012-09-22 22:37:54	VR2W-105218	A69-1601-6499					PB11
2012-09-22 23:02:05	VR2W-105218	A69-1601-6499					PB11
2012-09-22 23:15:20	VR2W-105219	A69-1601-6499
2012-09-22 23:22:06	VR2W-105219	A69-1601-6499
2012-09-22 23:25:47	VR2W-105219	A69-1601-6499
2012-09-22 23:34:35	VR2W-105221	A69-1601-6499
2012-09-22 23:38:11	VR2W-105222	A69-1601-6499
2012-09-22 23:42:45	VR2W-105222	A69-1601-6499
2012-09-23 00:13:07	VR2W-105221	A69-1601-6499
2012-09-23 00:13:57	VR2W-105217	A69-1601-6499
2012-09-23 00:14:10	VR2W-105218	A69-1601-6499					PB11
2012-09-23 00:15:23	VR2W-105219	A69-1601-6499
2012-09-23 00:22:42	VR2W-105219	A69-1601-6499
2012-09-23 00:27:07	VR2W-105219	A69-1601-6499
2012-09-23 00:31:03	VR2W-105219	A69-1601-6499
2012-09-23 00:35:43	VR2W-105219	A69-1601-6499
2012-09-23 00:38:57	VR2W-105218	A69-1601-6499					PB11
2012-09-23 00:40:10	VR2W-105219	A69-1601-6499
2012-09-23 00:42:59	VR2W-105218	A69-1601-6499					PB11
2012-09-23 00:52:39	VR2W-105218	A69-1601-6499					PB11
2012-09-23 00:57:25	VR2W-105218	A69-1601-6499					PB11
2012-09-23 01:03:17	VR2W-105219	A69-1601-6499
2012-09-23 01:07:43	VR2W-105219	A69-1601-6499
2012-09-23 01:11:42	VR2W-105219	A69-1601-6499
2012-09-23 01:16:27	VR2W-105219	A69-1601-6499
2012-09-23 01:20:43	VR2W-105220	A69-1601-6499
2012-09-23 01:21:06	VR2W-105219	A69-1601-6499
2012-09-23 01:25:08	VR2W-105220	A69-1601-6499
2012-09-23 01:40:17	VR2W-105221	A69-1601-6499
2012-09-23 01:42:11	VR2W-105220	A69-1601-6499
2012-09-23 01:49:50	VR2W-105221	A69-1601-6499
2012-09-23 01:54:26	VR2W-105221	A69-1601-6499
2012-09-23 02:02:33	VR2W-105221	A69-1601-6499
2012-09-23 02:06:38	VR2W-105222	A69-1601-6499
2012-09-23 02:10:27	VR2W-105222	A69-1601-6499
2012-09-23 02:14:54	VR2W-105222	A69-1601-6499
2012-09-23 02:15:11	VR2W-105221	A69-1601-6499
2012-09-23 02:19:12	VR2W-105221	A69-1601-6499
2012-09-23 02:23:44	VR2W-105222	A69-1601-6499
2012-09-23 02:28:46	VR2W-105221	A69-1601-6499
2012-09-23 02:33:06	VR2W-105222	A69-1601-6499
2012-09-23 02:33:23	VR2W-105221	A69-1601-6499
2012-09-23 02:41:35	VR2W-105221	A69-1601-6499
2012-09-23 02:46:03	VR2W-105221	A69-1601-6499
2012-09-23 02:50:07	VR2W-105221	A69-1601-6499
2012-09-23 02:53:22	VR2W-105221	A69-1601-6499
2012-09-23 02:59:57	VR2W-105221	A69-1601-6499
2012-09-23 03:01:50	VR2W-105220	A69-1601-6499
2012-09-23 03:02:12	VR2W-105219	A69-1601-6499
2012-09-23 03:05:15	VR2W-105220	A69-1601-6499
2012-09-23 03:08:03	VR2W-105218	A69-1601-6499					PB11
2012-09-23 03:09:16	VR2W-105219	A69-1601-6499
2012-09-23 03:11:52	VR2W-105216	A69-1601-6499					PB9
2012-09-23 03:11:53	VR2W-105217	A69-1601-6499
2012-09-23 03:29:12	VR2W-105218	A69-1601-6499					PB11
2012-09-23 03:33:28	VR2W-105218	A69-1601-6499					PB11
2012-09-23 03:34:41	VR2W-105219	A69-1601-6499
2012-09-23 03:37:09	VR2W-105218	A69-1601-6499					PB11
2012-09-23 03:41:17	VR2W-105218	A69-1601-6499					PB11
2012-09-23 03:44:40	VR2W-105218	A69-1601-6499					PB11
2012-09-23 03:45:52	VR2W-105219	A69-1601-6499
2012-09-23 03:52:08	VR2W-105218	A69-1601-6499					PB11
2012-09-23 03:57:57	VR2W-105219	A69-1601-6499
2012-09-23 04:08:01	VR2W-105221	A69-1601-6499
2012-09-23 04:11:25	VR2W-105222	A69-1601-6499
2012-09-23 04:15:33	VR2W-105222	A69-1601-6499
2012-09-23 04:58:49	VR2W-105221	A69-1601-6499
2012-09-23 05:13:38	VR2W-105220	A69-1601-6499
2012-09-23 05:28:16	VR2W-105221	A69-1601-6499
2012-09-23 05:39:22	VR2W-105220	A69-1601-6499
2012-09-23 05:39:44	VR2W-105219	A69-1601-6499
2012-09-23 06:39:55	VR2W-105220	A69-1601-6499
2012-09-23 06:49:43	VR2W-105219	A69-1601-6499
2012-09-23 06:54:12	VR2W-105219	A69-1601-6499
2012-09-23 06:58:16	VR2W-105219	A69-1601-6499
2012-09-23 07:11:51	VR2W-105219	A69-1601-6499
2012-09-23 07:15:51	VR2W-105219	A69-1601-6499
2012-09-23 07:25:18	VR2W-105219	A69-1601-6499
2012-09-23 07:29:46	VR2W-105219	A69-1601-6499
2012-09-23 07:32:23	VR2W-105217	A69-1601-6499
2012-09-23 07:32:36	VR2W-105218	A69-1601-6499					PB11
2012-09-23 07:35:37	VR2W-105217	A69-1601-6499
2012-09-23 07:39:05	VR2W-105218	A69-1601-6499					PB11
2012-09-23 07:42:21	VR2W-105218	A69-1601-6499					PB11
2012-09-23 07:45:42	VR2W-105218	A69-1601-6499					PB11
2012-09-23 07:46:54	VR2W-105219	A69-1601-6499
2012-09-23 08:00:15	VR2W-105217	A69-1601-6499
2012-09-23 08:03:58	VR2W-105217	A69-1601-6499
2012-09-23 08:42:21	VR2W-105218	A69-1601-6499					PB11
2012-09-23 09:20:28	VR2W-105218	A69-1601-6499					PB11
2012-09-23 09:46:08	VR2W-105218	A69-1601-6499					PB11
2012-09-23 10:18:42	VR2W-105218	A69-1601-6499					PB11
2012-09-23 10:23:02	VR2W-105218	A69-1601-6499					PB11
2012-09-23 10:51:57	VR2W-105218	A69-1601-6499					PB11
2012-09-23 10:59:26	VR2W-105218	A69-1601-6499					PB11
2012-09-23 11:08:24	VR2W-105218	A69-1601-6499					PB11
2012-09-23 11:12:13	VR2W-105218	A69-1601-6499					PB11
2012-09-23 11:20:35	VR2W-105218	A69-1601-6499					PB11
2012-09-23 11:25:16	VR2W-105218	A69-1601-6499					PB11
2012-09-23 11:33:50	VR2W-105218	A69-1601-6499					PB11
2012-09-23 11:44:00	VR2W-105218	A69-1601-6499					PB11
2012-09-23 11:47:49	VR2W-105218	A69-1601-6499					PB11
2012-09-23 12:13:59	VR2W-105218	A69-1601-6499					PB11
2012-09-23 12:35:27	VR2W-105218	A69-1601-6499					PB11
2012-09-23 12:38:47	VR2W-105218	A69-1601-6499					PB11
2012-09-23 12:45:56	VR2W-105218	A69-1601-6499					PB11
2012-09-23 13:04:45	VR2W-105218	A69-1601-6499					PB11
2012-09-23 13:25:13	VR2W-105218	A69-1601-6499					PB11
2012-09-23 13:34:13	VR2W-105218	A69-1601-6499					PB11
2012-09-23 13:42:38	VR2W-105218	A69-1601-6499					PB11
2012-09-23 13:50:21	VR2W-105218	A69-1601-6499					PB11
2012-09-23 14:07:05	VR2W-105218	A69-1601-6499					PB11
2012-09-23 14:27:56	VR2W-105218	A69-1601-6499					PB11
2012-09-23 14:32:02	VR2W-105218	A69-1601-6499					PB11
2012-09-23 15:40:18	VR2W-105218	A69-1601-6499					PB11
2012-09-23 15:43:53	VR2W-105218	A69-1601-6499					PB11
2012-09-23 15:57:00	VR2W-105218	A69-1601-6499					PB11
2012-09-23 17:02:31	VR2W-105218	A69-1601-6499					PB11
2012-09-23 17:12:03	VR2W-105218	A69-1601-6499					PB11
2012-09-23 17:24:34	VR2W-105218	A69-1601-6499					PB11
2012-09-23 17:43:45	VR2W-105218	A69-1601-6499					PB11
2012-09-23 17:47:37	VR2W-105218	A69-1601-6499					PB11
2012-09-23 18:23:16	VR2W-105218	A69-1601-6499					PB11
2012-09-23 18:39:40	VR2W-105218	A69-1601-6499					PB11
2012-09-23 19:46:03	VR2W-105218	A69-1601-6499					PB11
2012-09-23 20:10:51	VR2W-105218	A69-1601-6499					PB11
2012-09-23 20:23:15	VR2W-105219	A69-1601-6499
2012-09-23 20:37:25	VR2W-105219	A69-1601-6499
2012-09-23 20:42:02	VR2W-105219	A69-1601-6499
2012-09-23 20:48:58	VR2W-105218	A69-1601-6499					PB11
2012-09-23 20:50:11	VR2W-105219	A69-1601-6499
2012-09-23 20:54:33	VR2W-105219	A69-1601-6499
2012-09-23 20:58:04	VR2W-105220	A69-1601-6499
2012-09-23 20:58:26	VR2W-105219	A69-1601-6499
2012-09-23 21:02:35	VR2W-105220	A69-1601-6499
2012-09-23 21:10:16	VR2W-105220	A69-1601-6499
2012-09-23 21:14:01	VR2W-105220	A69-1601-6499
2012-09-23 21:16:25	VR2W-105221	A69-1601-6499
2012-09-23 21:22:23	VR2W-105219	A69-1601-6499
2012-09-23 21:30:06	VR2W-105219	A69-1601-6499
2012-09-23 21:33:55	VR2W-105219	A69-1601-6499
2012-09-23 21:45:49	VR2W-105218	A69-1601-6499					PB11
2012-09-23 21:46:39	VR2W-105220	A69-1601-6499
2012-09-23 21:47:02	VR2W-105219	A69-1601-6499
2012-09-23 21:50:22	VR2W-105218	A69-1601-6499					PB11
2012-09-23 22:01:57	VR2W-105218	A69-1601-6499					PB11
2012-09-23 22:07:38	VR2W-105219	A69-1601-6499
2012-09-23 22:11:19	VR2W-105220	A69-1601-6499
2012-09-23 22:14:54	VR2W-105219	A69-1601-6499
2012-09-23 22:17:45	VR2W-105220	A69-1601-6499
2012-09-23 22:18:48	VR2W-105222	A69-1601-6499
2012-09-23 22:19:04	VR2W-105221	A69-1601-6499
2012-09-23 22:22:01	VR2W-105222	A69-1601-6499
2012-09-23 22:25:31	VR2W-105221	A69-1601-6499
2012-09-23 22:28:44	VR2W-105221	A69-1601-6499
2012-09-23 22:31:59	VR2W-105221	A69-1601-6499
2012-09-23 22:35:14	VR2W-105221	A69-1601-6499
2012-09-23 22:41:56	VR2W-105221	A69-1601-6499
2012-09-23 22:45:31	VR2W-105221	A69-1601-6499
2012-09-23 22:51:21	VR2W-105220	A69-1601-6499
2012-09-23 22:51:43	VR2W-105219	A69-1601-6499
2012-09-23 22:54:06	VR2W-105221	A69-1601-6499
2012-09-23 22:56:00	VR2W-105220	A69-1601-6499
2012-09-23 22:58:33	VR2W-105221	A69-1601-6499
2012-09-23 23:00:26	VR2W-105220	A69-1601-6499
2012-09-23 23:02:32	VR2W-105221	A69-1601-6499
2012-09-23 23:04:26	VR2W-105220	A69-1601-6499
2012-09-23 23:07:18	VR2W-105221	A69-1601-6499
2012-09-23 23:24:52	VR2W-105222	A69-1601-6499
2012-09-24 01:28:52	VR2W-105222	A69-1601-6499
2012-09-24 01:32:53	VR2W-105222	A69-1601-6499
2012-09-24 01:33:10	VR2W-105221	A69-1601-6499
2012-09-24 01:49:50	VR2W-105219	A69-1601-6499
2012-09-24 01:58:48	VR2W-105219	A69-1601-6499
2012-09-24 02:05:52	VR2W-105218	A69-1601-6499					PB11
2012-09-24 02:25:43	VR2W-105219	A69-1601-6499
2012-09-24 02:40:03	VR2W-105219	A69-1601-6499
2012-09-24 02:52:15	VR2W-105219	A69-1601-6499
2012-09-24 02:56:01	VR2W-105219	A69-1601-6499
2012-09-24 02:59:07	VR2W-105218	A69-1601-6499					PB11
2012-09-24 03:00:20	VR2W-105219	A69-1601-6499
2012-09-24 03:01:33	VR2W-105222	A69-1601-6499
2012-09-24 03:03:43	VR2W-105220	A69-1601-6499
2012-09-24 03:04:05	VR2W-105219	A69-1601-6499
2012-09-24 03:08:22	VR2W-105219	A69-1601-6499
2012-09-24 03:16:16	VR2W-105219	A69-1601-6499
2012-09-24 03:23:36	VR2W-105219	A69-1601-6499
2012-09-24 03:28:02	VR2W-105219	A69-1601-6499
2012-09-24 03:36:47	VR2W-105219	A69-1601-6499
2012-09-24 03:41:27	VR2W-105219	A69-1601-6499
2012-09-24 03:48:43	VR2W-105218	A69-1601-6499					PB11
2012-09-24 03:49:56	VR2W-105219	A69-1601-6499
2012-09-24 03:54:23	VR2W-105220	A69-1601-6499
2012-09-24 03:59:11	VR2W-105220	A69-1601-6499
2012-09-24 04:01:59	VR2W-105221	A69-1601-6499
2012-09-24 04:06:15	VR2W-105222	A69-1601-6499
2012-09-24 04:10:28	VR2W-105222	A69-1601-6499
2012-09-24 04:10:44	VR2W-105221	A69-1601-6499
2012-09-24 04:14:00	VR2W-105222	A69-1601-6499
2012-09-24 04:14:17	VR2W-105221	A69-1601-6499
2012-09-24 04:18:10	VR2W-105221	A69-1601-6499
2012-09-24 04:22:43	VR2W-105221	A69-1601-6499
2012-09-24 04:28:51	VR2W-105220	A69-1601-6499
2012-09-24 04:30:32	VR2W-105221	A69-1601-6499
2012-09-24 04:34:14	VR2W-105222	A69-1601-6499
2012-09-24 04:34:30	VR2W-105221	A69-1601-6499
2012-09-24 04:39:13	VR2W-105221	A69-1601-6499
2012-09-24 04:55:50	VR2W-105221	A69-1601-6499
2012-09-24 05:02:42	VR2W-105221	A69-1601-6499
2012-09-24 05:10:40	VR2W-105222	A69-1601-6499
2012-09-24 05:10:56	VR2W-105221	A69-1601-6499
2012-09-24 05:28:08	VR2W-105222	A69-1601-6499
2012-09-24 05:28:24	VR2W-105221	A69-1601-6499
2012-09-24 05:55:57	VR2W-105220	A69-1601-6499
2012-09-24 05:59:16	VR2W-105220	A69-1601-6499
2012-09-24 06:06:44	VR2W-105219	A69-1601-6499
2012-09-24 06:10:50	VR2W-105219	A69-1601-6499
2012-09-24 06:14:11	VR2W-105219	A69-1601-6499
2012-09-24 06:17:39	VR2W-105219	A69-1601-6499
2012-09-24 06:25:37	VR2W-105219	A69-1601-6499
2012-09-24 06:56:32	VR2W-105218	A69-1601-6499					PB11
2012-09-24 06:59:42	VR2W-105217	A69-1601-6499
2012-09-24 07:03:29	VR2W-105218	A69-1601-6499					PB11
2012-09-24 07:07:11	VR2W-105217	A69-1601-6499
2012-09-24 07:11:48	VR2W-105217	A69-1601-6499
2012-09-24 07:16:10	VR2W-105217	A69-1601-6499
2012-09-24 07:20:03	VR2W-105217	A69-1601-6499
2012-09-24 07:24:35	VR2W-105217	A69-1601-6499
2012-09-24 07:32:16	VR2W-105217	A69-1601-6499
2012-09-24 07:40:25	VR2W-105217	A69-1601-6499
2012-09-24 07:44:16	VR2W-105217	A69-1601-6499
2012-09-24 07:48:45	VR2W-105217	A69-1601-6499
2012-09-24 08:11:55	VR2W-105218	A69-1601-6499					PB11
2012-09-24 08:20:20	VR2W-105218	A69-1601-6499					PB11
2012-09-24 08:57:37	VR2W-105218	A69-1601-6499					PB11
2012-09-24 09:20:22	VR2W-105218	A69-1601-6499					PB11
2012-09-24 10:25:09	VR2W-105218	A69-1601-6499					PB11
2012-09-24 10:54:03	VR2W-105218	A69-1601-6499					PB11
2012-09-24 11:02:51	VR2W-105218	A69-1601-6499					PB11
2012-09-24 11:19:33	VR2W-105218	A69-1601-6499					PB11
2012-09-24 11:27:02	VR2W-105218	A69-1601-6499					PB11
2012-09-24 11:34:22	VR2W-105218	A69-1601-6499					PB11
2012-09-24 11:38:46	VR2W-105218	A69-1601-6499					PB11
2012-09-24 12:05:36	VR2W-105218	A69-1601-6499					PB11
2012-09-24 12:15:14	VR2W-105218	A69-1601-6499					PB11
2012-09-24 12:53:07	VR2W-105218	A69-1601-6499					PB11
2012-09-24 13:01:01	VR2W-105218	A69-1601-6499					PB11
2012-09-24 13:04:30	VR2W-105218	A69-1601-6499					PB11
2012-09-24 13:16:20	VR2W-105218	A69-1601-6499					PB11
2012-09-24 13:28:30	VR2W-105218	A69-1601-6499					PB11
2012-09-24 13:59:52	VR2W-105218	A69-1601-6499					PB11
2012-09-24 14:19:46	VR2W-105218	A69-1601-6499					PB11
2012-09-24 14:41:47	VR2W-105218	A69-1601-6499					PB11
2012-09-24 14:58:39	VR2W-105218	A69-1601-6499					PB11
2012-09-24 17:47:41	VR2W-105218	A69-1601-6499					PB11
2012-09-24 19:01:33	VR2W-105218	A69-1601-6499					PB11
2012-09-24 19:28:49	VR2W-105218	A69-1601-6499					PB11
2012-09-24 19:44:36	VR2W-105218	A69-1601-6499					PB11
2012-09-24 19:48:29	VR2W-105218	A69-1601-6499					PB11
2012-09-24 20:04:32	VR2W-105217	A69-1601-6499
2012-09-24 20:09:25	VR2W-105218	A69-1601-6499					PB11
2012-09-24 20:15:03	VR2W-105219	A69-1601-6499
2012-09-24 20:17:47	VR2W-105218	A69-1601-6499					PB11
2012-09-24 20:19:00	VR2W-105219	A69-1601-6499
2012-09-24 20:27:00	VR2W-105218	A69-1601-6499					PB11
2012-09-24 20:28:13	VR2W-105219	A69-1601-6499
2012-09-24 20:32:22	VR2W-105219	A69-1601-6499
2012-09-24 20:35:46	VR2W-105219	A69-1601-6499
2012-09-24 20:39:22	VR2W-105219	A69-1601-6499
2012-09-24 20:43:20	VR2W-105219	A69-1601-6499
2012-09-24 20:48:04	VR2W-105219	A69-1601-6499
2012-09-24 20:52:40	VR2W-105219	A69-1601-6499
2012-09-24 20:56:35	VR2W-105220	A69-1601-6499
2012-09-24 21:00:18	VR2W-105220	A69-1601-6499
2012-09-24 21:08:03	VR2W-105220	A69-1601-6499
2012-09-24 21:08:26	VR2W-105219	A69-1601-6499
2012-09-24 21:20:41	VR2W-105220	A69-1601-6499
2012-09-24 21:24:12	VR2W-105220	A69-1601-6499
2012-09-24 21:36:22	VR2W-105220	A69-1601-6499
2012-09-24 21:39:09	VR2W-105221	A69-1601-6499
2012-09-24 22:01:11	VR2W-105221	A69-1601-6499
2012-09-24 22:10:40	VR2W-105218	A69-1601-6499					PB11
2012-09-24 22:11:31	VR2W-105220	A69-1601-6499
2012-09-24 22:11:53	VR2W-105219	A69-1601-6499
2012-09-24 22:18:26	VR2W-105218	A69-1601-6499					PB11
2012-09-24 22:23:10	VR2W-105220	A69-1601-6499
2012-09-24 22:25:49	VR2W-105221	A69-1601-6499
2012-09-24 22:30:04	VR2W-105221	A69-1601-6499
2012-09-24 22:49:14	VR2W-105219	A69-1601-6499
2012-09-24 22:52:19	VR2W-105218	A69-1601-6499					PB11
2012-09-24 22:53:32	VR2W-105219	A69-1601-6499
2012-09-24 22:57:15	VR2W-105219	A69-1601-6499
2012-09-24 23:01:05	VR2W-105220	A69-1601-6499
2012-09-24 23:01:28	VR2W-105219	A69-1601-6499
2012-09-24 23:08:33	VR2W-105220	A69-1601-6499
2012-09-24 23:13:09	VR2W-105220	A69-1601-6499
2012-09-24 23:17:28	VR2W-105220	A69-1601-6499
2012-09-24 23:38:26	VR2W-105221	A69-1601-6499
2012-09-24 23:40:20	VR2W-105220	A69-1601-6499
2012-09-24 23:42:27	VR2W-105221	A69-1601-6499
2012-09-24 23:47:17	VR2W-105221	A69-1601-6499
2012-09-24 23:53:58	VR2W-105220	A69-1601-6499
2012-09-24 23:58:38	VR2W-105220	A69-1601-6499
2012-09-25 00:01:12	VR2W-105221	A69-1601-6499
2012-09-25 00:11:51	VR2W-105221	A69-1601-6499
2012-09-25 00:15:16	VR2W-105221	A69-1601-6499
2012-09-25 00:32:09	VR2W-105222	A69-1601-6499
2012-09-25 00:36:44	VR2W-105222	A69-1601-6499
2012-09-25 00:52:11	VR2W-105222	A69-1601-6499
2012-09-25 00:55:43	VR2W-105222	A69-1601-6499
2012-09-25 00:59:33	VR2W-105222	A69-1601-6499
2012-09-25 01:04:02	VR2W-105222	A69-1601-6499
2012-09-25 01:08:05	VR2W-105222	A69-1601-6499
2012-09-25 01:11:20	VR2W-105222	A69-1601-6499
2012-09-25 01:17:59	VR2W-105222	A69-1601-6499
2012-09-25 01:40:43	VR2W-105219	A69-1601-6499
2012-09-25 01:45:01	VR2W-105219	A69-1601-6499
2012-09-25 01:52:37	VR2W-105220	A69-1601-6499
2012-09-25 01:56:34	VR2W-105219	A69-1601-6499
2012-09-25 02:15:43	VR2W-105221	A69-1601-6499
2012-09-25 02:20:03	VR2W-105221	A69-1601-6499
2012-09-25 02:23:51	VR2W-105221	A69-1601-6499
2012-09-25 02:28:15	VR2W-105221	A69-1601-6499
2012-09-25 02:32:10	VR2W-105221	A69-1601-6499
2012-09-25 02:36:30	VR2W-105222	A69-1601-6499
2012-09-25 02:44:40	VR2W-105222	A69-1601-6499
2012-09-25 02:53:01	VR2W-105222	A69-1601-6499
2012-09-25 02:57:58	VR2W-105221	A69-1601-6499
2012-09-25 03:07:39	VR2W-105218	A69-1601-6499					PB11
2012-09-25 03:11:52	VR2W-105220	A69-1601-6499
2012-09-25 03:27:47	VR2W-105220	A69-1601-6499
2012-09-25 03:31:03	VR2W-105220	A69-1601-6499
2012-09-25 03:34:45	VR2W-105219	A69-1601-6499
2012-09-25 03:36:58	VR2W-105218	A69-1601-6499					PB11
2012-09-25 03:40:23	VR2W-105217	A69-1601-6499
2012-09-25 03:44:30	VR2W-105217	A69-1601-6499
2012-09-25 03:44:44	VR2W-105218	A69-1601-6499					PB11
2012-09-25 03:45:57	VR2W-105219	A69-1601-6499
2012-09-25 03:56:37	VR2W-105219	A69-1601-6499
2012-09-25 04:04:33	VR2W-105220	A69-1601-6499
2012-09-25 04:09:10	VR2W-105220	A69-1601-6499
2012-09-25 04:13:31	VR2W-105220	A69-1601-6499
2012-09-25 04:15:28	VR2W-105221	A69-1601-6499
2012-09-25 04:21:52	VR2W-105220	A69-1601-6499
2012-09-25 04:26:01	VR2W-105220	A69-1601-6499
2012-09-25 04:37:04	VR2W-105220	A69-1601-6499
2012-09-25 04:41:56	VR2W-105220	A69-1601-6499
2012-09-25 04:44:53	VR2W-105221	A69-1601-6499
2012-09-25 04:49:43	VR2W-105221	A69-1601-6499
2012-09-25 04:51:37	VR2W-105220	A69-1601-6499
2012-09-25 04:56:24	VR2W-105220	A69-1601-6499
2012-09-25 05:01:05	VR2W-105220	A69-1601-6499
2012-09-25 05:05:36	VR2W-105220	A69-1601-6499
2012-09-25 05:09:46	VR2W-105220	A69-1601-6499
2012-09-25 05:13:13	VR2W-105220	A69-1601-6499
2012-09-25 05:16:54	VR2W-105220	A69-1601-6499
2012-09-25 05:24:33	VR2W-105220	A69-1601-6499
2012-09-25 05:28:18	VR2W-105220	A69-1601-6499
2012-09-25 05:32:34	VR2W-105220	A69-1601-6499
2012-09-25 05:36:16	VR2W-105220	A69-1601-6499
2012-09-25 05:48:04	VR2W-105219	A69-1601-6499
2012-09-25 05:52:23	VR2W-105219	A69-1601-6499
2012-09-25 06:04:20	VR2W-105219	A69-1601-6499
2012-09-25 06:08:45	VR2W-105219	A69-1601-6499
2012-09-25 06:11:29	VR2W-105218	A69-1601-6499					PB11
2012-09-25 07:03:22	VR2W-105219	A69-1601-6499
2012-09-25 07:11:15	VR2W-105219	A69-1601-6499
2012-09-25 07:14:44	VR2W-105219	A69-1601-6499
2012-09-25 07:18:32	VR2W-105219	A69-1601-6499
2012-09-25 07:22:54	VR2W-105219	A69-1601-6499
2012-09-25 07:34:03	VR2W-105217	A69-1601-6499
2012-09-25 07:37:33	VR2W-105217	A69-1601-6499
2012-09-25 07:41:34	VR2W-105218	A69-1601-6499					PB11
2012-09-25 07:45:42	VR2W-105217	A69-1601-6499
2012-09-25 07:49:33	VR2W-105217	A69-1601-6499
2012-09-25 07:54:02	VR2W-105217	A69-1601-6499
2012-09-25 07:58:22	VR2W-105218	A69-1601-6499					PB11
2012-09-25 07:59:35	VR2W-105219	A69-1601-6499
2012-09-25 08:04:53	VR2W-105217	A69-1601-6499
2012-09-25 08:19:12	VR2W-105218	A69-1601-6499					PB11
2012-09-25 08:28:54	VR2W-105218	A69-1601-6499					PB11
2012-09-25 08:35:32	VR2W-105218	A69-1601-6499					PB11
2012-09-25 12:03:54	VR2W-105218	A69-1601-6499					PB11
2012-09-25 12:13:16	VR2W-105218	A69-1601-6499					PB11
2012-09-25 12:25:51	VR2W-105218	A69-1601-6499					PB11
2012-09-25 12:34:33	VR2W-105218	A69-1601-6499					PB11
2012-09-25 12:39:08	VR2W-105218	A69-1601-6499					PB11
2012-09-25 12:43:26	VR2W-105218	A69-1601-6499					PB11
2012-09-25 12:58:54	VR2W-105218	A69-1601-6499					PB11
2012-09-25 13:03:36	VR2W-105218	A69-1601-6499					PB11
2012-09-25 13:18:56	VR2W-105218	A69-1601-6499					PB11
[truncated: 6,119 more rows]
