# Supplementary material for: Simulated Macro-Algal Outbreak Triggers a Large-Scale Response on Coral Reefs
Source: PLoS One. 2015 Jul 14;10(7):e0132895. doi: 10.1371/journal.pone.0132895 (PMC4501832; doi:10.1371/journal.pone.0132895)
Supplement: S1 Dataset — Data has been separated into three sub-folders; video data, visual transect data and individual fishes’ acoustic detection data. (ZIP) [file pone.0132895.s001.zip › Raw Data/Spatial/Siganid/6500MSV.csv]

Date and Time (UTC)	Receiver	Transmitter	Transmitter Name	Transmitter Serial	Sensor Value	Sensor Unit	Station Name	Latitude	Longitude
2012-09-11 23:36:16	VR2W-112612	A69-1601-6500
2012-09-11 23:42:15	VR2W-112610	A69-1601-6500
2012-09-11 23:57:27	VR2W-112611	A69-1601-6500
2012-09-12 00:02:50	VR2W-112613	A69-1601-6500
2012-09-12 00:07:34	VR2W-112613	A69-1601-6500
2012-09-12 00:23:55	VR2W-112613	A69-1601-6500
2012-09-12 00:28:15	VR2W-112612	A69-1601-6500
2012-09-12 00:51:55	VR2W-112612	A69-1601-6500
2012-09-12 00:55:41	VR2W-112612	A69-1601-6500
2012-09-12 00:56:10	VR2W-112613	A69-1601-6500
2012-09-12 01:00:00	VR2W-112612	A69-1601-6500
2012-09-12 01:23:44	VR2W-112613	A69-1601-6500
2012-09-12 01:28:00	VR2W-112613	A69-1601-6500
2012-09-12 01:31:39	VR2W-112613	A69-1601-6500
2012-09-12 01:40:35	VR2W-112613	A69-1601-6500
2012-09-12 01:45:27	VR2W-112613	A69-1601-6500
2012-09-12 01:55:02	VR2W-112613	A69-1601-6500
2012-09-12 01:59:38	VR2W-112613	A69-1601-6500
2012-09-12 02:03:56	VR2W-112613	A69-1601-6500
2012-09-12 02:07:37	VR2W-112613	A69-1601-6500
2012-09-12 02:11:46	VR2W-112613	A69-1601-6500
2012-09-12 02:15:11	VR2W-112613	A69-1601-6500
2012-09-12 02:18:47	VR2W-112613	A69-1601-6500
2012-09-12 02:22:44	VR2W-112613	A69-1601-6500
2012-09-12 02:27:23	VR2W-112613	A69-1601-6500
2012-09-12 02:35:44	VR2W-112613	A69-1601-6500
2012-09-12 02:40:22	VR2W-112613	A69-1601-6500
2012-09-12 02:44:44	VR2W-112613	A69-1601-6500
2012-09-12 02:48:33	VR2W-112613	A69-1601-6500
2012-09-12 02:52:58	VR2W-112613	A69-1601-6500
2012-09-12 02:56:53	VR2W-112613	A69-1601-6500
2012-09-12 03:01:29	VR2W-112613	A69-1601-6500
2012-09-12 03:05:48	VR2W-112613	A69-1601-6500
2012-09-12 03:13:43	VR2W-112613	A69-1601-6500
2012-09-12 03:16:43	VR2W-112612	A69-1601-6500
2012-09-12 03:17:14	VR2W-112613	A69-1601-6500
2012-09-12 03:20:26	VR2W-112612	A69-1601-6500
2012-09-12 03:21:00	VR2W-112613	A69-1601-6500
2012-09-12 03:24:36	VR2W-112612	A69-1601-6500
2012-09-12 03:24:44	VR2W-112611	A69-1601-6500
2012-09-12 03:25:18	VR2W-112613	A69-1601-6500
2012-09-12 03:36:38	VR2W-112613	A69-1601-6500
2012-09-12 03:40:19	VR2W-112613	A69-1601-6500
2012-09-12 03:44:26	VR2W-112613	A69-1601-6500
2012-09-12 03:47:46	VR2W-112613	A69-1601-6500
2012-09-12 03:50:14	VR2W-112612	A69-1601-6500
2012-09-12 03:51:11	VR2W-112613	A69-1601-6500
2012-09-12 03:54:49	VR2W-112613	A69-1601-6500
2012-09-12 04:03:36	VR2W-112613	A69-1601-6500
2012-09-12 04:08:16	VR2W-112613	A69-1601-6500
2012-09-12 04:12:42	VR2W-112613	A69-1601-6500
2012-09-12 04:16:39	VR2W-112613	A69-1601-6500
2012-09-12 04:29:50	VR2W-112613	A69-1601-6500
2012-09-12 04:30:49	VR2W-112612	A69-1601-6500
2012-09-12 04:34:40	VR2W-112613	A69-1601-6500
2012-09-12 04:39:25	VR2W-112613	A69-1601-6500
2012-09-12 04:48:18	VR2W-112613	A69-1601-6500
2012-09-12 04:52:00	VR2W-112613	A69-1601-6500
2012-09-12 04:56:09	VR2W-112613	A69-1601-6500
2012-09-12 05:03:09	VR2W-112613	A69-1601-6500
2012-09-12 05:07:04	VR2W-112613	A69-1601-6500
2012-09-12 05:11:42	VR2W-112613	A69-1601-6500
2012-09-12 05:16:02	VR2W-112613	A69-1601-6500
2012-09-12 05:27:45	VR2W-112613	A69-1601-6500
2012-09-12 05:30:03	VR2W-112612	A69-1601-6500
2012-09-12 05:31:52	VR2W-112613	A69-1601-6500
2012-09-12 05:35:12	VR2W-112613	A69-1601-6500
2012-09-12 05:38:38	VR2W-112613	A69-1601-6500
2012-09-12 05:42:16	VR2W-112613	A69-1601-6500
2012-09-12 05:46:17	VR2W-112613	A69-1601-6500
2012-09-12 05:55:46	VR2W-112612	A69-1601-6500
2012-09-12 06:00:16	VR2W-112613	A69-1601-6500
2012-09-12 06:07:39	VR2W-112613	A69-1601-6500
2012-09-12 06:10:59	VR2W-112613	A69-1601-6500
2012-09-12 06:14:24	VR2W-112613	A69-1601-6500
2012-09-12 06:18:00	VR2W-112613	A69-1601-6500
2012-09-12 06:21:59	VR2W-112613	A69-1601-6500
2012-09-12 06:31:13	VR2W-112613	A69-1601-6500
2012-09-12 06:35:22	VR2W-112613	A69-1601-6500
2012-09-12 06:42:19	VR2W-112613	A69-1601-6500
2012-09-12 06:46:12	VR2W-112613	A69-1601-6500
2012-09-12 06:53:12	VR2W-112612	A69-1601-6500
2012-09-12 06:54:52	VR2W-112613	A69-1601-6500
2012-09-12 06:57:03	VR2W-112612	A69-1601-6500
2012-09-12 06:58:15	VR2W-112613	A69-1601-6500
2012-09-12 07:01:29	VR2W-112612	A69-1601-6500
2012-09-12 07:01:47	VR2W-112613	A69-1601-6500
2012-09-12 07:05:29	VR2W-112612	A69-1601-6500
2012-09-12 07:10:14	VR2W-112612	A69-1601-6500
2012-09-12 07:14:51	VR2W-112612	A69-1601-6500
2012-09-12 07:19:09	VR2W-112612	A69-1601-6500
2012-09-12 07:35:38	VR2W-112613	A69-1601-6500
2012-09-12 07:42:49	VR2W-112613	A69-1601-6500
2012-09-12 07:47:00	VR2W-112613	A69-1601-6500
2012-09-12 08:13:02	VR2W-112613	A69-1601-6500
2012-09-12 20:44:32	VR2W-112612	A69-1601-6500
2012-09-12 21:00:34	VR2W-112613	A69-1601-6500
2012-09-12 21:05:05	VR2W-112613	A69-1601-6500
2012-09-12 21:12:35	VR2W-112613	A69-1601-6500
2012-09-12 21:31:20	VR2W-112613	A69-1601-6500
2012-09-12 21:35:43	VR2W-112613	A69-1601-6500
2012-09-12 21:39:35	VR2W-112613	A69-1601-6500
2012-09-12 21:44:04	VR2W-112613	A69-1601-6500
2012-09-12 21:48:10	VR2W-112613	A69-1601-6500
2012-09-12 21:51:27	VR2W-112613	A69-1601-6500
2012-09-12 21:54:46	VR2W-112613	A69-1601-6500
2012-09-12 22:06:15	VR2W-112612	A69-1601-6500
2012-09-12 22:28:16	VR2W-112613	A69-1601-6500
2012-09-12 22:36:28	VR2W-112613	A69-1601-6500
2012-09-12 22:40:54	VR2W-112613	A69-1601-6500
2012-09-12 22:44:52	VR2W-112613	A69-1601-6500
2012-09-12 22:49:34	VR2W-112613	A69-1601-6500
2012-09-12 22:54:05	VR2W-112613	A69-1601-6500
2012-09-12 22:58:10	VR2W-112613	A69-1601-6500
2012-09-12 23:01:28	VR2W-112613	A69-1601-6500
2012-09-12 23:04:48	VR2W-112613	A69-1601-6500
2012-09-12 23:08:16	VR2W-112613	A69-1601-6500
2012-09-12 23:16:02	VR2W-112613	A69-1601-6500
2012-09-12 23:19:19	VR2W-112613	A69-1601-6500
2012-09-12 23:26:08	VR2W-112613	A69-1601-6500
2012-09-12 23:40:49	VR2W-112613	A69-1601-6500
2012-09-12 23:44:35	VR2W-112613	A69-1601-6500
2012-09-12 23:56:38	VR2W-112613	A69-1601-6500
2012-09-12 23:59:57	VR2W-112613	A69-1601-6500
2012-09-13 00:03:19	VR2W-112613	A69-1601-6500
2012-09-13 00:10:35	VR2W-112613	A69-1601-6500
2012-09-13 00:14:54	VR2W-112613	A69-1601-6500
2012-09-13 00:18:36	VR2W-112613	A69-1601-6500
2012-09-13 00:26:14	VR2W-112613	A69-1601-6500
2012-09-13 00:39:42	VR2W-112612	A69-1601-6500
2012-09-13 00:44:23	VR2W-112612	A69-1601-6500
2012-09-13 00:53:00	VR2W-112613	A69-1601-6500
2012-09-13 00:56:53	VR2W-112611	A69-1601-6500
2012-09-13 01:06:20	VR2W-112613	A69-1601-6500
2012-09-13 01:11:07	VR2W-112613	A69-1601-6500
2012-09-13 01:15:47	VR2W-112613	A69-1601-6500
2012-09-13 01:20:12	VR2W-112613	A69-1601-6500
2012-09-13 01:24:09	VR2W-112613	A69-1601-6500
2012-09-13 01:28:48	VR2W-112613	A69-1601-6500
2012-09-13 01:33:13	VR2W-112613	A69-1601-6500
2012-09-13 01:37:08	VR2W-112613	A69-1601-6500
2012-09-13 01:41:44	VR2W-112613	A69-1601-6500
2012-09-13 01:53:53	VR2W-112613	A69-1601-6500
2012-09-13 01:57:18	VR2W-112613	A69-1601-6500
2012-09-13 02:00:53	VR2W-112613	A69-1601-6500
2012-09-13 02:04:50	VR2W-112613	A69-1601-6500
2012-09-13 02:09:30	VR2W-112613	A69-1601-6500
2012-09-13 02:13:55	VR2W-112613	A69-1601-6500
2012-09-13 02:17:52	VR2W-112613	A69-1601-6500
2012-09-13 02:22:31	VR2W-112613	A69-1601-6500
2012-09-13 02:26:56	VR2W-112613	A69-1601-6500
2012-09-13 02:30:51	VR2W-112613	A69-1601-6500
2012-09-13 02:35:27	VR2W-112613	A69-1601-6500
2012-09-13 02:39:05	VR2W-112612	A69-1601-6500
2012-09-13 02:39:46	VR2W-112613	A69-1601-6500
2012-09-13 02:43:30	VR2W-112613	A69-1601-6500
2012-09-13 02:51:14	VR2W-112613	A69-1601-6500
2012-09-13 02:55:03	VR2W-112613	A69-1601-6500
2012-09-13 03:02:43	VR2W-112611	A69-1601-6500
2012-09-13 03:03:18	VR2W-112613	A69-1601-6500
2012-09-13 03:07:47	VR2W-112613	A69-1601-6500
2012-09-13 03:11:53	VR2W-112613	A69-1601-6500
2012-09-13 03:15:10	VR2W-112613	A69-1601-6500
2012-09-13 03:18:30	VR2W-112613	A69-1601-6500
2012-09-13 03:21:57	VR2W-112613	A69-1601-6500
2012-09-13 03:25:35	VR2W-112613	A69-1601-6500
2012-09-13 03:29:05	VR2W-112611	A69-1601-6500
2012-09-13 03:29:39	VR2W-112613	A69-1601-6500
2012-09-13 03:34:33	VR2W-112613	A69-1601-6500
2012-09-13 03:39:27	VR2W-112613	A69-1601-6500
2012-09-13 03:49:12	VR2W-112613	A69-1601-6500
2012-09-13 03:54:47	VR2W-112612	A69-1601-6500
2012-09-13 03:58:47	VR2W-112613	A69-1601-6500
2012-09-13 04:03:24	VR2W-112613	A69-1601-6500
2012-09-13 04:07:44	VR2W-112613	A69-1601-6500
2012-09-13 04:11:31	VR2W-112613	A69-1601-6500
2012-09-13 04:15:51	VR2W-112613	A69-1601-6500
2012-09-13 04:19:36	VR2W-112613	A69-1601-6500
2012-09-13 04:21:19	VR2W-112614	A69-1601-6500					Deep 0m
2012-09-13 04:23:52	VR2W-112613	A69-1601-6500
2012-09-13 04:27:30	VR2W-112613	A69-1601-6500
2012-09-13 04:31:31	VR2W-112613	A69-1601-6500
2012-09-13 04:41:02	VR2W-112613	A69-1601-6500
2012-09-13 04:45:34	VR2W-112613	A69-1601-6500
2012-09-13 04:49:44	VR2W-112613	A69-1601-6500
2012-09-13 04:53:09	VR2W-112613	A69-1601-6500
2012-09-13 04:56:45	VR2W-112613	A69-1601-6500
2012-09-13 05:05:26	VR2W-112613	A69-1601-6500
2012-09-13 05:17:32	VR2W-112613	A69-1601-6500
2012-09-13 05:21:08	VR2W-112613	A69-1601-6500
2012-09-13 05:25:06	VR2W-112613	A69-1601-6500
2012-09-13 05:29:47	VR2W-112613	A69-1601-6500
2012-09-13 05:38:16	VR2W-112613	A69-1601-6500
2012-09-13 05:43:05	VR2W-112613	A69-1601-6500
2012-09-13 05:56:38	VR2W-112613	A69-1601-6500
2012-09-13 05:59:38	VR2W-112611	A69-1601-6500
2012-09-13 06:00:12	VR2W-112613	A69-1601-6500
2012-09-13 06:04:08	VR2W-112613	A69-1601-6500
2012-09-13 06:08:44	VR2W-112613	A69-1601-6500
2012-09-13 06:13:02	VR2W-112613	A69-1601-6500
2012-09-13 06:16:45	VR2W-112613	A69-1601-6500
2012-09-13 06:20:55	VR2W-112613	A69-1601-6500
2012-09-13 06:32:06	VR2W-112613	A69-1601-6500
2012-09-13 06:35:21	VR2W-112613	A69-1601-6500
2012-09-13 06:45:13	VR2W-112613	A69-1601-6500
2012-09-13 06:46:08	VR2W-112614	A69-1601-6500					Deep 0m
2012-09-13 06:48:39	VR2W-112613	A69-1601-6500
2012-09-13 06:52:18	VR2W-112613	A69-1601-6500
2012-09-13 06:55:45	VR2W-112614	A69-1601-6500					Deep 0m
2012-09-13 06:56:20	VR2W-112613	A69-1601-6500
2012-09-13 07:05:57	VR2W-112613	A69-1601-6500
2012-09-13 07:23:40	VR2W-112613	A69-1601-6500
2012-09-13 20:18:28	VR2W-112613	A69-1601-6500
2012-09-13 20:35:02	VR2W-112613	A69-1601-6500
2012-09-13 21:04:29	VR2W-112613	A69-1601-6500
2012-09-13 21:08:03	VR2W-112613	A69-1601-6500
2012-09-13 21:11:55	VR2W-112613	A69-1601-6500
2012-09-13 21:16:26	VR2W-112613	A69-1601-6500
2012-09-13 21:20:35	VR2W-112613	A69-1601-6500
2012-09-13 21:23:58	VR2W-112613	A69-1601-6500
2012-09-13 21:27:29	VR2W-112613	A69-1601-6500
2012-09-13 21:31:18	VR2W-112613	A69-1601-6500
2012-09-13 22:04:16	VR2W-112613	A69-1601-6500
2012-09-13 22:18:23	VR2W-112613	A69-1601-6500
2012-09-13 22:22:38	VR2W-112613	A69-1601-6500
2012-09-13 22:34:50	VR2W-112613	A69-1601-6500
2012-09-13 22:47:49	VR2W-112613	A69-1601-6500
2012-09-13 22:52:10	VR2W-112613	A69-1601-6500
2012-09-13 22:55:59	VR2W-112613	A69-1601-6500
2012-09-13 23:00:23	VR2W-112613	A69-1601-6500
2012-09-13 23:04:18	VR2W-112613	A69-1601-6500
2012-09-13 23:13:09	VR2W-112613	A69-1601-6500
2012-09-13 23:16:47	VR2W-112613	A69-1601-6500
2012-09-13 23:20:49	VR2W-112613	A69-1601-6500
2012-09-13 23:25:39	VR2W-112613	A69-1601-6500
2012-09-13 23:30:24	VR2W-112613	A69-1601-6500
2012-09-14 00:04:02	VR2W-112613	A69-1601-6500
2012-09-14 00:08:05	VR2W-112613	A69-1601-6500
2012-09-14 00:12:57	VR2W-112613	A69-1601-6500
2012-09-14 00:31:28	VR2W-112613	A69-1601-6500
2012-09-14 00:47:09	VR2W-112613	A69-1601-6500
2012-09-14 00:52:00	VR2W-112613	A69-1601-6500
2012-09-14 00:56:46	VR2W-112613	A69-1601-6500
2012-09-14 01:22:49	VR2W-112613	A69-1601-6500
2012-09-14 01:53:54	VR2W-112613	A69-1601-6500
2012-09-14 01:58:04	VR2W-112611	A69-1601-6500
2012-09-14 01:58:39	VR2W-112613	A69-1601-6500
2012-09-14 02:07:31	VR2W-112613	A69-1601-6500
2012-09-14 02:15:18	VR2W-112613	A69-1601-6500
2012-09-14 02:29:29	VR2W-112613	A69-1601-6500
2012-09-14 02:39:36	VR2W-112614	A69-1601-6500					Deep 0m
2012-09-14 02:41:10	VR2W-112611	A69-1601-6500
2012-09-14 02:41:45	VR2W-112613	A69-1601-6500
2012-09-14 02:43:19	VR2W-112614	A69-1601-6500					Deep 0m
2012-09-14 02:45:31	VR2W-112613	A69-1601-6500
2012-09-14 02:57:45	VR2W-112613	A69-1601-6500
2012-09-14 03:24:22	VR2W-112613	A69-1601-6500
2012-09-14 03:28:31	VR2W-112613	A69-1601-6500
2012-09-14 03:35:27	VR2W-112613	A69-1601-6500
2012-09-14 03:39:17	VR2W-112613	A69-1601-6500
2012-09-14 03:43:44	VR2W-112613	A69-1601-6500
2012-09-14 03:52:28	VR2W-112613	A69-1601-6500
2012-09-14 03:57:04	VR2W-112613	A69-1601-6500
2012-09-14 04:01:22	VR2W-112613	A69-1601-6500
2012-09-14 04:05:04	VR2W-112613	A69-1601-6500
2012-09-14 04:09:14	VR2W-112613	A69-1601-6500
2012-09-14 04:10:09	VR2W-112614	A69-1601-6500					Deep 0m
2012-09-14 04:12:41	VR2W-112613	A69-1601-6500
2012-09-14 04:16:20	VR2W-112613	A69-1601-6500
2012-09-14 05:31:05	VR2W-112614	A69-1601-6500					Deep 0m
2012-09-14 05:41:20	VR2W-112613	A69-1601-6500
2012-09-14 05:47:48	VR2W-112614	A69-1601-6500					Deep 0m
2012-09-14 05:58:03	VR2W-112613	A69-1601-6500
2012-09-14 06:07:29	VR2W-112612	A69-1601-6500
2012-09-14 06:07:33	VR2W-112613	A69-1601-6500
2012-09-14 06:10:46	VR2W-112612	A69-1601-6500
2012-09-14 06:12:03	VR2W-112613	A69-1601-6500
2012-09-14 06:22:46	VR2W-112613	A69-1601-6500
2012-09-14 06:26:13	VR2W-112613	A69-1601-6500
2012-09-14 06:29:53	VR2W-112613	A69-1601-6500
2012-09-14 06:31:47	VR2W-112612	A69-1601-6500
2012-09-14 06:35:03	VR2W-112612	A69-1601-6500
2012-09-14 06:40:27	VR2W-112613	A69-1601-6500
2012-09-14 06:43:37	VR2W-112614	A69-1601-6500					Deep 0m
2012-09-14 06:47:01	VR2W-112613	A69-1601-6500
2012-09-14 06:50:22	VR2W-112613	A69-1601-6500
2012-09-14 06:53:52	VR2W-112613	A69-1601-6500
2012-09-14 06:57:37	VR2W-112613	A69-1601-6500
2012-09-14 07:01:52	VR2W-112613	A69-1601-6500
2012-09-14 07:05:28	VR2W-112613	A69-1601-6500
2012-09-14 07:18:40	VR2W-112613	A69-1601-6500
2012-09-14 07:24:35	VR2W-112612	A69-1601-6500
2012-09-14 07:26:08	VR2W-112613	A69-1601-6500
2012-09-14 07:28:40	VR2W-112612	A69-1601-6500
2012-09-14 07:29:35	VR2W-112613	A69-1601-6500
2012-09-14 07:43:54	VR2W-112613	A69-1601-6500
2012-09-14 07:54:34	VR2W-112613	A69-1601-6500
2012-09-14 08:15:03	VR2W-112613	A69-1601-6500
2012-09-14 20:47:18	VR2W-112613	A69-1601-6500
2012-09-14 20:51:23	VR2W-112613	A69-1601-6500
2012-09-14 21:14:00	VR2W-112613	A69-1601-6500
2012-09-14 21:18:48	VR2W-112613	A69-1601-6500
2012-09-14 21:23:32	VR2W-112613	A69-1601-6500
2012-09-14 21:28:04	VR2W-112613	A69-1601-6500
2012-09-14 21:32:16	VR2W-112613	A69-1601-6500
2012-09-14 21:35:45	VR2W-112613	A69-1601-6500
2012-09-14 21:39:30	VR2W-112613	A69-1601-6500
2012-09-14 21:51:33	VR2W-112612	A69-1601-6500
2012-09-14 22:14:30	VR2W-112614	A69-1601-6500					Deep 0m
2012-09-14 22:21:11	VR2W-112613	A69-1601-6500
2012-09-14 22:24:46	VR2W-112613	A69-1601-6500
2012-09-14 22:41:42	VR2W-112613	A69-1601-6500
2012-09-14 22:46:18	VR2W-112613	A69-1601-6500
2012-09-14 22:58:26	VR2W-112613	A69-1601-6500
2012-09-14 23:09:15	VR2W-112613	A69-1601-6500
2012-09-14 23:13:45	VR2W-112613	A69-1601-6500
2012-09-14 23:17:51	VR2W-112613	A69-1601-6500
2012-09-14 23:19:24	VR2W-112612	A69-1601-6500
2012-09-14 23:21:10	VR2W-112613	A69-1601-6500
2012-09-14 23:27:38	VR2W-112612	A69-1601-6500
2012-09-14 23:40:27	VR2W-112612	A69-1601-6500
2012-09-14 23:44:10	VR2W-112612	A69-1601-6500
2012-09-15 00:08:33	VR2W-112613	A69-1601-6500
2012-09-15 00:33:56	VR2W-112613	A69-1601-6500
2012-09-15 00:38:32	VR2W-112613	A69-1601-6500
2012-09-15 00:57:42	VR2W-112613	A69-1601-6500
2012-09-15 01:06:21	VR2W-112613	A69-1601-6500
2012-09-15 01:10:49	VR2W-112613	A69-1601-6500
2012-09-15 01:14:52	VR2W-112613	A69-1601-6500
2012-09-15 01:19:43	VR2W-112613	A69-1601-6500
2012-09-15 01:29:13	VR2W-112613	A69-1601-6500
2012-09-15 01:41:11	VR2W-112613	A69-1601-6500
2012-09-15 02:11:00	VR2W-112613	A69-1601-6500
2012-09-15 02:19:39	VR2W-112613	A69-1601-6500
2012-09-15 02:24:07	VR2W-112613	A69-1601-6500
2012-09-15 02:28:10	VR2W-112613	A69-1601-6500
2012-09-15 02:37:50	VR2W-112613	A69-1601-6500
2012-09-15 02:47:06	VR2W-112613	A69-1601-6500
2012-09-15 02:51:18	VR2W-112613	A69-1601-6500
2012-09-15 02:54:48	VR2W-112613	A69-1601-6500
2012-09-15 03:02:49	VR2W-112613	A69-1601-6500
2012-09-15 03:10:32	VR2W-112613	A69-1601-6500
2012-09-15 03:34:23	VR2W-112613	A69-1601-6500
2012-09-15 03:42:10	VR2W-112613	A69-1601-6500
2012-09-15 03:46:03	VR2W-112613	A69-1601-6500
2012-09-15 03:58:08	VR2W-112613	A69-1601-6500
2012-09-15 04:05:38	VR2W-112613	A69-1601-6500
2012-09-15 04:14:31	VR2W-112613	A69-1601-6500
2012-09-15 04:18:13	VR2W-112613	A69-1601-6500
2012-09-15 04:29:17	VR2W-112613	A69-1601-6500
2012-09-15 04:37:36	VR2W-112613	A69-1601-6500
2012-09-15 04:41:37	VR2W-112613	A69-1601-6500
2012-09-15 04:55:37	VR2W-112613	A69-1601-6500
2012-09-15 04:59:44	VR2W-112613	A69-1601-6500
2012-09-15 05:03:05	VR2W-112613	A69-1601-6500
2012-09-15 05:06:31	VR2W-112613	A69-1601-6500
2012-09-15 05:10:10	VR2W-112613	A69-1601-6500
2012-09-15 05:14:14	VR2W-112613	A69-1601-6500
2012-09-15 05:19:08	VR2W-112613	A69-1601-6500
2012-09-15 05:24:01	VR2W-112613	A69-1601-6500
2012-09-15 05:28:54	VR2W-112613	A69-1601-6500
2012-09-15 05:33:47	VR2W-112613	A69-1601-6500
2012-09-15 05:43:23	VR2W-112613	A69-1601-6500
2012-09-15 05:48:02	VR2W-112613	A69-1601-6500
2012-09-15 05:52:25	VR2W-112613	A69-1601-6500
2012-09-15 05:56:17	VR2W-112613	A69-1601-6500
2012-09-15 06:00:46	VR2W-112613	A69-1601-6500
2012-09-15 06:04:52	VR2W-112613	A69-1601-6500
2012-09-15 06:08:09	VR2W-112613	A69-1601-6500
2012-09-15 06:32:12	VR2W-112613	A69-1601-6500
2012-09-15 06:36:50	VR2W-112613	A69-1601-6500
2012-09-15 06:41:12	VR2W-112613	A69-1601-6500
2012-09-15 07:17:25	VR2W-112613	A69-1601-6500
2012-09-15 07:40:09	VR2W-112613	A69-1601-6500
2012-09-15 20:45:04	VR2W-112613	A69-1601-6500
2012-09-15 20:49:45	VR2W-112612	A69-1601-6500
2012-09-15 21:12:46	VR2W-112613	A69-1601-6500
2012-09-15 21:17:14	VR2W-112613	A69-1601-6500
2012-09-15 21:21:14	VR2W-112613	A69-1601-6500
2012-09-15 21:26:02	VR2W-112613	A69-1601-6500
2012-09-15 21:42:43	VR2W-112614	A69-1601-6500					Deep 0m
2012-09-15 21:43:57	VR2W-112613	A69-1601-6500
2012-09-15 21:48:36	VR2W-112613	A69-1601-6500
2012-09-15 21:57:18	VR2W-112612	A69-1601-6500
2012-09-15 22:18:46	VR2W-112613	A69-1601-6500
2012-09-15 22:35:49	VR2W-112613	A69-1601-6500
2012-09-15 22:52:38	VR2W-112613	A69-1601-6500
2012-09-15 23:02:34	VR2W-112613	A69-1601-6500
2012-09-15 23:09:47	VR2W-112613	A69-1601-6500
2012-09-15 23:17:38	VR2W-112613	A69-1601-6500
2012-09-15 23:34:29	VR2W-112613	A69-1601-6500
2012-09-15 23:53:46	VR2W-112613	A69-1601-6500
2012-09-15 23:58:03	VR2W-112613	A69-1601-6500
2012-09-16 00:37:51	VR2W-112613	A69-1601-6500
2012-09-16 00:51:09	VR2W-112613	A69-1601-6500
2012-09-16 00:55:52	VR2W-112613	A69-1601-6500
2012-09-16 01:00:26	VR2W-112613	A69-1601-6500
2012-09-16 01:08:10	VR2W-112613	A69-1601-6500
2012-09-16 01:11:59	VR2W-112613	A69-1601-6500
2012-09-16 01:20:13	VR2W-112613	A69-1601-6500
2012-09-16 01:24:43	VR2W-112613	A69-1601-6500
2012-09-16 01:28:47	VR2W-112613	A69-1601-6500
2012-09-16 01:38:36	VR2W-112613	A69-1601-6500
2012-09-16 01:41:57	VR2W-112613	A69-1601-6500
2012-09-16 01:45:24	VR2W-112613	A69-1601-6500
2012-09-16 01:55:06	VR2W-112612	A69-1601-6500
2012-09-16 01:56:35	VR2W-112613	A69-1601-6500
2012-09-16 02:15:43	VR2W-112613	A69-1601-6500
2012-09-16 02:25:07	VR2W-112613	A69-1601-6500
2012-09-16 02:33:23	VR2W-112613	A69-1601-6500
2012-09-16 02:45:18	VR2W-112613	A69-1601-6500
2012-09-16 03:08:05	VR2W-112613	A69-1601-6500
2012-09-16 03:11:29	VR2W-112613	A69-1601-6500
2012-09-16 03:15:05	VR2W-112613	A69-1601-6500
2012-09-16 03:40:36	VR2W-112613	A69-1601-6500
2012-09-16 03:51:20	VR2W-112613	A69-1601-6500
2012-09-16 03:55:44	VR2W-112613	A69-1601-6500
2012-09-16 03:59:40	VR2W-112613	A69-1601-6500
2012-09-16 04:12:21	VR2W-112613	A69-1601-6500
2012-09-16 04:20:12	VR2W-112613	A69-1601-6500
2012-09-16 04:24:10	VR2W-112613	A69-1601-6500
2012-09-16 04:28:52	VR2W-112613	A69-1601-6500
2012-09-16 04:33:23	VR2W-112613	A69-1601-6500
2012-09-16 04:37:31	VR2W-112613	A69-1601-6500
2012-09-16 04:40:53	VR2W-112613	A69-1601-6500
2012-09-16 04:44:22	VR2W-112613	A69-1601-6500
2012-09-16 04:52:18	VR2W-112613	A69-1601-6500
2012-09-16 04:55:51	VR2W-112613	A69-1601-6500
2012-09-16 04:59:43	VR2W-112613	A69-1601-6500
2012-09-16 05:22:53	VR2W-112613	A69-1601-6500
2012-09-16 05:50:31	VR2W-112612	A69-1601-6500
2012-09-16 05:54:14	VR2W-112612	A69-1601-6500
2012-09-16 06:14:35	VR2W-112613	A69-1601-6500
2012-09-16 06:45:28	VR2W-112613	A69-1601-6500
2012-09-16 07:02:08	VR2W-112613	A69-1601-6500
2012-09-16 07:11:36	VR2W-112613	A69-1601-6500
2012-09-16 07:24:45	VR2W-112613	A69-1601-6500
2012-09-16 08:03:12	VR2W-112613	A69-1601-6500
2012-09-16 20:48:06	VR2W-112613	A69-1601-6500
2012-09-16 20:52:14	VR2W-112613	A69-1601-6500
2012-09-16 21:13:14	VR2W-112613	A69-1601-6500
2012-09-16 21:16:30	VR2W-112613	A69-1601-6500
2012-09-16 21:19:47	VR2W-112613	A69-1601-6500
2012-09-16 21:23:07	VR2W-112613	A69-1601-6500
2012-09-16 21:26:33	VR2W-112613	A69-1601-6500
2012-09-16 21:56:22	VR2W-112613	A69-1601-6500
2012-09-16 22:00:29	VR2W-112613	A69-1601-6500
2012-09-16 22:07:17	VR2W-112613	A69-1601-6500
2012-09-16 22:21:43	VR2W-112613	A69-1601-6500
2012-09-16 22:25:14	VR2W-112613	A69-1601-6500
2012-09-16 22:41:16	VR2W-112613	A69-1601-6500
2012-09-16 22:44:48	VR2W-112613	A69-1601-6500
2012-09-16 22:57:09	VR2W-112613	A69-1601-6500
2012-09-16 23:02:36	VR2W-112612	A69-1601-6500
2012-09-16 23:26:35	VR2W-112612	A69-1601-6500
2012-09-16 23:51:41	VR2W-112613	A69-1601-6500
2012-09-16 23:55:39	VR2W-112613	A69-1601-6500
2012-09-17 00:12:29	VR2W-112613	A69-1601-6500
2012-09-17 00:48:26	VR2W-112613	A69-1601-6500
2012-09-17 01:00:13	VR2W-112613	A69-1601-6500
2012-09-17 01:15:44	VR2W-112613	A69-1601-6500
2012-09-17 01:40:32	VR2W-112613	A69-1601-6500
2012-09-17 02:37:31	VR2W-112613	A69-1601-6500
2012-09-17 02:41:21	VR2W-112613	A69-1601-6500
2012-09-17 02:45:48	VR2W-112613	A69-1601-6500
2012-09-17 02:49:49	VR2W-112613	A69-1601-6500
2012-09-17 02:54:37	VR2W-112613	A69-1601-6500
2012-09-17 03:08:52	VR2W-112612	A69-1601-6500
2012-09-17 03:37:01	VR2W-112613	A69-1601-6500
2012-09-17 04:02:36	VR2W-112612	A69-1601-6500
2012-09-17 04:11:22	VR2W-112613	A69-1601-6500
2012-09-17 04:26:10	VR2W-112614	A69-1601-6500					Deep 0m
2012-09-17 04:48:01	VR2W-112612	A69-1601-6500
2012-09-17 04:52:51	VR2W-112613	A69-1601-6500
2012-09-17 04:56:47	VR2W-112613	A69-1601-6500
2012-09-17 05:01:26	VR2W-112613	A69-1601-6500
2012-09-17 05:05:50	VR2W-112613	A69-1601-6500
2012-09-17 05:30:15	VR2W-112613	A69-1601-6500
2012-09-17 05:32:33	VR2W-112614	A69-1601-6500					Deep 0m
2012-09-17 06:03:46	VR2W-112613	A69-1601-6500
2012-09-17 06:08:40	VR2W-112613	A69-1601-6500
2012-09-17 07:15:23	VR2W-112612	A69-1601-6500
2012-09-17 07:20:40	VR2W-112613	A69-1601-6500
2012-09-17 07:39:33	VR2W-112613	A69-1601-6500
2012-09-17 08:13:37	VR2W-112613	A69-1601-6500
2012-09-17 21:00:08	VR2W-112613	A69-1601-6500
2012-09-17 21:31:36	VR2W-112613	A69-1601-6500
2012-09-17 21:35:14	VR2W-112613	A69-1601-6500
2012-09-17 21:49:39	VR2W-112612	A69-1601-6500
2012-09-17 21:54:04	VR2W-112612	A69-1601-6500
2012-09-17 22:19:48	VR2W-112613	A69-1601-6500
2012-09-17 22:32:20	VR2W-112613	A69-1601-6500
2012-09-17 22:37:49	VR2W-112612	A69-1601-6500
2012-09-17 23:35:06	VR2W-112612	A69-1601-6500
2012-09-17 23:39:11	VR2W-112612	A69-1601-6500
2012-09-18 00:13:26	VR2W-112613	A69-1601-6500
2012-09-18 00:21:47	VR2W-112613	A69-1601-6500
2012-09-18 01:00:12	VR2W-112612	A69-1601-6500
2012-09-18 01:20:40	VR2W-112612	A69-1601-6500
2012-09-18 01:58:53	VR2W-112613	A69-1601-6500
2012-09-18 02:24:44	VR2W-112613	A69-1601-6500
2012-09-18 02:36:44	VR2W-112613	A69-1601-6500
2012-09-18 03:03:15	VR2W-112613	A69-1601-6500
2012-09-18 03:08:09	VR2W-112613	A69-1601-6500
2012-09-18 03:13:02	VR2W-112613	A69-1601-6500
2012-09-18 03:17:55	VR2W-112613	A69-1601-6500
2012-09-18 03:18:49	VR2W-112612	A69-1601-6500
2012-09-18 03:28:16	VR2W-112612	A69-1601-6500
2012-09-18 03:50:09	VR2W-112613	A69-1601-6500
2012-09-18 04:12:38	VR2W-112613	A69-1601-6500
2012-09-18 04:18:07	VR2W-112612	A69-1601-6500
2012-09-18 04:23:25	VR2W-112613	A69-1601-6500
2012-09-18 04:38:46	VR2W-112613	A69-1601-6500
2012-09-18 04:50:55	VR2W-112612	A69-1601-6500
2012-09-18 05:03:05	VR2W-112614	A69-1601-6500					Deep 0m
2012-09-18 05:13:30	VR2W-112613	A69-1601-6500
2012-09-18 05:22:56	VR2W-112613	A69-1601-6500
2012-09-18 05:27:22	VR2W-112613	A69-1601-6500
2012-09-18 05:31:18	VR2W-112613	A69-1601-6500
2012-09-18 05:48:55	VR2W-112613	A69-1601-6500
2012-09-18 05:53:16	VR2W-112613	A69-1601-6500
2012-09-18 06:26:12	VR2W-112613	A69-1601-6500
2012-09-18 06:32:41	VR2W-112612	A69-1601-6500
2012-09-18 06:37:27	VR2W-112613	A69-1601-6500
2012-09-18 06:55:53	VR2W-112613	A69-1601-6500
2012-09-18 07:04:36	VR2W-112613	A69-1601-6500
2012-09-18 07:23:07	VR2W-112612	A69-1601-6500
2012-09-18 07:31:56	VR2W-112613	A69-1601-6500
2012-09-18 07:32:40	VR2W-112612	A69-1601-6500
2012-09-18 07:41:28	VR2W-112612	A69-1601-6500
2012-09-18 07:45:01	VR2W-112612	A69-1601-6500
2012-09-18 07:48:53	VR2W-112612	A69-1601-6500
2012-09-18 07:57:30	VR2W-112612	A69-1601-6500
2012-09-18 08:29:32	VR2W-112613	A69-1601-6500
2012-09-18 18:06:34	VR2W-112613	A69-1601-6500
2012-09-18 20:15:04	VR2W-112613	A69-1601-6500
2012-09-18 20:31:52	VR2W-112612	A69-1601-6500
2012-09-18 20:36:03	VR2W-112612	A69-1601-6500
2012-09-18 20:40:42	VR2W-112613	A69-1601-6500
2012-09-18 21:29:55	VR2W-112612	A69-1601-6500
2012-09-18 22:00:29	VR2W-112613	A69-1601-6500
2012-09-18 22:03:05	VR2W-112612	A69-1601-6500
2012-09-18 22:07:21	VR2W-112612	A69-1601-6500
2012-09-18 22:33:12	VR2W-112613	A69-1601-6500
2012-09-18 22:49:52	VR2W-112613	A69-1601-6500
2012-09-18 22:50:27	VR2W-112612	A69-1601-6500
2012-09-18 23:23:09	VR2W-112613	A69-1601-6500
2012-09-18 23:31:27	VR2W-112613	A69-1601-6500
2012-09-19 00:08:51	VR2W-112612	A69-1601-6500
2012-09-19 00:17:58	VR2W-112612	A69-1601-6500
2012-09-19 00:44:14	VR2W-112613	A69-1601-6500
2012-09-19 00:51:26	VR2W-112613	A69-1601-6500
2012-09-19 01:10:49	VR2W-112612	A69-1601-6500
2012-09-19 01:42:16	VR2W-112613	A69-1601-6500
2012-09-19 01:51:06	VR2W-112613	A69-1601-6500
2012-09-19 02:29:17	VR2W-112613	A69-1601-6500
2012-09-19 03:31:28	VR2W-112613	A69-1601-6500
2012-09-19 03:54:17	VR2W-112613	A69-1601-6500
2012-09-19 04:16:34	VR2W-112613	A69-1601-6500
2012-09-19 04:27:24	VR2W-112613	A69-1601-6500
2012-09-19 04:50:28	VR2W-112613	A69-1601-6500
2012-09-19 04:54:23	VR2W-112613	A69-1601-6500
2012-09-19 05:13:37	VR2W-112614	A69-1601-6500					Deep 0m
2012-09-19 05:25:17	VR2W-112612	A69-1601-6500
2012-09-19 05:51:36	VR2W-112613	A69-1601-6500
2012-09-19 06:05:55	VR2W-112613	A69-1601-6500
2012-09-19 06:10:24	VR2W-112613	A69-1601-6500
2012-09-19 06:19:20	VR2W-112613	A69-1601-6500
2012-09-19 06:24:11	VR2W-112613	A69-1601-6500
2012-09-19 06:29:00	VR2W-112613	A69-1601-6500
2012-09-19 07:03:20	VR2W-112613	A69-1601-6500
2012-09-19 07:13:00	VR2W-112613	A69-1601-6500
2012-09-19 07:42:40	VR2W-112612	A69-1601-6500
2012-09-19 07:44:19	VR2W-112613	A69-1601-6500
2012-09-19 07:47:48	VR2W-112613	A69-1601-6500
2012-09-19 08:15:36	VR2W-112613	A69-1601-6500
2012-09-19 20:38:25	VR2W-112613	A69-1601-6500
2012-09-19 20:57:55	VR2W-112613	A69-1601-6500
2012-09-19 21:02:27	VR2W-112613	A69-1601-6500
2012-09-19 21:06:37	VR2W-112613	A69-1601-6500
2012-09-19 21:39:39	VR2W-112613	A69-1601-6500
2012-09-19 22:13:57	VR2W-112613	A69-1601-6500
2012-09-19 22:22:50	VR2W-112613	A69-1601-6500
2012-09-19 22:36:41	VR2W-112613	A69-1601-6500
2012-09-19 22:52:32	VR2W-112612	A69-1601-6500
2012-09-19 22:53:21	VR2W-112613	A69-1601-6500
2012-09-19 22:57:40	VR2W-112613	A69-1601-6500
2012-09-19 23:44:56	VR2W-112613	A69-1601-6500
2012-09-20 00:06:48	VR2W-112613	A69-1601-6500
2012-09-20 00:22:47	VR2W-112613	A69-1601-6500
2012-09-20 00:48:38	VR2W-112613	A69-1601-6500
2012-09-20 01:21:50	VR2W-112613	A69-1601-6500
2012-09-20 01:50:09	VR2W-112613	A69-1601-6500
2012-09-20 01:53:47	VR2W-112613	A69-1601-6500
2012-09-20 02:23:23	VR2W-112613	A69-1601-6500
2012-09-20 02:31:25	VR2W-112613	A69-1601-6500
2012-09-20 03:01:22	VR2W-112613	A69-1601-6500
2012-09-20 04:06:23	VR2W-112612	A69-1601-6500
2012-09-20 04:10:54	VR2W-112613	A69-1601-6500
2012-09-20 04:31:38	VR2W-112613	A69-1601-6500
2012-09-20 04:47:53	VR2W-112613	A69-1601-6500
2012-09-20 05:07:02	VR2W-112613	A69-1601-6500
2012-09-20 05:10:34	VR2W-112613	A69-1601-6500
2012-09-20 05:18:44	VR2W-112613	A69-1601-6500
2012-09-20 05:22:06	VR2W-112612	A69-1601-6500
2012-09-20 06:13:29	VR2W-112613	A69-1601-6500
2012-09-20 06:18:23	VR2W-112613	A69-1601-6500
2012-09-20 06:54:23	VR2W-112613	A69-1601-6500
2012-09-20 07:29:15	VR2W-112612	A69-1601-6500
2012-09-20 07:38:57	VR2W-112612	A69-1601-6500
2012-09-20 07:48:20	VR2W-112612	A69-1601-6500
2012-09-20 07:52:40	VR2W-112612	A69-1601-6500
2012-09-20 20:29:43	VR2W-112612	A69-1601-6500
2012-09-20 20:54:04	VR2W-112612	A69-1601-6500
2012-09-20 21:01:25	VR2W-112612	A69-1601-6500
2012-09-20 21:04:43	VR2W-112612	A69-1601-6500
2012-09-20 21:28:24	VR2W-112613	A69-1601-6500
2012-09-20 21:48:59	VR2W-112613	A69-1601-6500
2012-09-20 21:49:02	VR2W-112612	A69-1601-6500
2012-09-20 21:52:47	VR2W-112612	A69-1601-6500
2012-09-20 23:25:00	VR2W-112612	A69-1601-6500
2012-09-21 01:11:26	VR2W-112613	A69-1601-6500
2012-09-21 01:23:34	VR2W-112613	A69-1601-6500
2012-09-21 02:40:28	VR2W-112613	A69-1601-6500
2012-09-21 02:43:43	VR2W-112613	A69-1601-6500
2012-09-21 03:28:16	VR2W-112613	A69-1601-6500
2012-09-21 03:54:04	VR2W-112613	A69-1601-6500
2012-09-21 04:13:39	VR2W-112613	A69-1601-6500
2012-09-21 05:30:55	VR2W-112613	A69-1601-6500
2012-09-21 06:09:12	VR2W-112613	A69-1601-6500
2012-09-21 06:17:03	VR2W-112613	A69-1601-6500
2012-09-21 06:35:39	VR2W-112612	A69-1601-6500
2012-09-21 06:38:56	VR2W-112612	A69-1601-6500
2012-09-21 06:42:17	VR2W-112612	A69-1601-6500
2012-09-21 06:49:20	VR2W-112612	A69-1601-6500
2012-09-21 07:18:15	VR2W-112612	A69-1601-6500
2012-09-21 07:34:47	VR2W-112613	A69-1601-6500
2012-09-21 07:39:28	VR2W-112612	A69-1601-6500
2012-09-21 20:29:42	VR2W-112612	A69-1601-6500
2012-09-21 21:49:16	VR2W-112613	A69-1601-6500
2012-09-21 22:00:31	VR2W-112613	A69-1601-6500
2012-09-21 22:10:56	VR2W-112613	A69-1601-6500
2012-09-21 23:35:25	VR2W-112612	A69-1601-6500
2012-09-21 23:49:01	VR2W-112613	A69-1601-6500
2012-09-21 23:57:20	VR2W-112613	A69-1601-6500
2012-09-22 00:17:11	VR2W-112612	A69-1601-6500
2012-09-22 00:21:16	VR2W-112612	A69-1601-6500
2012-09-22 01:00:35	VR2W-112613	A69-1601-6500
2012-09-22 01:08:57	VR2W-112613	A69-1601-6500
2012-09-22 01:17:59	VR2W-112613	A69-1601-6500
2012-09-22 01:21:39	VR2W-112612	A69-1601-6500
2012-09-22 01:25:07	VR2W-112612	A69-1601-6500
2012-09-22 01:41:56	VR2W-112613	A69-1601-6500
2012-09-22 02:02:10	VR2W-112613	A69-1601-6500
2012-09-22 02:50:28	VR2W-112613	A69-1601-6500
2012-09-22 02:54:06	VR2W-112613	A69-1601-6500
2012-09-22 03:07:41	VR2W-112613	A69-1601-6500
2012-09-22 03:39:45	VR2W-112613	A69-1601-6500
2012-09-22 03:43:50	VR2W-112613	A69-1601-6500
2012-09-22 04:15:03	VR2W-112613	A69-1601-6500
2012-09-22 04:22:49	VR2W-112613	A69-1601-6500
2012-09-22 04:32:58	VR2W-112613	A69-1601-6500
2012-09-22 05:10:47	VR2W-112612	A69-1601-6500
2012-09-22 05:14:03	VR2W-112612	A69-1601-6500
2012-09-22 05:29:41	VR2W-112613	A69-1601-6500
2012-09-22 05:36:58	VR2W-112613	A69-1601-6500
2012-09-22 06:36:36	VR2W-112613	A69-1601-6500
2012-09-22 06:47:36	VR2W-112613	A69-1601-6500
2012-09-22 06:50:54	VR2W-112613	A69-1601-6500
2012-09-22 07:01:21	VR2W-112613	A69-1601-6500
2012-09-22 07:11:58	VR2W-112613	A69-1601-6500
2012-09-22 07:45:43	VR2W-112612	A69-1601-6500
2012-09-22 20:40:31	VR2W-112612	A69-1601-6500
2012-09-22 20:41:20	VR2W-112613	A69-1601-6500
2012-09-22 20:44:20	VR2W-112612	A69-1601-6500
2012-09-22 21:35:18	VR2W-112613	A69-1601-6500
2012-09-22 21:49:36	VR2W-112612	A69-1601-6500
2012-09-22 23:03:12	VR2W-112613	A69-1601-6500
2012-09-22 23:20:52	VR2W-112612	A69-1601-6500
2012-09-23 01:03:57	VR2W-112613	A69-1601-6500
2012-09-23 01:08:13	VR2W-112613	A69-1601-6500
2012-09-23 02:00:54	VR2W-112613	A69-1601-6500
2012-09-23 02:05:10	VR2W-112613	A69-1601-6500
2012-09-23 02:17:25	VR2W-112613	A69-1601-6500
2012-09-23 02:37:25	VR2W-112612	A69-1601-6500
2012-09-23 04:25:57	VR2W-112613	A69-1601-6500
2012-09-23 04:38:27	VR2W-112613	A69-1601-6500
2012-09-23 04:42:31	VR2W-112613	A69-1601-6500
2012-09-23 04:47:24	VR2W-112613	A69-1601-6500
2012-09-23 04:57:06	VR2W-112613	A69-1601-6500
2012-09-23 05:10:51	VR2W-112613	A69-1601-6500
2012-09-23 05:49:26	VR2W-112612	A69-1601-6500
2012-09-23 06:02:40	VR2W-112613	A69-1601-6500
2012-09-23 06:14:54	VR2W-112613	A69-1601-6500
2012-09-23 07:05:36	VR2W-112613	A69-1601-6500
2012-09-23 20:26:32	VR2W-112612	A69-1601-6500
2012-09-24 01:12:48	VR2W-112612	A69-1601-6500
2012-09-24 01:16:47	VR2W-112612	A69-1601-6500
2012-09-24 01:21:30	VR2W-112612	A69-1601-6500
2012-09-24 01:39:14	VR2W-112613	A69-1601-6500
2012-09-24 01:53:40	VR2W-112613	A69-1601-6500
2012-09-24 03:16:13	VR2W-112612	A69-1601-6500
2012-09-24 03:20:09	VR2W-112612	A69-1601-6500
2012-09-24 04:13:34	VR2W-112613	A69-1601-6500
2012-09-24 05:12:14	VR2W-112612	A69-1601-6500
2012-09-24 06:57:23	VR2W-112612	A69-1601-6500
2012-09-24 06:57:29	VR2W-112613	A69-1601-6500
2012-09-24 07:01:08	VR2W-112612	A69-1601-6500
2012-09-24 07:48:22	VR2W-112613	A69-1601-6500
2012-09-24 22:48:40	VR2W-112613	A69-1601-6500
2012-09-24 23:16:51	VR2W-112613	A69-1601-6500
2012-09-24 23:25:19	VR2W-112613	A69-1601-6500
2012-09-24 23:30:06	VR2W-112613	A69-1601-6500
2012-09-24 23:47:49	VR2W-112613	A69-1601-6500
2012-09-24 23:52:16	VR2W-112613	A69-1601-6500
2012-09-25 01:56:19	VR2W-112613	A69-1601-6500
2012-09-25 02:04:42	VR2W-112613	A69-1601-6500
2012-09-25 02:13:52	VR2W-112613	A69-1601-6500
2012-09-25 02:17:55	VR2W-112613	A69-1601-6500
2012-09-25 02:44:53	VR2W-112613	A69-1601-6500
2012-09-25 02:52:16	VR2W-112613	A69-1601-6500
2012-09-25 02:55:35	VR2W-112613	A69-1601-6500
2012-09-25 02:58:59	VR2W-112613	A69-1601-6500
2012-09-25 03:02:32	VR2W-112613	A69-1601-6500
2012-09-25 03:06:23	VR2W-112613	A69-1601-6500
2012-09-25 03:10:53	VR2W-112613	A69-1601-6500
2012-09-25 03:28:41	VR2W-112613	A69-1601-6500
2012-09-25 03:32:45	VR2W-112613	A69-1601-6500
2012-09-25 04:20:05	VR2W-112613	A69-1601-6500
2012-09-25 06:04:28	VR2W-112613	A69-1601-6500
2012-09-25 06:35:25	VR2W-112613	A69-1601-6500
2012-09-25 06:48:00	VR2W-112613	A69-1601-6500
2012-09-25 07:02:24	VR2W-112613	A69-1601-6500
2012-09-25 07:25:27	VR2W-112612	A69-1601-6500
2012-09-25 07:48:55	VR2W-112613	A69-1601-6500
2012-09-25 20:30:03	VR2W-112613	A69-1601-6500
2012-09-26 00:19:56	VR2W-112612	A69-1601-6500
2012-09-26 01:30:46	VR2W-112613	A69-1601-6500
2012-09-26 01:37:57	VR2W-112613	A69-1601-6500
2012-09-26 01:45:37	VR2W-112613	A69-1601-6500
2012-09-26 03:10:26	VR2W-112613	A69-1601-6500
2012-09-26 03:14:27	VR2W-112613	A69-1601-6500
2012-09-26 03:23:57	VR2W-112613	A69-1601-6500
2012-09-26 03:28:27	VR2W-112613	A69-1601-6500
2012-09-26 06:47:50	VR2W-112613	A69-1601-6500
2012-09-26 07:01:58	VR2W-112613	A69-1601-6500
2012-09-26 23:41:43	VR2W-112613	A69-1601-6500
2012-09-26 23:59:55	VR2W-112613	A69-1601-6500
2012-09-27 01:09:39	VR2W-112612	A69-1601-6500
2012-09-27 01:24:46	VR2W-112612	A69-1601-6500
2012-09-27 02:48:50	VR2W-112613	A69-1601-6500
2012-09-27 02:53:32	VR2W-112613	A69-1601-6500
2012-09-27 03:02:06	VR2W-112613	A69-1601-6500
2012-09-27 03:05:22	VR2W-112613	A69-1601-6500
2012-09-27 03:12:02	VR2W-112613	A69-1601-6500
2012-09-27 04:13:12	VR2W-112613	A69-1601-6500
2012-09-27 04:33:45	VR2W-112613	A69-1601-6500
2012-09-27 06:31:24	VR2W-112613	A69-1601-6500
2012-09-27 06:39:30	VR2W-112613	A69-1601-6500
2012-09-27 06:43:47	VR2W-112613	A69-1601-6500
2012-09-27 06:51:36	VR2W-112613	A69-1601-6500
2012-09-27 07:02:13	VR2W-112613	A69-1601-6500
2012-09-27 22:47:20	VR2W-112613	A69-1601-6500
2012-09-28 00:18:57	VR2W-112612	A69-1601-6500
2012-09-28 00:42:47	VR2W-112612	A69-1601-6500
2012-09-28 02:02:51	VR2W-112613	A69-1601-6500
2012-09-28 02:15:07	VR2W-112613	A69-1601-6500
2012-09-28 02:34:18	VR2W-112612	A69-1601-6500
2012-09-28 02:53:31	VR2W-112612	A69-1601-6500
2012-09-28 04:49:12	VR2W-112613	A69-1601-6500
2012-09-28 05:01:46	VR2W-112613	A69-1601-6500
2012-09-28 05:05:40	VR2W-112613	A69-1601-6500
2012-09-28 05:08:48	VR2W-112612	A69-1601-6500
2012-09-28 07:27:14	VR2W-112613	A69-1601-6500
2012-09-28 16:05:30	VR2W-112613	A69-1601-6500
2012-09-28 21:30:43	VR2W-112613	A69-1601-6500
2012-09-28 22:44:29	VR2W-112612	A69-1601-6500
2012-09-29 01:23:50	VR2W-112613	A69-1601-6500
2012-09-29 02:25:54	VR2W-112613	A69-1601-6500
2012-09-29 03:19:03	VR2W-112612	A69-1601-6500
2012-09-29 04:22:25	VR2W-112613	A69-1601-6500
2012-09-29 04:49:43	VR2W-112613	A69-1601-6500
2012-09-29 06:55:37	VR2W-112613	A69-1601-6500
2012-09-29 07:28:43	VR2W-112613	A69-1601-6500
2012-09-29 21:00:36	VR2W-112613	A69-1601-6500
2012-09-29 22:52:53	VR2W-112613	A69-1601-6500
2012-09-30 01:31:15	VR2W-112613	A69-1601-6500
2012-09-30 03:53:48	VR2W-112613	A69-1601-6500
2012-09-30 04:01:25	VR2W-112613	A69-1601-6500
2012-09-30 04:57:19	VR2W-112613	A69-1601-6500
2012-09-30 06:50:28	VR2W-112612	A69-1601-6500
2012-09-30 07:12:27	VR2W-112613	A69-1601-6500
2012-09-30 07:19:58	VR2W-112613	A69-1601-6500
2012-09-30 07:41:33	VR2W-112613	A69-1601-6500
2012-09-30 07:48:28	VR2W-112613	A69-1601-6500
2012-09-30 23:26:48	VR2W-112613	A69-1601-6500
2012-10-01 03:18:12	VR2W-112613	A69-1601-6500
2012-10-01 03:21:41	VR2W-112613	A69-1601-6500
2012-10-01 03:56:08	VR2W-112613	A69-1601-6500
2012-10-01 04:14:56	VR2W-112612	A69-1601-6500
2012-10-01 04:45:19	VR2W-112613	A69-1601-6500
2012-10-01 04:49:39	VR2W-112613	A69-1601-6500
2012-10-01 05:05:39	VR2W-112613	A69-1601-6500
2012-10-01 05:17:09	VR2W-112613	A69-1601-6500
2012-10-01 05:47:14	VR2W-112613	A69-1601-6500
2012-10-01 22:12:06	VR2W-112613	A69-1601-6500
2012-10-01 23:59:13	VR2W-112613	A69-1601-6500
2012-10-02 01:47:24	VR2W-112613	A69-1601-6500
2012-10-02 01:57:19	VR2W-112612	A69-1601-6500
2012-10-02 02:09:21	VR2W-112612	A69-1601-6500
2012-10-02 02:38:41	VR2W-112613	A69-1601-6500
2012-10-02 03:13:43	VR2W-112613	A69-1601-6500
2012-10-02 05:01:08	VR2W-112612	A69-1601-6500
2012-10-02 05:24:28	VR2W-112612	A69-1601-6500
2012-10-02 06:02:19	VR2W-112613	A69-1601-6500
2012-10-02 06:11:08	VR2W-112613	A69-1601-6500
2012-10-02 06:20:20	VR2W-112613	A69-1601-6500
2012-10-02 06:24:25	VR2W-112613	A69-1601-6500
2012-10-02 08:00:26	VR2W-112613	A69-1601-6500
2012-10-02 23:03:26	VR2W-112613	A69-1601-6500
2012-10-02 23:58:38	VR2W-112613	A69-1601-6500
2012-10-03 02:04:17	VR2W-112613	A69-1601-6500
2012-10-03 06:31:07	VR2W-112613	A69-1601-6500
2012-10-03 21:36:47	VR2W-112613	A69-1601-6500
2012-10-03 21:48:54	VR2W-112613	A69-1601-6500
2012-10-03 23:19:43	VR2W-112613	A69-1601-6500
2012-10-03 23:51:31	VR2W-112613	A69-1601-6500
2012-10-04 01:50:46	VR2W-112612	A69-1601-6500
2012-10-04 03:06:48	VR2W-112613	A69-1601-6500
2012-10-04 03:10:42	VR2W-112613	A69-1601-6500
2012-10-04 05:48:26	VR2W-112613	A69-1601-6500
2012-10-04 06:31:58	VR2W-112613	A69-1601-6500
2012-10-04 07:17:48	VR2W-112613	A69-1601-6500
2012-10-04 07:22:02	VR2W-112613	A69-1601-6500
2012-10-04 22:34:07	VR2W-112613	A69-1601-6500
2012-10-04 22:42:20	VR2W-112612	A69-1601-6500
2012-10-04 23:59:19	VR2W-112613	A69-1601-6500
2012-10-05 00:09:55	VR2W-112613	A69-1601-6500
2012-10-05 00:17:47	VR2W-112613	A69-1601-6500
2012-10-05 00:42:55	VR2W-112613	A69-1601-6500
2012-10-05 00:52:10	VR2W-112613	A69-1601-6500
2012-10-05 03:56:06	VR2W-112613	A69-1601-6500
2012-10-05 22:00:58	VR2W-112613	A69-1601-6500
2012-10-06 01:49:50	VR2W-112612	A69-1601-6500
2012-10-06 03:35:14	VR2W-112613	A69-1601-6500
2012-10-06 04:33:25	VR2W-112612	A69-1601-6500
2012-10-06 04:50:42	VR2W-112612	A69-1601-6500
2012-10-06 05:01:05	VR2W-112612	A69-1601-6500
2012-10-06 06:22:34	VR2W-112613	A69-1601-6500
2012-10-06 06:53:34	VR2W-112612	A69-1601-6500
2012-10-06 23:34:50	VR2W-112613	A69-1601-6500
2012-10-06 23:55:40	VR2W-112613	A69-1601-6500
2012-10-07 00:52:42	VR2W-112613	A69-1601-6500
2012-10-07 02:00:29	VR2W-112613	A69-1601-6500
2012-10-07 02:11:52	VR2W-112613	A69-1601-6500
2012-10-07 02:49:00	VR2W-112613	A69-1601-6500
2012-10-07 06:11:42	VR2W-112613	A69-1601-6500
2012-10-07 06:16:27	VR2W-112613	A69-1601-6500
2012-10-07 06:51:52	VR2W-112613	A69-1601-6500
2012-10-07 07:08:01	VR2W-112613	A69-1601-6500
2012-10-07 20:46:08	VR2W-112613	A69-1601-6500
2012-10-07 20:52:13	VR2W-112612	A69-1601-6500
2012-10-07 21:34:38	VR2W-112613	A69-1601-6500
2012-10-08 00:37:51	VR2W-112613	A69-1601-6500
2012-10-08 01:09:28	VR2W-112613	A69-1601-6500
2012-10-08 01:27:35	VR2W-112613	A69-1601-6500
2012-10-08 06:07:29	VR2W-112613	A69-1601-6500
2012-10-08 07:32:23	VR2W-112613	A69-1601-6500
2012-10-08 20:16:32	VR2W-112613	A69-1601-6500
2012-10-08 20:21:12	VR2W-112613	A69-1601-6500
2012-10-09 01:29:54	VR2W-112613	A69-1601-6500
2012-10-09 02:49:23	VR2W-112612	A69-1601-6500
2012-10-09 03:25:29	VR2W-112613	A69-1601-6500
2012-10-09 05:01:14	VR2W-112613	A69-1601-6500
2012-10-09 05:26:47	VR2W-112613	A69-1601-6500
2012-10-09 21:41:40	VR2W-112613	A69-1601-6500
2012-10-09 22:43:01	VR2W-112613	A69-1601-6500
2012-10-10 01:24:02	VR2W-112613	A69-1601-6500
2012-10-10 03:14:53	VR2W-112612	A69-1601-6500
2012-10-10 04:14:04	VR2W-112613	A69-1601-6500
2012-10-10 05:11:15	VR2W-112613	A69-1601-6500
2012-10-10 07:36:55	VR2W-112612	A69-1601-6500
2012-10-10 20:13:49	VR2W-112613	A69-1601-6500
2012-10-10 21:44:59	VR2W-112613	A69-1601-6500
2012-10-11 01:13:52	VR2W-112613	A69-1601-6500
2012-10-11 01:54:05	VR2W-112612	A69-1601-6500
2012-10-11 03:02:37	VR2W-112612	A69-1601-6500
2012-10-11 04:35:37	VR2W-112613	A69-1601-6500
2012-10-11 07:38:19	VR2W-112613	A69-1601-6500
2012-10-11 07:54:53	VR2W-112613	A69-1601-6500
2012-10-11 22:15:28	VR2W-112613	A69-1601-6500
2012-10-12 02:30:15	VR2W-112613	A69-1601-6500
2012-10-12 03:05:34	VR2W-112613	A69-1601-6500
2012-10-12 03:15:25	VR2W-112613	A69-1601-6500
2012-10-12 03:22:22	VR2W-112613	A69-1601-6500
2012-10-12 03:26:15	VR2W-112613	A69-1601-6500
2012-10-12 03:30:47	VR2W-112613	A69-1601-6500
2012-10-12 04:44:12	VR2W-112613	A69-1601-6500
2012-10-12 05:18:41	VR2W-112612	A69-1601-6500
2012-10-12 22:26:24	VR2W-112612	A69-1601-6500
2012-10-13 02:04:53	VR2W-112613	A69-1601-6500
2012-10-13 02:53:16	VR2W-112613	A69-1601-6500
2012-10-13 03:04:04	VR2W-112612	A69-1601-6500
2012-10-13 03:47:54	VR2W-112612	A69-1601-6500
2012-10-13 04:15:12	VR2W-112612	A69-1601-6500
2012-10-13 05:54:08	VR2W-112613	A69-1601-6500
2012-10-14 01:06:48	VR2W-112613	A69-1601-6500
2012-10-14 01:10:04	VR2W-112613	A69-1601-6500
2012-10-14 01:57:09	VR2W-112613	A69-1601-6500
2012-10-14 02:56:26	VR2W-112612	A69-1601-6500
2012-10-14 03:29:24	VR2W-112613	A69-1601-6500
2012-10-14 04:41:37	VR2W-112613	A69-1601-6500
2012-10-14 04:45:00	VR2W-112613	A69-1601-6500
2012-10-14 06:30:15	VR2W-112613	A69-1601-6500
2012-10-14 06:39:33	VR2W-112613	A69-1601-6500
2012-10-14 06:51:18	VR2W-112613	A69-1601-6500
2012-10-14 07:15:43	VR2W-112613	A69-1601-6500
2012-10-14 07:53:53	VR2W-112613	A69-1601-6500
2012-10-14 21:05:25	VR2W-112613	A69-1601-6500
2012-10-14 21:17:14	VR2W-112613	A69-1601-6500
2012-10-14 22:58:16	VR2W-112613	A69-1601-6500
2012-10-15 01:44:59	VR2W-112613	A69-1601-6500
2012-10-15 02:08:32	VR2W-112613	A69-1601-6500
2012-10-15 04:40:37	VR2W-112613	A69-1601-6500
2012-10-15 20:53:56	VR2W-112613	A69-1601-6500
2012-10-16 04:06:00	VR2W-112612	A69-1601-6500
2012-10-17 03:38:09	VR2W-112613	A69-1601-6500
2012-10-18 02:01:36	VR2W-112612	A69-1601-6500
2012-10-18 07:32:40	VR2W-112613	A69-1601-6500
2012-10-18 20:26:36	VR2W-112613	A69-1601-6500
2012-10-18 22:21:46	VR2W-112613	A69-1601-6500
2012-10-18 22:26:13	VR2W-112613	A69-1601-6500
2012-10-19 20:19:13	VR2W-112613	A69-1601-6500
2012-10-19 20:41:23	VR2W-112613	A69-1601-6500
2012-10-20 06:38:43	VR2W-112613	A69-1601-6500
2012-10-20 07:51:12	VR2W-112612	A69-1601-6500
2012-10-20 20:45:33	VR2W-112613	A69-1601-6500
2012-10-20 21:48:06	VR2W-112613	A69-1601-6500
2012-10-20 22:14:57	VR2W-112613	A69-1601-6500
2012-10-21 00:10:12	VR2W-112613	A69-1601-6500
2012-10-21 01:08:30	VR2W-112613	A69-1601-6500
2012-10-21 04:07:12	VR2W-112613	A69-1601-6500
2012-10-21 23:58:35	VR2W-112613	A69-1601-6500
2012-10-22 00:11:30	VR2W-112613	A69-1601-6500
2012-10-22 01:29:16	VR2W-112613	A69-1601-6500
2012-10-23 01:01:40	VR2W-112613	A69-1601-6500
2012-10-23 02:36:32	VR2W-112612	A69-1601-6500
2012-10-23 06:24:59	VR2W-112612	A69-1601-6500
2012-10-23 07:23:56	VR2W-112613	A69-1601-6500
2012-10-23 20:55:04	VR2W-112613	A69-1601-6500
2012-10-23 22:57:27	VR2W-112613	A69-1601-6500
2012-10-23 23:35:00	VR2W-112612	A69-1601-6500
2012-10-24 07:26:39	VR2W-112613	A69-1601-6500
2012-10-25 22:37:54	VR2W-112612	A69-1601-6500
2012-10-26 07:38:37	VR2W-112613	A69-1601-6500
2012-10-27 02:09:13	VR2W-112613	A69-1601-6500
2012-10-28 05:19:17	VR2W-112613	A69-1601-6500
2012-10-28 05:23:07	VR2W-112613	A69-1601-6500
2012-10-28 06:07:07	VR2W-112613	A69-1601-6500
2012-10-28 06:11:35	VR2W-112613	A69-1601-6500
2012-10-28 07:11:59	VR2W-112612	A69-1601-6500
2012-10-28 21:28:01	VR2W-112613	A69-1601-6500
2012-10-28 22:54:23	VR2W-112612	A69-1601-6500
2012-10-29 04:14:26	VR2W-112613	A69-1601-6500
2012-10-29 22:16:26	VR2W-112613	A69-1601-6500
2012-10-30 03:44:21	VR2W-112613	A69-1601-6500
2012-10-30 04:55:08	VR2W-112613	A69-1601-6500
2012-10-30 06:11:18	VR2W-112613	A69-1601-6500
2012-10-30 22:19:14	VR2W-112613	A69-1601-6500
2012-10-31 00:43:10	VR2W-112613	A69-1601-6500
2012-10-31 23:51:13	VR2W-112613	A69-1601-6500
2012-11-01 07:20:47	VR2W-112613	A69-1601-6500
2012-11-01 20:18:33	VR2W-112612	A69-1601-6500
2012-11-01 23:48:35	VR2W-112612	A69-1601-6500
2012-11-02 05:23:43	VR2W-112613	A69-1601-6500
2012-11-02 23:09:15	VR2W-112613	A69-1601-6500
2012-11-02 23:17:46	VR2W-112613	A69-1601-6500
2012-11-03 06:29:27	VR2W-112613	A69-1601-6500
2012-11-03 08:04:30	VR2W-112613	A69-1601-6500
2012-11-03 22:12:52	VR2W-112613	A69-1601-6500
2012-11-03 23:01:57	VR2W-112613	A69-1601-6500
2012-11-04 06:50:30	VR2W-112613	A69-1601-6500
2012-11-04 21:16:22	VR2W-112612	A69-1601-6500
2012-11-04 22:24:38	VR2W-112613	A69-1601-6500
2012-11-04 22:37:55	VR2W-112612	A69-1601-6500
2012-11-05 00:28:41	VR2W-112612	A69-1601-6500
2012-11-05 05:25:16	VR2W-112613	A69-1601-6500
2012-11-05 06:12:15	VR2W-112612	A69-1601-6500
2012-11-05 06:30:34	VR2W-112613	A69-1601-6500
2012-11-05 06:40:20	VR2W-112613	A69-1601-6500
2012-11-05 07:55:18	VR2W-112613	A69-1601-6500
2012-11-05 20:30:16	VR2W-112612	A69-1601-6500
2012-11-05 23:56:02	VR2W-112613	A69-1601-6500
2012-11-06 00:52:39	VR2W-112612	A69-1601-6500
2012-11-06 01:07:43	VR2W-112613	A69-1601-6500
2012-11-06 20:04:33	VR2W-112612	A69-1601-6500
2012-11-06 21:28:48	VR2W-112613	A69-1601-6500
2012-11-06 22:36:05	VR2W-112613	A69-1601-6500
2012-11-06 23:46:16	VR2W-112613	A69-1601-6500
2012-11-07 01:44:55	VR2W-112613	A69-1601-6500
2012-11-08 01:21:59	VR2W-112613	A69-1601-6500
2012-11-08 20:19:08	VR2W-112612	A69-1601-6500
2012-11-08 23:26:41	VR2W-112613	A69-1601-6500
2012-11-09 23:18:32	VR2W-112613	A69-1601-6500
2012-11-10 01:49:16	VR2W-112613	A69-1601-6500
2012-11-10 01:53:18	VR2W-112613	A69-1601-6500
2012-11-10 02:11:28	VR2W-112613	A69-1601-6500
2012-11-10 03:22:01	VR2W-112612	A69-1601-6500
2012-11-10 04:30:49	VR2W-112613	A69-1601-6500
2012-11-10 05:27:33	VR2W-112613	A69-1601-6500
2012-11-10 20:27:54	VR2W-112612	A69-1601-6500
2012-11-11 04:28:31	VR2W-112612	A69-1601-6500
2012-11-11 04:34:46	VR2W-112613	A69-1601-6500
2012-11-11 07:09:37	VR2W-112613	A69-1601-6500
2012-11-11 21:42:58	VR2W-112613	A69-1601-6500
2012-11-12 00:10:10	VR2W-112612	A69-1601-6500
2012-11-12 20:59:56	VR2W-112613	A69-1601-6500
2012-11-12 22:36:30	VR2W-112613	A69-1601-6500
2012-11-12 23:37:11	VR2W-112613	A69-1601-6500
2012-11-13 00:17:53	VR2W-112613	A69-1601-6500
2012-11-13 01:46:10	VR2W-112613	A69-1601-6500
2012-11-13 01:58:29	VR2W-112613	A69-1601-6500
2012-11-13 03:35:56	VR2W-112613	A69-1601-6500
2012-11-13 03:43:51	VR2W-112613	A69-1601-6500
2012-11-13 03:47:20	VR2W-112613	A69-1601-6500
2012-11-13 04:07:31	VR2W-112613	A69-1601-6500
2012-11-13 04:11:57	VR2W-112613	A69-1601-6500
2012-11-13 04:15:55	VR2W-112613	A69-1601-6500
2012-11-13 21:03:56	VR2W-112612	A69-1601-6500
2012-11-14 03:06:28	VR2W-112613	A69-1601-6500
2012-11-14 04:26:14	VR2W-112613	A69-1601-6500
2012-11-15 20:23:29	VR2W-112613	A69-1601-6500
2012-11-15 21:00:30	VR2W-112613	A69-1601-6500
2012-11-15 22:58:25	VR2W-112613	A69-1601-6500
2012-11-16 00:07:45	VR2W-112613	A69-1601-6500
2012-11-16 00:32:59	VR2W-112613	A69-1601-6500
2012-11-16 21:21:19	VR2W-112612	A69-1601-6500
2012-11-17 07:17:39	VR2W-112613	A69-1601-6500
2012-11-17 20:05:21	VR2W-112613	A69-1601-6500
2012-11-17 20:09:18	VR2W-112613	A69-1601-6500
2012-11-17 20:24:01	VR2W-112612	A69-1601-6500
2012-11-18 02:34:11	VR2W-112611	A69-1601-6500
2012-11-18 05:27:34	VR2W-112613	A69-1601-6500
2012-11-18 08:15:19	VR2W-112613	A69-1601-6500
2012-11-18 21:54:54	VR2W-112613	A69-1601-6500
2012-11-19 01:57:01	VR2W-112613	A69-1601-6500
2012-11-20 04:19:18	VR2W-112613	A69-1601-6500
2012-11-20 04:39:55	VR2W-112613	A69-1601-6500
2012-11-20 20:06:11	VR2W-112613	A69-1601-6500
2012-11-20 22:36:45	VR2W-112613	A69-1601-6500
2012-11-20 22:40:58	VR2W-112613	A69-1601-6500
2012-11-20 23:03:53	VR2W-112613	A69-1601-6500
2012-11-21 02:38:56	VR2W-112613	A69-1601-6500
2012-11-22 08:32:58	VR2W-112613	A69-1601-6500
2012-11-23 01:26:28	VR2W-112613	A69-1601-6500
2012-11-23 03:26:09	VR2W-112613	A69-1601-6500
2012-11-23 04:50:54	VR2W-112613	A69-1601-6500
2012-11-24 07:39:36	VR2W-112613	A69-1601-6500
2012-11-25 00:07:49	VR2W-112613	A69-1601-6500
2012-11-25 03:57:39	VR2W-112612	A69-1601-6500
2012-11-25 23:39:43	VR2W-112612	A69-1601-6500
2012-11-25 23:48:00	VR2W-112612	A69-1601-6500
2012-11-26 02:21:52	VR2W-112613	A69-1601-6500
2012-11-26 02:26:37	VR2W-112613	A69-1601-6500
2012-11-26 06:04:27	VR2W-112613	A69-1601-6500
2012-11-26 06:41:53	VR2W-112613	A69-1601-6500
2012-11-26 06:53:24	VR2W-112613	A69-1601-6500
2012-11-26 06:57:45	VR2W-112613	A69-1601-6500
2012-11-27 03:16:53	VR2W-112613	A69-1601-6500
2012-11-27 03:42:55	VR2W-112613	A69-1601-6500
2012-11-27 03:46:30	VR2W-112613	A69-1601-6500
2012-11-27 04:50:42	VR2W-112613	A69-1601-6500
2012-11-27 04:55:24	VR2W-112613	A69-1601-6500
2012-11-27 05:07:18	VR2W-112613	A69-1601-6500
2012-11-27 05:10:39	VR2W-112613	A69-1601-6500
2012-11-27 06:09:13	VR2W-112613	A69-1601-6500
2012-11-27 06:12:42	VR2W-112613	A69-1601-6500
2012-11-27 06:16:27	VR2W-112613	A69-1601-6500
2012-11-27 06:20:41	VR2W-112613	A69-1601-6500
2012-11-27 08:06:08	VR2W-112613	A69-1601-6500
2012-11-27 21:23:45	VR2W-112613	A69-1601-6500
2012-11-28 05:17:51	VR2W-112613	A69-1601-6500
2012-11-28 06:46:43	VR2W-112613	A69-1601-6500
2012-11-28 06:51:35	VR2W-112613	A69-1601-6500
2012-11-28 07:13:45	VR2W-112613	A69-1601-6500
2012-11-28 07:21:15	VR2W-112613	A69-1601-6500
2012-11-28 07:32:48	VR2W-112613	A69-1601-6500
2012-11-28 07:36:28	VR2W-112613	A69-1601-6500
2012-11-28 07:39:22	VR2W-112612	A69-1601-6500
2012-11-28 07:43:53	VR2W-112613	A69-1601-6500
2012-11-28 07:47:16	VR2W-112613	A69-1601-6500
2012-11-28 08:31:25	VR2W-112613	A69-1601-6500
2012-11-28 20:12:26	VR2W-112613	A69-1601-6500
2012-11-29 06:26:23	VR2W-112613	A69-1601-6500
2012-11-29 06:30:12	VR2W-112613	A69-1601-6500
2012-11-29 06:57:57	VR2W-112613	A69-1601-6500
2012-11-30 04:43:03	VR2W-112613	A69-1601-6500
2012-11-30 06:46:36	VR2W-112613	A69-1601-6500
2012-11-30 07:09:56	VR2W-112613	A69-1601-6500
2012-12-01 07:07:59	VR2W-112613	A69-1601-6500
2012-12-03 02:58:45	VR2W-112613	A69-1601-6500
2012-12-03 03:53:33	VR2W-112613	A69-1601-6500
2012-12-04 00:58:36	VR2W-112613	A69-1601-6500
2012-12-04 06:26:06	VR2W-112613	A69-1601-6500
2012-12-04 06:30:01	VR2W-112613	A69-1601-6500
2012-12-04 23:38:22	VR2W-112613	A69-1601-6500
2012-12-06 05:36:42	VR2W-112613	A69-1601-6500
2012-12-06 20:39:43	VR2W-112613	A69-1601-6500
2012-12-07 04:14:50	VR2W-112613	A69-1601-6500
2012-12-07 06:03:35	VR2W-112613	A69-1601-6500
2012-12-07 07:27:05	VR2W-112613	A69-1601-6500
2012-12-07 07:41:07	VR2W-112613	A69-1601-6500
2012-12-07 07:48:22	VR2W-112613	A69-1601-6500
2012-12-07 08:07:05	VR2W-112613	A69-1601-6500
2012-12-07 22:23:47	VR2W-112613	A69-1601-6500
2012-12-08 22:54:24	VR2W-112613	A69-1601-6500
2012-12-09 00:28:16	VR2W-112612	A69-1601-6500
2012-12-09 07:53:45	VR2W-112613	A69-1601-6500
2012-12-09 08:37:08	VR2W-112613	A69-1601-6500
2012-12-09 22:30:58	VR2W-112612	A69-1601-6500
2012-12-10 07:54:00	VR2W-112613	A69-1601-6500
2012-12-11 01:27:55	VR2W-112613	A69-1601-6500
2012-12-11 04:21:05	VR2W-112613	A69-1601-6500
2012-12-12 02:06:58	VR2W-112613	A69-1601-6500
2012-12-12 02:58:03	VR2W-112613	A69-1601-6500
2012-12-12 21:43:56	VR2W-112613	A69-1601-6500
2012-12-12 22:00:28	VR2W-112613	A69-1601-6500
2012-12-13 01:00:45	VR2W-112613	A69-1601-6500
2012-12-13 07:39:11	VR2W-112613	A69-1601-6500
2012-12-13 23:56:15	VR2W-112612	A69-1601-6500
2012-12-14 02:11:11	VR2W-112613	A69-1601-6500
2012-12-14 02:47:35	VR2W-112612	A69-1601-6500
2012-12-14 04:49:43	VR2W-112613	A69-1601-6500
2012-12-14 21:45:32	VR2W-112613	A69-1601-6500
2012-12-15 06:45:21	VR2W-112613	A69-1601-6500
2012-12-15 08:04:12	VR2W-112613	A69-1601-6500
2012-12-15 08:12:03	VR2W-112613	A69-1601-6500
2012-12-15 08:15:28	VR2W-112613	A69-1601-6500
2012-12-15 20:38:45	VR2W-112613	A69-1601-6500
2012-12-15 20:40:33	VR2W-112612	A69-1601-6500
2012-12-15 23:37:27	VR2W-112613	A69-1601-6500
2012-12-16 02:43:50	VR2W-112613	A69-1601-6500
2012-12-16 05:50:20	VR2W-112613	A69-1601-6500
2012-12-16 05:54:49	VR2W-112612	A69-1601-6500
2012-12-16 21:40:36	VR2W-112613	A69-1601-6500
2012-12-17 04:54:27	VR2W-112613	A69-1601-6500
2012-12-17 05:11:59	VR2W-112613	A69-1601-6500
2012-12-17 06:12:26	VR2W-112613	A69-1601-6500
2012-12-17 06:33:00	VR2W-112613	A69-1601-6500
2012-12-17 07:18:46	VR2W-112613	A69-1601-6500
2012-12-17 07:41:44	VR2W-112613	A69-1601-6500
2012-12-17 20:03:06	VR2W-112613	A69-1601-6500
2012-12-17 20:12:10	VR2W-112613	A69-1601-6500
2012-12-17 20:32:43	VR2W-112613	A69-1601-6500
2012-12-18 00:01:36	VR2W-112613	A69-1601-6500
2012-12-18 03:43:30	VR2W-112613	A69-1601-6500
2012-12-18 04:22:56	VR2W-112612	A69-1601-6500
2012-12-18 07:39:22	VR2W-112613	A69-1601-6500
2012-12-18 07:43:42	VR2W-112613	A69-1601-6500
2012-12-18 22:50:49	VR2W-112613	A69-1601-6500
2012-12-19 04:59:47	VR2W-112613	A69-1601-6500
2012-12-19 08:42:56	VR2W-112613	A69-1601-6500
2012-12-19 20:17:46	VR2W-112612	A69-1601-6500
2012-12-19 20:18:43	VR2W-112613	A69-1601-6500
2012-12-19 21:13:19	VR2W-112613	A69-1601-6500
2012-12-19 23:34:23	VR2W-112613	A69-1601-6500
2012-12-20 01:33:19	VR2W-112613	A69-1601-6500
2012-12-20 01:37:09	VR2W-112613	A69-1601-6500
2012-12-20 05:49:38	VR2W-112613	A69-1601-6500
2012-12-20 06:37:42	VR2W-112613	A69-1601-6500
2012-12-20 08:13:16	VR2W-112613	A69-1601-6500
2012-12-20 21:16:54	VR2W-112613	A69-1601-6500
2012-12-21 00:28:04	VR2W-112613	A69-1601-6500
2012-12-21 02:14:41	VR2W-112613	A69-1601-6500
2012-12-22 03:32:04	VR2W-112613	A69-1601-6500
2012-12-22 03:39:29	VR2W-112612	A69-1601-6500
2012-12-22 07:48:37	VR2W-112613	A69-1601-6500
2012-12-22 08:31:56	VR2W-112613	A69-1601-6500
2012-12-22 08:44:54	VR2W-112613	A69-1601-6500
2012-12-22 22:13:55	VR2W-112613	A69-1601-6500
2012-12-23 01:10:53	VR2W-112613	A69-1601-6500
2012-12-23 03:18:22	VR2W-112613	A69-1601-6500
2012-12-23 03:34:07	VR2W-112613	A69-1601-6500
2012-12-23 06:49:35	VR2W-112613	A69-1601-6500
2012-12-23 06:53:31	VR2W-112613	A69-1601-6500
2012-12-24 20:05:17	VR2W-112613	A69-1601-6500
2012-12-24 20:44:36	VR2W-112613	A69-1601-6500
2012-12-25 20:11:30	VR2W-112613	A69-1601-6500
2012-12-26 20:13:01	VR2W-112613	A69-1601-6500
2012-12-26 21:23:28	VR2W-112613	A69-1601-6500
2012-12-26 21:45:42	VR2W-112613	A69-1601-6500
2012-12-27 02:54:51	VR2W-112613	A69-1601-6500
2012-12-27 08:26:45	VR2W-112613	A69-1601-6500
2012-12-27 20:23:52	VR2W-112613	A69-1601-6500
2012-12-28 07:11:59	VR2W-112613	A69-1601-6500
2012-12-28 08:40:53	VR2W-112613	A69-1601-6500
2012-12-29 04:15:06	VR2W-112613	A69-1601-6500
2012-12-29 05:07:36	VR2W-112613	A69-1601-6500
2012-12-29 06:20:34	VR2W-112613	A69-1601-6500
2012-12-29 06:30:30	VR2W-112613	A69-1601-6500
2012-12-29 06:54:37	VR2W-112613	A69-1601-6500
2012-12-29 07:13:59	VR2W-112613	A69-1601-6500
2012-12-29 07:35:36	VR2W-112613	A69-1601-6500
2012-12-29 20:24:07	VR2W-112613	A69-1601-6500
2012-12-29 20:47:07	VR2W-112613	A69-1601-6500
2012-12-29 20:54:34	VR2W-112613	A69-1601-6500
2012-12-30 00:10:50	VR2W-112612	A69-1601-6500
2012-12-30 04:00:31	VR2W-112613	A69-1601-6500
2012-12-30 04:05:02	VR2W-112613	A69-1601-6500
2012-12-30 04:12:31	VR2W-112613	A69-1601-6500
2012-12-30 04:31:21	VR2W-112613	A69-1601-6500
2012-12-30 07:48:49	VR2W-112613	A69-1601-6500
2012-12-30 07:52:10	VR2W-112613	A69-1601-6500
2012-12-31 01:53:26	VR2W-112613	A69-1601-6500
2012-12-31 05:57:33	VR2W-112613	A69-1601-6500
2013-01-02 01:49:34	VR2W-112613	A69-1601-6500
2013-01-02 08:32:02	VR2W-112613	A69-1601-6500
2013-01-02 22:33:56	VR2W-112613	A69-1601-6500
2013-01-03 00:24:40	VR2W-112613	A69-1601-6500
2013-01-03 07:43:45	VR2W-112613	A69-1601-6500
2013-01-04 02:11:27	VR2W-112613	A69-1601-6500
2013-01-04 04:21:58	VR2W-112613	A69-1601-6500
2013-01-04 04:59:22	VR2W-112612	A69-1601-6500
2013-01-04 07:50:46	VR2W-112613	A69-1601-6500
2013-01-04 08:02:47	VR2W-112613	A69-1601-6500
2013-01-04 08:56:45	VR2W-112613	A69-1601-6500
2013-01-05 02:09:37	VR2W-112613	A69-1601-6500
2013-01-05 07:49:19	VR2W-112613	A69-1601-6500
2013-01-05 07:52:41	VR2W-112613	A69-1601-6500
2013-01-05 23:35:47	VR2W-112613	A69-1601-6500
2013-01-06 00:12:43	VR2W-112612	A69-1601-6500
2013-01-06 00:44:59	VR2W-112613	A69-1601-6500
2013-01-07 05:25:52	VR2W-112613	A69-1601-6500
2013-01-07 05:35:32	VR2W-112613	A69-1601-6500
2013-01-07 05:40:14	VR2W-112613	A69-1601-6500
2013-01-07 05:52:12	VR2W-112613	A69-1601-6500
2013-01-08 03:41:57	VR2W-112612	A69-1601-6500
2013-01-08 20:27:01	VR2W-112613	A69-1601-6500
2013-01-09 01:48:24	VR2W-112613	A69-1601-6500
2013-01-09 07:18:59	VR2W-112613	A69-1601-6500
2013-01-09 20:35:18	VR2W-112612	A69-1601-6500
2013-01-09 21:09:00	VR2W-112613	A69-1601-6500
2013-01-10 07:31:29	VR2W-112613	A69-1601-6500
2013-01-10 07:40:22	VR2W-112613	A69-1601-6500
2013-01-11 05:16:24	VR2W-112613	A69-1601-6500
2013-01-11 20:32:33	VR2W-112613	A69-1601-6500
2013-01-12 01:27:59	VR2W-112613	A69-1601-6500
2013-01-12 04:53:40	VR2W-112612	A69-1601-6500
2013-01-12 04:56:55	VR2W-112612	A69-1601-6500
2013-01-12 05:27:10	VR2W-112613	A69-1601-6500
2013-01-12 08:07:55	VR2W-112613	A69-1601-6500
2013-01-12 20:32:15	VR2W-112613	A69-1601-6500
2013-01-12 23:55:03	VR2W-112613	A69-1601-6500
2013-01-13 05:19:14	VR2W-112613	A69-1601-6500
2013-01-13 07:03:37	VR2W-112613	A69-1601-6500
2013-01-13 07:14:41	VR2W-112613	A69-1601-6500
2013-01-13 20:17:05	VR2W-112613	A69-1601-6500
2013-01-13 20:30:08	VR2W-112613	A69-1601-6500
2013-01-14 04:51:07	VR2W-112612	A69-1601-6500
2013-01-14 20:39:25	VR2W-112612	A69-1601-6500
2013-01-14 20:55:01	VR2W-112612	A69-1601-6500
2013-01-14 21:04:22	VR2W-112613	A69-1601-6500
2013-01-14 21:33:42	VR2W-112612	A69-1601-6500
2013-01-15 00:20:21	VR2W-112613	A69-1601-6500
2013-01-15 00:33:08	VR2W-112613	A69-1601-6500
2013-01-15 01:59:57	VR2W-112613	A69-1601-6500
2013-01-15 07:51:23	VR2W-112613	A69-1601-6500
2013-01-15 07:57:54	VR2W-112613	A69-1601-6500
2013-01-15 08:04:28	VR2W-112613	A69-1601-6500
2013-01-15 20:23:43	VR2W-112613	A69-1601-6500
2013-01-16 04:44:28	VR2W-112613	A69-1601-6500
2013-01-16 04:59:12	VR2W-112613	A69-1601-6500
2013-01-16 06:18:09	VR2W-112613	A69-1601-6500
2013-01-16 06:39:44	VR2W-112613	A69-1601-6500
2013-01-16 06:49:11	VR2W-112613	A69-1601-6500
2013-01-16 21:08:50	VR2W-112613	A69-1601-6500
2013-01-16 22:11:17	VR2W-112613	A69-1601-6500
2013-01-17 04:13:38	VR2W-112613	A69-1601-6500
2013-01-17 06:26:49	VR2W-112613	A69-1601-6500
2013-01-18 00:11:25	VR2W-112613	A69-1601-6500
2013-01-18 08:13:42	VR2W-112613	A69-1601-6500
2013-01-18 21:43:44	VR2W-112613	A69-1601-6500
2013-01-18 22:07:19	VR2W-112613	A69-1601-6500
2013-01-18 23:47:19	VR2W-112613	A69-1601-6500
2013-01-19 03:25:15	VR2W-112612	A69-1601-6500
2013-01-19 08:44:38	VR2W-112613	A69-1601-6500
2013-01-19 08:53:22	VR2W-112613	A69-1601-6500
2013-01-19 22:48:45	VR2W-112613	A69-1601-6500
2013-01-20 01:38:33	VR2W-112613	A69-1601-6500
2013-01-20 01:45:45	VR2W-112613	A69-1601-6500
2013-01-20 01:49:56	VR2W-112613	A69-1601-6500
2013-01-20 01:53:25	VR2W-112613	A69-1601-6500
2013-01-20 01:57:08	VR2W-112613	A69-1601-6500
2013-01-20 03:34:51	VR2W-112613	A69-1601-6500
2013-01-20 03:42:43	VR2W-112613	A69-1601-6500
2013-01-20 03:46:41	VR2W-112613	A69-1601-6500
2013-01-20 03:51:24	VR2W-112613	A69-1601-6500
2013-01-20 03:53:40	VR2W-112612	A69-1601-6500
2013-01-20 04:36:28	VR2W-112613	A69-1601-6500
2013-01-20 04:54:08	VR2W-112613	A69-1601-6500
2013-01-20 05:47:04	VR2W-112613	A69-1601-6500
2013-01-20 06:02:32	VR2W-112613	A69-1601-6500
2013-01-20 06:13:50	VR2W-112613	A69-1601-6500
2013-01-20 06:21:30	VR2W-112613	A69-1601-6500
2013-01-20 07:06:27	VR2W-112613	A69-1601-6500
2013-01-20 07:34:56	VR2W-112613	A69-1601-6500
2013-01-20 08:28:12	VR2W-112613	A69-1601-6500
2013-01-21 01:03:11	VR2W-112613	A69-1601-6500
2013-01-21 01:10:04	VR2W-112613	A69-1601-6500
2013-01-21 01:18:10	VR2W-112613	A69-1601-6500
2013-01-21 01:26:12	VR2W-112613	A69-1601-6500
2013-01-21 01:38:39	VR2W-112613	A69-1601-6500
2013-01-21 01:43:21	VR2W-112613	A69-1601-6500
2013-01-21 01:47:51	VR2W-112613	A69-1601-6500
2013-01-21 01:51:57	VR2W-112613	A69-1601-6500
2013-01-21 01:55:15	VR2W-112613	A69-1601-6500
2013-01-21 01:58:37	VR2W-112613	A69-1601-6500
2013-01-21 02:02:05	VR2W-112613	A69-1601-6500
2013-01-21 02:05:48	VR2W-112613	A69-1601-6500
2013-01-21 02:10:00	VR2W-112613	A69-1601-6500
2013-01-21 06:45:11	VR2W-112613	A69-1601-6500
2013-01-21 06:52:32	VR2W-112613	A69-1601-6500
2013-01-21 06:56:56	VR2W-112613	A69-1601-6500
2013-01-21 07:13:11	VR2W-112613	A69-1601-6500
2013-01-21 07:17:04	VR2W-112613	A69-1601-6500
2013-01-21 07:21:35	VR2W-112613	A69-1601-6500
2013-01-21 07:55:24	VR2W-112613	A69-1601-6500
2013-01-21 08:07:28	VR2W-112613	A69-1601-6500
2013-01-21 22:18:40	VR2W-112613	A69-1601-6500
2013-01-22 04:37:06	VR2W-112612	A69-1601-6500
2013-01-22 07:22:01	VR2W-112612	A69-1601-6500
2013-01-22 08:18:28	VR2W-112612	A69-1601-6500
2013-01-22 22:41:47	VR2W-112613	A69-1601-6500
2013-01-22 22:46:10	VR2W-112613	A69-1601-6500
2013-01-22 22:50:01	VR2W-112613	A69-1601-6500
2013-01-22 22:54:29	VR2W-112613	A69-1601-6500
2013-01-22 22:58:30	VR2W-112613	A69-1601-6500
2013-01-22 23:03:18	VR2W-112613	A69-1601-6500
2013-01-22 23:08:01	VR2W-112613	A69-1601-6500
2013-01-22 23:12:33	VR2W-112613	A69-1601-6500
2013-01-22 23:16:43	VR2W-112613	A69-1601-6500
2013-01-22 23:20:08	VR2W-112613	A69-1601-6500
2013-01-22 23:23:43	VR2W-112613	A69-1601-6500
2013-01-23 00:45:02	VR2W-112613	A69-1601-6500
2013-01-23 21:34:58	VR2W-112613	A69-1601-6500
2013-01-24 00:10:52	VR2W-112612	A69-1601-6500
2013-01-24 00:42:42	VR2W-112613	A69-1601-6500
2013-01-24 02:53:09	VR2W-112613	A69-1601-6500
2013-01-24 20:22:49	VR2W-112613	A69-1601-6500
2013-01-25 02:07:31	VR2W-112613	A69-1601-6500
2013-01-25 06:19:04	VR2W-112613	A69-1601-6500
2013-01-25 08:25:24	VR2W-112613	A69-1601-6500
2013-01-25 20:41:29	VR2W-112613	A69-1601-6500
2013-01-26 00:28:29	VR2W-112613	A69-1601-6500
2013-01-26 00:41:49	VR2W-112612	A69-1601-6500
2013-01-26 08:31:45	VR2W-112612	A69-1601-6500
2013-01-26 20:48:30	VR2W-112612	A69-1601-6500
2013-01-26 22:11:31	VR2W-112613	A69-1601-6500
2013-01-27 01:46:01	VR2W-112613	A69-1601-6500
2013-01-27 03:40:59	VR2W-112613	A69-1601-6500
2013-01-27 05:43:53	VR2W-112613	A69-1601-6500
2013-01-27 05:48:19	VR2W-112613	A69-1601-6500
2013-01-27 06:46:23	VR2W-112612	A69-1601-6500
2013-01-27 07:19:10	VR2W-112613	A69-1601-6500
2013-01-27 21:32:03	VR2W-112613	A69-1601-6500
2013-01-28 00:39:37	VR2W-112612	A69-1601-6500
2013-01-28 01:12:25	VR2W-112613	A69-1601-6500
2013-01-28 02:56:09	VR2W-112612	A69-1601-6500
2013-01-28 03:25:17	VR2W-112613	A69-1601-6500
2013-01-28 04:05:29	VR2W-112612	A69-1601-6500
2013-01-28 04:07:21	VR2W-112613	A69-1601-6500
2013-01-28 04:32:37	VR2W-112613	A69-1601-6500
2013-01-28 08:07:03	VR2W-112613	A69-1601-6500
2013-01-28 09:04:13	VR2W-112613	A69-1601-6500
2013-01-30 21:00:13	VR2W-112612	A69-1601-6500
2013-01-30 23:27:37	VR2W-112612	A69-1601-6500
2013-01-31 01:48:21	VR2W-112612	A69-1601-6500
2013-01-31 22:17:52	VR2W-112613	A69-1601-6500
2013-02-01 00:16:38	VR2W-112612	A69-1601-6500
2013-02-01 02:53:04	VR2W-112612	A69-1601-6500
2013-02-01 05:44:37	VR2W-112613	A69-1601-6500
2013-02-01 05:52:13	VR2W-112613	A69-1601-6500
2013-02-01 06:01:32	VR2W-112613	A69-1601-6500
2013-02-01 06:30:16	VR2W-112613	A69-1601-6500
2013-02-01 08:05:05	VR2W-112613	A69-1601-6500
2013-02-01 20:57:34	VR2W-112613	A69-1601-6500
2013-02-01 21:25:18	VR2W-112612	A69-1601-6500
2013-02-01 22:54:43	VR2W-112612	A69-1601-6500
2013-02-02 02:15:41	VR2W-112612	A69-1601-6500
2013-02-02 04:22:34	VR2W-112613	A69-1601-6500
2013-02-02 06:09:09	VR2W-112612	A69-1601-6500
2013-02-02 08:22:56	VR2W-112613	A69-1601-6500
2013-02-03 04:54:41	VR2W-112613	A69-1601-6500
2013-02-03 21:50:22	VR2W-112612	A69-1601-6500
2013-02-03 22:51:06	VR2W-112613	A69-1601-6500
2013-02-03 23:02:35	VR2W-112612	A69-1601-6500
2013-02-04 02:33:33	VR2W-112613	A69-1601-6500
2013-02-04 20:47:49	VR2W-112613	A69-1601-6500
2013-02-05 03:18:51	VR2W-112612	A69-1601-6500
2013-02-05 06:50:58	VR2W-112613	A69-1601-6500
2013-02-05 07:22:25	VR2W-112613	A69-1601-6500
2013-02-05 08:48:06	VR2W-112613	A69-1601-6500
2013-02-05 23:00:00	VR2W-112612	A69-1601-6500
2013-02-05 23:53:37	VR2W-112613	A69-1601-6500
2013-02-06 02:21:24	VR2W-112613	A69-1601-6500
2013-02-06 03:11:18	VR2W-112612	A69-1601-6500
2013-02-06 03:37:55	VR2W-112613	A69-1601-6500
2013-02-06 06:46:20	VR2W-112613	A69-1601-6500
2013-02-06 15:33:27	VR2W-112613	A69-1601-6500
2013-02-06 20:47:04	VR2W-112612	A69-1601-6500
2013-02-06 21:28:32	VR2W-112613	A69-1601-6500
2013-02-07 02:52:11	VR2W-112612	A69-1601-6500
2013-02-07 04:31:07	VR2W-112612	A69-1601-6500
2013-02-07 14:24:31	VR2W-112613	A69-1601-6500
2013-02-07 16:14:37	VR2W-112613	A69-1601-6500
2013-02-07 21:28:10	VR2W-112613	A69-1601-6500
2013-02-07 22:39:36	VR2W-112613	A69-1601-6500
2013-02-08 00:57:43	VR2W-112612	A69-1601-6500
2013-02-08 04:44:01	VR2W-112613	A69-1601-6500
2013-02-08 05:43:50	VR2W-112613	A69-1601-6500
2013-02-08 07:07:20	VR2W-112613	A69-1601-6500
2013-02-08 08:44:55	VR2W-112613	A69-1601-6500
2013-02-08 17:50:18	VR2W-112613	A69-1601-6500
2013-02-08 20:41:03	VR2W-112613	A69-1601-6500
2013-02-08 23:13:42	VR2W-112612	A69-1601-6500
2013-02-09 03:10:54	VR2W-112612	A69-1601-6500
2013-02-09 04:01:44	VR2W-112613	A69-1601-6500
2013-02-09 04:49:46	VR2W-112613	A69-1601-6500
2013-02-09 04:59:38	VR2W-112612	A69-1601-6500
2013-02-09 05:56:14	VR2W-112613	A69-1601-6500
2013-02-09 15:35:40	VR2W-112613	A69-1601-6500
2013-02-09 15:39:03	VR2W-112613	A69-1601-6500
2013-02-09 17:05:26	VR2W-112613	A69-1601-6500
2013-02-09 17:24:33	VR2W-112613	A69-1601-6500
2013-02-09 17:27:54	VR2W-112613	A69-1601-6500
2013-02-09 17:59:26	VR2W-112613	A69-1601-6500
2013-02-10 05:38:09	VR2W-112612	A69-1601-6500
2013-02-10 16:53:25	VR2W-112613	A69-1601-6500
2013-02-10 21:07:26	VR2W-112613	A69-1601-6500
2013-02-11 02:09:30	VR2W-112613	A69-1601-6500
