# Supplementary material for: Simulated Macro-Algal Outbreak Triggers a Large-Scale Response on Coral Reefs
Source: PLoS One. 2015 Jul 14;10(7):e0132895. doi: 10.1371/journal.pone.0132895 (PMC4501832; doi:10.1371/journal.pone.0132895)
Supplement: S1 Dataset — Data has been separated into three sub-folders; video data, visual transect data and individual fishes’ acoustic detection data. (ZIP) [file pone.0132895.s001.zip › Raw Data/Spatial/Siganid/6501MSV.csv]

Date and Time (UTC)	Receiver	Transmitter	Transmitter Name	Transmitter Serial	Sensor Value	Sensor Unit	Station Name	Latitude	Longitude
2012-09-11 23:45:26	VR2W-112611	A69-1601-6501
2012-09-12 00:21:55	VR2W-112613	A69-1601-6501
2012-09-12 00:25:29	VR2W-112613	A69-1601-6501
2012-09-12 00:29:38	VR2W-112612	A69-1601-6501
2012-09-12 00:38:13	VR2W-112613	A69-1601-6501
2012-09-12 00:50:46	VR2W-112613	A69-1601-6501
2012-09-12 00:55:36	VR2W-112613	A69-1601-6501
2012-09-12 01:01:03	VR2W-112612	A69-1601-6501
2012-09-12 01:09:37	VR2W-112613	A69-1601-6501
2012-09-12 01:17:11	VR2W-112613	A69-1601-6501
2012-09-12 01:38:31	VR2W-112613	A69-1601-6501
2012-09-12 01:46:45	VR2W-112613	A69-1601-6501
2012-09-12 01:50:42	VR2W-112613	A69-1601-6501
2012-09-12 01:55:22	VR2W-112613	A69-1601-6501
2012-09-12 01:59:49	VR2W-112613	A69-1601-6501
2012-09-12 02:03:50	VR2W-112613	A69-1601-6501
2012-09-12 02:08:38	VR2W-112613	A69-1601-6501
2012-09-12 02:13:22	VR2W-112613	A69-1601-6501
2012-09-12 02:17:56	VR2W-112613	A69-1601-6501
2012-09-12 02:22:12	VR2W-112613	A69-1601-6501
2012-09-12 02:25:50	VR2W-112613	A69-1601-6501
2012-09-12 02:34:45	VR2W-112613	A69-1601-6501
2012-09-12 02:39:36	VR2W-112613	A69-1601-6501
2012-09-12 02:44:24	VR2W-112613	A69-1601-6501
2012-09-12 02:53:42	VR2W-112613	A69-1601-6501
2012-09-12 02:57:57	VR2W-112613	A69-1601-6501
2012-09-12 03:05:33	VR2W-112613	A69-1601-6501
2012-09-12 03:10:19	VR2W-112613	A69-1601-6501
2012-09-12 03:19:19	VR2W-112613	A69-1601-6501
2012-09-12 03:34:27	VR2W-112611	A69-1601-6501
2012-09-12 03:35:02	VR2W-112613	A69-1601-6501
2012-09-12 03:38:22	VR2W-112613	A69-1601-6501
2012-09-12 03:41:48	VR2W-112613	A69-1601-6501
2012-09-12 03:45:27	VR2W-112613	A69-1601-6501
2012-09-12 03:49:31	VR2W-112613	A69-1601-6501
2012-09-12 03:52:45	VR2W-112613	A69-1601-6501
2012-09-12 04:02:40	VR2W-112613	A69-1601-6501
2012-09-12 04:06:09	VR2W-112613	A69-1601-6501
2012-09-12 04:09:54	VR2W-112613	A69-1601-6501
2012-09-12 04:14:10	VR2W-112613	A69-1601-6501
2012-09-12 04:17:49	VR2W-112613	A69-1601-6501
2012-09-12 04:21:54	VR2W-112613	A69-1601-6501
2012-09-12 04:28:28	VR2W-112613	A69-1601-6501
2012-09-12 04:31:52	VR2W-112613	A69-1601-6501
2012-09-12 04:35:25	VR2W-112613	A69-1601-6501
2012-09-12 04:39:18	VR2W-112613	A69-1601-6501
2012-09-12 04:47:59	VR2W-112613	A69-1601-6501
2012-09-12 04:51:26	VR2W-112613	A69-1601-6501
2012-09-12 04:55:06	VR2W-112613	A69-1601-6501
2012-09-12 04:59:12	VR2W-112613	A69-1601-6501
2012-09-12 05:05:53	VR2W-112613	A69-1601-6501
2012-09-12 05:17:46	VR2W-112613	A69-1601-6501
2012-09-12 05:25:08	VR2W-112613	A69-1601-6501
2012-09-12 05:39:40	VR2W-112613	A69-1601-6501
2012-09-12 05:42:58	VR2W-112613	A69-1601-6501
2012-09-12 05:49:51	VR2W-112613	A69-1601-6501
2012-09-12 05:58:01	VR2W-112613	A69-1601-6501
2012-09-12 06:21:27	VR2W-112613	A69-1601-6501
2012-09-12 06:26:04	VR2W-112613	A69-1601-6501
2012-09-12 06:42:41	VR2W-112613	A69-1601-6501
2012-09-12 06:47:27	VR2W-112613	A69-1601-6501
2012-09-12 06:56:02	VR2W-112612	A69-1601-6501
2012-09-12 06:56:25	VR2W-112613	A69-1601-6501
2012-09-12 06:59:57	VR2W-112612	A69-1601-6501
2012-09-12 07:04:33	VR2W-112612	A69-1601-6501
2012-09-12 07:08:52	VR2W-112612	A69-1601-6501
2012-09-12 07:12:35	VR2W-112612	A69-1601-6501
2012-09-12 07:16:48	VR2W-112612	A69-1601-6501
2012-09-12 07:37:22	VR2W-112613	A69-1601-6501
2012-09-12 07:48:52	VR2W-112613	A69-1601-6501
2012-09-12 14:56:17	VR2W-112613	A69-1601-6501
2012-09-12 15:17:13	VR2W-112613	A69-1601-6501
2012-09-12 15:43:30	VR2W-112613	A69-1601-6501
2012-09-12 15:56:33	VR2W-112613	A69-1601-6501
2012-09-12 16:27:44	VR2W-112613	A69-1601-6501
2012-09-12 16:52:14	VR2W-112613	A69-1601-6501
2012-09-12 17:00:50	VR2W-112613	A69-1601-6501
2012-09-12 17:09:16	VR2W-112613	A69-1601-6501
2012-09-12 18:36:13	VR2W-112613	A69-1601-6501
2012-09-12 19:13:08	VR2W-112613	A69-1601-6501
2012-09-12 19:24:46	VR2W-112613	A69-1601-6501
2012-09-12 20:51:27	VR2W-112613	A69-1601-6501
2012-09-12 21:12:20	VR2W-112613	A69-1601-6501
2012-09-12 21:16:41	VR2W-112613	A69-1601-6501
2012-09-12 21:36:54	VR2W-112613	A69-1601-6501
2012-09-12 21:41:28	VR2W-112613	A69-1601-6501
2012-09-12 21:45:41	VR2W-112613	A69-1601-6501
2012-09-12 21:49:15	VR2W-112613	A69-1601-6501
2012-09-12 22:22:24	VR2W-112613	A69-1601-6501
2012-09-12 22:27:00	VR2W-112613	A69-1601-6501
2012-09-12 22:31:20	VR2W-112613	A69-1601-6501
2012-09-12 22:35:06	VR2W-112613	A69-1601-6501
2012-09-12 22:39:24	VR2W-112613	A69-1601-6501
2012-09-12 22:43:07	VR2W-112613	A69-1601-6501
2012-09-12 22:47:19	VR2W-112613	A69-1601-6501
2012-09-12 22:50:51	VR2W-112613	A69-1601-6501
2012-09-12 22:54:42	VR2W-112613	A69-1601-6501
2012-09-12 22:59:10	VR2W-112613	A69-1601-6501
2012-09-12 23:03:13	VR2W-112613	A69-1601-6501
2012-09-12 23:08:05	VR2W-112613	A69-1601-6501
2012-09-12 23:12:56	VR2W-112613	A69-1601-6501
2012-09-12 23:17:44	VR2W-112613	A69-1601-6501
2012-09-12 23:26:59	VR2W-112613	A69-1601-6501
2012-09-12 23:38:28	VR2W-112613	A69-1601-6501
2012-09-12 23:54:40	VR2W-112613	A69-1601-6501
2012-09-13 00:10:16	VR2W-112613	A69-1601-6501
2012-09-13 00:13:56	VR2W-112613	A69-1601-6501
2012-09-13 00:18:03	VR2W-112613	A69-1601-6501
2012-09-13 00:21:25	VR2W-112613	A69-1601-6501
2012-09-13 00:49:38	VR2W-112613	A69-1601-6501
2012-09-13 01:08:49	VR2W-112613	A69-1601-6501
2012-09-13 01:12:42	VR2W-112613	A69-1601-6501
2012-09-13 01:17:12	VR2W-112613	A69-1601-6501
2012-09-13 01:21:21	VR2W-112613	A69-1601-6501
2012-09-13 01:24:44	VR2W-112613	A69-1601-6501
2012-09-13 01:28:17	VR2W-112613	A69-1601-6501
2012-09-13 01:32:10	VR2W-112613	A69-1601-6501
2012-09-13 01:36:43	VR2W-112613	A69-1601-6501
2012-09-13 01:44:25	VR2W-112613	A69-1601-6501
2012-09-13 01:56:15	VR2W-112613	A69-1601-6501
2012-09-13 02:00:32	VR2W-112613	A69-1601-6501
2012-09-13 02:04:11	VR2W-112613	A69-1601-6501
2012-09-13 02:08:18	VR2W-112613	A69-1601-6501
2012-09-13 02:11:37	VR2W-112613	A69-1601-6501
2012-09-13 02:15:02	VR2W-112613	A69-1601-6501
2012-09-13 02:18:39	VR2W-112613	A69-1601-6501
2012-09-13 02:32:06	VR2W-112613	A69-1601-6501
2012-09-13 02:36:34	VR2W-112613	A69-1601-6501
2012-09-13 02:40:01	VR2W-112611	A69-1601-6501
2012-09-13 02:40:36	VR2W-112613	A69-1601-6501
2012-09-13 02:45:26	VR2W-112613	A69-1601-6501
2012-09-13 02:50:14	VR2W-112613	A69-1601-6501
2012-09-13 02:54:56	VR2W-112613	A69-1601-6501
2012-09-13 03:03:36	VR2W-112613	A69-1601-6501
2012-09-13 03:07:01	VR2W-112613	A69-1601-6501
2012-09-13 03:10:38	VR2W-112613	A69-1601-6501
2012-09-13 03:14:37	VR2W-112613	A69-1601-6501
2012-09-13 03:19:22	VR2W-112613	A69-1601-6501
2012-09-13 03:28:18	VR2W-112613	A69-1601-6501
2012-09-13 03:32:04	VR2W-112613	A69-1601-6501
2012-09-13 03:36:22	VR2W-112613	A69-1601-6501
2012-09-13 03:40:06	VR2W-112613	A69-1601-6501
2012-09-13 03:47:54	VR2W-112613	A69-1601-6501
2012-09-13 03:51:48	VR2W-112613	A69-1601-6501
2012-09-13 03:56:23	VR2W-112613	A69-1601-6501
2012-09-13 04:00:41	VR2W-112613	A69-1601-6501
2012-09-13 04:04:22	VR2W-112613	A69-1601-6501
2012-09-13 04:08:31	VR2W-112613	A69-1601-6501
2012-09-13 04:11:56	VR2W-112613	A69-1601-6501
2012-09-13 04:14:56	VR2W-112611	A69-1601-6501
2012-09-13 04:15:31	VR2W-112613	A69-1601-6501
2012-09-13 04:32:52	VR2W-112613	A69-1601-6501
2012-09-13 04:48:42	VR2W-112613	A69-1601-6501
2012-09-13 04:53:23	VR2W-112613	A69-1601-6501
2012-09-13 04:57:53	VR2W-112613	A69-1601-6501
2012-09-13 05:19:47	VR2W-112613	A69-1601-6501
2012-09-13 05:23:06	VR2W-112613	A69-1601-6501
2012-09-13 05:26:30	VR2W-112613	A69-1601-6501
2012-09-13 05:38:43	VR2W-112613	A69-1601-6501
2012-09-13 05:43:10	VR2W-112613	A69-1601-6501
2012-09-13 05:52:04	VR2W-112613	A69-1601-6501
2012-09-13 06:01:37	VR2W-112613	A69-1601-6501
2012-09-13 06:10:28	VR2W-112613	A69-1601-6501
2012-09-13 06:18:14	VR2W-112613	A69-1601-6501
2012-09-13 06:21:34	VR2W-112613	A69-1601-6501
2012-09-13 06:24:58	VR2W-112613	A69-1601-6501
2012-09-13 06:32:34	VR2W-112613	A69-1601-6501
2012-09-13 06:49:49	VR2W-112613	A69-1601-6501
2012-09-13 06:57:14	VR2W-112613	A69-1601-6501
2012-09-13 07:12:54	VR2W-112613	A69-1601-6501
2012-09-13 07:21:33	VR2W-112613	A69-1601-6501
2012-09-13 07:36:40	VR2W-112613	A69-1601-6501
2012-09-13 07:45:15	VR2W-112613	A69-1601-6501
2012-09-13 08:02:42	VR2W-112613	A69-1601-6501
2012-09-13 08:23:19	VR2W-112613	A69-1601-6501
2012-09-13 11:07:40	VR2W-112613	A69-1601-6501
2012-09-13 14:48:09	VR2W-112613	A69-1601-6501
2012-09-13 16:13:43	VR2W-112613	A69-1601-6501
2012-09-13 17:02:38	VR2W-112613	A69-1601-6501
2012-09-13 17:06:15	VR2W-112613	A69-1601-6501
2012-09-13 17:14:59	VR2W-112613	A69-1601-6501
2012-09-13 17:59:24	VR2W-112613	A69-1601-6501
2012-09-13 20:59:04	VR2W-112613	A69-1601-6501
2012-09-13 21:03:44	VR2W-112613	A69-1601-6501
2012-09-13 21:21:50	VR2W-112613	A69-1601-6501
2012-09-13 21:26:29	VR2W-112613	A69-1601-6501
2012-09-13 21:30:55	VR2W-112613	A69-1601-6501
2012-09-13 21:34:54	VR2W-112613	A69-1601-6501
2012-09-13 21:39:46	VR2W-112612	A69-1601-6501
2012-09-13 22:23:36	VR2W-112613	A69-1601-6501
2012-09-13 22:32:42	VR2W-112613	A69-1601-6501
2012-09-13 22:41:25	VR2W-112613	A69-1601-6501
2012-09-13 22:46:01	VR2W-112613	A69-1601-6501
2012-09-13 22:50:19	VR2W-112613	A69-1601-6501
2012-09-13 22:54:03	VR2W-112613	A69-1601-6501
2012-09-13 22:58:17	VR2W-112613	A69-1601-6501
2012-09-13 23:01:51	VR2W-112613	A69-1601-6501
2012-09-13 23:05:47	VR2W-112613	A69-1601-6501
2012-09-13 23:14:46	VR2W-112613	A69-1601-6501
2012-09-13 23:18:36	VR2W-112613	A69-1601-6501
2012-09-13 23:36:21	VR2W-112613	A69-1601-6501
2012-09-13 23:40:40	VR2W-112613	A69-1601-6501
2012-09-14 00:10:23	VR2W-112613	A69-1601-6501
2012-09-14 00:18:08	VR2W-112613	A69-1601-6501
2012-09-14 00:21:59	VR2W-112613	A69-1601-6501
2012-09-14 00:33:52	VR2W-112613	A69-1601-6501
2012-09-14 00:40:43	VR2W-112613	A69-1601-6501
2012-09-14 00:52:25	VR2W-112613	A69-1601-6501
2012-09-14 00:59:56	VR2W-112613	A69-1601-6501
2012-09-14 01:07:10	VR2W-112612	A69-1601-6501
2012-09-14 01:11:46	VR2W-112613	A69-1601-6501
2012-09-14 01:30:16	VR2W-112613	A69-1601-6501
2012-09-14 01:43:13	VR2W-112613	A69-1601-6501
2012-09-14 01:47:48	VR2W-112613	A69-1601-6501
2012-09-14 01:52:05	VR2W-112613	A69-1601-6501
2012-09-14 01:55:45	VR2W-112613	A69-1601-6501
2012-09-14 02:06:41	VR2W-112613	A69-1601-6501
2012-09-14 02:10:23	VR2W-112613	A69-1601-6501
2012-09-14 02:14:34	VR2W-112613	A69-1601-6501
2012-09-14 02:18:03	VR2W-112613	A69-1601-6501
2012-09-14 02:21:47	VR2W-112613	A69-1601-6501
2012-09-14 02:29:39	VR2W-112613	A69-1601-6501
2012-09-14 02:38:27	VR2W-112613	A69-1601-6501
2012-09-14 02:41:27	VR2W-112614	A69-1601-6501					Deep 0m
2012-09-14 02:43:08	VR2W-112613	A69-1601-6501
2012-09-14 02:58:14	VR2W-112613	A69-1601-6501
2012-09-14 03:08:48	VR2W-112613	A69-1601-6501
2012-09-14 03:34:09	VR2W-112613	A69-1601-6501
2012-09-14 03:37:46	VR2W-112613	A69-1601-6501
2012-09-14 03:46:30	VR2W-112613	A69-1601-6501
2012-09-14 03:51:08	VR2W-112613	A69-1601-6501
2012-09-14 03:55:30	VR2W-112613	A69-1601-6501
2012-09-14 03:59:21	VR2W-112613	A69-1601-6501
2012-09-14 04:03:49	VR2W-112613	A69-1601-6501
2012-09-14 04:07:52	VR2W-112613	A69-1601-6501
2012-09-14 04:21:57	VR2W-112614	A69-1601-6501					Deep 0m
2012-09-14 05:16:18	VR2W-112613	A69-1601-6501
2012-09-14 05:48:12	VR2W-112613	A69-1601-6501
2012-09-14 06:18:35	VR2W-112613	A69-1601-6501
2012-09-14 06:22:30	VR2W-112613	A69-1601-6501
2012-09-14 06:27:07	VR2W-112613	A69-1601-6501
2012-09-14 06:39:40	VR2W-112613	A69-1601-6501
2012-09-14 06:48:08	VR2W-112613	A69-1601-6501
2012-09-14 06:52:24	VR2W-112613	A69-1601-6501
2012-09-14 06:56:02	VR2W-112613	A69-1601-6501
2012-09-14 07:04:57	VR2W-112613	A69-1601-6501
2012-09-14 07:14:35	VR2W-112613	A69-1601-6501
2012-09-14 07:19:17	VR2W-112613	A69-1601-6501
2012-09-14 07:46:47	VR2W-112613	A69-1601-6501
2012-09-14 07:51:14	VR2W-112613	A69-1601-6501
2012-09-14 07:55:15	VR2W-112613	A69-1601-6501
2012-09-14 08:09:21	VR2W-112613	A69-1601-6501
2012-09-14 14:56:27	VR2W-112613	A69-1601-6501
2012-09-14 20:41:43	VR2W-112613	A69-1601-6501
2012-09-14 21:04:07	VR2W-112613	A69-1601-6501
2012-09-14 21:12:24	VR2W-112613	A69-1601-6501
2012-09-14 21:21:14	VR2W-112613	A69-1601-6501
2012-09-14 21:24:51	VR2W-112613	A69-1601-6501
2012-09-14 21:33:42	VR2W-112613	A69-1601-6501
2012-09-14 21:38:27	VR2W-112613	A69-1601-6501
2012-09-14 22:26:38	VR2W-112613	A69-1601-6501
2012-09-14 22:37:21	VR2W-112613	A69-1601-6501
2012-09-14 22:56:31	VR2W-112613	A69-1601-6501
2012-09-14 23:01:23	VR2W-112613	A69-1601-6501
2012-09-14 23:20:14	VR2W-112613	A69-1601-6501
2012-09-15 00:34:50	VR2W-112613	A69-1601-6501
2012-09-15 00:38:59	VR2W-112613	A69-1601-6501
2012-09-15 00:42:23	VR2W-112613	A69-1601-6501
2012-09-15 00:45:50	VR2W-112612	A69-1601-6501
2012-09-15 00:45:58	VR2W-112613	A69-1601-6501
2012-09-15 00:49:53	VR2W-112613	A69-1601-6501
2012-09-15 01:15:11	VR2W-112613	A69-1601-6501
2012-09-15 01:19:07	VR2W-112613	A69-1601-6501
2012-09-15 01:23:46	VR2W-112613	A69-1601-6501
2012-09-15 01:28:10	VR2W-112613	A69-1601-6501
2012-09-15 01:52:34	VR2W-112613	A69-1601-6501
2012-09-15 02:13:57	VR2W-112613	A69-1601-6501
2012-09-15 02:18:12	VR2W-112613	A69-1601-6501
2012-09-15 02:35:21	VR2W-112613	A69-1601-6501
2012-09-15 02:47:29	VR2W-112613	A69-1601-6501
2012-09-15 02:51:09	VR2W-112613	A69-1601-6501
2012-09-15 02:55:15	VR2W-112613	A69-1601-6501
2012-09-15 03:09:28	VR2W-112613	A69-1601-6501
2012-09-15 03:26:57	VR2W-112613	A69-1601-6501
2012-09-15 03:31:11	VR2W-112613	A69-1601-6501
2012-09-15 03:34:45	VR2W-112613	A69-1601-6501
2012-09-15 03:38:41	VR2W-112613	A69-1601-6501
2012-09-15 03:43:18	VR2W-112613	A69-1601-6501
2012-09-15 03:47:04	VR2W-112611	A69-1601-6501
2012-09-15 03:47:39	VR2W-112613	A69-1601-6501
2012-09-15 03:51:28	VR2W-112613	A69-1601-6501
2012-09-15 03:59:47	VR2W-112613	A69-1601-6501
2012-09-15 04:04:25	VR2W-112613	A69-1601-6501
2012-09-15 04:08:46	VR2W-112613	A69-1601-6501
2012-09-15 04:20:59	VR2W-112613	A69-1601-6501
2012-09-15 04:25:40	VR2W-112613	A69-1601-6501
2012-09-15 04:30:09	VR2W-112613	A69-1601-6501
2012-09-15 04:34:14	VR2W-112613	A69-1601-6501
2012-09-15 04:37:32	VR2W-112613	A69-1601-6501
2012-09-15 04:48:03	VR2W-112613	A69-1601-6501
2012-09-15 04:52:15	VR2W-112613	A69-1601-6501
2012-09-15 04:55:45	VR2W-112613	A69-1601-6501
2012-09-15 04:59:32	VR2W-112613	A69-1601-6501
2012-09-15 05:07:38	VR2W-112613	A69-1601-6501
2012-09-15 05:11:58	VR2W-112613	A69-1601-6501
2012-09-15 05:15:43	VR2W-112613	A69-1601-6501
2012-09-15 05:19:59	VR2W-112613	A69-1601-6501
2012-09-15 05:23:38	VR2W-112613	A69-1601-6501
2012-09-15 05:27:42	VR2W-112613	A69-1601-6501
2012-09-15 05:30:57	VR2W-112613	A69-1601-6501
2012-09-15 05:37:34	VR2W-112613	A69-1601-6501
2012-09-15 05:41:00	VR2W-112613	A69-1601-6501
2012-09-15 05:44:39	VR2W-112613	A69-1601-6501
2012-09-15 05:48:44	VR2W-112613	A69-1601-6501
2012-09-15 05:51:59	VR2W-112613	A69-1601-6501
2012-09-15 05:55:17	VR2W-112613	A69-1601-6501
2012-09-15 05:58:39	VR2W-112613	A69-1601-6501
2012-09-15 06:02:10	VR2W-112613	A69-1601-6501
2012-09-15 06:05:59	VR2W-112613	A69-1601-6501
2012-09-15 06:10:22	VR2W-112613	A69-1601-6501
2012-09-15 06:18:47	VR2W-112613	A69-1601-6501
2012-09-15 06:22:57	VR2W-112613	A69-1601-6501
2012-09-15 06:26:25	VR2W-112613	A69-1601-6501
2012-09-15 06:32:39	VR2W-112612	A69-1601-6501
2012-09-15 06:34:17	VR2W-112613	A69-1601-6501
2012-09-15 06:41:21	VR2W-112613	A69-1601-6501
2012-09-15 06:43:12	VR2W-112612	A69-1601-6501
2012-09-15 06:45:25	VR2W-112613	A69-1601-6501
2012-09-15 06:48:39	VR2W-112613	A69-1601-6501
2012-09-15 06:51:54	VR2W-112613	A69-1601-6501
2012-09-15 07:01:45	VR2W-112613	A69-1601-6501
2012-09-15 07:05:12	VR2W-112613	A69-1601-6501
2012-09-15 07:08:50	VR2W-112613	A69-1601-6501
2012-09-15 07:19:25	VR2W-112613	A69-1601-6501
2012-09-15 07:38:08	VR2W-112613	A69-1601-6501
2012-09-15 07:42:23	VR2W-112613	A69-1601-6501
2012-09-15 07:49:56	VR2W-112613	A69-1601-6501
2012-09-15 09:37:52	VR2W-112613	A69-1601-6501
2012-09-15 17:35:56	VR2W-112613	A69-1601-6501
2012-09-15 17:43:05	VR2W-112613	A69-1601-6501
2012-09-15 20:19:40	VR2W-112613	A69-1601-6501
2012-09-15 20:52:39	VR2W-112612	A69-1601-6501
2012-09-15 21:10:13	VR2W-112613	A69-1601-6501
2012-09-15 21:45:46	VR2W-112613	A69-1601-6501
2012-09-15 21:58:13	VR2W-112613	A69-1601-6501
2012-09-15 22:19:15	VR2W-112613	A69-1601-6501
2012-09-15 22:36:46	VR2W-112613	A69-1601-6501
2012-09-15 22:44:41	VR2W-112613	A69-1601-6501
2012-09-15 22:48:45	VR2W-112613	A69-1601-6501
2012-09-15 22:51:59	VR2W-112613	A69-1601-6501
2012-09-15 22:58:30	VR2W-112613	A69-1601-6501
2012-09-15 23:01:49	VR2W-112613	A69-1601-6501
2012-09-15 23:17:28	VR2W-112613	A69-1601-6501
2012-09-15 23:32:45	VR2W-112613	A69-1601-6501
2012-09-15 23:36:19	VR2W-112613	A69-1601-6501
2012-09-15 23:52:41	VR2W-112613	A69-1601-6501
2012-09-15 23:56:44	VR2W-112613	A69-1601-6501
2012-09-16 00:20:54	VR2W-112613	A69-1601-6501
2012-09-16 00:25:30	VR2W-112613	A69-1601-6501
2012-09-16 00:29:48	VR2W-112613	A69-1601-6501
2012-09-16 00:33:32	VR2W-112613	A69-1601-6501
2012-09-16 00:37:46	VR2W-112613	A69-1601-6501
2012-09-16 00:41:21	VR2W-112613	A69-1601-6501
2012-09-16 00:45:17	VR2W-112613	A69-1601-6501
2012-09-16 00:54:20	VR2W-112613	A69-1601-6501
2012-09-16 00:58:14	VR2W-112613	A69-1601-6501
2012-09-16 01:02:49	VR2W-112613	A69-1601-6501
2012-09-16 01:07:05	VR2W-112613	A69-1601-6501
2012-09-16 01:14:51	VR2W-112613	A69-1601-6501
2012-09-16 01:18:10	VR2W-112613	A69-1601-6501
2012-09-16 01:21:33	VR2W-112613	A69-1601-6501
2012-09-16 01:25:07	VR2W-112613	A69-1601-6501
2012-09-16 01:29:02	VR2W-112613	A69-1601-6501
2012-09-16 01:33:36	VR2W-112613	A69-1601-6501
2012-09-16 01:52:24	VR2W-112613	A69-1601-6501
2012-09-16 02:09:42	VR2W-112613	A69-1601-6501
2012-09-16 02:18:53	VR2W-112613	A69-1601-6501
2012-09-16 02:26:18	VR2W-112613	A69-1601-6501
2012-09-16 02:46:30	VR2W-112613	A69-1601-6501
2012-09-16 02:57:40	VR2W-112613	A69-1601-6501
2012-09-16 03:01:40	VR2W-112613	A69-1601-6501
2012-09-16 03:15:23	VR2W-112613	A69-1601-6501
2012-09-16 03:19:11	VR2W-112613	A69-1601-6501
2012-09-16 03:25:59	VR2W-112614	A69-1601-6501					Deep 0m
2012-09-16 03:39:56	VR2W-112613	A69-1601-6501
2012-09-16 03:48:47	VR2W-112613	A69-1601-6501
2012-09-16 03:53:33	VR2W-112613	A69-1601-6501
2012-09-16 03:58:12	VR2W-112613	A69-1601-6501
2012-09-16 04:06:34	VR2W-112613	A69-1601-6501
2012-09-16 04:15:43	VR2W-112613	A69-1601-6501
2012-09-16 04:19:46	VR2W-112613	A69-1601-6501
2012-09-16 04:24:38	VR2W-112613	A69-1601-6501
2012-09-16 04:34:18	VR2W-112613	A69-1601-6501
2012-09-16 04:39:04	VR2W-112613	A69-1601-6501
2012-09-16 04:43:41	VR2W-112613	A69-1601-6501
2012-09-16 04:51:54	VR2W-112613	A69-1601-6501
2012-09-16 04:55:46	VR2W-112611	A69-1601-6501
2012-09-16 04:56:21	VR2W-112613	A69-1601-6501
2012-09-16 05:00:23	VR2W-112613	A69-1601-6501
2012-09-16 05:22:22	VR2W-112611	A69-1601-6501
2012-09-16 06:00:23	VR2W-112613	A69-1601-6501
2012-09-16 06:03:32	VR2W-112614	A69-1601-6501					Deep 0m
2012-09-16 06:15:19	VR2W-112614	A69-1601-6501					Deep 0m
2012-09-16 06:19:17	VR2W-112614	A69-1601-6501					Deep 0m
2012-09-16 06:36:27	VR2W-112614	A69-1601-6501					Deep 0m
2012-09-16 06:54:20	VR2W-112614	A69-1601-6501					Deep 0m
2012-09-16 06:55:33	VR2W-112613	A69-1601-6501
2012-09-16 07:13:26	VR2W-112613	A69-1601-6501
2012-09-16 07:22:33	VR2W-112613	A69-1601-6501
2012-09-16 07:35:57	VR2W-112613	A69-1601-6501
2012-09-16 07:48:44	VR2W-112613	A69-1601-6501
2012-09-16 13:07:48	VR2W-112613	A69-1601-6501
2012-09-16 16:22:06	VR2W-112613	A69-1601-6501
2012-09-16 17:21:53	VR2W-112613	A69-1601-6501
2012-09-16 17:37:43	VR2W-112613	A69-1601-6501
2012-09-16 17:46:15	VR2W-112613	A69-1601-6501
2012-09-16 17:50:34	VR2W-112613	A69-1601-6501
2012-09-16 18:02:22	VR2W-112613	A69-1601-6501
2012-09-16 18:14:06	VR2W-112613	A69-1601-6501
2012-09-16 20:55:18	VR2W-112613	A69-1601-6501
2012-09-16 21:10:44	VR2W-112613	A69-1601-6501
2012-09-16 21:27:23	VR2W-112613	A69-1601-6501
2012-09-16 22:13:25	VR2W-112613	A69-1601-6501
2012-09-16 22:27:08	VR2W-112613	A69-1601-6501
2012-09-16 22:52:50	VR2W-112613	A69-1601-6501
2012-09-16 22:57:17	VR2W-112613	A69-1601-6501
2012-09-16 23:32:38	VR2W-112612	A69-1601-6501
2012-09-16 23:57:24	VR2W-112613	A69-1601-6501
2012-09-17 00:04:50	VR2W-112613	A69-1601-6501
2012-09-17 00:11:50	VR2W-112613	A69-1601-6501
2012-09-17 00:29:21	VR2W-112613	A69-1601-6501
2012-09-17 00:41:35	VR2W-112613	A69-1601-6501
2012-09-17 01:00:06	VR2W-112613	A69-1601-6501
2012-09-17 01:07:34	VR2W-112613	A69-1601-6501
2012-09-17 01:16:23	VR2W-112613	A69-1601-6501
2012-09-17 01:28:45	VR2W-112613	A69-1601-6501
2012-09-17 01:37:46	VR2W-112613	A69-1601-6501
2012-09-17 01:50:25	VR2W-112613	A69-1601-6501
2012-09-17 01:53:56	VR2W-112613	A69-1601-6501
2012-09-17 01:57:46	VR2W-112613	A69-1601-6501
2012-09-17 02:32:00	VR2W-112613	A69-1601-6501
2012-09-17 02:36:34	VR2W-112613	A69-1601-6501
2012-09-17 02:40:47	VR2W-112613	A69-1601-6501
2012-09-17 02:44:20	VR2W-112613	A69-1601-6501
2012-09-17 02:48:14	VR2W-112613	A69-1601-6501
2012-09-17 02:52:47	VR2W-112613	A69-1601-6501
2012-09-17 02:58:36	VR2W-112614	A69-1601-6501					Deep 0m
2012-09-17 03:06:13	VR2W-112614	A69-1601-6501					Deep 0m
2012-09-17 03:08:58	VR2W-112613	A69-1601-6501
2012-09-17 03:13:08	VR2W-112613	A69-1601-6501
2012-09-17 03:39:33	VR2W-112613	A69-1601-6501
2012-09-17 03:46:28	VR2W-112614	A69-1601-6501					Deep 0m
2012-09-17 03:48:13	VR2W-112613	A69-1601-6501
2012-09-17 03:49:48	VR2W-112614	A69-1601-6501					Deep 0m
2012-09-17 03:51:24	VR2W-112612	A69-1601-6501
2012-09-17 03:53:16	VR2W-112614	A69-1601-6501					Deep 0m
2012-09-17 04:00:10	VR2W-112613	A69-1601-6501
2012-09-17 04:23:10	VR2W-112613	A69-1601-6501
2012-09-17 04:26:57	VR2W-112613	A69-1601-6501
2012-09-17 04:29:03	VR2W-112614	A69-1601-6501					Deep 0m
2012-09-17 04:55:58	VR2W-112613	A69-1601-6501
2012-09-17 05:00:05	VR2W-112613	A69-1601-6501
2012-09-17 05:03:26	VR2W-112613	A69-1601-6501
2012-09-17 05:06:55	VR2W-112613	A69-1601-6501
2012-09-17 05:10:39	VR2W-112613	A69-1601-6501
2012-09-17 05:22:28	VR2W-112613	A69-1601-6501
2012-09-17 05:31:46	VR2W-112613	A69-1601-6501
2012-09-17 05:52:47	VR2W-112613	A69-1601-6501
2012-09-17 06:00:20	VR2W-112613	A69-1601-6501
2012-09-17 06:03:55	VR2W-112613	A69-1601-6501
2012-09-17 06:07:51	VR2W-112613	A69-1601-6501
2012-09-17 06:16:57	VR2W-112613	A69-1601-6501
2012-09-17 06:30:18	VR2W-112613	A69-1601-6501
2012-09-17 06:54:54	VR2W-112613	A69-1601-6501
2012-09-17 07:03:46	VR2W-112613	A69-1601-6501
2012-09-17 07:22:20	VR2W-112613	A69-1601-6501
2012-09-17 08:05:20	VR2W-112613	A69-1601-6501
2012-09-17 09:18:23	VR2W-112613	A69-1601-6501
2012-09-17 20:39:24	VR2W-112613	A69-1601-6501
2012-09-17 20:43:05	VR2W-112613	A69-1601-6501
2012-09-17 20:57:53	VR2W-112612	A69-1601-6501
2012-09-17 21:21:58	VR2W-112613	A69-1601-6501
2012-09-17 21:26:04	VR2W-112613	A69-1601-6501
2012-09-17 21:29:23	VR2W-112613	A69-1601-6501
2012-09-17 21:40:27	VR2W-112613	A69-1601-6501
2012-09-17 21:45:49	VR2W-112612	A69-1601-6501
2012-09-17 21:50:06	VR2W-112612	A69-1601-6501
2012-09-17 21:53:48	VR2W-112612	A69-1601-6501
2012-09-17 22:14:01	VR2W-112613	A69-1601-6501
2012-09-17 22:18:16	VR2W-112613	A69-1601-6501
2012-09-17 22:35:37	VR2W-112613	A69-1601-6501
2012-09-17 22:40:21	VR2W-112613	A69-1601-6501
2012-09-17 22:49:15	VR2W-112613	A69-1601-6501
2012-09-17 22:52:59	VR2W-112613	A69-1601-6501
2012-09-17 23:13:44	VR2W-112613	A69-1601-6501
2012-09-17 23:22:04	VR2W-112613	A69-1601-6501
2012-09-17 23:39:45	VR2W-112613	A69-1601-6501
2012-09-17 23:48:23	VR2W-112613	A69-1601-6501
2012-09-18 00:30:36	VR2W-112613	A69-1601-6501
2012-09-18 00:39:25	VR2W-112613	A69-1601-6501
2012-09-18 00:59:55	VR2W-112612	A69-1601-6501
2012-09-18 01:00:41	VR2W-112613	A69-1601-6501
2012-09-18 01:07:45	VR2W-112612	A69-1601-6501
2012-09-18 01:35:59	VR2W-112613	A69-1601-6501
2012-09-18 02:09:09	VR2W-112613	A69-1601-6501
2012-09-18 02:16:33	VR2W-112613	A69-1601-6501
2012-09-18 02:23:27	VR2W-112613	A69-1601-6501
2012-09-18 02:25:18	VR2W-112614	A69-1601-6501					Deep 0m
2012-09-18 02:27:17	VR2W-112613	A69-1601-6501
2012-09-18 02:31:43	VR2W-112613	A69-1601-6501
2012-09-18 02:40:29	VR2W-112613	A69-1601-6501
2012-09-18 02:57:55	VR2W-112613	A69-1601-6501
2012-09-18 03:13:31	VR2W-112613	A69-1601-6501
2012-09-18 03:17:05	VR2W-112613	A69-1601-6501
2012-09-18 03:25:33	VR2W-112613	A69-1601-6501
2012-09-18 03:33:23	VR2W-112613	A69-1601-6501
2012-09-18 03:37:22	VR2W-112613	A69-1601-6501
2012-09-18 03:54:27	VR2W-112613	A69-1601-6501
2012-09-18 03:58:23	VR2W-112613	A69-1601-6501
2012-09-18 04:34:23	VR2W-112613	A69-1601-6501
2012-09-18 04:39:15	VR2W-112613	A69-1601-6501
2012-09-18 04:40:05	VR2W-112612	A69-1601-6501
2012-09-18 04:44:05	VR2W-112613	A69-1601-6501
2012-09-18 04:44:47	VR2W-112612	A69-1601-6501
2012-09-18 05:13:16	VR2W-112613	A69-1601-6501
2012-09-18 05:21:48	VR2W-112612	A69-1601-6501
2012-09-18 05:22:36	VR2W-112613	A69-1601-6501
2012-09-18 05:26:54	VR2W-112613	A69-1601-6501
2012-09-18 05:30:37	VR2W-112613	A69-1601-6501
2012-09-18 05:34:49	VR2W-112613	A69-1601-6501
2012-09-18 05:37:39	VR2W-112612	A69-1601-6501
2012-09-18 05:42:06	VR2W-112613	A69-1601-6501
2012-09-18 05:46:27	VR2W-112613	A69-1601-6501
2012-09-18 05:54:42	VR2W-112613	A69-1601-6501
2012-09-18 06:11:47	VR2W-112613	A69-1601-6501
2012-09-18 06:21:19	VR2W-112613	A69-1601-6501
2012-09-18 06:25:52	VR2W-112613	A69-1601-6501
2012-09-18 06:30:06	VR2W-112613	A69-1601-6501
2012-09-18 06:33:30	VR2W-112612	A69-1601-6501
2012-09-18 06:33:41	VR2W-112613	A69-1601-6501
2012-09-18 06:37:39	VR2W-112613	A69-1601-6501
2012-09-18 07:05:01	VR2W-112613	A69-1601-6501
2012-09-18 07:52:16	VR2W-112613	A69-1601-6501
2012-09-18 08:04:18	VR2W-112613	A69-1601-6501
2012-09-18 08:11:43	VR2W-112613	A69-1601-6501
2012-09-18 08:27:22	VR2W-112613	A69-1601-6501
2012-09-18 08:31:18	VR2W-112613	A69-1601-6501
2012-09-18 19:28:18	VR2W-112613	A69-1601-6501
2012-09-18 19:32:38	VR2W-112613	A69-1601-6501
2012-09-18 20:46:42	VR2W-112613	A69-1601-6501
2012-09-18 20:53:13	VR2W-112613	A69-1601-6501
2012-09-18 21:03:27	VR2W-112613	A69-1601-6501
2012-09-18 21:33:44	VR2W-112613	A69-1601-6501
2012-09-18 21:37:05	VR2W-112613	A69-1601-6501
2012-09-18 21:48:27	VR2W-112613	A69-1601-6501
2012-09-18 22:02:07	VR2W-112612	A69-1601-6501
2012-09-18 22:03:36	VR2W-112613	A69-1601-6501
2012-09-18 22:05:26	VR2W-112612	A69-1601-6501
2012-09-18 22:16:25	VR2W-112612	A69-1601-6501
2012-09-18 22:21:17	VR2W-112613	A69-1601-6501
2012-09-18 22:58:48	VR2W-112613	A69-1601-6501
2012-09-18 23:09:59	VR2W-112613	A69-1601-6501
2012-09-18 23:13:59	VR2W-112613	A69-1601-6501
2012-09-18 23:36:41	VR2W-112613	A69-1601-6501
2012-09-18 23:41:22	VR2W-112613	A69-1601-6501
2012-09-18 23:45:52	VR2W-112613	A69-1601-6501
2012-09-18 23:49:58	VR2W-112613	A69-1601-6501
2012-09-19 00:04:49	VR2W-112612	A69-1601-6501
2012-09-19 00:20:52	VR2W-112612	A69-1601-6501
2012-09-19 00:49:20	VR2W-112613	A69-1601-6501
2012-09-19 01:01:45	VR2W-112613	A69-1601-6501
2012-09-19 01:05:29	VR2W-112613	A69-1601-6501
2012-09-19 01:09:45	VR2W-112613	A69-1601-6501
2012-09-19 01:18:01	VR2W-112612	A69-1601-6501
2012-09-19 01:26:51	VR2W-112613	A69-1601-6501
2012-09-19 01:38:45	VR2W-112613	A69-1601-6501
2012-09-19 01:42:09	VR2W-112613	A69-1601-6501
2012-09-19 01:54:16	VR2W-112613	A69-1601-6501
2012-09-19 02:02:29	VR2W-112613	A69-1601-6501
2012-09-19 02:25:32	VR2W-112613	A69-1601-6501
2012-09-19 02:34:52	VR2W-112613	A69-1601-6501
2012-09-19 02:50:35	VR2W-112613	A69-1601-6501
2012-09-19 03:18:05	VR2W-112613	A69-1601-6501
2012-09-19 03:25:59	VR2W-112613	A69-1601-6501
2012-09-19 03:29:29	VR2W-112613	A69-1601-6501
2012-09-19 03:45:36	VR2W-112613	A69-1601-6501
2012-09-19 03:53:21	VR2W-112613	A69-1601-6501
2012-09-19 04:11:24	VR2W-112613	A69-1601-6501
2012-09-19 04:14:57	VR2W-112613	A69-1601-6501
2012-09-19 04:38:36	VR2W-112613	A69-1601-6501
2012-09-19 04:43:27	VR2W-112613	A69-1601-6501
2012-09-19 04:48:16	VR2W-112613	A69-1601-6501
2012-09-19 04:53:02	VR2W-112613	A69-1601-6501
2012-09-19 04:57:39	VR2W-112613	A69-1601-6501
2012-09-19 05:10:10	VR2W-112613	A69-1601-6501
2012-09-19 05:20:26	VR2W-112612	A69-1601-6501
2012-09-19 05:36:39	VR2W-112613	A69-1601-6501
2012-09-19 05:49:58	VR2W-112613	A69-1601-6501
2012-09-19 05:54:44	VR2W-112613	A69-1601-6501
2012-09-19 06:31:41	VR2W-112613	A69-1601-6501
2012-09-19 06:35:55	VR2W-112613	A69-1601-6501
2012-09-19 06:43:29	VR2W-112613	A69-1601-6501
2012-09-19 06:52:44	VR2W-112613	A69-1601-6501
2012-09-19 07:08:18	VR2W-112613	A69-1601-6501
2012-09-19 07:45:00	VR2W-112613	A69-1601-6501
2012-09-19 07:49:32	VR2W-112613	A69-1601-6501
2012-09-19 08:00:49	VR2W-112613	A69-1601-6501
2012-09-19 08:04:56	VR2W-112613	A69-1601-6501
2012-09-19 08:22:54	VR2W-112613	A69-1601-6501
2012-09-19 20:07:25	VR2W-112613	A69-1601-6501
2012-09-19 20:37:15	VR2W-112613	A69-1601-6501
2012-09-19 20:49:51	VR2W-112613	A69-1601-6501
2012-09-19 20:57:33	VR2W-112613	A69-1601-6501
2012-09-19 21:01:20	VR2W-112613	A69-1601-6501
2012-09-19 21:05:41	VR2W-112613	A69-1601-6501
2012-09-19 21:09:30	VR2W-112613	A69-1601-6501
2012-09-19 21:13:53	VR2W-112613	A69-1601-6501
2012-09-19 21:17:46	VR2W-112613	A69-1601-6501
2012-09-19 21:50:56	VR2W-112613	A69-1601-6501
2012-09-19 22:07:54	VR2W-112613	A69-1601-6501
2012-09-19 22:36:45	VR2W-112613	A69-1601-6501
2012-09-19 22:40:44	VR2W-112613	A69-1601-6501
2012-09-19 22:50:02	VR2W-112613	A69-1601-6501
2012-09-19 22:57:55	VR2W-112613	A69-1601-6501
2012-09-19 23:37:13	VR2W-112613	A69-1601-6501
2012-09-19 23:41:32	VR2W-112613	A69-1601-6501
2012-09-20 00:03:59	VR2W-112613	A69-1601-6501
2012-09-20 00:24:43	VR2W-112613	A69-1601-6501
2012-09-20 00:34:16	VR2W-112613	A69-1601-6501
2012-09-20 00:54:47	VR2W-112613	A69-1601-6501
2012-09-20 01:03:34	VR2W-112613	A69-1601-6501
2012-09-20 01:26:16	VR2W-112613	A69-1601-6501
2012-09-20 01:30:52	VR2W-112613	A69-1601-6501
2012-09-20 02:04:26	VR2W-112613	A69-1601-6501
2012-09-20 02:23:32	VR2W-112613	A69-1601-6501
2012-09-20 02:34:28	VR2W-112613	A69-1601-6501
2012-09-20 02:39:08	VR2W-112613	A69-1601-6501
2012-09-20 03:06:05	VR2W-112613	A69-1601-6501
2012-09-20 03:35:49	VR2W-112613	A69-1601-6501
2012-09-20 03:43:39	VR2W-112613	A69-1601-6501
2012-09-20 03:56:47	VR2W-112613	A69-1601-6501
2012-09-20 04:07:24	VR2W-112613	A69-1601-6501
2012-09-20 04:10:46	VR2W-112613	A69-1601-6501
2012-09-20 04:22:22	VR2W-112613	A69-1601-6501
2012-09-20 04:30:24	VR2W-112613	A69-1601-6501
2012-09-20 04:41:34	VR2W-112613	A69-1601-6501
2012-09-20 04:45:04	VR2W-112613	A69-1601-6501
2012-09-20 04:48:52	VR2W-112613	A69-1601-6501
2012-09-20 04:57:03	VR2W-112613	A69-1601-6501
2012-09-20 05:13:33	VR2W-112612	A69-1601-6501
2012-09-20 05:14:43	VR2W-112613	A69-1601-6501
2012-09-20 05:21:45	VR2W-112612	A69-1601-6501
2012-09-20 05:39:02	VR2W-112613	A69-1601-6501
2012-09-20 05:46:39	VR2W-112613	A69-1601-6501
2012-09-20 05:54:26	VR2W-112613	A69-1601-6501
2012-09-20 05:57:46	VR2W-112613	A69-1601-6501
2012-09-20 06:04:53	VR2W-112613	A69-1601-6501
2012-09-20 06:12:22	VR2W-112613	A69-1601-6501
2012-09-20 06:15:50	VR2W-112613	A69-1601-6501
2012-09-20 06:34:10	VR2W-112612	A69-1601-6501
2012-09-20 06:46:26	VR2W-112613	A69-1601-6501
2012-09-20 06:58:07	VR2W-112613	A69-1601-6501
2012-09-20 07:02:00	VR2W-112613	A69-1601-6501
2012-09-20 07:06:31	VR2W-112613	A69-1601-6501
2012-09-20 07:10:40	VR2W-112613	A69-1601-6501
2012-09-20 07:17:41	VR2W-112613	A69-1601-6501
2012-09-20 07:42:12	VR2W-112613	A69-1601-6501
2012-09-20 07:53:18	VR2W-112613	A69-1601-6501
2012-09-20 20:20:53	VR2W-112613	A69-1601-6501
2012-09-20 20:25:45	VR2W-112613	A69-1601-6501
2012-09-20 20:49:03	VR2W-112613	A69-1601-6501
2012-09-20 20:51:27	VR2W-112612	A69-1601-6501
2012-09-20 20:55:06	VR2W-112612	A69-1601-6501
2012-09-20 21:41:23	VR2W-112613	A69-1601-6501
2012-09-20 21:48:53	VR2W-112613	A69-1601-6501
2012-09-20 22:09:58	VR2W-112612	A69-1601-6501
2012-09-20 22:23:10	VR2W-112613	A69-1601-6501
2012-09-20 22:23:53	VR2W-112614	A69-1601-6501					Deep 0m
2012-09-20 22:26:51	VR2W-112613	A69-1601-6501
2012-09-20 22:34:25	VR2W-112613	A69-1601-6501
2012-09-20 22:42:02	VR2W-112613	A69-1601-6501
2012-09-20 22:55:57	VR2W-112613	A69-1601-6501
2012-09-20 23:24:13	VR2W-112612	A69-1601-6501
2012-09-20 23:28:05	VR2W-112612	A69-1601-6501
2012-09-20 23:40:06	VR2W-112612	A69-1601-6501
2012-09-20 23:56:22	VR2W-112613	A69-1601-6501
2012-09-21 00:04:46	VR2W-112613	A69-1601-6501
2012-09-21 00:21:46	VR2W-112613	A69-1601-6501
2012-09-21 00:25:11	VR2W-112612	A69-1601-6501
2012-09-21 00:48:22	VR2W-112613	A69-1601-6501
2012-09-21 01:01:35	VR2W-112613	A69-1601-6501
2012-09-21 01:28:37	VR2W-112613	A69-1601-6501
2012-09-21 01:47:08	VR2W-112613	A69-1601-6501
2012-09-21 01:56:17	VR2W-112613	A69-1601-6501
2012-09-21 02:00:20	VR2W-112613	A69-1601-6501
2012-09-21 02:14:57	VR2W-112613	A69-1601-6501
2012-09-21 02:19:46	VR2W-112613	A69-1601-6501
2012-09-21 02:41:31	VR2W-112612	A69-1601-6501
2012-09-21 02:42:10	VR2W-112613	A69-1601-6501
2012-09-21 02:54:59	VR2W-112613	A69-1601-6501
2012-09-21 02:59:12	VR2W-112613	A69-1601-6501
2012-09-21 03:02:42	VR2W-112613	A69-1601-6501
2012-09-21 03:10:53	VR2W-112613	A69-1601-6501
2012-09-21 03:19:17	VR2W-112613	A69-1601-6501
2012-09-21 03:23:26	VR2W-112613	A69-1601-6501
2012-09-21 03:26:50	VR2W-112613	A69-1601-6501
2012-09-21 03:33:49	VR2W-112611	A69-1601-6501
2012-09-21 03:34:25	VR2W-112613	A69-1601-6501
2012-09-21 03:39:08	VR2W-112613	A69-1601-6501
2012-09-21 04:06:31	VR2W-112612	A69-1601-6501
2012-09-21 04:07:32	VR2W-112613	A69-1601-6501
2012-09-21 04:10:01	VR2W-112612	A69-1601-6501
2012-09-21 04:11:14	VR2W-112613	A69-1601-6501
2012-09-21 04:30:50	VR2W-112613	A69-1601-6501
2012-09-21 04:35:11	VR2W-112613	A69-1601-6501
2012-09-21 04:47:11	VR2W-112612	A69-1601-6501
2012-09-21 05:03:42	VR2W-112613	A69-1601-6501
2012-09-21 06:10:38	VR2W-112613	A69-1601-6501
2012-09-21 06:17:48	VR2W-112613	A69-1601-6501
2012-09-21 06:25:24	VR2W-112613	A69-1601-6501
2012-09-21 07:09:32	VR2W-112613	A69-1601-6501
2012-09-21 07:13:42	VR2W-112613	A69-1601-6501
2012-09-21 07:20:50	VR2W-112613	A69-1601-6501
2012-09-21 07:24:56	VR2W-112613	A69-1601-6501
2012-09-21 07:28:17	VR2W-112613	A69-1601-6501
2012-09-21 07:31:44	VR2W-112613	A69-1601-6501
2012-09-21 20:25:35	VR2W-112613	A69-1601-6501
2012-09-21 20:37:50	VR2W-112613	A69-1601-6501
2012-09-21 20:47:38	VR2W-112612	A69-1601-6501
2012-09-21 20:49:42	VR2W-112613	A69-1601-6501
2012-09-21 21:08:09	VR2W-112612	A69-1601-6501
2012-09-21 21:13:02	VR2W-112612	A69-1601-6501
2012-09-21 21:13:03	VR2W-112613	A69-1601-6501
2012-09-21 21:26:51	VR2W-112613	A69-1601-6501
2012-09-21 21:32:20	VR2W-112612	A69-1601-6501
2012-09-21 21:36:31	VR2W-112613	A69-1601-6501
2012-09-21 21:50:12	VR2W-112613	A69-1601-6501
2012-09-21 21:53:57	VR2W-112613	A69-1601-6501
2012-09-21 22:06:03	VR2W-112613	A69-1601-6501
2012-09-21 22:09:25	VR2W-112613	A69-1601-6501
2012-09-21 22:25:13	VR2W-112612	A69-1601-6501
2012-09-21 23:11:05	VR2W-112613	A69-1601-6501
2012-09-21 23:14:37	VR2W-112613	A69-1601-6501
2012-09-21 23:18:28	VR2W-112613	A69-1601-6501
2012-09-21 23:22:55	VR2W-112613	A69-1601-6501
2012-09-21 23:31:45	VR2W-112613	A69-1601-6501
2012-09-21 23:36:30	VR2W-112613	A69-1601-6501
2012-09-21 23:45:23	VR2W-112613	A69-1601-6501
2012-09-21 23:49:06	VR2W-112613	A69-1601-6501
2012-09-22 00:04:31	VR2W-112611	A69-1601-6501
2012-09-22 00:40:06	VR2W-112612	A69-1601-6501
2012-09-22 00:45:23	VR2W-112613	A69-1601-6501
2012-09-22 01:00:00	VR2W-112613	A69-1601-6501
2012-09-22 01:11:34	VR2W-112613	A69-1601-6501
2012-09-22 01:28:58	VR2W-112613	A69-1601-6501
2012-09-22 01:40:20	VR2W-112613	A69-1601-6501
2012-09-22 02:02:46	VR2W-112613	A69-1601-6501
2012-09-22 02:09:14	VR2W-112613	A69-1601-6501
2012-09-22 02:15:43	VR2W-112613	A69-1601-6501
2012-09-22 02:19:00	VR2W-112613	A69-1601-6501
2012-09-22 02:29:26	VR2W-112613	A69-1601-6501
2012-09-22 02:40:14	VR2W-112613	A69-1601-6501
2012-09-22 02:43:48	VR2W-112613	A69-1601-6501
2012-09-22 02:56:27	VR2W-112613	A69-1601-6501
2012-09-22 03:03:52	VR2W-112613	A69-1601-6501
2012-09-22 03:15:58	VR2W-112613	A69-1601-6501
2012-09-22 03:19:33	VR2W-112613	A69-1601-6501
2012-09-22 03:23:30	VR2W-112613	A69-1601-6501
2012-09-22 03:36:44	VR2W-112613	A69-1601-6501
2012-09-22 03:41:00	VR2W-112612	A69-1601-6501
2012-09-22 03:43:15	VR2W-112613	A69-1601-6501
2012-09-22 03:44:34	VR2W-112612	A69-1601-6501
2012-09-22 03:53:04	VR2W-112612	A69-1601-6501
2012-09-22 03:57:21	VR2W-112612	A69-1601-6501
2012-09-22 04:01:01	VR2W-112612	A69-1601-6501
2012-09-22 04:14:06	VR2W-112613	A69-1601-6501
2012-09-22 04:20:58	VR2W-112613	A69-1601-6501
2012-09-22 04:24:44	VR2W-112613	A69-1601-6501
2012-09-22 04:32:50	VR2W-112613	A69-1601-6501
2012-09-22 04:48:34	VR2W-112613	A69-1601-6501
2012-09-22 04:52:23	VR2W-112613	A69-1601-6501
2012-09-22 04:56:21	VR2W-112612	A69-1601-6501
2012-09-22 05:28:40	VR2W-112613	A69-1601-6501
2012-09-22 05:39:09	VR2W-112613	A69-1601-6501
2012-09-22 05:50:22	VR2W-112613	A69-1601-6501
2012-09-22 06:08:45	VR2W-112613	A69-1601-6501
2012-09-22 06:24:22	VR2W-112613	A69-1601-6501
2012-09-22 06:28:17	VR2W-112613	A69-1601-6501
2012-09-22 06:48:50	VR2W-112613	A69-1601-6501
2012-09-22 06:52:53	VR2W-112613	A69-1601-6501
2012-09-22 06:57:45	VR2W-112613	A69-1601-6501
2012-09-22 07:12:04	VR2W-112613	A69-1601-6501
2012-09-22 07:16:33	VR2W-112613	A69-1601-6501
2012-09-22 07:20:40	VR2W-112613	A69-1601-6501
2012-09-22 07:51:58	VR2W-112613	A69-1601-6501
2012-09-22 12:22:09	VR2W-112613	A69-1601-6501
2012-09-22 20:36:57	VR2W-112612	A69-1601-6501
2012-09-22 21:09:26	VR2W-112613	A69-1601-6501
2012-09-22 21:18:53	VR2W-112613	A69-1601-6501
2012-09-22 21:32:11	VR2W-112613	A69-1601-6501
2012-09-22 21:41:34	VR2W-112613	A69-1601-6501
2012-09-22 21:49:04	VR2W-112612	A69-1601-6501
2012-09-22 21:49:43	VR2W-112613	A69-1601-6501
2012-09-22 21:58:03	VR2W-112612	A69-1601-6501
2012-09-22 22:28:31	VR2W-112613	A69-1601-6501
2012-09-22 22:36:13	VR2W-112613	A69-1601-6501
2012-09-22 22:52:36	VR2W-112613	A69-1601-6501
2012-09-22 22:56:33	VR2W-112613	A69-1601-6501
2012-09-22 22:56:40	VR2W-112612	A69-1601-6501
2012-09-22 23:01:13	VR2W-112613	A69-1601-6501
2012-09-22 23:10:07	VR2W-112612	A69-1601-6501
2012-09-22 23:23:17	VR2W-112612	A69-1601-6501
2012-09-22 23:27:53	VR2W-112612	A69-1601-6501
2012-09-22 23:32:13	VR2W-112612	A69-1601-6501
2012-09-22 23:41:12	VR2W-112613	A69-1601-6501
2012-09-22 23:49:16	VR2W-112613	A69-1601-6501
2012-09-22 23:57:13	VR2W-112613	A69-1601-6501
2012-09-23 00:00:45	VR2W-112613	A69-1601-6501
2012-09-23 00:04:37	VR2W-112613	A69-1601-6501
2012-09-23 00:13:08	VR2W-112614	A69-1601-6501					Deep 0m
2012-09-23 00:46:26	VR2W-112613	A69-1601-6501
2012-09-23 01:01:58	VR2W-112613	A69-1601-6501
2012-09-23 01:05:26	VR2W-112613	A69-1601-6501
2012-09-23 01:09:10	VR2W-112613	A69-1601-6501
2012-09-23 01:13:24	VR2W-112613	A69-1601-6501
2012-09-23 01:16:59	VR2W-112613	A69-1601-6501
2012-09-23 01:20:56	VR2W-112613	A69-1601-6501
2012-09-23 01:34:52	VR2W-112612	A69-1601-6501
2012-09-23 01:53:27	VR2W-112613	A69-1601-6501
2012-09-23 01:58:05	VR2W-112613	A69-1601-6501
2012-09-23 02:02:27	VR2W-112613	A69-1601-6501
2012-09-23 02:10:48	VR2W-112613	A69-1601-6501
2012-09-23 02:14:53	VR2W-112613	A69-1601-6501
2012-09-23 02:18:10	VR2W-112613	A69-1601-6501
2012-09-23 02:24:59	VR2W-112613	A69-1601-6501
2012-09-23 02:55:23	VR2W-112613	A69-1601-6501
2012-09-23 03:17:14	VR2W-112613	A69-1601-6501
2012-09-23 03:17:37	VR2W-112614	A69-1601-6501					Deep 0m
2012-09-23 03:21:21	VR2W-112613	A69-1601-6501
2012-09-23 03:28:15	VR2W-112613	A69-1601-6501
2012-09-23 03:56:07	VR2W-112613	A69-1601-6501
2012-09-23 04:03:32	VR2W-112613	A69-1601-6501
2012-09-23 04:06:57	VR2W-112613	A69-1601-6501
2012-09-23 04:19:19	VR2W-112613	A69-1601-6501
2012-09-23 04:23:58	VR2W-112613	A69-1601-6501
2012-09-23 04:28:21	VR2W-112613	A69-1601-6501
2012-09-23 04:32:15	VR2W-112613	A69-1601-6501
2012-09-23 04:36:50	VR2W-112613	A69-1601-6501
2012-09-23 04:41:05	VR2W-112613	A69-1601-6501
2012-09-23 04:48:45	VR2W-112613	A69-1601-6501
2012-09-23 04:58:25	VR2W-112613	A69-1601-6501
2012-09-23 05:07:42	VR2W-112613	A69-1601-6501
2012-09-23 05:19:31	VR2W-112613	A69-1601-6501
2012-09-23 05:40:37	VR2W-112613	A69-1601-6501
2012-09-23 05:48:18	VR2W-112612	A69-1601-6501
2012-09-23 06:00:46	VR2W-112613	A69-1601-6501
2012-09-23 06:20:40	VR2W-112613	A69-1601-6501
2012-09-23 06:24:50	VR2W-112613	A69-1601-6501
2012-09-23 06:47:07	VR2W-112613	A69-1601-6501
2012-09-23 06:56:22	VR2W-112613	A69-1601-6501
2012-09-23 07:07:50	VR2W-112613	A69-1601-6501
2012-09-23 07:12:10	VR2W-112613	A69-1601-6501
2012-09-23 07:15:56	VR2W-112613	A69-1601-6501
2012-09-23 07:31:38	VR2W-112613	A69-1601-6501
2012-09-23 07:39:45	VR2W-112613	A69-1601-6501
2012-09-23 07:43:32	VR2W-112613	A69-1601-6501
2012-09-23 07:59:52	VR2W-112613	A69-1601-6501
2012-09-23 15:07:32	VR2W-112613	A69-1601-6501
2012-09-23 21:05:26	VR2W-112613	A69-1601-6501
2012-09-23 22:20:00	VR2W-112612	A69-1601-6501
2012-09-23 23:15:53	VR2W-112612	A69-1601-6501
2012-09-23 23:48:26	VR2W-112613	A69-1601-6501
2012-09-24 00:03:40	VR2W-112613	A69-1601-6501
2012-09-24 00:16:31	VR2W-112613	A69-1601-6501
2012-09-24 00:24:20	VR2W-112613	A69-1601-6501
2012-09-24 00:32:57	VR2W-112613	A69-1601-6501
2012-09-24 00:37:26	VR2W-112613	A69-1601-6501
2012-09-24 00:51:15	VR2W-112613	A69-1601-6501
2012-09-24 01:00:59	VR2W-112613	A69-1601-6501
2012-09-24 01:05:48	VR2W-112613	A69-1601-6501
2012-09-24 01:10:34	VR2W-112613	A69-1601-6501
2012-09-24 01:10:36	VR2W-112612	A69-1601-6501
2012-09-24 01:14:31	VR2W-112612	A69-1601-6501
2012-09-24 01:19:07	VR2W-112612	A69-1601-6501
2012-09-24 01:23:27	VR2W-112612	A69-1601-6501
2012-09-24 01:27:13	VR2W-112612	A69-1601-6501
2012-09-24 01:32:28	VR2W-112613	A69-1601-6501
2012-09-24 01:40:32	VR2W-112613	A69-1601-6501
2012-09-24 01:51:59	VR2W-112613	A69-1601-6501
2012-09-24 01:55:50	VR2W-112613	A69-1601-6501
2012-09-24 02:09:11	VR2W-112613	A69-1601-6501
2012-09-24 02:18:41	VR2W-112613	A69-1601-6501
2012-09-24 02:23:12	VR2W-112613	A69-1601-6501
2012-09-24 02:38:23	VR2W-112613	A69-1601-6501
2012-09-24 03:15:35	VR2W-112612	A69-1601-6501
2012-09-24 03:20:14	VR2W-112613	A69-1601-6501
2012-09-24 03:44:19	VR2W-112613	A69-1601-6501
2012-09-24 03:59:11	VR2W-112613	A69-1601-6501
2012-09-24 04:03:37	VR2W-112613	A69-1601-6501
2012-09-24 04:33:16	VR2W-112613	A69-1601-6501
2012-09-24 04:46:18	VR2W-112613	A69-1601-6501
2012-09-24 04:55:08	VR2W-112612	A69-1601-6501
2012-09-24 05:03:28	VR2W-112612	A69-1601-6501
2012-09-24 05:08:06	VR2W-112612	A69-1601-6501
2012-09-24 05:41:25	VR2W-112613	A69-1601-6501
2012-09-24 05:45:44	VR2W-112613	A69-1601-6501
2012-09-24 05:49:29	VR2W-112613	A69-1601-6501
2012-09-24 06:11:40	VR2W-112613	A69-1601-6501
2012-09-24 06:15:27	VR2W-112613	A69-1601-6501
2012-09-24 06:19:47	VR2W-112613	A69-1601-6501
2012-09-24 06:36:14	VR2W-112613	A69-1601-6501
2012-09-24 06:40:15	VR2W-112613	A69-1601-6501
2012-09-24 06:58:27	VR2W-112613	A69-1601-6501
2012-09-24 07:50:17	VR2W-112613	A69-1601-6501
2012-09-24 07:53:50	VR2W-112613	A69-1601-6501
2012-09-24 21:14:04	VR2W-112612	A69-1601-6501
2012-09-24 21:37:48	VR2W-112613	A69-1601-6501
2012-09-24 21:53:15	VR2W-112612	A69-1601-6501
2012-09-24 22:33:43	VR2W-112613	A69-1601-6501
2012-09-24 22:46:03	VR2W-112613	A69-1601-6501
2012-09-24 22:53:46	VR2W-112613	A69-1601-6501
2012-09-24 22:57:00	VR2W-112613	A69-1601-6501
2012-09-24 23:03:34	VR2W-112613	A69-1601-6501
2012-09-24 23:06:56	VR2W-112613	A69-1601-6501
2012-09-24 23:10:27	VR2W-112613	A69-1601-6501
2012-09-24 23:27:16	VR2W-112613	A69-1601-6501
2012-09-24 23:31:08	VR2W-112612	A69-1601-6501
2012-09-24 23:31:40	VR2W-112613	A69-1601-6501
2012-09-24 23:44:32	VR2W-112613	A69-1601-6501
2012-09-24 23:48:20	VR2W-112613	A69-1601-6501
2012-09-24 23:52:42	VR2W-112613	A69-1601-6501
2012-09-25 00:04:57	VR2W-112613	A69-1601-6501
2012-09-25 00:09:41	VR2W-112613	A69-1601-6501
2012-09-25 00:14:16	VR2W-112613	A69-1601-6501
2012-09-25 00:18:32	VR2W-112613	A69-1601-6501
2012-09-25 00:23:57	VR2W-112612	A69-1601-6501
2012-09-25 00:40:35	VR2W-112612	A69-1601-6501
2012-09-25 00:45:12	VR2W-112613	A69-1601-6501
2012-09-25 00:49:38	VR2W-112613	A69-1601-6501
2012-09-25 00:53:37	VR2W-112613	A69-1601-6501
2012-09-25 01:15:08	VR2W-112613	A69-1601-6501
2012-09-25 01:18:36	VR2W-112613	A69-1601-6501
2012-09-25 01:55:57	VR2W-112613	A69-1601-6501
2012-09-25 01:59:41	VR2W-112613	A69-1601-6501
2012-09-25 02:07:30	VR2W-112613	A69-1601-6501
2012-09-25 02:11:27	VR2W-112613	A69-1601-6501
2012-09-25 02:16:07	VR2W-112613	A69-1601-6501
2012-09-25 02:52:00	VR2W-112613	A69-1601-6501
2012-09-25 02:56:32	VR2W-112613	A69-1601-6501
2012-09-25 03:00:45	VR2W-112613	A69-1601-6501
2012-09-25 03:08:07	VR2W-112613	A69-1601-6501
2012-09-25 03:21:17	VR2W-112613	A69-1601-6501
2012-09-25 03:25:54	VR2W-112613	A69-1601-6501
2012-09-25 03:30:13	VR2W-112613	A69-1601-6501
2012-09-25 03:33:58	VR2W-112613	A69-1601-6501
2012-09-25 04:11:07	VR2W-112613	A69-1601-6501
2012-09-25 04:15:18	VR2W-112613	A69-1601-6501
2012-09-25 04:30:13	VR2W-112613	A69-1601-6501
2012-09-25 04:47:19	VR2W-112613	A69-1601-6501
2012-09-25 04:52:02	VR2W-112613	A69-1601-6501
2012-09-25 05:04:10	VR2W-112613	A69-1601-6501
2012-09-25 05:15:06	VR2W-112613	A69-1601-6501
2012-09-25 05:18:19	VR2W-112613	A69-1601-6501
2012-09-25 05:24:48	VR2W-112613	A69-1601-6501
2012-09-25 05:28:03	VR2W-112613	A69-1601-6501
2012-09-25 05:34:40	VR2W-112613	A69-1601-6501
2012-09-25 05:49:23	VR2W-112613	A69-1601-6501
2012-09-25 05:53:00	VR2W-112613	A69-1601-6501
2012-09-25 05:57:00	VR2W-112613	A69-1601-6501
2012-09-25 06:01:47	VR2W-112613	A69-1601-6501
2012-09-25 06:10:53	VR2W-112613	A69-1601-6501
2012-09-25 06:14:52	VR2W-112613	A69-1601-6501
2012-09-25 06:32:25	VR2W-112613	A69-1601-6501
2012-09-25 06:36:49	VR2W-112613	A69-1601-6501
2012-09-25 06:40:44	VR2W-112613	A69-1601-6501
2012-09-25 06:45:20	VR2W-112613	A69-1601-6501
2012-09-25 06:53:25	VR2W-112613	A69-1601-6501
2012-09-25 07:01:22	VR2W-112613	A69-1601-6501
2012-09-25 07:08:53	VR2W-112613	A69-1601-6501
2012-09-25 07:33:47	VR2W-112613	A69-1601-6501
2012-09-25 07:41:08	VR2W-112613	A69-1601-6501
2012-09-25 07:44:28	VR2W-112613	A69-1601-6501
2012-09-25 14:53:19	VR2W-112613	A69-1601-6501
2012-09-25 20:22:01	VR2W-112613	A69-1601-6501
2012-09-25 20:31:43	VR2W-112613	A69-1601-6501
2012-09-25 20:49:33	VR2W-112613	A69-1601-6501
2012-09-25 21:03:04	VR2W-112613	A69-1601-6501
2012-09-25 21:06:39	VR2W-112613	A69-1601-6501
2012-09-25 21:23:35	VR2W-112613	A69-1601-6501
2012-09-25 21:41:03	VR2W-112613	A69-1601-6501
2012-09-25 22:02:22	VR2W-112612	A69-1601-6501
2012-09-25 22:23:50	VR2W-112613	A69-1601-6501
2012-09-25 22:55:15	VR2W-112613	A69-1601-6501
2012-09-25 22:58:58	VR2W-112613	A69-1601-6501
2012-09-25 23:22:05	VR2W-112612	A69-1601-6501
2012-09-25 23:30:34	VR2W-112611	A69-1601-6501
2012-09-25 23:52:48	VR2W-112613	A69-1601-6501
2012-09-25 23:57:16	VR2W-112613	A69-1601-6501
2012-09-26 00:07:47	VR2W-112613	A69-1601-6501
2012-09-26 00:18:11	VR2W-112612	A69-1601-6501
2012-09-26 00:27:07	VR2W-112614	A69-1601-6501					Deep 0m
2012-09-26 00:28:47	VR2W-112612	A69-1601-6501
2012-09-26 00:42:09	VR2W-112613	A69-1601-6501
2012-09-26 00:49:56	VR2W-112613	A69-1601-6501
2012-09-26 01:11:20	VR2W-112613	A69-1601-6501
2012-09-26 01:22:52	VR2W-112613	A69-1601-6501
2012-09-26 01:26:46	VR2W-112613	A69-1601-6501
2012-09-26 01:43:41	VR2W-112613	A69-1601-6501
2012-09-26 01:47:18	VR2W-112613	A69-1601-6501
2012-09-26 01:51:20	VR2W-112613	A69-1601-6501
2012-09-26 02:18:05	VR2W-112613	A69-1601-6501
2012-09-26 02:21:59	VR2W-112613	A69-1601-6501
2012-09-26 02:30:50	VR2W-112613	A69-1601-6501
2012-09-26 02:34:29	VR2W-112613	A69-1601-6501
2012-09-26 03:24:12	VR2W-112613	A69-1601-6501
2012-09-26 03:27:45	VR2W-112613	A69-1601-6501
2012-09-26 03:31:37	VR2W-112613	A69-1601-6501
2012-09-26 04:01:41	VR2W-112613	A69-1601-6501
2012-09-26 04:11:58	VR2W-112612	A69-1601-6501
2012-09-26 04:13:26	VR2W-112613	A69-1601-6501
2012-09-26 04:17:37	VR2W-112613	A69-1601-6501
2012-09-26 04:38:31	VR2W-112612	A69-1601-6501
2012-09-26 04:42:52	VR2W-112612	A69-1601-6501
2012-09-26 04:46:40	VR2W-112612	A69-1601-6501
2012-09-26 04:54:56	VR2W-112612	A69-1601-6501
2012-09-26 04:59:28	VR2W-112612	A69-1601-6501
2012-09-26 05:07:04	VR2W-112612	A69-1601-6501
2012-09-26 05:10:43	VR2W-112612	A69-1601-6501
2012-09-26 05:14:46	VR2W-112612	A69-1601-6501
2012-09-26 05:18:00	VR2W-112612	A69-1601-6501
2012-09-26 05:21:15	VR2W-112612	A69-1601-6501
2012-09-26 05:43:43	VR2W-112613	A69-1601-6501
2012-09-26 05:51:39	VR2W-112613	A69-1601-6501
2012-09-26 06:03:32	VR2W-112613	A69-1601-6501
2012-09-26 06:07:35	VR2W-112613	A69-1601-6501
2012-09-26 06:10:49	VR2W-112613	A69-1601-6501
2012-09-26 06:20:33	VR2W-112613	A69-1601-6501
2012-09-26 06:59:09	VR2W-112613	A69-1601-6501
2012-09-26 07:08:14	VR2W-112613	A69-1601-6501
2012-09-26 07:16:57	VR2W-112613	A69-1601-6501
2012-09-26 07:38:19	VR2W-112613	A69-1601-6501
2012-09-26 08:13:08	VR2W-112613	A69-1601-6501
2012-09-26 20:36:19	VR2W-112613	A69-1601-6501
2012-09-26 21:01:08	VR2W-112613	A69-1601-6501
2012-09-26 21:05:47	VR2W-112613	A69-1601-6501
2012-09-26 22:00:15	VR2W-112612	A69-1601-6501
2012-09-26 22:23:09	VR2W-112612	A69-1601-6501
2012-09-26 22:37:07	VR2W-112612	A69-1601-6501
2012-09-26 23:08:48	VR2W-112613	A69-1601-6501
2012-09-26 23:17:26	VR2W-112613	A69-1601-6501
2012-09-26 23:32:29	VR2W-112613	A69-1601-6501
2012-09-26 23:35:46	VR2W-112613	A69-1601-6501
2012-09-27 00:07:02	VR2W-112613	A69-1601-6501
2012-09-27 00:15:18	VR2W-112613	A69-1601-6501
2012-09-27 00:19:17	VR2W-112613	A69-1601-6501
2012-09-27 00:28:38	VR2W-112613	A69-1601-6501
2012-09-27 00:44:38	VR2W-112613	A69-1601-6501
2012-09-27 00:48:42	VR2W-112613	A69-1601-6501
2012-09-27 01:09:52	VR2W-112613	A69-1601-6501
2012-09-27 01:13:17	VR2W-112613	A69-1601-6501
2012-09-27 01:16:22	VR2W-112612	A69-1601-6501
2012-09-27 01:24:55	VR2W-112612	A69-1601-6501
2012-09-27 01:28:09	VR2W-112612	A69-1601-6501
2012-09-27 01:31:25	VR2W-112612	A69-1601-6501
2012-09-27 01:43:51	VR2W-112613	A69-1601-6501
2012-09-27 01:50:45	VR2W-112613	A69-1601-6501
2012-09-27 02:07:35	VR2W-112613	A69-1601-6501
2012-09-27 02:25:16	VR2W-112613	A69-1601-6501
2012-09-27 02:29:31	VR2W-112613	A69-1601-6501
2012-09-27 02:33:06	VR2W-112613	A69-1601-6501
2012-09-27 02:41:42	VR2W-112613	A69-1601-6501
2012-09-27 02:46:07	VR2W-112613	A69-1601-6501
2012-09-27 02:50:05	VR2W-112613	A69-1601-6501
2012-09-27 02:54:47	VR2W-112613	A69-1601-6501
2012-09-27 02:59:17	VR2W-112613	A69-1601-6501
2012-09-27 03:03:24	VR2W-112613	A69-1601-6501
2012-09-27 03:10:11	VR2W-112613	A69-1601-6501
2012-09-27 04:06:54	VR2W-112613	A69-1601-6501
2012-09-27 04:10:25	VR2W-112613	A69-1601-6501
2012-09-27 04:22:27	VR2W-112613	A69-1601-6501
2012-09-27 04:31:03	VR2W-112613	A69-1601-6501
2012-09-27 04:34:22	VR2W-112613	A69-1601-6501
2012-09-27 04:49:34	VR2W-112611	A69-1601-6501
2012-09-27 04:50:08	VR2W-112612	A69-1601-6501
2012-09-27 05:08:01	VR2W-112613	A69-1601-6501
2012-09-27 05:17:01	VR2W-112613	A69-1601-6501
2012-09-27 05:42:43	VR2W-112612	A69-1601-6501
2012-09-27 05:51:14	VR2W-112611	A69-1601-6501
2012-09-27 05:51:33	VR2W-112612	A69-1601-6501
2012-09-27 06:08:22	VR2W-112613	A69-1601-6501
2012-09-27 06:22:59	VR2W-112613	A69-1601-6501
2012-09-27 06:27:48	VR2W-112613	A69-1601-6501
2012-09-27 06:32:33	VR2W-112613	A69-1601-6501
2012-09-27 06:37:11	VR2W-112613	A69-1601-6501
2012-09-27 06:45:22	VR2W-112613	A69-1601-6501
2012-09-27 07:03:02	VR2W-112613	A69-1601-6501
2012-09-27 07:14:33	VR2W-112613	A69-1601-6501
2012-09-27 14:12:55	VR2W-112613	A69-1601-6501
2012-09-27 14:33:40	VR2W-112613	A69-1601-6501
2012-09-27 15:03:02	VR2W-112613	A69-1601-6501
2012-09-27 17:37:44	VR2W-112613	A69-1601-6501
2012-09-27 21:49:18	VR2W-112612	A69-1601-6501
2012-09-27 21:49:19	VR2W-112613	A69-1601-6501
2012-09-27 22:12:14	VR2W-112613	A69-1601-6501
2012-09-27 22:16:26	VR2W-112612	A69-1601-6501
2012-09-27 22:56:22	VR2W-112613	A69-1601-6501
2012-09-27 23:05:56	VR2W-112612	A69-1601-6501
2012-09-27 23:10:36	VR2W-112612	A69-1601-6501
2012-09-27 23:18:56	VR2W-112612	A69-1601-6501
2012-09-28 00:22:10	VR2W-112613	A69-1601-6501
2012-09-28 00:40:41	VR2W-112613	A69-1601-6501
2012-09-28 00:51:29	VR2W-112612	A69-1601-6501
2012-09-28 00:52:15	VR2W-112613	A69-1601-6501
2012-09-28 01:05:23	VR2W-112613	A69-1601-6501
2012-09-28 01:39:16	VR2W-112613	A69-1601-6501
2012-09-28 02:03:34	VR2W-112613	A69-1601-6501
2012-09-28 02:13:32	VR2W-112612	A69-1601-6501
2012-09-28 02:15:42	VR2W-112613	A69-1601-6501
2012-09-28 02:17:30	VR2W-112612	A69-1601-6501
2012-09-28 02:22:13	VR2W-112612	A69-1601-6501
2012-09-28 02:30:56	VR2W-112612	A69-1601-6501
2012-09-28 02:34:25	VR2W-112612	A69-1601-6501
2012-09-28 02:38:09	VR2W-112612	A69-1601-6501
2012-09-28 02:42:24	VR2W-112612	A69-1601-6501
2012-09-28 02:50:02	VR2W-112612	A69-1601-6501
2012-09-28 02:54:49	VR2W-112612	A69-1601-6501
2012-09-28 03:20:39	VR2W-112613	A69-1601-6501
2012-09-28 03:38:55	VR2W-112613	A69-1601-6501
2012-09-28 03:42:51	VR2W-112613	A69-1601-6501
2012-09-28 03:47:29	VR2W-112613	A69-1601-6501
2012-09-28 03:51:52	VR2W-112613	A69-1601-6501
2012-09-28 04:04:29	VR2W-112613	A69-1601-6501
2012-09-28 04:44:01	VR2W-112613	A69-1601-6501
2012-09-28 04:48:08	VR2W-112613	A69-1601-6501
2012-09-28 04:58:34	VR2W-112613	A69-1601-6501
2012-09-28 05:02:39	VR2W-112613	A69-1601-6501
2012-09-28 05:05:56	VR2W-112613	A69-1601-6501
2012-09-28 05:07:14	VR2W-112612	A69-1601-6501
2012-09-28 05:22:16	VR2W-112612	A69-1601-6501
2012-09-28 05:40:25	VR2W-112613	A69-1601-6501
2012-09-28 05:48:36	VR2W-112613	A69-1601-6501
2012-09-28 06:04:34	VR2W-112613	A69-1601-6501
2012-09-28 06:16:59	VR2W-112613	A69-1601-6501
2012-09-28 06:36:43	VR2W-112613	A69-1601-6501
2012-09-28 06:50:42	VR2W-112613	A69-1601-6501
2012-09-28 06:55:05	VR2W-112613	A69-1601-6501
2012-09-28 07:03:27	VR2W-112613	A69-1601-6501
2012-09-28 07:18:13	VR2W-112613	A69-1601-6501
2012-09-28 07:45:14	VR2W-112613	A69-1601-6501
2012-09-28 16:34:01	VR2W-112613	A69-1601-6501
2012-09-28 17:21:05	VR2W-112613	A69-1601-6501
2012-09-28 18:14:13	VR2W-112613	A69-1601-6501
2012-09-28 21:06:45	VR2W-112613	A69-1601-6501
2012-09-28 21:25:17	VR2W-112612	A69-1601-6501
2012-09-28 22:01:45	VR2W-112613	A69-1601-6501
2012-09-28 22:04:44	VR2W-112612	A69-1601-6501
2012-09-28 22:18:37	VR2W-112613	A69-1601-6501
2012-09-28 22:47:26	VR2W-112612	A69-1601-6501
2012-09-28 23:25:47	VR2W-112613	A69-1601-6501
2012-09-28 23:29:16	VR2W-112613	A69-1601-6501
2012-09-28 23:35:37	VR2W-112612	A69-1601-6501
2012-09-28 23:40:20	VR2W-112612	A69-1601-6501
2012-09-28 23:49:11	VR2W-112612	A69-1601-6501
2012-09-29 00:37:45	VR2W-112613	A69-1601-6501
2012-09-29 00:41:44	VR2W-112613	A69-1601-6501
2012-09-29 01:17:53	VR2W-112613	A69-1601-6501
2012-09-29 01:21:27	VR2W-112613	A69-1601-6501
2012-09-29 01:25:20	VR2W-112613	A69-1601-6501
2012-09-29 01:50:57	VR2W-112613	A69-1601-6501
2012-09-29 02:02:14	VR2W-112613	A69-1601-6501
2012-09-29 02:24:56	VR2W-112613	A69-1601-6501
2012-09-29 02:32:23	VR2W-112613	A69-1601-6501
2012-09-29 02:47:05	VR2W-112613	A69-1601-6501
2012-09-29 02:54:38	VR2W-112613	A69-1601-6501
2012-09-29 03:11:09	VR2W-112613	A69-1601-6501
2012-09-29 03:20:43	VR2W-112612	A69-1601-6501
2012-09-29 03:42:11	VR2W-112613	A69-1601-6501
2012-09-29 03:54:06	VR2W-112613	A69-1601-6501
2012-09-29 03:58:14	VR2W-112613	A69-1601-6501
2012-09-29 04:05:07	VR2W-112613	A69-1601-6501
2012-09-29 04:13:20	VR2W-112613	A69-1601-6501
2012-09-29 04:21:49	VR2W-112613	A69-1601-6501
2012-09-29 04:29:08	VR2W-112611	A69-1601-6501
2012-09-29 04:47:05	VR2W-112612	A69-1601-6501
2012-09-29 04:47:53	VR2W-112613	A69-1601-6501
2012-09-29 04:56:18	VR2W-112613	A69-1601-6501
2012-09-29 05:01:03	VR2W-112613	A69-1601-6501
2012-09-29 05:09:56	VR2W-112613	A69-1601-6501
2012-09-29 05:13:39	VR2W-112613	A69-1601-6501
2012-09-29 05:17:50	VR2W-112613	A69-1601-6501
2012-09-29 05:21:19	VR2W-112613	A69-1601-6501
2012-09-29 05:29:22	VR2W-112613	A69-1601-6501
2012-09-29 05:47:35	VR2W-112613	A69-1601-6501
2012-09-29 06:14:34	VR2W-112613	A69-1601-6501
2012-09-29 06:20:53	VR2W-112612	A69-1601-6501
2012-09-29 06:21:53	VR2W-112613	A69-1601-6501
2012-09-29 06:41:56	VR2W-112613	A69-1601-6501
2012-09-29 06:54:50	VR2W-112614	A69-1601-6501					Deep 0m
2012-09-29 07:14:08	VR2W-112613	A69-1601-6501
2012-09-29 07:23:22	VR2W-112613	A69-1601-6501
2012-09-29 07:30:58	VR2W-112613	A69-1601-6501
2012-09-29 07:48:50	VR2W-112613	A69-1601-6501
2012-09-29 20:39:14	VR2W-112612	A69-1601-6501
2012-09-29 20:44:35	VR2W-112613	A69-1601-6501
2012-09-29 20:53:01	VR2W-112613	A69-1601-6501
2012-09-29 20:57:12	VR2W-112613	A69-1601-6501
2012-09-29 21:00:42	VR2W-112613	A69-1601-6501
2012-09-29 21:04:28	VR2W-112613	A69-1601-6501
2012-09-29 22:02:36	VR2W-112612	A69-1601-6501
2012-09-29 22:06:03	VR2W-112612	A69-1601-6501
2012-09-29 22:51:53	VR2W-112613	A69-1601-6501
2012-09-29 23:00:44	VR2W-112613	A69-1601-6501
2012-09-29 23:18:53	VR2W-112613	A69-1601-6501
2012-09-29 23:32:31	VR2W-112613	A69-1601-6501
2012-09-29 23:41:38	VR2W-112613	A69-1601-6501
2012-09-29 23:45:39	VR2W-112613	A69-1601-6501
2012-09-30 00:24:02	VR2W-112613	A69-1601-6501
2012-09-30 00:31:38	VR2W-112613	A69-1601-6501
2012-09-30 00:35:17	VR2W-112613	A69-1601-6501
2012-09-30 00:42:36	VR2W-112613	A69-1601-6501
2012-09-30 00:45:52	VR2W-112613	A69-1601-6501
2012-09-30 00:55:45	VR2W-112612	A69-1601-6501
2012-09-30 01:04:49	VR2W-112612	A69-1601-6501
2012-09-30 01:57:10	VR2W-112613	A69-1601-6501
2012-09-30 02:47:09	VR2W-112613	A69-1601-6501
2012-09-30 02:51:49	VR2W-112613	A69-1601-6501
2012-09-30 03:00:20	VR2W-112612	A69-1601-6501
2012-09-30 03:04:59	VR2W-112613	A69-1601-6501
2012-09-30 03:25:10	VR2W-112613	A69-1601-6501
2012-09-30 03:42:45	VR2W-112613	A69-1601-6501
2012-09-30 03:49:52	VR2W-112613	A69-1601-6501
2012-09-30 03:57:16	VR2W-112613	A69-1601-6501
2012-09-30 04:00:39	VR2W-112613	A69-1601-6501
2012-09-30 04:08:03	VR2W-112613	A69-1601-6501
2012-09-30 04:13:50	VR2W-112612	A69-1601-6501
2012-09-30 04:26:23	VR2W-112613	A69-1601-6501
2012-09-30 04:37:08	VR2W-112613	A69-1601-6501
2012-09-30 04:45:36	VR2W-112613	A69-1601-6501
2012-09-30 04:50:24	VR2W-112613	A69-1601-6501
2012-09-30 04:59:39	VR2W-112613	A69-1601-6501
2012-09-30 05:03:49	VR2W-112613	A69-1601-6501
2012-09-30 05:07:16	VR2W-112613	A69-1601-6501
2012-09-30 05:15:05	VR2W-112613	A69-1601-6501
2012-09-30 05:18:29	VR2W-112613	A69-1601-6501
2012-09-30 05:30:31	VR2W-112613	A69-1601-6501
2012-09-30 06:21:33	VR2W-112613	A69-1601-6501
2012-09-30 06:34:54	VR2W-112613	A69-1601-6501
2012-09-30 06:41:09	VR2W-112612	A69-1601-6501
2012-09-30 06:42:52	VR2W-112613	A69-1601-6501
2012-09-30 06:45:50	VR2W-112612	A69-1601-6501
2012-09-30 07:08:30	VR2W-112613	A69-1601-6501
2012-09-30 07:23:02	VR2W-112613	A69-1601-6501
2012-09-30 07:36:46	VR2W-112613	A69-1601-6501
2012-09-30 07:40:35	VR2W-112613	A69-1601-6501
2012-09-30 07:45:00	VR2W-112613	A69-1601-6501
2012-09-30 14:38:43	VR2W-112613	A69-1601-6501
2012-09-30 14:49:44	VR2W-112613	A69-1601-6501
2012-09-30 14:53:04	VR2W-112613	A69-1601-6501
2012-09-30 16:00:07	VR2W-112613	A69-1601-6501
2012-09-30 16:14:36	VR2W-112613	A69-1601-6501
2012-09-30 16:37:16	VR2W-112613	A69-1601-6501
2012-09-30 16:41:12	VR2W-112613	A69-1601-6501
2012-09-30 16:50:11	VR2W-112613	A69-1601-6501
2012-09-30 17:24:55	VR2W-112613	A69-1601-6501
2012-09-30 18:03:52	VR2W-112613	A69-1601-6501
2012-09-30 20:18:43	VR2W-112613	A69-1601-6501
2012-09-30 21:00:38	VR2W-112613	A69-1601-6501
2012-09-30 21:04:57	VR2W-112613	A69-1601-6501
2012-09-30 22:05:42	VR2W-112612	A69-1601-6501
2012-09-30 22:06:39	VR2W-112613	A69-1601-6501
2012-09-30 22:13:00	VR2W-112612	A69-1601-6501
2012-09-30 22:16:14	VR2W-112612	A69-1601-6501
2012-09-30 22:59:56	VR2W-112612	A69-1601-6501
2012-09-30 23:06:25	VR2W-112612	A69-1601-6501
2012-10-01 00:39:56	VR2W-112613	A69-1601-6501
2012-10-01 00:52:29	VR2W-112612	A69-1601-6501
2012-10-01 01:18:26	VR2W-112613	A69-1601-6501
2012-10-01 01:30:22	VR2W-112613	A69-1601-6501
2012-10-01 02:07:48	VR2W-112613	A69-1601-6501
2012-10-01 02:47:22	VR2W-112613	A69-1601-6501
2012-10-01 02:51:19	VR2W-112613	A69-1601-6501
2012-10-01 02:55:58	VR2W-112613	A69-1601-6501
2012-10-01 03:04:23	VR2W-112613	A69-1601-6501
2012-10-01 03:21:26	VR2W-112613	A69-1601-6501
2012-10-01 03:25:19	VR2W-112613	A69-1601-6501
2012-10-01 03:45:22	VR2W-112613	A69-1601-6501
2012-10-01 03:48:48	VR2W-112613	A69-1601-6501
2012-10-01 03:52:29	VR2W-112613	A69-1601-6501
2012-10-01 03:56:35	VR2W-112613	A69-1601-6501
2012-10-01 03:59:56	VR2W-112613	A69-1601-6501
2012-10-01 04:03:24	VR2W-112613	A69-1601-6501
2012-10-01 04:07:06	VR2W-112613	A69-1601-6501
2012-10-01 04:14:43	VR2W-112613	A69-1601-6501
2012-10-01 04:24:02	VR2W-112612	A69-1601-6501
2012-10-01 04:32:37	VR2W-112612	A69-1601-6501
2012-10-01 04:48:34	VR2W-112613	A69-1601-6501
2012-10-01 04:52:04	VR2W-112613	A69-1601-6501
2012-10-01 04:55:52	VR2W-112613	A69-1601-6501
2012-10-01 05:12:20	VR2W-112613	A69-1601-6501
2012-10-01 05:16:55	VR2W-112613	A69-1601-6501
2012-10-01 05:21:11	VR2W-112613	A69-1601-6501
2012-10-01 05:22:52	VR2W-112612	A69-1601-6501
2012-10-01 05:26:09	VR2W-112612	A69-1601-6501
2012-10-01 06:17:54	VR2W-112613	A69-1601-6501
2012-10-01 06:21:33	VR2W-112613	A69-1601-6501
2012-10-01 06:25:37	VR2W-112613	A69-1601-6501
2012-10-01 06:39:04	VR2W-112613	A69-1601-6501
2012-10-01 06:47:17	VR2W-112613	A69-1601-6501
2012-10-01 07:16:11	VR2W-112613	A69-1601-6501
2012-10-01 07:19:46	VR2W-112613	A69-1601-6501
2012-10-01 07:23:42	VR2W-112613	A69-1601-6501
2012-10-01 07:28:22	VR2W-112613	A69-1601-6501
2012-10-01 16:38:57	VR2W-112613	A69-1601-6501
2012-10-01 18:04:40	VR2W-112613	A69-1601-6501
2012-10-01 21:03:17	VR2W-112613	A69-1601-6501
2012-10-01 21:08:09	VR2W-112613	A69-1601-6501
2012-10-01 21:42:26	VR2W-112612	A69-1601-6501
2012-10-01 22:07:43	VR2W-112613	A69-1601-6501
2012-10-01 23:36:27	VR2W-112613	A69-1601-6501
2012-10-01 23:58:10	VR2W-112613	A69-1601-6501
2012-10-02 00:22:56	VR2W-112612	A69-1601-6501
2012-10-02 00:51:19	VR2W-112613	A69-1601-6501
2012-10-02 01:23:20	VR2W-112612	A69-1601-6501
2012-10-02 01:30:04	VR2W-112612	A69-1601-6501
2012-10-02 02:05:09	VR2W-112612	A69-1601-6501
2012-10-02 02:09:49	VR2W-112612	A69-1601-6501
2012-10-02 02:46:23	VR2W-112613	A69-1601-6501
2012-10-02 02:50:25	VR2W-112613	A69-1601-6501
2012-10-02 02:50:43	VR2W-112612	A69-1601-6501
2012-10-02 03:16:31	VR2W-112613	A69-1601-6501
2012-10-02 03:19:46	VR2W-112613	A69-1601-6501
2012-10-02 03:23:04	VR2W-112613	A69-1601-6501
2012-10-02 03:38:04	VR2W-112613	A69-1601-6501
2012-10-02 04:11:36	VR2W-112612	A69-1601-6501
2012-10-02 04:54:42	VR2W-112612	A69-1601-6501
2012-10-02 04:56:18	VR2W-112613	A69-1601-6501
2012-10-02 05:16:37	VR2W-112612	A69-1601-6501
2012-10-02 05:25:37	VR2W-112612	A69-1601-6501
2012-10-02 05:38:01	VR2W-112612	A69-1601-6501
2012-10-02 05:53:47	VR2W-112613	A69-1601-6501
2012-10-02 05:57:02	VR2W-112613	A69-1601-6501
2012-10-02 06:00:16	VR2W-112613	A69-1601-6501
2012-10-02 06:03:31	VR2W-112613	A69-1601-6501
2012-10-02 06:10:11	VR2W-112613	A69-1601-6501
2012-10-02 06:13:40	VR2W-112613	A69-1601-6501
2012-10-02 06:21:41	VR2W-112613	A69-1601-6501
2012-10-02 06:25:20	VR2W-112613	A69-1601-6501
2012-10-02 06:45:33	VR2W-112613	A69-1601-6501
2012-10-02 06:48:48	VR2W-112613	A69-1601-6501
2012-10-02 08:00:06	VR2W-112613	A69-1601-6501
2012-10-02 08:06:45	VR2W-112613	A69-1601-6501
2012-10-02 09:35:28	VR2W-112613	A69-1601-6501
2012-10-02 09:48:23	VR2W-112613	A69-1601-6501
2012-10-02 15:25:34	VR2W-112613	A69-1601-6501
2012-10-02 17:31:04	VR2W-112613	A69-1601-6501
2012-10-02 18:18:32	VR2W-112613	A69-1601-6501
2012-10-02 18:56:55	VR2W-112613	A69-1601-6501
2012-10-02 19:09:58	VR2W-112613	A69-1601-6501
2012-10-02 20:10:19	VR2W-112613	A69-1601-6501
2012-10-02 20:53:50	VR2W-112612	A69-1601-6501
2012-10-02 21:04:28	VR2W-112612	A69-1601-6501
2012-10-02 21:11:20	VR2W-112612	A69-1601-6501
2012-10-02 21:15:07	VR2W-112612	A69-1601-6501
2012-10-02 21:19:28	VR2W-112612	A69-1601-6501
2012-10-02 21:27:42	VR2W-112612	A69-1601-6501
2012-10-02 21:31:38	VR2W-112612	A69-1601-6501
2012-10-02 22:16:56	VR2W-112613	A69-1601-6501
2012-10-02 23:50:00	VR2W-112613	A69-1601-6501
2012-10-02 23:53:39	VR2W-112613	A69-1601-6501
2012-10-02 23:57:43	VR2W-112613	A69-1601-6501
2012-10-03 00:22:57	VR2W-112612	A69-1601-6501
2012-10-03 00:43:56	VR2W-112612	A69-1601-6501
2012-10-03 01:05:18	VR2W-112613	A69-1601-6501
2012-10-03 01:09:46	VR2W-112613	A69-1601-6501
2012-10-03 02:17:04	VR2W-112612	A69-1601-6501
2012-10-03 02:21:33	VR2W-112612	A69-1601-6501
2012-10-03 02:40:08	VR2W-112612	A69-1601-6501
2012-10-03 03:10:51	VR2W-112613	A69-1601-6501
2012-10-03 03:43:43	VR2W-112613	A69-1601-6501
2012-10-03 04:44:58	VR2W-112612	A69-1601-6501
2012-10-03 04:58:52	VR2W-112613	A69-1601-6501
2012-10-03 05:58:29	VR2W-112614	A69-1601-6501					Deep 0m
2012-10-03 06:29:42	VR2W-112613	A69-1601-6501
2012-10-03 06:36:22	VR2W-112612	A69-1601-6501
2012-10-03 07:09:12	VR2W-112614	A69-1601-6501					Deep 0m
2012-10-03 08:01:16	VR2W-112613	A69-1601-6501
2012-10-03 12:03:26	VR2W-112613	A69-1601-6501
2012-10-03 18:13:38	VR2W-112613	A69-1601-6501
2012-10-03 20:22:16	VR2W-112613	A69-1601-6501
2012-10-03 20:36:15	VR2W-112612	A69-1601-6501
2012-10-03 20:40:55	VR2W-112612	A69-1601-6501
2012-10-03 20:58:22	VR2W-112612	A69-1601-6501
2012-10-03 21:32:34	VR2W-112613	A69-1601-6501
2012-10-03 21:37:02	VR2W-112613	A69-1601-6501
2012-10-03 21:46:03	VR2W-112612	A69-1601-6501
2012-10-03 22:07:47	VR2W-112613	A69-1601-6501
2012-10-03 23:11:44	VR2W-112613	A69-1601-6501
2012-10-03 23:28:47	VR2W-112613	A69-1601-6501
2012-10-03 23:51:13	VR2W-112613	A69-1601-6501
2012-10-03 23:53:35	VR2W-112612	A69-1601-6501
2012-10-04 00:58:25	VR2W-112613	A69-1601-6501
2012-10-04 01:02:40	VR2W-112613	A69-1601-6501
2012-10-04 01:34:48	VR2W-112613	A69-1601-6501
2012-10-04 01:48:22	VR2W-112613	A69-1601-6501
2012-10-04 02:19:15	VR2W-112613	A69-1601-6501
2012-10-04 02:32:19	VR2W-112613	A69-1601-6501
2012-10-04 02:36:20	VR2W-112613	A69-1601-6501
2012-10-04 02:40:55	VR2W-112612	A69-1601-6501
2012-10-04 03:09:16	VR2W-112613	A69-1601-6501
2012-10-04 03:22:07	VR2W-112612	A69-1601-6501
2012-10-04 03:36:17	VR2W-112613	A69-1601-6501
2012-10-04 03:49:17	VR2W-112613	A69-1601-6501
2012-10-04 04:31:32	VR2W-112612	A69-1601-6501
2012-10-04 05:10:29	VR2W-112613	A69-1601-6501
2012-10-04 05:35:08	VR2W-112612	A69-1601-6501
2012-10-04 05:53:36	VR2W-112613	A69-1601-6501
2012-10-04 06:06:37	VR2W-112613	A69-1601-6501
2012-10-04 06:23:50	VR2W-112613	A69-1601-6501
2012-10-04 06:53:15	VR2W-112613	A69-1601-6501
2012-10-04 07:16:27	VR2W-112613	A69-1601-6501
2012-10-04 22:01:40	VR2W-112613	A69-1601-6501
2012-10-04 22:04:59	VR2W-112613	A69-1601-6501
2012-10-04 22:33:59	VR2W-112613	A69-1601-6501
2012-10-04 22:38:53	VR2W-112612	A69-1601-6501
2012-10-04 23:21:12	VR2W-112612	A69-1601-6501
2012-10-04 23:33:54	VR2W-112612	A69-1601-6501
2012-10-04 23:55:30	VR2W-112613	A69-1601-6501
2012-10-04 23:58:59	VR2W-112613	A69-1601-6501
2012-10-05 00:24:54	VR2W-112612	A69-1601-6501
2012-10-05 00:41:16	VR2W-112613	A69-1601-6501
2012-10-05 01:27:49	VR2W-112613	A69-1601-6501
2012-10-05 01:34:47	VR2W-112613	A69-1601-6501
2012-10-05 01:41:53	VR2W-112612	A69-1601-6501
2012-10-05 01:57:59	VR2W-112612	A69-1601-6501
2012-10-05 02:38:40	VR2W-112613	A69-1601-6501
2012-10-05 02:54:38	VR2W-112613	A69-1601-6501
2012-10-05 03:06:46	VR2W-112613	A69-1601-6501
2012-10-05 03:43:14	VR2W-112613	A69-1601-6501
2012-10-05 03:50:57	VR2W-112613	A69-1601-6501
2012-10-05 04:56:24	VR2W-112612	A69-1601-6501
2012-10-05 05:43:15	VR2W-112613	A69-1601-6501
2012-10-05 07:39:47	VR2W-112613	A69-1601-6501
2012-10-05 07:52:27	VR2W-112613	A69-1601-6501
2012-10-05 07:59:53	VR2W-112613	A69-1601-6501
2012-10-05 20:21:04	VR2W-112613	A69-1601-6501
2012-10-05 20:45:32	VR2W-112613	A69-1601-6501
2012-10-05 21:39:49	VR2W-112613	A69-1601-6501
2012-10-05 21:44:26	VR2W-112613	A69-1601-6501
2012-10-05 22:02:27	VR2W-112612	A69-1601-6501
2012-10-05 22:30:51	VR2W-112613	A69-1601-6501
2012-10-05 22:49:54	VR2W-112613	A69-1601-6501
2012-10-05 23:00:25	VR2W-112613	A69-1601-6501
2012-10-05 23:29:32	VR2W-112613	A69-1601-6501
2012-10-06 00:07:01	VR2W-112613	A69-1601-6501
2012-10-06 00:23:04	VR2W-112613	A69-1601-6501
2012-10-06 00:33:03	VR2W-112612	A69-1601-6501
2012-10-06 01:06:38	VR2W-112613	A69-1601-6501
2012-10-06 01:23:08	VR2W-112613	A69-1601-6501
2012-10-06 01:27:18	VR2W-112613	A69-1601-6501
2012-10-06 01:30:46	VR2W-112613	A69-1601-6501
2012-10-06 01:34:29	VR2W-112613	A69-1601-6501
2012-10-06 01:42:12	VR2W-112613	A69-1601-6501
2012-10-06 01:44:46	VR2W-112612	A69-1601-6501
2012-10-06 01:49:16	VR2W-112612	A69-1601-6501
2012-10-06 02:00:03	VR2W-112612	A69-1601-6501
2012-10-06 02:43:18	VR2W-112613	A69-1601-6501
2012-10-06 02:46:36	VR2W-112613	A69-1601-6501
2012-10-06 02:49:58	VR2W-112613	A69-1601-6501
2012-10-06 02:57:17	VR2W-112613	A69-1601-6501
2012-10-06 03:09:59	VR2W-112613	A69-1601-6501
2012-10-06 04:27:45	VR2W-112613	A69-1601-6501
2012-10-06 04:36:39	VR2W-112613	A69-1601-6501
2012-10-06 04:49:26	VR2W-112612	A69-1601-6501
2012-10-06 05:01:37	VR2W-112612	A69-1601-6501
2012-10-06 05:05:06	VR2W-112612	A69-1601-6501
2012-10-06 05:08:50	VR2W-112612	A69-1601-6501
2012-10-06 05:16:44	VR2W-112612	A69-1601-6501
2012-10-06 05:25:37	VR2W-112612	A69-1601-6501
2012-10-06 06:00:39	VR2W-112613	A69-1601-6501
2012-10-06 06:22:15	VR2W-112612	A69-1601-6501
2012-10-06 06:31:02	VR2W-112612	A69-1601-6501
2012-10-06 06:54:19	VR2W-112612	A69-1601-6501
2012-10-06 06:58:28	VR2W-112612	A69-1601-6501
2012-10-06 07:05:29	VR2W-112612	A69-1601-6501
2012-10-06 07:28:23	VR2W-112613	A69-1601-6501
2012-10-06 07:32:48	VR2W-112613	A69-1601-6501
2012-10-06 20:14:59	VR2W-112613	A69-1601-6501
2012-10-06 21:41:23	VR2W-112612	A69-1601-6501
2012-10-06 21:45:05	VR2W-112612	A69-1601-6501
2012-10-06 22:39:54	VR2W-112613	A69-1601-6501
2012-10-06 22:59:12	VR2W-112613	A69-1601-6501
2012-10-06 23:03:11	VR2W-112613	A69-1601-6501
2012-10-06 23:07:55	VR2W-112613	A69-1601-6501
2012-10-06 23:10:58	VR2W-112612	A69-1601-6501
2012-10-06 23:15:06	VR2W-112612	A69-1601-6501
2012-10-06 23:43:47	VR2W-112613	A69-1601-6501
2012-10-07 00:01:41	VR2W-112613	A69-1601-6501
2012-10-07 00:06:29	VR2W-112613	A69-1601-6501
2012-10-07 00:13:25	VR2W-112612	A69-1601-6501
2012-10-07 00:35:53	VR2W-112613	A69-1601-6501
2012-10-07 00:39:10	VR2W-112613	A69-1601-6501
2012-10-07 00:46:00	VR2W-112613	A69-1601-6501
2012-10-07 00:53:58	VR2W-112613	A69-1601-6501
2012-10-07 01:01:29	VR2W-112613	A69-1601-6501
2012-10-07 01:14:36	VR2W-112613	A69-1601-6501
2012-10-07 01:19:23	VR2W-112613	A69-1601-6501
2012-10-07 01:59:36	VR2W-112613	A69-1601-6501
2012-10-07 02:03:49	VR2W-112613	A69-1601-6501
2012-10-07 02:07:22	VR2W-112613	A69-1601-6501
2012-10-07 02:11:14	VR2W-112613	A69-1601-6501
2012-10-07 02:48:36	VR2W-112613	A69-1601-6501
2012-10-07 02:53:08	VR2W-112613	A69-1601-6501
2012-10-07 02:57:20	VR2W-112613	A69-1601-6501
2012-10-07 03:00:49	VR2W-112613	A69-1601-6501
2012-10-07 03:10:53	VR2W-112612	A69-1601-6501
2012-10-07 03:28:48	VR2W-112613	A69-1601-6501
2012-10-07 03:44:13	VR2W-112613	A69-1601-6501
2012-10-07 04:32:38	VR2W-112613	A69-1601-6501
2012-10-07 04:51:43	VR2W-112613	A69-1601-6501
2012-10-07 04:56:06	VR2W-112613	A69-1601-6501
2012-10-07 05:08:45	VR2W-112613	A69-1601-6501
2012-10-07 05:16:03	VR2W-112613	A69-1601-6501
2012-10-07 05:20:26	VR2W-112613	A69-1601-6501
2012-10-07 05:24:17	VR2W-112613	A69-1601-6501
2012-10-07 05:28:46	VR2W-112613	A69-1601-6501
2012-10-07 05:32:50	VR2W-112613	A69-1601-6501
2012-10-07 05:36:06	VR2W-112613	A69-1601-6501
2012-10-07 05:39:23	VR2W-112613	A69-1601-6501
2012-10-07 05:46:15	VR2W-112613	A69-1601-6501
2012-10-07 06:50:20	VR2W-112613	A69-1601-6501
2012-10-07 07:03:33	VR2W-112613	A69-1601-6501
2012-10-07 07:10:02	VR2W-112613	A69-1601-6501
2012-10-07 07:23:26	VR2W-112613	A69-1601-6501
2012-10-07 07:27:11	VR2W-112613	A69-1601-6501
2012-10-07 07:46:08	VR2W-112613	A69-1601-6501
2012-10-07 07:58:03	VR2W-112613	A69-1601-6501
2012-10-07 20:21:04	VR2W-112613	A69-1601-6501
2012-10-07 20:52:27	VR2W-112612	A69-1601-6501
2012-10-07 21:17:07	VR2W-112612	A69-1601-6501
2012-10-07 21:35:40	VR2W-112613	A69-1601-6501
2012-10-07 21:39:33	VR2W-112613	A69-1601-6501
2012-10-07 22:23:12	VR2W-112613	A69-1601-6501
2012-10-07 22:43:54	VR2W-112613	A69-1601-6501
2012-10-08 00:06:25	VR2W-112612	A69-1601-6501
2012-10-08 00:23:21	VR2W-112613	A69-1601-6501
2012-10-08 00:31:54	VR2W-112613	A69-1601-6501
2012-10-08 00:35:10	VR2W-112613	A69-1601-6501
2012-10-08 00:38:27	VR2W-112613	A69-1601-6501
2012-10-08 00:41:49	VR2W-112613	A69-1601-6501
2012-10-08 00:47:47	VR2W-112612	A69-1601-6501
2012-10-08 01:10:37	VR2W-112613	A69-1601-6501
2012-10-08 01:28:03	VR2W-112613	A69-1601-6501
2012-10-08 02:12:53	VR2W-112612	A69-1601-6501
2012-10-08 02:42:47	VR2W-112613	A69-1601-6501
2012-10-08 03:00:29	VR2W-112613	A69-1601-6501
2012-10-08 03:20:44	VR2W-112612	A69-1601-6501
2012-10-08 03:35:07	VR2W-112613	A69-1601-6501
2012-10-08 03:57:44	VR2W-112613	A69-1601-6501
2012-10-08 04:10:25	VR2W-112613	A69-1601-6501
2012-10-08 04:14:42	VR2W-112613	A69-1601-6501
2012-10-08 04:18:23	VR2W-112613	A69-1601-6501
2012-10-08 04:41:39	VR2W-112612	A69-1601-6501
2012-10-08 04:46:11	VR2W-112612	A69-1601-6501
2012-10-08 04:46:30	VR2W-112613	A69-1601-6501
2012-10-08 04:50:20	VR2W-112612	A69-1601-6501
2012-10-08 05:03:19	VR2W-112613	A69-1601-6501
2012-10-08 05:20:24	VR2W-112613	A69-1601-6501
2012-10-08 05:38:39	VR2W-112613	A69-1601-6501
2012-10-08 05:48:39	VR2W-112613	A69-1601-6501
2012-10-08 06:10:53	VR2W-112614	A69-1601-6501					Deep 0m
2012-10-08 06:17:23	VR2W-112613	A69-1601-6501
2012-10-08 06:22:10	VR2W-112613	A69-1601-6501
2012-10-08 06:31:15	VR2W-112613	A69-1601-6501
2012-10-08 06:35:13	VR2W-112613	A69-1601-6501
2012-10-08 06:39:54	VR2W-112613	A69-1601-6501
2012-10-08 06:44:24	VR2W-112613	A69-1601-6501
2012-10-08 06:48:31	VR2W-112613	A69-1601-6501
2012-10-08 06:55:17	VR2W-112613	A69-1601-6501
2012-10-08 07:09:30	VR2W-112613	A69-1601-6501
2012-10-08 07:34:25	VR2W-112613	A69-1601-6501
2012-10-08 07:48:58	VR2W-112612	A69-1601-6501
2012-10-08 08:00:35	VR2W-112612	A69-1601-6501
2012-10-08 20:09:22	VR2W-112613	A69-1601-6501
2012-10-08 20:21:23	VR2W-112613	A69-1601-6501
2012-10-08 21:14:49	VR2W-112612	A69-1601-6501
2012-10-08 21:21:23	VR2W-112612	A69-1601-6501
2012-10-08 21:34:21	VR2W-112613	A69-1601-6501
2012-10-08 21:46:17	VR2W-112613	A69-1601-6501
2012-10-08 22:05:49	VR2W-112613	A69-1601-6501
2012-10-08 22:29:18	VR2W-112613	A69-1601-6501
2012-10-08 22:30:26	VR2W-112612	A69-1601-6501
2012-10-08 22:34:52	VR2W-112612	A69-1601-6501
2012-10-08 23:06:10	VR2W-112612	A69-1601-6501
2012-10-08 23:28:22	VR2W-112613	A69-1601-6501
2012-10-08 23:37:05	VR2W-112613	A69-1601-6501
2012-10-09 00:41:13	VR2W-112613	A69-1601-6501
2012-10-09 00:45:02	VR2W-112613	A69-1601-6501
2012-10-09 01:31:54	VR2W-112613	A69-1601-6501
2012-10-09 02:07:25	VR2W-112612	A69-1601-6501
2012-10-09 02:25:25	VR2W-112613	A69-1601-6501
2012-10-09 02:36:48	VR2W-112613	A69-1601-6501
2012-10-09 02:47:53	VR2W-112612	A69-1601-6501
2012-10-09 02:59:52	VR2W-112612	A69-1601-6501
2012-10-09 03:04:18	VR2W-112612	A69-1601-6501
2012-10-09 03:22:38	VR2W-112613	A69-1601-6501
2012-10-09 03:27:15	VR2W-112613	A69-1601-6501
2012-10-09 03:56:34	VR2W-112613	A69-1601-6501
2012-10-09 04:22:47	VR2W-112613	A69-1601-6501
2012-10-09 04:27:28	VR2W-112613	A69-1601-6501
2012-10-09 04:31:55	VR2W-112613	A69-1601-6501
2012-10-09 04:50:01	VR2W-112613	A69-1601-6501
2012-10-09 04:54:14	VR2W-112613	A69-1601-6501
2012-10-09 05:01:39	VR2W-112613	A69-1601-6501
2012-10-09 05:26:05	VR2W-112613	A69-1601-6501
2012-10-09 06:17:34	VR2W-112613	A69-1601-6501
2012-10-09 07:21:43	VR2W-112613	A69-1601-6501
2012-10-09 07:42:29	VR2W-112613	A69-1601-6501
2012-10-09 07:47:14	VR2W-112613	A69-1601-6501
2012-10-09 07:51:49	VR2W-112613	A69-1601-6501
2012-10-09 07:56:07	VR2W-112613	A69-1601-6501
2012-10-09 07:59:49	VR2W-112613	A69-1601-6501
2012-10-09 20:05:36	VR2W-112613	A69-1601-6501
2012-10-09 20:15:08	VR2W-112613	A69-1601-6501
2012-10-09 20:23:56	VR2W-112613	A69-1601-6501
2012-10-09 20:48:29	VR2W-112613	A69-1601-6501
2012-10-09 20:56:38	VR2W-112613	A69-1601-6501
2012-10-09 21:37:37	VR2W-112613	A69-1601-6501
2012-10-09 22:03:23	VR2W-112613	A69-1601-6501
2012-10-09 22:33:19	VR2W-112613	A69-1601-6501
2012-10-09 22:54:28	VR2W-112613	A69-1601-6501
2012-10-09 22:58:33	VR2W-112612	A69-1601-6501
2012-10-10 00:02:14	VR2W-112613	A69-1601-6501
2012-10-10 00:14:18	VR2W-112613	A69-1601-6501
2012-10-10 01:19:48	VR2W-112613	A69-1601-6501
2012-10-10 01:23:44	VR2W-112613	A69-1601-6501
2012-10-10 01:56:16	VR2W-112613	A69-1601-6501
2012-10-10 02:00:54	VR2W-112613	A69-1601-6501
2012-10-10 03:00:09	VR2W-112613	A69-1601-6501
2012-10-10 03:03:47	VR2W-112613	A69-1601-6501
2012-10-10 03:07:49	VR2W-112613	A69-1601-6501
2012-10-10 03:12:31	VR2W-112612	A69-1601-6501
2012-10-10 03:12:39	VR2W-112613	A69-1601-6501
2012-10-10 03:44:49	VR2W-112613	A69-1601-6501
2012-10-10 03:56:39	VR2W-112613	A69-1601-6501
2012-10-10 04:13:14	VR2W-112612	A69-1601-6501
2012-10-10 04:15:16	VR2W-112613	A69-1601-6501
2012-10-10 04:49:38	VR2W-112613	A69-1601-6501
2012-10-10 05:10:45	VR2W-112613	A69-1601-6501
2012-10-10 05:28:10	VR2W-112613	A69-1601-6501
2012-10-10 05:44:58	VR2W-112613	A69-1601-6501
2012-10-10 05:56:49	VR2W-112613	A69-1601-6501
2012-10-10 06:46:36	VR2W-112613	A69-1601-6501
2012-10-10 06:51:07	VR2W-112613	A69-1601-6501
2012-10-10 06:55:17	VR2W-112613	A69-1601-6501
2012-10-10 07:09:41	VR2W-112613	A69-1601-6501
2012-10-10 07:19:36	VR2W-112613	A69-1601-6501
2012-10-10 07:43:05	VR2W-112613	A69-1601-6501
2012-10-10 07:47:23	VR2W-112613	A69-1601-6501
2012-10-10 07:57:37	VR2W-112612	A69-1601-6501
2012-10-10 20:35:35	VR2W-112613	A69-1601-6501
2012-10-10 20:49:27	VR2W-112613	A69-1601-6501
2012-10-10 20:56:18	VR2W-112613	A69-1601-6501
2012-10-10 21:15:45	VR2W-112613	A69-1601-6501
2012-10-10 21:50:24	VR2W-112613	A69-1601-6501
2012-10-10 22:54:46	VR2W-112613	A69-1601-6501
2012-10-10 23:20:13	VR2W-112613	A69-1601-6501
2012-10-10 23:23:30	VR2W-112613	A69-1601-6501
2012-10-10 23:28:32	VR2W-112612	A69-1601-6501
2012-10-10 23:53:04	VR2W-112613	A69-1601-6501
2012-10-10 23:56:51	VR2W-112613	A69-1601-6501
2012-10-11 00:09:21	VR2W-112613	A69-1601-6501
2012-10-11 00:54:14	VR2W-112613	A69-1601-6501
2012-10-11 01:13:23	VR2W-112613	A69-1601-6501
2012-10-11 02:01:25	VR2W-112613	A69-1601-6501
2012-10-11 02:26:36	VR2W-112613	A69-1601-6501
2012-10-11 02:35:40	VR2W-112613	A69-1601-6501
2012-10-11 02:54:59	VR2W-112612	A69-1601-6501
2012-10-11 02:58:40	VR2W-112612	A69-1601-6501
2012-10-11 03:02:47	VR2W-112612	A69-1601-6501
2012-10-11 03:23:04	VR2W-112613	A69-1601-6501
2012-10-11 05:02:32	VR2W-112612	A69-1601-6501
2012-10-11 05:03:51	VR2W-112613	A69-1601-6501
2012-10-11 05:07:10	VR2W-112612	A69-1601-6501
2012-10-11 05:41:08	VR2W-112613	A69-1601-6501
2012-10-11 05:47:50	VR2W-112612	A69-1601-6501
2012-10-11 05:49:17	VR2W-112613	A69-1601-6501
2012-10-11 06:42:31	VR2W-112613	A69-1601-6501
2012-10-11 06:57:28	VR2W-112613	A69-1601-6501
2012-10-11 07:09:34	VR2W-112613	A69-1601-6501
2012-10-11 07:22:00	VR2W-112613	A69-1601-6501
2012-10-11 07:26:43	VR2W-112613	A69-1601-6501
2012-10-11 07:38:59	VR2W-112613	A69-1601-6501
2012-10-11 07:47:09	VR2W-112613	A69-1601-6501
2012-10-11 14:18:47	VR2W-112613	A69-1601-6501
2012-10-11 14:39:05	VR2W-112613	A69-1601-6501
2012-10-11 20:24:34	VR2W-112612	A69-1601-6501
2012-10-11 22:24:52	VR2W-112613	A69-1601-6501
2012-10-11 22:44:20	VR2W-112613	A69-1601-6501
2012-10-11 23:53:52	VR2W-112612	A69-1601-6501
2012-10-11 23:57:09	VR2W-112612	A69-1601-6501
2012-10-12 01:37:42	VR2W-112613	A69-1601-6501
2012-10-12 02:27:32	VR2W-112613	A69-1601-6501
2012-10-12 02:32:09	VR2W-112613	A69-1601-6501
2012-10-12 02:36:32	VR2W-112613	A69-1601-6501
2012-10-12 03:02:40	VR2W-112613	A69-1601-6501
2012-10-12 03:06:45	VR2W-112613	A69-1601-6501
2012-10-12 03:10:01	VR2W-112613	A69-1601-6501
2012-10-12 03:16:44	VR2W-112613	A69-1601-6501
2012-10-12 03:28:52	VR2W-112613	A69-1601-6501
2012-10-12 03:33:15	VR2W-112613	A69-1601-6501
2012-10-12 03:51:51	VR2W-112612	A69-1601-6501
2012-10-12 04:08:38	VR2W-112612	A69-1601-6501
2012-10-12 04:20:06	VR2W-112612	A69-1601-6501
2012-10-12 05:38:05	VR2W-112613	A69-1601-6501
2012-10-12 05:46:09	VR2W-112613	A69-1601-6501
2012-10-12 05:59:12	VR2W-112612	A69-1601-6501
2012-10-12 06:53:15	VR2W-112613	A69-1601-6501
2012-10-12 06:57:34	VR2W-112613	A69-1601-6501
2012-10-12 07:01:19	VR2W-112613	A69-1601-6501
2012-10-12 07:16:43	VR2W-112613	A69-1601-6501
2012-10-12 07:20:10	VR2W-112613	A69-1601-6501
2012-10-12 07:34:32	VR2W-112613	A69-1601-6501
2012-10-12 21:01:08	VR2W-112613	A69-1601-6501
2012-10-12 21:21:50	VR2W-112613	A69-1601-6501
2012-10-12 21:51:40	VR2W-112613	A69-1601-6501
2012-10-12 22:15:34	VR2W-112612	A69-1601-6501
2012-10-12 22:19:16	VR2W-112612	A69-1601-6501
2012-10-12 22:23:27	VR2W-112612	A69-1601-6501
2012-10-12 23:35:06	VR2W-112612	A69-1601-6501
2012-10-12 23:40:30	VR2W-112613	A69-1601-6501
2012-10-13 00:21:03	VR2W-112613	A69-1601-6501
2012-10-13 00:29:03	VR2W-112613	A69-1601-6501
2012-10-13 00:33:13	VR2W-112613	A69-1601-6501
2012-10-13 00:34:50	VR2W-112612	A69-1601-6501
2012-10-13 00:38:16	VR2W-112612	A69-1601-6501
2012-10-13 00:52:58	VR2W-112612	A69-1601-6501
2012-10-13 01:05:10	VR2W-112612	A69-1601-6501
2012-10-13 01:51:47	VR2W-112613	A69-1601-6501
2012-10-13 02:30:36	VR2W-112612	A69-1601-6501
2012-10-13 02:50:57	VR2W-112613	A69-1601-6501
2012-10-13 02:54:18	VR2W-112613	A69-1601-6501
2012-10-13 02:57:45	VR2W-112613	A69-1601-6501
2012-10-13 02:59:22	VR2W-112612	A69-1601-6501
2012-10-13 03:10:46	VR2W-112612	A69-1601-6501
2012-10-13 03:46:43	VR2W-112612	A69-1601-6501
2012-10-13 04:00:31	VR2W-112612	A69-1601-6501
2012-10-13 04:19:20	VR2W-112612	A69-1601-6501
2012-10-13 04:33:46	VR2W-112612	A69-1601-6501
2012-10-13 05:06:20	VR2W-112612	A69-1601-6501
2012-10-13 05:13:41	VR2W-112612	A69-1601-6501
2012-10-13 05:16:59	VR2W-112612	A69-1601-6501
2012-10-13 05:32:15	VR2W-112612	A69-1601-6501
2012-10-13 06:21:57	VR2W-112613	A69-1601-6501
2012-10-13 06:25:32	VR2W-112613	A69-1601-6501
2012-10-13 06:41:15	VR2W-112612	A69-1601-6501
2012-10-13 06:48:09	VR2W-112612	A69-1601-6501
2012-10-13 07:51:57	VR2W-112613	A69-1601-6501
2012-10-13 14:22:49	VR2W-112613	A69-1601-6501
2012-10-13 15:12:33	VR2W-112613	A69-1601-6501
2012-10-13 20:35:55	VR2W-112613	A69-1601-6501
2012-10-13 20:40:06	VR2W-112613	A69-1601-6501
2012-10-13 21:02:34	VR2W-112613	A69-1601-6501
2012-10-13 21:05:51	VR2W-112613	A69-1601-6501
2012-10-13 22:28:43	VR2W-112613	A69-1601-6501
2012-10-13 22:32:06	VR2W-112613	A69-1601-6501
2012-10-13 22:39:32	VR2W-112613	A69-1601-6501
2012-10-13 23:46:24	VR2W-112613	A69-1601-6501
2012-10-14 00:09:48	VR2W-112613	A69-1601-6501
2012-10-14 00:13:36	VR2W-112613	A69-1601-6501
2012-10-14 00:33:45	VR2W-112613	A69-1601-6501
2012-10-14 00:40:49	VR2W-112613	A69-1601-6501
2012-10-14 00:44:44	VR2W-112612	A69-1601-6501
2012-10-14 00:44:51	VR2W-112613	A69-1601-6501
2012-10-14 00:49:28	VR2W-112612	A69-1601-6501
2012-10-14 01:11:38	VR2W-112613	A69-1601-6501
2012-10-14 01:15:36	VR2W-112613	A69-1601-6501
2012-10-14 01:44:21	VR2W-112613	A69-1601-6501
2012-10-14 01:52:06	VR2W-112613	A69-1601-6501
2012-10-14 02:01:36	VR2W-112612	A69-1601-6501
2012-10-14 02:05:17	VR2W-112612	A69-1601-6501
2012-10-14 02:16:20	VR2W-112612	A69-1601-6501
2012-10-14 02:38:25	VR2W-112613	A69-1601-6501
2012-10-14 02:52:33	VR2W-112613	A69-1601-6501
2012-10-14 02:56:49	VR2W-112613	A69-1601-6501
2012-10-14 02:58:07	VR2W-112612	A69-1601-6501
2012-10-14 03:01:30	VR2W-112612	A69-1601-6501
2012-10-14 03:23:18	VR2W-112613	A69-1601-6501
2012-10-14 03:27:33	VR2W-112613	A69-1601-6501
2012-10-14 03:58:33	VR2W-112613	A69-1601-6501
2012-10-14 04:06:45	VR2W-112613	A69-1601-6501
2012-10-14 04:09:33	VR2W-112612	A69-1601-6501
2012-10-14 04:22:47	VR2W-112613	A69-1601-6501
2012-10-14 04:46:12	VR2W-112613	A69-1601-6501
2012-10-14 04:50:38	VR2W-112613	A69-1601-6501
2012-10-14 04:54:07	VR2W-112612	A69-1601-6501
2012-10-14 04:58:21	VR2W-112612	A69-1601-6501
2012-10-14 05:01:55	VR2W-112612	A69-1601-6501
2012-10-14 05:05:49	VR2W-112612	A69-1601-6501
2012-10-14 05:20:11	VR2W-112613	A69-1601-6501
2012-10-14 06:23:53	VR2W-112613	A69-1601-6501
2012-10-14 06:28:39	VR2W-112613	A69-1601-6501
2012-10-14 06:33:16	VR2W-112613	A69-1601-6501
2012-10-14 06:41:28	VR2W-112613	A69-1601-6501
2012-10-14 06:49:57	VR2W-112613	A69-1601-6501
2012-10-14 06:54:47	VR2W-112613	A69-1601-6501
2012-10-14 07:04:14	VR2W-112613	A69-1601-6501
2012-10-14 07:08:41	VR2W-112613	A69-1601-6501
2012-10-14 07:30:27	VR2W-112613	A69-1601-6501
2012-10-14 12:52:32	VR2W-112612	A69-1601-6501
2012-10-14 20:21:07	VR2W-112612	A69-1601-6501
2012-10-14 21:05:57	VR2W-112613	A69-1601-6501
2012-10-14 21:09:55	VR2W-112613	A69-1601-6501
2012-10-14 21:19:11	VR2W-112613	A69-1601-6501
2012-10-14 21:23:22	VR2W-112613	A69-1601-6501
2012-10-14 22:43:08	VR2W-112615	A69-1601-6501
2012-10-14 23:08:40	VR2W-112613	A69-1601-6501
2012-10-14 23:12:09	VR2W-112613	A69-1601-6501
2012-10-14 23:15:54	VR2W-112613	A69-1601-6501
2012-10-15 01:22:50	VR2W-112613	A69-1601-6501
2012-10-15 01:44:08	VR2W-112613	A69-1601-6501
2012-10-15 02:54:21	VR2W-112612	A69-1601-6501
2012-10-15 03:01:43	VR2W-112612	A69-1601-6501
2012-10-15 03:41:35	VR2W-112613	A69-1601-6501
2012-10-15 03:44:09	VR2W-112612	A69-1601-6501
2012-10-15 03:48:49	VR2W-112612	A69-1601-6501
2012-10-15 03:53:16	VR2W-112612	A69-1601-6501
2012-10-15 03:57:16	VR2W-112612	A69-1601-6501
2012-10-15 04:37:37	VR2W-112613	A69-1601-6501
2012-10-15 04:42:03	VR2W-112613	A69-1601-6501
2012-10-15 08:06:45	VR2W-112613	A69-1601-6501
2012-10-15 20:53:07	VR2W-112613	A69-1601-6501
2012-10-15 21:39:46	VR2W-112612	A69-1601-6501
2012-10-15 22:01:02	VR2W-112613	A69-1601-6501
2012-10-15 22:05:19	VR2W-112613	A69-1601-6501
2012-10-15 22:19:56	VR2W-112613	A69-1601-6501
2012-10-15 22:21:38	VR2W-112612	A69-1601-6501
2012-10-15 22:34:40	VR2W-112612	A69-1601-6501
2012-10-15 23:25:05	VR2W-112612	A69-1601-6501
2012-10-15 23:53:56	VR2W-112613	A69-1601-6501
2012-10-16 00:05:11	VR2W-112613	A69-1601-6501
2012-10-16 00:41:51	VR2W-112613	A69-1601-6501
2012-10-16 01:09:48	VR2W-112613	A69-1601-6501
2012-10-16 01:13:07	VR2W-112613	A69-1601-6501
2012-10-16 01:40:44	VR2W-112613	A69-1601-6501
2012-10-16 01:48:45	VR2W-112612	A69-1601-6501
2012-10-16 02:16:57	VR2W-112612	A69-1601-6501
2012-10-16 02:34:22	VR2W-112613	A69-1601-6501
2012-10-16 03:35:33	VR2W-112613	A69-1601-6501
2012-10-16 03:40:18	VR2W-112613	A69-1601-6501
2012-10-16 03:44:57	VR2W-112613	A69-1601-6501
2012-10-16 03:48:01	VR2W-112612	A69-1601-6501
2012-10-16 03:49:21	VR2W-112613	A69-1601-6501
2012-10-16 04:07:43	VR2W-112612	A69-1601-6501
2012-10-16 05:15:04	VR2W-112612	A69-1601-6501
2012-10-16 05:23:08	VR2W-112612	A69-1601-6501
2012-10-16 05:28:40	VR2W-112613	A69-1601-6501
2012-10-16 05:34:35	VR2W-112612	A69-1601-6501
2012-10-16 05:38:26	VR2W-112612	A69-1601-6501
2012-10-16 05:56:38	VR2W-112612	A69-1601-6501
2012-10-16 07:27:05	VR2W-112612	A69-1601-6501
2012-10-16 07:50:53	VR2W-112612	A69-1601-6501
2012-10-16 20:34:51	VR2W-112612	A69-1601-6501
2012-10-16 21:05:47	VR2W-112613	A69-1601-6501
2012-10-16 21:09:17	VR2W-112613	A69-1601-6501
2012-10-16 22:40:33	VR2W-112612	A69-1601-6501
2012-10-16 23:02:10	VR2W-112613	A69-1601-6501
2012-10-16 23:11:11	VR2W-112613	A69-1601-6501
2012-10-16 23:35:08	VR2W-112613	A69-1601-6501
2012-10-17 00:09:32	VR2W-112613	A69-1601-6501
2012-10-17 00:13:24	VR2W-112613	A69-1601-6501
2012-10-17 01:25:51	VR2W-112612	A69-1601-6501
2012-10-17 02:27:53	VR2W-112613	A69-1601-6501
2012-10-17 02:56:58	VR2W-112612	A69-1601-6501
2012-10-17 03:19:28	VR2W-112613	A69-1601-6501
2012-10-17 03:36:59	VR2W-112613	A69-1601-6501
2012-10-17 05:16:38	VR2W-112613	A69-1601-6501
2012-10-17 05:20:52	VR2W-112613	A69-1601-6501
2012-10-17 05:38:20	VR2W-112612	A69-1601-6501
2012-10-17 05:45:06	VR2W-112612	A69-1601-6501
2012-10-17 05:52:50	VR2W-112612	A69-1601-6501
2012-10-17 06:18:59	VR2W-112612	A69-1601-6501
2012-10-17 06:30:49	VR2W-112612	A69-1601-6501
2012-10-17 07:28:07	VR2W-112613	A69-1601-6501
2012-10-17 20:34:01	VR2W-112613	A69-1601-6501
2012-10-17 21:23:46	VR2W-112613	A69-1601-6501
2012-10-17 21:33:54	VR2W-112612	A69-1601-6501
2012-10-17 21:48:33	VR2W-112613	A69-1601-6501
2012-10-17 21:53:07	VR2W-112613	A69-1601-6501
2012-10-17 23:26:11	VR2W-112613	A69-1601-6501
2012-10-17 23:31:04	VR2W-112613	A69-1601-6501
2012-10-18 00:20:03	VR2W-112613	A69-1601-6501
2012-10-18 00:49:20	VR2W-112613	A69-1601-6501
2012-10-18 01:25:06	VR2W-112613	A69-1601-6501
2012-10-18 01:48:56	VR2W-112613	A69-1601-6501
2012-10-18 01:52:32	VR2W-112612	A69-1601-6501
2012-10-18 02:00:01	VR2W-112612	A69-1601-6501
2012-10-18 02:22:34	VR2W-112613	A69-1601-6501
2012-10-18 02:56:45	VR2W-112613	A69-1601-6501
2012-10-18 02:59:02	VR2W-112612	A69-1601-6501
2012-10-18 03:20:30	VR2W-112613	A69-1601-6501
2012-10-18 03:28:22	VR2W-112613	A69-1601-6501
2012-10-18 04:00:16	VR2W-112612	A69-1601-6501
2012-10-18 05:14:04	VR2W-112613	A69-1601-6501
2012-10-18 05:55:01	VR2W-112613	A69-1601-6501
2012-10-18 06:12:42	VR2W-112613	A69-1601-6501
2012-10-18 07:02:21	VR2W-112613	A69-1601-6501
2012-10-18 07:07:06	VR2W-112613	A69-1601-6501
2012-10-18 07:11:43	VR2W-112613	A69-1601-6501
2012-10-18 07:28:06	VR2W-112613	A69-1601-6501
2012-10-18 20:35:49	VR2W-112612	A69-1601-6501
2012-10-18 20:39:35	VR2W-112612	A69-1601-6501
2012-10-18 21:22:39	VR2W-112613	A69-1601-6501
2012-10-18 21:23:02	VR2W-112612	A69-1601-6501
2012-10-18 21:27:00	VR2W-112612	A69-1601-6501
2012-10-18 22:09:50	VR2W-112613	A69-1601-6501
2012-10-18 22:13:17	VR2W-112613	A69-1601-6501
2012-10-18 22:21:09	VR2W-112613	A69-1601-6501
2012-10-18 22:39:30	VR2W-112613	A69-1601-6501
2012-10-18 22:43:32	VR2W-112613	A69-1601-6501
2012-10-18 22:48:22	VR2W-112613	A69-1601-6501
2012-10-18 23:25:31	VR2W-112613	A69-1601-6501
2012-10-19 03:59:19	VR2W-112612	A69-1601-6501
2012-10-19 04:14:45	VR2W-112612	A69-1601-6501
2012-10-19 04:28:03	VR2W-112613	A69-1601-6501
2012-10-19 05:08:01	VR2W-112612	A69-1601-6501
2012-10-19 06:17:23	VR2W-112613	A69-1601-6501
2012-10-19 06:57:05	VR2W-112613	A69-1601-6501
2012-10-19 19:57:13	VR2W-112613	A69-1601-6501
2012-10-19 20:57:59	VR2W-112613	A69-1601-6501
2012-10-19 22:06:12	VR2W-112613	A69-1601-6501
2012-10-19 22:22:17	VR2W-112613	A69-1601-6501
2012-10-19 22:26:01	VR2W-112613	A69-1601-6501
2012-10-19 22:30:16	VR2W-112613	A69-1601-6501
2012-10-19 22:33:52	VR2W-112613	A69-1601-6501
2012-10-19 23:39:37	VR2W-112613	A69-1601-6501
2012-10-19 23:57:00	VR2W-112613	A69-1601-6501
2012-10-20 00:39:24	VR2W-112613	A69-1601-6501
2012-10-20 00:43:48	VR2W-112613	A69-1601-6501
2012-10-20 01:09:21	VR2W-112613	A69-1601-6501
2012-10-20 01:32:22	VR2W-112613	A69-1601-6501
2012-10-20 02:57:42	VR2W-112612	A69-1601-6501
2012-10-20 03:01:07	VR2W-112612	A69-1601-6501
2012-10-20 05:00:37	VR2W-112613	A69-1601-6501
2012-10-20 05:37:54	VR2W-112612	A69-1601-6501
2012-10-20 06:05:23	VR2W-112613	A69-1601-6501
2012-10-20 07:06:20	VR2W-112613	A69-1601-6501
2012-10-20 07:23:21	VR2W-112613	A69-1601-6501
2012-10-20 07:36:14	VR2W-112613	A69-1601-6501
2012-10-20 08:03:06	VR2W-112613	A69-1601-6501
2012-10-20 08:06:41	VR2W-112613	A69-1601-6501
2012-10-20 20:50:52	VR2W-112612	A69-1601-6501
2012-10-20 20:55:18	VR2W-112612	A69-1601-6501
2012-10-20 21:26:33	VR2W-112613	A69-1601-6501
2012-10-20 21:30:38	VR2W-112613	A69-1601-6501
2012-10-20 21:33:55	VR2W-112613	A69-1601-6501
2012-10-20 21:40:44	VR2W-112613	A69-1601-6501
2012-10-20 21:45:43	VR2W-112612	A69-1601-6501
2012-10-20 21:48:36	VR2W-112613	A69-1601-6501
2012-10-20 22:10:58	VR2W-112613	A69-1601-6501
2012-10-20 22:15:47	VR2W-112613	A69-1601-6501
2012-10-20 22:20:32	VR2W-112613	A69-1601-6501
2012-10-20 22:23:20	VR2W-112612	A69-1601-6501
2012-10-20 22:25:10	VR2W-112613	A69-1601-6501
2012-10-20 22:46:25	VR2W-112613	A69-1601-6501
2012-10-20 23:05:09	VR2W-112613	A69-1601-6501
2012-10-20 23:11:09	VR2W-112612	A69-1601-6501
2012-10-21 00:06:14	VR2W-112613	A69-1601-6501
2012-10-21 00:11:05	VR2W-112613	A69-1601-6501
2012-10-21 00:15:53	VR2W-112613	A69-1601-6501
2012-10-21 00:31:48	VR2W-112612	A69-1601-6501
2012-10-21 01:43:46	VR2W-112613	A69-1601-6501
2012-10-21 01:48:37	VR2W-112613	A69-1601-6501
2012-10-21 02:10:30	VR2W-112613	A69-1601-6501
2012-10-21 02:52:00	VR2W-112613	A69-1601-6501
2012-10-21 02:56:50	VR2W-112613	A69-1601-6501
2012-10-21 03:25:18	VR2W-112613	A69-1601-6501
2012-10-21 04:21:14	VR2W-112613	A69-1601-6501
2012-10-21 04:35:27	VR2W-112613	A69-1601-6501
2012-10-21 05:08:06	VR2W-112612	A69-1601-6501
2012-10-21 05:45:14	VR2W-112613	A69-1601-6501
2012-10-21 06:19:57	VR2W-112613	A69-1601-6501
2012-10-21 06:23:16	VR2W-112613	A69-1601-6501
2012-10-21 07:10:19	VR2W-112613	A69-1601-6501
2012-10-21 07:11:20	VR2W-112612	A69-1601-6501
2012-10-21 07:42:49	VR2W-112613	A69-1601-6501
2012-10-21 20:17:08	VR2W-112613	A69-1601-6501
2012-10-21 20:58:41	VR2W-112612	A69-1601-6501
2012-10-21 20:59:09	VR2W-112613	A69-1601-6501
2012-10-21 21:03:20	VR2W-112612	A69-1601-6501
2012-10-21 21:11:35	VR2W-112612	A69-1601-6501
2012-10-21 21:41:46	VR2W-112613	A69-1601-6501
2012-10-21 21:49:12	VR2W-112613	A69-1601-6501
2012-10-21 21:53:43	VR2W-112613	A69-1601-6501
2012-10-21 21:57:51	VR2W-112613	A69-1601-6501
2012-10-21 22:04:51	VR2W-112613	A69-1601-6501
2012-10-21 22:07:49	VR2W-112612	A69-1601-6501
2012-10-21 22:21:03	VR2W-112612	A69-1601-6501
2012-10-21 22:42:33	VR2W-112613	A69-1601-6501
2012-10-21 23:09:57	VR2W-112612	A69-1601-6501
[truncated: 2,804 more rows]
