# Supplementary material for: Simulated Macro-Algal Outbreak Triggers a Large-Scale Response on Coral Reefs
Source: PLoS One. 2015 Jul 14;10(7):e0132895. doi: 10.1371/journal.pone.0132895 (PMC4501832; doi:10.1371/journal.pone.0132895)
Supplement: S1 Dataset — Data has been separated into three sub-folders; video data, visual transect data and individual fishes’ acoustic detection data. (ZIP) [file pone.0132895.s001.zip › Raw Data/Spatial/Siganid/6504MSC.csv]

Date and Time (UTC)	Receiver	Transmitter	Transmitter Name	Transmitter Serial	Sensor Value	Sensor Unit	Station Name	Latitude	Longitude
2012-09-10 00:20:37	VR2W-105218	A69-1601-6504					PB11
2012-09-10 00:24:11	VR2W-105217	A69-1601-6504
2012-09-10 00:24:23	VR2W-105218	A69-1601-6504					PB11
2012-09-10 00:32:14	VR2W-105217	A69-1601-6504
2012-09-10 00:48:48	VR2W-105218	A69-1601-6504					PB11
2012-09-10 00:53:09	VR2W-105218	A69-1601-6504					PB11
2012-09-10 00:56:57	VR2W-105218	A69-1601-6504					PB11
2012-09-10 01:01:19	VR2W-105218	A69-1601-6504					PB11
2012-09-10 01:05:09	VR2W-105218	A69-1601-6504					PB11
2012-09-10 01:09:35	VR2W-105218	A69-1601-6504					PB11
2012-09-10 01:13:33	VR2W-105218	A69-1601-6504					PB11
2012-09-10 01:18:16	VR2W-105218	A69-1601-6504					PB11
2012-09-10 01:30:24	VR2W-105218	A69-1601-6504					PB11
2012-09-10 01:52:03	VR2W-105217	A69-1601-6504
2012-09-10 01:52:16	VR2W-105218	A69-1601-6504					PB11
2012-09-10 01:56:36	VR2W-105218	A69-1601-6504					PB11
2012-09-10 02:00:24	VR2W-105218	A69-1601-6504					PB11
2012-09-10 02:05:54	VR2W-105219	A69-1601-6504
2012-09-10 02:08:20	VR2W-105217	A69-1601-6504
2012-09-10 02:08:32	VR2W-105218	A69-1601-6504					PB11
2012-09-10 02:12:54	VR2W-105218	A69-1601-6504					PB11
2012-09-10 02:16:43	VR2W-105218	A69-1601-6504					PB11
2012-09-10 02:25:05	VR2W-105218	A69-1601-6504					PB11
2012-09-10 02:29:43	VR2W-105218	A69-1601-6504					PB11
2012-09-10 02:42:15	VR2W-105217	A69-1601-6504
2012-09-10 02:49:48	VR2W-105218	A69-1601-6504					PB11
2012-09-10 03:11:45	VR2W-105217	A69-1601-6504
2012-09-10 03:11:57	VR2W-105218	A69-1601-6504					PB11
2012-09-10 03:24:44	VR2W-105218	A69-1601-6504					PB11
2012-09-10 03:32:05	VR2W-105217	A69-1601-6504
2012-09-10 03:48:22	VR2W-105218	A69-1601-6504					PB11
2012-09-10 04:25:03	VR2W-105217	A69-1601-6504
2012-09-10 04:25:16	VR2W-105218	A69-1601-6504					PB11
2012-09-10 04:54:10	VR2W-105217	A69-1601-6504
2012-09-10 05:06:53	VR2W-105218	A69-1601-6504					PB11
2012-09-10 05:10:43	VR2W-105218	A69-1601-6504					PB11
2012-09-10 05:15:09	VR2W-105218	A69-1601-6504					PB11
2012-09-10 05:35:37	VR2W-105218	A69-1601-6504					PB11
2012-09-10 05:38:54	VR2W-105218	A69-1601-6504					PB11
2012-09-10 05:45:38	VR2W-105218	A69-1601-6504					PB11
2012-09-10 06:28:24	VR2W-105217	A69-1601-6504
2012-09-10 06:36:30	VR2W-105218	A69-1601-6504					PB11
2012-09-10 06:45:20	VR2W-105218	A69-1601-6504					PB11
2012-09-10 06:50:04	VR2W-105218	A69-1601-6504					PB11
2012-09-10 06:54:38	VR2W-105218	A69-1601-6504					PB11
2012-09-10 07:11:03	VR2W-105218	A69-1601-6504					PB11
2012-09-10 07:15:15	VR2W-105217	A69-1601-6504
2012-09-10 07:19:20	VR2W-105218	A69-1601-6504					PB11
2012-09-10 07:28:04	VR2W-105218	A69-1601-6504					PB11
2012-09-10 07:31:33	VR2W-105218	A69-1601-6504					PB11
2012-09-10 07:32:43	VR2W-105219	A69-1601-6504
2012-09-10 08:02:12	VR2W-105218	A69-1601-6504					PB11
2012-09-10 08:05:43	VR2W-105218	A69-1601-6504					PB11
2012-09-10 08:21:52	VR2W-105218	A69-1601-6504					PB11
2012-09-10 08:25:32	VR2W-105218	A69-1601-6504					PB11
2012-09-10 08:32:56	VR2W-105218	A69-1601-6504					PB11
2012-09-10 08:36:18	VR2W-105218	A69-1601-6504					PB11
2012-09-10 19:47:31	VR2W-105218	A69-1601-6504					PB11
2012-09-10 19:54:38	VR2W-105218	A69-1601-6504					PB11
2012-09-10 20:01:59	VR2W-105218	A69-1601-6504					PB11
2012-09-10 20:05:18	VR2W-105218	A69-1601-6504					PB11
2012-09-10 20:08:42	VR2W-105218	A69-1601-6504					PB11
2012-09-10 20:12:15	VR2W-105218	A69-1601-6504					PB11
2012-09-10 20:16:07	VR2W-105218	A69-1601-6504					PB11
2012-09-10 20:20:37	VR2W-105218	A69-1601-6504					PB11
2012-09-10 20:21:46	VR2W-105219	A69-1601-6504
2012-09-10 20:25:52	VR2W-105219	A69-1601-6504
2012-09-10 20:32:31	VR2W-105219	A69-1601-6504
2012-09-10 20:34:49	VR2W-105218	A69-1601-6504					PB11
2012-09-10 20:35:59	VR2W-105219	A69-1601-6504
2012-09-10 20:38:32	VR2W-105218	A69-1601-6504					PB11
2012-09-10 20:39:41	VR2W-105219	A69-1601-6504
2012-09-10 20:42:42	VR2W-105218	A69-1601-6504					PB11
2012-09-10 20:46:09	VR2W-105218	A69-1601-6504					PB11
2012-09-10 20:47:19	VR2W-105219	A69-1601-6504
2012-09-10 20:53:41	VR2W-105216	A69-1601-6504					PB9
2012-09-10 20:53:44	VR2W-105217	A69-1601-6504
2012-09-10 20:57:00	VR2W-105216	A69-1601-6504					PB9
2012-09-10 20:57:03	VR2W-105217	A69-1601-6504
2012-09-10 21:00:28	VR2W-105217	A69-1601-6504
2012-09-10 21:04:15	VR2W-105218	A69-1601-6504					PB11
2012-09-10 21:25:37	VR2W-105218	A69-1601-6504					PB11
2012-09-10 21:36:28	VR2W-105217	A69-1601-6504
2012-09-10 21:36:41	VR2W-105218	A69-1601-6504					PB11
2012-09-10 21:40:32	VR2W-105218	A69-1601-6504					PB11
2012-09-10 21:58:31	VR2W-105218	A69-1601-6504					PB11
2012-09-10 22:10:36	VR2W-105218	A69-1601-6504					PB11
2012-09-10 22:58:09	VR2W-105218	A69-1601-6504					PB11
2012-09-10 23:16:12	VR2W-105218	A69-1601-6504					PB11
2012-09-10 23:17:22	VR2W-105219	A69-1601-6504
2012-09-10 23:23:46	VR2W-105218	A69-1601-6504					PB11
2012-09-10 23:35:39	VR2W-105217	A69-1601-6504
2012-09-11 00:23:52	VR2W-105218	A69-1601-6504					PB11
2012-09-11 00:48:56	VR2W-105218	A69-1601-6504					PB11
2012-09-11 00:56:40	VR2W-105218	A69-1601-6504					PB11
2012-09-11 01:08:53	VR2W-105218	A69-1601-6504					PB11
2012-09-11 01:19:10	VR2W-105219	A69-1601-6504
2012-09-11 01:22:01	VR2W-105218	A69-1601-6504					PB11
2012-09-11 01:31:28	VR2W-105218	A69-1601-6504					PB11
2012-09-11 01:35:55	VR2W-105218	A69-1601-6504					PB11
2012-09-11 01:39:56	VR2W-105218	A69-1601-6504					PB11
2012-09-11 01:41:06	VR2W-105219	A69-1601-6504
2012-09-11 01:44:43	VR2W-105218	A69-1601-6504					PB11
2012-09-11 01:57:47	VR2W-105218	A69-1601-6504					PB11
2012-09-11 01:58:57	VR2W-105219	A69-1601-6504
2012-09-11 02:02:29	VR2W-105218	A69-1601-6504					PB11
2012-09-11 02:17:58	VR2W-105218	A69-1601-6504					PB11
2012-09-11 02:22:52	VR2W-105219	A69-1601-6504
2012-09-11 02:25:55	VR2W-105218	A69-1601-6504					PB11
2012-09-11 02:33:06	VR2W-105216	A69-1601-6504					PB9
2012-09-11 02:33:09	VR2W-105217	A69-1601-6504
2012-09-11 02:43:09	VR2W-105219	A69-1601-6504
2012-09-11 02:48:46	VR2W-105218	A69-1601-6504					PB11
2012-09-11 02:49:56	VR2W-105219	A69-1601-6504
2012-09-11 02:52:26	VR2W-105218	A69-1601-6504					PB11
2012-09-11 03:04:22	VR2W-105219	A69-1601-6504
2012-09-11 03:07:52	VR2W-105219	A69-1601-6504
2012-09-11 03:10:14	VR2W-105216	A69-1601-6504					PB9
2012-09-11 03:10:29	VR2W-105218	A69-1601-6504					PB11
2012-09-11 03:14:36	VR2W-105217	A69-1601-6504
2012-09-11 03:14:49	VR2W-105218	A69-1601-6504					PB11
2012-09-11 03:18:21	VR2W-105217	A69-1601-6504
2012-09-11 03:26:16	VR2W-105217	A69-1601-6504
2012-09-11 03:26:28	VR2W-105218	A69-1601-6504					PB11
2012-09-11 03:30:31	VR2W-105218	A69-1601-6504					PB11
2012-09-11 03:31:40	VR2W-105219	A69-1601-6504
2012-09-11 03:35:22	VR2W-105218	A69-1601-6504					PB11
2012-09-11 03:40:10	VR2W-105218	A69-1601-6504					PB11
2012-09-11 03:44:53	VR2W-105218	A69-1601-6504					PB11
2012-09-11 03:50:36	VR2W-105219	A69-1601-6504
2012-09-11 03:53:36	VR2W-105218	A69-1601-6504					PB11
2012-09-11 03:54:46	VR2W-105219	A69-1601-6504
2012-09-11 04:14:44	VR2W-105216	A69-1601-6504					PB9
2012-09-11 04:18:31	VR2W-105216	A69-1601-6504					PB9
2012-09-11 04:18:34	VR2W-105217	A69-1601-6504
2012-09-11 04:18:46	VR2W-105218	A69-1601-6504					PB11
2012-09-11 04:58:48	VR2W-105218	A69-1601-6504					PB11
2012-09-11 05:03:40	VR2W-105219	A69-1601-6504
2012-09-11 05:06:39	VR2W-105218	A69-1601-6504					PB11
2012-09-11 05:10:05	VR2W-105218	A69-1601-6504					PB11
2012-09-11 05:13:41	VR2W-105218	A69-1601-6504					PB11
2012-09-11 05:22:09	VR2W-105217	A69-1601-6504
2012-09-11 05:22:21	VR2W-105218	A69-1601-6504					PB11
2012-09-11 06:40:13	VR2W-105218	A69-1601-6504					PB11
2012-09-11 06:44:32	VR2W-105218	A69-1601-6504					PB11
2012-09-11 06:52:33	VR2W-105218	A69-1601-6504					PB11
2012-09-11 06:56:11	VR2W-105218	A69-1601-6504					PB11
2012-09-11 06:57:21	VR2W-105219	A69-1601-6504
2012-09-11 07:00:12	VR2W-105218	A69-1601-6504					PB11
2012-09-11 07:14:19	VR2W-105218	A69-1601-6504					PB11
2012-09-11 07:30:33	VR2W-105218	A69-1601-6504					PB11
2012-09-11 07:34:45	VR2W-105218	A69-1601-6504					PB11
2012-09-11 07:38:15	VR2W-105218	A69-1601-6504					PB11
2012-09-11 07:42:00	VR2W-105218	A69-1601-6504					PB11
2012-09-11 07:43:10	VR2W-105219	A69-1601-6504
2012-09-11 07:46:17	VR2W-105218	A69-1601-6504					PB11
2012-09-11 08:17:58	VR2W-105218	A69-1601-6504					PB11
2012-09-11 08:22:33	VR2W-105218	A69-1601-6504					PB11
2012-09-11 08:30:26	VR2W-105218	A69-1601-6504					PB11
2012-09-11 08:57:10	VR2W-105218	A69-1601-6504					PB11
2012-09-11 19:57:08	VR2W-105218	A69-1601-6504					PB11
2012-09-11 20:01:44	VR2W-105218	A69-1601-6504					PB11
2012-09-11 20:09:46	VR2W-105218	A69-1601-6504					PB11
2012-09-11 20:13:58	VR2W-105218	A69-1601-6504					PB11
2012-09-11 20:21:16	VR2W-105218	A69-1601-6504					PB11
2012-09-11 20:25:21	VR2W-105216	A69-1601-6504					PB9
2012-09-11 20:41:48	VR2W-105218	A69-1601-6504					PB11
2012-09-11 20:45:32	VR2W-105218	A69-1601-6504					PB11
2012-09-11 21:14:58	VR2W-105218	A69-1601-6504					PB11
2012-09-11 21:19:20	VR2W-105218	A69-1601-6504					PB11
2012-09-11 21:31:41	VR2W-105218	A69-1601-6504					PB11
2012-09-11 21:50:26	VR2W-105218	A69-1601-6504					PB11
2012-09-11 21:54:26	VR2W-105218	A69-1601-6504					PB11
2012-09-11 22:03:53	VR2W-105218	A69-1601-6504					PB11
2012-09-11 22:30:03	VR2W-105218	A69-1601-6504					PB11
2012-09-11 22:34:35	VR2W-105218	A69-1601-6504					PB11
2012-09-11 22:38:34	VR2W-105217	A69-1601-6504
2012-09-11 22:38:46	VR2W-105218	A69-1601-6504					PB11
2012-09-11 23:26:12	VR2W-105218	A69-1601-6504					PB11
2012-09-11 23:34:16	VR2W-105218	A69-1601-6504					PB11
2012-09-12 00:19:16	VR2W-105216	A69-1601-6504					PB9
2012-09-12 00:19:31	VR2W-105218	A69-1601-6504					PB11
2012-09-12 00:22:57	VR2W-105218	A69-1601-6504					PB11
2012-09-12 00:26:34	VR2W-105218	A69-1601-6504					PB11
2012-09-12 00:58:08	VR2W-105218	A69-1601-6504					PB11
2012-09-12 01:28:30	VR2W-105218	A69-1601-6504					PB11
2012-09-12 01:29:40	VR2W-105219	A69-1601-6504
2012-09-12 01:38:36	VR2W-105219	A69-1601-6504
2012-09-12 01:43:28	VR2W-105219	A69-1601-6504
2012-09-12 01:51:52	VR2W-105218	A69-1601-6504					PB11
2012-09-12 02:33:19	VR2W-105218	A69-1601-6504					PB11
2012-09-12 02:41:07	VR2W-105217	A69-1601-6504
2012-09-12 02:44:57	VR2W-105218	A69-1601-6504					PB11
2012-09-12 02:53:46	VR2W-105218	A69-1601-6504					PB11
2012-09-12 02:54:56	VR2W-105219	A69-1601-6504
2012-09-12 02:58:28	VR2W-105218	A69-1601-6504					PB11
2012-09-12 03:07:01	VR2W-105218	A69-1601-6504					PB11
2012-09-12 03:41:19	VR2W-105218	A69-1601-6504					PB11
2012-09-12 03:53:39	VR2W-105219	A69-1601-6504
2012-09-12 03:55:43	VR2W-105218	A69-1601-6504					PB11
2012-09-12 04:00:09	VR2W-105219	A69-1601-6504
2012-09-12 04:02:15	VR2W-105218	A69-1601-6504					PB11
2012-09-12 04:03:25	VR2W-105219	A69-1601-6504
2012-09-12 04:08:46	VR2W-105217	A69-1601-6504
2012-09-12 04:16:26	VR2W-105218	A69-1601-6504					PB11
2012-09-12 04:21:00	VR2W-105218	A69-1601-6504					PB11
2012-09-12 04:22:10	VR2W-105219	A69-1601-6504
2012-09-12 04:29:59	VR2W-105219	A69-1601-6504
2012-09-12 04:32:45	VR2W-105218	A69-1601-6504					PB11
2012-09-12 04:37:22	VR2W-105218	A69-1601-6504					PB11
2012-09-12 04:53:23	VR2W-105217	A69-1601-6504
2012-09-12 05:01:36	VR2W-105218	A69-1601-6504					PB11
2012-09-12 05:12:54	VR2W-105218	A69-1601-6504					PB11
2012-09-12 05:17:01	VR2W-105218	A69-1601-6504					PB11
2012-09-12 05:23:46	VR2W-105218	A69-1601-6504					PB11
2012-09-12 05:27:22	VR2W-105218	A69-1601-6504					PB11
2012-09-12 05:31:21	VR2W-105218	A69-1601-6504					PB11
2012-09-12 05:36:04	VR2W-105218	A69-1601-6504					PB11
2012-09-12 06:46:42	VR2W-105218	A69-1601-6504					PB11
2012-09-12 07:46:36	VR2W-105218	A69-1601-6504					PB11
2012-09-12 08:09:25	VR2W-105218	A69-1601-6504					PB11
2012-09-12 08:12:54	VR2W-105218	A69-1601-6504					PB11
2012-09-12 08:20:54	VR2W-105218	A69-1601-6504					PB11
2012-09-12 08:24:30	VR2W-105218	A69-1601-6504					PB11
2012-09-12 08:28:28	VR2W-105218	A69-1601-6504					PB11
2012-09-12 13:10:10	VR2W-105218	A69-1601-6504					PB11
2012-09-12 19:56:11	VR2W-105218	A69-1601-6504					PB11
2012-09-12 20:17:04	VR2W-105217	A69-1601-6504
2012-09-12 20:17:17	VR2W-105218	A69-1601-6504					PB11
2012-09-12 20:29:44	VR2W-105218	A69-1601-6504					PB11
2012-09-12 20:41:31	VR2W-105218	A69-1601-6504					PB11
2012-09-12 20:45:42	VR2W-105218	A69-1601-6504					PB11
2012-09-12 21:04:21	VR2W-105218	A69-1601-6504					PB11
2012-09-12 21:16:22	VR2W-105218	A69-1601-6504					PB11
2012-09-12 21:26:21	VR2W-105218	A69-1601-6504					PB11
2012-09-12 21:29:39	VR2W-105216	A69-1601-6504					PB9
2012-09-12 21:29:42	VR2W-105217	A69-1601-6504
2012-09-12 21:33:47	VR2W-105218	A69-1601-6504					PB11
2012-09-12 21:42:25	VR2W-105218	A69-1601-6504					PB11
2012-09-12 21:49:15	VR2W-105218	A69-1601-6504					PB11
2012-09-12 21:52:46	VR2W-105217	A69-1601-6504
2012-09-12 21:52:58	VR2W-105218	A69-1601-6504					PB11
2012-09-12 22:34:03	VR2W-105218	A69-1601-6504					PB11
2012-09-12 22:46:48	VR2W-105217	A69-1601-6504
2012-09-12 22:59:27	VR2W-105218	A69-1601-6504					PB11
2012-09-12 23:12:47	VR2W-105218	A69-1601-6504					PB11
2012-09-12 23:20:28	VR2W-105216	A69-1601-6504					PB9
2012-09-12 23:20:31	VR2W-105217	A69-1601-6504
2012-09-12 23:28:08	VR2W-105218	A69-1601-6504					PB11
2012-09-12 23:38:49	VR2W-105218	A69-1601-6504					PB11
2012-09-12 23:43:11	VR2W-105218	A69-1601-6504					PB11
2012-09-13 00:04:37	VR2W-105218	A69-1601-6504					PB11
2012-09-13 00:08:30	VR2W-105217	A69-1601-6504
2012-09-13 00:12:01	VR2W-105218	A69-1601-6504					PB11
2012-09-13 00:27:04	VR2W-105218	A69-1601-6504					PB11
2012-09-13 00:39:22	VR2W-105218	A69-1601-6504					PB11
2012-09-13 00:43:57	VR2W-105217	A69-1601-6504
2012-09-13 00:44:10	VR2W-105218	A69-1601-6504					PB11
2012-09-13 00:48:51	VR2W-105218	A69-1601-6504					PB11
2012-09-13 01:02:14	VR2W-105218	A69-1601-6504					PB11
2012-09-13 01:11:51	VR2W-105218	A69-1601-6504					PB11
2012-09-13 01:16:30	VR2W-105218	A69-1601-6504					PB11
2012-09-13 01:20:54	VR2W-105218	A69-1601-6504					PB11
2012-09-13 01:24:48	VR2W-105218	A69-1601-6504					PB11
2012-09-13 01:29:22	VR2W-105218	A69-1601-6504					PB11
2012-09-13 01:41:09	VR2W-105218	A69-1601-6504					PB11
2012-09-13 01:50:18	VR2W-105218	A69-1601-6504					PB11
2012-09-13 01:51:28	VR2W-105219	A69-1601-6504
2012-09-13 01:54:20	VR2W-105218	A69-1601-6504					PB11
2012-09-13 01:59:10	VR2W-105218	A69-1601-6504					PB11
2012-09-13 02:12:55	VR2W-105218	A69-1601-6504					PB11
2012-09-13 02:21:12	VR2W-105218	A69-1601-6504					PB11
2012-09-13 02:25:09	VR2W-105218	A69-1601-6504					PB11
2012-09-13 02:29:51	VR2W-105218	A69-1601-6504					PB11
2012-09-13 02:34:20	VR2W-105218	A69-1601-6504					PB11
2012-09-13 02:38:25	VR2W-105218	A69-1601-6504					PB11
2012-09-13 02:41:39	VR2W-105218	A69-1601-6504					PB11
2012-09-13 02:44:56	VR2W-105218	A69-1601-6504					PB11
2012-09-13 02:51:37	VR2W-105218	A69-1601-6504					PB11
2012-09-13 02:55:09	VR2W-105218	A69-1601-6504					PB11
2012-09-13 02:59:00	VR2W-105218	A69-1601-6504					PB11
2012-09-13 03:03:27	VR2W-105218	A69-1601-6504					PB11
2012-09-13 03:04:37	VR2W-105219	A69-1601-6504
2012-09-13 03:12:15	VR2W-105218	A69-1601-6504					PB11
2012-09-13 03:40:07	VR2W-105218	A69-1601-6504					PB11
2012-09-13 03:44:57	VR2W-105218	A69-1601-6504					PB11
2012-09-13 03:49:44	VR2W-105218	A69-1601-6504					PB11
2012-09-13 03:54:12	VR2W-105217	A69-1601-6504
2012-09-13 03:54:25	VR2W-105218	A69-1601-6504					PB11
2012-09-13 03:58:52	VR2W-105218	A69-1601-6504					PB11
2012-09-13 04:02:51	VR2W-105218	A69-1601-6504					PB11
2012-09-13 04:16:34	VR2W-105218	A69-1601-6504					PB11
2012-09-13 04:20:20	VR2W-105218	A69-1601-6504					PB11
2012-09-13 04:32:33	VR2W-105218	A69-1601-6504					PB11
2012-09-13 04:36:03	VR2W-105218	A69-1601-6504					PB11
2012-09-13 04:39:49	VR2W-105218	A69-1601-6504					PB11
2012-09-13 04:44:06	VR2W-105218	A69-1601-6504					PB11
2012-09-13 04:47:47	VR2W-105218	A69-1601-6504					PB11
2012-09-13 04:55:06	VR2W-105217	A69-1601-6504
2012-09-13 04:58:39	VR2W-105217	A69-1601-6504
2012-09-13 04:58:51	VR2W-105218	A69-1601-6504					PB11
2012-09-13 05:02:42	VR2W-105218	A69-1601-6504					PB11
2012-09-13 05:07:10	VR2W-105218	A69-1601-6504					PB11
2012-09-13 05:08:21	VR2W-105219	A69-1601-6504
2012-09-13 05:11:12	VR2W-105218	A69-1601-6504					PB11
2012-09-13 05:12:23	VR2W-105219	A69-1601-6504
2012-09-13 05:16:03	VR2W-105218	A69-1601-6504					PB11
2012-09-13 05:20:35	VR2W-105216	A69-1601-6504					PB9
2012-09-13 05:20:38	VR2W-105217	A69-1601-6504
2012-09-13 05:38:35	VR2W-105217	A69-1601-6504
2012-09-13 05:43:30	VR2W-105218	A69-1601-6504					PB11
2012-09-13 05:48:00	VR2W-105218	A69-1601-6504					PB11
2012-09-13 05:49:11	VR2W-105219	A69-1601-6504
2012-09-13 05:55:28	VR2W-105218	A69-1601-6504					PB11
2012-09-13 06:02:22	VR2W-105217	A69-1601-6504
2012-09-13 06:02:34	VR2W-105218	A69-1601-6504					PB11
2012-09-13 06:13:00	VR2W-105217	A69-1601-6504
2012-09-13 06:16:34	VR2W-105218	A69-1601-6504					PB11
2012-09-13 06:23:47	VR2W-105218	A69-1601-6504					PB11
2012-09-13 06:27:46	VR2W-105216	A69-1601-6504					PB9
2012-09-13 06:28:02	VR2W-105218	A69-1601-6504					PB11
2012-09-13 07:12:36	VR2W-105218	A69-1601-6504					PB11
2012-09-13 07:16:52	VR2W-105218	A69-1601-6504					PB11
2012-09-13 07:20:29	VR2W-105218	A69-1601-6504					PB11
2012-09-13 07:24:31	VR2W-105218	A69-1601-6504					PB11
2012-09-13 07:34:04	VR2W-105218	A69-1601-6504					PB11
2012-09-13 07:50:31	VR2W-105218	A69-1601-6504					PB11
2012-09-13 08:04:06	VR2W-105217	A69-1601-6504
2012-09-13 08:12:43	VR2W-105218	A69-1601-6504					PB11
2012-09-13 08:16:52	VR2W-105218	A69-1601-6504					PB11
2012-09-13 08:20:16	VR2W-105218	A69-1601-6504					PB11
2012-09-13 08:32:15	VR2W-105218	A69-1601-6504					PB11
2012-09-13 19:46:46	VR2W-105218	A69-1601-6504					PB11
2012-09-13 19:57:31	VR2W-105218	A69-1601-6504					PB11
2012-09-13 20:08:54	VR2W-105218	A69-1601-6504					PB11
2012-09-13 20:20:29	VR2W-105218	A69-1601-6504					PB11
2012-09-13 20:28:26	VR2W-105218	A69-1601-6504					PB11
2012-09-13 20:49:13	VR2W-105218	A69-1601-6504					PB11
2012-09-13 21:07:59	VR2W-105218	A69-1601-6504					PB11
2012-09-13 21:21:39	VR2W-105218	A69-1601-6504					PB11
2012-09-13 22:02:37	VR2W-105218	A69-1601-6504					PB11
2012-09-13 22:05:55	VR2W-105218	A69-1601-6504					PB11
2012-09-13 22:16:19	VR2W-105216	A69-1601-6504					PB9
2012-09-13 22:16:35	VR2W-105218	A69-1601-6504					PB11
2012-09-13 22:24:41	VR2W-105218	A69-1601-6504					PB11
2012-09-13 22:28:59	VR2W-105218	A69-1601-6504					PB11
2012-09-13 22:56:36	VR2W-105218	A69-1601-6504					PB11
2012-09-13 23:19:46	VR2W-105217	A69-1601-6504
2012-09-13 23:58:49	VR2W-105218	A69-1601-6504					PB11
2012-09-14 00:02:56	VR2W-105218	A69-1601-6504					PB11
2012-09-14 00:06:15	VR2W-105218	A69-1601-6504					PB11
2012-09-14 00:13:17	VR2W-105218	A69-1601-6504					PB11
2012-09-14 00:17:16	VR2W-105218	A69-1601-6504					PB11
2012-09-14 00:22:00	VR2W-105218	A69-1601-6504					PB11
2012-09-14 00:23:10	VR2W-105219	A69-1601-6504
2012-09-14 00:30:49	VR2W-105218	A69-1601-6504					PB11
2012-09-14 00:34:24	VR2W-105218	A69-1601-6504					PB11
2012-09-14 00:43:03	VR2W-105218	A69-1601-6504					PB11
2012-09-14 00:44:13	VR2W-105219	A69-1601-6504
2012-09-14 00:51:34	VR2W-105218	A69-1601-6504					PB11
2012-09-14 00:56:25	VR2W-105218	A69-1601-6504					PB11
2012-09-14 01:01:01	VR2W-105217	A69-1601-6504
2012-09-14 01:10:19	VR2W-105217	A69-1601-6504
2012-09-14 01:14:30	VR2W-105216	A69-1601-6504					PB9
2012-09-14 01:14:32	VR2W-105217	A69-1601-6504
2012-09-14 01:18:18	VR2W-105218	A69-1601-6504					PB11
2012-09-14 01:22:10	VR2W-105218	A69-1601-6504					PB11
2012-09-14 01:26:40	VR2W-105218	A69-1601-6504					PB11
2012-09-14 01:37:24	VR2W-105218	A69-1601-6504					PB11
2012-09-14 01:40:52	VR2W-105218	A69-1601-6504					PB11
2012-09-14 01:44:35	VR2W-105218	A69-1601-6504					PB11
2012-09-14 01:48:46	VR2W-105218	A69-1601-6504					PB11
2012-09-14 01:52:13	VR2W-105218	A69-1601-6504					PB11
2012-09-14 02:00:05	VR2W-105218	A69-1601-6504					PB11
2012-09-14 02:07:06	VR2W-105218	A69-1601-6504					PB11
2012-09-14 02:10:50	VR2W-105216	A69-1601-6504					PB9
2012-09-14 02:11:05	VR2W-105218	A69-1601-6504					PB11
2012-09-14 02:12:15	VR2W-105219	A69-1601-6504
2012-09-14 02:24:32	VR2W-105218	A69-1601-6504					PB11
2012-09-14 02:28:01	VR2W-105218	A69-1601-6504					PB11
2012-09-14 02:31:45	VR2W-105218	A69-1601-6504					PB11
2012-09-14 02:39:34	VR2W-105218	A69-1601-6504					PB11
2012-09-14 02:52:12	VR2W-105217	A69-1601-6504
2012-09-14 02:52:25	VR2W-105218	A69-1601-6504					PB11
2012-09-14 02:53:35	VR2W-105219	A69-1601-6504
2012-09-14 02:56:09	VR2W-105218	A69-1601-6504					PB11
2012-09-14 03:00:22	VR2W-105218	A69-1601-6504					PB11
2012-09-14 03:03:56	VR2W-105218	A69-1601-6504					PB11
2012-09-14 03:07:51	VR2W-105218	A69-1601-6504					PB11
2012-09-14 03:12:25	VR2W-105218	A69-1601-6504					PB11
2012-09-14 03:16:40	VR2W-105218	A69-1601-6504					PB11
2012-09-14 03:20:04	VR2W-105217	A69-1601-6504
2012-09-14 03:20:16	VR2W-105218	A69-1601-6504					PB11
2012-09-14 03:24:14	VR2W-105218	A69-1601-6504					PB11
2012-09-14 03:28:56	VR2W-105218	A69-1601-6504					PB11
2012-09-14 03:30:07	VR2W-105219	A69-1601-6504
2012-09-14 03:33:26	VR2W-105218	A69-1601-6504					PB11
2012-09-14 03:34:37	VR2W-105219	A69-1601-6504
2012-09-14 03:37:33	VR2W-105218	A69-1601-6504					PB11
2012-09-14 03:40:52	VR2W-105218	A69-1601-6504					PB11
2012-09-14 03:42:54	VR2W-105222	A69-1601-6504
2012-09-14 03:43:14	VR2W-105221	A69-1601-6504
2012-09-14 03:44:03	VR2W-105217	A69-1601-6504
2012-09-14 03:44:16	VR2W-105218	A69-1601-6504					PB11
2012-09-14 03:45:27	VR2W-105219	A69-1601-6504
2012-09-14 03:47:51	VR2W-105218	A69-1601-6504					PB11
2012-09-14 03:51:47	VR2W-105218	A69-1601-6504					PB11
2012-09-14 03:56:23	VR2W-105218	A69-1601-6504					PB11
2012-09-14 04:00:43	VR2W-105218	A69-1601-6504					PB11
2012-09-14 04:12:27	VR2W-105218	A69-1601-6504					PB11
2012-09-14 04:16:23	VR2W-105217	A69-1601-6504
2012-09-14 04:16:35	VR2W-105218	A69-1601-6504					PB11
2012-09-14 04:19:57	VR2W-105218	A69-1601-6504					PB11
2012-09-14 04:23:28	VR2W-105218	A69-1601-6504					PB11
2012-09-14 04:27:14	VR2W-105218	A69-1601-6504					PB11
2012-09-14 04:31:32	VR2W-105218	A69-1601-6504					PB11
2012-09-14 04:35:16	VR2W-105218	A69-1601-6504					PB11
2012-09-14 04:39:29	VR2W-105218	A69-1601-6504					PB11
2012-09-14 04:43:01	VR2W-105218	A69-1601-6504					PB11
2012-09-14 04:46:40	VR2W-105217	A69-1601-6504
2012-09-14 04:46:52	VR2W-105218	A69-1601-6504					PB11
2012-09-14 04:51:20	VR2W-105218	A69-1601-6504					PB11
2012-09-14 04:56:31	VR2W-105219	A69-1601-6504
2012-09-14 05:00:09	VR2W-105218	A69-1601-6504					PB11
2012-09-14 05:04:51	VR2W-105218	A69-1601-6504					PB11
2012-09-14 05:09:22	VR2W-105218	A69-1601-6504					PB11
2012-09-14 05:13:31	VR2W-105218	A69-1601-6504					PB11
2012-09-14 05:16:54	VR2W-105218	A69-1601-6504					PB11
2012-09-14 05:20:26	VR2W-105218	A69-1601-6504					PB11
2012-09-14 05:55:37	VR2W-105218	A69-1601-6504					PB11
2012-09-14 06:00:16	VR2W-105217	A69-1601-6504
2012-09-14 06:52:55	VR2W-105218	A69-1601-6504					PB11
2012-09-14 07:04:55	VR2W-105218	A69-1601-6504					PB11
2012-09-14 07:09:08	VR2W-105218	A69-1601-6504					PB11
2012-09-14 07:12:38	VR2W-105218	A69-1601-6504					PB11
2012-09-14 07:28:51	VR2W-105218	A69-1601-6504					PB11
2012-09-14 07:32:36	VR2W-105218	A69-1601-6504					PB11
2012-09-14 07:36:52	VR2W-105218	A69-1601-6504					PB11
2012-09-14 07:40:30	VR2W-105218	A69-1601-6504					PB11
2012-09-14 08:07:15	VR2W-105218	A69-1601-6504					PB11
2012-09-14 08:20:43	VR2W-105218	A69-1601-6504					PB11
2012-09-14 08:32:15	VR2W-105218	A69-1601-6504					PB11
2012-09-14 08:39:59	VR2W-105218	A69-1601-6504					PB11
2012-09-14 08:49:53	VR2W-105218	A69-1601-6504					PB11
2012-09-14 19:51:06	VR2W-105218	A69-1601-6504					PB11
2012-09-14 20:11:17	VR2W-105218	A69-1601-6504					PB11
2012-09-14 20:18:31	VR2W-105217	A69-1601-6504
2012-09-14 20:23:03	VR2W-105217	A69-1601-6504
2012-09-14 20:27:14	VR2W-105217	A69-1601-6504
2012-09-14 20:30:42	VR2W-105217	A69-1601-6504
2012-09-14 20:34:22	VR2W-105217	A69-1601-6504
2012-09-14 20:38:42	VR2W-105218	A69-1601-6504					PB11
2012-09-14 20:45:29	VR2W-105218	A69-1601-6504					PB11
2012-09-14 20:46:40	VR2W-105219	A69-1601-6504
2012-09-14 20:53:14	VR2W-105218	A69-1601-6504					PB11
2012-09-14 21:10:41	VR2W-105218	A69-1601-6504					PB11
2012-09-14 21:15:14	VR2W-105218	A69-1601-6504					PB11
2012-09-14 21:19:27	VR2W-105218	A69-1601-6504					PB11
2012-09-14 21:26:51	VR2W-105218	A69-1601-6504					PB11
2012-09-14 21:31:18	VR2W-105218	A69-1601-6504					PB11
2012-09-14 21:35:05	VR2W-105216	A69-1601-6504					PB9
2012-09-14 21:49:37	VR2W-105218	A69-1601-6504					PB11
2012-09-14 21:54:01	VR2W-105218	A69-1601-6504					PB11
2012-09-14 22:18:34	VR2W-105216	A69-1601-6504					PB9
2012-09-14 22:34:38	VR2W-105217	A69-1601-6504
2012-09-14 22:42:13	VR2W-105218	A69-1601-6504					PB11
2012-09-14 22:52:34	VR2W-105218	A69-1601-6504					PB11
2012-09-14 22:56:17	VR2W-105216	A69-1601-6504					PB9
2012-09-14 23:01:16	VR2W-105218	A69-1601-6504					PB11
2012-09-14 23:17:11	VR2W-105218	A69-1601-6504					PB11
2012-09-15 00:09:46	VR2W-105216	A69-1601-6504					PB9
2012-09-15 00:10:01	VR2W-105218	A69-1601-6504					PB11
2012-09-15 00:13:10	VR2W-105217	A69-1601-6504
2012-09-15 00:36:52	VR2W-105217	A69-1601-6504
2012-09-15 00:59:43	VR2W-105218	A69-1601-6504					PB11
2012-09-15 01:07:27	VR2W-105217	A69-1601-6504
2012-09-15 01:18:21	VR2W-105218	A69-1601-6504					PB11
2012-09-15 01:21:47	VR2W-105218	A69-1601-6504					PB11
2012-09-15 01:25:24	VR2W-105218	A69-1601-6504					PB11
2012-09-15 01:34:10	VR2W-105218	A69-1601-6504					PB11
2012-09-15 01:46:58	VR2W-105218	A69-1601-6504					PB11
2012-09-15 02:12:21	VR2W-105218	A69-1601-6504					PB11
2012-09-15 02:16:05	VR2W-105218	A69-1601-6504					PB11
2012-09-15 02:20:19	VR2W-105218	A69-1601-6504					PB11
2012-09-15 02:23:54	VR2W-105218	A69-1601-6504					PB11
2012-09-15 02:36:47	VR2W-105218	A69-1601-6504					PB11
2012-09-15 02:40:33	VR2W-105218	A69-1601-6504					PB11
2012-09-15 02:46:02	VR2W-105219	A69-1601-6504
2012-09-15 02:48:34	VR2W-105218	A69-1601-6504					PB11
2012-09-15 02:59:56	VR2W-105218	A69-1601-6504					PB11
2012-09-15 03:15:32	VR2W-105218	A69-1601-6504					PB11
2012-09-15 03:19:05	VR2W-105218	A69-1601-6504					PB11
2012-09-15 03:22:55	VR2W-105218	A69-1601-6504					PB11
2012-09-15 03:27:23	VR2W-105218	A69-1601-6504					PB11
2012-09-15 03:28:34	VR2W-105219	A69-1601-6504
2012-09-15 03:31:25	VR2W-105218	A69-1601-6504					PB11
2012-09-15 03:32:36	VR2W-105219	A69-1601-6504
2012-09-15 03:36:16	VR2W-105218	A69-1601-6504					PB11
2012-09-15 03:41:02	VR2W-105218	A69-1601-6504					PB11
2012-09-15 03:50:04	VR2W-105218	A69-1601-6504					PB11
2012-09-15 03:53:57	VR2W-105218	A69-1601-6504					PB11
2012-09-15 03:58:30	VR2W-105218	A69-1601-6504					PB11
2012-09-15 04:02:40	VR2W-105218	A69-1601-6504					PB11
2012-09-15 04:10:59	VR2W-105219	A69-1601-6504
2012-09-15 04:13:56	VR2W-105218	A69-1601-6504					PB11
2012-09-15 04:17:18	VR2W-105218	A69-1601-6504					PB11
2012-09-15 04:24:32	VR2W-105218	A69-1601-6504					PB11
2012-09-15 04:28:47	VR2W-105218	A69-1601-6504					PB11
2012-09-15 04:32:23	VR2W-105218	A69-1601-6504					PB11
2012-09-15 04:36:22	VR2W-105218	A69-1601-6504					PB11
2012-09-15 04:41:06	VR2W-105218	A69-1601-6504					PB11
2012-09-15 04:45:40	VR2W-105218	A69-1601-6504					PB11
2012-09-15 04:49:55	VR2W-105218	A69-1601-6504					PB11
2012-09-15 05:01:59	VR2W-105218	A69-1601-6504					PB11
2012-09-15 05:06:15	VR2W-105218	A69-1601-6504					PB11
2012-09-15 05:09:40	VR2W-105216	A69-1601-6504					PB9
2012-09-15 05:09:55	VR2W-105218	A69-1601-6504					PB11
2012-09-15 05:20:33	VR2W-105218	A69-1601-6504					PB11
2012-09-15 05:23:54	VR2W-105218	A69-1601-6504					PB11
2012-09-15 05:27:22	VR2W-105218	A69-1601-6504					PB11
2012-09-15 05:38:39	VR2W-105218	A69-1601-6504					PB11
2012-09-15 06:38:53	VR2W-105218	A69-1601-6504					PB11
2012-09-15 06:42:35	VR2W-105218	A69-1601-6504					PB11
2012-09-15 07:29:57	VR2W-105218	A69-1601-6504					PB11
2012-09-15 07:42:55	VR2W-105218	A69-1601-6504					PB11
2012-09-15 07:51:01	VR2W-105218	A69-1601-6504					PB11
2012-09-15 08:03:16	VR2W-105218	A69-1601-6504					PB11
2012-09-15 08:06:48	VR2W-105218	A69-1601-6504					PB11
2012-09-15 08:10:39	VR2W-105218	A69-1601-6504					PB11
2012-09-15 08:15:05	VR2W-105218	A69-1601-6504					PB11
2012-09-15 08:28:26	VR2W-105218	A69-1601-6504					PB11
2012-09-15 08:32:46	VR2W-105218	A69-1601-6504					PB11
2012-09-15 08:48:29	VR2W-105218	A69-1601-6504					PB11
2012-09-15 08:53:23	VR2W-105218	A69-1601-6504					PB11
2012-09-15 19:50:18	VR2W-105218	A69-1601-6504					PB11
2012-09-15 19:54:42	VR2W-105218	A69-1601-6504					PB11
2012-09-15 19:58:36	VR2W-105218	A69-1601-6504					PB11
2012-09-15 20:02:58	VR2W-105217	A69-1601-6504
2012-09-15 20:07:26	VR2W-105218	A69-1601-6504					PB11
2012-09-15 20:11:02	VR2W-105218	A69-1601-6504					PB11
2012-09-15 20:15:01	VR2W-105218	A69-1601-6504					PB11
2012-09-15 20:24:06	VR2W-105217	A69-1601-6504
2012-09-15 20:24:19	VR2W-105218	A69-1601-6504					PB11
2012-09-15 20:28:17	VR2W-105216	A69-1601-6504					PB9
2012-09-15 20:28:20	VR2W-105217	A69-1601-6504
2012-09-15 20:31:54	VR2W-105217	A69-1601-6504
2012-09-15 20:36:01	VR2W-105218	A69-1601-6504					PB11
2012-09-15 20:44:51	VR2W-105218	A69-1601-6504					PB11
2012-09-15 20:48:28	VR2W-105218	A69-1601-6504					PB11
2012-09-15 20:52:28	VR2W-105218	A69-1601-6504					PB11
2012-09-15 20:57:13	VR2W-105218	A69-1601-6504					PB11
2012-09-15 21:22:23	VR2W-105218	A69-1601-6504					PB11
2012-09-15 21:33:58	VR2W-105218	A69-1601-6504					PB11
2012-09-15 21:42:36	VR2W-105218	A69-1601-6504					PB11
2012-09-15 21:47:04	VR2W-105218	A69-1601-6504					PB11
2012-09-15 21:51:06	VR2W-105218	A69-1601-6504					PB11
2012-09-15 21:55:55	VR2W-105218	A69-1601-6504					PB11
2012-09-15 22:00:41	VR2W-105218	A69-1601-6504					PB11
2012-09-15 22:05:19	VR2W-105218	A69-1601-6504					PB11
2012-09-15 22:09:40	VR2W-105218	A69-1601-6504					PB11
2012-09-15 22:21:43	VR2W-105218	A69-1601-6504					PB11
2012-09-15 22:30:19	VR2W-105218	A69-1601-6504					PB11
2012-09-16 00:30:36	VR2W-105218	A69-1601-6504					PB11
2012-09-16 00:35:25	VR2W-105218	A69-1601-6504					PB11
2012-09-16 00:56:19	VR2W-105218	A69-1601-6504					PB11
2012-09-16 01:00:47	VR2W-105218	A69-1601-6504					PB11
2012-09-16 01:09:40	VR2W-105218	A69-1601-6504					PB11
2012-09-16 01:30:57	VR2W-105218	A69-1601-6504					PB11
2012-09-16 01:58:19	VR2W-105219	A69-1601-6504
2012-09-16 02:00:42	VR2W-105218	A69-1601-6504					PB11
2012-09-16 02:04:34	VR2W-105218	A69-1601-6504					PB11
2012-09-16 02:13:12	VR2W-105218	A69-1601-6504					PB11
2012-09-16 02:20:00	VR2W-105218	A69-1601-6504					PB11
2012-09-16 02:23:41	VR2W-105218	A69-1601-6504					PB11
2012-09-16 02:27:48	VR2W-105218	A69-1601-6504					PB11
2012-09-16 02:31:09	VR2W-105218	A69-1601-6504					PB11
2012-09-16 02:39:27	VR2W-105219	A69-1601-6504
2012-09-16 02:42:23	VR2W-105218	A69-1601-6504					PB11
2012-09-16 03:05:36	VR2W-105218	A69-1601-6504					PB11
2012-09-16 03:09:26	VR2W-105218	A69-1601-6504					PB11
2012-09-16 03:17:48	VR2W-105218	A69-1601-6504					PB11
2012-09-16 03:26:53	VR2W-105218	A69-1601-6504					PB11
2012-09-16 03:43:48	VR2W-105218	A69-1601-6504					PB11
2012-09-16 03:52:44	VR2W-105218	A69-1601-6504					PB11
2012-09-16 03:56:28	VR2W-105218	A69-1601-6504					PB11
2012-09-16 04:00:42	VR2W-105218	A69-1601-6504					PB11
2012-09-16 04:04:17	VR2W-105218	A69-1601-6504					PB11
2012-09-16 04:08:13	VR2W-105218	A69-1601-6504					PB11
2012-09-16 04:12:51	VR2W-105218	A69-1601-6504					PB11
2012-09-16 04:17:12	VR2W-105218	A69-1601-6504					PB11
2012-09-16 04:33:45	VR2W-105218	A69-1601-6504					PB11
2012-09-16 04:37:52	VR2W-105218	A69-1601-6504					PB11
2012-09-16 04:41:11	VR2W-105218	A69-1601-6504					PB11
2012-09-16 04:44:35	VR2W-105218	A69-1601-6504					PB11
2012-09-16 04:48:10	VR2W-105218	A69-1601-6504					PB11
2012-09-16 04:52:05	VR2W-105218	A69-1601-6504					PB11
2012-09-16 04:56:42	VR2W-105218	A69-1601-6504					PB11
2012-09-16 05:01:01	VR2W-105218	A69-1601-6504					PB11
2012-09-16 05:04:45	VR2W-105218	A69-1601-6504					PB11
2012-09-16 05:08:59	VR2W-105218	A69-1601-6504					PB11
2012-09-16 05:12:35	VR2W-105218	A69-1601-6504					PB11
2012-09-16 05:16:31	VR2W-105218	A69-1601-6504					PB11
2012-09-16 05:41:21	VR2W-105218	A69-1601-6504					PB11
2012-09-16 06:03:19	VR2W-105219	A69-1601-6504
2012-09-16 06:18:56	VR2W-105218	A69-1601-6504					PB11
2012-09-16 06:35:20	VR2W-105217	A69-1601-6504
2012-09-16 06:44:09	VR2W-105218	A69-1601-6504					PB11
2012-09-16 06:48:20	VR2W-105216	A69-1601-6504					PB9
2012-09-16 06:48:22	VR2W-105217	A69-1601-6504
2012-09-16 07:27:02	VR2W-105218	A69-1601-6504					PB11
2012-09-16 07:30:08	VR2W-105217	A69-1601-6504
2012-09-16 07:50:00	VR2W-105217	A69-1601-6504
2012-09-16 07:58:16	VR2W-105218	A69-1601-6504					PB11
2012-09-16 08:09:17	VR2W-105217	A69-1601-6504
2012-09-16 08:16:55	VR2W-105218	A69-1601-6504					PB11
2012-09-16 08:21:25	VR2W-105218	A69-1601-6504					PB11
2012-09-16 08:25:32	VR2W-105218	A69-1601-6504					PB11
2012-09-16 08:35:53	VR2W-105218	A69-1601-6504					PB11
2012-09-16 08:39:51	VR2W-105218	A69-1601-6504					PB11
2012-09-16 08:44:33	VR2W-105218	A69-1601-6504					PB11
2012-09-16 19:58:18	VR2W-105218	A69-1601-6504					PB11
2012-09-16 20:01:44	VR2W-105218	A69-1601-6504					PB11
2012-09-16 20:05:23	VR2W-105218	A69-1601-6504					PB11
2012-09-16 20:09:27	VR2W-105218	A69-1601-6504					PB11
2012-09-16 20:14:19	VR2W-105218	A69-1601-6504					PB11
2012-09-16 20:18:57	VR2W-105217	A69-1601-6504
2012-09-16 20:28:24	VR2W-105216	A69-1601-6504					PB9
2012-09-16 20:28:26	VR2W-105217	A69-1601-6504
2012-09-16 20:54:58	VR2W-105218	A69-1601-6504					PB11
2012-09-16 21:04:37	VR2W-105218	A69-1601-6504					PB11
2012-09-16 21:09:19	VR2W-105218	A69-1601-6504					PB11
2012-09-16 21:10:31	VR2W-105219	A69-1601-6504
2012-09-16 21:17:59	VR2W-105218	A69-1601-6504					PB11
2012-09-16 21:24:52	VR2W-105218	A69-1601-6504					PB11
2012-09-16 21:28:40	VR2W-105218	A69-1601-6504					PB11
2012-09-16 21:34:12	VR2W-105219	A69-1601-6504
2012-09-16 21:41:12	VR2W-105218	A69-1601-6504					PB11
2012-09-16 21:56:53	VR2W-105218	A69-1601-6504					PB11
2012-09-16 22:06:52	VR2W-105218	A69-1601-6504					PB11
2012-09-16 22:22:56	VR2W-105218	A69-1601-6504					PB11
2012-09-16 22:26:18	VR2W-105218	A69-1601-6504					PB11
2012-09-16 22:56:10	VR2W-105217	A69-1601-6504
2012-09-16 22:56:23	VR2W-105218	A69-1601-6504					PB11
2012-09-16 23:13:11	VR2W-105218	A69-1601-6504					PB11
2012-09-16 23:39:06	VR2W-105218	A69-1601-6504					PB11
2012-09-16 23:48:50	VR2W-105218	A69-1601-6504					PB11
2012-09-16 23:53:40	VR2W-105218	A69-1601-6504					PB11
2012-09-16 23:58:25	VR2W-105218	A69-1601-6504					PB11
2012-09-17 00:03:03	VR2W-105218	A69-1601-6504					PB11
2012-09-17 00:07:23	VR2W-105218	A69-1601-6504					PB11
2012-09-17 00:27:36	VR2W-105218	A69-1601-6504					PB11
2012-09-17 00:32:06	VR2W-105218	A69-1601-6504					PB11
2012-09-17 00:36:13	VR2W-105218	A69-1601-6504					PB11
2012-09-17 00:50:12	VR2W-105216	A69-1601-6504					PB9
2012-09-17 00:50:14	VR2W-105217	A69-1601-6504
2012-09-17 00:50:27	VR2W-105218	A69-1601-6504					PB11
2012-09-17 00:51:38	VR2W-105219	A69-1601-6504
2012-09-17 01:03:17	VR2W-105218	A69-1601-6504					PB11
2012-09-17 01:04:28	VR2W-105219	A69-1601-6504
2012-09-17 01:07:28	VR2W-105216	A69-1601-6504					PB9
2012-09-17 01:07:43	VR2W-105218	A69-1601-6504					PB11
2012-09-17 01:43:39	VR2W-105216	A69-1601-6504					PB9
2012-09-17 01:43:54	VR2W-105218	A69-1601-6504					PB11
2012-09-17 01:56:46	VR2W-105218	A69-1601-6504					PB11
2012-09-17 02:00:59	VR2W-105218	A69-1601-6504					PB11
2012-09-17 02:04:34	VR2W-105218	A69-1601-6504					PB11
2012-09-17 02:29:28	VR2W-105216	A69-1601-6504					PB9
2012-09-17 02:29:30	VR2W-105217	A69-1601-6504
2012-09-17 02:38:53	VR2W-105218	A69-1601-6504					PB11
2012-09-17 02:42:43	VR2W-105217	A69-1601-6504
2012-09-17 02:42:56	VR2W-105218	A69-1601-6504					PB11
2012-09-17 02:52:40	VR2W-105218	A69-1601-6504					PB11
2012-09-17 02:57:29	VR2W-105218	A69-1601-6504					PB11
2012-09-17 03:02:00	VR2W-105217	A69-1601-6504
2012-09-17 03:23:25	VR2W-105218	A69-1601-6504					PB11
2012-09-17 03:28:02	VR2W-105218	A69-1601-6504					PB11
2012-09-17 03:29:13	VR2W-105219	A69-1601-6504
2012-09-17 03:36:08	VR2W-105218	A69-1601-6504					PB11
2012-09-17 03:40:26	VR2W-105218	A69-1601-6504					PB11
2012-09-17 03:44:09	VR2W-105218	A69-1601-6504					PB11
2012-09-17 03:48:20	VR2W-105218	A69-1601-6504					PB11
2012-09-17 04:19:00	VR2W-105218	A69-1601-6504					PB11
2012-09-17 04:22:17	VR2W-105218	A69-1601-6504					PB11
2012-09-17 04:28:59	VR2W-105218	A69-1601-6504					PB11
2012-09-17 04:32:32	VR2W-105218	A69-1601-6504					PB11
2012-09-17 04:51:46	VR2W-105218	A69-1601-6504					PB11
2012-09-17 04:55:23	VR2W-105218	A69-1601-6504					PB11
2012-09-17 05:04:06	VR2W-105218	A69-1601-6504					PB11
2012-09-17 05:30:12	VR2W-105218	A69-1601-6504					PB11
2012-09-17 05:34:50	VR2W-105218	A69-1601-6504					PB11
2012-09-17 05:39:11	VR2W-105218	A69-1601-6504					PB11
2012-09-17 05:43:00	VR2W-105218	A69-1601-6504					PB11
2012-09-17 05:47:24	VR2W-105218	A69-1601-6504					PB11
2012-09-17 05:55:52	VR2W-105218	A69-1601-6504					PB11
2012-09-17 06:25:00	VR2W-105218	A69-1601-6504					PB11
2012-09-17 06:53:38	VR2W-105218	A69-1601-6504					PB11
2012-09-17 07:12:40	VR2W-105217	A69-1601-6504
2012-09-17 07:12:53	VR2W-105218	A69-1601-6504					PB11
2012-09-17 07:49:01	VR2W-105218	A69-1601-6504					PB11
2012-09-17 08:31:33	VR2W-105218	A69-1601-6504					PB11
2012-09-17 08:45:12	VR2W-105218	A69-1601-6504					PB11
2012-09-17 19:36:03	VR2W-105218	A69-1601-6504					PB11
2012-09-17 19:42:58	VR2W-105218	A69-1601-6504					PB11
2012-09-17 19:46:48	VR2W-105218	A69-1601-6504					PB11
2012-09-17 20:04:22	VR2W-105218	A69-1601-6504					PB11
2012-09-17 20:08:27	VR2W-105218	A69-1601-6504					PB11
2012-09-17 20:11:42	VR2W-105218	A69-1601-6504					PB11
2012-09-17 20:14:59	VR2W-105218	A69-1601-6504					PB11
2012-09-17 20:16:10	VR2W-105219	A69-1601-6504
2012-09-17 20:21:44	VR2W-105218	A69-1601-6504					PB11
2012-09-17 20:38:36	VR2W-105217	A69-1601-6504
2012-09-17 20:43:03	VR2W-105217	A69-1601-6504
2012-09-17 20:56:39	VR2W-105218	A69-1601-6504					PB11
2012-09-17 21:04:34	VR2W-105217	A69-1601-6504
2012-09-17 21:08:53	VR2W-105216	A69-1601-6504					PB9
2012-09-17 21:08:55	VR2W-105217	A69-1601-6504
2012-09-17 21:09:08	VR2W-105218	A69-1601-6504					PB11
2012-09-17 21:12:42	VR2W-105216	A69-1601-6504					PB9
2012-09-17 21:12:44	VR2W-105217	A69-1601-6504
2012-09-17 21:14:09	VR2W-105219	A69-1601-6504
2012-09-17 21:33:25	VR2W-105218	A69-1601-6504					PB11
2012-09-17 21:37:07	VR2W-105218	A69-1601-6504					PB11
2012-09-17 21:44:29	VR2W-105217	A69-1601-6504
2012-09-17 21:52:17	VR2W-105218	A69-1601-6504					PB11
2012-09-17 22:01:36	VR2W-105218	A69-1601-6504					PB11
2012-09-17 22:13:29	VR2W-105218	A69-1601-6504					PB11
2012-09-17 22:40:07	VR2W-105218	A69-1601-6504					PB11
2012-09-17 22:43:47	VR2W-105218	A69-1601-6504					PB11
2012-09-17 22:47:55	VR2W-105218	A69-1601-6504					PB11
2012-09-17 22:51:16	VR2W-105218	A69-1601-6504					PB11
2012-09-17 22:54:46	VR2W-105218	A69-1601-6504					PB11
2012-09-17 22:58:30	VR2W-105218	A69-1601-6504					PB11
2012-09-17 23:02:44	VR2W-105218	A69-1601-6504					PB11
2012-09-17 23:27:51	VR2W-105218	A69-1601-6504					PB11
2012-09-17 23:40:03	VR2W-105218	A69-1601-6504					PB11
2012-09-17 23:47:18	VR2W-105218	A69-1601-6504					PB11
2012-09-18 00:13:24	VR2W-105218	A69-1601-6504					PB11
2012-09-18 00:14:35	VR2W-105219	A69-1601-6504
2012-09-18 00:21:24	VR2W-105218	A69-1601-6504					PB11
2012-09-18 00:25:21	VR2W-105217	A69-1601-6504
2012-09-18 00:25:35	VR2W-105218	A69-1601-6504					PB11
2012-09-18 00:29:01	VR2W-105218	A69-1601-6504					PB11
2012-09-18 00:32:41	VR2W-105218	A69-1601-6504					PB11
2012-09-18 01:24:01	VR2W-105218	A69-1601-6504					PB11
2012-09-18 01:27:17	VR2W-105217	A69-1601-6504
2012-09-18 02:11:38	VR2W-105218	A69-1601-6504					PB11
2012-09-18 02:32:37	VR2W-105218	A69-1601-6504					PB11
2012-09-18 02:49:10	VR2W-105218	A69-1601-6504					PB11
2012-09-18 02:56:30	VR2W-105218	A69-1601-6504					PB11
2012-09-18 02:59:48	VR2W-105218	A69-1601-6504					PB11
2012-09-18 03:03:09	VR2W-105218	A69-1601-6504					PB11
2012-09-18 03:06:36	VR2W-105218	A69-1601-6504					PB11
2012-09-18 03:17:44	VR2W-105218	A69-1601-6504					PB11
2012-09-18 03:24:35	VR2W-105216	A69-1601-6504					PB9
2012-09-18 03:24:38	VR2W-105217	A69-1601-6504
2012-09-18 03:24:51	VR2W-105218	A69-1601-6504					PB11
2012-09-18 03:28:42	VR2W-105217	A69-1601-6504
2012-09-18 03:32:11	VR2W-105218	A69-1601-6504					PB11
2012-09-18 03:35:29	VR2W-105218	A69-1601-6504					PB11
2012-09-18 03:38:38	VR2W-105217	A69-1601-6504
2012-09-18 03:38:51	VR2W-105218	A69-1601-6504					PB11
2012-09-18 03:42:20	VR2W-105218	A69-1601-6504					PB11
2012-09-18 03:46:05	VR2W-105218	A69-1601-6504					PB11
2012-09-18 03:50:06	VR2W-105216	A69-1601-6504					PB9
2012-09-18 03:50:08	VR2W-105217	A69-1601-6504
2012-09-18 03:50:21	VR2W-105218	A69-1601-6504					PB11
2012-09-18 03:53:59	VR2W-105218	A69-1601-6504					PB11
2012-09-18 03:57:48	VR2W-105217	A69-1601-6504
2012-09-18 03:58:01	VR2W-105218	A69-1601-6504					PB11
2012-09-18 04:02:50	VR2W-105218	A69-1601-6504					PB11
2012-09-18 04:07:35	VR2W-105218	A69-1601-6504					PB11
2012-09-18 04:12:10	VR2W-105218	A69-1601-6504					PB11
2012-09-18 04:20:10	VR2W-105218	A69-1601-6504					PB11
2012-09-18 04:24:19	VR2W-105218	A69-1601-6504					PB11
2012-09-18 04:27:43	VR2W-105218	A69-1601-6504					PB11
2012-09-18 04:31:19	VR2W-105218	A69-1601-6504					PB11
2012-09-18 04:35:15	VR2W-105218	A69-1601-6504					PB11
2012-09-18 04:39:53	VR2W-105218	A69-1601-6504					PB11
2012-09-18 04:48:09	VR2W-105218	A69-1601-6504					PB11
2012-09-18 04:52:41	VR2W-105218	A69-1601-6504					PB11
2012-09-18 04:56:51	VR2W-105218	A69-1601-6504					PB11
2012-09-18 05:07:56	VR2W-105218	A69-1601-6504					PB11
2012-09-18 05:12:43	VR2W-105218	A69-1601-6504					PB11
2012-09-18 05:17:12	VR2W-105217	A69-1601-6504
2012-09-18 05:17:25	VR2W-105218	A69-1601-6504					PB11
2012-09-18 05:21:55	VR2W-105218	A69-1601-6504					PB11
2012-09-18 05:26:01	VR2W-105218	A69-1601-6504					PB11
2012-09-18 05:29:19	VR2W-105218	A69-1601-6504					PB11
2012-09-18 05:32:41	VR2W-105218	A69-1601-6504					PB11
2012-09-18 05:36:11	VR2W-105218	A69-1601-6504					PB11
2012-09-18 05:39:58	VR2W-105218	A69-1601-6504					PB11
2012-09-18 05:44:16	VR2W-105218	A69-1601-6504					PB11
2012-09-18 05:45:27	VR2W-105219	A69-1601-6504
2012-09-18 05:47:58	VR2W-105218	A69-1601-6504					PB11
2012-09-18 05:52:10	VR2W-105218	A69-1601-6504					PB11
2012-09-18 05:55:24	VR2W-105216	A69-1601-6504					PB9
2012-09-18 05:59:23	VR2W-105218	A69-1601-6504					PB11
2012-09-18 06:03:38	VR2W-105218	A69-1601-6504					PB11
2012-09-18 06:07:13	VR2W-105218	A69-1601-6504					PB11
2012-09-18 06:11:09	VR2W-105218	A69-1601-6504					PB11
2012-09-18 06:28:38	VR2W-105218	A69-1601-6504					PB11
2012-09-18 06:36:21	VR2W-105218	A69-1601-6504					PB11
2012-09-18 06:40:10	VR2W-105218	A69-1601-6504					PB11
2012-09-18 06:52:37	VR2W-105217	A69-1601-6504
2012-09-18 06:56:52	VR2W-105218	A69-1601-6504					PB11
2012-09-18 07:01:40	VR2W-105218	A69-1601-6504					PB11
2012-09-18 07:10:56	VR2W-105218	A69-1601-6504					PB11
2012-09-18 07:15:06	VR2W-105218	A69-1601-6504					PB11
2012-09-18 07:18:34	VR2W-105218	A69-1601-6504					PB11
2012-09-18 07:49:26	VR2W-105218	A69-1601-6504					PB11
2012-09-18 07:53:07	VR2W-105218	A69-1601-6504					PB11
2012-09-18 08:15:30	VR2W-105218	A69-1601-6504					PB11
2012-09-18 08:23:41	VR2W-105218	A69-1601-6504					PB11
2012-09-18 08:27:32	VR2W-105218	A69-1601-6504					PB11
2012-09-18 08:31:59	VR2W-105218	A69-1601-6504					PB11
2012-09-18 08:45:31	VR2W-105218	A69-1601-6504					PB11
2012-09-18 14:03:11	VR2W-105218	A69-1601-6504					PB11
2012-09-18 16:28:43	VR2W-105219	A69-1601-6504
2012-09-18 17:30:06	VR2W-105219	A69-1601-6504
2012-09-18 19:50:32	VR2W-105218	A69-1601-6504					PB11
2012-09-18 19:54:47	VR2W-105218	A69-1601-6504					PB11
2012-09-18 19:58:24	VR2W-105218	A69-1601-6504					PB11
2012-09-18 20:02:25	VR2W-105218	A69-1601-6504					PB11
2012-09-18 20:06:59	VR2W-105217	A69-1601-6504
2012-09-18 20:07:12	VR2W-105218	A69-1601-6504					PB11
2012-09-18 20:11:40	VR2W-105217	A69-1601-6504
2012-09-18 20:11:54	VR2W-105218	A69-1601-6504					PB11
2012-09-18 20:47:34	VR2W-105218	A69-1601-6504					PB11
2012-09-18 20:55:33	VR2W-105218	A69-1601-6504					PB11
2012-09-18 21:29:05	VR2W-105218	A69-1601-6504					PB11
2012-09-18 21:30:17	VR2W-105219	A69-1601-6504
2012-09-18 21:42:22	VR2W-105219	A69-1601-6504
2012-09-18 21:49:12	VR2W-105218	A69-1601-6504					PB11
2012-09-18 21:53:24	VR2W-105218	A69-1601-6504					PB11
2012-09-18 22:12:49	VR2W-105218	A69-1601-6504					PB11
2012-09-18 22:16:15	VR2W-105218	A69-1601-6504					PB11
2012-09-18 22:19:53	VR2W-105218	A69-1601-6504					PB11
2012-09-18 22:28:42	VR2W-105218	A69-1601-6504					PB11
2012-09-18 22:33:24	VR2W-105218	A69-1601-6504					PB11
2012-09-18 22:37:55	VR2W-105218	A69-1601-6504					PB11
2012-09-18 22:48:52	VR2W-105218	A69-1601-6504					PB11
2012-09-18 22:56:48	VR2W-105218	A69-1601-6504					PB11
2012-09-18 23:27:59	VR2W-105218	A69-1601-6504					PB11
2012-09-18 23:36:18	VR2W-105218	A69-1601-6504					PB11
2012-09-18 23:49:56	VR2W-105217	A69-1601-6504
2012-09-18 23:59:41	VR2W-105217	A69-1601-6504
2012-09-19 00:29:30	VR2W-105218	A69-1601-6504					PB11
2012-09-19 00:32:59	VR2W-105218	A69-1601-6504					PB11
2012-09-19 00:36:42	VR2W-105218	A69-1601-6504					PB11
2012-09-19 00:44:26	VR2W-105218	A69-1601-6504					PB11
2012-09-19 00:48:15	VR2W-105218	A69-1601-6504					PB11
2012-09-19 01:19:27	VR2W-105218	A69-1601-6504					PB11
2012-09-19 01:23:58	VR2W-105217	A69-1601-6504
2012-09-19 01:28:45	VR2W-105218	A69-1601-6504					PB11
2012-09-19 01:32:58	VR2W-105218	A69-1601-6504					PB11
2012-09-19 01:44:56	VR2W-105218	A69-1601-6504					PB11
2012-09-19 01:56:04	VR2W-105218	A69-1601-6504					PB11
2012-09-19 02:20:38	VR2W-105217	A69-1601-6504
2012-09-19 02:33:11	VR2W-105218	A69-1601-6504					PB11
2012-09-19 02:36:49	VR2W-105218	A69-1601-6504					PB11
2012-09-19 02:40:50	VR2W-105218	A69-1601-6504					PB11
2012-09-19 02:45:38	VR2W-105218	A69-1601-6504					PB11
2012-09-19 03:05:29	VR2W-105218	A69-1601-6504					PB11
2012-09-19 03:20:44	VR2W-105218	A69-1601-6504					PB11
2012-09-19 03:39:15	VR2W-105218	A69-1601-6504					PB11
2012-09-19 03:43:54	VR2W-105218	A69-1601-6504					PB11
2012-09-19 03:52:11	VR2W-105218	A69-1601-6504					PB11
2012-09-19 04:00:54	VR2W-105218	A69-1601-6504					PB11
2012-09-19 04:12:11	VR2W-105218	A69-1601-6504					PB11
2012-09-19 04:31:29	VR2W-105218	A69-1601-6504					PB11
2012-09-19 04:36:21	VR2W-105218	A69-1601-6504					PB11
2012-09-19 04:41:11	VR2W-105218	A69-1601-6504					PB11
2012-09-19 04:59:08	VR2W-105218	A69-1601-6504					PB11
2012-09-19 05:43:09	VR2W-105217	A69-1601-6504
2012-09-19 05:54:35	VR2W-105217	A69-1601-6504
2012-09-19 05:58:06	VR2W-105216	A69-1601-6504					PB9
2012-09-19 06:06:27	VR2W-105216	A69-1601-6504					PB9
2012-09-19 06:17:06	VR2W-105216	A69-1601-6504					PB9
2012-09-19 06:17:08	VR2W-105217	A69-1601-6504
2012-09-19 06:39:46	VR2W-105218	A69-1601-6504					PB11
2012-09-19 06:53:09	VR2W-105218	A69-1601-6504					PB11
2012-09-19 07:15:51	VR2W-105217	A69-1601-6504
2012-09-19 08:25:06	VR2W-105218	A69-1601-6504					PB11
2012-09-19 08:29:25	VR2W-105218	A69-1601-6504					PB11
2012-09-19 09:31:22	VR2W-105219	A69-1601-6504
2012-09-19 19:52:30	VR2W-105218	A69-1601-6504					PB11
2012-09-19 19:56:36	VR2W-105218	A69-1601-6504					PB11
2012-09-19 19:59:53	VR2W-105218	A69-1601-6504					PB11
2012-09-19 20:06:40	VR2W-105218	A69-1601-6504					PB11
2012-09-19 20:10:19	VR2W-105218	A69-1601-6504					PB11
2012-09-19 20:14:24	VR2W-105218	A69-1601-6504					PB11
2012-09-19 20:17:39	VR2W-105218	A69-1601-6504					PB11
2012-09-19 20:20:55	VR2W-105218	A69-1601-6504					PB11
2012-09-19 20:30:54	VR2W-105217	A69-1601-6504
2012-09-19 20:34:56	VR2W-105218	A69-1601-6504					PB11
2012-09-19 20:43:12	VR2W-105218	A69-1601-6504					PB11
2012-09-19 20:47:44	VR2W-105218	A69-1601-6504					PB11
2012-09-19 20:48:56	VR2W-105219	A69-1601-6504
2012-09-19 20:58:56	VR2W-105218	A69-1601-6504					PB11
2012-09-19 21:00:08	VR2W-105219	A69-1601-6504
2012-09-19 21:07:42	VR2W-105218	A69-1601-6504					PB11
2012-09-19 21:16:45	VR2W-105218	A69-1601-6504					PB11
2012-09-19 21:20:40	VR2W-105218	A69-1601-6504					PB11
2012-09-19 21:33:05	VR2W-105218	A69-1601-6504					PB11
2012-09-19 21:37:03	VR2W-105218	A69-1601-6504					PB11
2012-09-19 21:50:18	VR2W-105218	A69-1601-6504					PB11
2012-09-19 21:53:33	VR2W-105218	A69-1601-6504					PB11
2012-09-19 22:07:01	VR2W-105218	A69-1601-6504					PB11
2012-09-19 22:10:49	VR2W-105218	A69-1601-6504					PB11
2012-09-19 22:36:51	VR2W-105218	A69-1601-6504					PB11
2012-09-19 22:45:00	VR2W-105218	A69-1601-6504					PB11
2012-09-19 22:49:22	VR2W-105218	A69-1601-6504					PB11
2012-09-19 22:53:12	VR2W-105218	A69-1601-6504					PB11
2012-09-19 22:57:38	VR2W-105218	A69-1601-6504					PB11
2012-09-19 23:06:21	VR2W-105218	A69-1601-6504					PB11
2012-09-19 23:10:55	VR2W-105218	A69-1601-6504					PB11
2012-09-19 23:15:08	VR2W-105218	A69-1601-6504					PB11
2012-09-19 23:22:33	VR2W-105218	A69-1601-6504					PB11
2012-09-19 23:27:02	VR2W-105218	A69-1601-6504					PB11
2012-09-19 23:55:38	VR2W-105218	A69-1601-6504					PB11
2012-09-20 00:02:49	VR2W-105218	A69-1601-6504					PB11
2012-09-20 00:30:39	VR2W-105218	A69-1601-6504					PB11
2012-09-20 01:04:59	VR2W-105218	A69-1601-6504					PB11
2012-09-20 01:13:45	VR2W-105218	A69-1601-6504					PB11
2012-09-20 01:17:18	VR2W-105218	A69-1601-6504					PB11
2012-09-20 01:21:09	VR2W-105218	A69-1601-6504					PB11
2012-09-20 01:29:37	VR2W-105218	A69-1601-6504					PB11
2012-09-20 01:34:26	VR2W-105218	A69-1601-6504					PB11
2012-09-20 02:04:14	VR2W-105218	A69-1601-6504					PB11
2012-09-20 02:07:48	VR2W-105218	A69-1601-6504					PB11
2012-09-20 02:16:03	VR2W-105217	A69-1601-6504
2012-09-20 02:45:59	VR2W-105218	A69-1601-6504					PB11
2012-09-20 04:14:18	VR2W-105217	A69-1601-6504
2012-09-20 04:18:04	VR2W-105217	A69-1601-6504
2012-09-20 04:30:13	VR2W-105217	A69-1601-6504
2012-09-20 04:41:28	VR2W-105218	A69-1601-6504					PB11
2012-09-20 04:58:42	VR2W-105217	A69-1601-6504
2012-09-20 06:00:54	VR2W-105218	A69-1601-6504					PB11
2012-09-20 06:09:08	VR2W-105216	A69-1601-6504					PB9
2012-09-20 06:09:10	VR2W-105217	A69-1601-6504
2012-09-20 07:29:02	VR2W-105218	A69-1601-6504					PB11
2012-09-20 07:33:46	VR2W-105218	A69-1601-6504					PB11
2012-09-20 07:38:21	VR2W-105218	A69-1601-6504					PB11
2012-09-20 07:46:01	VR2W-105216	A69-1601-6504					PB9
2012-09-20 08:16:47	VR2W-105218	A69-1601-6504					PB11
2012-09-20 08:20:24	VR2W-105218	A69-1601-6504					PB11
2012-09-20 08:29:11	VR2W-105218	A69-1601-6504					PB11
2012-09-20 19:54:39	VR2W-105218	A69-1601-6504					PB11
2012-09-20 20:06:10	VR2W-105218	A69-1601-6504					PB11
2012-09-20 20:13:54	VR2W-105218	A69-1601-6504					PB11
2012-09-20 20:17:09	VR2W-105218	A69-1601-6504					PB11
2012-09-20 20:27:04	VR2W-105218	A69-1601-6504					PB11
2012-09-20 20:30:19	VR2W-105217	A69-1601-6504
2012-09-20 20:30:32	VR2W-105218	A69-1601-6504					PB11
2012-09-20 21:03:35	VR2W-105217	A69-1601-6504
2012-09-20 21:03:48	VR2W-105218	A69-1601-6504					PB11
2012-09-20 21:24:00	VR2W-105218	A69-1601-6504					PB11
2012-09-20 21:31:31	VR2W-105218	A69-1601-6504					PB11
2012-09-20 21:40:30	VR2W-105218	A69-1601-6504					PB11
2012-09-20 21:44:19	VR2W-105218	A69-1601-6504					PB11
2012-09-20 21:48:45	VR2W-105218	A69-1601-6504					PB11
2012-09-20 21:52:42	VR2W-105218	A69-1601-6504					PB11
2012-09-20 21:57:22	VR2W-105218	A69-1601-6504					PB11
2012-09-20 22:05:47	VR2W-105218	A69-1601-6504					PB11
2012-09-20 22:15:04	VR2W-105218	A69-1601-6504					PB11
2012-09-20 22:26:37	VR2W-105218	A69-1601-6504					PB11
2012-09-20 22:39:27	VR2W-105218	A69-1601-6504					PB11
2012-09-20 22:59:05	VR2W-105218	A69-1601-6504					PB11
2012-09-20 23:03:10	VR2W-105216	A69-1601-6504					PB9
2012-09-20 23:19:44	VR2W-105218	A69-1601-6504					PB11
2012-09-20 23:23:34	VR2W-105218	A69-1601-6504					PB11
2012-09-20 23:32:01	VR2W-105218	A69-1601-6504					PB11
2012-09-21 00:05:23	VR2W-105218	A69-1601-6504					PB11
2012-09-21 00:09:20	VR2W-105218	A69-1601-6504					PB11
2012-09-21 00:14:00	VR2W-105218	A69-1601-6504					PB11
2012-09-21 00:44:31	VR2W-105218	A69-1601-6504					PB11
2012-09-21 01:26:25	VR2W-105217	A69-1601-6504
2012-09-21 01:26:38	VR2W-105218	A69-1601-6504					PB11
2012-09-21 01:53:38	VR2W-105218	A69-1601-6504					PB11
2012-09-21 02:31:39	VR2W-105218	A69-1601-6504					PB11
2012-09-21 02:40:17	VR2W-105218	A69-1601-6504					PB11
2012-09-21 03:19:45	VR2W-105218	A69-1601-6504					PB11
2012-09-21 03:24:37	VR2W-105218	A69-1601-6504					PB11
2012-09-21 03:34:10	VR2W-105218	A69-1601-6504					PB11
2012-09-21 03:50:30	VR2W-105218	A69-1601-6504					PB11
2012-09-21 04:31:03	VR2W-105218	A69-1601-6504					PB11
2012-09-21 04:39:32	VR2W-105218	A69-1601-6504					PB11
2012-09-21 04:49:04	VR2W-105218	A69-1601-6504					PB11
2012-09-21 05:45:56	VR2W-105218	A69-1601-6504					PB11
2012-09-21 06:16:16	VR2W-105218	A69-1601-6504					PB11
2012-09-21 06:28:27	VR2W-105218	A69-1601-6504					PB11
2012-09-21 07:38:09	VR2W-105217	A69-1601-6504
2012-09-21 08:13:37	VR2W-105218	A69-1601-6504					PB11
2012-09-21 08:22:32	VR2W-105218	A69-1601-6504					PB11
2012-09-21 16:51:54	VR2W-105218	A69-1601-6504					PB11
2012-09-21 19:44:07	VR2W-105218	A69-1601-6504					PB11
2012-09-21 19:50:39	VR2W-105218	A69-1601-6504					PB11
2012-09-21 19:57:24	VR2W-105218	A69-1601-6504					PB11
2012-09-21 20:01:00	VR2W-105218	A69-1601-6504					PB11
2012-09-21 20:49:03	VR2W-105218	A69-1601-6504					PB11
2012-09-21 20:58:41	VR2W-105218	A69-1601-6504					PB11
2012-09-21 21:03:21	VR2W-105218	A69-1601-6504					PB11
2012-09-21 21:07:47	VR2W-105218	A69-1601-6504					PB11
2012-09-21 21:21:02	VR2W-105218	A69-1601-6504					PB11
2012-09-21 21:25:13	VR2W-105218	A69-1601-6504					PB11
2012-09-21 21:40:16	VR2W-105218	A69-1601-6504					PB11
2012-09-21 21:53:15	VR2W-105218	A69-1601-6504					PB11
2012-09-21 22:09:30	VR2W-105218	A69-1601-6504					PB11
2012-09-21 22:13:24	VR2W-105218	A69-1601-6504					PB11
2012-09-21 22:22:08	VR2W-105218	A69-1601-6504					PB11
2012-09-21 22:45:04	VR2W-105218	A69-1601-6504					PB11
2012-09-21 22:52:56	VR2W-105218	A69-1601-6504					PB11
2012-09-21 22:56:21	VR2W-105218	A69-1601-6504					PB11
2012-09-21 22:59:58	VR2W-105218	A69-1601-6504					PB11
2012-09-21 23:17:48	VR2W-105218	A69-1601-6504					PB11
2012-09-21 23:21:42	VR2W-105218	A69-1601-6504					PB11
2012-09-21 23:30:33	VR2W-105218	A69-1601-6504					PB11
2012-09-21 23:34:10	VR2W-105218	A69-1601-6504					PB11
2012-09-21 23:47:42	VR2W-105218	A69-1601-6504					PB11
2012-09-21 23:52:13	VR2W-105218	A69-1601-6504					PB11
2012-09-22 00:14:44	VR2W-105217	A69-1601-6504
2012-09-22 00:34:45	VR2W-105218	A69-1601-6504					PB11
2012-09-22 00:39:13	VR2W-105218	A69-1601-6504					PB11
2012-09-22 00:43:15	VR2W-105218	A69-1601-6504					PB11
2012-09-22 01:11:39	VR2W-105219	A69-1601-6504
2012-09-22 01:14:45	VR2W-105218	A69-1601-6504					PB11
2012-09-22 01:22:40	VR2W-105218	A69-1601-6504					PB11
2012-09-22 01:25:56	VR2W-105216	A69-1601-6504					PB9
2012-09-22 01:25:58	VR2W-105217	A69-1601-6504
2012-09-22 01:26:11	VR2W-105218	A69-1601-6504					PB11
2012-09-22 01:34:22	VR2W-105218	A69-1601-6504					PB11
2012-09-22 01:51:35	VR2W-105218	A69-1601-6504					PB11
2012-09-22 01:56:23	VR2W-105218	A69-1601-6504					PB11
2012-09-22 02:09:37	VR2W-105218	A69-1601-6504					PB11
2012-09-22 02:12:52	VR2W-105218	A69-1601-6504					PB11
2012-09-22 02:26:00	VR2W-105218	A69-1601-6504					PB11
2012-09-22 02:29:27	VR2W-105218	A69-1601-6504					PB11
2012-09-22 03:07:05	VR2W-105217	A69-1601-6504
2012-09-22 03:14:58	VR2W-105218	A69-1601-6504					PB11
2012-09-22 03:18:40	VR2W-105218	A69-1601-6504					PB11
2012-09-22 03:22:38	VR2W-105217	A69-1601-6504
2012-09-22 04:35:09	VR2W-105218	A69-1601-6504					PB11
2012-09-22 05:13:59	VR2W-105217	A69-1601-6504
2012-09-22 05:26:05	VR2W-105218	A69-1601-6504					PB11
2012-09-22 05:39:36	VR2W-105217	A69-1601-6504
2012-09-22 05:48:01	VR2W-105218	A69-1601-6504					PB11
2012-09-22 05:51:53	VR2W-105218	A69-1601-6504					PB11
2012-09-22 06:46:54	VR2W-105218	A69-1601-6504					PB11
2012-09-22 07:03:31	VR2W-105218	A69-1601-6504					PB11
2012-09-22 07:24:12	VR2W-105218	A69-1601-6504					PB11
2012-09-22 07:31:42	VR2W-105218	A69-1601-6504					PB11
2012-09-22 07:54:32	VR2W-105218	A69-1601-6504					PB11
2012-09-22 07:58:08	VR2W-105218	A69-1601-6504					PB11
2012-09-22 08:06:34	VR2W-105217	A69-1601-6504
2012-09-22 08:11:18	VR2W-105218	A69-1601-6504					PB11
2012-09-22 19:42:57	VR2W-105218	A69-1601-6504					PB11
2012-09-22 19:51:34	VR2W-105218	A69-1601-6504					PB11
2012-09-22 20:10:20	VR2W-105218	A69-1601-6504					PB11
2012-09-22 20:14:35	VR2W-105218	A69-1601-6504					PB11
2012-09-22 20:18:11	VR2W-105218	A69-1601-6504					PB11
2012-09-22 20:39:20	VR2W-105218	A69-1601-6504					PB11
2012-09-22 21:12:55	VR2W-105216	A69-1601-6504					PB9
2012-09-22 21:21:00	VR2W-105218	A69-1601-6504					PB11
2012-09-22 21:24:24	VR2W-105218	A69-1601-6504					PB11
2012-09-22 21:27:58	VR2W-105218	A69-1601-6504					PB11
2012-09-22 21:58:51	VR2W-105218	A69-1601-6504					PB11
2012-09-22 22:07:22	VR2W-105218	A69-1601-6504					PB11
2012-09-22 22:34:19	VR2W-105218	A69-1601-6504					PB11
2012-09-22 22:46:45	VR2W-105218	A69-1601-6504					PB11
2012-09-22 22:51:27	VR2W-105218	A69-1601-6504					PB11
2012-09-22 23:00:03	VR2W-105218	A69-1601-6504					PB11
2012-09-22 23:13:54	VR2W-105218	A69-1601-6504					PB11
2012-09-22 23:21:39	VR2W-105218	A69-1601-6504					PB11
2012-09-22 23:25:30	VR2W-105218	A69-1601-6504					PB11
2012-09-22 23:29:46	VR2W-105217	A69-1601-6504
2012-09-22 23:38:42	VR2W-105217	A69-1601-6504
2012-09-22 23:48:37	VR2W-105218	A69-1601-6504					PB11
2012-09-22 23:58:01	VR2W-105218	A69-1601-6504					PB11
2012-09-23 00:02:23	VR2W-105218	A69-1601-6504					PB11
2012-09-23 00:06:13	VR2W-105218	A69-1601-6504					PB11
2012-09-23 00:10:40	VR2W-105218	A69-1601-6504					PB11
2012-09-23 00:14:41	VR2W-105218	A69-1601-6504					PB11
2012-09-23 00:19:28	VR2W-105218	A69-1601-6504					PB11
2012-09-23 00:20:41	VR2W-105219	A69-1601-6504
2012-09-23 00:29:49	VR2W-105219	A69-1601-6504
2012-09-23 00:33:51	VR2W-105219	A69-1601-6504
2012-09-23 00:37:27	VR2W-105218	A69-1601-6504					PB11
2012-09-23 00:46:43	VR2W-105218	A69-1601-6504					PB11
2012-09-23 00:52:08	VR2W-105219	A69-1601-6504
2012-09-23 00:58:13	VR2W-105218	A69-1601-6504					PB11
2012-09-23 01:06:22	VR2W-105218	A69-1601-6504					PB11
2012-09-23 01:10:44	VR2W-105218	A69-1601-6504					PB11
2012-09-23 01:14:19	VR2W-105216	A69-1601-6504					PB9
2012-09-23 01:14:21	VR2W-105217	A69-1601-6504
2012-09-23 01:24:12	VR2W-105219	A69-1601-6504
2012-09-23 01:27:28	VR2W-105216	A69-1601-6504					PB9
2012-09-23 01:36:31	VR2W-105218	A69-1601-6504					PB11
2012-09-23 02:04:09	VR2W-105218	A69-1601-6504					PB11
2012-09-23 02:11:37	VR2W-105218	A69-1601-6504					PB11
2012-09-23 02:32:33	VR2W-105218	A69-1601-6504					PB11
2012-09-23 02:36:54	VR2W-105218	A69-1601-6504					PB11
2012-09-23 02:40:42	VR2W-105218	A69-1601-6504					PB11
2012-09-23 02:54:36	VR2W-105219	A69-1601-6504
2012-09-23 03:02:01	VR2W-105216	A69-1601-6504					PB9
2012-09-23 03:02:02	VR2W-105217	A69-1601-6504
2012-09-23 03:15:51	VR2W-105216	A69-1601-6504					PB9
2012-09-23 03:36:36	VR2W-105218	A69-1601-6504					PB11
2012-09-23 03:43:05	VR2W-105218	A69-1601-6504					PB11
2012-09-23 03:46:21	VR2W-105218	A69-1601-6504					PB11
2012-09-23 03:53:02	VR2W-105218	A69-1601-6504					PB11
2012-09-23 03:56:32	VR2W-105218	A69-1601-6504					PB11
2012-09-23 04:00:18	VR2W-105218	A69-1601-6504					PB11
2012-09-23 04:12:33	VR2W-105218	A69-1601-6504					PB11
2012-09-23 04:33:09	VR2W-105218	A69-1601-6504					PB11
2012-09-23 04:42:11	VR2W-105218	A69-1601-6504					PB11
2012-09-23 05:44:58	VR2W-105218	A69-1601-6504					PB11
2012-09-23 05:46:11	VR2W-105219	A69-1601-6504
2012-09-23 06:08:56	VR2W-105218	A69-1601-6504					PB11
2012-09-23 07:38:45	VR2W-105218	A69-1601-6504					PB11
2012-09-23 07:48:05	VR2W-105218	A69-1601-6504					PB11
2012-09-23 08:13:54	VR2W-105218	A69-1601-6504					PB11
2012-09-23 08:18:01	VR2W-105218	A69-1601-6504					PB11
2012-09-23 08:21:22	VR2W-105218	A69-1601-6504					PB11
2012-09-23 08:28:29	VR2W-105218	A69-1601-6504					PB11
2012-09-23 08:32:36	VR2W-105218	A69-1601-6504					PB11
2012-09-23 08:35:56	VR2W-105218	A69-1601-6504					PB11
2012-09-23 08:39:21	VR2W-105218	A69-1601-6504					PB11
2012-09-23 08:42:57	VR2W-105218	A69-1601-6504					PB11
2012-09-23 08:46:56	VR2W-105218	A69-1601-6504					PB11
2012-09-23 09:25:53	VR2W-105218	A69-1601-6504					PB11
2012-09-23 09:30:29	VR2W-105218	A69-1601-6504					PB11
2012-09-23 09:38:27	VR2W-105218	A69-1601-6504					PB11
2012-09-23 09:42:34	VR2W-105218	A69-1601-6504					PB11
2012-09-23 09:45:55	VR2W-105218	A69-1601-6504					PB11
2012-09-23 09:49:22	VR2W-105218	A69-1601-6504					PB11
2012-09-23 09:53:03	VR2W-105218	A69-1601-6504					PB11
2012-09-23 10:00:32	VR2W-105218	A69-1601-6504					PB11
2012-09-23 10:04:02	VR2W-105218	A69-1601-6504					PB11
2012-09-23 10:07:47	VR2W-105218	A69-1601-6504					PB11
2012-09-23 10:12:02	VR2W-105218	A69-1601-6504					PB11
2012-09-23 10:15:40	VR2W-105218	A69-1601-6504					PB11
2012-09-23 10:19:41	VR2W-105218	A69-1601-6504					PB11
2012-09-23 10:29:12	VR2W-105218	A69-1601-6504					PB11
2012-09-23 10:41:20	VR2W-105218	A69-1601-6504					PB11
2012-09-23 10:44:58	VR2W-105218	A69-1601-6504					PB11
2012-09-23 10:49:01	VR2W-105218	A69-1601-6504					PB11
2012-09-23 10:53:53	VR2W-105218	A69-1601-6504					PB11
2012-09-23 11:03:29	VR2W-105218	A69-1601-6504					PB11
2012-09-23 11:16:19	VR2W-105218	A69-1601-6504					PB11
2012-09-23 11:33:54	VR2W-105218	A69-1601-6504					PB11
2012-09-23 19:22:40	VR2W-105218	A69-1601-6504					PB11
2012-09-23 19:34:58	VR2W-105218	A69-1601-6504					PB11
2012-09-23 19:47:09	VR2W-105218	A69-1601-6504					PB11
2012-09-23 20:00:05	VR2W-105218	A69-1601-6504					PB11
2012-09-23 20:12:02	VR2W-105217	A69-1601-6504
2012-09-23 20:15:42	VR2W-105217	A69-1601-6504
2012-09-23 20:19:49	VR2W-105217	A69-1601-6504
2012-09-23 20:23:08	VR2W-105216	A69-1601-6504					PB9
2012-09-23 20:23:10	VR2W-105217	A69-1601-6504
2012-09-23 20:26:37	VR2W-105217	A69-1601-6504
2012-09-23 20:30:17	VR2W-105217	A69-1601-6504
2012-09-23 20:44:48	VR2W-105218	A69-1601-6504					PB11
2012-09-23 20:48:35	VR2W-105218	A69-1601-6504					PB11
2012-09-23 20:56:41	VR2W-105218	A69-1601-6504					PB11
2012-09-23 21:16:04	VR2W-105218	A69-1601-6504					PB11
2012-09-23 21:35:18	VR2W-105218	A69-1601-6504					PB11
2012-09-23 21:36:31	VR2W-105219	A69-1601-6504
2012-09-23 21:39:15	VR2W-105218	A69-1601-6504					PB11
2012-09-23 21:48:20	VR2W-105218	A69-1601-6504					PB11
2012-09-23 22:24:50	VR2W-105218	A69-1601-6504					PB11
2012-09-23 22:26:03	VR2W-105219	A69-1601-6504
2012-09-23 22:37:30	VR2W-105218	A69-1601-6504					PB11
2012-09-23 22:45:25	VR2W-105218	A69-1601-6504					PB11
2012-09-23 23:04:00	VR2W-105218	A69-1601-6504					PB11
2012-09-23 23:17:25	VR2W-105218	A69-1601-6504					PB11
2012-09-23 23:28:32	VR2W-105218	A69-1601-6504					PB11
2012-09-23 23:42:58	VR2W-105218	A69-1601-6504					PB11
2012-09-24 00:08:34	VR2W-105219	A69-1601-6504
2012-09-24 00:16:13	VR2W-105218	A69-1601-6504					PB11
2012-09-24 00:19:53	VR2W-105218	A69-1601-6504					PB11
2012-09-24 00:23:59	VR2W-105218	A69-1601-6504					PB11
2012-09-24 00:28:31	VR2W-105219	A69-1601-6504
2012-09-24 00:34:12	VR2W-105218	A69-1601-6504					PB11
2012-09-24 00:38:01	VR2W-105218	A69-1601-6504					PB11
2012-09-24 00:39:13	VR2W-105219	A69-1601-6504
2012-09-24 00:42:23	VR2W-105218	A69-1601-6504					PB11
2012-09-24 00:43:36	VR2W-105219	A69-1601-6504
2012-09-24 00:46:15	VR2W-105218	A69-1601-6504					PB11
2012-09-24 00:50:46	VR2W-105218	A69-1601-6504					PB11
2012-09-24 00:54:53	VR2W-105218	A69-1601-6504					PB11
2012-09-24 01:01:39	VR2W-105218	A69-1601-6504					PB11
2012-09-24 01:05:17	VR2W-105218	A69-1601-6504					PB11
2012-09-24 01:20:16	VR2W-105219	A69-1601-6504
2012-09-24 01:43:07	VR2W-105219	A69-1601-6504
2012-09-24 01:56:04	VR2W-105218	A69-1601-6504					PB11
2012-09-24 02:00:21	VR2W-105218	A69-1601-6504					PB11
2012-09-24 02:08:07	VR2W-105218	A69-1601-6504					PB11
2012-09-24 02:22:06	VR2W-105218	A69-1601-6504					PB11
2012-09-24 02:38:30	VR2W-105218	A69-1601-6504					PB11
2012-09-24 02:43:01	VR2W-105218	A69-1601-6504					PB11
2012-09-24 02:46:53	VR2W-105217	A69-1601-6504
2012-09-24 02:47:07	VR2W-105218	A69-1601-6504					PB11
2012-09-24 02:50:26	VR2W-105218	A69-1601-6504					PB11
2012-09-24 02:53:51	VR2W-105218	A69-1601-6504					PB11
2012-09-24 02:57:27	VR2W-105218	A69-1601-6504					PB11
2012-09-24 03:01:10	VR2W-105217	A69-1601-6504
2012-09-24 03:01:24	VR2W-105218	A69-1601-6504					PB11
2012-09-24 03:19:30	VR2W-105218	A69-1601-6504					PB11
2012-09-24 03:24:22	VR2W-105218	A69-1601-6504					PB11
2012-09-24 03:38:35	VR2W-105218	A69-1601-6504					PB11
2012-09-24 03:39:48	VR2W-105219	A69-1601-6504
2012-09-24 03:42:57	VR2W-105218	A69-1601-6504					PB11
2012-09-24 03:46:46	VR2W-105218	A69-1601-6504					PB11
2012-09-24 03:51:11	VR2W-105218	A69-1601-6504					PB11
2012-09-24 04:27:12	VR2W-105218	A69-1601-6504					PB11
2012-09-24 04:34:49	VR2W-105218	A69-1601-6504					PB11
2012-09-24 04:38:30	VR2W-105218	A69-1601-6504					PB11
2012-09-24 04:42:36	VR2W-105218	A69-1601-6504					PB11
2012-09-24 04:45:42	VR2W-105217	A69-1601-6504
2012-09-24 04:45:55	VR2W-105218	A69-1601-6504					PB11
2012-09-24 04:49:06	VR2W-105217	A69-1601-6504
2012-09-24 05:21:28	VR2W-105217	A69-1601-6504
2012-09-24 05:28:43	VR2W-105218	A69-1601-6504					PB11
2012-09-24 05:56:18	VR2W-105218	A69-1601-6504					PB11
2012-09-24 06:00:13	VR2W-105218	A69-1601-6504					PB11
2012-09-24 06:09:07	VR2W-105218	A69-1601-6504					PB11
2012-09-24 06:20:28	VR2W-105218	A69-1601-6504					PB11
2012-09-24 06:51:50	VR2W-105218	A69-1601-6504					PB11
2012-09-24 07:11:32	VR2W-105218	A69-1601-6504					PB11
2012-09-24 07:25:41	VR2W-105219	A69-1601-6504
2012-09-24 07:40:12	VR2W-105218	A69-1601-6504					PB11
2012-09-24 08:34:08	VR2W-105218	A69-1601-6504					PB11
2012-09-24 08:38:10	VR2W-105218	A69-1601-6504					PB11
2012-09-24 09:27:12	VR2W-105218	A69-1601-6504					PB11
2012-09-24 09:34:14	VR2W-105218	A69-1601-6504					PB11
2012-09-24 09:43:00	VR2W-105218	A69-1601-6504					PB11
2012-09-24 09:52:00	VR2W-105218	A69-1601-6504					PB11
2012-09-24 10:00:16	VR2W-105218	A69-1601-6504					PB11
2012-09-24 10:13:26	VR2W-105218	A69-1601-6504					PB11
2012-09-24 10:20:51	VR2W-105218	A69-1601-6504					PB11
2012-09-24 10:27:48	VR2W-105218	A69-1601-6504					PB11
2012-09-24 10:36:09	VR2W-105218	A69-1601-6504					PB11
2012-09-24 10:46:41	VR2W-105218	A69-1601-6504					PB11
2012-09-24 10:49:56	VR2W-105218	A69-1601-6504					PB11
2012-09-24 10:53:11	VR2W-105218	A69-1601-6504					PB11
2012-09-24 11:03:08	VR2W-105218	A69-1601-6504					PB11
2012-09-24 11:10:28	VR2W-105218	A69-1601-6504					PB11
2012-09-24 11:30:42	VR2W-105218	A69-1601-6504					PB11
2012-09-24 11:37:51	VR2W-105218	A69-1601-6504					PB11
2012-09-24 11:41:59	VR2W-105218	A69-1601-6504					PB11
2012-09-24 11:52:39	VR2W-105218	A69-1601-6504					PB11
2012-09-24 12:05:01	VR2W-105218	A69-1601-6504					PB11
2012-09-24 12:08:41	VR2W-105218	A69-1601-6504					PB11
2012-09-24 12:16:05	VR2W-105218	A69-1601-6504					PB11
2012-09-24 12:23:00	VR2W-105218	A69-1601-6504					PB11
2012-09-24 12:26:48	VR2W-105218	A69-1601-6504					PB11
2012-09-24 19:28:53	VR2W-105218	A69-1601-6504					PB11
2012-09-24 19:43:31	VR2W-105218	A69-1601-6504					PB11
2012-09-24 19:47:14	VR2W-105218	A69-1601-6504					PB11
2012-09-24 19:51:26	VR2W-105218	A69-1601-6504					PB11
2012-09-24 19:54:56	VR2W-105218	A69-1601-6504					PB11
2012-09-24 19:58:42	VR2W-105218	A69-1601-6504					PB11
2012-09-24 20:06:40	VR2W-105218	A69-1601-6504					PB11
2012-09-24 20:12:02	VR2W-105219	A69-1601-6504
2012-09-24 20:17:43	VR2W-105218	A69-1601-6504					PB11
2012-09-24 20:38:25	VR2W-105218	A69-1601-6504					PB11
2012-09-24 21:18:24	VR2W-105218	A69-1601-6504					PB11
2012-09-24 21:50:16	VR2W-105218	A69-1601-6504					PB11
2012-09-24 21:58:05	VR2W-105218	A69-1601-6504					PB11
2012-09-24 22:05:01	VR2W-105218	A69-1601-6504					PB11
2012-09-24 22:17:16	VR2W-105218	A69-1601-6504					PB11
2012-09-24 23:04:47	VR2W-105218	A69-1601-6504					PB11
2012-09-24 23:08:15	VR2W-105218	A69-1601-6504					PB11
2012-09-24 23:11:56	VR2W-105218	A69-1601-6504					PB11
2012-09-24 23:16:03	VR2W-105218	A69-1601-6504					PB11
2012-09-24 23:19:24	VR2W-105218	A69-1601-6504					PB11
2012-09-24 23:22:53	VR2W-105218	A69-1601-6504					PB11
2012-09-24 23:24:06	VR2W-105219	A69-1601-6504
2012-09-24 23:26:35	VR2W-105218	A69-1601-6504					PB11
2012-09-24 23:37:53	VR2W-105218	A69-1601-6504					PB11
2012-09-24 23:41:59	VR2W-105218	A69-1601-6504					PB11
2012-09-25 00:00:47	VR2W-105218	A69-1601-6504					PB11
2012-09-25 00:16:03	VR2W-105218	A69-1601-6504					PB11
2012-09-25 00:19:19	VR2W-105218	A69-1601-6504					PB11
2012-09-25 00:33:32	VR2W-105218	A69-1601-6504					PB11
2012-09-25 00:46:11	VR2W-105218	A69-1601-6504					PB11
2012-09-25 00:57:46	VR2W-105218	A69-1601-6504					PB11
2012-09-25 01:06:13	VR2W-105218	A69-1601-6504					PB11
2012-09-25 01:15:34	VR2W-105218	A69-1601-6504					PB11
2012-09-25 01:19:39	VR2W-105217	A69-1601-6504
2012-09-25 01:19:52	VR2W-105218	A69-1601-6504					PB11
2012-09-25 01:23:36	VR2W-105218	A69-1601-6504					PB11
2012-09-25 01:43:39	VR2W-105218	A69-1601-6504					PB11
2012-09-25 02:06:12	VR2W-105218	A69-1601-6504					PB11
2012-09-25 02:10:41	VR2W-105218	A69-1601-6504					PB11
2012-09-25 02:23:24	VR2W-105221	A69-1601-6504
2012-09-25 02:24:27	VR2W-105218	A69-1601-6504					PB11
2012-09-25 02:30:57	VR2W-105218	A69-1601-6504					PB11
2012-09-25 02:32:10	VR2W-105219	A69-1601-6504
2012-09-25 02:34:13	VR2W-105218	A69-1601-6504					PB11
2012-09-25 02:44:19	VR2W-105218	A69-1601-6504					PB11
2012-09-25 02:52:09	VR2W-105218	A69-1601-6504					PB11
2012-09-25 02:59:07	VR2W-105218	A69-1601-6504					PB11
2012-09-25 03:02:47	VR2W-105217	A69-1601-6504
2012-09-25 03:03:01	VR2W-105218	A69-1601-6504					PB11
2012-09-25 03:11:49	VR2W-105218	A69-1601-6504					PB11
2012-09-25 03:15:09	VR2W-105217	A69-1601-6504
2012-09-25 03:15:22	VR2W-105218	A69-1601-6504					PB11
2012-09-25 03:19:16	VR2W-105218	A69-1601-6504					PB11
2012-09-25 03:23:48	VR2W-105218	A69-1601-6504					PB11
2012-09-25 03:27:59	VR2W-105218	A69-1601-6504					PB11
2012-09-25 03:31:28	VR2W-105218	A69-1601-6504					PB11
2012-09-25 03:35:11	VR2W-105218	A69-1601-6504					PB11
2012-09-25 03:39:24	VR2W-105218	A69-1601-6504					PB11
2012-09-25 03:51:08	VR2W-105218	A69-1601-6504					PB11
2012-09-25 03:55:02	VR2W-105218	A69-1601-6504					PB11
2012-09-25 03:59:34	VR2W-105218	A69-1601-6504					PB11
2012-09-25 04:03:33	VR2W-105217	A69-1601-6504
2012-09-25 04:03:47	VR2W-105218	A69-1601-6504					PB11
2012-09-25 04:10:51	VR2W-105217	A69-1601-6504
2012-09-25 04:23:27	VR2W-105218	A69-1601-6504					PB11
2012-09-25 04:24:40	VR2W-105219	A69-1601-6504
2012-09-25 04:27:08	VR2W-105218	A69-1601-6504					PB11
2012-09-25 04:31:16	VR2W-105218	A69-1601-6504					PB11
2012-09-25 04:34:37	VR2W-105218	A69-1601-6504					PB11
2012-09-25 04:38:06	VR2W-105218	A69-1601-6504					PB11
2012-09-25 04:46:04	VR2W-105218	A69-1601-6504					PB11
2012-09-25 04:49:38	VR2W-105218	A69-1601-6504					PB11
2012-09-25 04:53:31	VR2W-105218	A69-1601-6504					PB11
2012-09-25 04:58:03	VR2W-105218	A69-1601-6504					PB11
2012-09-25 05:02:15	VR2W-105218	A69-1601-6504					PB11
2012-09-25 05:05:43	VR2W-105218	A69-1601-6504					PB11
2012-09-25 05:09:27	VR2W-105218	A69-1601-6504					PB11
2012-09-25 05:20:50	VR2W-105217	A69-1601-6504
2012-09-25 05:34:25	VR2W-105218	A69-1601-6504					PB11
2012-09-25 05:39:15	VR2W-105218	A69-1601-6504					PB11
2012-09-25 05:43:58	VR2W-105218	A69-1601-6504					PB11
2012-09-25 05:48:33	VR2W-105218	A69-1601-6504					PB11
2012-09-25 05:52:47	VR2W-105218	A69-1601-6504					PB11
2012-09-25 06:05:00	VR2W-105218	A69-1601-6504					PB11
2012-09-25 06:09:28	VR2W-105218	A69-1601-6504					PB11
2012-09-25 06:40:09	VR2W-105217	A69-1601-6504
2012-09-25 07:29:52	VR2W-105218	A69-1601-6504					PB11
2012-09-25 07:39:17	VR2W-105218	A69-1601-6504					PB11
2012-09-25 08:21:51	VR2W-105218	A69-1601-6504					PB11
2012-09-25 08:26:29	VR2W-105218	A69-1601-6504					PB11
2012-09-25 08:30:53	VR2W-105218	A69-1601-6504					PB11
2012-09-25 08:34:45	VR2W-105218	A69-1601-6504					PB11
2012-09-25 08:58:31	VR2W-105218	A69-1601-6504					PB11
2012-09-25 09:59:50	VR2W-105218	A69-1601-6504					PB11
2012-09-25 10:03:14	VR2W-105218	A69-1601-6504					PB11
2012-09-25 10:10:42	VR2W-105218	A69-1601-6504					PB11
2012-09-25 19:31:14	VR2W-105218	A69-1601-6504					PB11
2012-09-25 19:44:48	VR2W-105218	A69-1601-6504					PB11
2012-09-25 19:53:33	VR2W-105218	A69-1601-6504					PB11
2012-09-25 19:57:04	VR2W-105218	A69-1601-6504					PB11
2012-09-25 20:00:51	VR2W-105218	A69-1601-6504					PB11
2012-09-25 20:13:15	VR2W-105218	A69-1601-6504					PB11
2012-09-25 20:32:22	VR2W-105217	A69-1601-6504
2012-09-25 20:52:30	VR2W-105218	A69-1601-6504					PB11
2012-09-25 21:01:11	VR2W-105218	A69-1601-6504					PB11
2012-09-25 21:09:50	VR2W-105218	A69-1601-6504					PB11
2012-09-25 21:13:12	VR2W-105218	A69-1601-6504					PB11
2012-09-25 21:24:48	VR2W-105218	A69-1601-6504					PB11
2012-09-25 21:40:19	VR2W-105218	A69-1601-6504					PB11
2012-09-25 21:44:59	VR2W-105218	A69-1601-6504					PB11
2012-09-25 21:49:25	VR2W-105218	A69-1601-6504					PB11
2012-09-25 22:17:32	VR2W-105218	A69-1601-6504					PB11
2012-09-25 22:51:45	VR2W-105218	A69-1601-6504					PB11
2012-09-25 23:06:47	VR2W-105218	A69-1601-6504					PB11
2012-09-25 23:13:18	VR2W-105218	A69-1601-6504					PB11
2012-09-26 00:20:02	VR2W-105218	A69-1601-6504					PB11
2012-09-26 00:40:03	VR2W-105218	A69-1601-6504					PB11
2012-09-26 01:07:08	VR2W-105218	A69-1601-6504					PB11
2012-09-26 01:22:28	VR2W-105218	A69-1601-6504					PB11
2012-09-26 01:26:36	VR2W-105218	A69-1601-6504					PB11
2012-09-26 01:29:57	VR2W-105218	A69-1601-6504					PB11
2012-09-26 01:48:25	VR2W-105218	A69-1601-6504					PB11
2012-09-26 01:52:32	VR2W-105218	A69-1601-6504					PB11
2012-09-26 01:55:51	VR2W-105218	A69-1601-6504					PB11
2012-09-26 01:57:05	VR2W-105219	A69-1601-6504
2012-09-26 01:59:17	VR2W-105218	A69-1601-6504					PB11
2012-09-26 02:06:51	VR2W-105218	A69-1601-6504					PB11
2012-09-26 02:11:34	VR2W-105218	A69-1601-6504					PB11
2012-09-26 02:16:05	VR2W-105218	A69-1601-6504					PB11
2012-09-26 02:23:37	VR2W-105218	A69-1601-6504					PB11
2012-09-26 02:27:10	VR2W-105218	A69-1601-6504					PB11
2012-09-26 02:28:24	VR2W-105219	A69-1601-6504
2012-09-26 02:31:02	VR2W-105218	A69-1601-6504					PB11
2012-09-26 02:32:15	VR2W-105219	A69-1601-6504
2012-09-26 02:35:31	VR2W-105218	A69-1601-6504					PB11
2012-09-26 02:39:37	VR2W-105218	A69-1601-6504					PB11
2012-09-26 02:46:12	VR2W-105218	A69-1601-6504					PB11
2012-09-26 02:47:25	VR2W-105219	A69-1601-6504
2012-09-26 02:50:49	VR2W-105219	A69-1601-6504
2012-09-26 02:53:10	VR2W-105218	A69-1601-6504					PB11
2012-09-26 02:57:03	VR2W-105218	A69-1601-6504					PB11
2012-09-26 03:05:49	VR2W-105218	A69-1601-6504					PB11
2012-09-26 03:09:21	VR2W-105218	A69-1601-6504					PB11
2012-09-26 03:14:23	VR2W-105219	A69-1601-6504
2012-09-26 03:21:25	VR2W-105218	A69-1601-6504					PB11
2012-09-26 03:22:38	VR2W-105219	A69-1601-6504
2012-09-26 03:25:56	VR2W-105218	A69-1601-6504					PB11
2012-09-26 03:30:04	VR2W-105218	A69-1601-6504					PB11
2012-09-26 03:31:18	VR2W-105219	A69-1601-6504
2012-09-26 03:36:59	VR2W-105218	A69-1601-6504					PB11
2012-09-26 03:38:12	VR2W-105219	A69-1601-6504
2012-09-26 03:45:11	VR2W-105218	A69-1601-6504					PB11
2012-09-26 03:53:39	VR2W-105218	A69-1601-6504					PB11
2012-09-26 03:57:53	VR2W-105218	A69-1601-6504					PB11
2012-09-26 03:59:06	VR2W-105219	A69-1601-6504
2012-09-26 04:01:26	VR2W-105218	A69-1601-6504					PB11
2012-09-26 04:02:39	VR2W-105219	A69-1601-6504
2012-09-26 04:05:19	VR2W-105218	A69-1601-6504					PB11
2012-09-26 04:09:51	VR2W-105218	A69-1601-6504					PB11
2012-09-26 04:42:45	VR2W-105218	A69-1601-6504					PB11
2012-09-26 04:47:18	VR2W-105218	A69-1601-6504					PB11
2012-09-26 04:58:46	VR2W-105218	A69-1601-6504					PB11
2012-09-26 05:14:24	VR2W-105218	A69-1601-6504					PB11
2012-09-26 05:18:03	VR2W-105218	A69-1601-6504					PB11
2012-09-26 05:25:24	VR2W-105218	A69-1601-6504					PB11
2012-09-26 05:32:02	VR2W-105218	A69-1601-6504					PB11
2012-09-26 05:46:47	VR2W-105218	A69-1601-6504					PB11
2012-09-26 06:19:16	VR2W-105218	A69-1601-6504					PB11
2012-09-26 07:08:00	VR2W-105218	A69-1601-6504					PB11
2012-09-26 08:01:31	VR2W-105218	A69-1601-6504					PB11
2012-09-26 08:27:57	VR2W-105218	A69-1601-6504					PB11
2012-09-26 08:31:46	VR2W-105218	A69-1601-6504					PB11
2012-09-26 08:36:11	VR2W-105218	A69-1601-6504					PB11
2012-09-26 08:40:06	VR2W-105218	A69-1601-6504					PB11
2012-09-26 09:00:39	VR2W-105218	A69-1601-6504					PB11
2012-09-26 09:04:39	VR2W-105218	A69-1601-6504					PB11
2012-09-26 09:09:25	VR2W-105218	A69-1601-6504					PB11
2012-09-26 09:38:27	VR2W-105218	A69-1601-6504					PB11
2012-09-26 11:12:52	VR2W-105218	A69-1601-6504					PB11
2012-09-26 11:45:01	VR2W-105218	A69-1601-6504					PB11
2012-09-26 11:52:55	VR2W-105218	A69-1601-6504					PB11
2012-09-26 12:39:57	VR2W-105218	A69-1601-6504					PB11
2012-09-26 12:48:17	VR2W-105218	A69-1601-6504					PB11
2012-09-26 12:52:20	VR2W-105218	A69-1601-6504					PB11
2012-09-26 12:57:13	VR2W-105218	A69-1601-6504					PB11
2012-09-26 13:02:04	VR2W-105218	A69-1601-6504					PB11
2012-09-26 13:16:05	VR2W-105218	A69-1601-6504					PB11
2012-09-26 13:27:09	VR2W-105218	A69-1601-6504					PB11
2012-09-26 14:04:39	VR2W-105218	A69-1601-6504					PB11
2012-09-26 15:48:18	VR2W-105218	A69-1601-6504					PB11
2012-09-26 16:00:02	VR2W-105218	A69-1601-6504					PB11
2012-09-26 19:59:29	VR2W-105218	A69-1601-6504					PB11
2012-09-26 20:03:38	VR2W-105218	A69-1601-6504					PB11
2012-09-26 20:07:01	VR2W-105218	A69-1601-6504					PB11
2012-09-26 20:10:20	VR2W-105217	A69-1601-6504
2012-09-26 20:18:56	VR2W-105218	A69-1601-6504					PB11
2012-09-26 20:23:02	VR2W-105218	A69-1601-6504					PB11
2012-09-26 20:26:20	VR2W-105218	A69-1601-6504					PB11
2012-09-26 20:44:52	VR2W-105217	A69-1601-6504
2012-09-26 20:45:06	VR2W-105218	A69-1601-6504					PB11
2012-09-26 20:53:08	VR2W-105218	A69-1601-6504					PB11
2012-09-26 21:04:35	VR2W-105218	A69-1601-6504					PB11
2012-09-26 21:16:35	VR2W-105218	A69-1601-6504					PB11
2012-09-26 21:26:25	VR2W-105218	A69-1601-6504					PB11
2012-09-26 21:37:11	VR2W-105218	A69-1601-6504					PB11
2012-09-26 22:03:01	VR2W-105218	A69-1601-6504					PB11
2012-09-26 22:07:15	VR2W-105218	A69-1601-6504					PB11
2012-09-26 22:41:25	VR2W-105218	A69-1601-6504					PB11
2012-09-26 22:45:03	VR2W-105218	A69-1601-6504					PB11
2012-09-26 23:39:01	VR2W-105218	A69-1601-6504					PB11
2012-09-27 00:25:05	VR2W-105218	A69-1601-6504					PB11
2012-09-27 00:51:44	VR2W-105218	A69-1601-6504					PB11
2012-09-27 01:07:59	VR2W-105217	A69-1601-6504
2012-09-27 01:37:11	VR2W-105218	A69-1601-6504					PB11
2012-09-27 01:42:06	VR2W-105219	A69-1601-6504
2012-09-27 01:45:02	VR2W-105218	A69-1601-6504					PB11
2012-09-27 01:46:15	VR2W-105219	A69-1601-6504
2012-09-27 01:49:39	VR2W-105219	A69-1601-6504
2012-09-27 01:51:59	VR2W-105218	A69-1601-6504					PB11
2012-09-27 01:55:53	VR2W-105218	A69-1601-6504					PB11
2012-09-27 02:00:25	VR2W-105218	A69-1601-6504					PB11
2012-09-27 02:19:07	VR2W-105218	A69-1601-6504					PB11
2012-09-27 02:23:43	VR2W-105219	A69-1601-6504
2012-09-27 02:26:01	VR2W-105218	A69-1601-6504					PB11
2012-09-27 02:34:15	VR2W-105218	A69-1601-6504					PB11
2012-09-27 02:47:09	VR2W-105218	A69-1601-6504					PB11
2012-09-27 02:50:57	VR2W-105218	A69-1601-6504					PB11
2012-09-27 02:52:10	VR2W-105219	A69-1601-6504
2012-09-27 02:55:18	VR2W-105218	A69-1601-6504					PB11
2012-09-27 03:00:20	VR2W-105219	A69-1601-6504
2012-09-27 03:03:30	VR2W-105218	A69-1601-6504					PB11
2012-09-27 03:07:22	VR2W-105218	A69-1601-6504					PB11
2012-09-27 03:11:53	VR2W-105218	A69-1601-6504					PB11
2012-09-27 03:13:06	VR2W-105219	A69-1601-6504
2012-09-27 03:17:14	VR2W-105219	A69-1601-6504
2012-09-27 03:26:33	VR2W-105218	A69-1601-6504					PB11
2012-09-27 03:30:45	VR2W-105218	A69-1601-6504					PB11
2012-09-27 03:34:15	VR2W-105218	A69-1601-6504					PB11
2012-09-27 03:50:09	VR2W-105218	A69-1601-6504					PB11
2012-09-27 03:57:08	VR2W-105218	A69-1601-6504					PB11
2012-09-27 04:22:21	VR2W-105218	A69-1601-6504					PB11
2012-09-27 04:31:43	VR2W-105218	A69-1601-6504					PB11
2012-09-27 04:37:15	VR2W-105219	A69-1601-6504
2012-09-27 04:43:57	VR2W-105218	A69-1601-6504					PB11
2012-09-27 04:51:19	VR2W-105218	A69-1601-6504					PB11
2012-09-27 04:52:32	VR2W-105219	A69-1601-6504
2012-09-27 04:59:41	VR2W-105218	A69-1601-6504					PB11
2012-09-27 05:04:22	VR2W-105218	A69-1601-6504					PB11
2012-09-27 05:34:26	VR2W-105218	A69-1601-6504					PB11
2012-09-27 05:46:26	VR2W-105218	A69-1601-6504					PB11
2012-09-27 05:50:39	VR2W-105218	A69-1601-6504					PB11
2012-09-27 05:57:56	VR2W-105218	A69-1601-6504					PB11
2012-09-27 06:02:16	VR2W-105218	A69-1601-6504					PB11
2012-09-27 06:10:21	VR2W-105218	A69-1601-6504					PB11
2012-09-27 06:13:49	VR2W-105217	A69-1601-6504
2012-09-27 06:33:03	VR2W-105218	A69-1601-6504					PB11
2012-09-27 07:34:05	VR2W-105218	A69-1601-6504					PB11
2012-09-27 08:04:59	VR2W-105218	A69-1601-6504					PB11
2012-09-27 08:09:30	VR2W-105218	A69-1601-6504					PB11
2012-09-27 08:24:18	VR2W-105218	A69-1601-6504					PB11
2012-09-27 08:32:23	VR2W-105218	A69-1601-6504					PB11
2012-09-27 08:36:40	VR2W-105218	A69-1601-6504					PB11
2012-09-27 08:40:20	VR2W-105218	A69-1601-6504					PB11
2012-09-27 08:47:43	VR2W-105218	A69-1601-6504					PB11
2012-09-27 09:09:31	VR2W-105218	A69-1601-6504					PB11
2012-09-27 09:13:37	VR2W-105218	A69-1601-6504					PB11
2012-09-27 09:20:13	VR2W-105218	A69-1601-6504					PB11
2012-09-27 09:31:13	VR2W-105218	A69-1601-6504					PB11
2012-09-27 09:35:57	VR2W-105218	A69-1601-6504					PB11
2012-09-27 09:40:29	VR2W-105218	A69-1601-6504					PB11
2012-09-27 10:31:57	VR2W-105218	A69-1601-6504					PB11
2012-09-27 11:24:15	VR2W-105218	A69-1601-6504					PB11
2012-09-27 11:28:15	VR2W-105218	A69-1601-6504					PB11
2012-09-27 11:42:01	VR2W-105218	A69-1601-6504					PB11
2012-09-27 12:17:25	VR2W-105218	A69-1601-6504					PB11
2012-09-27 12:24:36	VR2W-105218	A69-1601-6504					PB11
2012-09-27 12:35:55	VR2W-105218	A69-1601-6504					PB11
2012-09-27 12:46:53	VR2W-105218	A69-1601-6504					PB11
2012-09-27 16:19:33	VR2W-105218	A69-1601-6504					PB11
2012-09-27 16:26:38	VR2W-105218	A69-1601-6504					PB11
2012-09-27 16:40:28	VR2W-105218	A69-1601-6504					PB11
2012-09-27 16:54:58	VR2W-105218	A69-1601-6504					PB11
2012-09-27 20:02:30	VR2W-105218	A69-1601-6504					PB11
2012-09-27 20:05:57	VR2W-105218	A69-1601-6504					PB11
2012-09-27 20:09:37	VR2W-105218	A69-1601-6504					PB11
2012-09-27 20:13:43	VR2W-105218	A69-1601-6504					PB11
2012-09-27 20:17:00	VR2W-105218	A69-1601-6504					PB11
2012-09-27 20:20:21	VR2W-105218	A69-1601-6504					PB11
2012-09-27 20:23:48	VR2W-105218	A69-1601-6504					PB11
2012-09-27 20:27:29	VR2W-105218	A69-1601-6504					PB11
2012-09-27 20:31:36	VR2W-105218	A69-1601-6504					PB11
2012-09-27 20:34:57	VR2W-105218	A69-1601-6504					PB11
2012-09-27 20:38:24	VR2W-105218	A69-1601-6504					PB11
2012-09-27 20:39:38	VR2W-105219	A69-1601-6504
2012-09-27 20:46:00	VR2W-105217	A69-1601-6504
2012-09-27 21:05:18	VR2W-105217	A69-1601-6504
2012-09-27 21:05:32	VR2W-105218	A69-1601-6504					PB11
2012-09-27 21:28:35	VR2W-105218	A69-1601-6504					PB11
2012-09-27 21:54:24	VR2W-105218	A69-1601-6504					PB11
2012-09-27 21:59:15	VR2W-105218	A69-1601-6504					PB11
2012-09-27 22:04:04	VR2W-105218	A69-1601-6504					PB11
2012-09-27 22:17:39	VR2W-105218	A69-1601-6504					PB11
2012-09-27 22:30:08	VR2W-105218	A69-1601-6504					PB11
2012-09-27 23:03:20	VR2W-105218	A69-1601-6504					PB11
2012-09-27 23:19:07	VR2W-105218	A69-1601-6504					PB11
2012-09-28 00:06:19	VR2W-105218	A69-1601-6504					PB11
2012-09-28 00:57:19	VR2W-105218	A69-1601-6504					PB11
2012-09-28 01:37:37	VR2W-105218	A69-1601-6504					PB11
2012-09-28 01:45:50	VR2W-105218	A69-1601-6504					PB11
2012-09-28 02:06:15	VR2W-105218	A69-1601-6504					PB11
2012-09-28 02:15:49	VR2W-105218	A69-1601-6504					PB11
2012-09-28 02:20:25	VR2W-105218	A69-1601-6504					PB11
2012-09-28 02:35:54	VR2W-105218	A69-1601-6504					PB11
2012-09-28 02:51:26	VR2W-105218	A69-1601-6504					PB11
2012-09-28 03:09:36	VR2W-105218	A69-1601-6504					PB11
2012-09-28 03:10:50	VR2W-105219	A69-1601-6504
2012-09-28 03:14:18	VR2W-105218	A69-1601-6504					PB11
2012-09-28 03:20:02	VR2W-105219	A69-1601-6504
2012-09-28 03:22:54	VR2W-105218	A69-1601-6504					PB11
2012-09-28 03:29:33	VR2W-105218	A69-1601-6504					PB11
2012-09-28 03:30:47	VR2W-105219	A69-1601-6504
2012-09-28 03:32:48	VR2W-105217	A69-1601-6504
2012-09-28 03:33:02	VR2W-105218	A69-1601-6504					PB11
2012-09-28 03:36:46	VR2W-105218	A69-1601-6504					PB11
2012-09-28 03:40:59	VR2W-105218	A69-1601-6504					PB11
2012-09-28 03:48:24	VR2W-105218	A69-1601-6504					PB11
2012-09-28 04:00:12	VR2W-105218	A69-1601-6504					PB11
2012-09-28 04:03:28	VR2W-105218	A69-1601-6504					PB11
2012-09-28 04:06:47	VR2W-105218	A69-1601-6504					PB11
2012-09-28 04:10:09	VR2W-105218	A69-1601-6504					PB11
2012-09-28 04:13:38	VR2W-105218	A69-1601-6504					PB11
2012-09-28 04:25:21	VR2W-105218	A69-1601-6504					PB11
2012-09-28 04:29:13	VR2W-105217	A69-1601-6504
2012-09-28 04:32:45	VR2W-105218	A69-1601-6504					PB11
2012-09-28 04:36:07	VR2W-105218	A69-1601-6504					PB11
2012-09-28 04:43:25	VR2W-105218	A69-1601-6504					PB11
2012-09-28 04:47:45	VR2W-105218	A69-1601-6504					PB11
2012-09-28 04:51:16	VR2W-105217	A69-1601-6504
2012-09-28 04:51:30	VR2W-105218	A69-1601-6504					PB11
2012-09-28 05:07:06	VR2W-105218	A69-1601-6504					PB11
2012-09-28 05:14:34	VR2W-105217	A69-1601-6504
2012-09-28 05:14:48	VR2W-105218	A69-1601-6504					PB11
2012-09-28 05:19:25	VR2W-105216	A69-1601-6504					PB9
2012-09-28 05:19:26	VR2W-105217	A69-1601-6504
2012-09-28 05:19:40	VR2W-105218	A69-1601-6504					PB11
2012-09-28 05:33:54	VR2W-105218	A69-1601-6504					PB11
2012-09-28 05:38:17	VR2W-105218	A69-1601-6504					PB11
2012-09-28 05:54:06	VR2W-105218	A69-1601-6504					PB11
2012-09-28 05:57:31	VR2W-105218	A69-1601-6504					PB11
2012-09-28 06:01:07	VR2W-105218	A69-1601-6504					PB11
2012-09-28 06:05:06	VR2W-105218	A69-1601-6504					PB11
2012-09-28 06:29:25	VR2W-105218	A69-1601-6504					PB11
2012-09-28 06:34:04	VR2W-105218	A69-1601-6504					PB11
2012-09-28 06:42:18	VR2W-105218	A69-1601-6504					PB11
2012-09-28 07:07:24	VR2W-105218	A69-1601-6504					PB11
2012-09-28 07:11:02	VR2W-105218	A69-1601-6504					PB11
2012-09-28 08:03:45	VR2W-105218	A69-1601-6504					PB11
2012-09-28 08:34:55	VR2W-105218	A69-1601-6504					PB11
2012-09-28 08:38:11	VR2W-105218	A69-1601-6504					PB11
2012-09-28 10:02:06	VR2W-105218	A69-1601-6504					PB11
2012-09-28 10:06:21	VR2W-105218	A69-1601-6504					PB11
2012-09-28 10:09:58	VR2W-105218	A69-1601-6504					PB11
2012-09-28 10:13:58	VR2W-105218	A69-1601-6504					PB11
2012-09-28 11:18:18	VR2W-105218	A69-1601-6504					PB11
2012-09-28 11:36:47	VR2W-105218	A69-1601-6504					PB11
2012-09-28 11:53:46	VR2W-105218	A69-1601-6504					PB11
2012-09-28 12:01:30	VR2W-105218	A69-1601-6504					PB11
2012-09-28 12:23:20	VR2W-105218	A69-1601-6504					PB11
2012-09-28 12:27:21	VR2W-105218	A69-1601-6504					PB11
2012-09-28 12:32:11	VR2W-105218	A69-1601-6504					PB11
2012-09-28 14:27:12	VR2W-105218	A69-1601-6504					PB11
2012-09-28 15:32:21	VR2W-105218	A69-1601-6504					PB11
2012-09-28 15:47:53	VR2W-105218	A69-1601-6504					PB11
2012-09-28 16:12:05	VR2W-105218	A69-1601-6504					PB11
2012-09-28 16:19:00	VR2W-105218	A69-1601-6504					PB11
2012-09-28 17:51:28	VR2W-105218	A69-1601-6504					PB11
2012-09-28 17:55:05	VR2W-105218	A69-1601-6504					PB11
2012-09-28 20:01:51	VR2W-105218	A69-1601-6504					PB11
2012-09-28 20:14:41	VR2W-105218	A69-1601-6504					PB11
2012-09-28 20:18:25	VR2W-105218	A69-1601-6504					PB11
2012-09-28 20:38:14	VR2W-105218	A69-1601-6504					PB11
2012-09-28 20:46:58	VR2W-105218	A69-1601-6504					PB11
2012-09-28 21:10:13	VR2W-105218	A69-1601-6504					PB11
2012-09-28 21:14:13	VR2W-105218	A69-1601-6504					PB11
2012-09-28 21:28:02	VR2W-105218	A69-1601-6504					PB11
2012-09-28 21:31:56	VR2W-105218	A69-1601-6504					PB11
2012-09-28 21:57:37	VR2W-105217	A69-1601-6504
2012-09-28 22:02:04	VR2W-105217	A69-1601-6504
2012-09-28 22:06:04	VR2W-105217	A69-1601-6504
2012-09-28 23:07:23	VR2W-105218	A69-1601-6504					PB11
2012-09-28 23:57:02	VR2W-105218	A69-1601-6504					PB11
2012-09-29 00:45:44	VR2W-105218	A69-1601-6504					PB11
2012-09-29 01:15:36	VR2W-105218	A69-1601-6504					PB11
2012-09-29 01:18:58	VR2W-105217	A69-1601-6504
2012-09-29 01:19:12	VR2W-105218	A69-1601-6504					PB11
2012-09-29 01:20:26	VR2W-105219	A69-1601-6504
2012-09-29 01:32:18	VR2W-105218	A69-1601-6504					PB11
2012-09-29 01:58:31	VR2W-105218	A69-1601-6504					PB11
2012-09-29 02:02:42	VR2W-105218	A69-1601-6504					PB11
2012-09-29 02:09:54	VR2W-105218	A69-1601-6504					PB11
2012-09-29 02:14:07	VR2W-105218	A69-1601-6504					PB11
2012-09-29 02:27:02	VR2W-105219	A69-1601-6504
2012-09-29 02:29:39	VR2W-105218	A69-1601-6504					PB11
2012-09-29 02:38:08	VR2W-105218	A69-1601-6504					PB11
2012-09-29 02:42:57	VR2W-105218	A69-1601-6504					PB11
2012-09-29 02:47:41	VR2W-105218	A69-1601-6504					PB11
2012-09-29 02:52:16	VR2W-105218	A69-1601-6504					PB11
2012-09-29 03:00:08	VR2W-105218	A69-1601-6504					PB11
2012-09-29 03:04:08	VR2W-105218	A69-1601-6504					PB11
2012-09-29 03:13:33	VR2W-105218	A69-1601-6504					PB11
2012-09-29 03:17:57	VR2W-105218	A69-1601-6504					PB11
2012-09-29 03:21:52	VR2W-105218	A69-1601-6504					PB11
2012-09-29 03:26:26	VR2W-105218	A69-1601-6504					PB11
2012-09-29 03:30:42	VR2W-105218	A69-1601-6504					PB11
2012-09-29 03:48:58	VR2W-105219	A69-1601-6504
2012-09-29 03:56:01	VR2W-105218	A69-1601-6504					PB11
2012-09-29 04:00:34	VR2W-105218	A69-1601-6504					PB11
2012-09-29 04:08:14	VR2W-105218	A69-1601-6504					PB11
2012-09-29 04:11:58	VR2W-105218	A69-1601-6504					PB11
2012-09-29 04:19:49	VR2W-105218	A69-1601-6504					PB11
2012-09-29 04:23:46	VR2W-105218	A69-1601-6504					PB11
2012-09-29 04:28:27	VR2W-105218	A69-1601-6504					PB11
2012-09-29 04:32:56	VR2W-105218	A69-1601-6504					PB11
2012-09-29 04:36:59	VR2W-105218	A69-1601-6504					PB11
2012-09-29 04:38:13	VR2W-105219	A69-1601-6504
2012-09-29 04:41:51	VR2W-105218	A69-1601-6504					PB11
2012-09-29 04:46:41	VR2W-105218	A69-1601-6504					PB11
2012-09-29 04:51:29	VR2W-105218	A69-1601-6504					PB11
2012-09-29 05:00:38	VR2W-105218	A69-1601-6504					PB11
2012-09-29 05:04:40	VR2W-105218	A69-1601-6504					PB11
2012-09-29 05:09:32	VR2W-105218	A69-1601-6504					PB11
2012-09-29 05:14:20	VR2W-105218	A69-1601-6504					PB11
2012-09-29 05:19:02	VR2W-105218	A69-1601-6504					PB11
2012-09-29 05:23:33	VR2W-105218	A69-1601-6504					PB11
2012-09-29 05:27:41	VR2W-105218	A69-1601-6504					PB11
2012-09-29 05:31:04	VR2W-105218	A69-1601-6504					PB11
2012-09-29 05:34:37	VR2W-105218	A69-1601-6504					PB11
2012-09-29 05:42:57	VR2W-105218	A69-1601-6504					PB11
2012-09-29 05:47:00	VR2W-105218	A69-1601-6504					PB11
2012-09-29 06:15:09	VR2W-105218	A69-1601-6504					PB11
2012-09-29 06:18:48	VR2W-105218	A69-1601-6504					PB11
2012-09-29 06:22:37	VR2W-105217	A69-1601-6504
2012-09-29 06:22:51	VR2W-105218	A69-1601-6504					PB11
2012-09-29 06:27:45	VR2W-105218	A69-1601-6504					PB11
2012-09-29 06:37:31	VR2W-105218	A69-1601-6504					PB11
2012-09-29 06:42:22	VR2W-105218	A69-1601-6504					PB11
2012-09-29 07:00:31	VR2W-105218	A69-1601-6504					PB11
2012-09-29 07:03:52	VR2W-105218	A69-1601-6504					PB11
2012-09-29 07:07:22	VR2W-105218	A69-1601-6504					PB11
2012-09-29 07:11:07	VR2W-105218	A69-1601-6504					PB11
2012-09-29 07:27:49	VR2W-105218	A69-1601-6504					PB11
2012-09-29 07:32:31	VR2W-105218	A69-1601-6504					PB11
2012-09-29 07:37:02	VR2W-105218	A69-1601-6504					PB11
2012-09-29 07:48:07	VR2W-105218	A69-1601-6504					PB11
2012-09-29 08:00:29	VR2W-105218	A69-1601-6504					PB11
2012-09-29 08:10:11	VR2W-105218	A69-1601-6504					PB11
2012-09-29 08:19:33	VR2W-105218	A69-1601-6504					PB11
2012-09-29 08:27:40	VR2W-105218	A69-1601-6504					PB11
2012-09-29 08:35:42	VR2W-105218	A69-1601-6504					PB11
2012-09-29 08:39:56	VR2W-105218	A69-1601-6504					PB11
2012-09-29 09:11:30	VR2W-105218	A69-1601-6504					PB11
2012-09-29 09:15:46	VR2W-105218	A69-1601-6504					PB11
2012-09-29 09:23:27	VR2W-105218	A69-1601-6504					PB11
2012-09-29 10:19:57	VR2W-105218	A69-1601-6504					PB11
2012-09-29 10:28:24	VR2W-105218	A69-1601-6504					PB11
2012-09-29 11:29:19	VR2W-105218	A69-1601-6504					PB11
2012-09-29 11:33:16	VR2W-105218	A69-1601-6504					PB11
2012-09-29 11:37:56	VR2W-105218	A69-1601-6504					PB11
2012-09-29 12:03:23	VR2W-105218	A69-1601-6504					PB11
2012-09-29 12:15:40	VR2W-105218	A69-1601-6504					PB11
2012-09-29 12:20:25	VR2W-105218	A69-1601-6504					PB11
2012-09-29 12:29:18	VR2W-105218	A69-1601-6504					PB11
2012-09-29 12:32:59	VR2W-105218	A69-1601-6504					PB11
2012-09-29 16:51:07	VR2W-105218	A69-1601-6504					PB11
2012-09-29 16:54:52	VR2W-105218	A69-1601-6504					PB11
2012-09-29 17:55:43	VR2W-105218	A69-1601-6504					PB11
2012-09-29 18:09:30	VR2W-105218	A69-1601-6504					PB11
2012-09-29 18:24:16	VR2W-105218	A69-1601-6504					PB11
2012-09-29 18:28:34	VR2W-105218	A69-1601-6504					PB11
2012-09-29 18:32:17	VR2W-105218	A69-1601-6504					PB11
2012-09-29 19:26:47	VR2W-105218	A69-1601-6504					PB11
2012-09-29 19:37:49	VR2W-105218	A69-1601-6504					PB11
2012-09-29 19:51:27	VR2W-105218	A69-1601-6504					PB11
2012-09-29 19:55:08	VR2W-105218	A69-1601-6504					PB11
2012-09-29 19:59:18	VR2W-105218	A69-1601-6504					PB11
2012-09-29 20:07:36	VR2W-105219	A69-1601-6504
2012-09-29 20:10:23	VR2W-105218	A69-1601-6504					PB11
2012-09-29 20:24:24	VR2W-105218	A69-1601-6504					PB11
2012-09-29 20:43:41	VR2W-105218	A69-1601-6504					PB11
2012-09-29 21:04:11	VR2W-105218	A69-1601-6504					PB11
2012-09-29 21:07:26	VR2W-105218	A69-1601-6504					PB11
2012-09-29 21:10:43	VR2W-105218	A69-1601-6504					PB11
2012-09-29 21:14:02	VR2W-105218	A69-1601-6504					PB11
2012-09-29 21:17:26	VR2W-105218	A69-1601-6504					PB11
2012-09-29 22:07:09	VR2W-105218	A69-1601-6504					PB11
2012-09-29 22:31:57	VR2W-105218	A69-1601-6504					PB11
2012-09-29 23:12:03	VR2W-105218	A69-1601-6504					PB11
2012-09-29 23:16:30	VR2W-105218	A69-1601-6504					PB11
2012-09-29 23:25:14	VR2W-105218	A69-1601-6504					PB11
2012-09-29 23:58:52	VR2W-105218	A69-1601-6504					PB11
2012-09-30 00:07:49	VR2W-105218	A69-1601-6504					PB11
2012-09-30 01:20:57	VR2W-105216	A69-1601-6504					PB9
2012-09-30 01:52:00	VR2W-105218	A69-1601-6504					PB11
2012-09-30 01:55:16	VR2W-105218	A69-1601-6504					PB11
2012-09-30 01:58:33	VR2W-105218	A69-1601-6504					PB11
2012-09-30 02:09:01	VR2W-105218	A69-1601-6504					PB11
2012-09-30 02:13:06	VR2W-105218	A69-1601-6504					PB11
2012-09-30 02:26:50	VR2W-105218	A69-1601-6504					PB11
2012-09-30 02:30:54	VR2W-105218	A69-1601-6504					PB11
2012-09-30 02:34:09	VR2W-105218	A69-1601-6504					PB11
2012-09-30 02:50:54	VR2W-105218	A69-1601-6504					PB11
2012-09-30 02:54:45	VR2W-105218	A69-1601-6504					PB11
2012-09-30 02:59:14	VR2W-105218	A69-1601-6504					PB11
2012-09-30 03:03:16	VR2W-105218	A69-1601-6504					PB11
2012-09-30 03:17:40	VR2W-105218	A69-1601-6504					PB11
2012-09-30 03:22:14	VR2W-105218	A69-1601-6504					PB11
2012-09-30 03:33:39	VR2W-105217	A69-1601-6504
2012-09-30 03:42:31	VR2W-105218	A69-1601-6504					PB11
2012-09-30 03:49:18	VR2W-105218	A69-1601-6504					PB11
2012-09-30 03:52:58	VR2W-105218	A69-1601-6504					PB11
2012-09-30 04:00:21	VR2W-105218	A69-1601-6504					PB11
2012-09-30 04:07:09	VR2W-105218	A69-1601-6504					PB11
2012-09-30 04:14:55	VR2W-105218	A69-1601-6504					PB11
2012-09-30 04:18:13	VR2W-105218	A69-1601-6504					PB11
2012-09-30 04:21:37	VR2W-105218	A69-1601-6504					PB11
2012-09-30 04:25:09	VR2W-105218	A69-1601-6504					PB11
2012-09-30 04:37:30	VR2W-105218	A69-1601-6504					PB11
2012-09-30 04:42:19	VR2W-105218	A69-1601-6504					PB11
2012-09-30 04:51:43	VR2W-105218	A69-1601-6504					PB11
2012-09-30 04:56:04	VR2W-105218	A69-1601-6504					PB11
2012-09-30 05:04:16	VR2W-105218	A69-1601-6504					PB11
2012-09-30 05:12:39	VR2W-105218	A69-1601-6504					PB11
2012-09-30 05:16:46	VR2W-105218	A69-1601-6504					PB11
2012-09-30 05:23:33	VR2W-105218	A69-1601-6504					PB11
2012-09-30 05:27:13	VR2W-105218	A69-1601-6504					PB11
2012-09-30 05:53:15	VR2W-105218	A69-1601-6504					PB11
2012-09-30 05:57:25	VR2W-105218	A69-1601-6504					PB11
2012-09-30 06:00:50	VR2W-105218	A69-1601-6504					PB11
2012-09-30 06:21:46	VR2W-105218	A69-1601-6504					PB11
2012-09-30 06:36:51	VR2W-105218	A69-1601-6504					PB11
2012-09-30 06:40:43	VR2W-105218	A69-1601-6504					PB11
2012-09-30 06:45:13	VR2W-105218	A69-1601-6504					PB11
2012-09-30 06:52:36	VR2W-105218	A69-1601-6504					PB11
2012-09-30 07:20:53	VR2W-105218	A69-1601-6504					PB11
2012-09-30 07:24:58	VR2W-105218	A69-1601-6504					PB11
2012-09-30 07:54:30	VR2W-105218	A69-1601-6504					PB11
2012-09-30 08:15:26	VR2W-105218	A69-1601-6504					PB11
2012-09-30 08:22:19	VR2W-105218	A69-1601-6504					PB11
2012-09-30 08:26:07	VR2W-105218	A69-1601-6504					PB11
2012-09-30 08:30:28	VR2W-105218	A69-1601-6504					PB11
2012-09-30 08:38:40	VR2W-105218	A69-1601-6504					PB11
2012-09-30 09:20:18	VR2W-105218	A69-1601-6504					PB11
2012-09-30 09:23:34	VR2W-105218	A69-1601-6504					PB11
2012-09-30 09:26:53	VR2W-105218	A69-1601-6504					PB11
2012-09-30 09:42:08	VR2W-105218	A69-1601-6504					PB11
2012-09-30 09:46:12	VR2W-105218	A69-1601-6504					PB11
2012-09-30 09:51:04	VR2W-105218	A69-1601-6504					PB11
2012-09-30 10:00:45	VR2W-105218	A69-1601-6504					PB11
2012-09-30 10:30:57	VR2W-105218	A69-1601-6504					PB11
2012-09-30 11:22:39	VR2W-105218	A69-1601-6504					PB11
2012-09-30 11:26:20	VR2W-105218	A69-1601-6504					PB11
2012-09-30 11:30:26	VR2W-105218	A69-1601-6504					PB11
2012-09-30 11:44:41	VR2W-105218	A69-1601-6504					PB11
2012-09-30 11:53:41	VR2W-105218	A69-1601-6504					PB11
2012-09-30 11:57:32	VR2W-105218	A69-1601-6504					PB11
2012-09-30 12:02:01	VR2W-105218	A69-1601-6504					PB11
2012-09-30 12:06:03	VR2W-105218	A69-1601-6504					PB11
2012-09-30 12:10:55	VR2W-105218	A69-1601-6504					PB11
2012-09-30 12:15:43	VR2W-105218	A69-1601-6504					PB11
2012-09-30 12:25:00	VR2W-105218	A69-1601-6504					PB11
2012-09-30 13:02:43	VR2W-105218	A69-1601-6504					PB11
2012-09-30 13:29:22	VR2W-105218	A69-1601-6504					PB11
2012-09-30 14:45:07	VR2W-105218	A69-1601-6504					PB11
2012-09-30 16:58:06	VR2W-105218	A69-1601-6504					PB11
2012-09-30 17:32:45	VR2W-105218	A69-1601-6504					PB11
2012-09-30 18:39:47	VR2W-105218	A69-1601-6504					PB11
2012-09-30 19:53:42	VR2W-105218	A69-1601-6504					PB11
2012-09-30 19:57:22	VR2W-105218	A69-1601-6504					PB11
2012-09-30 20:01:27	VR2W-105218	A69-1601-6504					PB11
2012-09-30 20:04:43	VR2W-105218	A69-1601-6504					PB11
2012-09-30 20:11:24	VR2W-105218	A69-1601-6504					PB11
2012-09-30 20:22:54	VR2W-105217	A69-1601-6504
2012-09-30 20:31:35	VR2W-105218	A69-1601-6504					PB11
2012-09-30 20:47:17	VR2W-105217	A69-1601-6504
2012-09-30 20:47:31	VR2W-105218	A69-1601-6504					PB11
2012-09-30 21:03:35	VR2W-105218	A69-1601-6504					PB11
2012-09-30 21:07:17	VR2W-105218	A69-1601-6504					PB11
2012-09-30 21:14:50	VR2W-105218	A69-1601-6504					PB11
2012-09-30 21:34:42	VR2W-105218	A69-1601-6504					PB11
2012-09-30 21:38:39	VR2W-105218	A69-1601-6504					PB11
2012-09-30 21:47:45	VR2W-105218	A69-1601-6504					PB11
2012-09-30 21:56:25	VR2W-105218	A69-1601-6504					PB11
2012-09-30 22:05:02	VR2W-105218	A69-1601-6504					PB11
2012-09-30 22:15:02	VR2W-105217	A69-1601-6504
2012-09-30 22:27:44	VR2W-105218	A69-1601-6504					PB11
2012-09-30 23:43:25	VR2W-105218	A69-1601-6504					PB11
2012-09-30 23:47:44	VR2W-105218	A69-1601-6504					PB11
2012-10-01 02:44:23	VR2W-105218	A69-1601-6504					PB11
2012-10-01 02:54:59	VR2W-105219	A69-1601-6504
2012-10-01 02:58:04	VR2W-105218	A69-1601-6504					PB11
2012-10-01 03:01:49	VR2W-105218	A69-1601-6504					PB11
2012-10-01 03:06:04	VR2W-105218	A69-1601-6504					PB11
2012-10-01 03:33:28	VR2W-105218	A69-1601-6504					PB11
2012-10-01 03:36:51	VR2W-105218	A69-1601-6504					PB11
2012-10-01 03:44:11	VR2W-105218	A69-1601-6504					PB11
2012-10-01 03:48:34	VR2W-105218	A69-1601-6504					PB11
2012-10-01 04:07:55	VR2W-105218	A69-1601-6504					PB11
2012-10-01 04:11:40	VR2W-105218	A69-1601-6504					PB11
2012-10-01 04:15:54	VR2W-105218	A69-1601-6504					PB11
2012-10-01 04:19:30	VR2W-105218	A69-1601-6504					PB11
2012-10-01 04:23:27	VR2W-105218	A69-1601-6504					PB11
2012-10-01 04:33:48	VR2W-105219	A69-1601-6504
2012-10-01 04:36:32	VR2W-105218	A69-1601-6504					PB11
2012-10-01 04:51:15	VR2W-105219	A69-1601-6504
2012-10-01 04:53:30	VR2W-105218	A69-1601-6504					PB11
2012-10-01 06:09:13	VR2W-105218	A69-1601-6504					PB11
2012-10-01 06:22:48	VR2W-105218	A69-1601-6504					PB11
2012-10-01 06:26:27	VR2W-105218	A69-1601-6504					PB11
2012-10-01 06:50:05	VR2W-105218	A69-1601-6504					PB11
2012-10-01 08:26:09	VR2W-105218	A69-1601-6504					PB11
2012-10-01 10:52:25	VR2W-105218	A69-1601-6504					PB11
2012-10-01 11:22:35	VR2W-105218	A69-1601-6504					PB11
2012-10-01 12:20:08	VR2W-105218	A69-1601-6504					PB11
2012-10-01 12:28:53	VR2W-105218	A69-1601-6504					PB11
2012-10-01 13:08:56	VR2W-105218	A69-1601-6504					PB11
2012-10-01 13:40:52	VR2W-105218	A69-1601-6504					PB11
2012-10-01 13:44:51	VR2W-105218	A69-1601-6504					PB11
2012-10-01 14:01:55	VR2W-105218	A69-1601-6504					PB11
2012-10-01 19:33:34	VR2W-105218	A69-1601-6504					PB11
2012-10-01 19:50:20	VR2W-105218	A69-1601-6504					PB11
2012-10-01 19:54:39	VR2W-105218	A69-1601-6504					PB11
2012-10-01 20:02:39	VR2W-105218	A69-1601-6504					PB11
2012-10-01 20:31:45	VR2W-105218	A69-1601-6504					PB11
2012-10-01 20:38:49	VR2W-105218	A69-1601-6504					PB11
2012-10-01 20:42:51	VR2W-105218	A69-1601-6504					PB11
2012-10-01 21:01:23	VR2W-105218	A69-1601-6504					PB11
2012-10-01 21:20:55	VR2W-105218	A69-1601-6504					PB11
2012-10-01 21:33:00	VR2W-105218	A69-1601-6504					PB11
2012-10-01 21:37:32	VR2W-105218	A69-1601-6504					PB11
2012-10-01 21:41:41	VR2W-105218	A69-1601-6504					PB11
2012-10-01 22:06:01	VR2W-105218	A69-1601-6504					PB11
2012-10-01 22:09:21	VR2W-105218	A69-1601-6504					PB11
2012-10-01 22:12:48	VR2W-105218	A69-1601-6504					PB11
2012-10-01 22:16:27	VR2W-105218	A69-1601-6504					PB11
2012-10-01 22:20:33	VR2W-105218	A69-1601-6504					PB11
2012-10-01 22:42:59	VR2W-105218	A69-1601-6504					PB11
2012-10-01 22:47:38	VR2W-105218	A69-1601-6504					PB11
2012-10-01 22:56:00	VR2W-105218	A69-1601-6504					PB11
2012-10-01 23:27:04	VR2W-105218	A69-1601-6504					PB11
2012-10-01 23:31:50	VR2W-105218	A69-1601-6504					PB11
2012-10-01 23:36:29	VR2W-105218	A69-1601-6504					PB11
2012-10-02 00:03:17	VR2W-105218	A69-1601-6504					PB11
2012-10-02 00:06:50	VR2W-105218	A69-1601-6504					PB11
2012-10-02 00:52:02	VR2W-105218	A69-1601-6504					PB11
2012-10-02 01:29:14	VR2W-105218	A69-1601-6504					PB11
2012-10-02 01:47:08	VR2W-105218	A69-1601-6504					PB11
2012-10-02 01:53:58	VR2W-105218	A69-1601-6504					PB11
2012-10-02 01:57:43	VR2W-105218	A69-1601-6504					PB11
2012-10-02 02:09:30	VR2W-105218	A69-1601-6504					PB11
2012-10-02 02:22:42	VR2W-105218	A69-1601-6504					PB11
2012-10-02 02:38:19	VR2W-105219	A69-1601-6504
2012-10-02 02:41:36	VR2W-105218	A69-1601-6504					PB11
2012-10-02 02:45:45	VR2W-105218	A69-1601-6504					PB11
2012-10-02 02:56:38	VR2W-105218	A69-1601-6504					PB11
2012-10-02 03:02:29	VR2W-105219	A69-1601-6504
2012-10-02 03:16:49	VR2W-105218	A69-1601-6504					PB11
2012-10-02 03:20:26	VR2W-105218	A69-1601-6504					PB11
2012-10-02 03:54:37	VR2W-105219	A69-1601-6504
2012-10-02 04:01:41	VR2W-105218	A69-1601-6504					PB11
2012-10-02 04:11:49	VR2W-105219	A69-1601-6504
2012-10-02 04:14:16	VR2W-105218	A69-1601-6504					PB11
2012-10-02 04:21:53	VR2W-105218	A69-1601-6504					PB11
2012-10-02 04:25:31	VR2W-105218	A69-1601-6504					PB11
2012-10-02 04:29:35	VR2W-105218	A69-1601-6504					PB11
2012-10-02 04:34:29	VR2W-105218	A69-1601-6504					PB11
2012-10-02 04:39:22	VR2W-105218	A69-1601-6504					PB11
2012-10-02 04:44:15	VR2W-105218	A69-1601-6504					PB11
2012-10-02 04:49:05	VR2W-105218	A69-1601-6504					PB11
2012-10-02 04:53:53	VR2W-105218	A69-1601-6504					PB11
2012-10-02 05:03:05	VR2W-105218	A69-1601-6504					PB11
2012-10-02 05:07:12	VR2W-105218	A69-1601-6504					PB11
2012-10-02 05:10:32	VR2W-105218	A69-1601-6504					PB11
2012-10-02 05:13:57	VR2W-105218	A69-1601-6504					PB11
2012-10-02 05:17:33	VR2W-105218	A69-1601-6504					PB11
2012-10-02 05:21:31	VR2W-105218	A69-1601-6504					PB11
2012-10-02 05:30:43	VR2W-105218	A69-1601-6504					PB11
2012-10-02 05:34:50	VR2W-105218	A69-1601-6504					PB11
2012-10-02 05:38:09	VR2W-105218	A69-1601-6504					PB11
2012-10-02 05:41:32	VR2W-105218	A69-1601-6504					PB11
2012-10-02 05:53:30	VR2W-105218	A69-1601-6504					PB11
2012-10-02 05:57:40	VR2W-105218	A69-1601-6504					PB11
2012-10-02 06:01:05	VR2W-105218	A69-1601-6504					PB11
2012-10-02 06:08:43	VR2W-105218	A69-1601-6504					PB11
2012-10-02 06:22:30	VR2W-105218	A69-1601-6504					PB11
2012-10-02 06:26:22	VR2W-105218	A69-1601-6504					PB11
2012-10-02 06:30:52	VR2W-105218	A69-1601-6504					PB11
2012-10-02 06:34:58	VR2W-105218	A69-1601-6504					PB11
2012-10-02 06:41:39	VR2W-105218	A69-1601-6504					PB11
2012-10-02 06:53:23	VR2W-105218	A69-1601-6504					PB11
2012-10-02 07:06:01	VR2W-105218	A69-1601-6504					PB11
2012-10-02 07:09:30	VR2W-105218	A69-1601-6504					PB11
2012-10-02 07:25:05	VR2W-105218	A69-1601-6504					PB11
2012-10-02 07:34:23	VR2W-105218	A69-1601-6504					PB11
2012-10-02 07:38:38	VR2W-105218	A69-1601-6504					PB11
2012-10-02 08:16:09	VR2W-105218	A69-1601-6504					PB11
2012-10-02 08:23:59	VR2W-105218	A69-1601-6504					PB11
2012-10-02 08:27:22	VR2W-105218	A69-1601-6504					PB11
2012-10-02 10:56:05	VR2W-105218	A69-1601-6504					PB11
2012-10-02 13:03:42	VR2W-105218	A69-1601-6504					PB11
2012-10-02 13:19:03	VR2W-105218	A69-1601-6504					PB11
2012-10-02 13:23:19	VR2W-105218	A69-1601-6504					PB11
2012-10-02 13:30:55	VR2W-105218	A69-1601-6504					PB11
2012-10-02 13:52:59	VR2W-105218	A69-1601-6504					PB11
2012-10-02 14:01:43	VR2W-105218	A69-1601-6504					PB11
2012-10-02 14:06:18	VR2W-105218	A69-1601-6504					PB11
2012-10-02 14:14:14	VR2W-105218	A69-1601-6504					PB11
2012-10-02 14:18:18	VR2W-105218	A69-1601-6504					PB11
2012-10-02 14:24:50	VR2W-105218	A69-1601-6504					PB11
2012-10-02 14:31:33	VR2W-105218	A69-1601-6504					PB11
2012-10-02 15:13:52	VR2W-105218	A69-1601-6504					PB11
2012-10-02 15:25:57	VR2W-105218	A69-1601-6504					PB11
2012-10-02 17:24:46	VR2W-105218	A69-1601-6504					PB11
2012-10-02 19:46:28	VR2W-105218	A69-1601-6504					PB11
2012-10-02 19:51:01	VR2W-105218	A69-1601-6504					PB11
2012-10-02 19:55:13	VR2W-105218	A69-1601-6504					PB11
2012-10-02 19:58:43	VR2W-105218	A69-1601-6504					PB11
2012-10-02 20:02:30	VR2W-105218	A69-1601-6504					PB11
2012-10-02 20:06:49	VR2W-105218	A69-1601-6504					PB11
2012-10-02 20:14:46	VR2W-105218	A69-1601-6504					PB11
2012-10-02 20:21:56	VR2W-105217	A69-1601-6504
2012-10-02 20:33:58	VR2W-105218	A69-1601-6504					PB11
2012-10-02 20:46:59	VR2W-105218	A69-1601-6504					PB11
2012-10-02 20:57:17	VR2W-105218	A69-1601-6504					PB11
2012-10-02 21:14:04	VR2W-105218	A69-1601-6504					PB11
2012-10-02 21:18:31	VR2W-105218	A69-1601-6504					PB11
2012-10-02 21:27:18	VR2W-105218	A69-1601-6504					PB11
2012-10-02 21:49:34	VR2W-105218	A69-1601-6504					PB11
2012-10-02 21:53:41	VR2W-105218	A69-1601-6504					PB11
2012-10-02 21:56:59	VR2W-105218	A69-1601-6504					PB11
2012-10-02 22:00:23	VR2W-105218	A69-1601-6504					PB11
2012-10-02 23:08:42	VR2W-105218	A69-1601-6504					PB11
2012-10-02 23:12:13	VR2W-105218	A69-1601-6504					PB11
2012-10-02 23:16:01	VR2W-105218	A69-1601-6504					PB11
[truncated: 1,756 more rows]
