# Supplementary material for: Simulated Macro-Algal Outbreak Triggers a Large-Scale Response on Coral Reefs
Source: PLoS One. 2015 Jul 14;10(7):e0132895. doi: 10.1371/journal.pone.0132895 (PMC4501832; doi:10.1371/journal.pone.0132895)
Supplement: S1 Dataset — Data has been separated into three sub-folders; video data, visual transect data and individual fishes’ acoustic detection data. (ZIP) [file pone.0132895.s001.zip › Raw Data/Spatial/Siganid/6505MSC.csv]

Date and Time (UTC)	Receiver	Transmitter	Transmitter Name	Transmitter Serial	Sensor Value	Sensor Unit	Station Name	Latitude	Longitude
2012-09-10 00:11:12	VR2W-105219	A69-1601-6505
2012-09-10 00:13:57	VR2W-105218	A69-1601-6505					PB11
2012-09-10 00:18:32	VR2W-105218	A69-1601-6505					PB11
2012-09-10 00:33:40	VR2W-105217	A69-1601-6505
2012-09-10 00:55:41	VR2W-105218	A69-1601-6505					PB11
2012-09-10 01:11:22	VR2W-105219	A69-1601-6505
2012-09-10 01:19:07	VR2W-105218	A69-1601-6505					PB11
2012-09-10 01:23:57	VR2W-105218	A69-1601-6505					PB11
2012-09-10 01:41:25	VR2W-105218	A69-1601-6505					PB11
2012-09-10 01:49:30	VR2W-105218	A69-1601-6505					PB11
2012-09-10 01:53:46	VR2W-105218	A69-1601-6505					PB11
2012-09-10 02:01:27	VR2W-105218	A69-1601-6505					PB11
2012-09-10 02:06:18	VR2W-105218	A69-1601-6505					PB11
2012-09-10 02:11:06	VR2W-105218	A69-1601-6505					PB11
2012-09-10 02:20:11	VR2W-105217	A69-1601-6505
2012-09-10 02:20:23	VR2W-105218	A69-1601-6505					PB11
2012-09-10 02:24:35	VR2W-105218	A69-1601-6505					PB11
2012-09-10 02:31:51	VR2W-105218	A69-1601-6505					PB11
2012-09-10 02:36:10	VR2W-105218	A69-1601-6505					PB11
2012-09-10 02:39:55	VR2W-105218	A69-1601-6505					PB11
2012-09-10 03:00:45	VR2W-105217	A69-1601-6505
2012-09-10 03:11:40	VR2W-105217	A69-1601-6505
2012-09-10 03:15:22	VR2W-105217	A69-1601-6505
2012-09-10 04:25:28	VR2W-105217	A69-1601-6505
2012-09-10 04:33:46	VR2W-105218	A69-1601-6505					PB11
2012-09-10 04:37:52	VR2W-105217	A69-1601-6505
2012-09-10 04:41:35	VR2W-105217	A69-1601-6505
2012-09-10 04:41:48	VR2W-105218	A69-1601-6505					PB11
2012-09-10 05:09:39	VR2W-105217	A69-1601-6505
2012-09-10 05:14:30	VR2W-105218	A69-1601-6505					PB11
2012-09-10 05:31:17	VR2W-105218	A69-1601-6505					PB11
2012-09-10 06:18:10	VR2W-105218	A69-1601-6505					PB11
2012-09-10 06:27:39	VR2W-105218	A69-1601-6505					PB11
2012-09-10 06:36:10	VR2W-105218	A69-1601-6505					PB11
2012-09-10 06:41:02	VR2W-105218	A69-1601-6505					PB11
2012-09-10 06:45:52	VR2W-105218	A69-1601-6505					PB11
2012-09-10 06:50:38	VR2W-105218	A69-1601-6505					PB11
2012-09-10 07:03:32	VR2W-105218	A69-1601-6505					PB11
2012-09-10 07:08:03	VR2W-105218	A69-1601-6505					PB11
2012-09-10 07:15:21	VR2W-105217	A69-1601-6505
2012-09-10 07:19:04	VR2W-105218	A69-1601-6505					PB11
2012-09-10 07:22:52	VR2W-105218	A69-1601-6505					PB11
2012-09-10 07:27:13	VR2W-105218	A69-1601-6505					PB11
2012-09-10 07:51:22	VR2W-105218	A69-1601-6505					PB11
2012-09-10 07:58:52	VR2W-105218	A69-1601-6505					PB11
2012-09-10 08:03:29	VR2W-105218	A69-1601-6505					PB11
2012-09-10 08:07:49	VR2W-105218	A69-1601-6505					PB11
2012-09-10 08:11:35	VR2W-105218	A69-1601-6505					PB11
2012-09-10 08:34:37	VR2W-105218	A69-1601-6505					PB11
2012-09-10 08:39:13	VR2W-105218	A69-1601-6505					PB11
2012-09-10 09:43:19	VR2W-105218	A69-1601-6505					PB11
2012-09-10 09:50:14	VR2W-105218	A69-1601-6505					PB11
2012-09-10 09:58:32	VR2W-105218	A69-1601-6505					PB11
2012-09-10 10:32:54	VR2W-105218	A69-1601-6505					PB11
2012-09-10 10:40:32	VR2W-105218	A69-1601-6505					PB11
2012-09-10 11:15:39	VR2W-105218	A69-1601-6505					PB11
2012-09-10 11:46:29	VR2W-105218	A69-1601-6505					PB11
2012-09-10 11:55:29	VR2W-105218	A69-1601-6505					PB11
2012-09-10 12:07:53	VR2W-105218	A69-1601-6505					PB11
2012-09-10 14:05:20	VR2W-105218	A69-1601-6505					PB11
2012-09-10 14:16:36	VR2W-105218	A69-1601-6505					PB11
2012-09-10 14:23:26	VR2W-105218	A69-1601-6505					PB11
2012-09-10 14:31:24	VR2W-105218	A69-1601-6505					PB11
2012-09-10 14:34:58	VR2W-105218	A69-1601-6505					PB11
2012-09-10 14:43:25	VR2W-105218	A69-1601-6505					PB11
2012-09-10 15:06:57	VR2W-105218	A69-1601-6505					PB11
2012-09-10 15:21:55	VR2W-105218	A69-1601-6505					PB11
2012-09-10 15:37:24	VR2W-105218	A69-1601-6505					PB11
2012-09-10 15:42:02	VR2W-105218	A69-1601-6505					PB11
2012-09-10 15:50:15	VR2W-105218	A69-1601-6505					PB11
2012-09-10 15:54:44	VR2W-105218	A69-1601-6505					PB11
2012-09-10 16:18:03	VR2W-105218	A69-1601-6505					PB11
2012-09-10 16:22:36	VR2W-105218	A69-1601-6505					PB11
2012-09-10 16:30:20	VR2W-105218	A69-1601-6505					PB11
2012-09-10 16:38:33	VR2W-105218	A69-1601-6505					PB11
2012-09-10 16:42:27	VR2W-105218	A69-1601-6505					PB11
2012-09-10 16:51:18	VR2W-105218	A69-1601-6505					PB11
2012-09-10 16:58:58	VR2W-105218	A69-1601-6505					PB11
2012-09-10 17:03:48	VR2W-105218	A69-1601-6505					PB11
2012-09-10 17:08:35	VR2W-105218	A69-1601-6505					PB11
2012-09-10 17:13:16	VR2W-105218	A69-1601-6505					PB11
2012-09-10 17:43:57	VR2W-105218	A69-1601-6505					PB11
2012-09-10 18:03:15	VR2W-105218	A69-1601-6505					PB11
2012-09-10 18:07:15	VR2W-105218	A69-1601-6505					PB11
2012-09-10 18:12:01	VR2W-105218	A69-1601-6505					PB11
2012-09-10 18:21:03	VR2W-105218	A69-1601-6505					PB11
2012-09-10 18:33:33	VR2W-105218	A69-1601-6505					PB11
2012-09-10 18:36:55	VR2W-105218	A69-1601-6505					PB11
2012-09-10 18:40:24	VR2W-105218	A69-1601-6505					PB11
2012-09-10 18:52:01	VR2W-105218	A69-1601-6505					PB11
2012-09-10 19:05:24	VR2W-105218	A69-1601-6505					PB11
2012-09-10 19:09:46	VR2W-105218	A69-1601-6505					PB11
2012-09-10 19:18:05	VR2W-105218	A69-1601-6505					PB11
2012-09-10 19:26:56	VR2W-105218	A69-1601-6505					PB11
2012-09-10 19:36:20	VR2W-105218	A69-1601-6505					PB11
2012-09-10 20:06:17	VR2W-105218	A69-1601-6505					PB11
2012-09-10 20:09:38	VR2W-105218	A69-1601-6505					PB11
2012-09-10 20:13:07	VR2W-105218	A69-1601-6505					PB11
2012-09-10 20:22:18	VR2W-105219	A69-1601-6505
2012-09-10 20:58:03	VR2W-105218	A69-1601-6505					PB11
2012-09-10 21:15:00	VR2W-105218	A69-1601-6505					PB11
2012-09-10 21:48:29	VR2W-105217	A69-1601-6505
2012-09-10 22:38:24	VR2W-105217	A69-1601-6505
2012-09-10 22:47:12	VR2W-105217	A69-1601-6505
2012-09-10 23:17:24	VR2W-105217	A69-1601-6505
2012-09-10 23:26:12	VR2W-105218	A69-1601-6505					PB11
2012-09-11 00:04:11	VR2W-105218	A69-1601-6505					PB11
2012-09-11 00:21:37	VR2W-105218	A69-1601-6505					PB11
2012-09-11 00:44:59	VR2W-105218	A69-1601-6505					PB11
2012-09-11 00:49:06	VR2W-105218	A69-1601-6505					PB11
2012-09-11 00:55:42	VR2W-105217	A69-1601-6505
2012-09-11 00:55:55	VR2W-105218	A69-1601-6505					PB11
2012-09-11 01:07:04	VR2W-105218	A69-1601-6505					PB11
2012-09-11 01:10:34	VR2W-105218	A69-1601-6505					PB11
2012-09-11 01:14:19	VR2W-105218	A69-1601-6505					PB11
2012-09-11 01:18:35	VR2W-105218	A69-1601-6505					PB11
2012-09-11 01:19:44	VR2W-105219	A69-1601-6505
2012-09-11 01:22:13	VR2W-105218	A69-1601-6505					PB11
2012-09-11 01:31:07	VR2W-105218	A69-1601-6505					PB11
2012-09-11 01:45:12	VR2W-105218	A69-1601-6505					PB11
2012-09-11 02:01:17	VR2W-105218	A69-1601-6505					PB11
2012-09-11 02:05:20	VR2W-105218	A69-1601-6505					PB11
2012-09-11 02:15:01	VR2W-105218	A69-1601-6505					PB11
2012-09-11 02:19:45	VR2W-105218	A69-1601-6505					PB11
2012-09-11 02:24:21	VR2W-105218	A69-1601-6505					PB11
2012-09-11 02:25:31	VR2W-105219	A69-1601-6505
2012-09-11 02:32:04	VR2W-105216	A69-1601-6505					PB9
2012-09-11 02:36:26	VR2W-105218	A69-1601-6505					PB11
2012-09-11 02:39:47	VR2W-105218	A69-1601-6505					PB11
2012-09-11 02:43:14	VR2W-105218	A69-1601-6505					PB11
2012-09-11 02:46:55	VR2W-105218	A69-1601-6505					PB11
2012-09-11 02:51:04	VR2W-105218	A69-1601-6505					PB11
2012-09-11 03:01:50	VR2W-105218	A69-1601-6505					PB11
2012-09-11 03:10:18	VR2W-105218	A69-1601-6505					PB11
2012-09-11 03:15:06	VR2W-105218	A69-1601-6505					PB11
2012-09-11 03:28:22	VR2W-105218	A69-1601-6505					PB11
2012-09-11 03:31:39	VR2W-105218	A69-1601-6505					PB11
2012-09-11 03:34:58	VR2W-105218	A69-1601-6505					PB11
2012-09-11 03:36:08	VR2W-105219	A69-1601-6505
2012-09-11 03:38:24	VR2W-105218	A69-1601-6505					PB11
2012-09-11 03:46:01	VR2W-105218	A69-1601-6505					PB11
2012-09-11 03:47:11	VR2W-105219	A69-1601-6505
2012-09-11 03:51:59	VR2W-105219	A69-1601-6505
2012-09-11 03:55:30	VR2W-105218	A69-1601-6505					PB11
2012-09-11 04:18:24	VR2W-105217	A69-1601-6505
2012-09-11 04:23:08	VR2W-105216	A69-1601-6505					PB9
2012-09-11 04:28:03	VR2W-105218	A69-1601-6505					PB11
2012-09-11 05:04:10	VR2W-105218	A69-1601-6505					PB11
2012-09-11 05:13:24	VR2W-105218	A69-1601-6505					PB11
2012-09-11 05:53:21	VR2W-105218	A69-1601-6505					PB11
2012-09-11 06:00:29	VR2W-105218	A69-1601-6505					PB11
2012-09-11 06:37:28	VR2W-105218	A69-1601-6505					PB11
2012-09-11 06:41:10	VR2W-105218	A69-1601-6505					PB11
2012-09-11 06:45:20	VR2W-105218	A69-1601-6505					PB11
2012-09-11 06:48:45	VR2W-105218	A69-1601-6505					PB11
2012-09-11 06:56:19	VR2W-105218	A69-1601-6505					PB11
2012-09-11 07:00:49	VR2W-105217	A69-1601-6505
2012-09-11 07:01:01	VR2W-105218	A69-1601-6505					PB11
2012-09-11 07:13:06	VR2W-105218	A69-1601-6505					PB11
2012-09-11 07:16:41	VR2W-105218	A69-1601-6505					PB11
2012-09-11 07:25:12	VR2W-105218	A69-1601-6505					PB11
2012-09-11 07:40:56	VR2W-105218	A69-1601-6505					PB11
2012-09-11 07:44:43	VR2W-105218	A69-1601-6505					PB11
2012-09-11 08:12:25	VR2W-105218	A69-1601-6505					PB11
2012-09-11 08:16:50	VR2W-105218	A69-1601-6505					PB11
2012-09-11 08:20:47	VR2W-105218	A69-1601-6505					PB11
2012-09-11 08:29:54	VR2W-105218	A69-1601-6505					PB11
2012-09-11 09:10:57	VR2W-105218	A69-1601-6505					PB11
2012-09-11 09:23:49	VR2W-105218	A69-1601-6505					PB11
2012-09-11 09:31:37	VR2W-105218	A69-1601-6505					PB11
2012-09-11 09:44:20	VR2W-105218	A69-1601-6505					PB11
2012-09-11 09:47:57	VR2W-105218	A69-1601-6505					PB11
2012-09-11 09:56:40	VR2W-105218	A69-1601-6505					PB11
2012-09-11 10:01:14	VR2W-105218	A69-1601-6505					PB11
2012-09-11 10:05:30	VR2W-105218	A69-1601-6505					PB11
2012-09-11 10:17:50	VR2W-105218	A69-1601-6505					PB11
2012-09-11 10:22:26	VR2W-105218	A69-1601-6505					PB11
2012-09-11 11:06:37	VR2W-105218	A69-1601-6505					PB11
2012-09-11 11:23:28	VR2W-105218	A69-1601-6505					PB11
2012-09-11 11:30:48	VR2W-105218	A69-1601-6505					PB11
2012-09-11 12:17:46	VR2W-105218	A69-1601-6505					PB11
2012-09-11 12:29:38	VR2W-105218	A69-1601-6505					PB11
2012-09-11 12:34:25	VR2W-105218	A69-1601-6505					PB11
2012-09-11 12:48:36	VR2W-105219	A69-1601-6505
2012-09-11 14:02:01	VR2W-105218	A69-1601-6505					PB11
2012-09-11 14:06:25	VR2W-105218	A69-1601-6505					PB11
2012-09-11 14:22:58	VR2W-105218	A69-1601-6505					PB11
2012-09-11 14:30:43	VR2W-105218	A69-1601-6505					PB11
2012-09-11 14:47:40	VR2W-105218	A69-1601-6505					PB11
2012-09-11 15:52:58	VR2W-105218	A69-1601-6505					PB11
2012-09-11 16:02:13	VR2W-105218	A69-1601-6505					PB11
2012-09-11 16:13:38	VR2W-105218	A69-1601-6505					PB11
2012-09-11 16:21:24	VR2W-105218	A69-1601-6505					PB11
2012-09-11 16:33:56	VR2W-105218	A69-1601-6505					PB11
2012-09-11 16:37:18	VR2W-105218	A69-1601-6505					PB11
2012-09-11 16:48:56	VR2W-105218	A69-1601-6505					PB11
2012-09-11 17:00:58	VR2W-105218	A69-1601-6505					PB11
2012-09-11 17:27:55	VR2W-105218	A69-1601-6505					PB11
2012-09-11 17:39:10	VR2W-105218	A69-1601-6505					PB11
2012-09-11 17:52:32	VR2W-105219	A69-1601-6505
2012-09-11 17:56:59	VR2W-105219	A69-1601-6505
2012-09-11 18:00:57	VR2W-105219	A69-1601-6505
2012-09-11 18:05:41	VR2W-105219	A69-1601-6505
2012-09-11 18:10:14	VR2W-105219	A69-1601-6505
2012-09-11 18:14:26	VR2W-105219	A69-1601-6505
2012-09-11 18:17:58	VR2W-105219	A69-1601-6505
2012-09-11 18:21:47	VR2W-105219	A69-1601-6505
2012-09-11 18:26:12	VR2W-105219	A69-1601-6505
2012-09-11 18:30:07	VR2W-105219	A69-1601-6505
2012-09-11 18:34:43	VR2W-105219	A69-1601-6505
2012-09-11 18:39:02	VR2W-105219	A69-1601-6505
2012-09-11 18:42:46	VR2W-105219	A69-1601-6505
2012-09-11 18:47:00	VR2W-105219	A69-1601-6505
2012-09-11 18:50:34	VR2W-105219	A69-1601-6505
2012-09-11 18:54:28	VR2W-105219	A69-1601-6505
2012-09-11 19:38:21	VR2W-105218	A69-1601-6505					PB11
2012-09-11 19:45:41	VR2W-105218	A69-1601-6505					PB11
2012-09-11 19:59:14	VR2W-105218	A69-1601-6505					PB11
2012-09-11 20:03:08	VR2W-105218	A69-1601-6505					PB11
2012-09-11 20:19:28	VR2W-105218	A69-1601-6505					PB11
2012-09-11 21:53:28	VR2W-105218	A69-1601-6505					PB11
2012-09-11 22:32:57	VR2W-105218	A69-1601-6505					PB11
2012-09-11 22:37:38	VR2W-105218	A69-1601-6505					PB11
2012-09-11 23:47:13	VR2W-105217	A69-1601-6505
2012-09-11 23:47:26	VR2W-105218	A69-1601-6505					PB11
2012-09-12 00:18:42	VR2W-105217	A69-1601-6505
2012-09-12 00:28:14	VR2W-105217	A69-1601-6505
2012-09-12 00:40:41	VR2W-105218	A69-1601-6505					PB11
2012-09-12 00:56:30	VR2W-105218	A69-1601-6505					PB11
2012-09-12 00:59:50	VR2W-105218	A69-1601-6505					PB11
2012-09-12 01:03:16	VR2W-105218	A69-1601-6505					PB11
2012-09-12 01:06:55	VR2W-105218	A69-1601-6505					PB11
2012-09-12 01:35:22	VR2W-105218	A69-1601-6505					PB11
2012-09-12 01:44:53	VR2W-105218	A69-1601-6505					PB11
2012-09-12 01:49:25	VR2W-105218	A69-1601-6505					PB11
2012-09-12 02:57:24	VR2W-105218	A69-1601-6505					PB11
2012-09-12 03:05:48	VR2W-105218	A69-1601-6505					PB11
2012-09-12 03:25:44	VR2W-105218	A69-1601-6505					PB11
2012-09-12 03:38:25	VR2W-105218	A69-1601-6505					PB11
2012-09-12 03:47:29	VR2W-105219	A69-1601-6505
2012-09-12 04:13:22	VR2W-105218	A69-1601-6505					PB11
2012-09-12 04:16:45	VR2W-105218	A69-1601-6505					PB11
2012-09-12 05:13:30	VR2W-105218	A69-1601-6505					PB11
2012-09-12 05:16:52	VR2W-105218	A69-1601-6505					PB11
2012-09-12 05:24:08	VR2W-105218	A69-1601-6505					PB11
2012-09-12 05:28:26	VR2W-105218	A69-1601-6505					PB11
2012-09-12 05:32:09	VR2W-105218	A69-1601-6505					PB11
2012-09-12 05:36:19	VR2W-105218	A69-1601-6505					PB11
2012-09-12 07:55:01	VR2W-105218	A69-1601-6505					PB11
2012-09-12 09:00:28	VR2W-105218	A69-1601-6505					PB11
2012-09-12 09:27:35	VR2W-105218	A69-1601-6505					PB11
2012-09-12 10:08:59	VR2W-105218	A69-1601-6505					PB11
2012-09-12 10:55:13	VR2W-105218	A69-1601-6505					PB11
2012-09-12 11:06:30	VR2W-105218	A69-1601-6505					PB11
2012-09-12 11:10:06	VR2W-105218	A69-1601-6505					PB11
2012-09-12 11:18:47	VR2W-105218	A69-1601-6505					PB11
2012-09-12 11:52:55	VR2W-105218	A69-1601-6505					PB11
2012-09-12 11:57:24	VR2W-105218	A69-1601-6505					PB11
2012-09-12 12:01:28	VR2W-105218	A69-1601-6505					PB11
2012-09-12 12:11:15	VR2W-105218	A69-1601-6505					PB11
2012-09-12 12:21:36	VR2W-105218	A69-1601-6505					PB11
2012-09-12 12:30:16	VR2W-105218	A69-1601-6505					PB11
2012-09-12 12:45:48	VR2W-105218	A69-1601-6505					PB11
2012-09-12 13:18:47	VR2W-105218	A69-1601-6505					PB11
2012-09-12 13:26:42	VR2W-105218	A69-1601-6505					PB11
2012-09-12 13:59:01	VR2W-105218	A69-1601-6505					PB11
2012-09-12 14:42:26	VR2W-105218	A69-1601-6505					PB11
2012-09-12 15:00:53	VR2W-105218	A69-1601-6505					PB11
2012-09-12 15:33:31	VR2W-105218	A69-1601-6505					PB11
2012-09-12 16:10:13	VR2W-105218	A69-1601-6505					PB11
2012-09-12 16:16:42	VR2W-105218	A69-1601-6505					PB11
2012-09-12 16:40:56	VR2W-105218	A69-1601-6505					PB11
2012-09-12 17:00:19	VR2W-105218	A69-1601-6505					PB11
2012-09-12 17:04:59	VR2W-105218	A69-1601-6505					PB11
2012-09-12 17:18:13	VR2W-105218	A69-1601-6505					PB11
2012-09-12 17:27:17	VR2W-105218	A69-1601-6505					PB11
2012-09-12 17:35:53	VR2W-105218	A69-1601-6505					PB11
2012-09-12 18:01:31	VR2W-105218	A69-1601-6505					PB11
2012-09-12 18:14:54	VR2W-105218	A69-1601-6505					PB11
2012-09-12 18:31:18	VR2W-105218	A69-1601-6505					PB11
2012-09-12 18:39:54	VR2W-105218	A69-1601-6505					PB11
2012-09-12 18:51:09	VR2W-105219	A69-1601-6505
2012-09-12 18:59:01	VR2W-105219	A69-1601-6505
2012-09-12 19:02:26	VR2W-105219	A69-1601-6505
2012-09-12 19:06:03	VR2W-105219	A69-1601-6505
2012-09-12 19:10:03	VR2W-105219	A69-1601-6505
2012-09-12 19:14:49	VR2W-105219	A69-1601-6505
2012-09-12 19:19:27	VR2W-105219	A69-1601-6505
2012-09-12 19:23:49	VR2W-105219	A69-1601-6505
2012-09-12 19:27:40	VR2W-105219	A69-1601-6505
2012-09-12 19:32:08	VR2W-105219	A69-1601-6505
2012-09-12 19:36:11	VR2W-105219	A69-1601-6505
2012-09-12 19:41:02	VR2W-105219	A69-1601-6505
2012-09-12 19:45:50	VR2W-105219	A69-1601-6505
2012-09-12 19:50:31	VR2W-105219	A69-1601-6505
2012-09-12 19:57:54	VR2W-105218	A69-1601-6505					PB11
2012-09-12 20:07:45	VR2W-105218	A69-1601-6505					PB11
2012-09-12 20:18:36	VR2W-105218	A69-1601-6505					PB11
2012-09-12 20:23:09	VR2W-105218	A69-1601-6505					PB11
2012-09-12 21:12:56	VR2W-105218	A69-1601-6505					PB11
2012-09-12 21:24:55	VR2W-105218	A69-1601-6505					PB11
2012-09-12 21:32:33	VR2W-105218	A69-1601-6505					PB11
2012-09-12 21:47:17	VR2W-105218	A69-1601-6505					PB11
2012-09-12 21:51:05	VR2W-105218	A69-1601-6505					PB11
2012-09-12 22:03:49	VR2W-105218	A69-1601-6505					PB11
2012-09-12 23:01:40	VR2W-105218	A69-1601-6505					PB11
2012-09-12 23:12:52	VR2W-105218	A69-1601-6505					PB11
2012-09-12 23:31:00	VR2W-105218	A69-1601-6505					PB11
2012-09-13 00:12:14	VR2W-105218	A69-1601-6505					PB11
2012-09-13 00:23:38	VR2W-105218	A69-1601-6505					PB11
2012-09-13 00:50:17	VR2W-105217	A69-1601-6505
2012-09-13 00:50:30	VR2W-105218	A69-1601-6505					PB11
2012-09-13 01:01:46	VR2W-105218	A69-1601-6505					PB11
2012-09-13 01:12:25	VR2W-105218	A69-1601-6505					PB11
2012-09-13 01:20:28	VR2W-105218	A69-1601-6505					PB11
2012-09-13 01:24:43	VR2W-105218	A69-1601-6505					PB11
2012-09-13 01:28:20	VR2W-105218	A69-1601-6505					PB11
2012-09-13 01:49:20	VR2W-105218	A69-1601-6505					PB11
2012-09-13 01:53:10	VR2W-105218	A69-1601-6505					PB11
2012-09-13 02:01:22	VR2W-105217	A69-1601-6505
2012-09-13 02:14:57	VR2W-105218	A69-1601-6505					PB11
2012-09-13 02:18:21	VR2W-105218	A69-1601-6505					PB11
2012-09-13 02:21:55	VR2W-105218	A69-1601-6505					PB11
2012-09-13 02:25:49	VR2W-105218	A69-1601-6505					PB11
2012-09-13 02:30:22	VR2W-105218	A69-1601-6505					PB11
2012-09-13 02:38:10	VR2W-105218	A69-1601-6505					PB11
2012-09-13 02:42:04	VR2W-105218	A69-1601-6505					PB11
2012-09-13 02:46:38	VR2W-105218	A69-1601-6505					PB11
2012-09-13 02:50:51	VR2W-105218	A69-1601-6505					PB11
2012-09-13 03:13:35	VR2W-105218	A69-1601-6505					PB11
2012-09-13 03:29:33	VR2W-105218	A69-1601-6505					PB11
2012-09-13 03:30:43	VR2W-105219	A69-1601-6505
2012-09-13 03:32:48	VR2W-105218	A69-1601-6505					PB11
2012-09-13 03:39:24	VR2W-105218	A69-1601-6505					PB11
2012-09-13 03:42:49	VR2W-105218	A69-1601-6505					PB11
2012-09-13 03:46:24	VR2W-105218	A69-1601-6505					PB11
2012-09-13 03:55:00	VR2W-105218	A69-1601-6505					PB11
2012-09-13 04:12:20	VR2W-105218	A69-1601-6505					PB11
2012-09-13 04:16:11	VR2W-105218	A69-1601-6505					PB11
2012-09-13 04:20:37	VR2W-105218	A69-1601-6505					PB11
2012-09-13 04:41:58	VR2W-105218	A69-1601-6505					PB11
2012-09-13 04:46:09	VR2W-105218	A69-1601-6505					PB11
2012-09-13 05:10:22	VR2W-105219	A69-1601-6505
2012-09-13 05:37:41	VR2W-105221	A69-1601-6505
2012-09-13 05:39:53	VR2W-105219	A69-1601-6505
2012-09-13 05:42:47	VR2W-105218	A69-1601-6505					PB11
2012-09-13 06:44:06	VR2W-105218	A69-1601-6505					PB11
2012-09-13 07:13:47	VR2W-105218	A69-1601-6505					PB11
2012-09-13 07:23:04	VR2W-105218	A69-1601-6505					PB11
2012-09-13 07:39:03	VR2W-105218	A69-1601-6505					PB11
2012-09-13 07:47:38	VR2W-105218	A69-1601-6505					PB11
2012-09-13 08:14:07	VR2W-105218	A69-1601-6505					PB11
2012-09-13 08:20:37	VR2W-105218	A69-1601-6505					PB11
2012-09-13 08:55:39	VR2W-105218	A69-1601-6505					PB11
2012-09-13 09:16:12	VR2W-105218	A69-1601-6505					PB11
2012-09-13 09:19:49	VR2W-105218	A69-1601-6505					PB11
2012-09-13 09:49:12	VR2W-105218	A69-1601-6505					PB11
2012-09-13 09:53:17	VR2W-105218	A69-1601-6505					PB11
2012-09-13 09:56:35	VR2W-105218	A69-1601-6505					PB11
2012-09-13 09:59:56	VR2W-105218	A69-1601-6505					PB11
2012-09-13 10:03:26	VR2W-105218	A69-1601-6505					PB11
2012-09-13 10:11:26	VR2W-105218	A69-1601-6505					PB11
2012-09-13 10:15:03	VR2W-105218	A69-1601-6505					PB11
2012-09-13 10:19:03	VR2W-105218	A69-1601-6505					PB11
2012-09-13 10:23:51	VR2W-105218	A69-1601-6505					PB11
2012-09-13 10:41:51	VR2W-105218	A69-1601-6505					PB11
2012-09-13 10:46:37	VR2W-105218	A69-1601-6505					PB11
2012-09-13 10:55:37	VR2W-105218	A69-1601-6505					PB11
2012-09-13 11:08:00	VR2W-105218	A69-1601-6505					PB11
2012-09-13 11:12:53	VR2W-105218	A69-1601-6505					PB11
2012-09-13 11:17:45	VR2W-105218	A69-1601-6505					PB11
2012-09-13 11:27:21	VR2W-105218	A69-1601-6505					PB11
2012-09-13 11:31:59	VR2W-105218	A69-1601-6505					PB11
2012-09-13 11:36:22	VR2W-105218	A69-1601-6505					PB11
2012-09-13 11:40:14	VR2W-105218	A69-1601-6505					PB11
2012-09-13 11:44:43	VR2W-105218	A69-1601-6505					PB11
2012-09-13 11:52:01	VR2W-105218	A69-1601-6505					PB11
2012-09-13 11:55:17	VR2W-105218	A69-1601-6505					PB11
2012-09-13 11:58:34	VR2W-105218	A69-1601-6505					PB11
2012-09-13 12:01:53	VR2W-105218	A69-1601-6505					PB11
2012-09-13 12:08:55	VR2W-105218	A69-1601-6505					PB11
2012-09-13 12:12:53	VR2W-105218	A69-1601-6505					PB11
2012-09-13 12:22:09	VR2W-105218	A69-1601-6505					PB11
2012-09-13 12:33:33	VR2W-105218	A69-1601-6505					PB11
2012-09-13 12:37:47	VR2W-105218	A69-1601-6505					PB11
2012-09-13 12:41:20	VR2W-105218	A69-1601-6505					PB11
2012-09-13 12:49:47	VR2W-105218	A69-1601-6505					PB11
2012-09-13 12:53:59	VR2W-105218	A69-1601-6505					PB11
2012-09-13 12:57:29	VR2W-105218	A69-1601-6505					PB11
2012-09-13 13:01:17	VR2W-105218	A69-1601-6505					PB11
2012-09-13 13:14:54	VR2W-105219	A69-1601-6505
2012-09-13 13:21:46	VR2W-105218	A69-1601-6505					PB11
2012-09-13 13:36:09	VR2W-105218	A69-1601-6505					PB11
2012-09-13 13:39:37	VR2W-105218	A69-1601-6505					PB11
2012-09-13 13:43:19	VR2W-105218	A69-1601-6505					PB11
2012-09-13 13:47:28	VR2W-105218	A69-1601-6505					PB11
2012-09-13 13:50:52	VR2W-105218	A69-1601-6505					PB11
2012-09-13 13:54:28	VR2W-105218	A69-1601-6505					PB11
2012-09-13 13:58:24	VR2W-105218	A69-1601-6505					PB11
2012-09-13 14:11:24	VR2W-105218	A69-1601-6505					PB11
2012-09-13 14:16:02	VR2W-105218	A69-1601-6505					PB11
2012-09-13 14:20:24	VR2W-105218	A69-1601-6505					PB11
2012-09-13 14:24:15	VR2W-105218	A69-1601-6505					PB11
2012-09-13 14:51:59	VR2W-105219	A69-1601-6505
2012-09-13 14:54:07	VR2W-105218	A69-1601-6505					PB11
2012-09-13 14:57:30	VR2W-105218	A69-1601-6505					PB11
2012-09-13 15:25:35	VR2W-105218	A69-1601-6505					PB11
2012-09-13 15:30:45	VR2W-105219	A69-1601-6505
2012-09-13 15:35:31	VR2W-105219	A69-1601-6505
2012-09-13 15:40:09	VR2W-105219	A69-1601-6505
2012-09-13 15:44:31	VR2W-105219	A69-1601-6505
2012-09-13 15:52:48	VR2W-105219	A69-1601-6505
2012-09-13 15:55:37	VR2W-105218	A69-1601-6505					PB11
2012-09-13 16:04:59	VR2W-105218	A69-1601-6505					PB11
2012-09-13 16:17:22	VR2W-105218	A69-1601-6505					PB11
2012-09-13 16:36:17	VR2W-105218	A69-1601-6505					PB11
2012-09-13 16:41:04	VR2W-105218	A69-1601-6505					PB11
2012-09-13 16:51:23	VR2W-105219	A69-1601-6505
2012-09-13 17:00:14	VR2W-105219	A69-1601-6505
2012-09-13 17:04:59	VR2W-105219	A69-1601-6505
2012-09-13 17:13:54	VR2W-105219	A69-1601-6505
2012-09-13 17:17:37	VR2W-105219	A69-1601-6505
2012-09-13 17:21:49	VR2W-105219	A69-1601-6505
2012-09-13 17:25:20	VR2W-105219	A69-1601-6505
2012-09-13 17:29:08	VR2W-105219	A69-1601-6505
2012-09-13 17:33:30	VR2W-105219	A69-1601-6505
2012-09-13 17:40:36	VR2W-105218	A69-1601-6505					PB11
2012-09-13 17:44:34	VR2W-105218	A69-1601-6505					PB11
2012-09-13 17:53:51	VR2W-105218	A69-1601-6505					PB11
2012-09-13 18:01:36	VR2W-105218	A69-1601-6505					PB11
2012-09-13 18:11:04	VR2W-105219	A69-1601-6505
2012-09-13 18:15:03	VR2W-105219	A69-1601-6505
2012-09-13 18:19:49	VR2W-105219	A69-1601-6505
2012-09-13 18:24:26	VR2W-105219	A69-1601-6505
2012-09-13 18:28:47	VR2W-105219	A69-1601-6505
2012-09-13 18:32:34	VR2W-105219	A69-1601-6505
2012-09-13 18:35:44	VR2W-105218	A69-1601-6505					PB11
2012-09-13 19:12:05	VR2W-105218	A69-1601-6505					PB11
2012-09-13 19:52:51	VR2W-105218	A69-1601-6505					PB11
2012-09-13 19:57:22	VR2W-105218	A69-1601-6505					PB11
2012-09-13 20:01:30	VR2W-105218	A69-1601-6505					PB11
2012-09-13 21:07:11	VR2W-105218	A69-1601-6505					PB11
2012-09-13 21:21:02	VR2W-105218	A69-1601-6505					PB11
2012-09-13 21:35:39	VR2W-105218	A69-1601-6505					PB11
2012-09-13 21:49:46	VR2W-105218	A69-1601-6505					PB11
2012-09-13 22:38:27	VR2W-105218	A69-1601-6505					PB11
2012-09-13 23:12:33	VR2W-105218	A69-1601-6505					PB11
2012-09-13 23:56:36	VR2W-105218	A69-1601-6505					PB11
2012-09-14 00:05:39	VR2W-105219	A69-1601-6505
2012-09-14 00:35:21	VR2W-105218	A69-1601-6505					PB11
2012-09-14 00:43:58	VR2W-105218	A69-1601-6505					PB11
2012-09-14 00:52:24	VR2W-105218	A69-1601-6505					PB11
2012-09-14 00:57:08	VR2W-105218	A69-1601-6505					PB11
2012-09-14 01:01:30	VR2W-105217	A69-1601-6505
2012-09-14 01:13:19	VR2W-105217	A69-1601-6505
2012-09-14 01:18:14	VR2W-105218	A69-1601-6505					PB11
2012-09-14 01:22:46	VR2W-105218	A69-1601-6505					PB11
2012-09-14 01:26:40	VR2W-105216	A69-1601-6505					PB9
2012-09-14 01:26:43	VR2W-105217	A69-1601-6505
2012-09-14 01:26:55	VR2W-105218	A69-1601-6505					PB11
2012-09-14 01:42:45	VR2W-105218	A69-1601-6505					PB11
2012-09-14 01:47:25	VR2W-105218	A69-1601-6505					PB11
2012-09-14 01:51:52	VR2W-105218	A69-1601-6505					PB11
2012-09-14 01:55:51	VR2W-105218	A69-1601-6505					PB11
2012-09-14 02:05:09	VR2W-105218	A69-1601-6505					PB11
2012-09-14 02:09:23	VR2W-105218	A69-1601-6505					PB11
2012-09-14 02:25:45	VR2W-105218	A69-1601-6505					PB11
2012-09-14 02:29:27	VR2W-105218	A69-1601-6505					PB11
2012-09-14 02:33:35	VR2W-105218	A69-1601-6505					PB11
2012-09-14 02:53:15	VR2W-105218	A69-1601-6505					PB11
2012-09-14 02:56:50	VR2W-105218	A69-1601-6505					PB11
2012-09-14 03:00:45	VR2W-105218	A69-1601-6505					PB11
2012-09-14 03:05:21	VR2W-105218	A69-1601-6505					PB11
2012-09-14 03:09:39	VR2W-105218	A69-1601-6505					PB11
2012-09-14 03:13:23	VR2W-105218	A69-1601-6505					PB11
2012-09-14 03:17:35	VR2W-105218	A69-1601-6505					PB11
2012-09-14 03:21:07	VR2W-105218	A69-1601-6505					PB11
2012-09-14 03:29:22	VR2W-105218	A69-1601-6505					PB11
2012-09-14 03:42:28	VR2W-105218	A69-1601-6505					PB11
2012-09-14 03:46:28	VR2W-105218	A69-1601-6505					PB11
2012-09-14 03:55:58	VR2W-105218	A69-1601-6505					PB11
2012-09-14 04:00:27	VR2W-105218	A69-1601-6505					PB11
2012-09-14 04:07:45	VR2W-105218	A69-1601-6505					PB11
2012-09-14 04:08:55	VR2W-105219	A69-1601-6505
2012-09-14 04:10:59	VR2W-105218	A69-1601-6505					PB11
2012-09-14 04:14:15	VR2W-105218	A69-1601-6505					PB11
2012-09-14 04:17:31	VR2W-105218	A69-1601-6505					PB11
2012-09-14 04:20:50	VR2W-105218	A69-1601-6505					PB11
2012-09-14 04:24:01	VR2W-105217	A69-1601-6505
2012-09-14 04:24:13	VR2W-105218	A69-1601-6505					PB11
2012-09-14 04:27:47	VR2W-105218	A69-1601-6505					PB11
2012-09-14 04:31:39	VR2W-105218	A69-1601-6505					PB11
2012-09-14 04:40:18	VR2W-105218	A69-1601-6505					PB11
2012-09-14 04:43:40	VR2W-105218	A69-1601-6505					PB11
2012-09-14 04:47:11	VR2W-105218	A69-1601-6505					PB11
2012-09-14 04:50:58	VR2W-105218	A69-1601-6505					PB11
2012-09-14 04:59:05	VR2W-105218	A69-1601-6505					PB11
2012-09-14 05:07:12	VR2W-105218	A69-1601-6505					PB11
2012-09-14 05:11:30	VR2W-105218	A69-1601-6505					PB11
2012-09-14 05:15:12	VR2W-105218	A69-1601-6505					PB11
2012-09-14 05:19:23	VR2W-105218	A69-1601-6505					PB11
2012-09-14 05:51:53	VR2W-105218	A69-1601-6505					PB11
2012-09-14 05:55:25	VR2W-105218	A69-1601-6505					PB11
2012-09-14 05:59:15	VR2W-105218	A69-1601-6505					PB11
2012-09-14 06:03:41	VR2W-105218	A69-1601-6505					PB11
2012-09-14 06:07:40	VR2W-105218	A69-1601-6505					PB11
2012-09-14 06:57:27	VR2W-105218	A69-1601-6505					PB11
2012-09-14 07:01:28	VR2W-105218	A69-1601-6505					PB11
2012-09-14 07:06:15	VR2W-105218	A69-1601-6505					PB11
2012-09-14 07:19:27	VR2W-105218	A69-1601-6505					PB11
2012-09-14 07:24:18	VR2W-105218	A69-1601-6505					PB11
2012-09-14 07:33:48	VR2W-105218	A69-1601-6505					PB11
2012-09-14 08:23:21	VR2W-105218	A69-1601-6505					PB11
2012-09-14 21:17:37	VR2W-105218	A69-1601-6505					PB11
2012-09-14 21:44:40	VR2W-105218	A69-1601-6505					PB11
2012-09-15 02:00:33	VR2W-105218	A69-1601-6505					PB11
2012-09-15 02:04:07	VR2W-105218	A69-1601-6505					PB11
2012-09-15 02:20:31	VR2W-105218	A69-1601-6505					PB11
2012-09-15 02:29:10	VR2W-105216	A69-1601-6505					PB9
2012-09-15 02:29:25	VR2W-105218	A69-1601-6505					PB11
2012-09-15 02:39:00	VR2W-105218	A69-1601-6505					PB11
2012-09-15 02:43:37	VR2W-105218	A69-1601-6505					PB11
2012-09-15 02:47:57	VR2W-105218	A69-1601-6505					PB11
2012-09-15 02:56:02	VR2W-105218	A69-1601-6505					PB11
2012-09-15 02:59:46	VR2W-105218	A69-1601-6505					PB11
2012-09-15 03:16:12	VR2W-105218	A69-1601-6505					PB11
2012-09-15 03:29:14	VR2W-105218	A69-1601-6505					PB11
2012-09-15 03:33:39	VR2W-105218	A69-1601-6505					PB11
2012-09-15 03:59:41	VR2W-105218	A69-1601-6505					PB11
2012-09-15 04:00:51	VR2W-105219	A69-1601-6505
2012-09-15 04:03:36	VR2W-105218	A69-1601-6505					PB11
2012-09-15 04:24:38	VR2W-105218	A69-1601-6505					PB11
2012-09-15 04:29:08	VR2W-105218	A69-1601-6505					PB11
2012-09-15 04:33:13	VR2W-105218	A69-1601-6505					PB11
2012-09-15 04:36:30	VR2W-105218	A69-1601-6505					PB11
2012-09-15 04:39:49	VR2W-105218	A69-1601-6505					PB11
2012-09-15 04:46:48	VR2W-105218	A69-1601-6505					PB11
2012-09-15 04:50:42	VR2W-105218	A69-1601-6505					PB11
2012-09-15 04:55:18	VR2W-105218	A69-1601-6505					PB11
2012-09-15 05:18:24	VR2W-105218	A69-1601-6505					PB11
2012-09-15 05:27:32	VR2W-105218	A69-1601-6505					PB11
2012-09-15 05:41:02	VR2W-105218	A69-1601-6505					PB11
2012-09-15 05:45:33	VR2W-105218	A69-1601-6505					PB11
2012-09-15 06:39:27	VR2W-105218	A69-1601-6505					PB11
2012-09-15 06:43:48	VR2W-105218	A69-1601-6505					PB11
2012-09-15 07:35:46	VR2W-105218	A69-1601-6505					PB11
2012-09-15 08:05:31	VR2W-105218	A69-1601-6505					PB11
2012-09-15 08:21:14	VR2W-105218	A69-1601-6505					PB11
2012-09-15 08:25:00	VR2W-105218	A69-1601-6505					PB11
2012-09-15 20:01:50	VR2W-105218	A69-1601-6505					PB11
2012-09-15 20:09:45	VR2W-105218	A69-1601-6505					PB11
2012-09-15 20:13:16	VR2W-105218	A69-1601-6505					PB11
2012-09-15 20:50:37	VR2W-105218	A69-1601-6505					PB11
2012-09-15 21:45:27	VR2W-105218	A69-1601-6505					PB11
2012-09-15 21:48:46	VR2W-105218	A69-1601-6505					PB11
2012-09-15 22:20:40	VR2W-105218	A69-1601-6505					PB11
2012-09-15 22:25:09	VR2W-105218	A69-1601-6505					PB11
2012-09-16 01:57:17	VR2W-105218	A69-1601-6505					PB11
2012-09-16 02:03:48	VR2W-105218	A69-1601-6505					PB11
2012-09-16 02:14:01	VR2W-105218	A69-1601-6505					PB11
2012-09-16 02:22:16	VR2W-105218	A69-1601-6505					PB11
2012-09-16 02:26:13	VR2W-105218	A69-1601-6505					PB11
2012-09-16 02:30:52	VR2W-105218	A69-1601-6505					PB11
2012-09-16 03:01:45	VR2W-105218	A69-1601-6505					PB11
2012-09-16 03:06:06	VR2W-105218	A69-1601-6505					PB11
2012-09-16 03:09:53	VR2W-105218	A69-1601-6505					PB11
2012-09-16 03:26:05	VR2W-105217	A69-1601-6505
2012-09-16 03:26:17	VR2W-105218	A69-1601-6505					PB11
2012-09-16 03:47:56	VR2W-105218	A69-1601-6505					PB11
2012-09-16 03:51:21	VR2W-105218	A69-1601-6505					PB11
2012-09-16 03:54:56	VR2W-105218	A69-1601-6505					PB11
2012-09-16 03:58:54	VR2W-105218	A69-1601-6505					PB11
2012-09-16 04:03:35	VR2W-105218	A69-1601-6505					PB11
2012-09-16 04:08:03	VR2W-105218	A69-1601-6505					PB11
2012-09-16 04:12:06	VR2W-105218	A69-1601-6505					PB11
2012-09-16 04:16:58	VR2W-105218	A69-1601-6505					PB11
2012-09-16 04:31:15	VR2W-105218	A69-1601-6505					PB11
2012-09-16 04:35:41	VR2W-105218	A69-1601-6505					PB11
2012-09-16 04:39:39	VR2W-105218	A69-1601-6505					PB11
2012-09-16 04:44:21	VR2W-105218	A69-1601-6505					PB11
2012-09-16 04:48:51	VR2W-105218	A69-1601-6505					PB11
2012-09-16 04:52:57	VR2W-105218	A69-1601-6505					PB11
2012-09-16 04:56:15	VR2W-105218	A69-1601-6505					PB11
2012-09-16 04:59:36	VR2W-105218	A69-1601-6505					PB11
2012-09-16 05:00:47	VR2W-105219	A69-1601-6505
2012-09-16 05:06:46	VR2W-105218	A69-1601-6505					PB11
2012-09-16 05:10:58	VR2W-105218	A69-1601-6505					PB11
2012-09-16 05:50:04	VR2W-105218	A69-1601-6505					PB11
2012-09-16 06:03:38	VR2W-105219	A69-1601-6505
2012-09-16 06:19:38	VR2W-105218	A69-1601-6505					PB11
2012-09-16 06:49:01	VR2W-105216	A69-1601-6505					PB9
2012-09-16 08:15:44	VR2W-105218	A69-1601-6505					PB11
2012-09-16 19:33:46	VR2W-105218	A69-1601-6505					PB11
2012-09-16 19:42:19	VR2W-105218	A69-1601-6505					PB11
2012-09-16 19:58:40	VR2W-105218	A69-1601-6505					PB11
2012-09-16 20:09:46	VR2W-105218	A69-1601-6505					PB11
2012-09-16 20:19:22	VR2W-105218	A69-1601-6505					PB11
2012-09-16 20:57:04	VR2W-105218	A69-1601-6505					PB11
2012-09-16 22:07:56	VR2W-105218	A69-1601-6505					PB11
2012-09-16 22:12:15	VR2W-105218	A69-1601-6505					PB11
2012-09-16 22:27:28	VR2W-105218	A69-1601-6505					PB11
2012-09-16 23:57:29	VR2W-105218	A69-1601-6505					PB11
2012-09-17 01:39:35	VR2W-105218	A69-1601-6505					PB11
2012-09-17 01:44:17	VR2W-105218	A69-1601-6505					PB11
2012-09-17 01:59:28	VR2W-105218	A69-1601-6505					PB11
2012-09-17 02:02:54	VR2W-105218	A69-1601-6505					PB11
2012-09-17 02:37:17	VR2W-105217	A69-1601-6505
2012-09-17 02:37:30	VR2W-105218	A69-1601-6505					PB11
2012-09-17 03:17:13	VR2W-105218	A69-1601-6505					PB11
2012-09-17 03:26:27	VR2W-105218	A69-1601-6505					PB11
2012-09-17 03:33:58	VR2W-105218	A69-1601-6505					PB11
2012-09-17 03:41:18	VR2W-105218	A69-1601-6505					PB11
2012-09-17 03:49:36	VR2W-105218	A69-1601-6505					PB11
2012-09-17 03:50:48	VR2W-105219	A69-1601-6505
2012-09-17 03:54:11	VR2W-105218	A69-1601-6505					PB11
2012-09-17 04:19:55	VR2W-105218	A69-1601-6505					PB11
2012-09-17 04:23:52	VR2W-105218	A69-1601-6505					PB11
2012-09-17 04:41:42	VR2W-105218	A69-1601-6505					PB11
2012-09-17 04:46:16	VR2W-105218	A69-1601-6505					PB11
2012-09-17 05:20:05	VR2W-105218	A69-1601-6505					PB11
2012-09-17 05:36:20	VR2W-105218	A69-1601-6505					PB11
2012-09-17 05:40:12	VR2W-105218	A69-1601-6505					PB11
2012-09-17 05:44:43	VR2W-105218	A69-1601-6505					PB11
2012-09-17 05:55:47	VR2W-105218	A69-1601-6505					PB11
2012-09-17 06:52:30	VR2W-105218	A69-1601-6505					PB11
2012-09-17 20:07:44	VR2W-105218	A69-1601-6505					PB11
2012-09-17 21:28:34	VR2W-105217	A69-1601-6505
2012-09-17 21:32:23	VR2W-105218	A69-1601-6505					PB11
2012-09-17 21:49:38	VR2W-105218	A69-1601-6505					PB11
2012-09-17 22:39:32	VR2W-105218	A69-1601-6505					PB11
2012-09-17 22:48:14	VR2W-105218	A69-1601-6505					PB11
2012-09-17 23:08:26	VR2W-105218	A69-1601-6505					PB11
2012-09-18 01:00:09	VR2W-105218	A69-1601-6505					PB11
2012-09-18 03:00:49	VR2W-105218	A69-1601-6505					PB11
2012-09-18 03:11:21	VR2W-105218	A69-1601-6505					PB11
2012-09-18 03:17:49	VR2W-105218	A69-1601-6505					PB11
2012-09-18 03:31:07	VR2W-105218	A69-1601-6505					PB11
2012-09-18 03:34:45	VR2W-105218	A69-1601-6505					PB11
2012-09-18 03:38:46	VR2W-105218	A69-1601-6505					PB11
2012-09-18 03:48:19	VR2W-105218	A69-1601-6505					PB11
2012-09-18 03:57:07	VR2W-105218	A69-1601-6505					PB11
2012-09-18 04:00:41	VR2W-105218	A69-1601-6505					PB11
2012-09-18 04:04:35	VR2W-105218	A69-1601-6505					PB11
2012-09-18 04:13:23	VR2W-105218	A69-1601-6505					PB11
2012-09-18 04:16:58	VR2W-105218	A69-1601-6505					PB11
2012-09-18 04:20:54	VR2W-105218	A69-1601-6505					PB11
2012-09-18 04:33:44	VR2W-105218	A69-1601-6505					PB11
2012-09-18 04:46:55	VR2W-105218	A69-1601-6505					PB11
2012-09-18 04:51:30	VR2W-105218	A69-1601-6505					PB11
2012-09-18 04:55:35	VR2W-105217	A69-1601-6505
2012-09-18 05:03:40	VR2W-105218	A69-1601-6505					PB11
2012-09-18 05:14:46	VR2W-105218	A69-1601-6505					PB11
2012-09-18 05:29:03	VR2W-105218	A69-1601-6505					PB11
2012-09-18 05:33:29	VR2W-105218	A69-1601-6505					PB11
2012-09-18 05:37:27	VR2W-105218	A69-1601-6505					PB11
2012-09-18 06:05:05	VR2W-105218	A69-1601-6505					PB11
2012-09-18 06:29:48	VR2W-105218	A69-1601-6505					PB11
2012-09-18 07:39:20	VR2W-105218	A69-1601-6505					PB11
2012-09-18 07:43:59	VR2W-105218	A69-1601-6505					PB11
2012-09-18 07:57:04	VR2W-105218	A69-1601-6505					PB11
2012-09-18 08:37:12	VR2W-105218	A69-1601-6505					PB11
2012-09-18 22:06:06	VR2W-105218	A69-1601-6505					PB11
2012-09-18 22:09:25	VR2W-105217	A69-1601-6505
2012-09-18 22:09:38	VR2W-105218	A69-1601-6505					PB11
2012-09-18 22:17:58	VR2W-105218	A69-1601-6505					PB11
2012-09-18 22:31:45	VR2W-105218	A69-1601-6505					PB11
2012-09-18 22:36:33	VR2W-105218	A69-1601-6505					PB11
2012-09-18 22:41:16	VR2W-105218	A69-1601-6505					PB11
2012-09-19 00:43:08	VR2W-105218	A69-1601-6505					PB11
2012-09-19 00:47:31	VR2W-105218	A69-1601-6505					PB11
2012-09-19 00:55:54	VR2W-105218	A69-1601-6505					PB11
2012-09-19 01:00:02	VR2W-105218	A69-1601-6505					PB11
2012-09-19 01:03:23	VR2W-105218	A69-1601-6505					PB11
2012-09-19 01:35:09	VR2W-105218	A69-1601-6505					PB11
2012-09-19 01:58:30	VR2W-105218	A69-1601-6505					PB11
2012-09-19 02:01:51	VR2W-105218	A69-1601-6505					PB11
2012-09-19 02:33:25	VR2W-105218	A69-1601-6505					PB11
2012-09-19 02:44:42	VR2W-105218	A69-1601-6505					PB11
2012-09-19 02:52:04	VR2W-105218	A69-1601-6505					PB11
2012-09-19 03:40:29	VR2W-105218	A69-1601-6505					PB11
2012-09-19 03:45:04	VR2W-105218	A69-1601-6505					PB11
2012-09-19 03:52:59	VR2W-105218	A69-1601-6505					PB11
2012-09-19 04:26:41	VR2W-105218	A69-1601-6505					PB11
2012-09-19 04:30:15	VR2W-105218	A69-1601-6505					PB11
2012-09-19 04:34:08	VR2W-105218	A69-1601-6505					PB11
2012-09-19 04:38:40	VR2W-105218	A69-1601-6505					PB11
2012-09-19 04:42:51	VR2W-105218	A69-1601-6505					PB11
2012-09-19 04:57:39	VR2W-105218	A69-1601-6505					PB11
2012-09-19 05:22:49	VR2W-105217	A69-1601-6505
2012-09-19 05:40:45	VR2W-105218	A69-1601-6505					PB11
2012-09-19 05:53:01	VR2W-105218	A69-1601-6505					PB11
2012-09-19 06:33:26	VR2W-105218	A69-1601-6505					PB11
2012-09-19 08:16:43	VR2W-105218	A69-1601-6505					PB11
2012-09-19 20:01:10	VR2W-105218	A69-1601-6505					PB11
2012-09-19 20:15:24	VR2W-105218	A69-1601-6505					PB11
2012-09-19 20:20:01	VR2W-105218	A69-1601-6505					PB11
2012-09-19 20:59:05	VR2W-105218	A69-1601-6505					PB11
2012-09-19 21:03:29	VR2W-105218	A69-1601-6505					PB11
2012-09-19 21:07:25	VR2W-105218	A69-1601-6505					PB11
2012-09-19 21:33:33	VR2W-105218	A69-1601-6505					PB11
2012-09-19 22:40:10	VR2W-105218	A69-1601-6505					PB11
2012-09-19 22:49:28	VR2W-105218	A69-1601-6505					PB11
2012-09-19 22:57:18	VR2W-105218	A69-1601-6505					PB11
2012-09-19 23:01:14	VR2W-105218	A69-1601-6505					PB11
2012-09-19 23:10:17	VR2W-105218	A69-1601-6505					PB11
2012-09-19 23:14:13	VR2W-105218	A69-1601-6505					PB11
2012-09-19 23:18:49	VR2W-105218	A69-1601-6505					PB11
2012-09-19 23:23:08	VR2W-105218	A69-1601-6505					PB11
2012-09-19 23:26:52	VR2W-105218	A69-1601-6505					PB11
2012-09-20 01:07:48	VR2W-105218	A69-1601-6505					PB11
2012-09-20 01:12:06	VR2W-105218	A69-1601-6505					PB11
2012-09-20 01:15:48	VR2W-105218	A69-1601-6505					PB11
2012-09-20 01:19:58	VR2W-105218	A69-1601-6505					PB11
2012-09-20 01:34:09	VR2W-105217	A69-1601-6505
2012-09-20 02:04:05	VR2W-105218	A69-1601-6505					PB11
2012-09-20 02:07:51	VR2W-105218	A69-1601-6505					PB11
2012-09-20 02:43:42	VR2W-105218	A69-1601-6505					PB11
2012-09-20 02:48:07	VR2W-105218	A69-1601-6505					PB11
2012-09-20 03:22:47	VR2W-105218	A69-1601-6505					PB11
2012-09-20 03:49:03	VR2W-105218	A69-1601-6505					PB11
2012-09-20 05:57:14	VR2W-105218	A69-1601-6505					PB11
2012-09-20 06:01:25	VR2W-105218	A69-1601-6505					PB11
2012-09-20 06:08:24	VR2W-105217	A69-1601-6505
2012-09-20 07:40:54	VR2W-105218	A69-1601-6505					PB11
2012-09-20 20:10:35	VR2W-105218	A69-1601-6505					PB11
2012-09-20 20:14:37	VR2W-105218	A69-1601-6505					PB11
2012-09-20 21:25:20	VR2W-105218	A69-1601-6505					PB11
2012-09-20 21:42:18	VR2W-105218	A69-1601-6505					PB11
2012-09-20 21:59:42	VR2W-105218	A69-1601-6505					PB11
2012-09-20 22:57:49	VR2W-105218	A69-1601-6505					PB11
2012-09-20 23:21:24	VR2W-105218	A69-1601-6505					PB11
2012-09-20 23:25:57	VR2W-105218	A69-1601-6505					PB11
2012-09-21 00:14:05	VR2W-105218	A69-1601-6505					PB11
2012-09-21 01:33:27	VR2W-105218	A69-1601-6505					PB11
2012-09-21 02:29:16	VR2W-105218	A69-1601-6505					PB11
2012-09-21 02:33:08	VR2W-105218	A69-1601-6505					PB11
2012-09-21 03:19:37	VR2W-105218	A69-1601-6505					PB11
2012-09-21 04:47:44	VR2W-105218	A69-1601-6505					PB11
2012-09-21 05:46:11	VR2W-105218	A69-1601-6505					PB11
2012-09-21 12:11:26	VR2W-105219	A69-1601-6505
2012-09-21 12:22:58	VR2W-105218	A69-1601-6505					PB11
2012-09-21 12:27:19	VR2W-105218	A69-1601-6505					PB11
2012-09-21 12:47:49	VR2W-105218	A69-1601-6505					PB11
2012-09-21 13:42:37	VR2W-105218	A69-1601-6505					PB11
2012-09-21 13:50:51	VR2W-105218	A69-1601-6505					PB11
2012-09-21 13:59:23	VR2W-105218	A69-1601-6505					PB11
2012-09-21 14:09:06	VR2W-105218	A69-1601-6505					PB11
2012-09-21 14:13:54	VR2W-105218	A69-1601-6505					PB11
2012-09-21 14:27:09	VR2W-105218	A69-1601-6505					PB11
2012-09-21 14:43:44	VR2W-105218	A69-1601-6505					PB11
2012-09-21 14:47:24	VR2W-105218	A69-1601-6505					PB11
2012-09-21 15:01:46	VR2W-105218	A69-1601-6505					PB11
2012-09-21 15:05:38	VR2W-105218	A69-1601-6505					PB11
2012-09-21 15:10:09	VR2W-105218	A69-1601-6505					PB11
2012-09-21 15:14:17	VR2W-105218	A69-1601-6505					PB11
2012-09-21 15:24:53	VR2W-105218	A69-1601-6505					PB11
2012-09-21 15:41:40	VR2W-105218	A69-1601-6505					PB11
2012-09-21 15:46:28	VR2W-105218	A69-1601-6505					PB11
2012-09-21 16:15:36	VR2W-105218	A69-1601-6505					PB11
2012-09-21 16:20:08	VR2W-105218	A69-1601-6505					PB11
2012-09-21 16:53:36	VR2W-105218	A69-1601-6505					PB11
2012-09-21 17:01:04	VR2W-105218	A69-1601-6505					PB11
2012-09-21 17:35:25	VR2W-105218	A69-1601-6505					PB11
2012-09-21 17:40:11	VR2W-105218	A69-1601-6505					PB11
2012-09-21 18:04:33	VR2W-105218	A69-1601-6505					PB11
2012-09-21 18:52:10	VR2W-105218	A69-1601-6505					PB11
2012-09-21 20:56:29	VR2W-105218	A69-1601-6505					PB11
2012-09-21 21:04:17	VR2W-105218	A69-1601-6505					PB11
2012-09-21 21:08:12	VR2W-105218	A69-1601-6505					PB11
2012-09-21 21:20:36	VR2W-105217	A69-1601-6505
2012-09-21 21:28:30	VR2W-105218	A69-1601-6505					PB11
2012-09-21 21:32:15	VR2W-105218	A69-1601-6505					PB11
2012-09-21 21:53:51	VR2W-105218	A69-1601-6505					PB11
2012-09-21 21:58:32	VR2W-105218	A69-1601-6505					PB11
2012-09-21 22:03:02	VR2W-105218	A69-1601-6505					PB11
2012-09-21 22:07:08	VR2W-105218	A69-1601-6505					PB11
2012-09-21 22:13:47	VR2W-105218	A69-1601-6505					PB11
2012-09-21 22:17:16	VR2W-105218	A69-1601-6505					PB11
2012-09-21 22:28:52	VR2W-105218	A69-1601-6505					PB11
2012-09-21 22:37:32	VR2W-105218	A69-1601-6505					PB11
2012-09-21 22:42:03	VR2W-105218	A69-1601-6505					PB11
2012-09-21 23:08:49	VR2W-105218	A69-1601-6505					PB11
2012-09-21 23:12:05	VR2W-105218	A69-1601-6505					PB11
2012-09-21 23:18:42	VR2W-105218	A69-1601-6505					PB11
2012-09-21 23:25:49	VR2W-105218	A69-1601-6505					PB11
2012-09-21 23:33:12	VR2W-105218	A69-1601-6505					PB11
2012-09-21 23:51:28	VR2W-105218	A69-1601-6505					PB11
2012-09-22 00:34:24	VR2W-105218	A69-1601-6505					PB11
2012-09-22 00:42:51	VR2W-105218	A69-1601-6505					PB11
2012-09-22 01:13:04	VR2W-105218	A69-1601-6505					PB11
2012-09-22 01:17:06	VR2W-105218	A69-1601-6505					PB11
2012-09-22 01:21:56	VR2W-105218	A69-1601-6505					PB11
2012-09-22 01:53:10	VR2W-105218	A69-1601-6505					PB11
2012-09-22 01:56:34	VR2W-105218	A69-1601-6505					PB11
2012-09-22 02:00:07	VR2W-105218	A69-1601-6505					PB11
2012-09-22 02:04:01	VR2W-105218	A69-1601-6505					PB11
2012-09-22 02:27:45	VR2W-105218	A69-1601-6505					PB11
2012-09-22 02:31:38	VR2W-105218	A69-1601-6505					PB11
2012-09-22 03:17:09	VR2W-105218	A69-1601-6505					PB11
2012-09-22 04:33:20	VR2W-105218	A69-1601-6505					PB11
2012-09-22 08:31:05	VR2W-105218	A69-1601-6505					PB11
2012-09-22 19:50:57	VR2W-105218	A69-1601-6505					PB11
2012-09-22 20:06:47	VR2W-105218	A69-1601-6505					PB11
2012-09-22 20:13:36	VR2W-105218	A69-1601-6505					PB11
2012-09-22 20:59:22	VR2W-105217	A69-1601-6505
2012-09-22 21:10:35	VR2W-105217	A69-1601-6505
2012-09-22 21:24:20	VR2W-105218	A69-1601-6505					PB11
2012-09-22 21:28:51	VR2W-105218	A69-1601-6505					PB11
2012-09-22 22:09:15	VR2W-105218	A69-1601-6505					PB11
2012-09-22 22:17:41	VR2W-105218	A69-1601-6505					PB11
2012-09-22 22:33:35	VR2W-105218	A69-1601-6505					PB11
2012-09-22 22:37:25	VR2W-105218	A69-1601-6505					PB11
2012-09-22 22:45:49	VR2W-105218	A69-1601-6505					PB11
2012-09-22 23:22:30	VR2W-105218	A69-1601-6505					PB11
2012-09-22 23:26:31	VR2W-105218	A69-1601-6505					PB11
2012-09-22 23:44:22	VR2W-105218	A69-1601-6505					PB11
2012-09-22 23:57:39	VR2W-105218	A69-1601-6505					PB11
2012-09-23 00:04:18	VR2W-105218	A69-1601-6505					PB11
2012-09-23 00:11:31	VR2W-105218	A69-1601-6505					PB11
2012-09-23 00:32:25	VR2W-105218	A69-1601-6505					PB11
2012-09-23 00:36:25	VR2W-105218	A69-1601-6505					PB11
2012-09-23 01:36:05	VR2W-105218	A69-1601-6505					PB11
2012-09-23 01:47:25	VR2W-105218	A69-1601-6505					PB11
2012-09-23 01:55:00	VR2W-105218	A69-1601-6505					PB11
2012-09-23 02:02:36	VR2W-105218	A69-1601-6505					PB11
2012-09-23 02:11:56	VR2W-105218	A69-1601-6505					PB11
2012-09-23 02:19:52	VR2W-105218	A69-1601-6505					PB11
2012-09-23 02:27:12	VR2W-105218	A69-1601-6505					PB11
2012-09-23 02:30:29	VR2W-105218	A69-1601-6505					PB11
2012-09-23 02:33:48	VR2W-105218	A69-1601-6505					PB11
2012-09-23 02:44:57	VR2W-105218	A69-1601-6505					PB11
2012-09-23 02:51:02	VR2W-105219	A69-1601-6505
2012-09-23 03:53:25	VR2W-105218	A69-1601-6505					PB11
2012-09-23 04:00:23	VR2W-105218	A69-1601-6505					PB11
2012-09-23 04:34:46	VR2W-105218	A69-1601-6505					PB11
2012-09-23 04:38:53	VR2W-105218	A69-1601-6505					PB11
2012-09-23 06:55:59	VR2W-105218	A69-1601-6505					PB11
2012-09-23 09:25:42	VR2W-105218	A69-1601-6505					PB11
2012-09-23 19:59:28	VR2W-105218	A69-1601-6505					PB11
2012-09-23 20:03:15	VR2W-105218	A69-1601-6505					PB11
2012-09-23 20:07:36	VR2W-105218	A69-1601-6505					PB11
2012-09-23 20:46:23	VR2W-105218	A69-1601-6505					PB11
2012-09-23 20:53:54	VR2W-105218	A69-1601-6505					PB11
2012-09-23 20:58:33	VR2W-105218	A69-1601-6505					PB11
2012-09-23 21:30:36	VR2W-105218	A69-1601-6505					PB11
2012-09-23 21:47:11	VR2W-105218	A69-1601-6505					PB11
2012-09-23 21:51:26	VR2W-105218	A69-1601-6505					PB11
2012-09-23 22:39:40	VR2W-105218	A69-1601-6505					PB11
2012-09-23 23:05:31	VR2W-105218	A69-1601-6505					PB11
2012-09-23 23:25:36	VR2W-105218	A69-1601-6505					PB11
2012-09-23 23:43:45	VR2W-105218	A69-1601-6505					PB11
2012-09-24 01:12:05	VR2W-105218	A69-1601-6505					PB11
2012-09-24 01:20:02	VR2W-105218	A69-1601-6505					PB11
2012-09-24 01:24:09	VR2W-105218	A69-1601-6505					PB11
2012-09-24 01:30:52	VR2W-105218	A69-1601-6505					PB11
2012-09-24 01:34:27	VR2W-105218	A69-1601-6505					PB11
2012-09-24 01:48:33	VR2W-105219	A69-1601-6505
2012-09-24 02:06:53	VR2W-105218	A69-1601-6505					PB11
2012-09-24 02:33:11	VR2W-105218	A69-1601-6505					PB11
2012-09-24 02:40:33	VR2W-105218	A69-1601-6505					PB11
2012-09-24 02:43:52	VR2W-105218	A69-1601-6505					PB11
2012-09-24 02:54:43	VR2W-105218	A69-1601-6505					PB11
2012-09-24 02:59:18	VR2W-105218	A69-1601-6505					PB11
2012-09-24 03:20:15	VR2W-105218	A69-1601-6505					PB11
2012-09-24 03:24:18	VR2W-105218	A69-1601-6505					PB11
2012-09-24 03:43:32	VR2W-105218	A69-1601-6505					PB11
2012-09-24 03:48:03	VR2W-105218	A69-1601-6505					PB11
2012-09-24 04:27:20	VR2W-105218	A69-1601-6505					PB11
2012-09-24 04:40:26	VR2W-105218	A69-1601-6505					PB11
2012-09-24 04:49:04	VR2W-105218	A69-1601-6505					PB11
2012-09-24 05:20:08	VR2W-105218	A69-1601-6505					PB11
2012-09-24 05:27:35	VR2W-105218	A69-1601-6505					PB11
2012-09-24 06:20:45	VR2W-105218	A69-1601-6505					PB11
2012-09-24 08:27:34	VR2W-105218	A69-1601-6505					PB11
2012-09-24 08:35:16	VR2W-105218	A69-1601-6505					PB11
2012-09-24 09:18:27	VR2W-105218	A69-1601-6505					PB11
2012-09-24 10:32:11	VR2W-105218	A69-1601-6505					PB11
2012-09-24 11:04:20	VR2W-105218	A69-1601-6505					PB11
2012-09-24 11:28:23	VR2W-105218	A69-1601-6505					PB11
2012-09-24 20:54:22	VR2W-105218	A69-1601-6505					PB11
2012-09-24 21:42:40	VR2W-105218	A69-1601-6505					PB11
2012-09-24 22:21:52	VR2W-105218	A69-1601-6505					PB11
2012-09-24 23:03:43	VR2W-105218	A69-1601-6505					PB11
2012-09-24 23:12:31	VR2W-105218	A69-1601-6505					PB11
2012-09-24 23:21:39	VR2W-105218	A69-1601-6505					PB11
2012-09-25 01:13:41	VR2W-105218	A69-1601-6505					PB11
2012-09-25 01:17:34	VR2W-105218	A69-1601-6505					PB11
2012-09-25 01:52:48	VR2W-105218	A69-1601-6505					PB11
2012-09-25 02:24:20	VR2W-105218	A69-1601-6505					PB11
2012-09-25 02:33:21	VR2W-105218	A69-1601-6505					PB11
2012-09-25 02:41:42	VR2W-105218	A69-1601-6505					PB11
2012-09-25 02:45:48	VR2W-105218	A69-1601-6505					PB11
2012-09-25 02:52:23	VR2W-105218	A69-1601-6505					PB11
2012-09-25 03:16:21	VR2W-105218	A69-1601-6505					PB11
2012-09-25 03:20:59	VR2W-105218	A69-1601-6505					PB11
2012-09-25 03:25:22	VR2W-105218	A69-1601-6505					PB11
2012-09-25 03:29:15	VR2W-105218	A69-1601-6505					PB11
2012-09-25 03:37:54	VR2W-105218	A69-1601-6505					PB11
2012-09-25 03:57:00	VR2W-105218	A69-1601-6505					PB11
2012-09-25 04:01:39	VR2W-105218	A69-1601-6505					PB11
2012-09-25 04:06:04	VR2W-105218	A69-1601-6505					PB11
2012-09-25 04:37:56	VR2W-105218	A69-1601-6505					PB11
2012-09-25 04:47:56	VR2W-105218	A69-1601-6505					PB11
2012-09-25 04:51:31	VR2W-105218	A69-1601-6505					PB11
2012-09-25 04:55:27	VR2W-105218	A69-1601-6505					PB11
2012-09-25 05:00:05	VR2W-105218	A69-1601-6505					PB11
2012-09-25 05:04:27	VR2W-105218	A69-1601-6505					PB11
2012-09-25 05:08:19	VR2W-105218	A69-1601-6505					PB11
2012-09-25 05:36:21	VR2W-105218	A69-1601-6505					PB11
2012-09-25 06:01:04	VR2W-105218	A69-1601-6505					PB11
2012-09-25 06:08:11	VR2W-105218	A69-1601-6505					PB11
2012-09-25 08:25:15	VR2W-105218	A69-1601-6505					PB11
2012-09-25 08:34:20	VR2W-105218	A69-1601-6505					PB11
2012-09-25 10:04:27	VR2W-105218	A69-1601-6505					PB11
2012-09-25 10:17:24	VR2W-105218	A69-1601-6505					PB11
2012-09-25 20:00:35	VR2W-105218	A69-1601-6505					PB11
2012-09-25 21:47:31	VR2W-105218	A69-1601-6505					PB11
2012-09-25 22:56:39	VR2W-105218	A69-1601-6505					PB11
2012-09-25 23:39:08	VR2W-105218	A69-1601-6505					PB11
2012-09-26 00:39:10	VR2W-105218	A69-1601-6505					PB11
2012-09-26 00:52:46	VR2W-105218	A69-1601-6505					PB11
2012-09-26 01:21:56	VR2W-105218	A69-1601-6505					PB11
2012-09-26 01:25:46	VR2W-105218	A69-1601-6505					PB11
2012-09-26 01:30:12	VR2W-105218	A69-1601-6505					PB11
2012-09-26 01:47:28	VR2W-105218	A69-1601-6505					PB11
2012-09-26 01:50:46	VR2W-105218	A69-1601-6505					PB11
2012-09-26 02:09:34	VR2W-105218	A69-1601-6505					PB11
2012-09-26 02:13:54	VR2W-105218	A69-1601-6505					PB11
2012-09-26 02:22:02	VR2W-105218	A69-1601-6505					PB11
2012-09-26 02:57:10	VR2W-105218	A69-1601-6505					PB11
2012-09-26 03:47:27	VR2W-105218	A69-1601-6505					PB11
2012-09-26 03:51:59	VR2W-105218	A69-1601-6505					PB11
2012-09-26 03:56:08	VR2W-105218	A69-1601-6505					PB11
2012-09-26 04:41:41	VR2W-105218	A69-1601-6505					PB11
2012-09-26 04:45:07	VR2W-105218	A69-1601-6505					PB11
2012-09-26 04:52:49	VR2W-105218	A69-1601-6505					PB11
2012-09-26 05:16:44	VR2W-105218	A69-1601-6505					PB11
2012-09-26 05:36:18	VR2W-105218	A69-1601-6505					PB11
2012-09-26 08:30:47	VR2W-105218	A69-1601-6505					PB11
2012-09-26 08:34:06	VR2W-105218	A69-1601-6505					PB11
2012-09-26 08:37:31	VR2W-105218	A69-1601-6505					PB11
2012-09-26 09:16:23	VR2W-105218	A69-1601-6505					PB11
2012-09-26 11:16:01	VR2W-105218	A69-1601-6505					PB11
2012-09-26 11:27:51	VR2W-105218	A69-1601-6505					PB11
2012-09-26 20:16:04	VR2W-105218	A69-1601-6505					PB11
2012-09-26 20:24:55	VR2W-105218	A69-1601-6505					PB11
2012-09-26 20:51:41	VR2W-105218	A69-1601-6505					PB11
2012-09-26 21:04:18	VR2W-105218	A69-1601-6505					PB11
2012-09-27 02:00:10	VR2W-105218	A69-1601-6505					PB11
2012-09-27 02:18:12	VR2W-105218	A69-1601-6505					PB11
2012-09-27 02:33:03	VR2W-105218	A69-1601-6505					PB11
2012-09-27 02:37:26	VR2W-105218	A69-1601-6505					PB11
2012-09-27 02:49:52	VR2W-105218	A69-1601-6505					PB11
2012-09-27 02:57:39	VR2W-105219	A69-1601-6505
2012-09-27 03:23:39	VR2W-105219	A69-1601-6505
2012-09-27 03:29:26	VR2W-105218	A69-1601-6505					PB11
2012-09-27 03:33:23	VR2W-105218	A69-1601-6505					PB11
2012-09-27 03:42:32	VR2W-105218	A69-1601-6505					PB11
2012-09-27 03:56:18	VR2W-105218	A69-1601-6505					PB11
2012-09-27 04:22:57	VR2W-105218	A69-1601-6505					PB11
2012-09-27 04:39:10	VR2W-105219	A69-1601-6505
2012-09-27 04:45:20	VR2W-105218	A69-1601-6505					PB11
2012-09-27 05:00:17	VR2W-105218	A69-1601-6505					PB11
2012-09-27 05:04:00	VR2W-105218	A69-1601-6505					PB11
2012-09-27 05:51:21	VR2W-105218	A69-1601-6505					PB11
2012-09-27 06:09:10	VR2W-105218	A69-1601-6505					PB11
2012-09-27 06:32:34	VR2W-105218	A69-1601-6505					PB11
2012-09-27 07:39:37	VR2W-105218	A69-1601-6505					PB11
2012-09-27 09:45:58	VR2W-105218	A69-1601-6505					PB11
2012-09-27 11:38:34	VR2W-105218	A69-1601-6505					PB11
2012-09-27 12:30:48	VR2W-105218	A69-1601-6505					PB11
2012-09-27 12:51:33	VR2W-105218	A69-1601-6505					PB11
2012-09-27 12:55:02	VR2W-105218	A69-1601-6505					PB11
2012-09-27 13:03:04	VR2W-105218	A69-1601-6505					PB11
2012-09-27 13:06:43	VR2W-105218	A69-1601-6505					PB11
2012-09-27 14:55:42	VR2W-105218	A69-1601-6505					PB11
2012-09-27 15:03:14	VR2W-105218	A69-1601-6505					PB11
2012-09-27 15:22:38	VR2W-105218	A69-1601-6505					PB11
2012-09-27 16:38:41	VR2W-105218	A69-1601-6505					PB11
2012-09-27 16:48:08	VR2W-105218	A69-1601-6505					PB11
2012-09-27 20:00:41	VR2W-105218	A69-1601-6505					PB11
2012-09-27 20:03:59	VR2W-105218	A69-1601-6505					PB11
2012-09-27 20:14:37	VR2W-105218	A69-1601-6505					PB11
2012-09-27 20:22:42	VR2W-105218	A69-1601-6505					PB11
2012-09-27 20:26:57	VR2W-105218	A69-1601-6505					PB11
2012-09-27 21:58:13	VR2W-105218	A69-1601-6505					PB11
2012-09-27 22:18:10	VR2W-105218	A69-1601-6505					PB11
2012-09-28 02:17:35	VR2W-105218	A69-1601-6505					PB11
2012-09-28 02:35:59	VR2W-105218	A69-1601-6505					PB11
2012-09-28 02:48:26	VR2W-105218	A69-1601-6505					PB11
2012-09-28 03:06:28	VR2W-105219	A69-1601-6505
2012-09-28 03:08:49	VR2W-105218	A69-1601-6505					PB11
2012-09-28 03:39:17	VR2W-105218	A69-1601-6505					PB11
2012-09-28 03:42:44	VR2W-105218	A69-1601-6505					PB11
2012-09-28 04:09:53	VR2W-105218	A69-1601-6505					PB11
2012-09-28 04:14:46	VR2W-105218	A69-1601-6505					PB11
2012-09-28 04:34:17	VR2W-105218	A69-1601-6505					PB11
2012-09-28 04:45:03	VR2W-105219	A69-1601-6505
2012-09-28 05:19:26	VR2W-105218	A69-1601-6505					PB11
2012-09-28 05:32:29	VR2W-105218	A69-1601-6505					PB11
2012-09-28 06:33:18	VR2W-105218	A69-1601-6505					PB11
2012-09-28 07:35:55	VR2W-105218	A69-1601-6505					PB11
2012-09-28 10:24:43	VR2W-105218	A69-1601-6505					PB11
2012-09-28 10:28:45	VR2W-105218	A69-1601-6505					PB11
2012-09-28 11:13:48	VR2W-105218	A69-1601-6505					PB11
2012-09-28 11:18:10	VR2W-105218	A69-1601-6505					PB11
2012-09-28 11:26:22	VR2W-105218	A69-1601-6505					PB11
2012-09-28 11:30:15	VR2W-105218	A69-1601-6505					PB11
2012-09-28 11:34:48	VR2W-105218	A69-1601-6505					PB11
2012-09-28 15:47:15	VR2W-105218	A69-1601-6505					PB11
2012-09-28 15:52:00	VR2W-105218	A69-1601-6505					PB11
2012-09-28 17:00:36	VR2W-105218	A69-1601-6505					PB11
2012-09-28 21:11:37	VR2W-105218	A69-1601-6505					PB11
2012-09-28 21:31:21	VR2W-105218	A69-1601-6505					PB11
2012-09-28 21:49:33	VR2W-105218	A69-1601-6505					PB11
2012-09-29 02:14:35	VR2W-105219	A69-1601-6505
2012-09-29 02:41:02	VR2W-105218	A69-1601-6505					PB11
2012-09-29 02:45:40	VR2W-105218	A69-1601-6505					PB11
2012-09-29 02:49:49	VR2W-105217	A69-1601-6505
2012-09-29 02:50:03	VR2W-105218	A69-1601-6505					PB11
2012-09-29 02:53:54	VR2W-105218	A69-1601-6505					PB11
2012-09-29 03:02:29	VR2W-105218	A69-1601-6505					PB11
2012-09-29 03:12:23	VR2W-105218	A69-1601-6505					PB11
2012-09-29 03:15:51	VR2W-105218	A69-1601-6505					PB11
2012-09-29 03:19:34	VR2W-105218	A69-1601-6505					PB11
2012-09-29 03:30:59	VR2W-105218	A69-1601-6505					PB11
2012-09-29 03:56:23	VR2W-105218	A69-1601-6505					PB11
2012-09-29 04:00:00	VR2W-105218	A69-1601-6505					PB11
2012-09-29 04:03:59	VR2W-105218	A69-1601-6505					PB11
2012-09-29 04:08:43	VR2W-105218	A69-1601-6505					PB11
2012-09-29 04:13:18	VR2W-105218	A69-1601-6505					PB11
2012-09-29 04:17:32	VR2W-105218	A69-1601-6505					PB11
2012-09-29 04:21:09	VR2W-105218	A69-1601-6505					PB11
2012-09-29 04:25:08	VR2W-105218	A69-1601-6505					PB11
2012-09-29 04:29:52	VR2W-105218	A69-1601-6505					PB11
2012-09-29 04:42:12	VR2W-105218	A69-1601-6505					PB11
2012-09-29 04:46:05	VR2W-105218	A69-1601-6505					PB11
2012-09-29 04:50:35	VR2W-105218	A69-1601-6505					PB11
2012-09-29 05:05:08	VR2W-105218	A69-1601-6505					PB11
2012-09-29 05:09:13	VR2W-105218	A69-1601-6505					PB11
2012-09-29 05:12:27	VR2W-105218	A69-1601-6505					PB11
2012-09-29 05:15:41	VR2W-105218	A69-1601-6505					PB11
2012-09-29 05:18:57	VR2W-105218	A69-1601-6505					PB11
2012-09-29 05:22:13	VR2W-105218	A69-1601-6505					PB11
2012-09-29 05:25:32	VR2W-105218	A69-1601-6505					PB11
2012-09-29 05:32:31	VR2W-105218	A69-1601-6505					PB11
2012-09-29 05:41:05	VR2W-105218	A69-1601-6505					PB11
2012-09-29 05:45:26	VR2W-105218	A69-1601-6505					PB11
2012-09-29 05:49:15	VR2W-105218	A69-1601-6505					PB11
2012-09-29 06:07:34	VR2W-105219	A69-1601-6505
2012-09-29 06:09:53	VR2W-105218	A69-1601-6505					PB11
2012-09-29 06:22:08	VR2W-105217	A69-1601-6505
2012-09-29 06:25:42	VR2W-105218	A69-1601-6505					PB11
2012-09-29 06:29:07	VR2W-105218	A69-1601-6505					PB11
2012-09-29 06:58:32	VR2W-105218	A69-1601-6505					PB11
2012-09-29 07:02:16	VR2W-105218	A69-1601-6505					PB11
2012-09-29 07:06:31	VR2W-105218	A69-1601-6505					PB11
2012-09-29 07:10:07	VR2W-105218	A69-1601-6505					PB11
2012-09-29 07:34:23	VR2W-105218	A69-1601-6505					PB11
2012-09-29 07:38:13	VR2W-105218	A69-1601-6505					PB11
2012-09-29 10:35:04	VR2W-105218	A69-1601-6505					PB11
2012-09-29 11:30:16	VR2W-105218	A69-1601-6505					PB11
2012-09-29 12:02:08	VR2W-105218	A69-1601-6505					PB11
2012-09-29 12:05:23	VR2W-105218	A69-1601-6505					PB11
2012-09-29 12:08:40	VR2W-105218	A69-1601-6505					PB11
2012-09-29 12:12:00	VR2W-105218	A69-1601-6505					PB11
2012-09-29 16:45:17	VR2W-105218	A69-1601-6505					PB11
2012-09-29 18:24:12	VR2W-105218	A69-1601-6505					PB11
2012-09-29 18:40:54	VR2W-105218	A69-1601-6505					PB11
2012-09-29 19:01:12	VR2W-105218	A69-1601-6505					PB11
2012-09-29 19:24:47	VR2W-105218	A69-1601-6505					PB11
2012-09-29 19:49:52	VR2W-105218	A69-1601-6505					PB11
2012-09-29 20:22:14	VR2W-105218	A69-1601-6505					PB11
2012-09-29 20:34:42	VR2W-105218	A69-1601-6505					PB11
2012-09-29 21:04:50	VR2W-105218	A69-1601-6505					PB11
2012-09-29 21:09:30	VR2W-105218	A69-1601-6505					PB11
2012-09-29 22:11:02	VR2W-105218	A69-1601-6505					PB11
2012-09-29 23:58:45	VR2W-105218	A69-1601-6505					PB11
2012-09-30 01:47:53	VR2W-105218	A69-1601-6505					PB11
2012-09-30 02:19:13	VR2W-105218	A69-1601-6505					PB11
2012-09-30 02:31:21	VR2W-105218	A69-1601-6505					PB11
2012-09-30 03:18:07	VR2W-105218	A69-1601-6505					PB11
2012-09-30 04:22:00	VR2W-105218	A69-1601-6505					PB11
2012-09-30 04:26:21	VR2W-105218	A69-1601-6505					PB11
2012-09-30 04:30:10	VR2W-105218	A69-1601-6505					PB11
2012-09-30 04:38:26	VR2W-105218	A69-1601-6505					PB11
2012-09-30 04:42:57	VR2W-105218	A69-1601-6505					PB11
2012-09-30 04:50:31	VR2W-105218	A69-1601-6505					PB11
2012-09-30 04:54:06	VR2W-105218	A69-1601-6505					PB11
2012-09-30 04:58:02	VR2W-105218	A69-1601-6505					PB11
2012-09-30 05:28:01	VR2W-105218	A69-1601-6505					PB11
2012-09-30 05:50:15	VR2W-105218	A69-1601-6505					PB11
2012-09-30 05:55:06	VR2W-105218	A69-1601-6505					PB11
2012-09-30 05:59:54	VR2W-105218	A69-1601-6505					PB11
2012-09-30 06:24:25	VR2W-105218	A69-1601-6505					PB11
2012-09-30 07:33:35	VR2W-105218	A69-1601-6505					PB11
2012-09-30 08:31:01	VR2W-105218	A69-1601-6505					PB11
2012-09-30 10:41:26	VR2W-105218	A69-1601-6505					PB11
2012-09-30 10:44:44	VR2W-105218	A69-1601-6505					PB11
2012-09-30 10:55:17	VR2W-105218	A69-1601-6505					PB11
2012-09-30 11:19:01	VR2W-105218	A69-1601-6505					PB11
2012-09-30 11:50:11	VR2W-105218	A69-1601-6505					PB11
2012-09-30 11:54:03	VR2W-105218	A69-1601-6505					PB11
2012-09-30 12:02:38	VR2W-105218	A69-1601-6505					PB11
2012-09-30 12:20:04	VR2W-105218	A69-1601-6505					PB11
2012-09-30 13:19:11	VR2W-105218	A69-1601-6505					PB11
2012-09-30 13:26:30	VR2W-105218	A69-1601-6505					PB11
2012-09-30 13:30:52	VR2W-105218	A69-1601-6505					PB11
2012-09-30 16:55:19	VR2W-105218	A69-1601-6505					PB11
2012-09-30 17:31:05	VR2W-105218	A69-1601-6505					PB11
2012-09-30 19:24:27	VR2W-105218	A69-1601-6505					PB11
2012-09-30 20:15:27	VR2W-105218	A69-1601-6505					PB11
2012-09-30 20:31:54	VR2W-105218	A69-1601-6505					PB11
2012-09-30 21:34:33	VR2W-105218	A69-1601-6505					PB11
2012-09-30 21:48:20	VR2W-105218	A69-1601-6505					PB11
2012-09-30 21:52:12	VR2W-105218	A69-1601-6505					PB11
2012-09-30 22:04:08	VR2W-105218	A69-1601-6505					PB11
2012-09-30 22:11:08	VR2W-105218	A69-1601-6505					PB11
2012-09-30 23:39:00	VR2W-105218	A69-1601-6505					PB11
2012-09-30 23:42:59	VR2W-105218	A69-1601-6505					PB11
2012-10-01 02:16:52	VR2W-105218	A69-1601-6505					PB11
2012-10-01 02:44:06	VR2W-105218	A69-1601-6505					PB11
2012-10-01 03:00:06	VR2W-105218	A69-1601-6505					PB11
2012-10-01 03:42:48	VR2W-105218	A69-1601-6505					PB11
2012-10-01 03:46:49	VR2W-105218	A69-1601-6505					PB11
2012-10-01 04:09:01	VR2W-105218	A69-1601-6505					PB11
2012-10-01 04:16:37	VR2W-105218	A69-1601-6505					PB11
2012-10-01 04:33:49	VR2W-105218	A69-1601-6505					PB11
2012-10-01 04:35:03	VR2W-105219	A69-1601-6505
2012-10-01 04:39:38	VR2W-105219	A69-1601-6505
2012-10-01 04:51:28	VR2W-105219	A69-1601-6505
2012-10-01 06:10:55	VR2W-105218	A69-1601-6505					PB11
2012-10-01 06:16:08	VR2W-105219	A69-1601-6505
2012-10-01 10:32:34	VR2W-105218	A69-1601-6505					PB11
2012-10-01 13:33:47	VR2W-105218	A69-1601-6505					PB11
2012-10-01 13:38:15	VR2W-105218	A69-1601-6505					PB11
2012-10-01 13:42:16	VR2W-105218	A69-1601-6505					PB11
2012-10-01 14:00:44	VR2W-105218	A69-1601-6505					PB11
2012-10-01 14:04:25	VR2W-105218	A69-1601-6505					PB11
2012-10-01 14:24:06	VR2W-105218	A69-1601-6505					PB11
2012-10-01 14:36:28	VR2W-105218	A69-1601-6505					PB11
2012-10-01 14:47:35	VR2W-105218	A69-1601-6505					PB11
2012-10-01 15:08:08	VR2W-105218	A69-1601-6505					PB11
2012-10-01 16:22:22	VR2W-105218	A69-1601-6505					PB11
2012-10-01 16:35:43	VR2W-105218	A69-1601-6505					PB11
2012-10-01 19:10:29	VR2W-105218	A69-1601-6505					PB11
2012-10-01 20:38:09	VR2W-105218	A69-1601-6505					PB11
2012-10-01 20:50:55	VR2W-105218	A69-1601-6505					PB11
2012-10-01 21:45:47	VR2W-105218	A69-1601-6505					PB11
2012-10-01 22:10:30	VR2W-105218	A69-1601-6505					PB11
2012-10-01 22:14:43	VR2W-105218	A69-1601-6505					PB11
2012-10-01 22:47:47	VR2W-105218	A69-1601-6505					PB11
2012-10-01 22:55:24	VR2W-105218	A69-1601-6505					PB11
2012-10-02 02:53:37	VR2W-105218	A69-1601-6505					PB11
2012-10-02 03:10:52	VR2W-105218	A69-1601-6505					PB11
2012-10-02 03:14:36	VR2W-105218	A69-1601-6505					PB11
2012-10-02 03:18:49	VR2W-105218	A69-1601-6505					PB11
2012-10-02 03:22:22	VR2W-105218	A69-1601-6505					PB11
2012-10-02 03:26:15	VR2W-105218	A69-1601-6505					PB11
2012-10-02 03:45:32	VR2W-105218	A69-1601-6505					PB11
2012-10-02 03:49:50	VR2W-105218	A69-1601-6505					PB11
2012-10-02 04:17:22	VR2W-105218	A69-1601-6505					PB11
2012-10-02 04:21:01	VR2W-105218	A69-1601-6505					PB11
2012-10-02 04:29:57	VR2W-105218	A69-1601-6505					PB11
2012-10-02 04:39:37	VR2W-105218	A69-1601-6505					PB11
2012-10-02 04:44:21	VR2W-105218	A69-1601-6505					PB11
2012-10-02 04:48:55	VR2W-105218	A69-1601-6505					PB11
2012-10-02 04:53:09	VR2W-105218	A69-1601-6505					PB11
2012-10-02 04:56:44	VR2W-105218	A69-1601-6505					PB11
2012-10-02 05:05:18	VR2W-105218	A69-1601-6505					PB11
2012-10-02 05:13:31	VR2W-105218	A69-1601-6505					PB11
2012-10-02 05:31:33	VR2W-105218	A69-1601-6505					PB11
2012-10-02 05:36:07	VR2W-105218	A69-1601-6505					PB11
2012-10-02 05:47:50	VR2W-105218	A69-1601-6505					PB11
2012-10-02 05:52:27	VR2W-105218	A69-1601-6505					PB11
2012-10-02 05:56:46	VR2W-105218	A69-1601-6505					PB11
2012-10-02 06:20:47	VR2W-105218	A69-1601-6505					PB11
2012-10-02 06:27:37	VR2W-105218	A69-1601-6505					PB11
2012-10-02 06:39:04	VR2W-105218	A69-1601-6505					PB11
2012-10-02 08:01:03	VR2W-105218	A69-1601-6505					PB11
2012-10-02 12:40:53	VR2W-105218	A69-1601-6505					PB11
2012-10-02 12:45:46	VR2W-105218	A69-1601-6505					PB11
2012-10-02 12:50:39	VR2W-105218	A69-1601-6505					PB11
2012-10-02 12:55:32	VR2W-105218	A69-1601-6505					PB11
2012-10-02 13:00:24	VR2W-105218	A69-1601-6505					PB11
2012-10-02 13:09:59	VR2W-105218	A69-1601-6505					PB11
2012-10-02 13:35:02	VR2W-105218	A69-1601-6505					PB11
2012-10-02 14:00:53	VR2W-105218	A69-1601-6505					PB11
2012-10-02 14:04:18	VR2W-105218	A69-1601-6505					PB11
2012-10-02 14:07:54	VR2W-105218	A69-1601-6505					PB11
2012-10-02 14:16:35	VR2W-105218	A69-1601-6505					PB11
2012-10-02 14:21:06	VR2W-105218	A69-1601-6505					PB11
2012-10-02 14:36:13	VR2W-105218	A69-1601-6505					PB11
2012-10-02 14:54:12	VR2W-105218	A69-1601-6505					PB11
2012-10-02 15:03:30	VR2W-105218	A69-1601-6505					PB11
2012-10-02 15:39:06	VR2W-105218	A69-1601-6505					PB11
2012-10-02 15:52:57	VR2W-105218	A69-1601-6505					PB11
2012-10-02 16:03:21	VR2W-105218	A69-1601-6505					PB11
2012-10-02 16:12:13	VR2W-105218	A69-1601-6505					PB11
2012-10-02 16:26:04	VR2W-105218	A69-1601-6505					PB11
2012-10-02 16:47:53	VR2W-105218	A69-1601-6505					PB11
2012-10-02 16:52:28	VR2W-105218	A69-1601-6505					PB11
2012-10-02 17:00:24	VR2W-105218	A69-1601-6505					PB11
2012-10-02 17:30:15	VR2W-105218	A69-1601-6505					PB11
2012-10-02 17:51:46	VR2W-105218	A69-1601-6505					PB11
2012-10-02 18:15:54	VR2W-105218	A69-1601-6505					PB11
2012-10-02 18:50:51	VR2W-105218	A69-1601-6505					PB11
2012-10-02 18:54:58	VR2W-105218	A69-1601-6505					PB11
2012-10-02 19:45:44	VR2W-105218	A69-1601-6505					PB11
2012-10-02 21:14:20	VR2W-105218	A69-1601-6505					PB11
2012-10-02 21:23:18	VR2W-105218	A69-1601-6505					PB11
2012-10-02 21:27:04	VR2W-105218	A69-1601-6505					PB11
2012-10-02 21:47:30	VR2W-105218	A69-1601-6505					PB11
2012-10-02 21:51:06	VR2W-105218	A69-1601-6505					PB11
2012-10-02 21:55:04	VR2W-105218	A69-1601-6505					PB11
2012-10-02 21:59:46	VR2W-105218	A69-1601-6505					PB11
2012-10-02 22:18:31	VR2W-105218	A69-1601-6505					PB11
2012-10-02 23:42:27	VR2W-105218	A69-1601-6505					PB11
2012-10-02 23:56:11	VR2W-105218	A69-1601-6505					PB11
2012-10-03 00:04:24	VR2W-105218	A69-1601-6505					PB11
2012-10-03 00:59:20	VR2W-105218	A69-1601-6505					PB11
2012-10-03 01:42:55	VR2W-105218	A69-1601-6505					PB11
2012-10-03 02:00:38	VR2W-105218	A69-1601-6505					PB11
2012-10-03 02:10:15	VR2W-105218	A69-1601-6505					PB11
2012-10-03 03:35:38	VR2W-105218	A69-1601-6505					PB11
2012-10-03 03:59:26	VR2W-105218	A69-1601-6505					PB11
2012-10-03 04:22:19	VR2W-105218	A69-1601-6505					PB11
2012-10-03 04:25:35	VR2W-105218	A69-1601-6505					PB11
2012-10-03 04:47:46	VR2W-105218	A69-1601-6505					PB11
2012-10-03 13:07:00	VR2W-105218	A69-1601-6505					PB11
2012-10-03 13:19:10	VR2W-105218	A69-1601-6505					PB11
2012-10-03 13:35:12	VR2W-105218	A69-1601-6505					PB11
2012-10-03 13:40:06	VR2W-105218	A69-1601-6505					PB11
2012-10-03 13:54:42	VR2W-105218	A69-1601-6505					PB11
2012-10-03 14:12:48	VR2W-105218	A69-1601-6505					PB11
2012-10-03 14:23:06	VR2W-105218	A69-1601-6505					PB11
2012-10-03 14:27:01	VR2W-105218	A69-1601-6505					PB11
2012-10-03 14:35:56	VR2W-105218	A69-1601-6505					PB11
2012-10-03 14:39:39	VR2W-105218	A69-1601-6505					PB11
2012-10-03 14:47:22	VR2W-105218	A69-1601-6505					PB11
2012-10-03 14:55:33	VR2W-105218	A69-1601-6505					PB11
2012-10-03 14:59:23	VR2W-105218	A69-1601-6505					PB11
2012-10-03 15:17:21	VR2W-105218	A69-1601-6505					PB11
2012-10-03 15:21:51	VR2W-105218	A69-1601-6505					PB11
2012-10-03 15:25:57	VR2W-105218	A69-1601-6505					PB11
2012-10-03 16:23:54	VR2W-105218	A69-1601-6505					PB11
2012-10-03 16:39:19	VR2W-105218	A69-1601-6505					PB11
2012-10-03 17:28:23	VR2W-105218	A69-1601-6505					PB11
2012-10-03 17:32:26	VR2W-105218	A69-1601-6505					PB11
2012-10-03 17:42:11	VR2W-105218	A69-1601-6505					PB11
2012-10-03 17:47:01	VR2W-105218	A69-1601-6505					PB11
2012-10-03 17:51:47	VR2W-105218	A69-1601-6505					PB11
2012-10-03 18:04:40	VR2W-105218	A69-1601-6505					PB11
2012-10-03 18:16:30	VR2W-105218	A69-1601-6505					PB11
2012-10-03 19:11:39	VR2W-105218	A69-1601-6505					PB11
2012-10-03 19:21:25	VR2W-105218	A69-1601-6505					PB11
2012-10-03 19:31:06	VR2W-105218	A69-1601-6505					PB11
2012-10-03 19:52:41	VR2W-105218	A69-1601-6505					PB11
2012-10-03 19:59:59	VR2W-105218	A69-1601-6505					PB11
2012-10-03 21:30:44	VR2W-105218	A69-1601-6505					PB11
2012-10-03 22:01:37	VR2W-105218	A69-1601-6505					PB11
2012-10-03 22:10:01	VR2W-105218	A69-1601-6505					PB11
2012-10-03 22:46:04	VR2W-105218	A69-1601-6505					PB11
2012-10-04 00:24:36	VR2W-105218	A69-1601-6505					PB11
2012-10-04 00:44:42	VR2W-105218	A69-1601-6505					PB11
2012-10-04 03:28:44	VR2W-105218	A69-1601-6505					PB11
2012-10-04 03:36:52	VR2W-105218	A69-1601-6505					PB11
2012-10-04 03:52:59	VR2W-105218	A69-1601-6505					PB11
2012-10-04 03:57:11	VR2W-105218	A69-1601-6505					PB11
2012-10-04 04:00:41	VR2W-105218	A69-1601-6505					PB11
2012-10-04 04:04:28	VR2W-105218	A69-1601-6505					PB11
2012-10-04 04:12:29	VR2W-105218	A69-1601-6505					PB11
2012-10-04 04:16:41	VR2W-105218	A69-1601-6505					PB11
2012-10-04 04:20:11	VR2W-105218	A69-1601-6505					PB11
2012-10-04 04:23:56	VR2W-105218	A69-1601-6505					PB11
2012-10-04 04:35:59	VR2W-105218	A69-1601-6505					PB11
2012-10-04 04:39:16	VR2W-105218	A69-1601-6505					PB11
2012-10-04 04:42:36	VR2W-105218	A69-1601-6505					PB11
2012-10-04 05:05:09	VR2W-105219	A69-1601-6505
2012-10-04 05:11:40	VR2W-105218	A69-1601-6505					PB11
2012-10-04 05:21:59	VR2W-105218	A69-1601-6505					PB11
2012-10-04 05:43:35	VR2W-105218	A69-1601-6505					PB11
2012-10-04 06:00:24	VR2W-105218	A69-1601-6505					PB11
2012-10-04 06:07:01	VR2W-105218	A69-1601-6505					PB11
2012-10-04 06:27:48	VR2W-105218	A69-1601-6505					PB11
2012-10-04 06:32:31	VR2W-105218	A69-1601-6505					PB11
2012-10-04 06:37:04	VR2W-105218	A69-1601-6505					PB11
2012-10-04 06:41:15	VR2W-105218	A69-1601-6505					PB11
2012-10-04 06:44:44	VR2W-105218	A69-1601-6505					PB11
2012-10-04 06:52:43	VR2W-105218	A69-1601-6505					PB11
2012-10-04 06:56:17	VR2W-105218	A69-1601-6505					PB11
2012-10-04 07:17:25	VR2W-105218	A69-1601-6505					PB11
2012-10-04 07:25:53	VR2W-105218	A69-1601-6505					PB11
2012-10-04 07:33:43	VR2W-105218	A69-1601-6505					PB11
2012-10-04 07:42:19	VR2W-105218	A69-1601-6505					PB11
2012-10-04 08:26:46	VR2W-105218	A69-1601-6505					PB11
2012-10-04 08:30:04	VR2W-105218	A69-1601-6505					PB11
2012-10-04 08:33:27	VR2W-105218	A69-1601-6505					PB11
2012-10-04 08:36:59	VR2W-105218	A69-1601-6505					PB11
2012-10-04 13:59:45	VR2W-105218	A69-1601-6505					PB11
2012-10-04 14:04:15	VR2W-105218	A69-1601-6505					PB11
2012-10-04 14:18:47	VR2W-105218	A69-1601-6505					PB11
2012-10-04 14:27:44	VR2W-105218	A69-1601-6505					PB11
2012-10-04 14:37:30	VR2W-105218	A69-1601-6505					PB11
2012-10-04 14:47:13	VR2W-105218	A69-1601-6505					PB11
2012-10-04 15:09:21	VR2W-105218	A69-1601-6505					PB11
2012-10-04 15:13:26	VR2W-105218	A69-1601-6505					PB11
2012-10-04 15:40:44	VR2W-105218	A69-1601-6505					PB11
2012-10-04 15:45:22	VR2W-105218	A69-1601-6505					PB11
2012-10-04 17:37:44	VR2W-105218	A69-1601-6505					PB11
2012-10-04 17:54:55	VR2W-105218	A69-1601-6505					PB11
2012-10-04 20:31:54	VR2W-105218	A69-1601-6505					PB11
2012-10-04 20:44:03	VR2W-105218	A69-1601-6505					PB11
2012-10-04 20:51:47	VR2W-105218	A69-1601-6505					PB11
2012-10-04 21:05:16	VR2W-105218	A69-1601-6505					PB11
2012-10-04 21:17:22	VR2W-105218	A69-1601-6505					PB11
2012-10-04 21:26:11	VR2W-105218	A69-1601-6505					PB11
2012-10-04 21:29:46	VR2W-105218	A69-1601-6505					PB11
2012-10-04 21:33:41	VR2W-105218	A69-1601-6505					PB11
2012-10-04 21:38:18	VR2W-105218	A69-1601-6505					PB11
2012-10-04 21:42:38	VR2W-105218	A69-1601-6505					PB11
2012-10-04 21:50:41	VR2W-105218	A69-1601-6505					PB11
2012-10-04 21:54:22	VR2W-105218	A69-1601-6505					PB11
2012-10-04 21:58:30	VR2W-105218	A69-1601-6505					PB11
2012-10-04 23:07:33	VR2W-105218	A69-1601-6505					PB11
2012-10-04 23:11:42	VR2W-105218	A69-1601-6505					PB11
2012-10-05 01:31:51	VR2W-105218	A69-1601-6505					PB11
2012-10-05 02:52:12	VR2W-105218	A69-1601-6505					PB11
2012-10-05 03:41:21	VR2W-105218	A69-1601-6505					PB11
2012-10-05 03:46:04	VR2W-105218	A69-1601-6505					PB11
2012-10-05 03:50:39	VR2W-105218	A69-1601-6505					PB11
2012-10-05 03:54:53	VR2W-105218	A69-1601-6505					PB11
2012-10-05 03:58:29	VR2W-105218	A69-1601-6505					PB11
2012-10-05 04:02:26	VR2W-105218	A69-1601-6505					PB11
2012-10-05 04:11:32	VR2W-105218	A69-1601-6505					PB11
2012-10-05 04:20:15	VR2W-105218	A69-1601-6505					PB11
2012-10-05 04:24:50	VR2W-105218	A69-1601-6505					PB11
2012-10-05 04:36:43	VR2W-105218	A69-1601-6505					PB11
2012-10-05 04:50:33	VR2W-105218	A69-1601-6505					PB11
2012-10-05 05:07:14	VR2W-105218	A69-1601-6505					PB11
2012-10-05 05:23:35	VR2W-105218	A69-1601-6505					PB11
2012-10-05 05:28:01	VR2W-105218	A69-1601-6505					PB11
2012-10-05 05:32:00	VR2W-105218	A69-1601-6505					PB11
2012-10-05 05:36:43	VR2W-105218	A69-1601-6505					PB11
2012-10-05 05:41:16	VR2W-105218	A69-1601-6505					PB11
2012-10-05 05:45:30	VR2W-105218	A69-1601-6505					PB11
2012-10-05 05:57:21	VR2W-105218	A69-1601-6505					PB11
2012-10-05 06:06:16	VR2W-105218	A69-1601-6505					PB11
2012-10-05 06:38:29	VR2W-105218	A69-1601-6505					PB11
2012-10-05 07:04:44	VR2W-105218	A69-1601-6505					PB11
2012-10-05 08:06:55	VR2W-105218	A69-1601-6505					PB11
2012-10-05 08:25:20	VR2W-105218	A69-1601-6505					PB11
2012-10-05 09:18:05	VR2W-105219	A69-1601-6505
2012-10-05 09:32:25	VR2W-105218	A69-1601-6505					PB11
2012-10-05 09:49:56	VR2W-105218	A69-1601-6505					PB11
2012-10-05 13:44:58	VR2W-105218	A69-1601-6505					PB11
2012-10-05 15:44:14	VR2W-105218	A69-1601-6505					PB11
2012-10-05 15:52:48	VR2W-105218	A69-1601-6505					PB11
2012-10-05 16:14:15	VR2W-105218	A69-1601-6505					PB11
2012-10-05 16:40:49	VR2W-105218	A69-1601-6505					PB11
2012-10-05 16:52:39	VR2W-105218	A69-1601-6505					PB11
2012-10-05 17:06:04	VR2W-105218	A69-1601-6505					PB11
2012-10-05 17:14:22	VR2W-105218	A69-1601-6505					PB11
2012-10-05 17:23:09	VR2W-105218	A69-1601-6505					PB11
2012-10-05 17:42:59	VR2W-105218	A69-1601-6505					PB11
2012-10-05 19:11:36	VR2W-105218	A69-1601-6505					PB11
2012-10-05 19:20:55	VR2W-105218	A69-1601-6505					PB11
2012-10-05 20:11:01	VR2W-105218	A69-1601-6505					PB11
2012-10-05 20:15:02	VR2W-105218	A69-1601-6505					PB11
2012-10-05 21:12:21	VR2W-105218	A69-1601-6505					PB11
2012-10-05 21:30:56	VR2W-105218	A69-1601-6505					PB11
2012-10-05 21:35:09	VR2W-105218	A69-1601-6505					PB11
2012-10-05 21:42:35	VR2W-105218	A69-1601-6505					PB11
2012-10-05 22:26:19	VR2W-105218	A69-1601-6505					PB11
2012-10-05 22:30:47	VR2W-105218	A69-1601-6505					PB11
2012-10-05 22:34:49	VR2W-105218	A69-1601-6505					PB11
2012-10-05 22:56:57	VR2W-105218	A69-1601-6505					PB11
2012-10-05 23:01:05	VR2W-105218	A69-1601-6505					PB11
2012-10-05 23:46:05	VR2W-105218	A69-1601-6505					PB11
2012-10-05 23:57:53	VR2W-105218	A69-1601-6505					PB11
2012-10-06 00:01:09	VR2W-105218	A69-1601-6505					PB11
2012-10-06 00:31:12	VR2W-105218	A69-1601-6505					PB11
2012-10-06 03:58:50	VR2W-105218	A69-1601-6505					PB11
2012-10-06 04:02:34	VR2W-105218	A69-1601-6505					PB11
2012-10-06 04:06:47	VR2W-105218	A69-1601-6505					PB11
2012-10-06 04:18:44	VR2W-105218	A69-1601-6505					PB11
2012-10-06 04:41:47	VR2W-105218	A69-1601-6505					PB11
2012-10-06 04:50:18	VR2W-105218	A69-1601-6505					PB11
2012-10-06 05:09:14	VR2W-105218	A69-1601-6505					PB11
2012-10-06 05:13:26	VR2W-105218	A69-1601-6505					PB11
2012-10-06 05:33:25	VR2W-105218	A69-1601-6505					PB11
2012-10-06 06:09:16	VR2W-105218	A69-1601-6505					PB11
2012-10-06 08:25:58	VR2W-105218	A69-1601-6505					PB11
2012-10-06 16:09:57	VR2W-105218	A69-1601-6505					PB11
2012-10-06 16:18:51	VR2W-105218	A69-1601-6505					PB11
2012-10-06 16:22:34	VR2W-105218	A69-1601-6505					PB11
2012-10-06 16:26:45	VR2W-105218	A69-1601-6505					PB11
2012-10-06 16:41:45	VR2W-105218	A69-1601-6505					PB11
2012-10-06 16:45:38	VR2W-105218	A69-1601-6505					PB11
2012-10-06 16:57:45	VR2W-105218	A69-1601-6505					PB11
2012-10-06 17:10:16	VR2W-105218	A69-1601-6505					PB11
2012-10-06 17:15:02	VR2W-105218	A69-1601-6505					PB11
2012-10-06 17:24:03	VR2W-105218	A69-1601-6505					PB11
2012-10-06 17:27:55	VR2W-105218	A69-1601-6505					PB11
2012-10-06 17:32:24	VR2W-105218	A69-1601-6505					PB11
2012-10-06 17:43:06	VR2W-105218	A69-1601-6505					PB11
2012-10-06 17:58:49	VR2W-105218	A69-1601-6505					PB11
2012-10-06 18:07:33	VR2W-105218	A69-1601-6505					PB11
2012-10-06 18:11:02	VR2W-105218	A69-1601-6505					PB11
2012-10-06 18:14:47	VR2W-105218	A69-1601-6505					PB11
2012-10-06 18:40:16	VR2W-105218	A69-1601-6505					PB11
2012-10-06 18:43:57	VR2W-105218	A69-1601-6505					PB11
2012-10-06 18:48:04	VR2W-105218	A69-1601-6505					PB11
2012-10-06 18:51:24	VR2W-105218	A69-1601-6505					PB11
2012-10-06 19:09:09	VR2W-105218	A69-1601-6505					PB11
2012-10-06 19:51:17	VR2W-105218	A69-1601-6505					PB11
2012-10-06 20:01:13	VR2W-105218	A69-1601-6505					PB11
2012-10-06 21:29:46	VR2W-105218	A69-1601-6505					PB11
2012-10-06 21:59:35	VR2W-105218	A69-1601-6505					PB11
2012-10-06 22:33:52	VR2W-105218	A69-1601-6505					PB11
2012-10-06 22:37:09	VR2W-105218	A69-1601-6505					PB11
2012-10-06 22:55:58	VR2W-105218	A69-1601-6505					PB11
2012-10-07 00:20:30	VR2W-105218	A69-1601-6505					PB11
2012-10-07 00:47:25	VR2W-105218	A69-1601-6505					PB11
2012-10-07 00:51:01	VR2W-105218	A69-1601-6505					PB11
2012-10-07 01:11:36	VR2W-105218	A69-1601-6505					PB11
2012-10-07 01:15:00	VR2W-105218	A69-1601-6505					PB11
2012-10-07 01:34:20	VR2W-105218	A69-1601-6505					PB11
2012-10-07 02:27:55	VR2W-105218	A69-1601-6505					PB11
2012-10-07 02:43:18	VR2W-105218	A69-1601-6505					PB11
2012-10-07 04:47:57	VR2W-105218	A69-1601-6505					PB11
2012-10-07 05:04:03	VR2W-105218	A69-1601-6505					PB11
2012-10-07 05:23:58	VR2W-105218	A69-1601-6505					PB11
2012-10-07 06:59:06	VR2W-105218	A69-1601-6505					PB11
2012-10-07 19:30:53	VR2W-105218	A69-1601-6505					PB11
2012-10-07 21:37:56	VR2W-105218	A69-1601-6505					PB11
2012-10-07 21:41:25	VR2W-105218	A69-1601-6505					PB11
2012-10-07 21:45:09	VR2W-105218	A69-1601-6505					PB11
2012-10-07 22:28:38	VR2W-105218	A69-1601-6505					PB11
2012-10-07 22:40:58	VR2W-105218	A69-1601-6505					PB11
2012-10-07 22:55:12	VR2W-105218	A69-1601-6505					PB11
2012-10-07 23:54:54	VR2W-105218	A69-1601-6505					PB11
2012-10-08 00:15:39	VR2W-105218	A69-1601-6505					PB11
2012-10-08 00:54:45	VR2W-105218	A69-1601-6505					PB11
2012-10-08 00:58:22	VR2W-105218	A69-1601-6505					PB11
2012-10-08 01:11:48	VR2W-105218	A69-1601-6505					PB11
2012-10-08 01:16:11	VR2W-105218	A69-1601-6505					PB11
2012-10-08 01:20:04	VR2W-105218	A69-1601-6505					PB11
2012-10-08 01:32:18	VR2W-105218	A69-1601-6505					PB11
2012-10-08 02:02:35	VR2W-105218	A69-1601-6505					PB11
2012-10-08 02:16:19	VR2W-105218	A69-1601-6505					PB11
2012-10-08 02:32:48	VR2W-105218	A69-1601-6505					PB11
2012-10-08 03:10:55	VR2W-105218	A69-1601-6505					PB11
2012-10-08 03:15:38	VR2W-105218	A69-1601-6505					PB11
2012-10-08 03:44:40	VR2W-105218	A69-1601-6505					PB11
2012-10-08 03:56:52	VR2W-105218	A69-1601-6505					PB11
2012-10-08 04:15:03	VR2W-105218	A69-1601-6505					PB11
2012-10-08 04:23:18	VR2W-105218	A69-1601-6505					PB11
2012-10-08 04:40:17	VR2W-105218	A69-1601-6505					PB11
2012-10-08 06:07:29	VR2W-105218	A69-1601-6505					PB11
2012-10-08 07:12:19	VR2W-105218	A69-1601-6505					PB11
2012-10-08 07:54:00	VR2W-105218	A69-1601-6505					PB11
2012-10-08 08:03:24	VR2W-105218	A69-1601-6505					PB11
2012-10-08 18:38:31	VR2W-105218	A69-1601-6505					PB11
2012-10-08 18:41:59	VR2W-105218	A69-1601-6505					PB11
2012-10-08 20:11:50	VR2W-105218	A69-1601-6505					PB11
2012-10-08 22:55:44	VR2W-105218	A69-1601-6505					PB11
2012-10-08 23:15:57	VR2W-105218	A69-1601-6505					PB11
2012-10-08 23:20:28	VR2W-105218	A69-1601-6505					PB11
2012-10-08 23:35:17	VR2W-105218	A69-1601-6505					PB11
2012-10-08 23:43:31	VR2W-105218	A69-1601-6505					PB11
2012-10-09 01:21:41	VR2W-105218	A69-1601-6505					PB11
2012-10-09 02:23:33	VR2W-105218	A69-1601-6505					PB11
2012-10-09 02:34:46	VR2W-105218	A69-1601-6505					PB11
2012-10-09 02:48:50	VR2W-105218	A69-1601-6505					PB11
2012-10-09 02:53:16	VR2W-105218	A69-1601-6505					PB11
2012-10-09 03:06:27	VR2W-105218	A69-1601-6505					PB11
2012-10-09 03:17:31	VR2W-105218	A69-1601-6505					PB11
2012-10-09 03:34:49	VR2W-105218	A69-1601-6505					PB11
2012-10-09 04:17:33	VR2W-105218	A69-1601-6505					PB11
2012-10-09 04:40:20	VR2W-105218	A69-1601-6505					PB11
2012-10-09 04:43:58	VR2W-105218	A69-1601-6505					PB11
2012-10-09 21:16:53	VR2W-105218	A69-1601-6505					PB11
2012-10-09 22:57:51	VR2W-105218	A69-1601-6505					PB11
2012-10-09 23:13:43	VR2W-105218	A69-1601-6505					PB11
2012-10-09 23:50:00	VR2W-105218	A69-1601-6505					PB11
2012-10-10 01:01:41	VR2W-105218	A69-1601-6505					PB11
2012-10-10 01:11:10	VR2W-105218	A69-1601-6505					PB11
2012-10-10 01:15:38	VR2W-105218	A69-1601-6505					PB11
2012-10-10 01:47:16	VR2W-105218	A69-1601-6505					PB11
2012-10-10 01:52:00	VR2W-105218	A69-1601-6505					PB11
2012-10-10 02:00:50	VR2W-105218	A69-1601-6505					PB11
2012-10-10 02:08:26	VR2W-105218	A69-1601-6505					PB11
2012-10-10 02:36:14	VR2W-105218	A69-1601-6505					PB11
2012-10-10 02:42:44	VR2W-105218	A69-1601-6505					PB11
2012-10-10 02:49:17	VR2W-105218	A69-1601-6505					PB11
2012-10-10 02:59:51	VR2W-105218	A69-1601-6505					PB11
2012-10-10 03:07:36	VR2W-105218	A69-1601-6505					PB11
2012-10-10 03:19:54	VR2W-105218	A69-1601-6505					PB11
2012-10-10 04:02:27	VR2W-105218	A69-1601-6505					PB11
2012-10-10 05:33:25	VR2W-105218	A69-1601-6505					PB11
2012-10-10 06:18:53	VR2W-105218	A69-1601-6505					PB11
2012-10-10 07:22:03	VR2W-105218	A69-1601-6505					PB11
2012-10-10 07:45:22	VR2W-105218	A69-1601-6505					PB11
2012-10-10 08:16:27	VR2W-105218	A69-1601-6505					PB11
2012-10-10 21:23:00	VR2W-105218	A69-1601-6505					PB11
2012-10-10 21:35:17	VR2W-105218	A69-1601-6505					PB11
2012-10-10 22:46:15	VR2W-105218	A69-1601-6505					PB11
2012-10-10 22:54:00	VR2W-105218	A69-1601-6505					PB11
2012-10-10 22:57:49	VR2W-105218	A69-1601-6505					PB11
2012-10-10 23:15:16	VR2W-105218	A69-1601-6505					PB11
2012-10-10 23:40:44	VR2W-105218	A69-1601-6505					PB11
2012-10-11 00:27:33	VR2W-105218	A69-1601-6505					PB11
2012-10-11 01:41:07	VR2W-105218	A69-1601-6505					PB11
2012-10-11 01:44:40	VR2W-105218	A69-1601-6505					PB11
2012-10-11 02:06:46	VR2W-105218	A69-1601-6505					PB11
2012-10-11 02:11:34	VR2W-105218	A69-1601-6505					PB11
2012-10-11 02:24:57	VR2W-105218	A69-1601-6505					PB11
2012-10-11 02:35:49	VR2W-105218	A69-1601-6505					PB11
2012-10-11 02:40:23	VR2W-105218	A69-1601-6505					PB11
2012-10-11 02:44:38	VR2W-105218	A69-1601-6505					PB11
2012-10-11 02:48:12	VR2W-105218	A69-1601-6505					PB11
2012-10-11 03:04:42	VR2W-105218	A69-1601-6505					PB11
2012-10-11 03:08:52	VR2W-105218	A69-1601-6505					PB11
2012-10-11 03:15:56	VR2W-105218	A69-1601-6505					PB11
2012-10-11 03:19:58	VR2W-105218	A69-1601-6505					PB11
2012-10-11 03:24:48	VR2W-105218	A69-1601-6505					PB11
2012-10-11 03:29:35	VR2W-105218	A69-1601-6505					PB11
2012-10-11 03:34:14	VR2W-105218	A69-1601-6505					PB11
2012-10-11 04:15:20	VR2W-105218	A69-1601-6505					PB11
2012-10-11 04:42:22	VR2W-105218	A69-1601-6505					PB11
2012-10-11 04:50:00	VR2W-105218	A69-1601-6505					PB11
2012-10-11 04:57:49	VR2W-105218	A69-1601-6505					PB11
2012-10-11 05:04:38	VR2W-105218	A69-1601-6505					PB11
2012-10-11 06:43:22	VR2W-105218	A69-1601-6505					PB11
2012-10-11 06:46:39	VR2W-105218	A69-1601-6505					PB11
2012-10-11 06:50:00	VR2W-105218	A69-1601-6505					PB11
2012-10-11 06:57:07	VR2W-105218	A69-1601-6505					PB11
2012-10-11 07:04:34	VR2W-105218	A69-1601-6505					PB11
2012-10-11 09:06:54	VR2W-105218	A69-1601-6505					PB11
2012-10-11 09:14:51	VR2W-105218	A69-1601-6505					PB11
2012-10-11 09:22:16	VR2W-105218	A69-1601-6505					PB11
2012-10-11 09:34:06	VR2W-105218	A69-1601-6505					PB11
2012-10-11 19:48:23	VR2W-105218	A69-1601-6505					PB11
2012-10-11 19:53:15	VR2W-105218	A69-1601-6505					PB11
2012-10-11 21:36:09	VR2W-105218	A69-1601-6505					PB11
2012-10-11 21:44:01	VR2W-105218	A69-1601-6505					PB11
2012-10-11 22:09:19	VR2W-105218	A69-1601-6505					PB11
2012-10-11 23:12:49	VR2W-105218	A69-1601-6505					PB11
2012-10-11 23:35:16	VR2W-105218	A69-1601-6505					PB11
2012-10-11 23:56:17	VR2W-105218	A69-1601-6505					PB11
2012-10-12 00:05:14	VR2W-105218	A69-1601-6505					PB11
2012-10-12 00:28:45	VR2W-105218	A69-1601-6505					PB11
2012-10-12 00:32:39	VR2W-105218	A69-1601-6505					PB11
2012-10-12 00:58:50	VR2W-105218	A69-1601-6505					PB11
2012-10-12 01:08:04	VR2W-105218	A69-1601-6505					PB11
2012-10-12 01:36:23	VR2W-105218	A69-1601-6505					PB11
2012-10-12 02:16:47	VR2W-105218	A69-1601-6505					PB11
2012-10-12 02:54:03	VR2W-105218	A69-1601-6505					PB11
2012-10-12 03:19:52	VR2W-105218	A69-1601-6505					PB11
2012-10-12 03:45:42	VR2W-105218	A69-1601-6505					PB11
2012-10-12 04:07:33	VR2W-105218	A69-1601-6505					PB11
2012-10-12 04:36:54	VR2W-105218	A69-1601-6505					PB11
2012-10-12 04:54:37	VR2W-105218	A69-1601-6505					PB11
2012-10-12 05:19:47	VR2W-105218	A69-1601-6505					PB11
2012-10-12 05:44:46	VR2W-105218	A69-1601-6505					PB11
2012-10-12 05:52:57	VR2W-105218	A69-1601-6505					PB11
2012-10-12 06:21:47	VR2W-105218	A69-1601-6505					PB11
2012-10-12 06:38:57	VR2W-105218	A69-1601-6505					PB11
2012-10-12 06:48:41	VR2W-105218	A69-1601-6505					PB11
2012-10-12 07:10:02	VR2W-105218	A69-1601-6505					PB11
2012-10-12 14:28:03	VR2W-105219	A69-1601-6505
2012-10-12 14:32:14	VR2W-105219	A69-1601-6505
2012-10-12 14:35:43	VR2W-105219	A69-1601-6505
2012-10-12 15:10:45	VR2W-105219	A69-1601-6505
2012-10-12 15:19:51	VR2W-105219	A69-1601-6505
2012-10-12 15:33:08	VR2W-105219	A69-1601-6505
2012-10-12 15:57:42	VR2W-105219	A69-1601-6505
2012-10-12 16:48:15	VR2W-105218	A69-1601-6505					PB11
2012-10-12 20:06:25	VR2W-105218	A69-1601-6505					PB11
2012-10-12 20:53:57	VR2W-105218	A69-1601-6505					PB11
2012-10-12 20:58:14	VR2W-105218	A69-1601-6505					PB11
2012-10-12 21:06:06	VR2W-105218	A69-1601-6505					PB11
2012-10-12 21:34:07	VR2W-105218	A69-1601-6505					PB11
2012-10-12 21:46:16	VR2W-105218	A69-1601-6505					PB11
2012-10-12 22:40:05	VR2W-105218	A69-1601-6505					PB11
2012-10-12 23:15:31	VR2W-105218	A69-1601-6505					PB11
2012-10-12 23:23:51	VR2W-105218	A69-1601-6505					PB11
2012-10-12 23:45:13	VR2W-105218	A69-1601-6505					PB11
2012-10-12 23:54:52	VR2W-105218	A69-1601-6505					PB11
2012-10-13 00:04:06	VR2W-105218	A69-1601-6505					PB11
2012-10-13 00:18:57	VR2W-105218	A69-1601-6505					PB11
2012-10-13 00:23:21	VR2W-105218	A69-1601-6505					PB11
2012-10-13 00:36:07	VR2W-105218	A69-1601-6505					PB11
2012-10-13 00:39:45	VR2W-105218	A69-1601-6505					PB11
2012-10-13 00:43:49	VR2W-105218	A69-1601-6505					PB11
2012-10-13 01:03:05	VR2W-105218	A69-1601-6505					PB11
2012-10-13 01:11:54	VR2W-105218	A69-1601-6505					PB11
2012-10-13 01:24:08	VR2W-105218	A69-1601-6505					PB11
2012-10-13 01:37:30	VR2W-105218	A69-1601-6505					PB11
2012-10-13 01:47:00	VR2W-105218	A69-1601-6505					PB11
2012-10-13 01:59:00	VR2W-105218	A69-1601-6505					PB11
2012-10-13 02:06:11	VR2W-105218	A69-1601-6505					PB11
2012-10-13 02:10:24	VR2W-105218	A69-1601-6505					PB11
2012-10-13 02:17:42	VR2W-105218	A69-1601-6505					PB11
2012-10-13 02:22:03	VR2W-105218	A69-1601-6505					PB11
2012-10-13 02:25:52	VR2W-105218	A69-1601-6505					PB11
2012-10-13 02:34:09	VR2W-105218	A69-1601-6505					PB11
2012-10-13 02:42:54	VR2W-105218	A69-1601-6505					PB11
2012-10-13 02:58:08	VR2W-105218	A69-1601-6505					PB11
2012-10-13 03:02:16	VR2W-105218	A69-1601-6505					PB11
2012-10-13 03:09:10	VR2W-105218	A69-1601-6505					PB11
2012-10-13 03:12:58	VR2W-105218	A69-1601-6505					PB11
2012-10-13 03:17:20	VR2W-105218	A69-1601-6505					PB11
2012-10-13 03:21:10	VR2W-105218	A69-1601-6505					PB11
2012-10-13 03:25:37	VR2W-105218	A69-1601-6505					PB11
2012-10-13 03:34:24	VR2W-105218	A69-1601-6505					PB11
2012-10-13 03:43:28	VR2W-105218	A69-1601-6505					PB11
2012-10-13 04:07:30	VR2W-105218	A69-1601-6505					PB11
2012-10-13 04:19:33	VR2W-105218	A69-1601-6505					PB11
2012-10-13 04:36:03	VR2W-105218	A69-1601-6505					PB11
2012-10-13 04:48:01	VR2W-105218	A69-1601-6505					PB11
2012-10-13 04:55:04	VR2W-105218	A69-1601-6505					PB11
2012-10-13 04:59:07	VR2W-105218	A69-1601-6505					PB11
2012-10-13 05:08:43	VR2W-105218	A69-1601-6505					PB11
2012-10-13 05:13:22	VR2W-105218	A69-1601-6505					PB11
2012-10-13 05:34:06	VR2W-105218	A69-1601-6505					PB11
2012-10-13 05:38:04	VR2W-105218	A69-1601-6505					PB11
2012-10-13 05:42:47	VR2W-105218	A69-1601-6505					PB11
2012-10-13 05:47:18	VR2W-105218	A69-1601-6505					PB11
2012-10-13 06:35:22	VR2W-105218	A69-1601-6505					PB11
2012-10-13 06:42:25	VR2W-105218	A69-1601-6505					PB11
2012-10-13 07:11:51	VR2W-105218	A69-1601-6505					PB11
2012-10-13 07:53:46	VR2W-105218	A69-1601-6505					PB11
2012-10-13 08:39:14	VR2W-105218	A69-1601-6505					PB11
2012-10-13 16:57:24	VR2W-105218	A69-1601-6505					PB11
2012-10-13 18:15:04	VR2W-105218	A69-1601-6505					PB11
2012-10-13 18:23:11	VR2W-105218	A69-1601-6505					PB11
2012-10-13 18:35:26	VR2W-105218	A69-1601-6505					PB11
2012-10-13 21:49:08	VR2W-105218	A69-1601-6505					PB11
2012-10-13 21:57:15	VR2W-105218	A69-1601-6505					PB11
2012-10-13 22:47:57	VR2W-105218	A69-1601-6505					PB11
2012-10-14 01:08:28	VR2W-105218	A69-1601-6505					PB11
2012-10-14 01:22:48	VR2W-105218	A69-1601-6505					PB11
2012-10-14 01:59:28	VR2W-105218	A69-1601-6505					PB11
2012-10-14 02:25:16	VR2W-105218	A69-1601-6505					PB11
2012-10-14 02:58:06	VR2W-105218	A69-1601-6505					PB11
2012-10-14 03:10:48	VR2W-105218	A69-1601-6505					PB11
2012-10-14 03:51:40	VR2W-105218	A69-1601-6505					PB11
2012-10-14 03:55:32	VR2W-105218	A69-1601-6505					PB11
2012-10-14 04:00:02	VR2W-105218	A69-1601-6505					PB11
2012-10-14 04:04:09	VR2W-105218	A69-1601-6505					PB11
2012-10-14 04:33:14	VR2W-105218	A69-1601-6505					PB11
2012-10-14 04:42:45	VR2W-105218	A69-1601-6505					PB11
2012-10-14 04:47:17	VR2W-105218	A69-1601-6505					PB11
2012-10-14 04:51:26	VR2W-105218	A69-1601-6505					PB11
2012-10-14 04:54:50	VR2W-105218	A69-1601-6505					PB11
2012-10-14 05:06:59	VR2W-105218	A69-1601-6505					PB11
2012-10-14 05:55:48	VR2W-105218	A69-1601-6505					PB11
2012-10-14 06:43:02	VR2W-105218	A69-1601-6505					PB11
2012-10-14 06:51:27	VR2W-105218	A69-1601-6505					PB11
2012-10-14 07:00:45	VR2W-105218	A69-1601-6505					PB11
2012-10-14 08:18:35	VR2W-105218	A69-1601-6505					PB11
2012-10-14 11:39:39	VR2W-105219	A69-1601-6505
2012-10-14 12:19:59	VR2W-105219	A69-1601-6505
2012-10-14 13:32:03	VR2W-105219	A69-1601-6505
2012-10-14 14:11:20	VR2W-105218	A69-1601-6505					PB11
2012-10-14 18:24:47	VR2W-105219	A69-1601-6505
2012-10-14 19:23:59	VR2W-105218	A69-1601-6505					PB11
2012-10-14 19:28:18	VR2W-105218	A69-1601-6505					PB11
2012-10-14 21:27:59	VR2W-105218	A69-1601-6505					PB11
2012-10-14 21:32:42	VR2W-105218	A69-1601-6505					PB11
2012-10-14 21:37:15	VR2W-105218	A69-1601-6505					PB11
2012-10-14 22:14:59	VR2W-105218	A69-1601-6505					PB11
2012-10-14 22:41:25	VR2W-105218	A69-1601-6505					PB11
2012-10-15 00:10:03	VR2W-105218	A69-1601-6505					PB11
2012-10-15 01:24:27	VR2W-105218	A69-1601-6505					PB11
2012-10-15 01:38:32	VR2W-105219	A69-1601-6505
2012-10-15 01:51:32	VR2W-105218	A69-1601-6505					PB11
2012-10-15 01:54:53	VR2W-105218	A69-1601-6505					PB11
2012-10-15 02:06:23	VR2W-105218	A69-1601-6505					PB11
2012-10-15 02:18:50	VR2W-105218	A69-1601-6505					PB11
2012-10-15 02:35:20	VR2W-105218	A69-1601-6505					PB11
2012-10-15 02:56:48	VR2W-105218	A69-1601-6505					PB11
2012-10-15 03:00:27	VR2W-105218	A69-1601-6505					PB11
2012-10-15 03:14:19	VR2W-105218	A69-1601-6505					PB11
2012-10-15 03:17:40	VR2W-105218	A69-1601-6505					PB11
2012-10-15 03:21:06	VR2W-105218	A69-1601-6505					PB11
2012-10-15 03:38:42	VR2W-105218	A69-1601-6505					PB11
2012-10-15 03:42:07	VR2W-105218	A69-1601-6505					PB11
2012-10-15 03:45:44	VR2W-105218	A69-1601-6505					PB11
2012-10-15 04:35:59	VR2W-105218	A69-1601-6505					PB11
2012-10-15 05:41:56	VR2W-105218	A69-1601-6505					PB11
2012-10-15 06:06:55	VR2W-105218	A69-1601-6505					PB11
2012-10-15 07:12:39	VR2W-105218	A69-1601-6505					PB11
2012-10-15 08:14:37	VR2W-105218	A69-1601-6505					PB11
2012-10-15 21:09:29	VR2W-105218	A69-1601-6505					PB11
2012-10-15 21:13:31	VR2W-105218	A69-1601-6505					PB11
2012-10-15 22:15:20	VR2W-105218	A69-1601-6505					PB11
2012-10-15 22:20:12	VR2W-105218	A69-1601-6505					PB11
2012-10-15 22:29:48	VR2W-105218	A69-1601-6505					PB11
2012-10-15 22:38:52	VR2W-105218	A69-1601-6505					PB11
2012-10-15 23:34:49	VR2W-105218	A69-1601-6505					PB11
2012-10-16 00:51:36	VR2W-105218	A69-1601-6505					PB11
2012-10-16 02:04:46	VR2W-105218	A69-1601-6505					PB11
2012-10-16 02:08:05	VR2W-105218	A69-1601-6505					PB11
2012-10-16 02:49:53	VR2W-105218	A69-1601-6505					PB11
2012-10-16 02:54:28	VR2W-105218	A69-1601-6505					PB11
2012-10-16 03:40:11	VR2W-105218	A69-1601-6505					PB11
2012-10-16 03:52:42	VR2W-105218	A69-1601-6505					PB11
2012-10-16 04:19:00	VR2W-105218	A69-1601-6505					PB11
2012-10-16 04:26:22	VR2W-105218	A69-1601-6505					PB11
2012-10-16 04:29:41	VR2W-105218	A69-1601-6505					PB11
2012-10-16 04:36:41	VR2W-105218	A69-1601-6505					PB11
2012-10-16 04:40:38	VR2W-105218	A69-1601-6505					PB11
2012-10-16 04:49:45	VR2W-105218	A69-1601-6505					PB11
2012-10-16 05:10:54	VR2W-105218	A69-1601-6505					PB11
2012-10-16 05:32:15	VR2W-105218	A69-1601-6505					PB11
2012-10-16 05:43:34	VR2W-105218	A69-1601-6505					PB11
2012-10-16 05:51:04	VR2W-105218	A69-1601-6505					PB11
2012-10-16 05:58:17	VR2W-105218	A69-1601-6505					PB11
2012-10-16 06:30:12	VR2W-105218	A69-1601-6505					PB11
2012-10-16 06:47:34	VR2W-105218	A69-1601-6505					PB11
2012-10-16 07:46:58	VR2W-105218	A69-1601-6505					PB11
2012-10-16 08:07:58	VR2W-105218	A69-1601-6505					PB11
2012-10-16 20:58:18	VR2W-105218	A69-1601-6505					PB11
2012-10-16 21:08:40	VR2W-105218	A69-1601-6505					PB11
2012-10-16 21:22:01	VR2W-105218	A69-1601-6505					PB11
2012-10-16 22:11:46	VR2W-105218	A69-1601-6505					PB11
2012-10-16 22:15:24	VR2W-105218	A69-1601-6505					PB11
2012-10-16 22:19:27	VR2W-105218	A69-1601-6505					PB11
2012-10-16 22:42:54	VR2W-105218	A69-1601-6505					PB11
2012-10-16 22:55:02	VR2W-105218	A69-1601-6505					PB11
2012-10-16 23:07:43	VR2W-105218	A69-1601-6505					PB11
2012-10-16 23:42:56	VR2W-105218	A69-1601-6505					PB11
2012-10-16 23:46:33	VR2W-105218	A69-1601-6505					PB11
2012-10-17 00:12:19	VR2W-105218	A69-1601-6505					PB11
2012-10-17 01:09:17	VR2W-105218	A69-1601-6505					PB11
2012-10-17 01:28:49	VR2W-105218	A69-1601-6505					PB11
2012-10-17 01:53:26	VR2W-105218	A69-1601-6505					PB11
2012-10-17 02:40:06	VR2W-105218	A69-1601-6505					PB11
2012-10-17 03:22:13	VR2W-105218	A69-1601-6505					PB11
2012-10-17 03:25:37	VR2W-105218	A69-1601-6505					PB11
2012-10-17 03:29:10	VR2W-105218	A69-1601-6505					PB11
2012-10-17 03:44:53	VR2W-105218	A69-1601-6505					PB11
2012-10-17 04:48:33	VR2W-105218	A69-1601-6505					PB11
2012-10-17 04:56:09	VR2W-105218	A69-1601-6505					PB11
2012-10-17 05:09:53	VR2W-105218	A69-1601-6505					PB11
2012-10-17 05:29:50	VR2W-105218	A69-1601-6505					PB11
2012-10-17 06:01:04	VR2W-105218	A69-1601-6505					PB11
2012-10-17 06:13:16	VR2W-105218	A69-1601-6505					PB11
2012-10-17 06:24:39	VR2W-105218	A69-1601-6505					PB11
2012-10-17 06:36:18	VR2W-105218	A69-1601-6505					PB11
2012-10-17 08:26:55	VR2W-105218	A69-1601-6505					PB11
2012-10-17 08:40:11	VR2W-105218	A69-1601-6505					PB11
2012-10-17 20:32:13	VR2W-105218	A69-1601-6505					PB11
2012-10-17 20:36:12	VR2W-105218	A69-1601-6505					PB11
2012-10-17 20:49:44	VR2W-105218	A69-1601-6505					PB11
2012-10-17 21:47:51	VR2W-105218	A69-1601-6505					PB11
2012-10-17 21:57:01	VR2W-105218	A69-1601-6505					PB11
2012-10-17 22:01:05	VR2W-105218	A69-1601-6505					PB11
2012-10-17 22:07:35	VR2W-105218	A69-1601-6505					PB11
2012-10-17 22:10:52	VR2W-105218	A69-1601-6505					PB11
2012-10-17 22:17:38	VR2W-105218	A69-1601-6505					PB11
2012-10-17 22:51:18	VR2W-105218	A69-1601-6505					PB11
2012-10-17 23:05:14	VR2W-105218	A69-1601-6505					PB11
2012-10-17 23:35:59	VR2W-105218	A69-1601-6505					PB11
2012-10-18 01:16:48	VR2W-105218	A69-1601-6505					PB11
2012-10-18 01:29:02	VR2W-105218	A69-1601-6505					PB11
2012-10-18 02:02:44	VR2W-105218	A69-1601-6505					PB11
2012-10-18 02:06:58	VR2W-105218	A69-1601-6505					PB11
2012-10-18 03:32:34	VR2W-105218	A69-1601-6505					PB11
2012-10-18 03:46:00	VR2W-105218	A69-1601-6505					PB11
2012-10-18 04:11:02	VR2W-105217	A69-1601-6505
2012-10-18 04:15:47	VR2W-105218	A69-1601-6505					PB11
2012-10-18 04:29:37	VR2W-105218	A69-1601-6505					PB11
2012-10-18 05:01:03	VR2W-105218	A69-1601-6505					PB11
2012-10-18 05:40:41	VR2W-105218	A69-1601-6505					PB11
2012-10-18 06:50:27	VR2W-105218	A69-1601-6505					PB11
2012-10-18 07:19:52	VR2W-105218	A69-1601-6505					PB11
2012-10-18 09:23:08	VR2W-105218	A69-1601-6505					PB11
2012-10-18 10:31:39	VR2W-105218	A69-1601-6505					PB11
2012-10-18 10:47:11	VR2W-105218	A69-1601-6505					PB11
2012-10-18 11:01:36	VR2W-105218	A69-1601-6505					PB11
2012-10-18 11:08:08	VR2W-105218	A69-1601-6505					PB11
2012-10-18 11:11:26	VR2W-105218	A69-1601-6505					PB11
2012-10-18 20:15:51	VR2W-105218	A69-1601-6505					PB11
2012-10-18 20:25:17	VR2W-105218	A69-1601-6505					PB11
2012-10-18 20:55:12	VR2W-105218	A69-1601-6505					PB11
2012-10-18 21:37:37	VR2W-105218	A69-1601-6505					PB11
2012-10-18 21:41:05	VR2W-105218	A69-1601-6505					PB11
2012-10-18 22:00:15	VR2W-105218	A69-1601-6505					PB11
2012-10-18 22:28:52	VR2W-105218	A69-1601-6505					PB11
2012-10-19 04:39:28	VR2W-105218	A69-1601-6505					PB11
2012-10-19 04:47:03	VR2W-105218	A69-1601-6505					PB11
2012-10-19 06:04:46	VR2W-105218	A69-1601-6505					PB11
2012-10-19 06:14:26	VR2W-105218	A69-1601-6505					PB11
2012-10-19 07:22:56	VR2W-105218	A69-1601-6505					PB11
2012-10-19 19:39:04	VR2W-105218	A69-1601-6505					PB11
2012-10-19 19:43:37	VR2W-105218	A69-1601-6505					PB11
2012-10-19 19:55:07	VR2W-105218	A69-1601-6505					PB11
2012-10-19 20:03:15	VR2W-105218	A69-1601-6505					PB11
2012-10-19 20:11:24	VR2W-105218	A69-1601-6505					PB11
2012-10-19 20:15:45	VR2W-105218	A69-1601-6505					PB11
2012-10-19 20:41:04	VR2W-105218	A69-1601-6505					PB11
2012-10-19 21:07:14	VR2W-105218	A69-1601-6505					PB11
2012-10-19 21:38:54	VR2W-105218	A69-1601-6505					PB11
2012-10-19 21:51:47	VR2W-105218	A69-1601-6505					PB11
2012-10-19 22:12:09	VR2W-105218	A69-1601-6505					PB11
2012-10-19 22:21:15	VR2W-105218	A69-1601-6505					PB11
2012-10-19 22:34:25	VR2W-105218	A69-1601-6505					PB11
2012-10-19 23:05:04	VR2W-105218	A69-1601-6505					PB11
2012-10-19 23:17:47	VR2W-105218	A69-1601-6505					PB11
2012-10-19 23:50:23	VR2W-105218	A69-1601-6505					PB11
2012-10-20 02:03:48	VR2W-105218	A69-1601-6505					PB11
2012-10-20 03:11:04	VR2W-105218	A69-1601-6505					PB11
2012-10-20 03:15:25	VR2W-105218	A69-1601-6505					PB11
2012-10-20 03:50:45	VR2W-105218	A69-1601-6505					PB11
2012-10-20 03:54:06	VR2W-105218	A69-1601-6505					PB11
2012-10-20 04:13:10	VR2W-105218	A69-1601-6505					PB11
2012-10-20 04:26:31	VR2W-105218	A69-1601-6505					PB11
2012-10-20 04:33:25	VR2W-105218	A69-1601-6505					PB11
2012-10-20 04:45:30	VR2W-105218	A69-1601-6505					PB11
2012-10-20 04:50:01	VR2W-105218	A69-1601-6505					PB11
2012-10-20 05:17:17	VR2W-105218	A69-1601-6505					PB11
2012-10-20 05:21:04	VR2W-105218	A69-1601-6505					PB11
2012-10-20 05:25:24	VR2W-105218	A69-1601-6505					PB11
2012-10-20 05:29:09	VR2W-105218	A69-1601-6505					PB11
2012-10-20 05:33:26	VR2W-105218	A69-1601-6505					PB11
2012-10-20 06:00:24	VR2W-105218	A69-1601-6505					PB11
2012-10-20 06:09:33	VR2W-105218	A69-1601-6505					PB11
2012-10-20 07:05:10	VR2W-105218	A69-1601-6505					PB11
2012-10-20 08:17:10	VR2W-105218	A69-1601-6505					PB11
2012-10-20 08:38:32	VR2W-105218	A69-1601-6505					PB11
2012-10-20 19:40:59	VR2W-105218	A69-1601-6505					PB11
2012-10-20 20:41:01	VR2W-105218	A69-1601-6505					PB11
2012-10-20 20:49:46	VR2W-105218	A69-1601-6505					PB11
2012-10-20 20:54:23	VR2W-105218	A69-1601-6505					PB11
2012-10-20 21:26:18	VR2W-105218	A69-1601-6505					PB11
2012-10-20 21:50:48	VR2W-105218	A69-1601-6505					PB11
2012-10-20 22:12:45	VR2W-105218	A69-1601-6505					PB11
2012-10-20 23:08:38	VR2W-105218	A69-1601-6505					PB11
2012-10-21 00:34:18	VR2W-105218	A69-1601-6505					PB11
2012-10-21 01:19:30	VR2W-105218	A69-1601-6505					PB11
2012-10-21 01:49:22	VR2W-105218	A69-1601-6505					PB11
2012-10-21 01:58:59	VR2W-105218	A69-1601-6505					PB11
2012-10-21 02:37:20	VR2W-105218	A69-1601-6505					PB11
2012-10-21 02:54:06	VR2W-105218	A69-1601-6505					PB11
2012-10-21 03:19:58	VR2W-105218	A69-1601-6505					PB11
2012-10-21 04:02:08	VR2W-105218	A69-1601-6505					PB11
2012-10-21 04:47:31	VR2W-105218	A69-1601-6505					PB11
2012-10-21 05:15:07	VR2W-105218	A69-1601-6505					PB11
2012-10-21 06:05:34	VR2W-105218	A69-1601-6505					PB11
2012-10-21 06:44:48	VR2W-105218	A69-1601-6505					PB11
2012-10-21 21:52:44	VR2W-105218	A69-1601-6505					PB11
2012-10-22 01:25:37	VR2W-105218	A69-1601-6505					PB11
2012-10-22 02:04:54	VR2W-105218	A69-1601-6505					PB11
2012-10-22 02:09:00	VR2W-105218	A69-1601-6505					PB11
2012-10-22 02:34:52	VR2W-105218	A69-1601-6505					PB11
2012-10-22 02:49:23	VR2W-105218	A69-1601-6505					PB11
2012-10-22 03:02:47	VR2W-105218	A69-1601-6505					PB11
2012-10-22 03:41:51	VR2W-105218	A69-1601-6505					PB11
2012-10-22 04:28:28	VR2W-105218	A69-1601-6505					PB11
2012-10-22 04:33:07	VR2W-105218	A69-1601-6505					PB11
2012-10-22 08:04:41	VR2W-105218	A69-1601-6505					PB11
2012-10-22 08:38:38	VR2W-105218	A69-1601-6505					PB11
2012-10-22 20:10:37	VR2W-105218	A69-1601-6505					PB11
2012-10-22 21:13:17	VR2W-105218	A69-1601-6505					PB11
2012-10-22 21:31:21	VR2W-105218	A69-1601-6505					PB11
2012-10-22 22:55:29	VR2W-105218	A69-1601-6505					PB11
2012-10-22 23:05:09	VR2W-105218	A69-1601-6505					PB11
2012-10-23 00:04:04	VR2W-105218	A69-1601-6505					PB11
2012-10-23 00:07:32	VR2W-105218	A69-1601-6505					PB11
2012-10-23 00:15:26	VR2W-105218	A69-1601-6505					PB11
2012-10-23 00:18:54	VR2W-105218	A69-1601-6505					PB11
2012-10-23 00:55:01	VR2W-105218	A69-1601-6505					PB11
2012-10-23 01:02:21	VR2W-105218	A69-1601-6505					PB11
2012-10-23 01:08:54	VR2W-105218	A69-1601-6505					PB11
2012-10-23 02:00:33	VR2W-105218	A69-1601-6505					PB11
2012-10-23 02:09:36	VR2W-105218	A69-1601-6505					PB11
2012-10-23 02:26:02	VR2W-105218	A69-1601-6505					PB11
2012-10-23 02:58:54	VR2W-105218	A69-1601-6505					PB11
2012-10-23 03:07:30	VR2W-105218	A69-1601-6505					PB11
2012-10-23 03:17:47	VR2W-105218	A69-1601-6505					PB11
2012-10-23 03:21:42	VR2W-105218	A69-1601-6505					PB11
2012-10-23 03:30:33	VR2W-105218	A69-1601-6505					PB11
2012-10-23 03:48:01	VR2W-105218	A69-1601-6505					PB11
2012-10-23 04:02:27	VR2W-105218	A69-1601-6505					PB11
2012-10-23 04:11:23	VR2W-105218	A69-1601-6505					PB11
2012-10-23 04:31:33	VR2W-105218	A69-1601-6505					PB11
2012-10-23 04:48:44	VR2W-105218	A69-1601-6505					PB11
2012-10-23 04:52:24	VR2W-105218	A69-1601-6505					PB11
2012-10-23 04:59:50	VR2W-105218	A69-1601-6505					PB11
2012-10-23 05:23:16	VR2W-105218	A69-1601-6505					PB11
2012-10-23 05:27:23	VR2W-105218	A69-1601-6505					PB11
2012-10-23 05:51:29	VR2W-105218	A69-1601-6505					PB11
2012-10-23 10:07:57	VR2W-105218	A69-1601-6505					PB11
2012-10-23 21:21:22	VR2W-105218	A69-1601-6505					PB11
2012-10-23 22:31:46	VR2W-105218	A69-1601-6505					PB11
2012-10-24 00:00:14	VR2W-105218	A69-1601-6505					PB11
2012-10-24 00:07:29	VR2W-105218	A69-1601-6505					PB11
2012-10-24 01:11:32	VR2W-105218	A69-1601-6505					PB11
2012-10-24 01:29:58	VR2W-105218	A69-1601-6505					PB11
2012-10-24 01:33:56	VR2W-105218	A69-1601-6505					PB11
2012-10-24 01:43:08	VR2W-105218	A69-1601-6505					PB11
2012-10-24 01:47:15	VR2W-105218	A69-1601-6505					PB11
2012-10-24 02:16:09	VR2W-105218	A69-1601-6505					PB11
2012-10-24 02:20:47	VR2W-105218	A69-1601-6505					PB11
2012-10-24 02:45:39	VR2W-105218	A69-1601-6505					PB11
2012-10-24 02:55:13	VR2W-105218	A69-1601-6505					PB11
2012-10-24 03:04:05	VR2W-105218	A69-1601-6505					PB11
2012-10-24 03:33:54	VR2W-105218	A69-1601-6505					PB11
2012-10-24 03:38:11	VR2W-105218	A69-1601-6505					PB11
2012-10-24 03:52:43	VR2W-105218	A69-1601-6505					PB11
2012-10-24 04:13:52	VR2W-105218	A69-1601-6505					PB11
2012-10-24 04:30:37	VR2W-105218	A69-1601-6505					PB11
2012-10-24 04:37:59	VR2W-105218	A69-1601-6505					PB11
2012-10-24 05:08:37	VR2W-105218	A69-1601-6505					PB11
2012-10-24 06:53:49	VR2W-105218	A69-1601-6505					PB11
2012-10-24 07:28:27	VR2W-105218	A69-1601-6505					PB11
2012-10-24 08:36:32	VR2W-105218	A69-1601-6505					PB11
2012-10-24 19:42:16	VR2W-105218	A69-1601-6505					PB11
2012-10-24 19:54:48	VR2W-105218	A69-1601-6505					PB11
2012-10-24 20:35:00	VR2W-105218	A69-1601-6505					PB11
2012-10-24 23:34:28	VR2W-105218	A69-1601-6505					PB11
2012-10-24 23:45:50	VR2W-105218	A69-1601-6505					PB11
2012-10-24 23:49:33	VR2W-105218	A69-1601-6505					PB11
2012-10-25 00:17:35	VR2W-105218	A69-1601-6505					PB11
2012-10-25 00:34:18	VR2W-105218	A69-1601-6505					PB11
2012-10-25 00:37:42	VR2W-105218	A69-1601-6505					PB11
2012-10-25 00:45:08	VR2W-105218	A69-1601-6505					PB11
2012-10-25 00:53:48	VR2W-105218	A69-1601-6505					PB11
2012-10-25 01:00:44	VR2W-105218	A69-1601-6505					PB11
2012-10-25 01:37:14	VR2W-105218	A69-1601-6505					PB11
2012-10-25 01:46:08	VR2W-105218	A69-1601-6505					PB11
2012-10-25 01:49:50	VR2W-105218	A69-1601-6505					PB11
2012-10-25 02:13:14	VR2W-105218	A69-1601-6505					PB11
2012-10-25 02:18:05	VR2W-105218	A69-1601-6505					PB11
2012-10-25 02:22:55	VR2W-105218	A69-1601-6505					PB11
2012-10-25 02:40:19	VR2W-105218	A69-1601-6505					PB11
2012-10-25 02:44:34	VR2W-105218	A69-1601-6505					PB11
2012-10-25 02:56:44	VR2W-105218	A69-1601-6505					PB11
2012-10-25 03:01:07	VR2W-105218	A69-1601-6505					PB11
2012-10-25 03:31:09	VR2W-105218	A69-1601-6505					PB11
2012-10-25 03:35:50	VR2W-105218	A69-1601-6505					PB11
2012-10-25 03:40:20	VR2W-105218	A69-1601-6505					PB11
2012-10-25 03:44:25	VR2W-105218	A69-1601-6505					PB11
2012-10-25 04:43:58	VR2W-105218	A69-1601-6505					PB11
2012-10-25 04:56:21	VR2W-105218	A69-1601-6505					PB11
2012-10-25 05:11:08	VR2W-105218	A69-1601-6505					PB11
2012-10-25 05:15:00	VR2W-105218	A69-1601-6505					PB11
2012-10-25 05:56:54	VR2W-105218	A69-1601-6505					PB11
2012-10-25 06:04:19	VR2W-105218	A69-1601-6505					PB11
2012-10-25 06:23:32	VR2W-105218	A69-1601-6505					PB11
2012-10-25 07:34:36	VR2W-105218	A69-1601-6505					PB11
2012-10-25 07:38:51	VR2W-105218	A69-1601-6505					PB11
2012-10-25 07:46:23	VR2W-105218	A69-1601-6505					PB11
2012-10-25 08:41:40	VR2W-105218	A69-1601-6505					PB11
2012-10-25 20:04:15	VR2W-105218	A69-1601-6505					PB11
2012-10-25 20:12:46	VR2W-105218	A69-1601-6505					PB11
2012-10-25 20:36:17	VR2W-105218	A69-1601-6505					PB11
2012-10-25 23:34:25	VR2W-105218	A69-1601-6505					PB11
2012-10-25 23:47:03	VR2W-105218	A69-1601-6505					PB11
2012-10-25 23:51:01	VR2W-105218	A69-1601-6505					PB11
2012-10-26 00:30:14	VR2W-105218	A69-1601-6505					PB11
2012-10-26 00:36:43	VR2W-105218	A69-1601-6505					PB11
2012-10-26 00:43:15	VR2W-105218	A69-1601-6505					PB11
2012-10-26 01:23:51	VR2W-105218	A69-1601-6505					PB11
2012-10-26 01:30:41	VR2W-105218	A69-1601-6505					PB11
2012-10-26 02:04:29	VR2W-105218	A69-1601-6505					PB11
2012-10-26 02:49:06	VR2W-105218	A69-1601-6505					PB11
2012-10-26 03:04:19	VR2W-105218	A69-1601-6505					PB11
2012-10-26 03:09:07	VR2W-105218	A69-1601-6505					PB11
2012-10-26 03:13:48	VR2W-105218	A69-1601-6505					PB11
2012-10-26 03:18:15	VR2W-105218	A69-1601-6505					PB11
2012-10-26 03:22:16	VR2W-105218	A69-1601-6505					PB11
2012-10-26 03:36:16	VR2W-105218	A69-1601-6505					PB11
2012-10-26 04:12:12	VR2W-105218	A69-1601-6505					PB11
2012-10-26 04:20:12	VR2W-105218	A69-1601-6505					PB11
2012-10-26 04:47:59	VR2W-105218	A69-1601-6505					PB11
2012-10-26 04:52:18	VR2W-105218	A69-1601-6505					PB11
2012-10-26 05:00:19	VR2W-105218	A69-1601-6505					PB11
2012-10-26 05:21:58	VR2W-105218	A69-1601-6505					PB11
2012-10-26 05:25:47	VR2W-105217	A69-1601-6505
2012-10-26 05:49:19	VR2W-105218	A69-1601-6505					PB11
2012-10-26 05:53:10	VR2W-105218	A69-1601-6505					PB11
2012-10-26 07:01:16	VR2W-105218	A69-1601-6505					PB11
2012-10-26 07:05:27	VR2W-105218	A69-1601-6505					PB11
2012-10-26 07:08:56	VR2W-105218	A69-1601-6505					PB11
2012-10-26 07:12:39	VR2W-105218	A69-1601-6505					PB11
2012-10-26 07:16:51	VR2W-105218	A69-1601-6505					PB11
2012-10-26 09:01:15	VR2W-105218	A69-1601-6505					PB11
2012-10-26 09:45:54	VR2W-105218	A69-1601-6505					PB11
2012-10-26 09:50:33	VR2W-105218	A69-1601-6505					PB11
2012-10-26 09:54:56	VR2W-105218	A69-1601-6505					PB11
2012-10-26 10:48:13	VR2W-105218	A69-1601-6505					PB11
2012-10-26 10:51:42	VR2W-105218	A69-1601-6505					PB11
2012-10-26 10:55:25	VR2W-105218	A69-1601-6505					PB11
2012-10-26 10:59:38	VR2W-105218	A69-1601-6505					PB11
[truncated: 1,161 more rows]
