# Supplementary material for: Simulated Macro-Algal Outbreak Triggers a Large-Scale Response on Coral Reefs
Source: PLoS One. 2015 Jul 14;10(7):e0132895. doi: 10.1371/journal.pone.0132895 (PMC4501832; doi:10.1371/journal.pone.0132895)
Supplement: S1 Dataset — Data has been separated into three sub-folders; video data, visual transect data and individual fishes’ acoustic detection data. (ZIP) [file pone.0132895.s001.zip › Raw Data/Spatial/Siganid/6506MSV.csv]

Date and Time (UTC)	Receiver	Transmitter	Transmitter Name	Transmitter Serial	Sensor Value	Sensor Unit	Station Name	Latitude	Longitude
2012-09-10 00:29:00	VR2W-112619	A69-1601-6506					Deep 50m
2012-09-10 00:33:08	VR2W-112619	A69-1601-6506					Deep 50m
2012-09-10 00:36:31	VR2W-112619	A69-1601-6506					Deep 50m
2012-09-10 00:57:18	VR2W-112619	A69-1601-6506					Deep 50m
2012-09-10 01:20:56	VR2W-112619	A69-1601-6506					Deep 50m
2012-09-10 01:52:19	VR2W-112619	A69-1601-6506					Deep 50m
2012-09-10 02:00:53	VR2W-112619	A69-1601-6506					Deep 50m
2012-09-10 02:07:26	VR2W-112619	A69-1601-6506					Deep 50m
2012-09-10 02:14:16	VR2W-112619	A69-1601-6506					Deep 50m
2012-09-10 03:20:01	VR2W-112619	A69-1601-6506					Deep 50m
2012-09-10 03:24:27	VR2W-112619	A69-1601-6506					Deep 50m
2012-09-10 03:54:28	VR2W-112619	A69-1601-6506					Deep 50m
2012-09-10 04:30:31	VR2W-112619	A69-1601-6506					Deep 50m
2012-09-10 04:37:30	VR2W-112619	A69-1601-6506					Deep 50m
2012-09-10 04:59:01	VR2W-112619	A69-1601-6506					Deep 50m
2012-09-10 05:18:58	VR2W-112619	A69-1601-6506					Deep 50m
2012-09-10 05:23:46	VR2W-112619	A69-1601-6506					Deep 50m
2012-09-10 05:40:18	VR2W-112619	A69-1601-6506					Deep 50m
2012-09-10 05:47:04	VR2W-112619	A69-1601-6506					Deep 50m
2012-09-10 05:50:42	VR2W-112619	A69-1601-6506					Deep 50m
2012-09-10 05:54:45	VR2W-112619	A69-1601-6506					Deep 50m
2012-09-10 05:59:36	VR2W-112619	A69-1601-6506					Deep 50m
2012-09-10 06:13:47	VR2W-112619	A69-1601-6506					Deep 50m
2012-09-10 06:18:07	VR2W-112619	A69-1601-6506					Deep 50m
2012-09-10 06:21:52	VR2W-112619	A69-1601-6506					Deep 50m
2012-09-10 06:29:51	VR2W-112619	A69-1601-6506					Deep 50m
2012-09-10 06:34:01	VR2W-112619	A69-1601-6506					Deep 50m
2012-09-10 06:37:26	VR2W-112619	A69-1601-6506					Deep 50m
2012-09-10 07:18:32	VR2W-112619	A69-1601-6506					Deep 50m
2012-09-10 07:29:21	VR2W-112619	A69-1601-6506					Deep 50m
2012-09-10 07:32:54	VR2W-112619	A69-1601-6506					Deep 50m
2012-09-10 07:45:34	VR2W-112619	A69-1601-6506					Deep 50m
2012-09-10 20:23:38	VR2W-112619	A69-1601-6506					Deep 50m
2012-09-10 20:32:07	VR2W-112619	A69-1601-6506					Deep 50m
2012-09-10 20:36:56	VR2W-112619	A69-1601-6506					Deep 50m
2012-09-10 20:41:42	VR2W-112619	A69-1601-6506					Deep 50m
2012-09-10 20:50:38	VR2W-112619	A69-1601-6506					Deep 50m
2012-09-10 20:54:23	VR2W-112619	A69-1601-6506					Deep 50m
2012-09-10 21:06:28	VR2W-112619	A69-1601-6506					Deep 50m
2012-09-10 21:13:16	VR2W-112619	A69-1601-6506					Deep 50m
2012-09-10 22:02:07	VR2W-112619	A69-1601-6506					Deep 50m
2012-09-10 22:10:20	VR2W-112619	A69-1601-6506					Deep 50m
2012-09-10 22:14:15	VR2W-112619	A69-1601-6506					Deep 50m
2012-09-10 22:45:33	VR2W-112619	A69-1601-6506					Deep 50m
2012-09-10 22:48:56	VR2W-112619	A69-1601-6506					Deep 50m
2012-09-10 23:15:11	VR2W-112619	A69-1601-6506					Deep 50m
2012-09-10 23:23:31	VR2W-112619	A69-1601-6506					Deep 50m
2012-09-10 23:45:12	VR2W-112619	A69-1601-6506					Deep 50m
2012-09-11 01:10:47	VR2W-112619	A69-1601-6506					Deep 50m
2012-09-11 01:35:58	VR2W-112619	A69-1601-6506					Deep 50m
2012-09-11 02:02:09	VR2W-112619	A69-1601-6506					Deep 50m
2012-09-11 02:05:45	VR2W-112619	A69-1601-6506					Deep 50m
2012-09-11 03:10:51	VR2W-112619	A69-1601-6506					Deep 50m
2012-09-11 03:14:52	VR2W-112619	A69-1601-6506					Deep 50m
2012-09-11 03:19:40	VR2W-112619	A69-1601-6506					Deep 50m
2012-09-11 04:21:28	VR2W-112619	A69-1601-6506					Deep 50m
2012-09-11 04:30:56	VR2W-112619	A69-1601-6506					Deep 50m
2012-09-11 04:44:12	VR2W-112619	A69-1601-6506					Deep 50m
2012-09-11 06:37:02	VR2W-112619	A69-1601-6506					Deep 50m
2012-09-11 07:06:23	VR2W-112619	A69-1601-6506					Deep 50m
2012-09-11 07:14:55	VR2W-112619	A69-1601-6506					Deep 50m
2012-09-11 07:27:17	VR2W-112619	A69-1601-6506					Deep 50m
2012-09-11 07:49:44	VR2W-112619	A69-1601-6506					Deep 50m
2012-09-11 15:58:33	VR2W-112619	A69-1601-6506					Deep 50m
2012-09-11 20:30:03	VR2W-112619	A69-1601-6506					Deep 50m
2012-09-11 20:33:34	VR2W-112619	A69-1601-6506					Deep 50m
2012-09-11 20:37:23	VR2W-112619	A69-1601-6506					Deep 50m
2012-09-11 20:41:45	VR2W-112619	A69-1601-6506					Deep 50m
2012-09-11 20:45:37	VR2W-112619	A69-1601-6506					Deep 50m
2012-09-11 20:50:07	VR2W-112619	A69-1601-6506					Deep 50m
2012-09-11 21:12:07	VR2W-112619	A69-1601-6506					Deep 50m
2012-09-11 21:19:04	VR2W-112619	A69-1601-6506					Deep 50m
2012-09-11 21:22:57	VR2W-112619	A69-1601-6506					Deep 50m
2012-09-11 21:35:10	VR2W-112619	A69-1601-6506					Deep 50m
2012-09-11 22:04:00	VR2W-112619	A69-1601-6506					Deep 50m
2012-09-11 22:10:42	VR2W-112619	A69-1601-6506					Deep 50m
2012-09-11 22:30:21	VR2W-112619	A69-1601-6506					Deep 50m
2012-09-11 22:34:04	VR2W-112619	A69-1601-6506					Deep 50m
2012-09-11 22:38:18	VR2W-112619	A69-1601-6506					Deep 50m
2012-09-11 22:41:51	VR2W-112619	A69-1601-6506					Deep 50m
2012-09-11 22:57:51	VR2W-112619	A69-1601-6506					Deep 50m
2012-09-11 23:01:29	VR2W-112619	A69-1601-6506					Deep 50m
2012-09-11 23:15:18	VR2W-112619	A69-1601-6506					Deep 50m
2012-09-11 23:34:18	VR2W-112619	A69-1601-6506					Deep 50m
2012-09-12 00:05:09	VR2W-112619	A69-1601-6506					Deep 50m
2012-09-12 00:09:28	VR2W-112619	A69-1601-6506					Deep 50m
2012-09-12 01:40:01	VR2W-112619	A69-1601-6506					Deep 50m
2012-09-12 01:44:53	VR2W-112619	A69-1601-6506					Deep 50m
2012-09-12 01:54:31	VR2W-112619	A69-1601-6506					Deep 50m
2012-09-12 02:47:13	VR2W-112619	A69-1601-6506					Deep 50m
2012-09-12 03:15:42	VR2W-112619	A69-1601-6506					Deep 50m
2012-09-12 03:33:39	VR2W-112619	A69-1601-6506					Deep 50m
2012-09-12 03:47:07	VR2W-112619	A69-1601-6506					Deep 50m
2012-09-12 03:54:22	VR2W-112619	A69-1601-6506					Deep 50m
2012-09-12 04:02:21	VR2W-112619	A69-1601-6506					Deep 50m
2012-09-12 04:06:29	VR2W-112619	A69-1601-6506					Deep 50m
2012-09-12 04:13:26	VR2W-112619	A69-1601-6506					Deep 50m
2012-09-12 04:17:18	VR2W-112619	A69-1601-6506					Deep 50m
2012-09-12 04:25:55	VR2W-112619	A69-1601-6506					Deep 50m
2012-09-12 04:44:00	VR2W-112619	A69-1601-6506					Deep 50m
2012-09-12 04:56:26	VR2W-112619	A69-1601-6506					Deep 50m
2012-09-12 05:40:45	VR2W-112619	A69-1601-6506					Deep 50m
2012-09-12 05:48:03	VR2W-112619	A69-1601-6506					Deep 50m
2012-09-12 06:09:16	VR2W-112619	A69-1601-6506					Deep 50m
2012-09-12 06:17:40	VR2W-112619	A69-1601-6506					Deep 50m
2012-09-12 06:26:55	VR2W-112619	A69-1601-6506					Deep 50m
2012-09-12 06:52:04	VR2W-112619	A69-1601-6506					Deep 50m
2012-09-12 06:59:02	VR2W-112619	A69-1601-6506					Deep 50m
2012-09-12 07:02:56	VR2W-112619	A69-1601-6506					Deep 50m
2012-09-12 07:23:35	VR2W-112619	A69-1601-6506					Deep 50m
2012-09-12 20:12:21	VR2W-112619	A69-1601-6506					Deep 50m
2012-09-12 20:27:37	VR2W-112619	A69-1601-6506					Deep 50m
2012-09-12 20:34:59	VR2W-112619	A69-1601-6506					Deep 50m
2012-09-12 20:43:26	VR2W-112619	A69-1601-6506					Deep 50m
2012-09-12 21:01:19	VR2W-112619	A69-1601-6506					Deep 50m
2012-09-12 21:10:43	VR2W-112619	A69-1601-6506					Deep 50m
2012-09-12 21:27:22	VR2W-112619	A69-1601-6506					Deep 50m
2012-09-12 21:59:58	VR2W-112619	A69-1601-6506					Deep 50m
2012-09-12 22:18:17	VR2W-112619	A69-1601-6506					Deep 50m
2012-09-12 23:30:55	VR2W-112619	A69-1601-6506					Deep 50m
2012-09-12 23:35:42	VR2W-112619	A69-1601-6506					Deep 50m
2012-09-13 00:11:10	VR2W-112619	A69-1601-6506					Deep 50m
2012-09-13 00:23:27	VR2W-112619	A69-1601-6506					Deep 50m
2012-09-13 00:27:02	VR2W-112619	A69-1601-6506					Deep 50m
2012-09-13 00:43:59	VR2W-112619	A69-1601-6506					Deep 50m
2012-09-13 00:53:05	VR2W-112619	A69-1601-6506					Deep 50m
2012-09-13 01:10:18	VR2W-112619	A69-1601-6506					Deep 50m
2012-09-13 01:20:01	VR2W-112618	A69-1601-6506
2012-09-13 01:41:12	VR2W-112619	A69-1601-6506					Deep 50m
2012-09-13 01:44:32	VR2W-112619	A69-1601-6506					Deep 50m
2012-09-13 01:55:42	VR2W-112619	A69-1601-6506					Deep 50m
2012-09-13 02:01:55	VR2W-112618	A69-1601-6506
2012-09-13 02:12:29	VR2W-112619	A69-1601-6506					Deep 50m
2012-09-13 02:40:25	VR2W-112619	A69-1601-6506					Deep 50m
2012-09-13 02:48:11	VR2W-112619	A69-1601-6506					Deep 50m
2012-09-13 03:00:38	VR2W-112619	A69-1601-6506					Deep 50m
2012-09-13 03:25:34	VR2W-112619	A69-1601-6506					Deep 50m
2012-09-13 03:34:15	VR2W-112619	A69-1601-6506					Deep 50m
2012-09-13 04:15:41	VR2W-112619	A69-1601-6506					Deep 50m
2012-09-13 04:19:22	VR2W-112619	A69-1601-6506					Deep 50m
2012-09-13 04:26:52	VR2W-112619	A69-1601-6506					Deep 50m
2012-09-13 04:34:13	VR2W-112619	A69-1601-6506					Deep 50m
2012-09-13 05:20:32	VR2W-112619	A69-1601-6506					Deep 50m
2012-09-13 05:27:56	VR2W-112619	A69-1601-6506					Deep 50m
2012-09-13 05:50:21	VR2W-112619	A69-1601-6506					Deep 50m
2012-09-13 05:58:06	VR2W-112619	A69-1601-6506					Deep 50m
2012-09-13 06:06:24	VR2W-112619	A69-1601-6506					Deep 50m
2012-09-13 06:10:26	VR2W-112619	A69-1601-6506					Deep 50m
2012-09-13 06:24:39	VR2W-112619	A69-1601-6506					Deep 50m
2012-09-13 06:46:17	VR2W-112619	A69-1601-6506					Deep 50m
2012-09-13 06:56:04	VR2W-112619	A69-1601-6506					Deep 50m
2012-09-13 07:10:37	VR2W-112619	A69-1601-6506					Deep 50m
2012-09-13 07:15:21	VR2W-112619	A69-1601-6506					Deep 50m
2012-09-13 07:19:57	VR2W-112619	A69-1601-6506					Deep 50m
2012-09-13 07:51:04	VR2W-112619	A69-1601-6506					Deep 50m
2012-09-13 20:42:04	VR2W-112619	A69-1601-6506					Deep 50m
2012-09-13 20:53:22	VR2W-112619	A69-1601-6506					Deep 50m
2012-09-13 21:15:34	VR2W-112619	A69-1601-6506					Deep 50m
2012-09-13 21:23:11	VR2W-112619	A69-1601-6506					Deep 50m
2012-09-13 21:32:39	VR2W-112619	A69-1601-6506					Deep 50m
2012-09-13 22:19:32	VR2W-112619	A69-1601-6506					Deep 50m
2012-09-13 22:54:17	VR2W-112619	A69-1601-6506					Deep 50m
2012-09-13 23:15:24	VR2W-112619	A69-1601-6506					Deep 50m
2012-09-13 23:18:44	VR2W-112619	A69-1601-6506					Deep 50m
2012-09-13 23:25:52	VR2W-112619	A69-1601-6506					Deep 50m
2012-09-14 00:56:31	VR2W-112619	A69-1601-6506					Deep 50m
2012-09-14 01:50:54	VR2W-112619	A69-1601-6506					Deep 50m
2012-09-14 02:07:50	VR2W-112619	A69-1601-6506					Deep 50m
2012-09-14 02:15:50	VR2W-112619	A69-1601-6506					Deep 50m
2012-09-14 02:23:32	VR2W-112619	A69-1601-6506					Deep 50m
2012-09-14 03:18:03	VR2W-112619	A69-1601-6506					Deep 50m
2012-09-14 03:55:01	VR2W-112619	A69-1601-6506					Deep 50m
2012-09-14 03:58:38	VR2W-112619	A69-1601-6506					Deep 50m
2012-09-14 04:49:16	VR2W-112619	A69-1601-6506					Deep 50m
2012-09-14 05:30:03	VR2W-112619	A69-1601-6506					Deep 50m
2012-09-14 05:47:28	VR2W-112619	A69-1601-6506					Deep 50m
2012-09-14 05:51:24	VR2W-112619	A69-1601-6506					Deep 50m
2012-09-14 06:12:41	VR2W-112619	A69-1601-6506					Deep 50m
2012-09-14 06:17:28	VR2W-112619	A69-1601-6506					Deep 50m
2012-09-14 06:52:50	VR2W-112619	A69-1601-6506					Deep 50m
2012-09-14 07:04:30	VR2W-112619	A69-1601-6506					Deep 50m
2012-09-14 07:09:02	VR2W-112619	A69-1601-6506					Deep 50m
2012-09-14 07:16:38	VR2W-112619	A69-1601-6506					Deep 50m
2012-09-14 07:20:18	VR2W-112619	A69-1601-6506					Deep 50m
2012-09-14 07:27:39	VR2W-112619	A69-1601-6506					Deep 50m
2012-09-14 07:34:23	VR2W-112619	A69-1601-6506					Deep 50m
2012-09-14 07:55:17	VR2W-112619	A69-1601-6506					Deep 50m
2012-09-14 07:58:38	VR2W-112619	A69-1601-6506					Deep 50m
2012-09-14 20:42:47	VR2W-112619	A69-1601-6506					Deep 50m
2012-09-14 21:20:28	VR2W-112619	A69-1601-6506					Deep 50m
2012-09-14 21:51:54	VR2W-112619	A69-1601-6506					Deep 50m
2012-09-14 22:10:47	VR2W-112619	A69-1601-6506					Deep 50m
2012-09-14 22:23:09	VR2W-112619	A69-1601-6506					Deep 50m
2012-09-15 00:02:29	VR2W-112619	A69-1601-6506					Deep 50m
2012-09-15 00:06:37	VR2W-112619	A69-1601-6506					Deep 50m
2012-09-15 00:21:43	VR2W-112619	A69-1601-6506					Deep 50m
2012-09-15 00:34:25	VR2W-112619	A69-1601-6506					Deep 50m
2012-09-15 00:50:48	VR2W-112619	A69-1601-6506					Deep 50m
2012-09-15 00:54:30	VR2W-112619	A69-1601-6506					Deep 50m
2012-09-15 01:57:21	VR2W-112619	A69-1601-6506					Deep 50m
2012-09-15 03:25:13	VR2W-112619	A69-1601-6506					Deep 50m
2012-09-15 03:33:59	VR2W-112619	A69-1601-6506					Deep 50m
2012-09-15 03:55:24	VR2W-112619	A69-1601-6506					Deep 50m
2012-09-15 04:12:05	VR2W-112619	A69-1601-6506					Deep 50m
2012-09-15 04:15:53	VR2W-112619	A69-1601-6506					Deep 50m
2012-09-15 04:28:34	VR2W-112619	A69-1601-6506					Deep 50m
2012-09-15 04:47:06	VR2W-112619	A69-1601-6506					Deep 50m
2012-09-15 05:00:19	VR2W-112619	A69-1601-6506					Deep 50m
2012-09-15 05:28:49	VR2W-112619	A69-1601-6506					Deep 50m
2012-09-15 05:32:50	VR2W-112619	A69-1601-6506					Deep 50m
2012-09-15 05:51:21	VR2W-112619	A69-1601-6506					Deep 50m
2012-09-15 06:03:07	VR2W-112619	A69-1601-6506					Deep 50m
2012-09-15 06:07:19	VR2W-112619	A69-1601-6506					Deep 50m
2012-09-15 06:22:21	VR2W-112619	A69-1601-6506					Deep 50m
2012-09-15 06:39:18	VR2W-112619	A69-1601-6506					Deep 50m
2012-09-15 06:48:23	VR2W-112619	A69-1601-6506					Deep 50m
2012-09-15 07:01:29	VR2W-112619	A69-1601-6506					Deep 50m
2012-09-15 07:10:22	VR2W-112619	A69-1601-6506					Deep 50m
2012-09-15 07:31:58	VR2W-112619	A69-1601-6506					Deep 50m
2012-09-15 07:59:47	VR2W-112619	A69-1601-6506					Deep 50m
2012-09-15 20:45:52	VR2W-112619	A69-1601-6506					Deep 50m
2012-09-15 20:56:04	VR2W-112619	A69-1601-6506					Deep 50m
2012-09-15 21:08:16	VR2W-112619	A69-1601-6506					Deep 50m
2012-09-15 21:44:17	VR2W-112619	A69-1601-6506					Deep 50m
2012-09-15 21:54:02	VR2W-112619	A69-1601-6506					Deep 50m
2012-09-15 22:03:41	VR2W-112619	A69-1601-6506					Deep 50m
2012-09-15 22:20:51	VR2W-112619	A69-1601-6506					Deep 50m
2012-09-15 22:29:33	VR2W-112619	A69-1601-6506					Deep 50m
2012-09-15 22:38:24	VR2W-112619	A69-1601-6506					Deep 50m
2012-09-15 22:50:51	VR2W-112619	A69-1601-6506					Deep 50m
2012-09-15 23:07:58	VR2W-112619	A69-1601-6506					Deep 50m
2012-09-15 23:34:24	VR2W-112619	A69-1601-6506					Deep 50m
2012-09-15 23:42:36	VR2W-112619	A69-1601-6506					Deep 50m
2012-09-16 00:04:41	VR2W-112619	A69-1601-6506					Deep 50m
2012-09-16 00:08:25	VR2W-112619	A69-1601-6506					Deep 50m
2012-09-16 00:12:38	VR2W-112619	A69-1601-6506					Deep 50m
2012-09-16 00:24:31	VR2W-112619	A69-1601-6506					Deep 50m
2012-09-16 01:05:06	VR2W-112619	A69-1601-6506					Deep 50m
2012-09-16 01:28:54	VR2W-112619	A69-1601-6506					Deep 50m
2012-09-16 01:41:01	VR2W-112619	A69-1601-6506					Deep 50m
2012-09-16 01:53:30	VR2W-112619	A69-1601-6506					Deep 50m
2012-09-16 02:05:39	VR2W-112619	A69-1601-6506					Deep 50m
2012-09-16 02:30:34	VR2W-112619	A69-1601-6506					Deep 50m
2012-09-16 02:57:02	VR2W-112619	A69-1601-6506					Deep 50m
2012-09-16 03:36:20	VR2W-112619	A69-1601-6506					Deep 50m
2012-09-16 04:03:20	VR2W-112619	A69-1601-6506					Deep 50m
2012-09-16 04:14:37	VR2W-112619	A69-1601-6506					Deep 50m
2012-09-16 04:40:37	VR2W-112619	A69-1601-6506					Deep 50m
2012-09-16 04:48:13	VR2W-112619	A69-1601-6506					Deep 50m
2012-09-16 04:57:34	VR2W-112619	A69-1601-6506					Deep 50m
2012-09-16 05:28:36	VR2W-112619	A69-1601-6506					Deep 50m
2012-09-16 05:37:15	VR2W-112619	A69-1601-6506					Deep 50m
2012-09-16 06:16:18	VR2W-112619	A69-1601-6506					Deep 50m
2012-09-16 06:23:28	VR2W-112619	A69-1601-6506					Deep 50m
2012-09-16 06:38:56	VR2W-112619	A69-1601-6506					Deep 50m
2012-09-16 06:45:53	VR2W-112619	A69-1601-6506					Deep 50m
2012-09-16 06:49:46	VR2W-112619	A69-1601-6506					Deep 50m
2012-09-16 06:54:18	VR2W-112619	A69-1601-6506					Deep 50m
2012-09-16 06:58:28	VR2W-112619	A69-1601-6506					Deep 50m
2012-09-16 07:05:33	VR2W-112619	A69-1601-6506					Deep 50m
2012-09-16 07:26:32	VR2W-112619	A69-1601-6506					Deep 50m
2012-09-16 07:30:34	VR2W-112619	A69-1601-6506					Deep 50m
2012-09-16 07:40:12	VR2W-112619	A69-1601-6506					Deep 50m
2012-09-16 20:29:57	VR2W-112619	A69-1601-6506					Deep 50m
2012-09-16 20:48:37	VR2W-112619	A69-1601-6506					Deep 50m
2012-09-16 21:03:18	VR2W-112619	A69-1601-6506					Deep 50m
2012-09-16 21:11:26	VR2W-112619	A69-1601-6506					Deep 50m
2012-09-16 21:15:14	VR2W-112619	A69-1601-6506					Deep 50m
2012-09-16 21:46:18	VR2W-112619	A69-1601-6506					Deep 50m
2012-09-16 21:58:18	VR2W-112619	A69-1601-6506					Deep 50m
2012-09-16 22:32:49	VR2W-112619	A69-1601-6506					Deep 50m
2012-09-16 22:57:02	VR2W-112619	A69-1601-6506					Deep 50m
2012-09-16 23:22:03	VR2W-112618	A69-1601-6506
2012-09-16 23:45:08	VR2W-112619	A69-1601-6506					Deep 50m
2012-09-17 02:09:52	VR2W-112619	A69-1601-6506					Deep 50m
2012-09-17 02:14:41	VR2W-112619	A69-1601-6506					Deep 50m
2012-09-17 02:23:59	VR2W-112619	A69-1601-6506					Deep 50m
2012-09-17 02:48:13	VR2W-112619	A69-1601-6506					Deep 50m
2012-09-17 03:29:02	VR2W-112619	A69-1601-6506					Deep 50m
2012-09-17 03:33:20	VR2W-112619	A69-1601-6506					Deep 50m
2012-09-17 03:37:02	VR2W-112619	A69-1601-6506					Deep 50m
2012-09-17 03:41:13	VR2W-112619	A69-1601-6506					Deep 50m
2012-09-17 03:48:23	VR2W-112619	A69-1601-6506					Deep 50m
2012-09-17 03:55:59	VR2W-112619	A69-1601-6506					Deep 50m
2012-09-17 03:59:39	VR2W-112619	A69-1601-6506					Deep 50m
2012-09-17 04:03:44	VR2W-112619	A69-1601-6506					Deep 50m
2012-09-17 04:07:00	VR2W-112619	A69-1601-6506					Deep 50m
2012-09-17 04:10:20	VR2W-112619	A69-1601-6506					Deep 50m
2012-09-17 04:26:20	VR2W-112619	A69-1601-6506					Deep 50m
2012-09-17 04:36:02	VR2W-112619	A69-1601-6506					Deep 50m
2012-09-17 04:49:53	VR2W-112619	A69-1601-6506					Deep 50m
2012-09-17 05:11:49	VR2W-112619	A69-1601-6506					Deep 50m
2012-09-17 05:25:29	VR2W-112619	A69-1601-6506					Deep 50m
2012-09-17 05:57:44	VR2W-112619	A69-1601-6506					Deep 50m
2012-09-17 06:01:14	VR2W-112619	A69-1601-6506					Deep 50m
2012-09-17 06:13:00	VR2W-112619	A69-1601-6506					Deep 50m
2012-09-17 06:17:12	VR2W-112619	A69-1601-6506					Deep 50m
2012-09-17 06:24:24	VR2W-112619	A69-1601-6506					Deep 50m
2012-09-17 06:32:10	VR2W-112619	A69-1601-6506					Deep 50m
2012-09-17 06:36:01	VR2W-112619	A69-1601-6506					Deep 50m
2012-09-17 06:40:30	VR2W-112619	A69-1601-6506					Deep 50m
2012-09-17 06:57:48	VR2W-112619	A69-1601-6506					Deep 50m
2012-09-17 07:01:21	VR2W-112619	A69-1601-6506					Deep 50m
2012-09-17 07:05:13	VR2W-112619	A69-1601-6506					Deep 50m
2012-09-17 07:13:54	VR2W-112619	A69-1601-6506					Deep 50m
2012-09-17 07:38:25	VR2W-112619	A69-1601-6506					Deep 50m
2012-09-17 07:45:54	VR2W-112619	A69-1601-6506					Deep 50m
2012-09-17 08:05:51	VR2W-112619	A69-1601-6506					Deep 50m
2012-09-17 20:21:22	VR2W-112619	A69-1601-6506					Deep 50m
2012-09-17 20:31:32	VR2W-112619	A69-1601-6506					Deep 50m
2012-09-17 20:47:17	VR2W-112619	A69-1601-6506					Deep 50m
2012-09-17 20:50:32	VR2W-112619	A69-1601-6506					Deep 50m
2012-09-17 21:11:51	VR2W-112619	A69-1601-6506					Deep 50m
2012-09-17 21:15:23	VR2W-112619	A69-1601-6506					Deep 50m
2012-09-17 21:37:58	VR2W-112619	A69-1601-6506					Deep 50m
2012-09-17 22:40:07	VR2W-112619	A69-1601-6506					Deep 50m
2012-09-17 22:44:16	VR2W-112619	A69-1601-6506					Deep 50m
2012-09-17 23:03:40	VR2W-112619	A69-1601-6506					Deep 50m
2012-09-17 23:10:24	VR2W-112619	A69-1601-6506					Deep 50m
2012-09-17 23:22:42	VR2W-112619	A69-1601-6506					Deep 50m
2012-09-17 23:51:34	VR2W-112619	A69-1601-6506					Deep 50m
2012-09-18 00:06:46	VR2W-112619	A69-1601-6506					Deep 50m
2012-09-18 00:24:39	VR2W-112619	A69-1601-6506					Deep 50m
2012-09-18 00:34:03	VR2W-112619	A69-1601-6506					Deep 50m
2012-09-18 01:40:36	VR2W-112619	A69-1601-6506					Deep 50m
2012-09-18 02:00:58	VR2W-112619	A69-1601-6506					Deep 50m
2012-09-18 02:08:31	VR2W-112619	A69-1601-6506					Deep 50m
2012-09-18 02:13:13	VR2W-112619	A69-1601-6506					Deep 50m
2012-09-18 02:28:32	VR2W-112619	A69-1601-6506					Deep 50m
2012-09-18 02:32:07	VR2W-112619	A69-1601-6506					Deep 50m
2012-09-18 02:44:49	VR2W-112618	A69-1601-6506
2012-09-18 03:23:17	VR2W-112619	A69-1601-6506					Deep 50m
2012-09-18 03:36:40	VR2W-112619	A69-1601-6506					Deep 50m
2012-09-18 04:20:21	VR2W-112619	A69-1601-6506					Deep 50m
2012-09-18 04:34:42	VR2W-112619	A69-1601-6506					Deep 50m
2012-09-18 05:03:41	VR2W-112619	A69-1601-6506					Deep 50m
2012-09-18 05:15:36	VR2W-112619	A69-1601-6506					Deep 50m
2012-09-18 05:25:13	VR2W-112619	A69-1601-6506					Deep 50m
2012-09-18 05:50:55	VR2W-112619	A69-1601-6506					Deep 50m
2012-09-18 06:03:16	VR2W-112619	A69-1601-6506					Deep 50m
2012-09-18 06:06:55	VR2W-112619	A69-1601-6506					Deep 50m
2012-09-18 06:14:16	VR2W-112619	A69-1601-6506					Deep 50m
2012-09-18 06:56:21	VR2W-112619	A69-1601-6506					Deep 50m
2012-09-18 07:01:13	VR2W-112619	A69-1601-6506					Deep 50m
2012-09-18 07:06:05	VR2W-112619	A69-1601-6506					Deep 50m
2012-09-18 07:15:43	VR2W-112619	A69-1601-6506					Deep 50m
2012-09-18 07:28:54	VR2W-112619	A69-1601-6506					Deep 50m
2012-09-18 07:47:46	VR2W-112619	A69-1601-6506					Deep 50m
2012-09-18 07:59:00	VR2W-112619	A69-1601-6506					Deep 50m
2012-09-18 08:17:31	VR2W-112619	A69-1601-6506					Deep 50m
2012-09-18 20:43:35	VR2W-112619	A69-1601-6506					Deep 50m
2012-09-18 20:53:49	VR2W-112619	A69-1601-6506					Deep 50m
2012-09-18 21:16:39	VR2W-112619	A69-1601-6506					Deep 50m
2012-09-18 21:20:40	VR2W-112619	A69-1601-6506					Deep 50m
2012-09-18 21:56:50	VR2W-112619	A69-1601-6506					Deep 50m
2012-09-18 22:00:18	VR2W-112619	A69-1601-6506					Deep 50m
2012-09-18 22:08:10	VR2W-112619	A69-1601-6506					Deep 50m
2012-09-18 22:11:36	VR2W-112619	A69-1601-6506					Deep 50m
2012-09-18 22:19:20	VR2W-112619	A69-1601-6506					Deep 50m
2012-09-18 22:39:36	VR2W-112619	A69-1601-6506					Deep 50m
2012-09-18 23:03:05	VR2W-112619	A69-1601-6506					Deep 50m
2012-09-18 23:39:30	VR2W-112618	A69-1601-6506
2012-09-18 23:56:28	VR2W-112619	A69-1601-6506					Deep 50m
2012-09-19 01:13:52	VR2W-112619	A69-1601-6506					Deep 50m
2012-09-19 01:47:37	VR2W-112619	A69-1601-6506					Deep 50m
2012-09-19 03:06:01	VR2W-112618	A69-1601-6506
2012-09-19 03:38:21	VR2W-112619	A69-1601-6506					Deep 50m
2012-09-19 04:00:03	VR2W-112618	A69-1601-6506
2012-09-19 04:36:39	VR2W-112618	A69-1601-6506
2012-09-19 05:06:40	VR2W-112619	A69-1601-6506					Deep 50m
2012-09-19 05:20:34	VR2W-112619	A69-1601-6506					Deep 50m
2012-09-19 05:24:14	VR2W-112618	A69-1601-6506
2012-09-19 05:33:52	VR2W-112619	A69-1601-6506					Deep 50m
2012-09-19 05:45:53	VR2W-112619	A69-1601-6506					Deep 50m
2012-09-19 05:49:09	VR2W-112619	A69-1601-6506					Deep 50m
2012-09-19 05:59:28	VR2W-112619	A69-1601-6506					Deep 50m
2012-09-19 06:12:30	VR2W-112619	A69-1601-6506					Deep 50m
2012-09-19 06:16:28	VR2W-112619	A69-1601-6506					Deep 50m
2012-09-19 06:59:36	VR2W-112619	A69-1601-6506					Deep 50m
2012-09-19 07:17:23	VR2W-112619	A69-1601-6506					Deep 50m
2012-09-19 07:21:16	VR2W-112619	A69-1601-6506					Deep 50m
2012-09-19 08:01:30	VR2W-112619	A69-1601-6506					Deep 50m
2012-09-19 20:19:55	VR2W-112619	A69-1601-6506					Deep 50m
2012-09-19 20:31:21	VR2W-112619	A69-1601-6506					Deep 50m
2012-09-19 20:39:29	VR2W-112619	A69-1601-6506					Deep 50m
2012-09-19 20:47:43	VR2W-112619	A69-1601-6506					Deep 50m
2012-09-19 21:04:08	VR2W-112619	A69-1601-6506					Deep 50m
2012-09-19 21:35:52	VR2W-112619	A69-1601-6506					Deep 50m
2012-09-19 22:17:37	VR2W-112619	A69-1601-6506					Deep 50m
2012-09-19 22:30:05	VR2W-112619	A69-1601-6506					Deep 50m
2012-09-19 22:43:30	VR2W-112618	A69-1601-6506
2012-09-19 22:53:08	VR2W-112619	A69-1601-6506					Deep 50m
2012-09-19 23:24:46	VR2W-112619	A69-1601-6506					Deep 50m
2012-09-19 23:28:10	VR2W-112619	A69-1601-6506					Deep 50m
2012-09-19 23:44:55	VR2W-112619	A69-1601-6506					Deep 50m
2012-09-20 00:08:19	VR2W-112619	A69-1601-6506					Deep 50m
2012-09-20 00:22:19	VR2W-112619	A69-1601-6506					Deep 50m
2012-09-20 00:26:27	VR2W-112619	A69-1601-6506					Deep 50m
2012-09-20 00:33:17	VR2W-112619	A69-1601-6506					Deep 50m
2012-09-20 01:11:54	VR2W-112618	A69-1601-6506
2012-09-20 01:29:34	VR2W-112619	A69-1601-6506					Deep 50m
2012-09-20 01:51:31	VR2W-112619	A69-1601-6506					Deep 50m
2012-09-20 01:55:25	VR2W-112619	A69-1601-6506					Deep 50m
2012-09-20 02:16:30	VR2W-112619	A69-1601-6506					Deep 50m
2012-09-20 03:05:45	VR2W-112619	A69-1601-6506					Deep 50m
2012-09-20 03:36:58	VR2W-112619	A69-1601-6506					Deep 50m
2012-09-20 03:40:44	VR2W-112619	A69-1601-6506					Deep 50m
2012-09-20 03:45:02	VR2W-112619	A69-1601-6506					Deep 50m
2012-09-20 03:48:45	VR2W-112619	A69-1601-6506					Deep 50m
2012-09-20 04:12:36	VR2W-112619	A69-1601-6506					Deep 50m
2012-09-20 04:20:24	VR2W-112619	A69-1601-6506					Deep 50m
2012-09-20 04:35:05	VR2W-112619	A69-1601-6506					Deep 50m
2012-09-20 05:09:56	VR2W-112619	A69-1601-6506					Deep 50m
2012-09-20 05:39:09	VR2W-112619	A69-1601-6506					Deep 50m
2012-09-20 06:07:47	VR2W-112618	A69-1601-6506
2012-09-20 06:32:33	VR2W-112619	A69-1601-6506					Deep 50m
2012-09-20 07:53:16	VR2W-112619	A69-1601-6506					Deep 50m
2012-09-20 20:26:17	VR2W-112619	A69-1601-6506					Deep 50m
2012-09-20 20:35:04	VR2W-112619	A69-1601-6506					Deep 50m
2012-09-20 20:57:54	VR2W-112619	A69-1601-6506					Deep 50m
2012-09-20 21:16:35	VR2W-112619	A69-1601-6506					Deep 50m
2012-09-20 21:36:54	VR2W-112619	A69-1601-6506					Deep 50m
2012-09-20 21:44:55	VR2W-112619	A69-1601-6506					Deep 50m
2012-09-20 21:57:20	VR2W-112619	A69-1601-6506					Deep 50m
2012-09-20 22:02:03	VR2W-112619	A69-1601-6506					Deep 50m
2012-09-20 22:06:33	VR2W-112619	A69-1601-6506					Deep 50m
2012-09-20 22:17:27	VR2W-112619	A69-1601-6506					Deep 50m
2012-09-20 22:35:21	VR2W-112619	A69-1601-6506					Deep 50m
2012-09-20 22:39:07	VR2W-112619	A69-1601-6506					Deep 50m
2012-09-20 22:51:15	VR2W-112619	A69-1601-6506					Deep 50m
2012-09-20 22:58:16	VR2W-112619	A69-1601-6506					Deep 50m
2012-09-21 00:07:06	VR2W-112619	A69-1601-6506					Deep 50m
2012-09-21 00:19:36	VR2W-112619	A69-1601-6506					Deep 50m
2012-09-21 00:26:58	VR2W-112619	A69-1601-6506					Deep 50m
2012-09-21 00:30:16	VR2W-112619	A69-1601-6506					Deep 50m
2012-09-21 00:33:39	VR2W-112619	A69-1601-6506					Deep 50m
2012-09-21 01:14:58	VR2W-112619	A69-1601-6506					Deep 50m
2012-09-21 01:19:14	VR2W-112619	A69-1601-6506					Deep 50m
2012-09-21 01:26:53	VR2W-112619	A69-1601-6506					Deep 50m
2012-09-21 01:31:42	VR2W-112619	A69-1601-6506					Deep 50m
2012-09-21 02:00:58	VR2W-112619	A69-1601-6506					Deep 50m
2012-09-21 03:10:19	VR2W-112619	A69-1601-6506					Deep 50m
2012-09-21 04:44:38	VR2W-112619	A69-1601-6506					Deep 50m
2012-09-21 05:05:44	VR2W-112619	A69-1601-6506					Deep 50m
2012-09-21 05:53:56	VR2W-112619	A69-1601-6506					Deep 50m
2012-09-21 06:23:41	VR2W-112619	A69-1601-6506					Deep 50m
2012-09-21 07:21:31	VR2W-112619	A69-1601-6506					Deep 50m
2012-09-21 07:37:57	VR2W-112619	A69-1601-6506					Deep 50m
2012-09-21 08:16:57	VR2W-112619	A69-1601-6506					Deep 50m
2012-09-21 20:19:22	VR2W-112619	A69-1601-6506					Deep 50m
2012-09-21 21:19:33	VR2W-112619	A69-1601-6506					Deep 50m
2012-09-21 21:44:16	VR2W-112619	A69-1601-6506					Deep 50m
2012-09-21 22:05:39	VR2W-112619	A69-1601-6506					Deep 50m
2012-09-21 22:20:43	VR2W-112619	A69-1601-6506					Deep 50m
2012-09-21 22:24:02	VR2W-112619	A69-1601-6506					Deep 50m
2012-09-21 22:34:51	VR2W-112619	A69-1601-6506					Deep 50m
2012-09-21 22:39:22	VR2W-112619	A69-1601-6506					Deep 50m
2012-09-21 22:50:27	VR2W-112619	A69-1601-6506					Deep 50m
2012-09-21 23:02:56	VR2W-112619	A69-1601-6506					Deep 50m
2012-09-21 23:06:17	VR2W-112619	A69-1601-6506					Deep 50m
2012-09-21 23:09:46	VR2W-112619	A69-1601-6506					Deep 50m
2012-09-22 00:00:21	VR2W-112619	A69-1601-6506					Deep 50m
2012-09-22 01:03:54	VR2W-112619	A69-1601-6506					Deep 50m
2012-09-22 01:41:50	VR2W-112619	A69-1601-6506					Deep 50m
2012-09-22 01:46:32	VR2W-112619	A69-1601-6506					Deep 50m
2012-09-22 01:51:04	VR2W-112619	A69-1601-6506					Deep 50m
2012-09-22 01:58:39	VR2W-112619	A69-1601-6506					Deep 50m
2012-09-22 02:38:36	VR2W-112619	A69-1601-6506					Deep 50m
2012-09-22 03:49:10	VR2W-112619	A69-1601-6506					Deep 50m
2012-09-22 04:05:49	VR2W-112619	A69-1601-6506					Deep 50m
2012-09-22 04:44:24	VR2W-112619	A69-1601-6506					Deep 50m
2012-09-22 05:00:11	VR2W-112619	A69-1601-6506					Deep 50m
2012-09-22 05:09:31	VR2W-112619	A69-1601-6506					Deep 50m
2012-09-22 06:40:55	VR2W-112619	A69-1601-6506					Deep 50m
2012-09-22 06:45:41	VR2W-112619	A69-1601-6506					Deep 50m
2012-09-22 07:54:57	VR2W-112619	A69-1601-6506					Deep 50m
2012-09-22 20:39:31	VR2W-112619	A69-1601-6506					Deep 50m
2012-09-22 20:56:44	VR2W-112619	A69-1601-6506					Deep 50m
2012-09-22 21:52:04	VR2W-112617	A69-1601-6506
2012-09-22 22:03:24	VR2W-112619	A69-1601-6506					Deep 50m
2012-09-22 22:22:28	VR2W-112619	A69-1601-6506					Deep 50m
2012-09-22 22:44:00	VR2W-112619	A69-1601-6506					Deep 50m
2012-09-23 00:33:58	VR2W-112619	A69-1601-6506					Deep 50m
2012-09-23 00:42:06	VR2W-112619	A69-1601-6506					Deep 50m
2012-09-23 01:15:56	VR2W-112619	A69-1601-6506					Deep 50m
2012-09-23 01:24:50	VR2W-112619	A69-1601-6506					Deep 50m
2012-09-23 01:29:40	VR2W-112619	A69-1601-6506					Deep 50m
2012-09-23 03:39:35	VR2W-112619	A69-1601-6506					Deep 50m
2012-09-23 04:09:28	VR2W-112619	A69-1601-6506					Deep 50m
2012-09-23 04:21:47	VR2W-112619	A69-1601-6506					Deep 50m
2012-09-23 04:26:21	VR2W-112619	A69-1601-6506					Deep 50m
2012-09-23 04:30:36	VR2W-112619	A69-1601-6506					Deep 50m
2012-09-23 04:34:12	VR2W-112619	A69-1601-6506					Deep 50m
2012-09-23 04:51:26	VR2W-112619	A69-1601-6506					Deep 50m
2012-09-23 04:54:44	VR2W-112619	A69-1601-6506					Deep 50m
2012-09-23 05:13:32	VR2W-112619	A69-1601-6506					Deep 50m
2012-09-23 05:17:54	VR2W-112619	A69-1601-6506					Deep 50m
2012-09-23 05:34:56	VR2W-112619	A69-1601-6506					Deep 50m
2012-09-23 05:39:34	VR2W-112619	A69-1601-6506					Deep 50m
2012-09-23 05:47:45	VR2W-112619	A69-1601-6506					Deep 50m
2012-09-23 06:06:01	VR2W-112617	A69-1601-6506
2012-09-23 06:49:31	VR2W-112619	A69-1601-6506					Deep 50m
2012-09-23 07:07:17	VR2W-112619	A69-1601-6506					Deep 50m
2012-09-23 07:23:07	VR2W-112619	A69-1601-6506					Deep 50m
2012-09-23 08:10:11	VR2W-112619	A69-1601-6506					Deep 50m
2012-09-23 08:14:00	VR2W-112619	A69-1601-6506					Deep 50m
2012-09-23 20:13:44	VR2W-112619	A69-1601-6506					Deep 50m
2012-09-23 21:18:23	VR2W-112619	A69-1601-6506					Deep 50m
2012-09-23 23:11:59	VR2W-112619	A69-1601-6506					Deep 50m
2012-09-23 23:47:03	VR2W-112619	A69-1601-6506					Deep 50m
2012-09-24 00:02:20	VR2W-112619	A69-1601-6506					Deep 50m
2012-09-24 00:10:03	VR2W-112619	A69-1601-6506					Deep 50m
2012-09-24 00:29:49	VR2W-112619	A69-1601-6506					Deep 50m
2012-09-24 01:03:17	VR2W-112619	A69-1601-6506					Deep 50m
2012-09-24 01:14:40	VR2W-112619	A69-1601-6506					Deep 50m
2012-09-24 01:18:10	VR2W-112619	A69-1601-6506					Deep 50m
2012-09-24 01:26:17	VR2W-112619	A69-1601-6506					Deep 50m
2012-09-24 01:30:03	VR2W-112619	A69-1601-6506					Deep 50m
2012-09-24 01:34:20	VR2W-112619	A69-1601-6506					Deep 50m
2012-09-24 01:56:54	VR2W-112619	A69-1601-6506					Deep 50m
2012-09-24 04:02:09	VR2W-112619	A69-1601-6506					Deep 50m
2012-09-24 04:05:48	VR2W-112619	A69-1601-6506					Deep 50m
2012-09-24 04:23:27	VR2W-112619	A69-1601-6506					Deep 50m
2012-09-24 04:27:23	VR2W-112619	A69-1601-6506					Deep 50m
2012-09-24 04:32:00	VR2W-112619	A69-1601-6506					Deep 50m
2012-09-24 04:48:29	VR2W-112619	A69-1601-6506					Deep 50m
2012-09-24 04:53:05	VR2W-112619	A69-1601-6506					Deep 50m
2012-09-24 04:57:22	VR2W-112619	A69-1601-6506					Deep 50m
2012-09-24 05:12:17	VR2W-112619	A69-1601-6506					Deep 50m
2012-09-24 05:16:18	VR2W-112619	A69-1601-6506					Deep 50m
2012-09-24 05:21:06	VR2W-112619	A69-1601-6506					Deep 50m
2012-09-24 05:34:22	VR2W-112618	A69-1601-6506
2012-09-24 06:22:25	VR2W-112619	A69-1601-6506					Deep 50m
2012-09-24 06:26:41	VR2W-112619	A69-1601-6506					Deep 50m
2012-09-24 07:07:33	VR2W-112619	A69-1601-6506					Deep 50m
2012-09-24 07:46:37	VR2W-112619	A69-1601-6506					Deep 50m
2012-09-24 22:04:50	VR2W-112619	A69-1601-6506					Deep 50m
2012-09-24 22:33:14	VR2W-112619	A69-1601-6506					Deep 50m
2012-09-24 23:31:04	VR2W-112619	A69-1601-6506					Deep 50m
2012-09-24 23:39:28	VR2W-112619	A69-1601-6506					Deep 50m
2012-09-25 00:37:12	VR2W-112619	A69-1601-6506					Deep 50m
2012-09-25 01:06:24	VR2W-112619	A69-1601-6506					Deep 50m
2012-09-25 01:34:04	VR2W-112619	A69-1601-6506					Deep 50m
2012-09-25 01:50:55	VR2W-112619	A69-1601-6506					Deep 50m
2012-09-25 02:18:08	VR2W-112619	A69-1601-6506					Deep 50m
2012-09-25 02:38:00	VR2W-112619	A69-1601-6506					Deep 50m
2012-09-25 03:25:37	VR2W-112619	A69-1601-6506					Deep 50m
2012-09-25 04:13:42	VR2W-112619	A69-1601-6506					Deep 50m
2012-09-25 04:44:25	VR2W-112619	A69-1601-6506					Deep 50m
2012-09-25 05:15:54	VR2W-112619	A69-1601-6506					Deep 50m
2012-09-25 05:20:43	VR2W-112619	A69-1601-6506					Deep 50m
2012-09-25 05:25:09	VR2W-112618	A69-1601-6506
2012-09-25 06:22:00	VR2W-112619	A69-1601-6506					Deep 50m
2012-09-25 06:37:13	VR2W-112619	A69-1601-6506					Deep 50m
2012-09-25 06:43:44	VR2W-112619	A69-1601-6506					Deep 50m
2012-09-25 07:14:59	VR2W-112619	A69-1601-6506					Deep 50m
2012-09-25 17:37:52	VR2W-112619	A69-1601-6506					Deep 50m
2012-09-25 22:45:17	VR2W-112619	A69-1601-6506					Deep 50m
2012-09-25 22:57:56	VR2W-112618	A69-1601-6506
2012-09-25 23:41:44	VR2W-112619	A69-1601-6506					Deep 50m
2012-09-25 23:49:19	VR2W-112619	A69-1601-6506					Deep 50m
2012-09-26 02:02:25	VR2W-112619	A69-1601-6506					Deep 50m
2012-09-26 02:43:22	VR2W-112619	A69-1601-6506					Deep 50m
2012-09-26 02:58:36	VR2W-112619	A69-1601-6506					Deep 50m
2012-09-26 03:06:48	VR2W-112619	A69-1601-6506					Deep 50m
2012-09-26 03:37:37	VR2W-112619	A69-1601-6506					Deep 50m
2012-09-26 03:41:57	VR2W-112619	A69-1601-6506					Deep 50m
2012-09-26 03:45:45	VR2W-112619	A69-1601-6506					Deep 50m
2012-09-26 04:07:10	VR2W-112619	A69-1601-6506					Deep 50m
2012-09-26 04:28:38	VR2W-112619	A69-1601-6506					Deep 50m
2012-09-26 06:10:33	VR2W-112619	A69-1601-6506					Deep 50m
2012-09-26 06:19:32	VR2W-112619	A69-1601-6506					Deep 50m
2012-09-26 06:31:44	VR2W-112619	A69-1601-6506					Deep 50m
2012-09-26 06:49:34	VR2W-112619	A69-1601-6506					Deep 50m
2012-09-26 07:06:23	VR2W-112619	A69-1601-6506					Deep 50m
2012-09-26 07:09:54	VR2W-112619	A69-1601-6506					Deep 50m
2012-09-26 20:32:50	VR2W-112619	A69-1601-6506					Deep 50m
2012-09-26 22:26:42	VR2W-112619	A69-1601-6506					Deep 50m
2012-09-26 22:58:57	VR2W-112619	A69-1601-6506					Deep 50m
2012-09-26 23:06:56	VR2W-112619	A69-1601-6506					Deep 50m
2012-09-27 02:01:19	VR2W-112619	A69-1601-6506					Deep 50m
2012-09-27 02:06:06	VR2W-112619	A69-1601-6506					Deep 50m
2012-09-27 02:47:27	VR2W-112619	A69-1601-6506					Deep 50m
2012-09-27 03:56:53	VR2W-112619	A69-1601-6506					Deep 50m
2012-09-27 06:42:00	VR2W-112619	A69-1601-6506					Deep 50m
2012-09-27 07:00:37	VR2W-112619	A69-1601-6506					Deep 50m
2012-09-27 07:08:18	VR2W-112619	A69-1601-6506					Deep 50m
2012-09-27 07:13:12	VR2W-112619	A69-1601-6506					Deep 50m
2012-09-27 08:06:22	VR2W-112619	A69-1601-6506					Deep 50m
2012-09-27 20:09:12	VR2W-112619	A69-1601-6506					Deep 50m
2012-09-27 20:13:35	VR2W-112619	A69-1601-6506					Deep 50m
2012-09-27 20:58:17	VR2W-112619	A69-1601-6506					Deep 50m
2012-09-27 22:41:17	VR2W-112619	A69-1601-6506					Deep 50m
2012-09-28 02:52:38	VR2W-112619	A69-1601-6506					Deep 50m
2012-09-28 03:00:03	VR2W-112619	A69-1601-6506					Deep 50m
2012-09-28 03:30:32	VR2W-112619	A69-1601-6506					Deep 50m
2012-09-28 06:36:23	VR2W-112619	A69-1601-6506					Deep 50m
2012-09-28 07:10:28	VR2W-112619	A69-1601-6506					Deep 50m
2012-09-28 20:27:25	VR2W-112619	A69-1601-6506					Deep 50m
2012-09-28 20:47:54	VR2W-112619	A69-1601-6506					Deep 50m
2012-09-28 21:04:08	VR2W-112619	A69-1601-6506					Deep 50m
2012-09-28 21:16:44	VR2W-112619	A69-1601-6506					Deep 50m
2012-09-28 21:50:17	VR2W-112619	A69-1601-6506					Deep 50m
2012-09-28 21:58:55	VR2W-112618	A69-1601-6506
2012-09-29 00:12:27	VR2W-112619	A69-1601-6506					Deep 50m
2012-09-29 04:58:45	VR2W-112619	A69-1601-6506					Deep 50m
2012-09-29 05:33:44	VR2W-112619	A69-1601-6506					Deep 50m
2012-09-29 07:08:43	VR2W-112619	A69-1601-6506					Deep 50m
2012-09-29 08:02:27	VR2W-112619	A69-1601-6506					Deep 50m
2012-09-29 08:06:36	VR2W-112619	A69-1601-6506					Deep 50m
2012-09-29 20:04:12	VR2W-112619	A69-1601-6506					Deep 50m
2012-09-29 20:36:00	VR2W-112619	A69-1601-6506					Deep 50m
2012-09-29 21:17:51	VR2W-112619	A69-1601-6506					Deep 50m
2012-09-30 00:03:48	VR2W-112618	A69-1601-6506
2012-09-30 01:49:27	VR2W-112618	A69-1601-6506
2012-09-30 02:28:56	VR2W-112619	A69-1601-6506					Deep 50m
2012-09-30 04:17:32	VR2W-112619	A69-1601-6506					Deep 50m
2012-09-30 04:40:11	VR2W-112619	A69-1601-6506					Deep 50m
2012-09-30 05:24:26	VR2W-112619	A69-1601-6506					Deep 50m
2012-09-30 06:42:07	VR2W-112618	A69-1601-6506
2012-09-30 20:26:55	VR2W-112619	A69-1601-6506					Deep 50m
2012-09-30 21:03:18	VR2W-112619	A69-1601-6506					Deep 50m
2012-09-30 21:48:39	VR2W-112619	A69-1601-6506					Deep 50m
2012-09-30 22:20:57	VR2W-112619	A69-1601-6506					Deep 50m
2012-10-01 00:56:19	VR2W-112619	A69-1601-6506					Deep 50m
2012-10-01 01:21:28	VR2W-112619	A69-1601-6506					Deep 50m
2012-10-01 02:21:36	VR2W-112619	A69-1601-6506					Deep 50m
2012-10-01 03:04:37	VR2W-112619	A69-1601-6506					Deep 50m
2012-10-01 03:11:24	VR2W-112619	A69-1601-6506					Deep 50m
2012-10-01 03:18:50	VR2W-112618	A69-1601-6506
2012-10-01 03:25:51	VR2W-112619	A69-1601-6506					Deep 50m
2012-10-01 03:50:58	VR2W-112619	A69-1601-6506					Deep 50m
2012-10-01 06:44:18	VR2W-112618	A69-1601-6506
2012-10-01 07:16:26	VR2W-112619	A69-1601-6506					Deep 50m
2012-10-01 20:35:25	VR2W-112619	A69-1601-6506					Deep 50m
2012-10-01 21:16:28	VR2W-112619	A69-1601-6506					Deep 50m
2012-10-02 00:26:05	VR2W-112619	A69-1601-6506					Deep 50m
2012-10-02 00:35:33	VR2W-112618	A69-1601-6506
2012-10-02 04:15:46	VR2W-112619	A69-1601-6506					Deep 50m
2012-10-02 20:11:01	VR2W-112619	A69-1601-6506					Deep 50m
2012-10-02 22:24:44	VR2W-112619	A69-1601-6506					Deep 50m
2012-10-02 23:32:05	VR2W-112619	A69-1601-6506					Deep 50m
2012-10-03 00:47:26	VR2W-112619	A69-1601-6506					Deep 50m
2012-10-03 01:09:31	VR2W-112619	A69-1601-6506					Deep 50m
2012-10-03 03:10:26	VR2W-112619	A69-1601-6506					Deep 50m
2012-10-03 03:23:09	VR2W-112619	A69-1601-6506					Deep 50m
2012-10-03 06:27:09	VR2W-112619	A69-1601-6506					Deep 50m
2012-10-04 01:43:40	VR2W-112619	A69-1601-6506					Deep 50m
2012-10-04 02:04:02	VR2W-112619	A69-1601-6506					Deep 50m
2012-10-04 20:41:23	VR2W-112619	A69-1601-6506					Deep 50m
2012-10-04 22:20:01	VR2W-112619	A69-1601-6506					Deep 50m
2012-10-05 01:05:37	VR2W-112619	A69-1601-6506					Deep 50m
2012-10-05 03:50:37	VR2W-112619	A69-1601-6506					Deep 50m
2012-10-05 04:24:41	VR2W-112619	A69-1601-6506					Deep 50m
2012-10-05 05:29:54	VR2W-112619	A69-1601-6506					Deep 50m
2012-10-05 06:42:46	VR2W-112619	A69-1601-6506					Deep 50m
2012-10-05 21:23:12	VR2W-112619	A69-1601-6506					Deep 50m
2012-10-05 22:02:34	VR2W-112619	A69-1601-6506					Deep 50m
2012-10-05 22:58:46	VR2W-112619	A69-1601-6506					Deep 50m
2012-10-05 23:34:01	VR2W-112619	A69-1601-6506					Deep 50m
2012-10-05 23:49:28	VR2W-112619	A69-1601-6506					Deep 50m
2012-10-06 06:04:00	VR2W-112619	A69-1601-6506					Deep 50m
2012-10-06 06:39:29	VR2W-112619	A69-1601-6506					Deep 50m
2012-10-06 06:43:54	VR2W-112619	A69-1601-6506					Deep 50m
2012-10-06 07:12:49	VR2W-112619	A69-1601-6506					Deep 50m
2012-10-07 02:46:47	VR2W-112619	A69-1601-6506					Deep 50m
2012-10-08 06:48:36	VR2W-112619	A69-1601-6506					Deep 50m
2012-10-08 22:03:21	VR2W-112619	A69-1601-6506					Deep 50m
2012-10-09 05:39:49	VR2W-112618	A69-1601-6506
2012-10-10 06:59:32	VR2W-112618	A69-1601-6506
2012-10-10 21:33:14	VR2W-112619	A69-1601-6506					Deep 50m
2012-10-12 05:03:45	VR2W-112619	A69-1601-6506					Deep 50m
2012-10-15 02:15:01	VR2W-112619	A69-1601-6506					Deep 50m
2012-10-16 02:30:03	VR2W-112619	A69-1601-6506					Deep 50m
2012-10-19 20:11:39	VR2W-112619	A69-1601-6506					Deep 50m
2012-10-19 21:47:44	VR2W-112619	A69-1601-6506					Deep 50m
2012-10-20 03:33:46	VR2W-112618	A69-1601-6506
2012-10-20 04:53:23	VR2W-112619	A69-1601-6506					Deep 50m
2012-10-21 00:00:02	VR2W-112619	A69-1601-6506					Deep 50m
2012-10-21 22:29:59	VR2W-112619	A69-1601-6506					Deep 50m
2012-10-23 23:24:13	VR2W-112619	A69-1601-6506					Deep 50m
2012-10-24 01:16:45	VR2W-112619	A69-1601-6506					Deep 50m
2012-10-24 01:20:30	VR2W-112619	A69-1601-6506					Deep 50m
2012-10-24 06:00:26	VR2W-112619	A69-1601-6506					Deep 50m
2012-10-24 06:05:09	VR2W-112619	A69-1601-6506					Deep 50m
2012-10-25 20:42:47	VR2W-112619	A69-1601-6506					Deep 50m
2012-10-26 20:32:03	VR2W-112619	A69-1601-6506					Deep 50m
2012-10-27 01:42:18	VR2W-112619	A69-1601-6506					Deep 50m
2012-10-29 06:53:01	VR2W-112618	A69-1601-6506
2012-10-31 20:31:37	VR2W-112619	A69-1601-6506					Deep 50m
2012-11-01 04:02:17	VR2W-112619	A69-1601-6506					Deep 50m
2012-11-01 20:02:44	VR2W-112619	A69-1601-6506					Deep 50m
2012-11-05 20:52:44	VR2W-112619	A69-1601-6506					Deep 50m
2012-11-06 06:58:11	VR2W-112619	A69-1601-6506					Deep 50m
2012-11-06 22:09:12	VR2W-112619	A69-1601-6506					Deep 50m
2012-11-06 23:01:19	VR2W-112619	A69-1601-6506					Deep 50m
2012-11-09 23:34:47	VR2W-112619	A69-1601-6506					Deep 50m
2012-11-10 02:14:40	VR2W-112619	A69-1601-6506					Deep 50m
2012-11-12 00:50:18	VR2W-112619	A69-1601-6506					Deep 50m
2012-11-13 02:02:45	VR2W-112619	A69-1601-6506					Deep 50m
2012-11-13 03:36:43	VR2W-112619	A69-1601-6506					Deep 50m
2012-11-13 21:18:24	VR2W-112619	A69-1601-6506					Deep 50m
