# Supplementary material for: Simulated Macro-Algal Outbreak Triggers a Large-Scale Response on Coral Reefs
Source: PLoS One. 2015 Jul 14;10(7):e0132895. doi: 10.1371/journal.pone.0132895 (PMC4501832; doi:10.1371/journal.pone.0132895)
Supplement: S1 Dataset — Data has been separated into three sub-folders; video data, visual transect data and individual fishes’ acoustic detection data. (ZIP) [file pone.0132895.s001.zip › Raw Data/Spatial/Siganid/6507MSC.csv]

Date and Time (UTC)	Receiver	Transmitter	Transmitter Name	Transmitter Serial	Sensor Value	Sensor Unit	Station Name	Latitude	Longitude
2012-09-10 00:17:32	VR2W-112619	A69-1601-6507					Deep 50m
2012-09-10 00:20:48	VR2W-112619	A69-1601-6507					Deep 50m
2012-09-10 00:24:07	VR2W-112619	A69-1601-6507					Deep 50m
2012-09-10 00:31:05	VR2W-112619	A69-1601-6507					Deep 50m
2012-09-10 00:35:00	VR2W-112619	A69-1601-6507					Deep 50m
2012-09-10 00:59:40	VR2W-112619	A69-1601-6507					Deep 50m
2012-09-10 01:06:09	VR2W-112619	A69-1601-6507					Deep 50m
2012-09-10 01:16:11	VR2W-112619	A69-1601-6507					Deep 50m
2012-09-10 01:19:49	VR2W-112619	A69-1601-6507					Deep 50m
2012-09-10 01:33:24	VR2W-112619	A69-1601-6507					Deep 50m
2012-09-10 01:42:18	VR2W-112619	A69-1601-6507					Deep 50m
2012-09-10 01:50:15	VR2W-112619	A69-1601-6507					Deep 50m
2012-09-10 01:53:49	VR2W-112619	A69-1601-6507					Deep 50m
2012-09-10 02:06:26	VR2W-112619	A69-1601-6507					Deep 50m
2012-09-10 02:09:55	VR2W-112619	A69-1601-6507					Deep 50m
2012-09-10 02:17:57	VR2W-112619	A69-1601-6507					Deep 50m
2012-09-10 02:36:00	VR2W-112619	A69-1601-6507					Deep 50m
2012-09-10 02:48:53	VR2W-112619	A69-1601-6507					Deep 50m
2012-09-10 02:52:39	VR2W-112619	A69-1601-6507					Deep 50m
2012-09-10 03:08:45	VR2W-112619	A69-1601-6507					Deep 50m
2012-09-10 03:16:24	VR2W-112619	A69-1601-6507					Deep 50m
2012-09-10 03:24:19	VR2W-112619	A69-1601-6507					Deep 50m
2012-09-10 03:31:38	VR2W-112619	A69-1601-6507					Deep 50m
2012-09-10 03:39:54	VR2W-112619	A69-1601-6507					Deep 50m
2012-09-10 03:44:25	VR2W-112619	A69-1601-6507					Deep 50m
2012-09-10 04:04:20	VR2W-112619	A69-1601-6507					Deep 50m
2012-09-10 04:08:57	VR2W-112619	A69-1601-6507					Deep 50m
2012-09-10 04:17:04	VR2W-112619	A69-1601-6507					Deep 50m
2012-09-10 04:40:29	VR2W-112619	A69-1601-6507					Deep 50m
2012-09-10 04:55:46	VR2W-112619	A69-1601-6507					Deep 50m
2012-09-10 05:03:06	VR2W-112619	A69-1601-6507					Deep 50m
2012-09-10 05:06:24	VR2W-112619	A69-1601-6507					Deep 50m
2012-09-10 05:17:05	VR2W-112619	A69-1601-6507					Deep 50m
2012-09-10 05:21:28	VR2W-112619	A69-1601-6507					Deep 50m
2012-09-10 05:25:20	VR2W-112619	A69-1601-6507					Deep 50m
2012-09-10 05:33:55	VR2W-112619	A69-1601-6507					Deep 50m
2012-09-10 05:47:53	VR2W-112619	A69-1601-6507					Deep 50m
2012-09-10 05:52:14	VR2W-112619	A69-1601-6507					Deep 50m
2012-09-10 05:56:04	VR2W-112619	A69-1601-6507					Deep 50m
2012-09-10 06:00:31	VR2W-112619	A69-1601-6507					Deep 50m
2012-09-10 06:04:30	VR2W-112619	A69-1601-6507					Deep 50m
2012-09-10 06:09:16	VR2W-112619	A69-1601-6507					Deep 50m
2012-09-10 06:13:53	VR2W-112619	A69-1601-6507					Deep 50m
2012-09-10 06:18:15	VR2W-112619	A69-1601-6507					Deep 50m
2012-09-10 06:22:06	VR2W-112619	A69-1601-6507					Deep 50m
2012-09-10 06:26:35	VR2W-112619	A69-1601-6507					Deep 50m
2012-09-10 06:30:38	VR2W-112619	A69-1601-6507					Deep 50m
2012-09-10 06:35:30	VR2W-112619	A69-1601-6507					Deep 50m
2012-09-10 06:40:22	VR2W-112619	A69-1601-6507					Deep 50m
2012-09-10 06:45:12	VR2W-112619	A69-1601-6507					Deep 50m
2012-09-10 06:49:58	VR2W-112619	A69-1601-6507					Deep 50m
2012-09-10 06:54:38	VR2W-112619	A69-1601-6507					Deep 50m
2012-09-10 06:59:04	VR2W-112619	A69-1601-6507					Deep 50m
2012-09-10 07:03:01	VR2W-112619	A69-1601-6507					Deep 50m
2012-09-10 07:07:43	VR2W-112619	A69-1601-6507					Deep 50m
2012-09-10 07:16:21	VR2W-112619	A69-1601-6507					Deep 50m
2012-09-10 07:19:42	VR2W-112619	A69-1601-6507					Deep 50m
2012-09-10 07:34:34	VR2W-112619	A69-1601-6507					Deep 50m
2012-09-10 08:08:34	VR2W-112619	A69-1601-6507					Deep 50m
2012-09-10 15:13:18	VR2W-112619	A69-1601-6507					Deep 50m
2012-09-10 20:35:02	VR2W-112619	A69-1601-6507					Deep 50m
2012-09-10 20:42:04	VR2W-112619	A69-1601-6507					Deep 50m
2012-09-10 20:50:49	VR2W-112619	A69-1601-6507					Deep 50m
2012-09-10 21:15:59	VR2W-112619	A69-1601-6507					Deep 50m
2012-09-10 21:24:07	VR2W-112619	A69-1601-6507					Deep 50m
2012-09-10 21:27:56	VR2W-112619	A69-1601-6507					Deep 50m
2012-09-10 21:59:54	VR2W-112619	A69-1601-6507					Deep 50m
2012-09-10 22:03:47	VR2W-112619	A69-1601-6507					Deep 50m
2012-09-10 22:08:19	VR2W-112619	A69-1601-6507					Deep 50m
2012-09-10 22:12:29	VR2W-112619	A69-1601-6507					Deep 50m
2012-09-10 22:23:37	VR2W-112619	A69-1601-6507					Deep 50m
2012-09-10 22:30:06	VR2W-112619	A69-1601-6507					Deep 50m
2012-09-10 22:36:40	VR2W-112619	A69-1601-6507					Deep 50m
2012-09-10 22:40:03	VR2W-112619	A69-1601-6507					Deep 50m
2012-09-10 22:43:35	VR2W-112619	A69-1601-6507					Deep 50m
2012-09-10 22:51:51	VR2W-112619	A69-1601-6507					Deep 50m
2012-09-10 23:05:10	VR2W-112619	A69-1601-6507					Deep 50m
2012-09-10 23:09:27	VR2W-112619	A69-1601-6507					Deep 50m
2012-09-10 23:13:07	VR2W-112619	A69-1601-6507					Deep 50m
2012-09-10 23:20:35	VR2W-112619	A69-1601-6507					Deep 50m
2012-09-10 23:32:01	VR2W-112619	A69-1601-6507					Deep 50m
2012-09-10 23:35:35	VR2W-112619	A69-1601-6507					Deep 50m
2012-09-10 23:39:29	VR2W-112619	A69-1601-6507					Deep 50m
2012-09-11 00:00:26	VR2W-112618	A69-1601-6507
2012-09-11 00:05:09	VR2W-112618	A69-1601-6507
2012-09-11 00:05:27	VR2W-112619	A69-1601-6507					Deep 50m
2012-09-11 00:14:07	VR2W-112619	A69-1601-6507					Deep 50m
2012-09-11 00:17:31	VR2W-112619	A69-1601-6507					Deep 50m
2012-09-11 00:25:00	VR2W-112619	A69-1601-6507					Deep 50m
2012-09-11 00:29:37	VR2W-112619	A69-1601-6507					Deep 50m
2012-09-11 00:37:41	VR2W-112619	A69-1601-6507					Deep 50m
2012-09-11 00:41:39	VR2W-112618	A69-1601-6507
2012-09-11 00:41:57	VR2W-112619	A69-1601-6507					Deep 50m
2012-09-11 00:52:55	VR2W-112619	A69-1601-6507					Deep 50m
2012-09-11 00:56:12	VR2W-112619	A69-1601-6507					Deep 50m
2012-09-11 00:59:31	VR2W-112619	A69-1601-6507					Deep 50m
2012-09-11 01:10:35	VR2W-112619	A69-1601-6507					Deep 50m
2012-09-11 01:49:24	VR2W-112619	A69-1601-6507					Deep 50m
2012-09-11 01:53:59	VR2W-112619	A69-1601-6507					Deep 50m
2012-09-11 02:01:54	VR2W-112619	A69-1601-6507					Deep 50m
2012-09-11 02:05:57	VR2W-112619	A69-1601-6507					Deep 50m
2012-09-11 02:09:11	VR2W-112619	A69-1601-6507					Deep 50m
2012-09-11 02:18:53	VR2W-112619	A69-1601-6507					Deep 50m
2012-09-11 02:22:06	VR2W-112619	A69-1601-6507					Deep 50m
2012-09-11 02:31:52	VR2W-112619	A69-1601-6507					Deep 50m
2012-09-11 03:10:46	VR2W-112619	A69-1601-6507					Deep 50m
2012-09-11 03:20:32	VR2W-112619	A69-1601-6507					Deep 50m
2012-09-11 04:00:16	VR2W-112619	A69-1601-6507					Deep 50m
2012-09-11 04:04:11	VR2W-112619	A69-1601-6507					Deep 50m
2012-09-11 04:08:46	VR2W-112619	A69-1601-6507					Deep 50m
2012-09-11 04:13:04	VR2W-112619	A69-1601-6507					Deep 50m
2012-09-11 04:16:47	VR2W-112619	A69-1601-6507					Deep 50m
2012-09-11 04:20:59	VR2W-112619	A69-1601-6507					Deep 50m
2012-09-11 04:24:29	VR2W-112619	A69-1601-6507					Deep 50m
2012-09-11 04:28:16	VR2W-112619	A69-1601-6507					Deep 50m
2012-09-11 04:32:36	VR2W-112619	A69-1601-6507					Deep 50m
2012-09-11 04:36:23	VR2W-112619	A69-1601-6507					Deep 50m
2012-09-11 04:40:44	VR2W-112619	A69-1601-6507					Deep 50m
2012-09-11 04:44:31	VR2W-112619	A69-1601-6507					Deep 50m
2012-09-11 05:44:57	VR2W-112619	A69-1601-6507					Deep 50m
2012-09-11 05:54:00	VR2W-112619	A69-1601-6507					Deep 50m
2012-09-11 05:57:56	VR2W-112619	A69-1601-6507					Deep 50m
2012-09-11 06:19:11	VR2W-112619	A69-1601-6507					Deep 50m
2012-09-11 06:43:47	VR2W-112619	A69-1601-6507					Deep 50m
2012-09-11 06:47:06	VR2W-112619	A69-1601-6507					Deep 50m
2012-09-11 07:02:55	VR2W-112619	A69-1601-6507					Deep 50m
2012-09-11 07:07:35	VR2W-112619	A69-1601-6507					Deep 50m
2012-09-11 07:12:03	VR2W-112619	A69-1601-6507					Deep 50m
2012-09-11 07:16:03	VR2W-112619	A69-1601-6507					Deep 50m
2012-09-11 07:20:51	VR2W-112619	A69-1601-6507					Deep 50m
2012-09-11 07:34:12	VR2W-112619	A69-1601-6507					Deep 50m
2012-09-11 07:44:56	VR2W-112619	A69-1601-6507					Deep 50m
2012-09-11 07:49:22	VR2W-112619	A69-1601-6507					Deep 50m
2012-09-11 08:06:54	VR2W-112619	A69-1601-6507					Deep 50m
2012-09-11 20:35:00	VR2W-112619	A69-1601-6507					Deep 50m
2012-09-11 21:22:30	VR2W-112619	A69-1601-6507					Deep 50m
2012-09-11 21:25:58	VR2W-112619	A69-1601-6507					Deep 50m
2012-09-11 21:29:41	VR2W-112619	A69-1601-6507					Deep 50m
2012-09-11 21:33:53	VR2W-112619	A69-1601-6507					Deep 50m
2012-09-11 21:37:25	VR2W-112619	A69-1601-6507					Deep 50m
2012-09-11 21:49:32	VR2W-112619	A69-1601-6507					Deep 50m
2012-09-11 21:54:07	VR2W-112619	A69-1601-6507					Deep 50m
2012-09-11 21:58:24	VR2W-112619	A69-1601-6507					Deep 50m
2012-09-11 22:37:10	VR2W-112619	A69-1601-6507					Deep 50m
2012-09-11 22:57:28	VR2W-112619	A69-1601-6507					Deep 50m
2012-09-11 23:01:50	VR2W-112619	A69-1601-6507					Deep 50m
2012-09-11 23:10:08	VR2W-112619	A69-1601-6507					Deep 50m
2012-09-11 23:32:53	VR2W-112619	A69-1601-6507					Deep 50m
2012-09-11 23:36:52	VR2W-112619	A69-1601-6507					Deep 50m
2012-09-11 23:41:37	VR2W-112619	A69-1601-6507					Deep 50m
2012-09-12 00:05:53	VR2W-112619	A69-1601-6507					Deep 50m
2012-09-12 00:17:56	VR2W-112619	A69-1601-6507					Deep 50m
2012-09-12 00:41:31	VR2W-112619	A69-1601-6507					Deep 50m
2012-09-12 00:54:49	VR2W-112619	A69-1601-6507					Deep 50m
2012-09-12 01:52:05	VR2W-112619	A69-1601-6507					Deep 50m
2012-09-12 01:55:42	VR2W-112619	A69-1601-6507					Deep 50m
2012-09-12 01:59:41	VR2W-112619	A69-1601-6507					Deep 50m
2012-09-12 02:09:01	VR2W-112619	A69-1601-6507					Deep 50m
2012-09-12 03:04:47	VR2W-112619	A69-1601-6507					Deep 50m
2012-09-12 03:40:11	VR2W-112619	A69-1601-6507					Deep 50m
2012-09-12 03:48:35	VR2W-112619	A69-1601-6507					Deep 50m
2012-09-12 03:53:18	VR2W-112619	A69-1601-6507					Deep 50m
2012-09-12 04:09:11	VR2W-112619	A69-1601-6507					Deep 50m
2012-09-12 04:13:21	VR2W-112619	A69-1601-6507					Deep 50m
2012-09-12 04:16:47	VR2W-112619	A69-1601-6507					Deep 50m
2012-09-12 04:20:27	VR2W-112619	A69-1601-6507					Deep 50m
2012-09-12 04:24:32	VR2W-112619	A69-1601-6507					Deep 50m
2012-09-12 04:27:49	VR2W-112619	A69-1601-6507					Deep 50m
2012-09-12 04:34:37	VR2W-112619	A69-1601-6507					Deep 50m
2012-09-12 04:42:24	VR2W-112619	A69-1601-6507					Deep 50m
2012-09-12 04:45:45	VR2W-112619	A69-1601-6507					Deep 50m
2012-09-12 04:49:14	VR2W-112619	A69-1601-6507					Deep 50m
2012-09-12 04:52:58	VR2W-112619	A69-1601-6507					Deep 50m
2012-09-12 04:57:12	VR2W-112619	A69-1601-6507					Deep 50m
2012-09-12 05:13:41	VR2W-112619	A69-1601-6507					Deep 50m
2012-09-12 05:17:32	VR2W-112619	A69-1601-6507					Deep 50m
2012-09-12 05:21:59	VR2W-112619	A69-1601-6507					Deep 50m
2012-09-12 05:26:00	VR2W-112619	A69-1601-6507					Deep 50m
2012-09-12 05:35:31	VR2W-112619	A69-1601-6507					Deep 50m
2012-09-12 05:40:03	VR2W-112619	A69-1601-6507					Deep 50m
2012-09-12 05:51:25	VR2W-112619	A69-1601-6507					Deep 50m
2012-09-12 05:55:38	VR2W-112619	A69-1601-6507					Deep 50m
2012-09-12 05:59:10	VR2W-112619	A69-1601-6507					Deep 50m
2012-09-12 06:07:26	VR2W-112619	A69-1601-6507					Deep 50m
2012-09-12 06:11:26	VR2W-112619	A69-1601-6507					Deep 50m
2012-09-12 06:16:11	VR2W-112619	A69-1601-6507					Deep 50m
2012-09-12 06:20:48	VR2W-112619	A69-1601-6507					Deep 50m
2012-09-12 06:25:08	VR2W-112619	A69-1601-6507					Deep 50m
2012-09-12 06:36:59	VR2W-112619	A69-1601-6507					Deep 50m
2012-09-12 06:52:24	VR2W-112619	A69-1601-6507					Deep 50m
2012-09-12 07:03:42	VR2W-112619	A69-1601-6507					Deep 50m
2012-09-12 07:23:57	VR2W-112619	A69-1601-6507					Deep 50m
2012-09-12 07:35:28	VR2W-112619	A69-1601-6507					Deep 50m
2012-09-12 20:14:46	VR2W-112619	A69-1601-6507					Deep 50m
2012-09-12 20:23:16	VR2W-112619	A69-1601-6507					Deep 50m
2012-09-12 20:27:32	VR2W-112619	A69-1601-6507					Deep 50m
2012-09-12 20:31:12	VR2W-112619	A69-1601-6507					Deep 50m
2012-09-12 20:35:17	VR2W-112619	A69-1601-6507					Deep 50m
2012-09-12 20:53:34	VR2W-112619	A69-1601-6507					Deep 50m
2012-09-12 21:05:21	VR2W-112619	A69-1601-6507					Deep 50m
2012-09-12 21:21:15	VR2W-112619	A69-1601-6507					Deep 50m
2012-09-12 21:25:07	VR2W-112619	A69-1601-6507					Deep 50m
2012-09-12 21:29:38	VR2W-112619	A69-1601-6507					Deep 50m
2012-09-12 21:33:45	VR2W-112619	A69-1601-6507					Deep 50m
2012-09-12 21:40:37	VR2W-112619	A69-1601-6507					Deep 50m
2012-09-12 21:44:23	VR2W-112619	A69-1601-6507					Deep 50m
2012-09-12 21:52:25	VR2W-112619	A69-1601-6507					Deep 50m
2012-09-12 22:00:12	VR2W-112619	A69-1601-6507					Deep 50m
2012-09-12 22:04:04	VR2W-112619	A69-1601-6507					Deep 50m
2012-09-12 22:12:47	VR2W-112619	A69-1601-6507					Deep 50m
2012-09-12 22:19:57	VR2W-112619	A69-1601-6507					Deep 50m
2012-09-12 22:45:32	VR2W-112619	A69-1601-6507					Deep 50m
2012-09-12 23:11:29	VR2W-112619	A69-1601-6507					Deep 50m
2012-09-12 23:27:33	VR2W-112619	A69-1601-6507					Deep 50m
2012-09-12 23:31:10	VR2W-112619	A69-1601-6507					Deep 50m
2012-09-12 23:39:57	VR2W-112619	A69-1601-6507					Deep 50m
2012-09-12 23:44:36	VR2W-112619	A69-1601-6507					Deep 50m
2012-09-12 23:49:02	VR2W-112619	A69-1601-6507					Deep 50m
2012-09-13 00:02:13	VR2W-112619	A69-1601-6507					Deep 50m
2012-09-13 00:06:23	VR2W-112619	A69-1601-6507					Deep 50m
2012-09-13 00:13:23	VR2W-112619	A69-1601-6507					Deep 50m
2012-09-13 00:17:22	VR2W-112619	A69-1601-6507					Deep 50m
2012-09-13 00:22:06	VR2W-112619	A69-1601-6507					Deep 50m
2012-09-13 00:30:55	VR2W-112619	A69-1601-6507					Deep 50m
2012-09-13 01:06:00	VR2W-112619	A69-1601-6507					Deep 50m
2012-09-13 01:10:33	VR2W-112619	A69-1601-6507					Deep 50m
2012-09-13 01:41:30	VR2W-112619	A69-1601-6507					Deep 50m
2012-09-13 01:49:42	VR2W-112619	A69-1601-6507					Deep 50m
2012-09-13 01:54:08	VR2W-112619	A69-1601-6507					Deep 50m
2012-09-13 01:58:07	VR2W-112619	A69-1601-6507					Deep 50m
2012-09-13 02:07:26	VR2W-112619	A69-1601-6507					Deep 50m
2012-09-13 02:11:43	VR2W-112619	A69-1601-6507					Deep 50m
2012-09-13 02:33:00	VR2W-112618	A69-1601-6507
2012-09-13 02:44:58	VR2W-112619	A69-1601-6507					Deep 50m
2012-09-13 02:53:43	VR2W-112619	A69-1601-6507					Deep 50m
2012-09-13 03:01:03	VR2W-112619	A69-1601-6507					Deep 50m
2012-09-13 03:21:22	VR2W-112619	A69-1601-6507					Deep 50m
2012-09-13 03:24:56	VR2W-112619	A69-1601-6507					Deep 50m
2012-09-13 03:28:51	VR2W-112619	A69-1601-6507					Deep 50m
2012-09-13 03:33:28	VR2W-112619	A69-1601-6507					Deep 50m
2012-09-13 03:41:35	VR2W-112619	A69-1601-6507					Deep 50m
2012-09-13 03:45:56	VR2W-112619	A69-1601-6507					Deep 50m
2012-09-13 03:49:43	VR2W-112619	A69-1601-6507					Deep 50m
2012-09-13 03:54:05	VR2W-112619	A69-1601-6507					Deep 50m
2012-09-13 03:57:56	VR2W-112619	A69-1601-6507					Deep 50m
2012-09-13 04:02:23	VR2W-112619	A69-1601-6507					Deep 50m
2012-09-13 04:11:11	VR2W-112619	A69-1601-6507					Deep 50m
2012-09-13 04:20:22	VR2W-112619	A69-1601-6507					Deep 50m
2012-09-13 04:27:45	VR2W-112619	A69-1601-6507					Deep 50m
2012-09-13 04:34:37	VR2W-112619	A69-1601-6507					Deep 50m
2012-09-13 04:42:21	VR2W-112618	A69-1601-6507
2012-09-13 04:50:27	VR2W-112619	A69-1601-6507					Deep 50m
2012-09-13 05:01:08	VR2W-112619	A69-1601-6507					Deep 50m
2012-09-13 05:09:21	VR2W-112619	A69-1601-6507					Deep 50m
2012-09-13 05:13:49	VR2W-112619	A69-1601-6507					Deep 50m
2012-09-13 05:17:52	VR2W-112619	A69-1601-6507					Deep 50m
2012-09-13 05:22:44	VR2W-112619	A69-1601-6507					Deep 50m
2012-09-13 05:27:34	VR2W-112619	A69-1601-6507					Deep 50m
2012-09-13 05:32:22	VR2W-112619	A69-1601-6507					Deep 50m
2012-09-13 05:41:32	VR2W-112619	A69-1601-6507					Deep 50m
2012-09-13 05:45:36	VR2W-112619	A69-1601-6507					Deep 50m
2012-09-13 05:48:50	VR2W-112619	A69-1601-6507					Deep 50m
2012-09-13 05:52:06	VR2W-112619	A69-1601-6507					Deep 50m
2012-09-13 05:58:43	VR2W-112619	A69-1601-6507					Deep 50m
2012-09-13 06:02:09	VR2W-112619	A69-1601-6507					Deep 50m
2012-09-13 06:09:55	VR2W-112619	A69-1601-6507					Deep 50m
2012-09-13 06:16:37	VR2W-112619	A69-1601-6507					Deep 50m
2012-09-13 06:24:02	VR2W-112619	A69-1601-6507					Deep 50m
2012-09-13 06:28:32	VR2W-112619	A69-1601-6507					Deep 50m
2012-09-13 06:36:01	VR2W-112619	A69-1601-6507					Deep 50m
2012-09-13 06:43:15	VR2W-112619	A69-1601-6507					Deep 50m
2012-09-13 06:47:30	VR2W-112619	A69-1601-6507					Deep 50m
2012-09-13 07:00:01	VR2W-112619	A69-1601-6507					Deep 50m
2012-09-13 07:09:31	VR2W-112619	A69-1601-6507					Deep 50m
2012-09-13 07:21:37	VR2W-112619	A69-1601-6507					Deep 50m
2012-09-13 08:11:51	VR2W-112619	A69-1601-6507					Deep 50m
2012-09-13 20:24:32	VR2W-112619	A69-1601-6507					Deep 50m
2012-09-13 20:32:19	VR2W-112619	A69-1601-6507					Deep 50m
2012-09-13 20:52:07	VR2W-112619	A69-1601-6507					Deep 50m
2012-09-13 20:59:56	VR2W-112619	A69-1601-6507					Deep 50m
2012-09-13 21:25:16	VR2W-112619	A69-1601-6507					Deep 50m
2012-09-13 21:31:45	VR2W-112619	A69-1601-6507					Deep 50m
2012-09-13 21:41:42	VR2W-112619	A69-1601-6507					Deep 50m
2012-09-13 21:53:24	VR2W-112619	A69-1601-6507					Deep 50m
2012-09-13 21:57:16	VR2W-112619	A69-1601-6507					Deep 50m
2012-09-13 22:55:20	VR2W-112619	A69-1601-6507					Deep 50m
2012-09-13 22:59:08	VR2W-112618	A69-1601-6507
2012-09-13 23:02:45	VR2W-112619	A69-1601-6507					Deep 50m
2012-09-13 23:09:41	VR2W-112619	A69-1601-6507					Deep 50m
2012-09-13 23:32:47	VR2W-112619	A69-1601-6507					Deep 50m
2012-09-13 23:37:03	VR2W-112619	A69-1601-6507					Deep 50m
2012-09-14 00:11:34	VR2W-112619	A69-1601-6507					Deep 50m
2012-09-14 00:15:42	VR2W-112619	A69-1601-6507					Deep 50m
2012-09-14 00:22:36	VR2W-112619	A69-1601-6507					Deep 50m
2012-09-14 00:55:02	VR2W-112619	A69-1601-6507					Deep 50m
2012-09-14 01:37:31	VR2W-112619	A69-1601-6507					Deep 50m
2012-09-14 01:44:52	VR2W-112619	A69-1601-6507					Deep 50m
2012-09-14 01:51:34	VR2W-112619	A69-1601-6507					Deep 50m
2012-09-14 01:55:09	VR2W-112619	A69-1601-6507					Deep 50m
2012-09-14 02:03:42	VR2W-112619	A69-1601-6507					Deep 50m
2012-09-14 02:08:03	VR2W-112619	A69-1601-6507					Deep 50m
2012-09-14 02:16:13	VR2W-112619	A69-1601-6507					Deep 50m
2012-09-14 02:20:04	VR2W-112619	A69-1601-6507					Deep 50m
2012-09-14 02:24:33	VR2W-112619	A69-1601-6507					Deep 50m
2012-09-14 02:28:37	VR2W-112619	A69-1601-6507					Deep 50m
2012-09-14 02:35:09	VR2W-112619	A69-1601-6507					Deep 50m
2012-09-14 02:41:54	VR2W-112619	A69-1601-6507					Deep 50m
2012-09-14 02:45:32	VR2W-112619	A69-1601-6507					Deep 50m
2012-09-14 02:49:33	VR2W-112619	A69-1601-6507					Deep 50m
2012-09-14 02:54:23	VR2W-112619	A69-1601-6507					Deep 50m
2012-09-14 03:03:47	VR2W-112619	A69-1601-6507					Deep 50m
2012-09-14 03:20:39	VR2W-112619	A69-1601-6507					Deep 50m
2012-09-14 03:24:00	VR2W-112619	A69-1601-6507					Deep 50m
2012-09-14 03:46:50	VR2W-112619	A69-1601-6507					Deep 50m
2012-09-14 03:54:24	VR2W-112619	A69-1601-6507					Deep 50m
2012-09-14 04:19:23	VR2W-112619	A69-1601-6507					Deep 50m
2012-09-14 04:34:13	VR2W-112619	A69-1601-6507					Deep 50m
2012-09-14 04:38:09	VR2W-112619	A69-1601-6507					Deep 50m
2012-09-14 04:47:16	VR2W-112619	A69-1601-6507					Deep 50m
2012-09-14 04:51:17	VR2W-112619	A69-1601-6507					Deep 50m
2012-09-14 04:56:04	VR2W-112619	A69-1601-6507					Deep 50m
2012-09-14 05:53:33	VR2W-112619	A69-1601-6507					Deep 50m
2012-09-14 06:07:46	VR2W-112619	A69-1601-6507					Deep 50m
2012-09-14 06:30:04	VR2W-112619	A69-1601-6507					Deep 50m
2012-09-14 06:34:38	VR2W-112619	A69-1601-6507					Deep 50m
2012-09-14 07:15:31	VR2W-112619	A69-1601-6507					Deep 50m
2012-09-14 07:24:02	VR2W-112619	A69-1601-6507					Deep 50m
2012-09-14 07:28:55	VR2W-112619	A69-1601-6507					Deep 50m
2012-09-14 07:33:46	VR2W-112619	A69-1601-6507					Deep 50m
2012-09-14 07:38:35	VR2W-112619	A69-1601-6507					Deep 50m
2012-09-14 08:03:35	VR2W-112619	A69-1601-6507					Deep 50m
2012-09-14 20:23:16	VR2W-112619	A69-1601-6507					Deep 50m
2012-09-14 20:28:01	VR2W-112619	A69-1601-6507					Deep 50m
2012-09-14 20:32:37	VR2W-112619	A69-1601-6507					Deep 50m
2012-09-14 20:36:57	VR2W-112619	A69-1601-6507					Deep 50m
2012-09-14 20:40:42	VR2W-112619	A69-1601-6507					Deep 50m
2012-09-14 21:23:31	VR2W-112619	A69-1601-6507					Deep 50m
2012-09-14 21:26:47	VR2W-112619	A69-1601-6507					Deep 50m
2012-09-14 21:33:31	VR2W-112619	A69-1601-6507					Deep 50m
2012-09-14 22:06:47	VR2W-112619	A69-1601-6507					Deep 50m
2012-09-14 22:31:05	VR2W-112619	A69-1601-6507					Deep 50m
2012-09-14 22:39:13	VR2W-112619	A69-1601-6507					Deep 50m
2012-09-14 22:47:24	VR2W-112619	A69-1601-6507					Deep 50m
2012-09-14 23:17:28	VR2W-112619	A69-1601-6507					Deep 50m
2012-09-15 00:01:52	VR2W-112619	A69-1601-6507					Deep 50m
2012-09-15 00:06:01	VR2W-112619	A69-1601-6507					Deep 50m
2012-09-15 00:13:05	VR2W-112619	A69-1601-6507					Deep 50m
2012-09-15 00:26:49	VR2W-112619	A69-1601-6507					Deep 50m
2012-09-15 00:31:36	VR2W-112619	A69-1601-6507					Deep 50m
2012-09-15 00:35:57	VR2W-112618	A69-1601-6507
2012-09-15 00:40:41	VR2W-112619	A69-1601-6507					Deep 50m
2012-09-15 00:44:39	VR2W-112619	A69-1601-6507					Deep 50m
2012-09-15 00:49:20	VR2W-112619	A69-1601-6507					Deep 50m
2012-09-15 00:53:50	VR2W-112619	A69-1601-6507					Deep 50m
2012-09-15 00:57:56	VR2W-112619	A69-1601-6507					Deep 50m
2012-09-15 01:24:40	VR2W-112618	A69-1601-6507
2012-09-15 01:29:25	VR2W-112619	A69-1601-6507					Deep 50m
2012-09-15 01:33:25	VR2W-112619	A69-1601-6507					Deep 50m
2012-09-15 01:55:33	VR2W-112619	A69-1601-6507					Deep 50m
2012-09-15 01:59:39	VR2W-112619	A69-1601-6507					Deep 50m
2012-09-15 02:18:48	VR2W-112619	A69-1601-6507					Deep 50m
2012-09-15 02:36:50	VR2W-112619	A69-1601-6507					Deep 50m
2012-09-15 02:51:02	VR2W-112619	A69-1601-6507					Deep 50m
2012-09-15 03:19:36	VR2W-112619	A69-1601-6507					Deep 50m
2012-09-15 03:34:02	VR2W-112619	A69-1601-6507					Deep 50m
2012-09-15 03:59:06	VR2W-112619	A69-1601-6507					Deep 50m
2012-09-15 04:03:20	VR2W-112619	A69-1601-6507					Deep 50m
2012-09-15 04:10:50	VR2W-112619	A69-1601-6507					Deep 50m
2012-09-15 04:19:49	VR2W-112619	A69-1601-6507					Deep 50m
2012-09-15 04:23:39	VR2W-112619	A69-1601-6507					Deep 50m
2012-09-15 04:28:06	VR2W-112619	A69-1601-6507					Deep 50m
2012-09-15 04:32:06	VR2W-112619	A69-1601-6507					Deep 50m
2012-09-15 04:36:53	VR2W-112619	A69-1601-6507					Deep 50m
2012-09-15 04:45:59	VR2W-112619	A69-1601-6507					Deep 50m
2012-09-15 04:49:58	VR2W-112619	A69-1601-6507					Deep 50m
2012-09-15 04:54:43	VR2W-112619	A69-1601-6507					Deep 50m
2012-09-15 05:07:18	VR2W-112619	A69-1601-6507					Deep 50m
2012-09-15 05:18:37	VR2W-112619	A69-1601-6507					Deep 50m
2012-09-15 05:29:37	VR2W-112619	A69-1601-6507					Deep 50m
2012-09-15 05:33:23	VR2W-112619	A69-1601-6507					Deep 50m
2012-09-15 05:57:05	VR2W-112619	A69-1601-6507					Deep 50m
2012-09-15 06:04:51	VR2W-112619	A69-1601-6507					Deep 50m
2012-09-15 06:18:58	VR2W-112619	A69-1601-6507					Deep 50m
2012-09-15 06:23:29	VR2W-112619	A69-1601-6507					Deep 50m
2012-09-15 06:27:39	VR2W-112619	A69-1601-6507					Deep 50m
2012-09-15 06:34:40	VR2W-112619	A69-1601-6507					Deep 50m
2012-09-15 06:38:39	VR2W-112619	A69-1601-6507					Deep 50m
2012-09-15 07:00:01	VR2W-112619	A69-1601-6507					Deep 50m
2012-09-15 07:03:20	VR2W-112619	A69-1601-6507					Deep 50m
2012-09-15 07:10:18	VR2W-112619	A69-1601-6507					Deep 50m
2012-09-15 07:14:12	VR2W-112619	A69-1601-6507					Deep 50m
2012-09-15 07:18:48	VR2W-112619	A69-1601-6507					Deep 50m
2012-09-15 07:23:05	VR2W-112619	A69-1601-6507					Deep 50m
2012-09-15 07:26:47	VR2W-112619	A69-1601-6507					Deep 50m
2012-09-15 07:34:22	VR2W-112619	A69-1601-6507					Deep 50m
2012-09-15 07:37:59	VR2W-112619	A69-1601-6507					Deep 50m
2012-09-15 07:42:01	VR2W-112619	A69-1601-6507					Deep 50m
2012-09-15 07:56:10	VR2W-112619	A69-1601-6507					Deep 50m
2012-09-15 20:13:06	VR2W-112619	A69-1601-6507					Deep 50m
2012-09-15 20:33:34	VR2W-112619	A69-1601-6507					Deep 50m
2012-09-15 20:53:14	VR2W-112619	A69-1601-6507					Deep 50m
2012-09-15 20:56:59	VR2W-112619	A69-1601-6507					Deep 50m
2012-09-15 21:09:00	VR2W-112619	A69-1601-6507					Deep 50m
2012-09-15 21:19:06	VR2W-112619	A69-1601-6507					Deep 50m
2012-09-15 21:30:26	VR2W-112619	A69-1601-6507					Deep 50m
2012-09-15 21:45:08	VR2W-112619	A69-1601-6507					Deep 50m
2012-09-15 22:05:51	VR2W-112619	A69-1601-6507					Deep 50m
2012-09-15 22:21:07	VR2W-112619	A69-1601-6507					Deep 50m
2012-09-15 22:25:13	VR2W-112619	A69-1601-6507					Deep 50m
2012-09-15 22:43:00	VR2W-112619	A69-1601-6507					Deep 50m
2012-09-15 22:53:02	VR2W-112619	A69-1601-6507					Deep 50m
2012-09-15 23:15:09	VR2W-112619	A69-1601-6507					Deep 50m
2012-09-15 23:36:12	VR2W-112619	A69-1601-6507					Deep 50m
2012-09-15 23:40:45	VR2W-112619	A69-1601-6507					Deep 50m
2012-09-15 23:56:31	VR2W-112619	A69-1601-6507					Deep 50m
2012-09-16 00:00:16	VR2W-112619	A69-1601-6507					Deep 50m
2012-09-16 00:04:31	VR2W-112619	A69-1601-6507					Deep 50m
2012-09-16 00:12:13	VR2W-112619	A69-1601-6507					Deep 50m
2012-09-16 00:21:57	VR2W-112619	A69-1601-6507					Deep 50m
2012-09-16 00:31:15	VR2W-112618	A69-1601-6507
2012-09-16 00:40:39	VR2W-112619	A69-1601-6507					Deep 50m
2012-09-16 00:44:18	VR2W-112618	A69-1601-6507
2012-09-16 00:49:01	VR2W-112618	A69-1601-6507
2012-09-16 01:13:08	VR2W-112618	A69-1601-6507
2012-09-16 01:45:10	VR2W-112619	A69-1601-6507					Deep 50m
2012-09-16 01:48:47	VR2W-112619	A69-1601-6507					Deep 50m
2012-09-16 01:52:48	VR2W-112619	A69-1601-6507					Deep 50m
2012-09-16 01:57:17	VR2W-112618	A69-1601-6507
2012-09-16 01:57:35	VR2W-112619	A69-1601-6507					Deep 50m
2012-09-16 02:02:16	VR2W-112619	A69-1601-6507					Deep 50m
2012-09-16 02:10:49	VR2W-112619	A69-1601-6507					Deep 50m
2012-09-16 02:14:02	VR2W-112619	A69-1601-6507					Deep 50m
2012-09-16 02:17:16	VR2W-112619	A69-1601-6507					Deep 50m
2012-09-16 02:27:02	VR2W-112619	A69-1601-6507					Deep 50m
2012-09-16 02:30:20	VR2W-112619	A69-1601-6507					Deep 50m
2012-09-16 02:41:17	VR2W-112619	A69-1601-6507					Deep 50m
2012-09-16 02:50:26	VR2W-112619	A69-1601-6507					Deep 50m
2012-09-16 03:04:16	VR2W-112619	A69-1601-6507					Deep 50m
2012-09-16 03:14:02	VR2W-112619	A69-1601-6507					Deep 50m
2012-09-16 03:18:54	VR2W-112619	A69-1601-6507					Deep 50m
2012-09-16 03:33:13	VR2W-112619	A69-1601-6507					Deep 50m
2012-09-16 03:37:42	VR2W-112619	A69-1601-6507					Deep 50m
2012-09-16 03:41:46	VR2W-112619	A69-1601-6507					Deep 50m
2012-09-16 03:45:01	VR2W-112619	A69-1601-6507					Deep 50m
2012-09-16 03:48:18	VR2W-112619	A69-1601-6507					Deep 50m
2012-09-16 03:51:37	VR2W-112619	A69-1601-6507					Deep 50m
2012-09-16 04:12:11	VR2W-112619	A69-1601-6507					Deep 50m
2012-09-16 04:16:41	VR2W-112619	A69-1601-6507					Deep 50m
2012-09-16 04:20:49	VR2W-112619	A69-1601-6507					Deep 50m
2012-09-16 04:24:11	VR2W-112619	A69-1601-6507					Deep 50m
2012-09-16 04:27:41	VR2W-112619	A69-1601-6507					Deep 50m
2012-09-16 04:39:34	VR2W-112619	A69-1601-6507					Deep 50m
2012-09-16 04:43:53	VR2W-112619	A69-1601-6507					Deep 50m
2012-09-16 04:47:37	VR2W-112619	A69-1601-6507					Deep 50m
2012-09-16 04:59:28	VR2W-112619	A69-1601-6507					Deep 50m
2012-09-16 05:04:12	VR2W-112619	A69-1601-6507					Deep 50m
2012-09-16 05:13:05	VR2W-112619	A69-1601-6507					Deep 50m
2012-09-16 05:16:46	VR2W-112619	A69-1601-6507					Deep 50m
2012-09-16 05:31:48	VR2W-112619	A69-1601-6507					Deep 50m
2012-09-16 05:36:26	VR2W-112619	A69-1601-6507					Deep 50m
2012-09-16 05:44:38	VR2W-112619	A69-1601-6507					Deep 50m
2012-09-16 05:53:01	VR2W-112619	A69-1601-6507					Deep 50m
2012-09-16 06:25:31	VR2W-112619	A69-1601-6507					Deep 50m
2012-09-16 06:30:14	VR2W-112619	A69-1601-6507					Deep 50m
2012-09-16 06:39:01	VR2W-112619	A69-1601-6507					Deep 50m
2012-09-16 06:46:27	VR2W-112619	A69-1601-6507					Deep 50m
2012-09-16 06:50:59	VR2W-112619	A69-1601-6507					Deep 50m
2012-09-16 06:58:38	VR2W-112619	A69-1601-6507					Deep 50m
2012-09-16 07:02:20	VR2W-112619	A69-1601-6507					Deep 50m
2012-09-16 07:06:31	VR2W-112619	A69-1601-6507					Deep 50m
2012-09-16 07:10:00	VR2W-112619	A69-1601-6507					Deep 50m
2012-09-16 07:17:57	VR2W-112619	A69-1601-6507					Deep 50m
2012-09-16 07:21:29	VR2W-112619	A69-1601-6507					Deep 50m
2012-09-16 07:25:20	VR2W-112619	A69-1601-6507					Deep 50m
2012-09-16 07:40:22	VR2W-112619	A69-1601-6507					Deep 50m
2012-09-16 08:05:23	VR2W-112619	A69-1601-6507					Deep 50m
2012-09-16 20:52:37	VR2W-112619	A69-1601-6507					Deep 50m
2012-09-16 20:57:19	VR2W-112619	A69-1601-6507					Deep 50m
2012-09-16 21:01:49	VR2W-112619	A69-1601-6507					Deep 50m
2012-09-16 21:15:58	VR2W-112619	A69-1601-6507					Deep 50m
2012-09-16 21:23:44	VR2W-112619	A69-1601-6507					Deep 50m
2012-09-16 21:27:04	VR2W-112619	A69-1601-6507					Deep 50m
2012-09-16 21:34:08	VR2W-112619	A69-1601-6507					Deep 50m
2012-09-16 22:06:28	VR2W-112619	A69-1601-6507					Deep 50m
2012-09-16 22:10:16	VR2W-112619	A69-1601-6507					Deep 50m
2012-09-16 22:22:58	VR2W-112619	A69-1601-6507					Deep 50m
2012-09-16 22:30:20	VR2W-112619	A69-1601-6507					Deep 50m
2012-09-16 22:33:39	VR2W-112619	A69-1601-6507					Deep 50m
2012-09-16 23:01:19	VR2W-112619	A69-1601-6507					Deep 50m
2012-09-16 23:20:42	VR2W-112619	A69-1601-6507					Deep 50m
2012-09-16 23:36:30	VR2W-112619	A69-1601-6507					Deep 50m
2012-09-17 00:07:28	VR2W-112619	A69-1601-6507					Deep 50m
2012-09-17 00:27:12	VR2W-112619	A69-1601-6507					Deep 50m
2012-09-17 00:33:53	VR2W-112619	A69-1601-6507					Deep 50m
2012-09-17 00:58:57	VR2W-112619	A69-1601-6507					Deep 50m
2012-09-17 01:03:12	VR2W-112619	A69-1601-6507					Deep 50m
2012-09-17 01:40:51	VR2W-112619	A69-1601-6507					Deep 50m
2012-09-17 01:44:45	VR2W-112619	A69-1601-6507					Deep 50m
2012-09-17 01:49:19	VR2W-112619	A69-1601-6507					Deep 50m
2012-09-17 01:53:16	VR2W-112618	A69-1601-6507
2012-09-17 02:14:36	VR2W-112618	A69-1601-6507
2012-09-17 02:14:55	VR2W-112619	A69-1601-6507					Deep 50m
2012-09-17 02:43:50	VR2W-112619	A69-1601-6507					Deep 50m
2012-09-17 02:50:50	VR2W-112618	A69-1601-6507
2012-09-17 03:12:08	VR2W-112619	A69-1601-6507					Deep 50m
2012-09-17 03:28:14	VR2W-112619	A69-1601-6507					Deep 50m
2012-09-17 03:32:18	VR2W-112619	A69-1601-6507					Deep 50m
2012-09-17 03:38:48	VR2W-112619	A69-1601-6507					Deep 50m
2012-09-17 03:56:53	VR2W-112619	A69-1601-6507					Deep 50m
2012-09-17 04:04:23	VR2W-112619	A69-1601-6507					Deep 50m
2012-09-17 04:08:42	VR2W-112618	A69-1601-6507
2012-09-17 04:09:00	VR2W-112619	A69-1601-6507					Deep 50m
2012-09-17 04:13:22	VR2W-112619	A69-1601-6507					Deep 50m
2012-09-17 04:17:12	VR2W-112619	A69-1601-6507					Deep 50m
2012-09-17 04:21:39	VR2W-112619	A69-1601-6507					Deep 50m
2012-09-17 04:25:38	VR2W-112619	A69-1601-6507					Deep 50m
2012-09-17 04:30:24	VR2W-112619	A69-1601-6507					Deep 50m
2012-09-17 04:39:23	VR2W-112619	A69-1601-6507					Deep 50m
2012-09-17 04:43:14	VR2W-112619	A69-1601-6507					Deep 50m
2012-09-17 04:56:29	VR2W-112619	A69-1601-6507					Deep 50m
2012-09-17 05:01:11	VR2W-112619	A69-1601-6507					Deep 50m
2012-09-17 05:09:48	VR2W-112619	A69-1601-6507					Deep 50m
2012-09-17 05:16:35	VR2W-112619	A69-1601-6507					Deep 50m
2012-09-17 05:20:15	VR2W-112619	A69-1601-6507					Deep 50m
2012-09-17 05:24:20	VR2W-112619	A69-1601-6507					Deep 50m
2012-09-17 05:27:19	VR2W-112618	A69-1601-6507
2012-09-17 05:27:37	VR2W-112619	A69-1601-6507					Deep 50m
2012-09-17 05:34:23	VR2W-112619	A69-1601-6507					Deep 50m
2012-09-17 05:38:02	VR2W-112619	A69-1601-6507					Deep 50m
2012-09-17 05:42:06	VR2W-112619	A69-1601-6507					Deep 50m
2012-09-17 05:48:37	VR2W-112619	A69-1601-6507					Deep 50m
2012-09-17 06:07:28	VR2W-112619	A69-1601-6507					Deep 50m
2012-09-17 06:20:08	VR2W-112619	A69-1601-6507					Deep 50m
2012-09-17 06:24:10	VR2W-112619	A69-1601-6507					Deep 50m
2012-09-17 06:29:00	VR2W-112619	A69-1601-6507					Deep 50m
2012-09-17 06:42:55	VR2W-112619	A69-1601-6507					Deep 50m
2012-09-17 06:56:24	VR2W-112619	A69-1601-6507					Deep 50m
2012-09-17 07:04:56	VR2W-112619	A69-1601-6507					Deep 50m
2012-09-17 07:08:10	VR2W-112619	A69-1601-6507					Deep 50m
2012-09-17 07:14:41	VR2W-112619	A69-1601-6507					Deep 50m
2012-09-17 07:17:59	VR2W-112619	A69-1601-6507					Deep 50m
2012-09-17 07:33:01	VR2W-112619	A69-1601-6507					Deep 50m
2012-09-17 07:36:50	VR2W-112619	A69-1601-6507					Deep 50m
2012-09-17 07:45:15	VR2W-112619	A69-1601-6507					Deep 50m
2012-09-17 07:49:59	VR2W-112619	A69-1601-6507					Deep 50m
2012-09-17 08:06:10	VR2W-112619	A69-1601-6507					Deep 50m
2012-09-17 10:49:03	VR2W-112619	A69-1601-6507					Deep 50m
2012-09-17 20:17:01	VR2W-112619	A69-1601-6507					Deep 50m
2012-09-17 20:26:22	VR2W-112619	A69-1601-6507					Deep 50m
2012-09-17 20:38:35	VR2W-112619	A69-1601-6507					Deep 50m
2012-09-17 20:54:09	VR2W-112619	A69-1601-6507					Deep 50m
2012-09-17 21:09:24	VR2W-112619	A69-1601-6507					Deep 50m
2012-09-17 21:50:21	VR2W-112619	A69-1601-6507					Deep 50m
2012-09-17 21:54:13	VR2W-112619	A69-1601-6507					Deep 50m
2012-09-17 21:58:43	VR2W-112619	A69-1601-6507					Deep 50m
2012-09-17 22:06:12	VR2W-112619	A69-1601-6507					Deep 50m
2012-09-17 22:13:24	VR2W-112619	A69-1601-6507					Deep 50m
2012-09-17 22:25:06	VR2W-112619	A69-1601-6507					Deep 50m
2012-09-17 22:29:41	VR2W-112619	A69-1601-6507					Deep 50m
2012-09-17 22:33:58	VR2W-112619	A69-1601-6507					Deep 50m
2012-09-17 22:41:42	VR2W-112619	A69-1601-6507					Deep 50m
2012-09-17 22:44:58	VR2W-112619	A69-1601-6507					Deep 50m
2012-09-17 22:51:41	VR2W-112619	A69-1601-6507					Deep 50m
2012-09-17 22:55:16	VR2W-112619	A69-1601-6507					Deep 50m
2012-09-17 23:08:15	VR2W-112619	A69-1601-6507					Deep 50m
2012-09-17 23:16:45	VR2W-112619	A69-1601-6507					Deep 50m
2012-09-17 23:36:02	VR2W-112619	A69-1601-6507					Deep 50m
2012-09-18 00:07:42	VR2W-112619	A69-1601-6507					Deep 50m
2012-09-18 00:10:59	VR2W-112619	A69-1601-6507					Deep 50m
2012-09-18 01:20:31	VR2W-112618	A69-1601-6507
2012-09-18 01:38:48	VR2W-112619	A69-1601-6507					Deep 50m
2012-09-18 01:42:26	VR2W-112619	A69-1601-6507					Deep 50m
2012-09-18 01:51:16	VR2W-112619	A69-1601-6507					Deep 50m
2012-09-18 02:00:20	VR2W-112618	A69-1601-6507
2012-09-18 02:08:28	VR2W-112618	A69-1601-6507
2012-09-18 02:08:46	VR2W-112619	A69-1601-6507					Deep 50m
2012-09-18 02:16:55	VR2W-112619	A69-1601-6507					Deep 50m
2012-09-18 02:25:09	VR2W-112619	A69-1601-6507					Deep 50m
2012-09-18 02:39:58	VR2W-112618	A69-1601-6507
2012-09-18 02:43:21	VR2W-112618	A69-1601-6507
2012-09-18 02:43:39	VR2W-112619	A69-1601-6507					Deep 50m
2012-09-18 02:47:12	VR2W-112619	A69-1601-6507					Deep 50m
2012-09-18 02:51:02	VR2W-112619	A69-1601-6507					Deep 50m
2012-09-18 02:55:31	VR2W-112619	A69-1601-6507					Deep 50m
2012-09-18 03:46:59	VR2W-112619	A69-1601-6507					Deep 50m
2012-09-18 03:50:08	VR2W-112618	A69-1601-6507
2012-09-18 03:58:03	VR2W-112618	A69-1601-6507
2012-09-18 03:58:21	VR2W-112619	A69-1601-6507					Deep 50m
2012-09-18 04:09:56	VR2W-112619	A69-1601-6507					Deep 50m
2012-09-18 04:17:56	VR2W-112619	A69-1601-6507					Deep 50m
2012-09-18 04:21:33	VR2W-112619	A69-1601-6507					Deep 50m
2012-09-18 04:25:34	VR2W-112619	A69-1601-6507					Deep 50m
2012-09-18 04:39:37	VR2W-112619	A69-1601-6507					Deep 50m
2012-09-18 04:47:15	VR2W-112619	A69-1601-6507					Deep 50m
2012-09-18 04:58:30	VR2W-112619	A69-1601-6507					Deep 50m
2012-09-18 05:06:04	VR2W-112619	A69-1601-6507					Deep 50m
2012-09-18 05:10:47	VR2W-112619	A69-1601-6507					Deep 50m
2012-09-18 05:19:29	VR2W-112619	A69-1601-6507					Deep 50m
2012-09-18 05:22:56	VR2W-112619	A69-1601-6507					Deep 50m
2012-09-18 05:26:37	VR2W-112619	A69-1601-6507					Deep 50m
2012-09-18 05:45:53	VR2W-112619	A69-1601-6507					Deep 50m
2012-09-18 05:49:50	VR2W-112619	A69-1601-6507					Deep 50m
2012-09-18 05:54:30	VR2W-112619	A69-1601-6507					Deep 50m
2012-09-18 06:07:43	VR2W-112619	A69-1601-6507					Deep 50m
2012-09-18 06:12:22	VR2W-112619	A69-1601-6507					Deep 50m
2012-09-18 06:16:46	VR2W-112619	A69-1601-6507					Deep 50m
2012-09-18 06:41:36	VR2W-112619	A69-1601-6507					Deep 50m
2012-09-18 07:15:26	VR2W-112619	A69-1601-6507					Deep 50m
2012-09-18 07:19:30	VR2W-112619	A69-1601-6507					Deep 50m
2012-09-18 07:44:26	VR2W-112619	A69-1601-6507					Deep 50m
2012-09-18 07:57:28	VR2W-112619	A69-1601-6507					Deep 50m
2012-09-18 20:23:14	VR2W-112619	A69-1601-6507					Deep 50m
2012-09-18 21:07:27	VR2W-112619	A69-1601-6507					Deep 50m
2012-09-18 21:12:12	VR2W-112619	A69-1601-6507					Deep 50m
2012-09-18 21:24:53	VR2W-112619	A69-1601-6507					Deep 50m
2012-09-18 21:32:49	VR2W-112619	A69-1601-6507					Deep 50m
2012-09-18 21:36:54	VR2W-112619	A69-1601-6507					Deep 50m
2012-09-18 21:40:11	VR2W-112619	A69-1601-6507					Deep 50m
2012-09-18 21:43:32	VR2W-112619	A69-1601-6507					Deep 50m
2012-09-18 22:01:43	VR2W-112619	A69-1601-6507					Deep 50m
2012-09-18 22:23:32	VR2W-112619	A69-1601-6507					Deep 50m
2012-09-18 23:15:42	VR2W-112619	A69-1601-6507					Deep 50m
2012-09-18 23:37:58	VR2W-112619	A69-1601-6507					Deep 50m
2012-09-18 23:49:47	VR2W-112619	A69-1601-6507					Deep 50m
2012-09-19 00:38:47	VR2W-112619	A69-1601-6507					Deep 50m
2012-09-19 00:42:07	VR2W-112619	A69-1601-6507					Deep 50m
2012-09-19 01:11:45	VR2W-112619	A69-1601-6507					Deep 50m
2012-09-19 01:15:41	VR2W-112619	A69-1601-6507					Deep 50m
2012-09-19 01:28:42	VR2W-112619	A69-1601-6507					Deep 50m
2012-09-19 02:49:10	VR2W-112618	A69-1601-6507
2012-09-19 02:57:01	VR2W-112619	A69-1601-6507					Deep 50m
2012-09-19 03:00:35	VR2W-112619	A69-1601-6507					Deep 50m
2012-09-19 03:04:30	VR2W-112619	A69-1601-6507					Deep 50m
2012-09-19 03:37:56	VR2W-112619	A69-1601-6507					Deep 50m
2012-09-19 03:46:27	VR2W-112619	A69-1601-6507					Deep 50m
2012-09-19 03:50:27	VR2W-112618	A69-1601-6507
2012-09-19 03:50:45	VR2W-112619	A69-1601-6507					Deep 50m
2012-09-19 03:58:39	VR2W-112619	A69-1601-6507					Deep 50m
2012-09-19 04:02:09	VR2W-112619	A69-1601-6507					Deep 50m
2012-09-19 04:05:54	VR2W-112619	A69-1601-6507					Deep 50m
2012-09-19 04:31:10	VR2W-112619	A69-1601-6507					Deep 50m
2012-09-19 04:38:52	VR2W-112619	A69-1601-6507					Deep 50m
2012-09-19 04:43:45	VR2W-112619	A69-1601-6507					Deep 50m
2012-09-19 04:48:37	VR2W-112619	A69-1601-6507					Deep 50m
2012-09-19 04:53:27	VR2W-112619	A69-1601-6507					Deep 50m
2012-09-19 05:02:57	VR2W-112619	A69-1601-6507					Deep 50m
2012-09-19 05:11:35	VR2W-112619	A69-1601-6507					Deep 50m
2012-09-19 05:14:55	VR2W-112619	A69-1601-6507					Deep 50m
2012-09-19 05:18:23	VR2W-112619	A69-1601-6507					Deep 50m
2012-09-19 05:22:06	VR2W-112619	A69-1601-6507					Deep 50m
2012-09-19 05:49:27	VR2W-112619	A69-1601-6507					Deep 50m
2012-09-19 06:02:38	VR2W-112619	A69-1601-6507					Deep 50m
2012-09-19 06:13:43	VR2W-112619	A69-1601-6507					Deep 50m
2012-09-19 06:17:35	VR2W-112619	A69-1601-6507					Deep 50m
2012-09-19 06:22:05	VR2W-112619	A69-1601-6507					Deep 50m
2012-09-19 06:29:33	VR2W-112619	A69-1601-6507					Deep 50m
2012-09-19 06:40:29	VR2W-112618	A69-1601-6507
2012-09-19 06:47:36	VR2W-112619	A69-1601-6507					Deep 50m
2012-09-19 07:02:55	VR2W-112619	A69-1601-6507					Deep 50m
2012-09-19 07:16:13	VR2W-112619	A69-1601-6507					Deep 50m
2012-09-19 20:13:42	VR2W-112619	A69-1601-6507					Deep 50m
2012-09-19 20:17:54	VR2W-112619	A69-1601-6507					Deep 50m
2012-09-19 20:25:15	VR2W-112619	A69-1601-6507					Deep 50m
2012-09-19 20:33:37	VR2W-112619	A69-1601-6507					Deep 50m
2012-09-19 20:56:09	VR2W-112619	A69-1601-6507					Deep 50m
2012-09-19 21:00:34	VR2W-112619	A69-1601-6507					Deep 50m
2012-09-19 21:04:31	VR2W-112619	A69-1601-6507					Deep 50m
2012-09-19 21:13:37	VR2W-112619	A69-1601-6507					Deep 50m
2012-09-19 21:34:53	VR2W-112619	A69-1601-6507					Deep 50m
2012-09-19 21:53:57	VR2W-112619	A69-1601-6507					Deep 50m
2012-09-19 21:57:41	VR2W-112619	A69-1601-6507					Deep 50m
2012-09-19 22:13:48	VR2W-112619	A69-1601-6507					Deep 50m
2012-09-19 22:24:39	VR2W-112619	A69-1601-6507					Deep 50m
2012-09-19 22:56:53	VR2W-112619	A69-1601-6507					Deep 50m
2012-09-19 23:03:44	VR2W-112619	A69-1601-6507					Deep 50m
2012-09-19 23:19:47	VR2W-112619	A69-1601-6507					Deep 50m
2012-09-19 23:31:52	VR2W-112619	A69-1601-6507					Deep 50m
2012-09-20 00:05:21	VR2W-112619	A69-1601-6507					Deep 50m
2012-09-20 00:09:01	VR2W-112619	A69-1601-6507					Deep 50m
2012-09-20 00:27:34	VR2W-112619	A69-1601-6507					Deep 50m
2012-09-20 00:46:40	VR2W-112619	A69-1601-6507					Deep 50m
2012-09-20 00:54:59	VR2W-112619	A69-1601-6507					Deep 50m
2012-09-20 01:03:50	VR2W-112619	A69-1601-6507					Deep 50m
2012-09-20 01:14:53	VR2W-112619	A69-1601-6507					Deep 50m
2012-09-20 01:30:07	VR2W-112619	A69-1601-6507					Deep 50m
2012-09-20 02:03:44	VR2W-112619	A69-1601-6507					Deep 50m
2012-09-20 02:11:01	VR2W-112619	A69-1601-6507					Deep 50m
2012-09-20 02:15:21	VR2W-112619	A69-1601-6507					Deep 50m
2012-09-20 02:44:17	VR2W-112619	A69-1601-6507					Deep 50m
2012-09-20 03:03:15	VR2W-112619	A69-1601-6507					Deep 50m
2012-09-20 03:20:41	VR2W-112619	A69-1601-6507					Deep 50m
2012-09-20 03:24:52	VR2W-112619	A69-1601-6507					Deep 50m
2012-09-20 03:47:02	VR2W-112619	A69-1601-6507					Deep 50m
2012-09-20 03:51:37	VR2W-112619	A69-1601-6507					Deep 50m
2012-09-20 03:55:53	VR2W-112619	A69-1601-6507					Deep 50m
2012-09-20 04:10:05	VR2W-112619	A69-1601-6507					Deep 50m
2012-09-20 04:13:03	VR2W-112618	A69-1601-6507
2012-09-20 04:16:22	VR2W-112618	A69-1601-6507
2012-09-20 04:20:06	VR2W-112619	A69-1601-6507					Deep 50m
2012-09-20 04:27:44	VR2W-112619	A69-1601-6507					Deep 50m
2012-09-20 04:41:42	VR2W-112619	A69-1601-6507					Deep 50m
2012-09-20 04:55:53	VR2W-112619	A69-1601-6507					Deep 50m
2012-09-20 05:10:44	VR2W-112619	A69-1601-6507					Deep 50m
2012-09-20 05:28:16	VR2W-112619	A69-1601-6507					Deep 50m
2012-09-20 05:31:52	VR2W-112619	A69-1601-6507					Deep 50m
2012-09-20 05:35:50	VR2W-112619	A69-1601-6507					Deep 50m
2012-09-20 05:40:33	VR2W-112619	A69-1601-6507					Deep 50m
2012-09-20 05:49:00	VR2W-112618	A69-1601-6507
2012-09-20 06:04:55	VR2W-112619	A69-1601-6507					Deep 50m
2012-09-20 06:09:10	VR2W-112618	A69-1601-6507
2012-09-20 06:09:29	VR2W-112619	A69-1601-6507					Deep 50m
2012-09-20 06:30:03	VR2W-112618	A69-1601-6507
2012-09-20 06:34:22	VR2W-112619	A69-1601-6507					Deep 50m
2012-09-20 07:36:16	VR2W-112619	A69-1601-6507					Deep 50m
2012-09-20 07:41:09	VR2W-112619	A69-1601-6507					Deep 50m
2012-09-20 07:50:55	VR2W-112619	A69-1601-6507					Deep 50m
2012-09-20 07:55:48	VR2W-112619	A69-1601-6507					Deep 50m
2012-09-20 08:19:13	VR2W-112619	A69-1601-6507					Deep 50m
2012-09-20 20:05:25	VR2W-112619	A69-1601-6507					Deep 50m
2012-09-20 20:16:21	VR2W-112619	A69-1601-6507					Deep 50m
2012-09-20 20:26:07	VR2W-112619	A69-1601-6507					Deep 50m
2012-09-20 20:29:26	VR2W-112619	A69-1601-6507					Deep 50m
2012-09-20 20:32:49	VR2W-112619	A69-1601-6507					Deep 50m
2012-09-20 20:57:30	VR2W-112619	A69-1601-6507					Deep 50m
2012-09-20 21:26:10	VR2W-112619	A69-1601-6507					Deep 50m
2012-09-20 21:29:30	VR2W-112619	A69-1601-6507					Deep 50m
2012-09-20 21:40:31	VR2W-112619	A69-1601-6507					Deep 50m
2012-09-20 21:45:16	VR2W-112619	A69-1601-6507					Deep 50m
2012-09-20 22:13:52	VR2W-112619	A69-1601-6507					Deep 50m
2012-09-20 22:34:33	VR2W-112619	A69-1601-6507					Deep 50m
2012-09-20 22:55:14	VR2W-112619	A69-1601-6507					Deep 50m
2012-09-20 23:17:04	VR2W-112619	A69-1601-6507					Deep 50m
2012-09-20 23:33:25	VR2W-112618	A69-1601-6507
2012-09-21 00:03:08	VR2W-112619	A69-1601-6507					Deep 50m
2012-09-21 00:07:31	VR2W-112619	A69-1601-6507					Deep 50m
2012-09-21 00:41:35	VR2W-112619	A69-1601-6507					Deep 50m
2012-09-21 00:58:20	VR2W-112619	A69-1601-6507					Deep 50m
2012-09-21 01:24:01	VR2W-112619	A69-1601-6507					Deep 50m
2012-09-21 02:02:04	VR2W-112619	A69-1601-6507					Deep 50m
2012-09-21 02:26:42	VR2W-112619	A69-1601-6507					Deep 50m
2012-09-21 03:11:42	VR2W-112618	A69-1601-6507
2012-09-21 03:12:01	VR2W-112619	A69-1601-6507					Deep 50m
2012-09-21 03:15:20	VR2W-112619	A69-1601-6507					Deep 50m
2012-09-21 03:18:27	VR2W-112618	A69-1601-6507
2012-09-21 03:18:46	VR2W-112619	A69-1601-6507					Deep 50m
2012-09-21 03:52:29	VR2W-112619	A69-1601-6507					Deep 50m
2012-09-21 04:11:34	VR2W-112618	A69-1601-6507
2012-09-21 04:11:53	VR2W-112619	A69-1601-6507					Deep 50m
2012-09-21 04:16:36	VR2W-112619	A69-1601-6507					Deep 50m
2012-09-21 04:43:33	VR2W-112619	A69-1601-6507					Deep 50m
2012-09-21 04:47:28	VR2W-112619	A69-1601-6507					Deep 50m
2012-09-21 05:04:20	VR2W-112619	A69-1601-6507					Deep 50m
2012-09-21 06:15:27	VR2W-112619	A69-1601-6507					Deep 50m
2012-09-21 06:25:10	VR2W-112619	A69-1601-6507					Deep 50m
2012-09-21 07:28:52	VR2W-112619	A69-1601-6507					Deep 50m
2012-09-21 07:55:27	VR2W-112619	A69-1601-6507					Deep 50m
2012-09-21 20:37:46	VR2W-112619	A69-1601-6507					Deep 50m
2012-09-21 20:48:09	VR2W-112619	A69-1601-6507					Deep 50m
2012-09-21 20:52:11	VR2W-112619	A69-1601-6507					Deep 50m
2012-09-21 21:15:13	VR2W-112619	A69-1601-6507					Deep 50m
2012-09-21 21:22:17	VR2W-112619	A69-1601-6507					Deep 50m
2012-09-21 22:01:05	VR2W-112619	A69-1601-6507					Deep 50m
2012-09-21 22:13:16	VR2W-112619	A69-1601-6507					Deep 50m
2012-09-21 22:17:55	VR2W-112619	A69-1601-6507					Deep 50m
2012-09-21 22:44:09	VR2W-112619	A69-1601-6507					Deep 50m
2012-09-21 22:48:48	VR2W-112619	A69-1601-6507					Deep 50m
2012-09-21 23:13:04	VR2W-112619	A69-1601-6507					Deep 50m
2012-09-21 23:17:23	VR2W-112619	A69-1601-6507					Deep 50m
2012-09-21 23:32:45	VR2W-112619	A69-1601-6507					Deep 50m
2012-09-21 23:37:16	VR2W-112619	A69-1601-6507					Deep 50m
2012-09-22 00:04:44	VR2W-112619	A69-1601-6507					Deep 50m
2012-09-22 00:18:25	VR2W-112619	A69-1601-6507					Deep 50m
2012-09-22 00:52:01	VR2W-112619	A69-1601-6507					Deep 50m
2012-09-22 00:56:12	VR2W-112619	A69-1601-6507					Deep 50m
2012-09-22 00:59:40	VR2W-112619	A69-1601-6507					Deep 50m
2012-09-22 01:03:22	VR2W-112619	A69-1601-6507					Deep 50m
2012-09-22 01:10:59	VR2W-112619	A69-1601-6507					Deep 50m
2012-09-22 01:14:40	VR2W-112619	A69-1601-6507					Deep 50m
2012-09-22 01:18:46	VR2W-112619	A69-1601-6507					Deep 50m
2012-09-22 01:29:12	VR2W-112619	A69-1601-6507					Deep 50m
2012-09-22 01:39:44	VR2W-112619	A69-1601-6507					Deep 50m
2012-09-22 01:43:00	VR2W-112619	A69-1601-6507					Deep 50m
2012-09-22 01:49:38	VR2W-112619	A69-1601-6507					Deep 50m
2012-09-22 01:53:06	VR2W-112619	A69-1601-6507					Deep 50m
2012-09-22 01:56:49	VR2W-112619	A69-1601-6507					Deep 50m
2012-09-22 02:43:53	VR2W-112619	A69-1601-6507					Deep 50m
2012-09-22 02:48:06	VR2W-112619	A69-1601-6507					Deep 50m
2012-09-22 02:51:39	VR2W-112619	A69-1601-6507					Deep 50m
2012-09-22 04:05:03	VR2W-112619	A69-1601-6507					Deep 50m
2012-09-22 04:24:01	VR2W-112619	A69-1601-6507					Deep 50m
2012-09-22 04:27:30	VR2W-112618	A69-1601-6507
2012-09-22 04:32:11	VR2W-112619	A69-1601-6507					Deep 50m
2012-09-22 04:44:29	VR2W-112619	A69-1601-6507					Deep 50m
2012-09-22 05:02:34	VR2W-112619	A69-1601-6507					Deep 50m
2012-09-22 05:05:53	VR2W-112619	A69-1601-6507					Deep 50m
2012-09-22 05:08:57	VR2W-112618	A69-1601-6507
2012-09-22 05:12:30	VR2W-112618	A69-1601-6507
2012-09-22 05:12:49	VR2W-112619	A69-1601-6507					Deep 50m
2012-09-22 05:16:41	VR2W-112619	A69-1601-6507					Deep 50m
2012-09-22 05:21:11	VR2W-112619	A69-1601-6507					Deep 50m
2012-09-22 05:25:18	VR2W-112619	A69-1601-6507					Deep 50m
2012-09-22 05:28:21	VR2W-112618	A69-1601-6507
2012-09-22 05:28:39	VR2W-112619	A69-1601-6507					Deep 50m
2012-09-22 05:31:49	VR2W-112618	A69-1601-6507
2012-09-22 05:32:08	VR2W-112619	A69-1601-6507					Deep 50m
2012-09-22 05:35:52	VR2W-112619	A69-1601-6507					Deep 50m
2012-09-22 06:30:00	VR2W-112618	A69-1601-6507
2012-09-22 06:46:16	VR2W-112619	A69-1601-6507					Deep 50m
2012-09-22 07:04:24	VR2W-112619	A69-1601-6507					Deep 50m
2012-09-22 07:07:45	VR2W-112619	A69-1601-6507					Deep 50m
2012-09-22 07:11:15	VR2W-112619	A69-1601-6507					Deep 50m
2012-09-22 07:38:31	VR2W-112619	A69-1601-6507					Deep 50m
2012-09-22 07:49:43	VR2W-112619	A69-1601-6507					Deep 50m
2012-09-22 21:42:07	VR2W-112619	A69-1601-6507					Deep 50m
2012-09-22 21:46:26	VR2W-112619	A69-1601-6507					Deep 50m
2012-09-22 22:02:16	VR2W-112619	A69-1601-6507					Deep 50m
2012-09-22 22:50:35	VR2W-112619	A69-1601-6507					Deep 50m
2012-09-22 23:11:57	VR2W-112619	A69-1601-6507					Deep 50m
2012-09-22 23:21:40	VR2W-112619	A69-1601-6507					Deep 50m
2012-09-23 00:15:16	VR2W-112619	A69-1601-6507					Deep 50m
2012-09-23 00:32:22	VR2W-112619	A69-1601-6507					Deep 50m
2012-09-23 01:16:33	VR2W-112619	A69-1601-6507					Deep 50m
2012-09-23 01:24:33	VR2W-112619	A69-1601-6507					Deep 50m
2012-09-23 01:28:45	VR2W-112619	A69-1601-6507					Deep 50m
2012-09-23 01:32:14	VR2W-112619	A69-1601-6507					Deep 50m
2012-09-23 01:47:55	VR2W-112619	A69-1601-6507					Deep 50m
2012-09-23 02:39:11	VR2W-112618	A69-1601-6507
2012-09-23 02:39:29	VR2W-112619	A69-1601-6507					Deep 50m
2012-09-23 02:43:54	VR2W-112619	A69-1601-6507					Deep 50m
2012-09-23 02:47:49	VR2W-112619	A69-1601-6507					Deep 50m
2012-09-23 03:37:17	VR2W-112619	A69-1601-6507					Deep 50m
2012-09-23 03:40:59	VR2W-112619	A69-1601-6507					Deep 50m
2012-09-23 03:59:42	VR2W-112619	A69-1601-6507					Deep 50m
2012-09-23 04:15:29	VR2W-112619	A69-1601-6507					Deep 50m
2012-09-23 04:33:12	VR2W-112619	A69-1601-6507					Deep 50m
2012-09-23 04:41:40	VR2W-112619	A69-1601-6507					Deep 50m
2012-09-23 04:46:29	VR2W-112619	A69-1601-6507					Deep 50m
2012-09-23 04:51:14	VR2W-112619	A69-1601-6507					Deep 50m
2012-09-23 04:55:30	VR2W-112618	A69-1601-6507
2012-09-23 04:55:49	VR2W-112619	A69-1601-6507					Deep 50m
2012-09-23 05:00:06	VR2W-112619	A69-1601-6507					Deep 50m
2012-09-23 05:07:56	VR2W-112619	A69-1601-6507					Deep 50m
2012-09-23 05:14:55	VR2W-112619	A69-1601-6507					Deep 50m
2012-09-23 05:27:46	VR2W-112619	A69-1601-6507					Deep 50m
2012-09-23 05:39:27	VR2W-112619	A69-1601-6507					Deep 50m
2012-09-23 06:07:07	VR2W-112618	A69-1601-6507
2012-09-23 06:07:25	VR2W-112619	A69-1601-6507					Deep 50m
2012-09-23 06:16:00	VR2W-112619	A69-1601-6507					Deep 50m
2012-09-23 06:26:00	VR2W-112619	A69-1601-6507					Deep 50m
2012-09-23 06:29:36	VR2W-112619	A69-1601-6507					Deep 50m
2012-09-23 06:42:47	VR2W-112619	A69-1601-6507					Deep 50m
2012-09-23 06:50:19	VR2W-112619	A69-1601-6507					Deep 50m
2012-09-23 07:02:14	VR2W-112619	A69-1601-6507					Deep 50m
2012-09-23 07:42:53	VR2W-112619	A69-1601-6507					Deep 50m
2012-09-23 20:42:02	VR2W-112619	A69-1601-6507					Deep 50m
2012-09-23 21:33:35	VR2W-112619	A69-1601-6507					Deep 50m
2012-09-23 22:07:42	VR2W-112619	A69-1601-6507					Deep 50m
2012-09-23 23:07:33	VR2W-112619	A69-1601-6507					Deep 50m
2012-09-23 23:10:50	VR2W-112619	A69-1601-6507					Deep 50m
2012-09-23 23:17:37	VR2W-112619	A69-1601-6507					Deep 50m
2012-09-23 23:21:17	VR2W-112619	A69-1601-6507					Deep 50m
2012-09-23 23:43:15	VR2W-112619	A69-1601-6507					Deep 50m
2012-09-23 23:53:51	VR2W-112619	A69-1601-6507					Deep 50m
2012-09-23 23:58:07	VR2W-112619	A69-1601-6507					Deep 50m
2012-09-24 00:19:48	VR2W-112619	A69-1601-6507					Deep 50m
2012-09-24 00:46:29	VR2W-112619	A69-1601-6507					Deep 50m
2012-09-24 00:57:25	VR2W-112619	A69-1601-6507					Deep 50m
2012-09-24 01:37:50	VR2W-112619	A69-1601-6507					Deep 50m
2012-09-24 01:55:02	VR2W-112619	A69-1601-6507					Deep 50m
2012-09-24 02:06:16	VR2W-112619	A69-1601-6507					Deep 50m
2012-09-24 04:24:31	VR2W-112619	A69-1601-6507					Deep 50m
2012-09-24 05:01:44	VR2W-112619	A69-1601-6507					Deep 50m
2012-09-24 05:05:20	VR2W-112619	A69-1601-6507					Deep 50m
2012-09-24 05:18:31	VR2W-112619	A69-1601-6507					Deep 50m
2012-09-24 05:22:40	VR2W-112619	A69-1601-6507					Deep 50m
2012-09-24 05:42:25	VR2W-112618	A69-1601-6507
2012-09-24 05:46:45	VR2W-112619	A69-1601-6507					Deep 50m
2012-09-24 06:16:51	VR2W-112618	A69-1601-6507
2012-09-24 06:17:09	VR2W-112619	A69-1601-6507					Deep 50m
2012-09-24 06:21:27	VR2W-112619	A69-1601-6507					Deep 50m
2012-09-24 06:36:24	VR2W-112619	A69-1601-6507					Deep 50m
2012-09-24 06:46:39	VR2W-112618	A69-1601-6507
2012-09-24 06:46:57	VR2W-112619	A69-1601-6507					Deep 50m
2012-09-24 06:47:34	VR2W-112617	A69-1601-6507
2012-09-24 07:00:37	VR2W-112619	A69-1601-6507					Deep 50m
2012-09-24 07:04:38	VR2W-112619	A69-1601-6507					Deep 50m
2012-09-24 07:53:56	VR2W-112619	A69-1601-6507					Deep 50m
2012-09-24 20:44:49	VR2W-112619	A69-1601-6507					Deep 50m
2012-09-24 21:22:50	VR2W-112619	A69-1601-6507					Deep 50m
2012-09-24 21:26:58	VR2W-112619	A69-1601-6507					Deep 50m
2012-09-24 22:05:42	VR2W-112619	A69-1601-6507					Deep 50m
2012-09-24 22:15:21	VR2W-112619	A69-1601-6507					Deep 50m
2012-09-24 22:32:28	VR2W-112619	A69-1601-6507					Deep 50m
2012-09-24 22:36:24	VR2W-112619	A69-1601-6507					Deep 50m
2012-09-24 22:41:03	VR2W-112619	A69-1601-6507					Deep 50m
2012-09-24 23:19:17	VR2W-112619	A69-1601-6507					Deep 50m
2012-09-24 23:31:45	VR2W-112619	A69-1601-6507					Deep 50m
2012-09-24 23:41:06	VR2W-112619	A69-1601-6507					Deep 50m
2012-09-24 23:53:23	VR2W-112619	A69-1601-6507					Deep 50m
2012-09-25 00:18:58	VR2W-112619	A69-1601-6507					Deep 50m
2012-09-25 00:37:26	VR2W-112619	A69-1601-6507					Deep 50m
2012-09-25 00:45:26	VR2W-112619	A69-1601-6507					Deep 50m
2012-09-25 01:02:42	VR2W-112619	A69-1601-6507					Deep 50m
2012-09-25 01:07:21	VR2W-112619	A69-1601-6507					Deep 50m
2012-09-25 01:37:40	VR2W-112619	A69-1601-6507					Deep 50m
2012-09-25 01:54:53	VR2W-112619	A69-1601-6507					Deep 50m
2012-09-25 02:21:04	VR2W-112619	A69-1601-6507					Deep 50m
2012-09-25 02:27:46	VR2W-112619	A69-1601-6507					Deep 50m
2012-09-25 03:03:06	VR2W-112618	A69-1601-6507
2012-09-25 03:14:58	VR2W-112619	A69-1601-6507					Deep 50m
2012-09-25 03:29:58	VR2W-112619	A69-1601-6507					Deep 50m
2012-09-25 03:41:01	VR2W-112619	A69-1601-6507					Deep 50m
2012-09-25 04:06:53	VR2W-112619	A69-1601-6507					Deep 50m
2012-09-25 04:14:44	VR2W-112619	A69-1601-6507					Deep 50m
2012-09-25 04:21:49	VR2W-112619	A69-1601-6507					Deep 50m
2012-09-25 04:55:02	VR2W-112619	A69-1601-6507					Deep 50m
2012-09-25 05:11:38	VR2W-112619	A69-1601-6507					Deep 50m
2012-09-25 05:15:02	VR2W-112619	A69-1601-6507					Deep 50m
2012-09-25 05:18:36	VR2W-112619	A69-1601-6507					Deep 50m
2012-09-25 06:16:58	VR2W-112618	A69-1601-6507
2012-09-25 06:24:39	VR2W-112619	A69-1601-6507					Deep 50m
2012-09-25 06:39:07	VR2W-112619	A69-1601-6507					Deep 50m
2012-09-25 06:45:36	VR2W-112619	A69-1601-6507					Deep 50m
2012-09-25 07:19:14	VR2W-112619	A69-1601-6507					Deep 50m
2012-09-25 21:17:11	VR2W-112619	A69-1601-6507					Deep 50m
2012-09-25 21:58:59	VR2W-112619	A69-1601-6507					Deep 50m
2012-09-25 22:49:17	VR2W-112619	A69-1601-6507					Deep 50m
2012-09-25 22:57:16	VR2W-112619	A69-1601-6507					Deep 50m
2012-09-25 23:04:47	VR2W-112619	A69-1601-6507					Deep 50m
2012-09-25 23:20:47	VR2W-112619	A69-1601-6507					Deep 50m
2012-09-25 23:47:42	VR2W-112619	A69-1601-6507					Deep 50m
2012-09-25 23:51:41	VR2W-112618	A69-1601-6507
2012-09-26 00:45:34	VR2W-112619	A69-1601-6507					Deep 50m
2012-09-26 00:49:15	VR2W-112619	A69-1601-6507					Deep 50m
2012-09-26 01:54:52	VR2W-112619	A69-1601-6507					Deep 50m
2012-09-26 01:59:42	VR2W-112619	A69-1601-6507					Deep 50m
2012-09-26 02:30:41	VR2W-112619	A69-1601-6507					Deep 50m
2012-09-26 02:40:20	VR2W-112619	A69-1601-6507					Deep 50m
2012-09-26 02:53:46	VR2W-112619	A69-1601-6507					Deep 50m
2012-09-26 03:05:15	VR2W-112619	A69-1601-6507					Deep 50m
2012-09-26 03:52:55	VR2W-112619	A69-1601-6507					Deep 50m
2012-09-26 04:00:28	VR2W-112619	A69-1601-6507					Deep 50m
2012-09-26 04:35:22	VR2W-112619	A69-1601-6507					Deep 50m
2012-09-26 06:10:11	VR2W-112619	A69-1601-6507					Deep 50m
2012-09-26 06:20:34	VR2W-112619	A69-1601-6507					Deep 50m
2012-09-26 06:38:29	VR2W-112618	A69-1601-6507
2012-09-26 06:43:10	VR2W-112619	A69-1601-6507					Deep 50m
2012-09-26 07:05:15	VR2W-112619	A69-1601-6507					Deep 50m
2012-09-26 07:23:29	VR2W-112619	A69-1601-6507					Deep 50m
2012-09-26 07:30:39	VR2W-112619	A69-1601-6507					Deep 50m
2012-09-26 07:41:58	VR2W-112619	A69-1601-6507					Deep 50m
2012-09-26 07:57:15	VR2W-112619	A69-1601-6507					Deep 50m
2012-09-26 20:45:11	VR2W-112619	A69-1601-6507					Deep 50m
2012-09-26 21:03:24	VR2W-112619	A69-1601-6507					Deep 50m
2012-09-26 22:40:05	VR2W-112619	A69-1601-6507					Deep 50m
2012-09-26 22:43:56	VR2W-112619	A69-1601-6507					Deep 50m
2012-09-26 23:09:36	VR2W-112619	A69-1601-6507					Deep 50m
2012-09-26 23:13:32	VR2W-112618	A69-1601-6507
2012-09-26 23:25:59	VR2W-112619	A69-1601-6507					Deep 50m
2012-09-27 00:37:27	VR2W-112619	A69-1601-6507					Deep 50m
2012-09-27 00:50:25	VR2W-112618	A69-1601-6507
2012-09-27 01:00:00	VR2W-112619	A69-1601-6507					Deep 50m
2012-09-27 01:07:43	VR2W-112619	A69-1601-6507					Deep 50m
2012-09-27 01:15:54	VR2W-112619	A69-1601-6507					Deep 50m
2012-09-27 02:11:06	VR2W-112619	A69-1601-6507					Deep 50m
2012-09-27 02:15:06	VR2W-112619	A69-1601-6507					Deep 50m
2012-09-27 02:59:31	VR2W-112619	A69-1601-6507					Deep 50m
2012-09-27 03:27:17	VR2W-112619	A69-1601-6507					Deep 50m
2012-09-27 03:39:48	VR2W-112619	A69-1601-6507					Deep 50m
2012-09-27 03:50:30	VR2W-112619	A69-1601-6507					Deep 50m
2012-09-27 03:54:54	VR2W-112619	A69-1601-6507					Deep 50m
2012-09-27 04:03:25	VR2W-112619	A69-1601-6507					Deep 50m
2012-09-27 04:11:29	VR2W-112619	A69-1601-6507					Deep 50m
2012-09-27 04:15:43	VR2W-112619	A69-1601-6507					Deep 50m
2012-09-27 05:21:52	VR2W-112619	A69-1601-6507					Deep 50m
2012-09-27 05:51:20	VR2W-112619	A69-1601-6507					Deep 50m
2012-09-27 06:44:16	VR2W-112619	A69-1601-6507					Deep 50m
2012-09-27 06:56:54	VR2W-112619	A69-1601-6507					Deep 50m
2012-09-27 07:14:28	VR2W-112618	A69-1601-6507
2012-09-27 07:14:47	VR2W-112619	A69-1601-6507					Deep 50m
2012-09-27 07:39:36	VR2W-112619	A69-1601-6507					Deep 50m
2012-09-27 07:57:26	VR2W-112619	A69-1601-6507					Deep 50m
2012-09-27 20:11:07	VR2W-112619	A69-1601-6507					Deep 50m
2012-09-27 20:27:44	VR2W-112619	A69-1601-6507					Deep 50m
2012-09-27 22:21:35	VR2W-112618	A69-1601-6507
2012-09-27 22:21:54	VR2W-112619	A69-1601-6507					Deep 50m
2012-09-27 22:29:58	VR2W-112619	A69-1601-6507					Deep 50m
2012-09-27 22:45:17	VR2W-112619	A69-1601-6507					Deep 50m
2012-09-27 23:03:20	VR2W-112619	A69-1601-6507					Deep 50m
2012-09-27 23:24:05	VR2W-112619	A69-1601-6507					Deep 50m
2012-09-27 23:31:52	VR2W-112619	A69-1601-6507					Deep 50m
2012-09-27 23:40:20	VR2W-112619	A69-1601-6507					Deep 50m
2012-09-28 00:01:22	VR2W-112619	A69-1601-6507					Deep 50m
2012-09-28 00:36:23	VR2W-112618	A69-1601-6507
2012-09-28 02:33:38	VR2W-112619	A69-1601-6507					Deep 50m
2012-09-28 02:37:28	VR2W-112619	A69-1601-6507					Deep 50m
2012-09-28 04:57:15	VR2W-112619	A69-1601-6507					Deep 50m
2012-09-28 05:10:05	VR2W-112619	A69-1601-6507					Deep 50m
2012-09-28 05:14:17	VR2W-112619	A69-1601-6507					Deep 50m
2012-09-28 05:17:48	VR2W-112619	A69-1601-6507					Deep 50m
2012-09-28 05:26:00	VR2W-112619	A69-1601-6507					Deep 50m
2012-09-28 05:29:53	VR2W-112619	A69-1601-6507					Deep 50m
2012-09-28 05:38:39	VR2W-112619	A69-1601-6507					Deep 50m
2012-09-28 05:46:02	VR2W-112619	A69-1601-6507					Deep 50m
2012-09-28 05:59:27	VR2W-112619	A69-1601-6507					Deep 50m
2012-09-28 06:14:05	VR2W-112619	A69-1601-6507					Deep 50m
2012-09-28 06:18:57	VR2W-112619	A69-1601-6507					Deep 50m
2012-09-28 06:28:15	VR2W-112618	A69-1601-6507
2012-09-28 06:28:34	VR2W-112619	A69-1601-6507					Deep 50m
2012-09-28 06:59:24	VR2W-112619	A69-1601-6507					Deep 50m
2012-09-28 07:04:00	VR2W-112619	A69-1601-6507					Deep 50m
2012-09-28 07:16:11	VR2W-112619	A69-1601-6507					Deep 50m
2012-09-28 07:19:40	VR2W-112619	A69-1601-6507					Deep 50m
2012-09-28 07:23:24	VR2W-112619	A69-1601-6507					Deep 50m
2012-09-28 20:03:20	VR2W-112619	A69-1601-6507					Deep 50m
2012-09-28 20:07:58	VR2W-112619	A69-1601-6507					Deep 50m
2012-09-28 20:24:33	VR2W-112619	A69-1601-6507					Deep 50m
2012-09-28 20:37:56	VR2W-112619	A69-1601-6507					Deep 50m
2012-09-28 20:48:59	VR2W-112619	A69-1601-6507					Deep 50m
2012-09-28 20:53:47	VR2W-112619	A69-1601-6507					Deep 50m
2012-09-28 20:58:29	VR2W-112619	A69-1601-6507					Deep 50m
2012-09-28 21:24:52	VR2W-112618	A69-1601-6507
2012-09-28 21:32:52	VR2W-112619	A69-1601-6507					Deep 50m
2012-09-28 21:37:43	VR2W-112619	A69-1601-6507					Deep 50m
2012-09-28 22:25:48	VR2W-112619	A69-1601-6507					Deep 50m
2012-09-28 22:56:08	VR2W-112619	A69-1601-6507					Deep 50m
2012-09-28 23:03:46	VR2W-112619	A69-1601-6507					Deep 50m
2012-09-28 23:25:19	VR2W-112619	A69-1601-6507					Deep 50m
2012-09-29 00:49:46	VR2W-112619	A69-1601-6507					Deep 50m
2012-09-29 00:53:23	VR2W-112619	A69-1601-6507					Deep 50m
2012-09-29 00:57:22	VR2W-112619	A69-1601-6507					Deep 50m
2012-09-29 01:11:01	VR2W-112619	A69-1601-6507					Deep 50m
2012-09-29 01:42:27	VR2W-112618	A69-1601-6507
2012-09-29 01:47:26	VR2W-112619	A69-1601-6507					Deep 50m
2012-09-29 01:51:54	VR2W-112619	A69-1601-6507					Deep 50m
2012-09-29 01:55:55	VR2W-112619	A69-1601-6507					Deep 50m
2012-09-29 02:56:07	VR2W-112619	A69-1601-6507					Deep 50m
2012-09-29 03:05:53	VR2W-112619	A69-1601-6507					Deep 50m
2012-09-29 03:15:37	VR2W-112619	A69-1601-6507					Deep 50m
2012-09-29 03:56:11	VR2W-112619	A69-1601-6507					Deep 50m
2012-09-29 04:16:07	VR2W-112619	A69-1601-6507					Deep 50m
2012-09-29 04:19:37	VR2W-112619	A69-1601-6507					Deep 50m
2012-09-29 05:23:51	VR2W-112619	A69-1601-6507					Deep 50m
2012-09-29 06:33:53	VR2W-112619	A69-1601-6507					Deep 50m
2012-09-29 07:19:22	VR2W-112619	A69-1601-6507					Deep 50m
2012-09-29 07:42:31	VR2W-112619	A69-1601-6507					Deep 50m
2012-09-29 07:54:26	VR2W-112619	A69-1601-6507					Deep 50m
2012-09-29 07:58:32	VR2W-112619	A69-1601-6507					Deep 50m
2012-09-29 20:05:39	VR2W-112619	A69-1601-6507					Deep 50m
2012-09-29 20:10:17	VR2W-112619	A69-1601-6507					Deep 50m
2012-09-29 20:14:38	VR2W-112619	A69-1601-6507					Deep 50m
2012-09-29 20:22:49	VR2W-112619	A69-1601-6507					Deep 50m
2012-09-29 20:31:14	VR2W-112619	A69-1601-6507					Deep 50m
2012-09-29 20:42:33	VR2W-112619	A69-1601-6507					Deep 50m
2012-09-29 21:02:38	VR2W-112619	A69-1601-6507					Deep 50m
2012-09-29 21:07:24	VR2W-112619	A69-1601-6507					Deep 50m
2012-09-29 21:16:26	VR2W-112619	A69-1601-6507					Deep 50m
2012-09-29 21:24:54	VR2W-112619	A69-1601-6507					Deep 50m
2012-09-29 21:32:47	VR2W-112619	A69-1601-6507					Deep 50m
2012-09-29 22:06:30	VR2W-112619	A69-1601-6507					Deep 50m
2012-09-30 00:41:26	VR2W-112619	A69-1601-6507					Deep 50m
2012-09-30 01:32:09	VR2W-112619	A69-1601-6507					Deep 50m
2012-09-30 01:53:09	VR2W-112619	A69-1601-6507					Deep 50m
2012-09-30 01:57:35	VR2W-112619	A69-1601-6507					Deep 50m
2012-09-30 02:01:35	VR2W-112619	A69-1601-6507					Deep 50m
2012-09-30 02:14:58	VR2W-112618	A69-1601-6507
2012-09-30 02:31:33	VR2W-112619	A69-1601-6507					Deep 50m
2012-09-30 03:06:01	VR2W-112619	A69-1601-6507					Deep 50m
2012-09-30 03:13:15	VR2W-112618	A69-1601-6507
2012-09-30 03:34:16	VR2W-112619	A69-1601-6507					Deep 50m
2012-09-30 03:38:47	VR2W-112618	A69-1601-6507
2012-09-30 03:39:06	VR2W-112619	A69-1601-6507					Deep 50m
2012-09-30 04:01:37	VR2W-112619	A69-1601-6507					Deep 50m
2012-09-30 04:36:23	VR2W-112619	A69-1601-6507					Deep 50m
2012-09-30 04:39:57	VR2W-112619	A69-1601-6507					Deep 50m
2012-09-30 04:43:51	VR2W-112619	A69-1601-6507					Deep 50m
2012-09-30 05:13:09	VR2W-112618	A69-1601-6507
2012-09-30 05:30:53	VR2W-112618	A69-1601-6507
2012-09-30 05:59:42	VR2W-112619	A69-1601-6507					Deep 50m
2012-09-30 06:08:38	VR2W-112619	A69-1601-6507					Deep 50m
2012-09-30 06:18:17	VR2W-112619	A69-1601-6507					Deep 50m
2012-09-30 06:27:14	VR2W-112618	A69-1601-6507
2012-09-30 06:43:37	VR2W-112619	A69-1601-6507					Deep 50m
2012-09-30 06:47:21	VR2W-112618	A69-1601-6507
2012-09-30 07:06:52	VR2W-112619	A69-1601-6507					Deep 50m
2012-09-30 07:25:57	VR2W-112619	A69-1601-6507					Deep 50m
2012-09-30 20:53:55	VR2W-112619	A69-1601-6507					Deep 50m
2012-09-30 21:00:57	VR2W-112619	A69-1601-6507					Deep 50m
2012-09-30 21:22:29	VR2W-112619	A69-1601-6507					Deep 50m
2012-09-30 22:27:43	VR2W-112619	A69-1601-6507					Deep 50m
2012-09-30 22:44:44	VR2W-112619	A69-1601-6507					Deep 50m
2012-09-30 22:56:17	VR2W-112619	A69-1601-6507					Deep 50m
2012-09-30 23:13:06	VR2W-112619	A69-1601-6507					Deep 50m
2012-10-01 00:13:55	VR2W-112619	A69-1601-6507					Deep 50m
2012-10-01 01:13:12	VR2W-112619	A69-1601-6507					Deep 50m
2012-10-01 01:33:06	VR2W-112618	A69-1601-6507
2012-10-01 01:33:26	VR2W-112619	A69-1601-6507					Deep 50m
2012-10-01 01:44:29	VR2W-112619	A69-1601-6507					Deep 50m
2012-10-01 01:54:01	VR2W-112619	A69-1601-6507					Deep 50m
2012-10-01 02:18:02	VR2W-112619	A69-1601-6507					Deep 50m
2012-10-01 02:22:14	VR2W-112619	A69-1601-6507					Deep 50m
2012-10-01 03:07:20	VR2W-112619	A69-1601-6507					Deep 50m
2012-10-01 03:16:37	VR2W-112619	A69-1601-6507					Deep 50m
2012-10-01 03:24:24	VR2W-112619	A69-1601-6507					Deep 50m
2012-10-01 03:52:23	VR2W-112618	A69-1601-6507
2012-10-01 03:57:19	VR2W-112619	A69-1601-6507					Deep 50m
2012-10-01 04:26:27	VR2W-112619	A69-1601-6507					Deep 50m
2012-10-01 04:30:40	VR2W-112619	A69-1601-6507					Deep 50m
2012-10-01 04:34:13	VR2W-112619	A69-1601-6507					Deep 50m
2012-10-01 06:13:56	VR2W-112618	A69-1601-6507
2012-10-01 06:18:47	VR2W-112618	A69-1601-6507
2012-10-01 06:19:06	VR2W-112619	A69-1601-6507					Deep 50m
2012-10-01 06:32:45	VR2W-112618	A69-1601-6507
2012-10-01 06:37:10	VR2W-112619	A69-1601-6507					Deep 50m
2012-10-01 06:43:48	VR2W-112619	A69-1601-6507					Deep 50m
2012-10-01 06:46:57	VR2W-112618	A69-1601-6507
2012-10-01 07:02:13	VR2W-112618	A69-1601-6507
2012-10-01 07:24:06	VR2W-112619	A69-1601-6507					Deep 50m
2012-10-01 08:03:40	VR2W-112619	A69-1601-6507					Deep 50m
2012-10-01 20:07:50	VR2W-112619	A69-1601-6507					Deep 50m
2012-10-01 20:27:01	VR2W-112619	A69-1601-6507					Deep 50m
2012-10-01 20:30:26	VR2W-112619	A69-1601-6507					Deep 50m
2012-10-01 20:34:01	VR2W-112619	A69-1601-6507					Deep 50m
2012-10-01 21:01:07	VR2W-112619	A69-1601-6507					Deep 50m
2012-10-01 22:13:54	VR2W-112619	A69-1601-6507					Deep 50m
2012-10-01 22:17:11	VR2W-112619	A69-1601-6507					Deep 50m
2012-10-01 23:06:00	VR2W-112619	A69-1601-6507					Deep 50m
2012-10-01 23:17:45	VR2W-112619	A69-1601-6507					Deep 50m
2012-10-01 23:57:06	VR2W-112619	A69-1601-6507					Deep 50m
2012-10-02 00:13:12	VR2W-112619	A69-1601-6507					Deep 50m
2012-10-02 00:37:20	VR2W-112619	A69-1601-6507					Deep 50m
2012-10-02 01:11:44	VR2W-112619	A69-1601-6507					Deep 50m
2012-10-02 01:33:03	VR2W-112619	A69-1601-6507					Deep 50m
2012-10-02 01:55:27	VR2W-112618	A69-1601-6507
2012-10-02 02:19:50	VR2W-112619	A69-1601-6507					Deep 50m
2012-10-02 02:23:54	VR2W-112619	A69-1601-6507					Deep 50m
2012-10-02 02:30:24	VR2W-112619	A69-1601-6507					Deep 50m
2012-10-02 03:45:15	VR2W-112619	A69-1601-6507					Deep 50m
2012-10-02 04:16:48	VR2W-112619	A69-1601-6507					Deep 50m
2012-10-02 05:05:44	VR2W-112619	A69-1601-6507					Deep 50m
2012-10-02 05:55:52	VR2W-112619	A69-1601-6507					Deep 50m
2012-10-02 06:06:59	VR2W-112619	A69-1601-6507					Deep 50m
2012-10-02 06:10:53	VR2W-112619	A69-1601-6507					Deep 50m
2012-10-02 06:15:28	VR2W-112619	A69-1601-6507					Deep 50m
2012-10-02 07:22:17	VR2W-112619	A69-1601-6507					Deep 50m
2012-10-02 07:26:52	VR2W-112619	A69-1601-6507					Deep 50m
2012-10-02 07:31:09	VR2W-112619	A69-1601-6507					Deep 50m
2012-10-02 07:34:47	VR2W-112619	A69-1601-6507					Deep 50m
2012-10-02 07:45:22	VR2W-112619	A69-1601-6507					Deep 50m
2012-10-02 07:55:35	VR2W-112619	A69-1601-6507					Deep 50m
2012-10-02 20:15:50	VR2W-112619	A69-1601-6507					Deep 50m
2012-10-02 20:37:02	VR2W-112619	A69-1601-6507					Deep 50m
2012-10-02 20:45:26	VR2W-112619	A69-1601-6507					Deep 50m
2012-10-02 20:49:37	VR2W-112619	A69-1601-6507					Deep 50m
2012-10-02 20:53:04	VR2W-112619	A69-1601-6507					Deep 50m
2012-10-02 20:56:45	VR2W-112619	A69-1601-6507					Deep 50m
2012-10-02 21:16:10	VR2W-112619	A69-1601-6507					Deep 50m
2012-10-02 21:33:33	VR2W-112619	A69-1601-6507					Deep 50m
2012-10-02 22:00:38	VR2W-112619	A69-1601-6507					Deep 50m
2012-10-02 22:27:34	VR2W-112619	A69-1601-6507					Deep 50m
2012-10-02 23:24:57	VR2W-112619	A69-1601-6507					Deep 50m
2012-10-03 00:24:11	VR2W-112619	A69-1601-6507					Deep 50m
2012-10-03 00:28:00	VR2W-112619	A69-1601-6507					Deep 50m
2012-10-03 00:32:25	VR2W-112619	A69-1601-6507					Deep 50m
2012-10-03 00:36:21	VR2W-112619	A69-1601-6507					Deep 50m
2012-10-03 00:49:21	VR2W-112619	A69-1601-6507					Deep 50m
2012-10-03 00:54:00	VR2W-112619	A69-1601-6507					Deep 50m
2012-10-03 01:33:15	VR2W-112619	A69-1601-6507					Deep 50m
2012-10-03 02:13:31	VR2W-112619	A69-1601-6507					Deep 50m
2012-10-03 03:00:10	VR2W-112619	A69-1601-6507					Deep 50m
2012-10-03 03:08:34	VR2W-112619	A69-1601-6507					Deep 50m
2012-10-03 03:27:10	VR2W-112619	A69-1601-6507					Deep 50m
2012-10-03 04:09:25	VR2W-112619	A69-1601-6507					Deep 50m
2012-10-03 04:33:27	VR2W-112619	A69-1601-6507					Deep 50m
2012-10-03 04:51:51	VR2W-112619	A69-1601-6507					Deep 50m
2012-10-03 04:55:30	VR2W-112619	A69-1601-6507					Deep 50m
2012-10-03 06:19:55	VR2W-112619	A69-1601-6507					Deep 50m
2012-10-03 06:27:15	VR2W-112619	A69-1601-6507					Deep 50m
2012-10-03 06:48:16	VR2W-112619	A69-1601-6507					Deep 50m
2012-10-03 06:51:33	VR2W-112619	A69-1601-6507					Deep 50m
2012-10-03 07:29:52	VR2W-112619	A69-1601-6507					Deep 50m
2012-10-03 07:34:09	VR2W-112619	A69-1601-6507					Deep 50m
2012-10-03 07:41:58	VR2W-112619	A69-1601-6507					Deep 50m
2012-10-03 07:48:53	VR2W-112619	A69-1601-6507					Deep 50m
2012-10-03 20:05:41	VR2W-112619	A69-1601-6507					Deep 50m
2012-10-03 20:15:36	VR2W-112619	A69-1601-6507					Deep 50m
2012-10-03 20:22:54	VR2W-112619	A69-1601-6507					Deep 50m
2012-10-03 20:39:23	VR2W-112619	A69-1601-6507					Deep 50m
2012-10-03 20:48:18	VR2W-112619	A69-1601-6507					Deep 50m
2012-10-03 20:56:16	VR2W-112619	A69-1601-6507					Deep 50m
2012-10-03 21:17:00	VR2W-112619	A69-1601-6507					Deep 50m
2012-10-03 21:21:52	VR2W-112619	A69-1601-6507					Deep 50m
2012-10-03 21:26:43	VR2W-112619	A69-1601-6507					Deep 50m
2012-10-03 21:31:30	VR2W-112619	A69-1601-6507					Deep 50m
2012-10-03 21:54:46	VR2W-112619	A69-1601-6507					Deep 50m
2012-10-03 22:23:59	VR2W-112619	A69-1601-6507					Deep 50m
2012-10-03 22:31:32	VR2W-112619	A69-1601-6507					Deep 50m
2012-10-03 23:07:16	VR2W-112619	A69-1601-6507					Deep 50m
2012-10-03 23:51:18	VR2W-112619	A69-1601-6507					Deep 50m
2012-10-04 01:02:19	VR2W-112618	A69-1601-6507
2012-10-04 01:37:59	VR2W-112619	A69-1601-6507					Deep 50m
2012-10-04 02:06:16	VR2W-112619	A69-1601-6507					Deep 50m
2012-10-04 03:09:20	VR2W-112619	A69-1601-6507					Deep 50m
2012-10-04 03:18:34	VR2W-112619	A69-1601-6507					Deep 50m
2012-10-04 03:22:44	VR2W-112619	A69-1601-6507					Deep 50m
2012-10-04 03:51:01	VR2W-112619	A69-1601-6507					Deep 50m
2012-10-04 04:15:11	VR2W-112619	A69-1601-6507					Deep 50m
2012-10-04 05:31:15	VR2W-112619	A69-1601-6507					Deep 50m
2012-10-04 05:51:25	VR2W-112619	A69-1601-6507					Deep 50m
2012-10-04 06:20:51	VR2W-112619	A69-1601-6507					Deep 50m
2012-10-04 07:12:51	VR2W-112619	A69-1601-6507					Deep 50m
2012-10-04 07:17:26	VR2W-112619	A69-1601-6507					Deep 50m
2012-10-04 07:25:25	VR2W-112619	A69-1601-6507					Deep 50m
2012-10-04 07:58:14	VR2W-112619	A69-1601-6507					Deep 50m
2012-10-04 19:57:46	VR2W-112619	A69-1601-6507					Deep 50m
2012-10-04 20:14:09	VR2W-112619	A69-1601-6507					Deep 50m
2012-10-04 20:38:26	VR2W-112619	A69-1601-6507					Deep 50m
2012-10-04 21:03:30	VR2W-112619	A69-1601-6507					Deep 50m
2012-10-04 21:07:12	VR2W-112619	A69-1601-6507					Deep 50m
2012-10-04 21:11:21	VR2W-112619	A69-1601-6507					Deep 50m
2012-10-04 21:40:38	VR2W-112619	A69-1601-6507					Deep 50m
2012-10-04 22:41:26	VR2W-112619	A69-1601-6507					Deep 50m
2012-10-04 22:52:52	VR2W-112619	A69-1601-6507					Deep 50m
2012-10-04 23:00:48	VR2W-112619	A69-1601-6507					Deep 50m
2012-10-04 23:08:11	VR2W-112619	A69-1601-6507					Deep 50m
2012-10-05 00:09:10	VR2W-112619	A69-1601-6507					Deep 50m
2012-10-05 00:25:57	VR2W-112619	A69-1601-6507					Deep 50m
2012-10-05 01:16:38	VR2W-112619	A69-1601-6507					Deep 50m
2012-10-05 01:27:35	VR2W-112619	A69-1601-6507					Deep 50m
2012-10-05 02:27:37	VR2W-112619	A69-1601-6507					Deep 50m
2012-10-05 02:55:22	VR2W-112619	A69-1601-6507					Deep 50m
2012-10-05 04:03:06	VR2W-112619	A69-1601-6507					Deep 50m
2012-10-05 04:12:38	VR2W-112619	A69-1601-6507					Deep 50m
2012-10-05 04:28:36	VR2W-112619	A69-1601-6507					Deep 50m
2012-10-05 04:32:53	VR2W-112619	A69-1601-6507					Deep 50m
2012-10-05 07:11:36	VR2W-112619	A69-1601-6507					Deep 50m
2012-10-05 07:14:51	VR2W-112619	A69-1601-6507					Deep 50m
2012-10-05 07:18:08	VR2W-112619	A69-1601-6507					Deep 50m
2012-10-05 20:10:11	VR2W-112619	A69-1601-6507					Deep 50m
2012-10-05 20:18:12	VR2W-112619	A69-1601-6507					Deep 50m
2012-10-05 20:22:24	VR2W-112619	A69-1601-6507					Deep 50m
2012-10-05 20:25:55	VR2W-112619	A69-1601-6507					Deep 50m
2012-10-05 21:12:14	VR2W-112619	A69-1601-6507					Deep 50m
2012-10-05 22:07:24	VR2W-112619	A69-1601-6507					Deep 50m
2012-10-05 22:23:37	VR2W-112619	A69-1601-6507					Deep 50m
2012-10-05 22:28:10	VR2W-112619	A69-1601-6507					Deep 50m
2012-10-05 22:52:19	VR2W-112619	A69-1601-6507					Deep 50m
2012-10-05 23:40:54	VR2W-112619	A69-1601-6507					Deep 50m
2012-10-05 23:44:40	VR2W-112619	A69-1601-6507					Deep 50m
2012-10-05 23:48:59	VR2W-112619	A69-1601-6507					Deep 50m
2012-10-06 00:28:55	VR2W-112618	A69-1601-6507
2012-10-06 00:29:14	VR2W-112619	A69-1601-6507					Deep 50m
2012-10-06 00:36:30	VR2W-112619	A69-1601-6507					Deep 50m
2012-10-06 01:53:23	VR2W-112619	A69-1601-6507					Deep 50m
2012-10-06 03:03:11	VR2W-112619	A69-1601-6507					Deep 50m
2012-10-06 04:29:32	VR2W-112619	A69-1601-6507					Deep 50m
2012-10-06 04:44:33	VR2W-112619	A69-1601-6507					Deep 50m
2012-10-06 05:13:20	VR2W-112619	A69-1601-6507					Deep 50m
2012-10-06 05:27:47	VR2W-112619	A69-1601-6507					Deep 50m
2012-10-06 05:38:11	VR2W-112619	A69-1601-6507					Deep 50m
2012-10-06 06:44:37	VR2W-112619	A69-1601-6507					Deep 50m
2012-10-06 07:08:31	VR2W-112619	A69-1601-6507					Deep 50m
2012-10-06 07:11:49	VR2W-112619	A69-1601-6507					Deep 50m
2012-10-06 07:18:47	VR2W-112619	A69-1601-6507					Deep 50m
2012-10-06 07:31:28	VR2W-112619	A69-1601-6507					Deep 50m
2012-10-06 20:09:48	VR2W-112619	A69-1601-6507					Deep 50m
2012-10-06 21:12:24	VR2W-112619	A69-1601-6507					Deep 50m
2012-10-06 23:28:34	VR2W-112619	A69-1601-6507					Deep 50m
2012-10-07 02:46:27	VR2W-112619	A69-1601-6507					Deep 50m
2012-10-07 03:17:13	VR2W-112619	A69-1601-6507					Deep 50m
2012-10-07 04:14:54	VR2W-112619	A69-1601-6507					Deep 50m
2012-10-07 04:23:12	VR2W-112619	A69-1601-6507					Deep 50m
2012-10-07 04:27:14	VR2W-112619	A69-1601-6507					Deep 50m
2012-10-07 04:45:31	VR2W-112618	A69-1601-6507
2012-10-07 05:05:32	VR2W-112618	A69-1601-6507
2012-10-07 05:28:03	VR2W-112619	A69-1601-6507					Deep 50m
2012-10-07 06:09:44	VR2W-112619	A69-1601-6507					Deep 50m
2012-10-07 06:23:47	VR2W-112618	A69-1601-6507
2012-10-07 07:29:18	VR2W-112619	A69-1601-6507					Deep 50m
2012-10-07 20:17:32	VR2W-112619	A69-1601-6507					Deep 50m
2012-10-07 21:34:41	VR2W-112619	A69-1601-6507					Deep 50m
2012-10-07 22:57:20	VR2W-112619	A69-1601-6507					Deep 50m
2012-10-07 23:20:14	VR2W-112619	A69-1601-6507					Deep 50m
2012-10-08 00:23:46	VR2W-112619	A69-1601-6507					Deep 50m
2012-10-08 00:39:24	VR2W-112619	A69-1601-6507					Deep 50m
2012-10-08 01:11:07	VR2W-112619	A69-1601-6507					Deep 50m
2012-10-08 01:43:41	VR2W-112619	A69-1601-6507					Deep 50m
2012-10-08 01:57:05	VR2W-112619	A69-1601-6507					Deep 50m
2012-10-08 04:14:20	VR2W-112619	A69-1601-6507					Deep 50m
2012-10-08 04:26:56	VR2W-112618	A69-1601-6507
2012-10-08 04:31:36	VR2W-112619	A69-1601-6507					Deep 50m
2012-10-08 04:56:07	VR2W-112619	A69-1601-6507					Deep 50m
2012-10-08 05:42:53	VR2W-112619	A69-1601-6507					Deep 50m
2012-10-08 07:16:00	VR2W-112619	A69-1601-6507					Deep 50m
2012-10-08 07:20:08	VR2W-112619	A69-1601-6507					Deep 50m
2012-10-08 07:23:33	VR2W-112619	A69-1601-6507					Deep 50m
2012-10-08 07:58:07	VR2W-112619	A69-1601-6507					Deep 50m
2012-10-08 21:30:45	VR2W-112619	A69-1601-6507					Deep 50m
2012-10-08 22:36:38	VR2W-112619	A69-1601-6507					Deep 50m
2012-10-09 00:01:22	VR2W-112619	A69-1601-6507					Deep 50m
2012-10-09 00:58:27	VR2W-112619	A69-1601-6507					Deep 50m
2012-10-09 01:32:09	VR2W-112619	A69-1601-6507					Deep 50m
2012-10-09 03:24:53	VR2W-112618	A69-1601-6507
2012-10-09 03:25:12	VR2W-112619	A69-1601-6507					Deep 50m
2012-10-09 04:14:11	VR2W-112619	A69-1601-6507					Deep 50m
2012-10-09 04:30:49	VR2W-112619	A69-1601-6507					Deep 50m
2012-10-09 04:42:23	VR2W-112619	A69-1601-6507					Deep 50m
2012-10-09 05:58:41	VR2W-112619	A69-1601-6507					Deep 50m
2012-10-09 06:26:55	VR2W-112619	A69-1601-6507					Deep 50m
2012-10-09 06:30:01	VR2W-112618	A69-1601-6507
2012-10-09 06:37:59	VR2W-112619	A69-1601-6507					Deep 50m
2012-10-09 20:14:33	VR2W-112619	A69-1601-6507					Deep 50m
2012-10-09 21:20:17	VR2W-112619	A69-1601-6507					Deep 50m
2012-10-09 21:23:42	VR2W-112619	A69-1601-6507					Deep 50m
2012-10-09 22:34:19	VR2W-112619	A69-1601-6507					Deep 50m
2012-10-09 22:51:37	VR2W-112619	A69-1601-6507					Deep 50m
2012-10-09 23:52:30	VR2W-112619	A69-1601-6507					Deep 50m
2012-10-10 00:01:34	VR2W-112619	A69-1601-6507					Deep 50m
2012-10-10 00:41:44	VR2W-112619	A69-1601-6507					Deep 50m
2012-10-10 01:40:06	VR2W-112619	A69-1601-6507					Deep 50m
2012-10-10 02:37:43	VR2W-112619	A69-1601-6507					Deep 50m
2012-10-10 03:49:31	VR2W-112619	A69-1601-6507					Deep 50m
2012-10-10 05:01:21	VR2W-112619	A69-1601-6507					Deep 50m
2012-10-10 07:06:33	VR2W-112619	A69-1601-6507					Deep 50m
2012-10-10 07:18:53	VR2W-112619	A69-1601-6507					Deep 50m
2012-10-10 21:13:02	VR2W-112619	A69-1601-6507					Deep 50m
2012-10-10 21:21:24	VR2W-112619	A69-1601-6507					Deep 50m
2012-10-10 21:39:11	VR2W-112619	A69-1601-6507					Deep 50m
2012-10-10 21:49:45	VR2W-112619	A69-1601-6507					Deep 50m
2012-10-10 23:25:43	VR2W-112619	A69-1601-6507					Deep 50m
2012-10-10 23:51:50	VR2W-112619	A69-1601-6507					Deep 50m
2012-10-11 01:02:24	VR2W-112619	A69-1601-6507					Deep 50m
2012-10-11 01:22:49	VR2W-112619	A69-1601-6507					Deep 50m
2012-10-11 01:42:44	VR2W-112619	A69-1601-6507					Deep 50m
2012-10-11 02:41:20	VR2W-112619	A69-1601-6507					Deep 50m
2012-10-11 03:33:08	VR2W-112619	A69-1601-6507					Deep 50m
2012-10-11 04:24:01	VR2W-112619	A69-1601-6507					Deep 50m
2012-10-11 05:26:29	VR2W-112619	A69-1601-6507					Deep 50m
2012-10-11 07:02:19	VR2W-112619	A69-1601-6507					Deep 50m
2012-10-11 07:34:21	VR2W-112619	A69-1601-6507					Deep 50m
2012-10-11 07:53:32	VR2W-112619	A69-1601-6507					Deep 50m
2012-10-11 20:06:10	VR2W-112619	A69-1601-6507					Deep 50m
2012-10-11 20:09:35	VR2W-112619	A69-1601-6507					Deep 50m
2012-10-11 23:41:54	VR2W-112619	A69-1601-6507					Deep 50m
2012-10-12 01:02:36	VR2W-112618	A69-1601-6507
2012-10-12 01:07:38	VR2W-112619	A69-1601-6507					Deep 50m
2012-10-12 02:52:02	VR2W-112619	A69-1601-6507					Deep 50m
2012-10-12 03:39:43	VR2W-112619	A69-1601-6507					Deep 50m
2012-10-12 04:12:28	VR2W-112619	A69-1601-6507					Deep 50m
2012-10-12 04:16:39	VR2W-112619	A69-1601-6507					Deep 50m
2012-10-12 04:28:08	VR2W-112619	A69-1601-6507					Deep 50m
2012-10-12 04:35:27	VR2W-112618	A69-1601-6507
2012-10-12 05:15:08	VR2W-112619	A69-1601-6507					Deep 50m
2012-10-12 06:02:28	VR2W-112619	A69-1601-6507					Deep 50m
2012-10-12 06:24:41	VR2W-112619	A69-1601-6507					Deep 50m
2012-10-12 06:31:16	VR2W-112619	A69-1601-6507					Deep 50m
2012-10-12 06:38:12	VR2W-112619	A69-1601-6507					Deep 50m
2012-10-12 07:16:31	VR2W-112619	A69-1601-6507					Deep 50m
2012-10-12 07:42:59	VR2W-112619	A69-1601-6507					Deep 50m
2012-10-12 20:25:05	VR2W-112619	A69-1601-6507					Deep 50m
2012-10-12 21:08:30	VR2W-112619	A69-1601-6507					Deep 50m
2012-10-12 22:03:22	VR2W-112619	A69-1601-6507					Deep 50m
2012-10-12 22:45:30	VR2W-112619	A69-1601-6507					Deep 50m
2012-10-13 04:06:53	VR2W-112619	A69-1601-6507					Deep 50m
2012-10-13 04:22:37	VR2W-112619	A69-1601-6507					Deep 50m
2012-10-13 04:56:09	VR2W-112619	A69-1601-6507					Deep 50m
2012-10-13 06:36:21	VR2W-112619	A69-1601-6507					Deep 50m
2012-10-13 06:40:35	VR2W-112619	A69-1601-6507					Deep 50m
2012-10-13 07:44:45	VR2W-112619	A69-1601-6507					Deep 50m
2012-10-13 20:10:13	VR2W-112619	A69-1601-6507					Deep 50m
2012-10-13 21:14:48	VR2W-112619	A69-1601-6507					Deep 50m
2012-10-13 21:43:58	VR2W-112619	A69-1601-6507					Deep 50m
2012-10-13 23:16:21	VR2W-112619	A69-1601-6507					Deep 50m
2012-10-13 23:27:20	VR2W-112619	A69-1601-6507					Deep 50m
2012-10-13 23:33:57	VR2W-112619	A69-1601-6507					Deep 50m
2012-10-14 00:10:39	VR2W-112619	A69-1601-6507					Deep 50m
2012-10-14 06:14:25	VR2W-112619	A69-1601-6507					Deep 50m
2012-10-14 06:24:34	VR2W-112619	A69-1601-6507					Deep 50m
2012-10-14 06:32:37	VR2W-112619	A69-1601-6507					Deep 50m
2012-10-14 07:28:41	VR2W-112619	A69-1601-6507					Deep 50m
2012-10-14 07:33:10	VR2W-112619	A69-1601-6507					Deep 50m
2012-10-14 07:40:33	VR2W-112619	A69-1601-6507					Deep 50m
2012-10-14 07:51:07	VR2W-112619	A69-1601-6507					Deep 50m
2012-10-14 19:57:15	VR2W-112619	A69-1601-6507					Deep 50m
2012-10-14 20:39:10	VR2W-112619	A69-1601-6507					Deep 50m
2012-10-14 21:20:48	VR2W-112619	A69-1601-6507					Deep 50m
2012-10-14 21:24:42	VR2W-112619	A69-1601-6507					Deep 50m
2012-10-14 21:29:17	VR2W-112619	A69-1601-6507					Deep 50m
2012-10-14 22:12:58	VR2W-112619	A69-1601-6507					Deep 50m
2012-10-15 01:28:40	VR2W-112619	A69-1601-6507					Deep 50m
2012-10-15 01:37:42	VR2W-112619	A69-1601-6507					Deep 50m
2012-10-15 01:41:34	VR2W-112619	A69-1601-6507					Deep 50m
2012-10-15 06:47:06	VR2W-112619	A69-1601-6507					Deep 50m
2012-10-15 07:24:54	VR2W-112619	A69-1601-6507					Deep 50m
2012-10-15 07:32:25	VR2W-112619	A69-1601-6507					Deep 50m
2012-10-15 07:45:21	VR2W-112619	A69-1601-6507					Deep 50m
2012-10-15 07:54:07	VR2W-112619	A69-1601-6507					Deep 50m
2012-10-15 08:01:31	VR2W-112619	A69-1601-6507					Deep 50m
2012-10-15 20:08:57	VR2W-112619	A69-1601-6507					Deep 50m
2012-10-15 20:13:31	VR2W-112619	A69-1601-6507					Deep 50m
2012-10-15 21:14:40	VR2W-112619	A69-1601-6507					Deep 50m
2012-10-15 21:33:13	VR2W-112619	A69-1601-6507					Deep 50m
2012-10-15 21:41:37	VR2W-112619	A69-1601-6507					Deep 50m
2012-10-15 22:33:12	VR2W-112619	A69-1601-6507					Deep 50m
2012-10-15 22:49:36	VR2W-112619	A69-1601-6507					Deep 50m
2012-10-15 23:01:35	VR2W-112619	A69-1601-6507					Deep 50m
2012-10-15 23:05:04	VR2W-112619	A69-1601-6507					Deep 50m
2012-10-15 23:55:06	VR2W-112619	A69-1601-6507					Deep 50m
2012-10-16 00:19:08	VR2W-112619	A69-1601-6507					Deep 50m
2012-10-16 00:44:48	VR2W-112619	A69-1601-6507					Deep 50m
2012-10-16 02:27:32	VR2W-112619	A69-1601-6507					Deep 50m
2012-10-16 03:41:11	VR2W-112619	A69-1601-6507					Deep 50m
2012-10-16 06:57:33	VR2W-112619	A69-1601-6507					Deep 50m
2012-10-16 07:42:13	VR2W-112619	A69-1601-6507					Deep 50m
2012-10-16 19:50:06	VR2W-112619	A69-1601-6507					Deep 50m
2012-10-16 22:02:03	VR2W-112619	A69-1601-6507					Deep 50m
2012-10-16 22:10:25	VR2W-112619	A69-1601-6507					Deep 50m
2012-10-16 22:19:34	VR2W-112619	A69-1601-6507					Deep 50m
2012-10-16 23:53:45	VR2W-112619	A69-1601-6507					Deep 50m
2012-10-17 01:08:10	VR2W-112618	A69-1601-6507
2012-10-17 01:43:07	VR2W-112619	A69-1601-6507					Deep 50m
2012-10-17 02:06:58	VR2W-112619	A69-1601-6507					Deep 50m
2012-10-17 04:31:34	VR2W-112619	A69-1601-6507					Deep 50m
2012-10-17 04:35:33	VR2W-112619	A69-1601-6507					Deep 50m
2012-10-17 04:57:28	VR2W-112619	A69-1601-6507					Deep 50m
2012-10-17 05:17:23	VR2W-112619	A69-1601-6507					Deep 50m
2012-10-17 06:12:31	VR2W-112619	A69-1601-6507					Deep 50m
2012-10-17 07:04:40	VR2W-112619	A69-1601-6507					Deep 50m
2012-10-17 07:09:10	VR2W-112619	A69-1601-6507					Deep 50m
2012-10-17 07:20:01	VR2W-112619	A69-1601-6507					Deep 50m
2012-10-17 07:32:24	VR2W-112619	A69-1601-6507					Deep 50m
2012-10-17 07:37:05	VR2W-112619	A69-1601-6507					Deep 50m
2012-10-17 07:45:32	VR2W-112619	A69-1601-6507					Deep 50m
2012-10-17 19:58:25	VR2W-112619	A69-1601-6507					Deep 50m
2012-10-17 20:10:47	VR2W-112619	A69-1601-6507					Deep 50m
2012-10-17 21:49:07	VR2W-112619	A69-1601-6507					Deep 50m
2012-10-17 22:52:34	VR2W-112618	A69-1601-6507
2012-10-17 22:57:12	VR2W-112618	A69-1601-6507
2012-10-17 23:01:33	VR2W-112618	A69-1601-6507
2012-10-17 23:18:25	VR2W-112619	A69-1601-6507					Deep 50m
2012-10-17 23:25:48	VR2W-112619	A69-1601-6507					Deep 50m
2012-10-17 23:45:03	VR2W-112619	A69-1601-6507					Deep 50m
2012-10-18 00:52:41	VR2W-112619	A69-1601-6507					Deep 50m
2012-10-18 01:49:30	VR2W-112619	A69-1601-6507					Deep 50m
2012-10-18 02:04:55	VR2W-112619	A69-1601-6507					Deep 50m
2012-10-18 02:22:54	VR2W-112619	A69-1601-6507					Deep 50m
2012-10-18 02:34:42	VR2W-112619	A69-1601-6507					Deep 50m
2012-10-18 03:35:28	VR2W-112619	A69-1601-6507					Deep 50m
2012-10-18 04:28:05	VR2W-112619	A69-1601-6507					Deep 50m
2012-10-18 04:45:28	VR2W-112619	A69-1601-6507					Deep 50m
2012-10-18 04:50:15	VR2W-112619	A69-1601-6507					Deep 50m
2012-10-18 05:03:20	VR2W-112619	A69-1601-6507					Deep 50m
2012-10-18 05:28:19	VR2W-112619	A69-1601-6507					Deep 50m
2012-10-18 06:06:54	VR2W-112619	A69-1601-6507					Deep 50m
2012-10-18 07:03:47	VR2W-112619	A69-1601-6507					Deep 50m
2012-10-18 08:09:10	VR2W-112619	A69-1601-6507					Deep 50m
2012-10-18 19:51:24	VR2W-112619	A69-1601-6507					Deep 50m
2012-10-18 20:16:47	VR2W-112619	A69-1601-6507					Deep 50m
2012-10-18 20:35:08	VR2W-112619	A69-1601-6507					Deep 50m
2012-10-18 20:53:07	VR2W-112619	A69-1601-6507					Deep 50m
2012-10-18 23:39:48	VR2W-112619	A69-1601-6507					Deep 50m
2012-10-19 04:17:49	VR2W-112618	A69-1601-6507
2012-10-19 05:08:27	VR2W-112619	A69-1601-6507					Deep 50m
2012-10-19 05:15:15	VR2W-112618	A69-1601-6507
2012-10-19 05:42:26	VR2W-112618	A69-1601-6507
2012-10-19 05:50:43	VR2W-112619	A69-1601-6507					Deep 50m
2012-10-19 06:28:28	VR2W-112619	A69-1601-6507					Deep 50m
2012-10-19 06:59:05	VR2W-112619	A69-1601-6507					Deep 50m
2012-10-19 07:07:04	VR2W-112619	A69-1601-6507					Deep 50m
2012-10-19 07:10:40	VR2W-112619	A69-1601-6507					Deep 50m
2012-10-19 07:56:12	VR2W-112619	A69-1601-6507					Deep 50m
2012-10-19 20:21:17	VR2W-112619	A69-1601-6507					Deep 50m
2012-10-19 22:12:48	VR2W-112619	A69-1601-6507					Deep 50m
2012-10-19 22:24:17	VR2W-112619	A69-1601-6507					Deep 50m
2012-10-19 22:48:52	VR2W-112619	A69-1601-6507					Deep 50m
2012-10-19 23:05:18	VR2W-112619	A69-1601-6507					Deep 50m
2012-10-19 23:10:04	VR2W-112619	A69-1601-6507					Deep 50m
2012-10-19 23:19:05	VR2W-112619	A69-1601-6507					Deep 50m
2012-10-19 23:38:28	VR2W-112619	A69-1601-6507					Deep 50m
2012-10-19 23:42:16	VR2W-112619	A69-1601-6507					Deep 50m
2012-10-20 00:19:27	VR2W-112619	A69-1601-6507					Deep 50m
2012-10-20 00:30:42	VR2W-112619	A69-1601-6507					Deep 50m
2012-10-20 00:47:41	VR2W-112619	A69-1601-6507					Deep 50m
2012-10-20 01:37:06	VR2W-112619	A69-1601-6507					Deep 50m
2012-10-20 01:41:14	VR2W-112619	A69-1601-6507					Deep 50m
2012-10-20 02:41:26	VR2W-112619	A69-1601-6507					Deep 50m
2012-10-20 02:56:46	VR2W-112618	A69-1601-6507
2012-10-20 04:50:12	VR2W-112619	A69-1601-6507					Deep 50m
2012-10-20 04:54:19	VR2W-112619	A69-1601-6507					Deep 50m
2012-10-20 05:35:57	VR2W-112619	A69-1601-6507					Deep 50m
2012-10-20 20:18:07	VR2W-112619	A69-1601-6507					Deep 50m
2012-10-20 20:31:50	VR2W-112619	A69-1601-6507					Deep 50m
2012-10-20 21:59:53	VR2W-112619	A69-1601-6507					Deep 50m
2012-10-20 22:23:26	VR2W-112619	A69-1601-6507					Deep 50m
2012-10-20 23:45:50	VR2W-112619	A69-1601-6507					Deep 50m
2012-10-21 00:43:29	VR2W-112619	A69-1601-6507					Deep 50m
2012-10-21 01:26:34	VR2W-112619	A69-1601-6507					Deep 50m
2012-10-21 01:37:33	VR2W-112619	A69-1601-6507					Deep 50m
2012-10-21 02:51:54	VR2W-112619	A69-1601-6507					Deep 50m
2012-10-21 03:28:12	VR2W-112619	A69-1601-6507					Deep 50m
2012-10-21 03:31:28	VR2W-112619	A69-1601-6507					Deep 50m
2012-10-21 04:10:39	VR2W-112618	A69-1601-6507
2012-10-21 04:55:47	VR2W-112619	A69-1601-6507					Deep 50m
2012-10-21 05:02:25	VR2W-112619	A69-1601-6507					Deep 50m
2012-10-21 05:28:33	VR2W-112619	A69-1601-6507					Deep 50m
2012-10-21 05:36:18	VR2W-112619	A69-1601-6507					Deep 50m
2012-10-21 07:07:41	VR2W-112619	A69-1601-6507					Deep 50m
2012-10-21 07:20:17	VR2W-112619	A69-1601-6507					Deep 50m
2012-10-21 07:27:29	VR2W-112619	A69-1601-6507					Deep 50m
2012-10-21 08:10:35	VR2W-112619	A69-1601-6507					Deep 50m
2012-10-21 19:47:06	VR2W-112619	A69-1601-6507					Deep 50m
2012-10-21 20:05:43	VR2W-112619	A69-1601-6507					Deep 50m
2012-10-21 21:01:58	VR2W-112619	A69-1601-6507					Deep 50m
2012-10-21 21:35:22	VR2W-112619	A69-1601-6507					Deep 50m
2012-10-21 21:52:20	VR2W-112619	A69-1601-6507					Deep 50m
2012-10-21 23:15:19	VR2W-112619	A69-1601-6507					Deep 50m
2012-10-21 23:27:38	VR2W-112619	A69-1601-6507					Deep 50m
2012-10-22 00:07:53	VR2W-112619	A69-1601-6507					Deep 50m
2012-10-22 00:15:40	VR2W-112619	A69-1601-6507					Deep 50m
2012-10-22 01:59:30	VR2W-112619	A69-1601-6507					Deep 50m
2012-10-22 02:16:19	VR2W-112618	A69-1601-6507
2012-10-22 02:34:38	VR2W-112619	A69-1601-6507					Deep 50m
2012-10-22 02:49:04	VR2W-112619	A69-1601-6507					Deep 50m
2012-10-22 02:58:01	VR2W-112619	A69-1601-6507					Deep 50m
2012-10-22 03:06:11	VR2W-112619	A69-1601-6507					Deep 50m
2012-10-22 03:09:41	VR2W-112618	A69-1601-6507
2012-10-22 03:28:16	VR2W-112619	A69-1601-6507					Deep 50m
2012-10-22 03:33:04	VR2W-112619	A69-1601-6507					Deep 50m
2012-10-22 04:01:44	VR2W-112619	A69-1601-6507					Deep 50m
2012-10-22 04:20:37	VR2W-112618	A69-1601-6507
2012-10-22 05:19:35	VR2W-112619	A69-1601-6507					Deep 50m
2012-10-22 05:23:40	VR2W-112619	A69-1601-6507					Deep 50m
2012-10-22 05:37:35	VR2W-112619	A69-1601-6507					Deep 50m
2012-10-22 05:41:32	VR2W-112618	A69-1601-6507
2012-10-22 06:01:04	VR2W-112619	A69-1601-6507					Deep 50m
2012-10-22 06:04:28	VR2W-112619	A69-1601-6507					Deep 50m
2012-10-22 06:16:47	VR2W-112619	A69-1601-6507					Deep 50m
2012-10-22 06:42:41	VR2W-112618	A69-1601-6507
2012-10-22 06:43:01	VR2W-112619	A69-1601-6507					Deep 50m
2012-10-22 06:47:49	VR2W-112619	A69-1601-6507					Deep 50m
2012-10-22 07:14:01	VR2W-112619	A69-1601-6507					Deep 50m
2012-10-22 07:24:12	VR2W-112619	A69-1601-6507					Deep 50m
2012-10-22 20:56:23	VR2W-112619	A69-1601-6507					Deep 50m
2012-10-22 22:33:19	VR2W-112618	A69-1601-6507
2012-10-22 22:37:29	VR2W-112619	A69-1601-6507					Deep 50m
2012-10-22 22:58:57	VR2W-112619	A69-1601-6507					Deep 50m
2012-10-22 23:29:39	VR2W-112619	A69-1601-6507					Deep 50m
2012-10-23 02:21:25	VR2W-112618	A69-1601-6507
2012-10-23 02:39:35	VR2W-112619	A69-1601-6507					Deep 50m
2012-10-23 03:02:51	VR2W-112619	A69-1601-6507					Deep 50m
2012-10-23 04:03:54	VR2W-112619	A69-1601-6507					Deep 50m
2012-10-23 05:00:43	VR2W-112619	A69-1601-6507					Deep 50m
2012-10-23 05:24:07	VR2W-112618	A69-1601-6507
2012-10-23 05:45:20	VR2W-112619	A69-1601-6507					Deep 50m
2012-10-23 05:56:47	VR2W-112619	A69-1601-6507					Deep 50m
2012-10-23 07:00:15	VR2W-112619	A69-1601-6507					Deep 50m
2012-10-23 20:04:40	VR2W-112619	A69-1601-6507					Deep 50m
2012-10-23 20:34:21	VR2W-112619	A69-1601-6507					Deep 50m
2012-10-23 21:54:25	VR2W-112619	A69-1601-6507					Deep 50m
2012-10-23 22:20:21	VR2W-112619	A69-1601-6507					Deep 50m
2012-10-23 22:47:36	VR2W-112619	A69-1601-6507					Deep 50m
2012-10-23 23:09:15	VR2W-112619	A69-1601-6507					Deep 50m
2012-10-24 01:06:32	VR2W-112619	A69-1601-6507					Deep 50m
2012-10-24 01:25:50	VR2W-112619	A69-1601-6507					Deep 50m
2012-10-24 02:05:40	VR2W-112619	A69-1601-6507					Deep 50m
2012-10-24 02:10:33	VR2W-112619	A69-1601-6507					Deep 50m
2012-10-24 02:52:40	VR2W-112619	A69-1601-6507					Deep 50m
2012-10-24 03:05:37	VR2W-112619	A69-1601-6507					Deep 50m
2012-10-24 03:25:55	VR2W-112619	A69-1601-6507					Deep 50m
2012-10-24 03:48:22	VR2W-112619	A69-1601-6507					Deep 50m
2012-10-24 04:26:18	VR2W-112619	A69-1601-6507					Deep 50m
2012-10-24 05:28:50	VR2W-112619	A69-1601-6507					Deep 50m
2012-10-24 05:39:49	VR2W-112619	A69-1601-6507					Deep 50m
2012-10-24 05:49:06	VR2W-112619	A69-1601-6507					Deep 50m
2012-10-24 05:52:57	VR2W-112618	A69-1601-6507
2012-10-24 06:05:03	VR2W-112619	A69-1601-6507					Deep 50m
2012-10-24 06:09:00	VR2W-112619	A69-1601-6507					Deep 50m
2012-10-24 06:30:55	VR2W-112619	A69-1601-6507					Deep 50m
2012-10-24 06:34:22	VR2W-112618	A69-1601-6507
2012-10-24 06:42:49	VR2W-112619	A69-1601-6507					Deep 50m
2012-10-24 07:54:59	VR2W-112619	A69-1601-6507					Deep 50m
2012-10-24 19:49:32	VR2W-112619	A69-1601-6507					Deep 50m
2012-10-24 19:53:09	VR2W-112619	A69-1601-6507					Deep 50m
2012-10-24 20:02:00	VR2W-112619	A69-1601-6507					Deep 50m
2012-10-24 20:19:33	VR2W-112619	A69-1601-6507					Deep 50m
2012-10-24 20:23:57	VR2W-112619	A69-1601-6507					Deep 50m
2012-10-24 20:27:52	VR2W-112619	A69-1601-6507					Deep 50m
2012-10-24 21:46:09	VR2W-112619	A69-1601-6507					Deep 50m
2012-10-24 22:23:33	VR2W-112619	A69-1601-6507					Deep 50m
2012-10-24 23:39:35	VR2W-112619	A69-1601-6507					Deep 50m
2012-10-25 00:09:32	VR2W-112619	A69-1601-6507					Deep 50m
2012-10-25 00:23:18	VR2W-112619	A69-1601-6507					Deep 50m
2012-10-25 00:40:29	VR2W-112619	A69-1601-6507					Deep 50m
2012-10-25 01:05:11	VR2W-112619	A69-1601-6507					Deep 50m
2012-10-25 01:31:50	VR2W-112619	A69-1601-6507					Deep 50m
2012-10-25 01:35:28	VR2W-112619	A69-1601-6507					Deep 50m
2012-10-25 02:31:46	VR2W-112619	A69-1601-6507					Deep 50m
2012-10-25 04:45:20	VR2W-112619	A69-1601-6507					Deep 50m
2012-10-25 04:49:01	VR2W-112618	A69-1601-6507
2012-10-25 04:49:22	VR2W-112619	A69-1601-6507					Deep 50m
2012-10-25 05:20:02	VR2W-112619	A69-1601-6507					Deep 50m
2012-10-25 05:40:29	VR2W-112619	A69-1601-6507					Deep 50m
2012-10-25 05:53:21	VR2W-112619	A69-1601-6507					Deep 50m
2012-10-25 06:09:43	VR2W-112619	A69-1601-6507					Deep 50m
2012-10-25 06:13:38	VR2W-112619	A69-1601-6507					Deep 50m
2012-10-25 06:25:48	VR2W-112618	A69-1601-6507
2012-10-25 06:33:35	VR2W-112619	A69-1601-6507					Deep 50m
2012-10-25 06:36:39	VR2W-112618	A69-1601-6507
2012-10-25 07:15:16	VR2W-112619	A69-1601-6507					Deep 50m
2012-10-25 07:23:57	VR2W-112619	A69-1601-6507					Deep 50m
2012-10-25 07:52:57	VR2W-112619	A69-1601-6507					Deep 50m
2012-10-25 20:01:17	VR2W-112619	A69-1601-6507					Deep 50m
2012-10-25 21:24:48	VR2W-112619	A69-1601-6507					Deep 50m
2012-10-25 22:13:42	VR2W-112619	A69-1601-6507					Deep 50m
2012-10-25 22:17:13	VR2W-112619	A69-1601-6507					Deep 50m
2012-10-25 23:27:41	VR2W-112619	A69-1601-6507					Deep 50m
2012-10-25 23:50:25	VR2W-112619	A69-1601-6507					Deep 50m
2012-10-26 02:49:59	VR2W-112619	A69-1601-6507					Deep 50m
2012-10-26 02:58:09	VR2W-112619	A69-1601-6507					Deep 50m
2012-10-26 03:19:38	VR2W-112619	A69-1601-6507					Deep 50m
2012-10-26 03:23:49	VR2W-112619	A69-1601-6507					Deep 50m
2012-10-26 03:47:35	VR2W-112619	A69-1601-6507					Deep 50m
2012-10-26 03:56:22	VR2W-112619	A69-1601-6507					Deep 50m
2012-10-26 05:42:05	VR2W-112619	A69-1601-6507					Deep 50m
2012-10-26 05:45:50	VR2W-112619	A69-1601-6507					Deep 50m
2012-10-26 05:53:44	VR2W-112619	A69-1601-6507					Deep 50m
2012-10-26 06:21:40	VR2W-112619	A69-1601-6507					Deep 50m
2012-10-26 06:33:53	VR2W-112619	A69-1601-6507					Deep 50m
2012-10-26 06:41:07	VR2W-112619	A69-1601-6507					Deep 50m
2012-10-26 06:45:03	VR2W-112618	A69-1601-6507
2012-10-26 06:49:04	VR2W-112619	A69-1601-6507					Deep 50m
2012-10-26 06:52:49	VR2W-112618	A69-1601-6507
2012-10-26 19:51:10	VR2W-112619	A69-1601-6507					Deep 50m
2012-10-26 19:59:17	VR2W-112619	A69-1601-6507					Deep 50m
2012-10-26 20:15:26	VR2W-112619	A69-1601-6507					Deep 50m
2012-10-26 20:23:17	VR2W-112619	A69-1601-6507					Deep 50m
2012-10-26 20:30:18	VR2W-112619	A69-1601-6507					Deep 50m
2012-10-26 20:38:59	VR2W-112619	A69-1601-6507					Deep 50m
2012-10-26 20:51:11	VR2W-112619	A69-1601-6507					Deep 50m
2012-10-26 23:06:15	VR2W-112619	A69-1601-6507					Deep 50m
2012-10-26 23:10:20	VR2W-112619	A69-1601-6507					Deep 50m
2012-10-26 23:27:54	VR2W-112618	A69-1601-6507
2012-10-27 00:04:42	VR2W-112619	A69-1601-6507					Deep 50m
2012-10-27 00:15:34	VR2W-112618	A69-1601-6507
2012-10-27 00:15:55	VR2W-112619	A69-1601-6507					Deep 50m
2012-10-27 00:24:22	VR2W-112618	A69-1601-6507
2012-10-27 00:37:57	VR2W-112619	A69-1601-6507					Deep 50m
2012-10-27 00:41:11	VR2W-112619	A69-1601-6507					Deep 50m
2012-10-27 00:51:08	VR2W-112619	A69-1601-6507					Deep 50m
2012-10-27 01:53:00	VR2W-112619	A69-1601-6507					Deep 50m
2012-10-27 01:56:47	VR2W-112619	A69-1601-6507					Deep 50m
2012-10-27 02:01:05	VR2W-112619	A69-1601-6507					Deep 50m
2012-10-27 03:10:28	VR2W-112619	A69-1601-6507					Deep 50m
2012-10-27 03:46:15	VR2W-112619	A69-1601-6507					Deep 50m
2012-10-27 04:38:59	VR2W-112619	A69-1601-6507					Deep 50m
2012-10-27 04:43:07	VR2W-112619	A69-1601-6507					Deep 50m
2012-10-27 04:46:31	VR2W-112619	A69-1601-6507					Deep 50m
2012-10-27 04:58:36	VR2W-112619	A69-1601-6507					Deep 50m
2012-10-27 05:17:59	VR2W-112618	A69-1601-6507
2012-10-27 05:26:49	VR2W-112618	A69-1601-6507
2012-10-27 06:43:08	VR2W-112619	A69-1601-6507					Deep 50m
2012-10-27 06:49:46	VR2W-112619	A69-1601-6507					Deep 50m
2012-10-27 07:40:24	VR2W-112619	A69-1601-6507					Deep 50m
2012-10-27 20:07:00	VR2W-112619	A69-1601-6507					Deep 50m
2012-10-27 20:44:18	VR2W-112619	A69-1601-6507					Deep 50m
2012-10-27 21:54:14	VR2W-112619	A69-1601-6507					Deep 50m
2012-10-27 22:10:08	VR2W-112619	A69-1601-6507					Deep 50m
2012-10-27 23:00:52	VR2W-112619	A69-1601-6507					Deep 50m
2012-10-27 23:33:39	VR2W-112619	A69-1601-6507					Deep 50m
2012-10-28 00:03:35	VR2W-112619	A69-1601-6507					Deep 50m
2012-10-28 00:10:32	VR2W-112619	A69-1601-6507					Deep 50m
2012-10-28 00:43:12	VR2W-112619	A69-1601-6507					Deep 50m
2012-10-28 01:22:46	VR2W-112619	A69-1601-6507					Deep 50m
2012-10-28 01:32:00	VR2W-112619	A69-1601-6507					Deep 50m
2012-10-28 01:39:37	VR2W-112619	A69-1601-6507					Deep 50m
2012-10-28 02:25:16	VR2W-112619	A69-1601-6507					Deep 50m
2012-10-28 02:29:11	VR2W-112619	A69-1601-6507					Deep 50m
2012-10-28 02:33:49	VR2W-112619	A69-1601-6507					Deep 50m
2012-10-28 04:52:36	VR2W-112619	A69-1601-6507					Deep 50m
2012-10-28 04:55:53	VR2W-112619	A69-1601-6507					Deep 50m
2012-10-28 05:06:20	VR2W-112619	A69-1601-6507					Deep 50m
2012-10-28 07:26:31	VR2W-112619	A69-1601-6507					Deep 50m
2012-10-28 08:06:45	VR2W-112619	A69-1601-6507					Deep 50m
2012-10-28 19:44:00	VR2W-112619	A69-1601-6507					Deep 50m
2012-10-28 20:02:25	VR2W-112619	A69-1601-6507					Deep 50m
2012-10-28 20:56:30	VR2W-112619	A69-1601-6507					Deep 50m
2012-10-28 21:26:56	VR2W-112619	A69-1601-6507					Deep 50m
2012-10-28 21:55:35	VR2W-112619	A69-1601-6507					Deep 50m
2012-10-28 22:10:03	VR2W-112619	A69-1601-6507					Deep 50m
2012-10-28 23:35:02	VR2W-112618	A69-1601-6507
2012-10-29 01:04:35	VR2W-112619	A69-1601-6507					Deep 50m
2012-10-29 01:37:18	VR2W-112619	A69-1601-6507					Deep 50m
2012-10-29 02:54:25	VR2W-112619	A69-1601-6507					Deep 50m
2012-10-29 03:28:15	VR2W-112619	A69-1601-6507					Deep 50m
2012-10-29 05:07:10	VR2W-112619	A69-1601-6507					Deep 50m
2012-10-29 05:56:20	VR2W-112619	A69-1601-6507					Deep 50m
2012-10-29 06:04:24	VR2W-112619	A69-1601-6507					Deep 50m
2012-10-29 06:19:35	VR2W-112619	A69-1601-6507					Deep 50m
2012-10-29 06:27:20	VR2W-112618	A69-1601-6507
2012-10-29 06:31:39	VR2W-112618	A69-1601-6507
2012-10-29 06:56:45	VR2W-112619	A69-1601-6507					Deep 50m
2012-10-29 07:07:42	VR2W-112619	A69-1601-6507					Deep 50m
2012-10-29 07:15:43	VR2W-112619	A69-1601-6507					Deep 50m
2012-10-29 19:50:10	VR2W-112619	A69-1601-6507					Deep 50m
2012-10-29 20:27:55	VR2W-112619	A69-1601-6507					Deep 50m
2012-10-29 21:10:37	VR2W-112619	A69-1601-6507					Deep 50m
2012-10-29 21:14:35	VR2W-112619	A69-1601-6507					Deep 50m
2012-10-29 22:52:10	VR2W-112619	A69-1601-6507					Deep 50m
2012-10-29 22:58:50	VR2W-112619	A69-1601-6507					Deep 50m
2012-10-29 23:06:08	VR2W-112619	A69-1601-6507					Deep 50m
2012-10-30 00:28:13	VR2W-112619	A69-1601-6507					Deep 50m
2012-10-30 01:30:07	VR2W-112619	A69-1601-6507					Deep 50m
2012-10-30 02:03:38	VR2W-112619	A69-1601-6507					Deep 50m
2012-10-30 02:34:29	VR2W-112619	A69-1601-6507					Deep 50m
2012-10-30 02:52:30	VR2W-112618	A69-1601-6507
2012-10-30 03:01:00	VR2W-112618	A69-1601-6507
2012-10-30 03:37:51	VR2W-112619	A69-1601-6507					Deep 50m
2012-10-30 03:44:53	VR2W-112619	A69-1601-6507					Deep 50m
2012-10-30 04:07:13	VR2W-112619	A69-1601-6507					Deep 50m
2012-10-30 04:10:46	VR2W-112619	A69-1601-6507					Deep 50m
2012-10-30 04:19:10	VR2W-112619	A69-1601-6507					Deep 50m
2012-10-30 04:26:46	VR2W-112619	A69-1601-6507					Deep 50m
2012-10-30 04:30:24	VR2W-112619	A69-1601-6507					Deep 50m
2012-10-30 04:39:18	VR2W-112619	A69-1601-6507					Deep 50m
2012-10-30 04:44:08	VR2W-112619	A69-1601-6507					Deep 50m
2012-10-30 05:06:53	VR2W-112619	A69-1601-6507					Deep 50m
2012-10-30 05:24:18	VR2W-112619	A69-1601-6507					Deep 50m
2012-10-30 05:50:42	VR2W-112619	A69-1601-6507					Deep 50m
2012-10-30 05:59:43	VR2W-112619	A69-1601-6507					Deep 50m
2012-10-30 06:15:27	VR2W-112619	A69-1601-6507					Deep 50m
2012-10-30 06:18:49	VR2W-112619	A69-1601-6507					Deep 50m
2012-10-30 06:55:12	VR2W-112619	A69-1601-6507					Deep 50m
2012-10-30 06:59:23	VR2W-112619	A69-1601-6507					Deep 50m
2012-10-30 07:27:19	VR2W-112619	A69-1601-6507					Deep 50m
2012-10-30 07:35:36	VR2W-112619	A69-1601-6507					Deep 50m
2012-10-30 19:47:02	VR2W-112619	A69-1601-6507					Deep 50m
2012-10-30 21:01:31	VR2W-112619	A69-1601-6507					Deep 50m
2012-10-30 21:41:04	VR2W-112619	A69-1601-6507					Deep 50m
2012-10-30 21:49:12	VR2W-112619	A69-1601-6507					Deep 50m
2012-10-30 22:28:12	VR2W-112619	A69-1601-6507					Deep 50m
2012-10-30 22:40:42	VR2W-112619	A69-1601-6507					Deep 50m
2012-10-30 23:07:07	VR2W-112618	A69-1601-6507
2012-10-30 23:07:28	VR2W-112619	A69-1601-6507					Deep 50m
2012-10-30 23:19:03	VR2W-112619	A69-1601-6507					Deep 50m
2012-10-30 23:58:32	VR2W-112619	A69-1601-6507					Deep 50m
2012-10-31 00:28:39	VR2W-112619	A69-1601-6507					Deep 50m
2012-10-31 01:53:56	VR2W-112619	A69-1601-6507					Deep 50m
2012-10-31 03:29:34	VR2W-112619	A69-1601-6507					Deep 50m
2012-10-31 03:41:42	VR2W-112618	A69-1601-6507
2012-10-31 03:51:07	VR2W-112618	A69-1601-6507
2012-10-31 04:08:30	VR2W-112619	A69-1601-6507					Deep 50m
2012-10-31 04:12:02	VR2W-112619	A69-1601-6507					Deep 50m
2012-10-31 07:37:36	VR2W-112619	A69-1601-6507					Deep 50m
2012-10-31 07:42:13	VR2W-112619	A69-1601-6507					Deep 50m
2012-10-31 08:06:03	VR2W-112619	A69-1601-6507					Deep 50m
2012-10-31 09:23:29	VR2W-112619	A69-1601-6507					Deep 50m
2012-10-31 20:10:09	VR2W-112619	A69-1601-6507					Deep 50m
2012-10-31 20:13:55	VR2W-112619	A69-1601-6507					Deep 50m
2012-10-31 20:33:44	VR2W-112619	A69-1601-6507					Deep 50m
2012-10-31 21:29:32	VR2W-112619	A69-1601-6507					Deep 50m
2012-10-31 21:48:50	VR2W-112619	A69-1601-6507					Deep 50m
2012-10-31 22:52:00	VR2W-112619	A69-1601-6507					Deep 50m
2012-10-31 22:56:51	VR2W-112619	A69-1601-6507					Deep 50m
2012-10-31 23:22:30	VR2W-112619	A69-1601-6507					Deep 50m
2012-10-31 23:26:57	VR2W-112619	A69-1601-6507					Deep 50m
2012-11-01 01:06:41	VR2W-112619	A69-1601-6507					Deep 50m
2012-11-01 01:15:58	VR2W-112619	A69-1601-6507					Deep 50m
2012-11-01 01:23:47	VR2W-112619	A69-1601-6507					Deep 50m
2012-11-01 01:27:44	VR2W-112619	A69-1601-6507					Deep 50m
2012-11-01 03:18:13	VR2W-112619	A69-1601-6507					Deep 50m
2012-11-01 07:59:24	VR2W-112619	A69-1601-6507					Deep 50m
2012-11-01 08:04:13	VR2W-112619	A69-1601-6507					Deep 50m
2012-11-01 20:32:06	VR2W-112619	A69-1601-6507					Deep 50m
2012-11-01 22:02:11	VR2W-112619	A69-1601-6507					Deep 50m
2012-11-01 23:05:52	VR2W-112619	A69-1601-6507					Deep 50m
2012-11-01 23:12:28	VR2W-112619	A69-1601-6507					Deep 50m
2012-11-01 23:32:40	VR2W-112619	A69-1601-6507					Deep 50m
2012-11-01 23:43:53	VR2W-112619	A69-1601-6507					Deep 50m
2012-11-01 23:47:55	VR2W-112619	A69-1601-6507					Deep 50m
2012-11-02 00:43:23	VR2W-112619	A69-1601-6507					Deep 50m
2012-11-02 02:07:02	VR2W-112619	A69-1601-6507					Deep 50m
2012-11-02 02:39:36	VR2W-112618	A69-1601-6507
2012-11-02 03:51:22	VR2W-112619	A69-1601-6507					Deep 50m
2012-11-02 05:10:07	VR2W-112619	A69-1601-6507					Deep 50m
2012-11-02 05:18:41	VR2W-112619	A69-1601-6507					Deep 50m
2012-11-02 05:23:05	VR2W-112619	A69-1601-6507					Deep 50m
2012-11-02 05:39:22	VR2W-112619	A69-1601-6507					Deep 50m
2012-11-02 07:49:09	VR2W-112619	A69-1601-6507					Deep 50m
2012-11-02 08:30:16	VR2W-112619	A69-1601-6507					Deep 50m
2012-11-02 19:38:14	VR2W-112619	A69-1601-6507					Deep 50m
2012-11-02 20:52:26	VR2W-112619	A69-1601-6507					Deep 50m
2012-11-02 22:51:27	VR2W-112619	A69-1601-6507					Deep 50m
2012-11-02 22:54:47	VR2W-112619	A69-1601-6507					Deep 50m
2012-11-03 00:24:02	VR2W-112619	A69-1601-6507					Deep 50m
2012-11-03 01:05:29	VR2W-112619	A69-1601-6507					Deep 50m
2012-11-03 02:41:38	VR2W-112619	A69-1601-6507					Deep 50m
2012-11-03 02:55:12	VR2W-112619	A69-1601-6507					Deep 50m
2012-11-03 03:17:31	VR2W-112619	A69-1601-6507					Deep 50m
2012-11-03 03:27:05	VR2W-112619	A69-1601-6507					Deep 50m
2012-11-03 04:06:40	VR2W-112619	A69-1601-6507					Deep 50m
2012-11-03 04:34:34	VR2W-112619	A69-1601-6507					Deep 50m
2012-11-03 06:45:04	VR2W-112619	A69-1601-6507					Deep 50m
2012-11-03 19:56:52	VR2W-112619	A69-1601-6507					Deep 50m
2012-11-03 20:00:40	VR2W-112619	A69-1601-6507					Deep 50m
2012-11-03 20:13:24	VR2W-112619	A69-1601-6507					Deep 50m
2012-11-03 20:17:30	VR2W-112619	A69-1601-6507					Deep 50m
2012-11-03 20:36:07	VR2W-112619	A69-1601-6507					Deep 50m
2012-11-03 20:40:14	VR2W-112619	A69-1601-6507					Deep 50m
2012-11-03 21:04:41	VR2W-112619	A69-1601-6507					Deep 50m
2012-11-03 21:42:19	VR2W-112619	A69-1601-6507					Deep 50m
2012-11-03 22:09:38	VR2W-112619	A69-1601-6507					Deep 50m
2012-11-03 22:30:53	VR2W-112619	A69-1601-6507					Deep 50m
2012-11-04 01:56:17	VR2W-112619	A69-1601-6507					Deep 50m
2012-11-04 02:00:43	VR2W-112619	A69-1601-6507					Deep 50m
2012-11-04 02:39:43	VR2W-112619	A69-1601-6507					Deep 50m
2012-11-04 03:08:06	VR2W-112619	A69-1601-6507					Deep 50m
2012-11-04 03:25:42	VR2W-112619	A69-1601-6507					Deep 50m
2012-11-04 03:43:50	VR2W-112619	A69-1601-6507					Deep 50m
2012-11-04 03:48:32	VR2W-112619	A69-1601-6507					Deep 50m
2012-11-04 04:00:25	VR2W-112619	A69-1601-6507					Deep 50m
2012-11-04 04:19:35	VR2W-112619	A69-1601-6507					Deep 50m
2012-11-04 05:47:01	VR2W-112619	A69-1601-6507					Deep 50m
2012-11-04 06:04:49	VR2W-112619	A69-1601-6507					Deep 50m
2012-11-04 06:17:24	VR2W-112619	A69-1601-6507					Deep 50m
2012-11-04 06:21:19	VR2W-112619	A69-1601-6507					Deep 50m
2012-11-04 06:30:16	VR2W-112619	A69-1601-6507					Deep 50m
2012-11-04 06:38:23	VR2W-112619	A69-1601-6507					Deep 50m
2012-11-04 07:29:52	VR2W-112619	A69-1601-6507					Deep 50m
2012-11-04 19:34:56	VR2W-112619	A69-1601-6507					Deep 50m
2012-11-04 19:48:08	VR2W-112619	A69-1601-6507					Deep 50m
2012-11-04 20:50:41	VR2W-112619	A69-1601-6507					Deep 50m
2012-11-04 21:48:37	VR2W-112619	A69-1601-6507					Deep 50m
2012-11-04 22:03:13	VR2W-112619	A69-1601-6507					Deep 50m
2012-11-04 22:18:02	VR2W-112619	A69-1601-6507					Deep 50m
2012-11-05 01:47:16	VR2W-112619	A69-1601-6507					Deep 50m
2012-11-05 02:01:57	VR2W-112619	A69-1601-6507					Deep 50m
2012-11-05 02:35:08	VR2W-112619	A69-1601-6507					Deep 50m
2012-11-05 02:47:00	VR2W-112619	A69-1601-6507					Deep 50m
2012-11-05 03:55:49	VR2W-112619	A69-1601-6507					Deep 50m
2012-11-05 05:27:40	VR2W-112619	A69-1601-6507					Deep 50m
2012-11-05 05:30:57	VR2W-112619	A69-1601-6507					Deep 50m
2012-11-05 05:34:17	VR2W-112619	A69-1601-6507					Deep 50m
2012-11-05 05:45:30	VR2W-112619	A69-1601-6507					Deep 50m
2012-11-05 06:24:44	VR2W-112619	A69-1601-6507					Deep 50m
2012-11-05 08:16:01	VR2W-112619	A69-1601-6507					Deep 50m
2012-11-05 19:44:33	VR2W-112619	A69-1601-6507					Deep 50m
2012-11-05 19:56:40	VR2W-112619	A69-1601-6507					Deep 50m
2012-11-05 20:46:18	VR2W-112619	A69-1601-6507					Deep 50m
2012-11-05 20:50:43	VR2W-112619	A69-1601-6507					Deep 50m
2012-11-05 21:17:03	VR2W-112619	A69-1601-6507					Deep 50m
2012-11-05 21:38:22	VR2W-112619	A69-1601-6507					Deep 50m
2012-11-05 22:14:19	VR2W-112619	A69-1601-6507					Deep 50m
2012-11-05 23:41:32	VR2W-112619	A69-1601-6507					Deep 50m
2012-11-06 04:14:22	VR2W-112619	A69-1601-6507					Deep 50m
2012-11-06 05:27:56	VR2W-112618	A69-1601-6507
2012-11-06 05:35:14	VR2W-112619	A69-1601-6507					Deep 50m
2012-11-06 06:59:11	VR2W-112619	A69-1601-6507					Deep 50m
2012-11-06 07:10:31	VR2W-112619	A69-1601-6507					Deep 50m
2012-11-06 07:53:47	VR2W-112619	A69-1601-6507					Deep 50m
2012-11-06 08:06:14	VR2W-112619	A69-1601-6507					Deep 50m
2012-11-06 19:49:21	VR2W-112619	A69-1601-6507					Deep 50m
2012-11-06 21:10:37	VR2W-112619	A69-1601-6507					Deep 50m
2012-11-06 21:14:57	VR2W-112619	A69-1601-6507					Deep 50m
2012-11-06 21:18:45	VR2W-112619	A69-1601-6507					Deep 50m
2012-11-06 21:23:07	VR2W-112619	A69-1601-6507					Deep 50m
2012-11-06 22:40:20	VR2W-112619	A69-1601-6507					Deep 50m
2012-11-07 00:17:17	VR2W-112619	A69-1601-6507					Deep 50m
2012-11-07 00:24:40	VR2W-112619	A69-1601-6507					Deep 50m
2012-11-07 00:46:35	VR2W-112619	A69-1601-6507					Deep 50m
2012-11-07 01:26:49	VR2W-112619	A69-1601-6507					Deep 50m
2012-11-07 01:35:13	VR2W-112619	A69-1601-6507					Deep 50m
2012-11-07 02:21:41	VR2W-112619	A69-1601-6507					Deep 50m
2012-11-07 04:46:57	VR2W-112619	A69-1601-6507					Deep 50m
2012-11-07 04:51:02	VR2W-112619	A69-1601-6507					Deep 50m
2012-11-07 05:23:04	VR2W-112619	A69-1601-6507					Deep 50m
2012-11-07 06:16:46	VR2W-112619	A69-1601-6507					Deep 50m
2012-11-07 06:45:10	VR2W-112618	A69-1601-6507
2012-11-07 06:56:45	VR2W-112618	A69-1601-6507
2012-11-07 07:59:34	VR2W-112619	A69-1601-6507					Deep 50m
2012-11-07 19:51:14	VR2W-112619	A69-1601-6507					Deep 50m
2012-11-07 20:05:02	VR2W-112619	A69-1601-6507					Deep 50m
2012-11-07 21:31:05	VR2W-112619	A69-1601-6507					Deep 50m
2012-11-07 23:08:07	VR2W-112619	A69-1601-6507					Deep 50m
2012-11-07 23:42:16	VR2W-112619	A69-1601-6507					Deep 50m
2012-11-08 00:48:37	VR2W-112619	A69-1601-6507					Deep 50m
2012-11-08 01:17:17	VR2W-112619	A69-1601-6507					Deep 50m
2012-11-08 01:20:56	VR2W-112619	A69-1601-6507					Deep 50m
2012-11-08 01:28:15	VR2W-112619	A69-1601-6507					Deep 50m
2012-11-08 01:34:48	VR2W-112619	A69-1601-6507					Deep 50m
2012-11-08 02:05:59	VR2W-112619	A69-1601-6507					Deep 50m
2012-11-08 02:44:52	VR2W-112619	A69-1601-6507					Deep 50m
2012-11-08 03:20:00	VR2W-112619	A69-1601-6507					Deep 50m
2012-11-08 03:46:44	VR2W-112619	A69-1601-6507					Deep 50m
2012-11-08 04:28:47	VR2W-112619	A69-1601-6507					Deep 50m
2012-11-08 04:51:08	VR2W-112619	A69-1601-6507					Deep 50m
2012-11-08 05:26:43	VR2W-112619	A69-1601-6507					Deep 50m
2012-11-08 05:39:41	VR2W-112619	A69-1601-6507					Deep 50m
2012-11-08 07:12:34	VR2W-112619	A69-1601-6507					Deep 50m
2012-11-08 19:41:07	VR2W-112619	A69-1601-6507					Deep 50m
2012-11-08 20:28:51	VR2W-112619	A69-1601-6507					Deep 50m
2012-11-08 21:58:20	VR2W-112619	A69-1601-6507					Deep 50m
2012-11-08 23:02:04	VR2W-112619	A69-1601-6507					Deep 50m
2012-11-08 23:44:31	VR2W-112619	A69-1601-6507					Deep 50m
2012-11-09 01:09:31	VR2W-112619	A69-1601-6507					Deep 50m
2012-11-09 04:05:07	VR2W-112619	A69-1601-6507					Deep 50m
2012-11-09 05:07:35	VR2W-112619	A69-1601-6507					Deep 50m
2012-11-09 05:56:43	VR2W-112619	A69-1601-6507					Deep 50m
2012-11-09 06:00:00	VR2W-112619	A69-1601-6507					Deep 50m
2012-11-09 06:03:18	VR2W-112619	A69-1601-6507					Deep 50m
2012-11-09 21:37:01	VR2W-112619	A69-1601-6507					Deep 50m
2012-11-09 21:53:32	VR2W-112619	A69-1601-6507					Deep 50m
2012-11-10 00:29:17	VR2W-112619	A69-1601-6507					Deep 50m
2012-11-10 01:06:23	VR2W-112619	A69-1601-6507					Deep 50m
2012-11-10 01:40:35	VR2W-112619	A69-1601-6507					Deep 50m
2012-11-10 02:10:05	VR2W-112619	A69-1601-6507					Deep 50m
2012-11-10 02:18:55	VR2W-112619	A69-1601-6507					Deep 50m
2012-11-10 02:28:10	VR2W-112619	A69-1601-6507					Deep 50m
2012-11-10 02:47:32	VR2W-112619	A69-1601-6507					Deep 50m
2012-11-10 03:01:32	VR2W-112619	A69-1601-6507					Deep 50m
2012-11-10 03:08:49	VR2W-112619	A69-1601-6507					Deep 50m
2012-11-10 03:33:01	VR2W-112619	A69-1601-6507					Deep 50m
2012-11-10 04:16:49	VR2W-112619	A69-1601-6507					Deep 50m
2012-11-10 04:49:29	VR2W-112619	A69-1601-6507					Deep 50m
2012-11-10 05:31:55	VR2W-112619	A69-1601-6507					Deep 50m
2012-11-10 05:56:47	VR2W-112618	A69-1601-6507
2012-11-10 06:18:19	VR2W-112619	A69-1601-6507					Deep 50m
2012-11-10 06:34:00	VR2W-112619	A69-1601-6507					Deep 50m
2012-11-10 06:56:07	VR2W-112619	A69-1601-6507					Deep 50m
2012-11-10 12:54:50	VR2W-112619	A69-1601-6507					Deep 50m
2012-11-10 12:59:06	VR2W-112619	A69-1601-6507					Deep 50m
2012-11-10 14:55:37	VR2W-112619	A69-1601-6507					Deep 50m
2012-11-10 15:10:21	VR2W-112619	A69-1601-6507					Deep 50m
2012-11-10 16:54:13	VR2W-112619	A69-1601-6507					Deep 50m
2012-11-10 22:36:00	VR2W-112618	A69-1601-6507
2012-11-11 00:50:50	VR2W-112619	A69-1601-6507					Deep 50m
2012-11-11 01:03:43	VR2W-112619	A69-1601-6507					Deep 50m
2012-11-11 01:41:05	VR2W-112619	A69-1601-6507					Deep 50m
2012-11-11 02:00:39	VR2W-112619	A69-1601-6507					Deep 50m
2012-11-11 02:13:23	VR2W-112619	A69-1601-6507					Deep 50m
2012-11-11 03:09:48	VR2W-112619	A69-1601-6507					Deep 50m
2012-11-11 03:26:19	VR2W-112619	A69-1601-6507					Deep 50m
2012-11-11 03:41:56	VR2W-112619	A69-1601-6507					Deep 50m
2012-11-11 03:45:31	VR2W-112619	A69-1601-6507					Deep 50m
2012-11-11 03:54:01	VR2W-112619	A69-1601-6507					Deep 50m
2012-11-11 04:22:01	VR2W-112619	A69-1601-6507					Deep 50m
2012-11-11 04:26:44	VR2W-112619	A69-1601-6507					Deep 50m
2012-11-11 05:09:06	VR2W-112619	A69-1601-6507					Deep 50m
2012-11-11 06:45:23	VR2W-112619	A69-1601-6507					Deep 50m
2012-11-11 06:52:39	VR2W-112619	A69-1601-6507					Deep 50m
2012-11-11 19:37:46	VR2W-112619	A69-1601-6507					Deep 50m
2012-11-11 19:42:29	VR2W-112619	A69-1601-6507					Deep 50m
2012-11-11 19:58:30	VR2W-112619	A69-1601-6507					Deep 50m
2012-11-11 20:14:18	VR2W-112619	A69-1601-6507					Deep 50m
2012-11-11 22:10:38	VR2W-112619	A69-1601-6507					Deep 50m
2012-11-11 22:13:56	VR2W-112619	A69-1601-6507					Deep 50m
2012-11-11 22:29:02	VR2W-112619	A69-1601-6507					Deep 50m
2012-11-12 00:02:01	VR2W-112619	A69-1601-6507					Deep 50m
2012-11-12 00:51:01	VR2W-112619	A69-1601-6507					Deep 50m
2012-11-12 01:39:50	VR2W-112619	A69-1601-6507					Deep 50m
2012-11-12 02:34:02	VR2W-112619	A69-1601-6507					Deep 50m
2012-11-12 02:37:37	VR2W-112619	A69-1601-6507					Deep 50m
2012-11-12 04:20:27	VR2W-112619	A69-1601-6507					Deep 50m
2012-11-12 05:27:27	VR2W-112619	A69-1601-6507					Deep 50m
2012-11-12 06:13:35	VR2W-112619	A69-1601-6507					Deep 50m
2012-11-12 06:47:15	VR2W-112619	A69-1601-6507					Deep 50m
2012-11-12 07:28:35	VR2W-112619	A69-1601-6507					Deep 50m
2012-11-12 07:32:17	VR2W-112618	A69-1601-6507
2012-11-12 07:49:06	VR2W-112619	A69-1601-6507					Deep 50m
2012-11-12 08:08:56	VR2W-112619	A69-1601-6507					Deep 50m
2012-11-12 19:37:15	VR2W-112619	A69-1601-6507					Deep 50m
2012-11-12 20:29:47	VR2W-112618	A69-1601-6507
2012-11-12 20:58:12	VR2W-112619	A69-1601-6507					Deep 50m
2012-11-12 21:01:47	VR2W-112619	A69-1601-6507					Deep 50m
2012-11-12 21:10:22	VR2W-112619	A69-1601-6507					Deep 50m
2012-11-12 23:34:40	VR2W-112618	A69-1601-6507
2012-11-13 00:35:52	VR2W-112619	A69-1601-6507					Deep 50m
2012-11-13 00:39:21	VR2W-112619	A69-1601-6507					Deep 50m
2012-11-13 00:55:07	VR2W-112619	A69-1601-6507					Deep 50m
2012-11-13 01:24:06	VR2W-112618	A69-1601-6507
2012-11-13 01:55:45	VR2W-112619	A69-1601-6507					Deep 50m
2012-11-13 05:24:13	VR2W-112619	A69-1601-6507					Deep 50m
2012-11-13 05:42:17	VR2W-112619	A69-1601-6507					Deep 50m
2012-11-13 05:46:55	VR2W-112619	A69-1601-6507					Deep 50m
2012-11-13 05:51:17	VR2W-112619	A69-1601-6507					Deep 50m
2012-11-13 05:55:07	VR2W-112619	A69-1601-6507					Deep 50m
2012-11-13 06:16:44	VR2W-112619	A69-1601-6507					Deep 50m
2012-11-13 06:41:44	VR2W-112619	A69-1601-6507					Deep 50m
2012-11-13 06:50:31	VR2W-112619	A69-1601-6507					Deep 50m
2012-11-13 20:51:03	VR2W-112619	A69-1601-6507					Deep 50m
2012-11-13 21:06:12	VR2W-112619	A69-1601-6507					Deep 50m
2012-11-13 21:10:56	VR2W-112619	A69-1601-6507					Deep 50m
2012-11-13 22:22:11	VR2W-112619	A69-1601-6507					Deep 50m
2012-11-13 23:31:05	VR2W-112619	A69-1601-6507					Deep 50m
2012-11-13 23:37:54	VR2W-112619	A69-1601-6507					Deep 50m
2012-11-14 02:25:13	VR2W-112619	A69-1601-6507					Deep 50m
2012-11-14 03:21:26	VR2W-112619	A69-1601-6507					Deep 50m
2012-11-14 03:42:51	VR2W-112619	A69-1601-6507					Deep 50m
