# Supplementary material for: Simulated Macro-Algal Outbreak Triggers a Large-Scale Response on Coral Reefs
Source: PLoS One. 2015 Jul 14;10(7):e0132895. doi: 10.1371/journal.pone.0132895 (PMC4501832; doi:10.1371/journal.pone.0132895)
Supplement: S1 Dataset — Data has been separated into three sub-folders; video data, visual transect data and individual fishes’ acoustic detection data. (ZIP) [file pone.0132895.s001.zip › Raw Data/Spatial/Siganid/6508MSC.csv]

Date and Time (UTC)	Receiver	Transmitter	Transmitter Name	Transmitter Serial	Sensor Value	Sensor Unit	Station Name	Latitude	Longitude
2012-09-10 00:16:59	VR2W-112619	A69-1601-6508					Deep 50m
2012-09-10 00:40:45	VR2W-112619	A69-1601-6508					Deep 50m
2012-09-10 00:44:06	VR2W-112619	A69-1601-6508					Deep 50m
2012-09-10 00:47:35	VR2W-112619	A69-1601-6508					Deep 50m
2012-09-10 00:51:18	VR2W-112619	A69-1601-6508					Deep 50m
2012-09-10 00:55:32	VR2W-112619	A69-1601-6508					Deep 50m
2012-09-10 01:02:59	VR2W-112619	A69-1601-6508					Deep 50m
2012-09-10 01:07:33	VR2W-112619	A69-1601-6508					Deep 50m
2012-09-10 01:15:22	VR2W-112619	A69-1601-6508					Deep 50m
2012-09-10 01:19:19	VR2W-112619	A69-1601-6508					Deep 50m
2012-09-10 01:28:28	VR2W-112619	A69-1601-6508					Deep 50m
2012-09-10 01:37:22	VR2W-112619	A69-1601-6508					Deep 50m
2012-09-10 01:42:11	VR2W-112619	A69-1601-6508					Deep 50m
2012-09-10 01:46:56	VR2W-112619	A69-1601-6508					Deep 50m
2012-09-10 01:51:31	VR2W-112619	A69-1601-6508					Deep 50m
2012-09-10 01:55:48	VR2W-112619	A69-1601-6508					Deep 50m
2012-09-10 02:07:05	VR2W-112619	A69-1601-6508					Deep 50m
2012-09-10 02:14:47	VR2W-112619	A69-1601-6508					Deep 50m
2012-09-10 02:19:39	VR2W-112619	A69-1601-6508					Deep 50m
2012-09-10 02:29:18	VR2W-112619	A69-1601-6508					Deep 50m
2012-09-10 02:34:01	VR2W-112619	A69-1601-6508					Deep 50m
2012-09-10 02:42:46	VR2W-112619	A69-1601-6508					Deep 50m
2012-09-10 02:46:18	VR2W-112619	A69-1601-6508					Deep 50m
2012-09-10 02:54:31	VR2W-112619	A69-1601-6508					Deep 50m
2012-09-10 03:03:04	VR2W-112619	A69-1601-6508					Deep 50m
2012-09-10 03:11:15	VR2W-112619	A69-1601-6508					Deep 50m
2012-09-10 03:19:37	VR2W-112619	A69-1601-6508					Deep 50m
2012-09-10 03:32:44	VR2W-112619	A69-1601-6508					Deep 50m
2012-09-10 03:37:31	VR2W-112619	A69-1601-6508					Deep 50m
2012-09-10 03:46:39	VR2W-112619	A69-1601-6508					Deep 50m
2012-09-10 03:50:40	VR2W-112619	A69-1601-6508					Deep 50m
2012-09-10 04:00:12	VR2W-112619	A69-1601-6508					Deep 50m
2012-09-10 04:04:47	VR2W-112619	A69-1601-6508					Deep 50m
2012-09-10 04:09:03	VR2W-112619	A69-1601-6508					Deep 50m
2012-09-10 04:12:41	VR2W-112619	A69-1601-6508					Deep 50m
2012-09-10 04:26:30	VR2W-112619	A69-1601-6508					Deep 50m
2012-09-10 04:31:22	VR2W-112619	A69-1601-6508					Deep 50m
2012-09-10 04:36:12	VR2W-112619	A69-1601-6508					Deep 50m
2012-09-10 04:40:58	VR2W-112619	A69-1601-6508					Deep 50m
2012-09-10 04:45:36	VR2W-112619	A69-1601-6508					Deep 50m
2012-09-10 04:50:00	VR2W-112619	A69-1601-6508					Deep 50m
2012-09-10 04:53:54	VR2W-112619	A69-1601-6508					Deep 50m
2012-09-10 05:06:18	VR2W-112619	A69-1601-6508					Deep 50m
2012-09-10 05:10:16	VR2W-112619	A69-1601-6508					Deep 50m
2012-09-10 05:19:27	VR2W-112619	A69-1601-6508					Deep 50m
2012-09-10 05:23:33	VR2W-112619	A69-1601-6508					Deep 50m
2012-09-10 05:26:50	VR2W-112619	A69-1601-6508					Deep 50m
2012-09-10 05:30:12	VR2W-112619	A69-1601-6508					Deep 50m
2012-09-10 05:33:41	VR2W-112619	A69-1601-6508					Deep 50m
2012-09-10 05:41:44	VR2W-112619	A69-1601-6508					Deep 50m
2012-09-10 05:45:25	VR2W-112619	A69-1601-6508					Deep 50m
2012-09-10 05:52:58	VR2W-112619	A69-1601-6508					Deep 50m
2012-09-10 05:56:31	VR2W-112619	A69-1601-6508					Deep 50m
2012-09-10 06:00:24	VR2W-112619	A69-1601-6508					Deep 50m
2012-09-10 06:09:07	VR2W-112619	A69-1601-6508					Deep 50m
2012-09-10 06:12:36	VR2W-112619	A69-1601-6508					Deep 50m
2012-09-10 06:16:20	VR2W-112619	A69-1601-6508					Deep 50m
2012-09-10 06:24:08	VR2W-112619	A69-1601-6508					Deep 50m
2012-09-10 06:36:57	VR2W-112619	A69-1601-6508					Deep 50m
2012-09-10 06:52:08	VR2W-112619	A69-1601-6508					Deep 50m
2012-09-10 07:00:12	VR2W-112619	A69-1601-6508					Deep 50m
2012-09-10 07:08:09	VR2W-112619	A69-1601-6508					Deep 50m
2012-09-10 07:41:20	VR2W-112619	A69-1601-6508					Deep 50m
2012-09-10 07:46:09	VR2W-112619	A69-1601-6508					Deep 50m
2012-09-10 07:50:53	VR2W-112619	A69-1601-6508					Deep 50m
2012-09-10 07:55:29	VR2W-112619	A69-1601-6508					Deep 50m
2012-09-10 07:59:48	VR2W-112619	A69-1601-6508					Deep 50m
2012-09-10 09:49:58	VR2W-112619	A69-1601-6508					Deep 50m
2012-09-10 10:01:14	VR2W-112619	A69-1601-6508					Deep 50m
2012-09-10 10:08:06	VR2W-112619	A69-1601-6508					Deep 50m
2012-09-10 12:07:22	VR2W-112619	A69-1601-6508					Deep 50m
2012-09-10 12:19:08	VR2W-112619	A69-1601-6508					Deep 50m
2012-09-10 12:54:08	VR2W-112619	A69-1601-6508					Deep 50m
2012-09-10 13:24:13	VR2W-112619	A69-1601-6508					Deep 50m
2012-09-10 13:27:46	VR2W-112619	A69-1601-6508					Deep 50m
2012-09-10 13:51:25	VR2W-112619	A69-1601-6508					Deep 50m
2012-09-10 14:05:34	VR2W-112619	A69-1601-6508					Deep 50m
2012-09-10 14:13:35	VR2W-112619	A69-1601-6508					Deep 50m
2012-09-10 14:21:16	VR2W-112619	A69-1601-6508					Deep 50m
2012-09-10 14:48:42	VR2W-112619	A69-1601-6508					Deep 50m
2012-09-10 14:56:22	VR2W-112619	A69-1601-6508					Deep 50m
2012-09-10 15:01:12	VR2W-112619	A69-1601-6508					Deep 50m
2012-09-10 15:15:07	VR2W-112619	A69-1601-6508					Deep 50m
2012-09-10 15:23:59	VR2W-112619	A69-1601-6508					Deep 50m
2012-09-10 15:46:09	VR2W-112619	A69-1601-6508					Deep 50m
2012-09-10 15:57:18	VR2W-112619	A69-1601-6508					Deep 50m
2012-09-10 16:19:18	VR2W-112619	A69-1601-6508					Deep 50m
2012-09-10 17:26:53	VR2W-112619	A69-1601-6508					Deep 50m
2012-09-10 18:32:37	VR2W-112619	A69-1601-6508					Deep 50m
2012-09-10 19:13:34	VR2W-112619	A69-1601-6508					Deep 50m
2012-09-10 19:17:14	VR2W-112619	A69-1601-6508					Deep 50m
2012-09-10 19:45:28	VR2W-112619	A69-1601-6508					Deep 50m
2012-09-10 20:26:13	VR2W-112619	A69-1601-6508					Deep 50m
2012-09-10 20:32:47	VR2W-112619	A69-1601-6508					Deep 50m
2012-09-10 20:39:39	VR2W-112619	A69-1601-6508					Deep 50m
2012-09-10 20:51:34	VR2W-112619	A69-1601-6508					Deep 50m
2012-09-10 20:59:46	VR2W-112619	A69-1601-6508					Deep 50m
2012-09-10 21:26:13	VR2W-112619	A69-1601-6508					Deep 50m
2012-09-10 21:31:05	VR2W-112619	A69-1601-6508					Deep 50m
2012-09-10 21:50:08	VR2W-112619	A69-1601-6508					Deep 50m
2012-09-10 21:54:28	VR2W-112619	A69-1601-6508					Deep 50m
2012-09-10 22:21:54	VR2W-112619	A69-1601-6508					Deep 50m
2012-09-10 22:34:25	VR2W-112619	A69-1601-6508					Deep 50m
2012-09-10 22:43:56	VR2W-112619	A69-1601-6508					Deep 50m
2012-09-10 23:11:22	VR2W-112619	A69-1601-6508					Deep 50m
2012-09-10 23:15:44	VR2W-112619	A69-1601-6508					Deep 50m
2012-09-10 23:19:36	VR2W-112619	A69-1601-6508					Deep 50m
2012-09-10 23:31:22	VR2W-112619	A69-1601-6508					Deep 50m
2012-09-10 23:34:36	VR2W-112619	A69-1601-6508					Deep 50m
2012-09-10 23:41:06	VR2W-112619	A69-1601-6508					Deep 50m
2012-09-10 23:47:44	VR2W-112619	A69-1601-6508					Deep 50m
2012-09-10 23:51:11	VR2W-112619	A69-1601-6508					Deep 50m
2012-09-11 00:23:04	VR2W-112619	A69-1601-6508					Deep 50m
2012-09-11 00:40:42	VR2W-112619	A69-1601-6508					Deep 50m
2012-09-11 00:49:19	VR2W-112619	A69-1601-6508					Deep 50m
2012-09-11 00:52:38	VR2W-112619	A69-1601-6508					Deep 50m
2012-09-11 00:56:04	VR2W-112619	A69-1601-6508					Deep 50m
2012-09-11 00:59:43	VR2W-112619	A69-1601-6508					Deep 50m
2012-09-11 01:03:46	VR2W-112619	A69-1601-6508					Deep 50m
2012-09-11 01:13:32	VR2W-112619	A69-1601-6508					Deep 50m
2012-09-11 01:23:12	VR2W-112619	A69-1601-6508					Deep 50m
2012-09-11 01:27:58	VR2W-112619	A69-1601-6508					Deep 50m
2012-09-11 01:32:36	VR2W-112619	A69-1601-6508					Deep 50m
2012-09-11 01:40:48	VR2W-112619	A69-1601-6508					Deep 50m
2012-09-11 01:45:16	VR2W-112619	A69-1601-6508					Deep 50m
2012-09-11 01:54:06	VR2W-112619	A69-1601-6508					Deep 50m
2012-09-11 02:03:27	VR2W-112619	A69-1601-6508					Deep 50m
2012-09-11 02:11:27	VR2W-112619	A69-1601-6508					Deep 50m
2012-09-11 02:26:58	VR2W-112619	A69-1601-6508					Deep 50m
2012-09-11 02:30:25	VR2W-112619	A69-1601-6508					Deep 50m
2012-09-11 02:34:06	VR2W-112619	A69-1601-6508					Deep 50m
2012-09-11 03:09:13	VR2W-112619	A69-1601-6508					Deep 50m
2012-09-11 03:16:37	VR2W-112619	A69-1601-6508					Deep 50m
2012-09-11 03:21:07	VR2W-112619	A69-1601-6508					Deep 50m
2012-09-11 03:39:37	VR2W-112619	A69-1601-6508					Deep 50m
2012-09-11 03:44:25	VR2W-112619	A69-1601-6508					Deep 50m
2012-09-11 03:57:42	VR2W-112619	A69-1601-6508					Deep 50m
2012-09-11 04:04:26	VR2W-112619	A69-1601-6508					Deep 50m
2012-09-11 04:24:57	VR2W-112619	A69-1601-6508					Deep 50m
2012-09-11 04:29:35	VR2W-112619	A69-1601-6508					Deep 50m
2012-09-11 04:33:59	VR2W-112619	A69-1601-6508					Deep 50m
2012-09-11 04:37:51	VR2W-112619	A69-1601-6508					Deep 50m
2012-09-11 04:42:24	VR2W-112619	A69-1601-6508					Deep 50m
2012-09-11 04:46:34	VR2W-112619	A69-1601-6508					Deep 50m
2012-09-11 04:53:46	VR2W-112619	A69-1601-6508					Deep 50m
2012-09-11 04:57:59	VR2W-112619	A69-1601-6508					Deep 50m
2012-09-11 05:01:31	VR2W-112619	A69-1601-6508					Deep 50m
2012-09-11 05:13:50	VR2W-112619	A69-1601-6508					Deep 50m
2012-09-11 05:32:22	VR2W-112619	A69-1601-6508					Deep 50m
2012-09-11 05:36:10	VR2W-112619	A69-1601-6508					Deep 50m
2012-09-11 05:44:22	VR2W-112619	A69-1601-6508					Deep 50m
2012-09-11 05:48:49	VR2W-112619	A69-1601-6508					Deep 50m
2012-09-11 05:57:36	VR2W-112619	A69-1601-6508					Deep 50m
2012-09-11 06:02:17	VR2W-112619	A69-1601-6508					Deep 50m
2012-09-11 06:06:45	VR2W-112619	A69-1601-6508					Deep 50m
2012-09-11 06:10:47	VR2W-112619	A69-1601-6508					Deep 50m
2012-09-11 06:20:26	VR2W-112619	A69-1601-6508					Deep 50m
2012-09-11 06:29:41	VR2W-112619	A69-1601-6508					Deep 50m
2012-09-11 06:45:07	VR2W-112619	A69-1601-6508					Deep 50m
2012-09-11 06:55:47	VR2W-112619	A69-1601-6508					Deep 50m
2012-09-11 07:00:08	VR2W-112619	A69-1601-6508					Deep 50m
2012-09-11 07:03:57	VR2W-112619	A69-1601-6508					Deep 50m
2012-09-11 07:08:20	VR2W-112619	A69-1601-6508					Deep 50m
2012-09-11 07:12:14	VR2W-112619	A69-1601-6508					Deep 50m
2012-09-11 07:16:48	VR2W-112619	A69-1601-6508					Deep 50m
2012-09-11 07:24:36	VR2W-112619	A69-1601-6508					Deep 50m
2012-09-11 07:28:30	VR2W-112619	A69-1601-6508					Deep 50m
2012-09-11 07:41:04	VR2W-112619	A69-1601-6508					Deep 50m
2012-09-11 07:48:36	VR2W-112619	A69-1601-6508					Deep 50m
2012-09-11 07:56:01	VR2W-112619	A69-1601-6508					Deep 50m
2012-09-11 08:11:33	VR2W-112619	A69-1601-6508					Deep 50m
2012-09-11 08:28:17	VR2W-112619	A69-1601-6508					Deep 50m
2012-09-11 09:30:10	VR2W-112619	A69-1601-6508					Deep 50m
2012-09-11 12:22:33	VR2W-112619	A69-1601-6508					Deep 50m
2012-09-11 12:32:26	VR2W-112619	A69-1601-6508					Deep 50m
2012-09-11 13:15:04	VR2W-112619	A69-1601-6508					Deep 50m
2012-09-11 13:19:00	VR2W-112619	A69-1601-6508					Deep 50m
2012-09-11 14:09:53	VR2W-112619	A69-1601-6508					Deep 50m
2012-09-11 14:26:31	VR2W-112619	A69-1601-6508					Deep 50m
2012-09-11 14:47:42	VR2W-112619	A69-1601-6508					Deep 50m
2012-09-11 14:51:44	VR2W-112619	A69-1601-6508					Deep 50m
2012-09-11 15:37:30	VR2W-112619	A69-1601-6508					Deep 50m
2012-09-11 15:41:01	VR2W-112619	A69-1601-6508					Deep 50m
2012-09-11 16:02:33	VR2W-112619	A69-1601-6508					Deep 50m
2012-09-11 16:23:03	VR2W-112619	A69-1601-6508					Deep 50m
2012-09-11 16:44:34	VR2W-112619	A69-1601-6508					Deep 50m
2012-09-11 16:53:20	VR2W-112619	A69-1601-6508					Deep 50m
2012-09-11 17:02:25	VR2W-112619	A69-1601-6508					Deep 50m
2012-09-11 17:15:31	VR2W-112619	A69-1601-6508					Deep 50m
2012-09-11 17:29:18	VR2W-112619	A69-1601-6508					Deep 50m
2012-09-11 17:38:55	VR2W-112619	A69-1601-6508					Deep 50m
2012-09-11 19:54:05	VR2W-112619	A69-1601-6508					Deep 50m
2012-09-11 20:07:44	VR2W-112619	A69-1601-6508					Deep 50m
2012-09-11 20:11:45	VR2W-112619	A69-1601-6508					Deep 50m
2012-09-11 20:37:41	VR2W-112619	A69-1601-6508					Deep 50m
2012-09-11 20:47:00	VR2W-112619	A69-1601-6508					Deep 50m
2012-09-11 20:58:56	VR2W-112619	A69-1601-6508					Deep 50m
2012-09-11 21:03:48	VR2W-112619	A69-1601-6508					Deep 50m
2012-09-11 21:18:06	VR2W-112619	A69-1601-6508					Deep 50m
2012-09-11 21:22:35	VR2W-112619	A69-1601-6508					Deep 50m
2012-09-11 21:31:31	VR2W-112619	A69-1601-6508					Deep 50m
2012-09-11 21:41:17	VR2W-112619	A69-1601-6508					Deep 50m
2012-09-11 21:50:57	VR2W-112619	A69-1601-6508					Deep 50m
2012-09-11 21:55:41	VR2W-112619	A69-1601-6508					Deep 50m
2012-09-11 22:04:32	VR2W-112619	A69-1601-6508					Deep 50m
2012-09-11 22:12:15	VR2W-112619	A69-1601-6508					Deep 50m
2012-09-11 22:15:30	VR2W-112619	A69-1601-6508					Deep 50m
2012-09-11 22:22:07	VR2W-112619	A69-1601-6508					Deep 50m
2012-09-11 22:28:52	VR2W-112618	A69-1601-6508
2012-09-11 22:29:10	VR2W-112619	A69-1601-6508					Deep 50m
2012-09-11 22:55:20	VR2W-112619	A69-1601-6508					Deep 50m
2012-09-11 23:02:58	VR2W-112619	A69-1601-6508					Deep 50m
2012-09-11 23:31:04	VR2W-112619	A69-1601-6508					Deep 50m
2012-09-11 23:42:38	VR2W-112619	A69-1601-6508					Deep 50m
2012-09-12 00:00:13	VR2W-112619	A69-1601-6508					Deep 50m
2012-09-12 00:04:18	VR2W-112619	A69-1601-6508					Deep 50m
2012-09-12 00:10:55	VR2W-112619	A69-1601-6508					Deep 50m
2012-09-12 00:18:03	VR2W-112619	A69-1601-6508					Deep 50m
2012-09-12 00:22:10	VR2W-112619	A69-1601-6508					Deep 50m
2012-09-12 00:36:45	VR2W-112619	A69-1601-6508					Deep 50m
2012-09-12 00:43:35	VR2W-112619	A69-1601-6508					Deep 50m
2012-09-12 00:47:20	VR2W-112619	A69-1601-6508					Deep 50m
2012-09-12 01:15:39	VR2W-112619	A69-1601-6508					Deep 50m
2012-09-12 01:18:59	VR2W-112619	A69-1601-6508					Deep 50m
2012-09-12 01:34:41	VR2W-112619	A69-1601-6508					Deep 50m
2012-09-12 01:43:23	VR2W-112619	A69-1601-6508					Deep 50m
2012-09-12 01:54:40	VR2W-112619	A69-1601-6508					Deep 50m
2012-09-12 02:13:59	VR2W-112619	A69-1601-6508					Deep 50m
2012-09-12 02:26:56	VR2W-112619	A69-1601-6508					Deep 50m
2012-09-12 02:33:33	VR2W-112619	A69-1601-6508					Deep 50m
2012-09-12 02:36:58	VR2W-112619	A69-1601-6508					Deep 50m
2012-09-12 02:40:36	VR2W-112619	A69-1601-6508					Deep 50m
2012-09-12 02:44:37	VR2W-112619	A69-1601-6508					Deep 50m
2012-09-12 03:23:09	VR2W-112619	A69-1601-6508					Deep 50m
2012-09-12 03:27:28	VR2W-112619	A69-1601-6508					Deep 50m
2012-09-12 03:43:00	VR2W-112619	A69-1601-6508					Deep 50m
2012-09-12 03:47:42	VR2W-112619	A69-1601-6508					Deep 50m
2012-09-12 03:56:22	VR2W-112619	A69-1601-6508					Deep 50m
2012-09-12 04:03:22	VR2W-112619	A69-1601-6508					Deep 50m
2012-09-12 04:07:18	VR2W-112619	A69-1601-6508					Deep 50m
2012-09-12 04:11:57	VR2W-112619	A69-1601-6508					Deep 50m
2012-09-12 04:24:57	VR2W-112619	A69-1601-6508					Deep 50m
2012-09-12 04:33:14	VR2W-112619	A69-1601-6508					Deep 50m
2012-09-12 04:37:49	VR2W-112619	A69-1601-6508					Deep 50m
2012-09-12 04:45:41	VR2W-112619	A69-1601-6508					Deep 50m
2012-09-12 04:49:42	VR2W-112619	A69-1601-6508					Deep 50m
2012-09-12 04:59:12	VR2W-112619	A69-1601-6508					Deep 50m
2012-09-12 05:07:53	VR2W-112619	A69-1601-6508					Deep 50m
2012-09-12 05:11:18	VR2W-112619	A69-1601-6508					Deep 50m
2012-09-12 05:14:54	VR2W-112619	A69-1601-6508					Deep 50m
2012-09-12 05:36:01	VR2W-112619	A69-1601-6508					Deep 50m
2012-09-12 05:49:19	VR2W-112619	A69-1601-6508					Deep 50m
2012-09-12 05:57:12	VR2W-112619	A69-1601-6508					Deep 50m
2012-09-12 06:01:14	VR2W-112619	A69-1601-6508					Deep 50m
2012-09-12 06:06:04	VR2W-112619	A69-1601-6508					Deep 50m
2012-09-12 06:10:51	VR2W-112619	A69-1601-6508					Deep 50m
2012-09-12 06:19:56	VR2W-112619	A69-1601-6508					Deep 50m
2012-09-12 06:28:38	VR2W-112619	A69-1601-6508					Deep 50m
2012-09-12 06:37:25	VR2W-112619	A69-1601-6508					Deep 50m
2012-09-12 06:49:21	VR2W-112619	A69-1601-6508					Deep 50m
2012-09-12 07:04:27	VR2W-112619	A69-1601-6508					Deep 50m
2012-09-12 07:09:07	VR2W-112619	A69-1601-6508					Deep 50m
2012-09-12 07:17:33	VR2W-112619	A69-1601-6508					Deep 50m
2012-09-12 07:22:20	VR2W-112619	A69-1601-6508					Deep 50m
2012-09-12 07:26:59	VR2W-112619	A69-1601-6508					Deep 50m
2012-09-12 07:35:20	VR2W-112619	A69-1601-6508					Deep 50m
2012-09-12 07:44:23	VR2W-112619	A69-1601-6508					Deep 50m
2012-09-12 07:48:18	VR2W-112619	A69-1601-6508					Deep 50m
2012-09-12 07:52:54	VR2W-112619	A69-1601-6508					Deep 50m
2012-09-12 07:57:13	VR2W-112619	A69-1601-6508					Deep 50m
2012-09-12 08:05:09	VR2W-112619	A69-1601-6508					Deep 50m
2012-09-12 08:32:13	VR2W-112619	A69-1601-6508					Deep 50m
2012-09-12 12:16:17	VR2W-112619	A69-1601-6508					Deep 50m
2012-09-12 13:53:11	VR2W-112619	A69-1601-6508					Deep 50m
2012-09-12 14:06:55	VR2W-112619	A69-1601-6508					Deep 50m
2012-09-12 14:11:41	VR2W-112619	A69-1601-6508					Deep 50m
2012-09-12 15:09:39	VR2W-112619	A69-1601-6508					Deep 50m
2012-09-12 15:17:03	VR2W-112619	A69-1601-6508					Deep 50m
2012-09-12 15:27:52	VR2W-112619	A69-1601-6508					Deep 50m
2012-09-12 16:28:31	VR2W-112619	A69-1601-6508					Deep 50m
2012-09-12 16:49:09	VR2W-112619	A69-1601-6508					Deep 50m
2012-09-12 16:53:51	VR2W-112619	A69-1601-6508					Deep 50m
2012-09-12 16:58:21	VR2W-112619	A69-1601-6508					Deep 50m
2012-09-12 17:02:27	VR2W-112619	A69-1601-6508					Deep 50m
2012-09-12 17:09:10	VR2W-112619	A69-1601-6508					Deep 50m
2012-09-12 17:21:22	VR2W-112619	A69-1601-6508					Deep 50m
2012-09-12 17:59:17	VR2W-112619	A69-1601-6508					Deep 50m
2012-09-12 19:44:12	VR2W-112619	A69-1601-6508					Deep 50m
2012-09-12 20:22:34	VR2W-112619	A69-1601-6508					Deep 50m
2012-09-12 20:53:30	VR2W-112619	A69-1601-6508					Deep 50m
2012-09-12 21:01:41	VR2W-112619	A69-1601-6508					Deep 50m
2012-09-12 21:05:32	VR2W-112619	A69-1601-6508					Deep 50m
2012-09-12 21:10:02	VR2W-112619	A69-1601-6508					Deep 50m
2012-09-12 21:17:27	VR2W-112619	A69-1601-6508					Deep 50m
2012-09-12 21:24:23	VR2W-112619	A69-1601-6508					Deep 50m
2012-09-12 22:03:22	VR2W-112619	A69-1601-6508					Deep 50m
2012-09-12 22:27:14	VR2W-112619	A69-1601-6508					Deep 50m
2012-09-12 22:34:14	VR2W-112619	A69-1601-6508					Deep 50m
2012-09-12 22:42:53	VR2W-112619	A69-1601-6508					Deep 50m
2012-09-12 22:51:29	VR2W-112619	A69-1601-6508					Deep 50m
2012-09-12 22:54:49	VR2W-112619	A69-1601-6508					Deep 50m
2012-09-12 23:20:02	VR2W-112619	A69-1601-6508					Deep 50m
2012-09-12 23:24:19	VR2W-112619	A69-1601-6508					Deep 50m
2012-09-12 23:28:00	VR2W-112619	A69-1601-6508					Deep 50m
2012-09-12 23:38:59	VR2W-112619	A69-1601-6508					Deep 50m
2012-09-12 23:42:46	VR2W-112619	A69-1601-6508					Deep 50m
2012-09-12 23:47:04	VR2W-112619	A69-1601-6508					Deep 50m
2012-09-12 23:58:39	VR2W-112619	A69-1601-6508					Deep 50m
2012-09-13 00:07:18	VR2W-112619	A69-1601-6508					Deep 50m
2012-09-13 00:15:54	VR2W-112619	A69-1601-6508					Deep 50m
2012-09-13 00:30:00	VR2W-112619	A69-1601-6508					Deep 50m
2012-09-13 00:45:06	VR2W-112619	A69-1601-6508					Deep 50m
2012-09-13 00:48:26	VR2W-112619	A69-1601-6508					Deep 50m
2012-09-13 00:51:52	VR2W-112619	A69-1601-6508					Deep 50m
2012-09-13 00:55:32	VR2W-112619	A69-1601-6508					Deep 50m
2012-09-13 01:02:53	VR2W-112619	A69-1601-6508					Deep 50m
2012-09-13 01:26:30	VR2W-112619	A69-1601-6508					Deep 50m
2012-09-13 01:43:01	VR2W-112619	A69-1601-6508					Deep 50m
2012-09-13 01:55:02	VR2W-112619	A69-1601-6508					Deep 50m
2012-09-13 02:20:15	VR2W-112619	A69-1601-6508					Deep 50m
2012-09-13 02:28:33	VR2W-112619	A69-1601-6508					Deep 50m
2012-09-13 02:33:07	VR2W-112619	A69-1601-6508					Deep 50m
2012-09-13 02:37:23	VR2W-112619	A69-1601-6508					Deep 50m
2012-09-13 02:41:02	VR2W-112619	A69-1601-6508					Deep 50m
2012-09-13 02:45:05	VR2W-112619	A69-1601-6508					Deep 50m
2012-09-13 02:54:52	VR2W-112619	A69-1601-6508					Deep 50m
2012-09-13 03:19:03	VR2W-112619	A69-1601-6508					Deep 50m
2012-09-13 03:23:40	VR2W-112619	A69-1601-6508					Deep 50m
2012-09-13 03:27:59	VR2W-112619	A69-1601-6508					Deep 50m
2012-09-13 03:31:44	VR2W-112619	A69-1601-6508					Deep 50m
2012-09-13 03:36:01	VR2W-112619	A69-1601-6508					Deep 50m
2012-09-13 03:50:33	VR2W-112619	A69-1601-6508					Deep 50m
2012-09-13 03:54:10	VR2W-112619	A69-1601-6508					Deep 50m
2012-09-13 03:58:12	VR2W-112619	A69-1601-6508					Deep 50m
2012-09-13 04:03:01	VR2W-112619	A69-1601-6508					Deep 50m
2012-09-13 04:12:20	VR2W-112619	A69-1601-6508					Deep 50m
2012-09-13 04:24:23	VR2W-112619	A69-1601-6508					Deep 50m
2012-09-13 04:27:42	VR2W-112619	A69-1601-6508					Deep 50m
2012-09-13 04:43:14	VR2W-112619	A69-1601-6508					Deep 50m
2012-09-13 04:47:36	VR2W-112619	A69-1601-6508					Deep 50m
2012-09-13 04:55:54	VR2W-112619	A69-1601-6508					Deep 50m
2012-09-13 04:59:54	VR2W-112619	A69-1601-6508					Deep 50m
2012-09-13 05:18:06	VR2W-112619	A69-1601-6508					Deep 50m
2012-09-13 05:33:58	VR2W-112619	A69-1601-6508					Deep 50m
2012-09-13 05:38:42	VR2W-112619	A69-1601-6508					Deep 50m
2012-09-13 05:43:15	VR2W-112619	A69-1601-6508					Deep 50m
2012-09-13 05:59:43	VR2W-112619	A69-1601-6508					Deep 50m
2012-09-13 06:37:43	VR2W-112619	A69-1601-6508					Deep 50m
2012-09-13 06:53:43	VR2W-112619	A69-1601-6508					Deep 50m
2012-09-13 07:03:25	VR2W-112619	A69-1601-6508					Deep 50m
2012-09-13 07:34:31	VR2W-112619	A69-1601-6508					Deep 50m
2012-09-13 07:37:49	VR2W-112619	A69-1601-6508					Deep 50m
2012-09-13 07:44:42	VR2W-112619	A69-1601-6508					Deep 50m
2012-09-13 07:52:53	VR2W-112619	A69-1601-6508					Deep 50m
2012-09-13 08:01:16	VR2W-112619	A69-1601-6508					Deep 50m
2012-09-13 08:05:23	VR2W-112619	A69-1601-6508					Deep 50m
2012-09-13 08:15:48	VR2W-112619	A69-1601-6508					Deep 50m
2012-09-13 08:19:53	VR2W-112619	A69-1601-6508					Deep 50m
2012-09-13 09:19:02	VR2W-112619	A69-1601-6508					Deep 50m
2012-09-13 13:06:26	VR2W-112619	A69-1601-6508					Deep 50m
2012-09-13 14:52:14	VR2W-112619	A69-1601-6508					Deep 50m
2012-09-13 15:21:52	VR2W-112619	A69-1601-6508					Deep 50m
2012-09-13 15:28:31	VR2W-112619	A69-1601-6508					Deep 50m
2012-09-13 15:35:44	VR2W-112619	A69-1601-6508					Deep 50m
2012-09-13 16:13:22	VR2W-112619	A69-1601-6508					Deep 50m
2012-09-13 16:37:39	VR2W-112619	A69-1601-6508					Deep 50m
2012-09-13 16:42:07	VR2W-112619	A69-1601-6508					Deep 50m
2012-09-13 19:48:30	VR2W-112619	A69-1601-6508					Deep 50m
2012-09-13 20:24:58	VR2W-112619	A69-1601-6508					Deep 50m
2012-09-13 20:33:03	VR2W-112619	A69-1601-6508					Deep 50m
2012-09-13 20:41:05	VR2W-112619	A69-1601-6508					Deep 50m
2012-09-13 20:48:48	VR2W-112619	A69-1601-6508					Deep 50m
2012-09-13 21:12:45	VR2W-112619	A69-1601-6508					Deep 50m
2012-09-13 21:19:44	VR2W-112619	A69-1601-6508					Deep 50m
2012-09-13 21:28:16	VR2W-112619	A69-1601-6508					Deep 50m
2012-09-13 21:52:22	VR2W-112619	A69-1601-6508					Deep 50m
2012-09-13 22:14:08	VR2W-112619	A69-1601-6508					Deep 50m
2012-09-13 23:16:36	VR2W-112619	A69-1601-6508					Deep 50m
2012-09-13 23:37:26	VR2W-112619	A69-1601-6508					Deep 50m
2012-09-13 23:40:56	VR2W-112619	A69-1601-6508					Deep 50m
2012-09-13 23:57:24	VR2W-112619	A69-1601-6508					Deep 50m
2012-09-14 00:06:16	VR2W-112619	A69-1601-6508					Deep 50m
2012-09-14 00:23:57	VR2W-112619	A69-1601-6508					Deep 50m
2012-09-14 00:36:21	VR2W-112619	A69-1601-6508					Deep 50m
2012-09-14 01:10:16	VR2W-112619	A69-1601-6508					Deep 50m
2012-09-14 01:14:00	VR2W-112619	A69-1601-6508					Deep 50m
2012-09-14 01:38:16	VR2W-112619	A69-1601-6508					Deep 50m
2012-09-14 01:42:22	VR2W-112619	A69-1601-6508					Deep 50m
2012-09-14 01:45:43	VR2W-112619	A69-1601-6508					Deep 50m
2012-09-14 01:52:52	VR2W-112619	A69-1601-6508					Deep 50m
2012-09-14 02:00:24	VR2W-112619	A69-1601-6508					Deep 50m
2012-09-14 02:03:59	VR2W-112619	A69-1601-6508					Deep 50m
2012-09-14 02:20:31	VR2W-112619	A69-1601-6508					Deep 50m
2012-09-14 02:28:15	VR2W-112619	A69-1601-6508					Deep 50m
2012-09-14 02:40:34	VR2W-112619	A69-1601-6508					Deep 50m
2012-09-14 02:45:21	VR2W-112619	A69-1601-6508					Deep 50m
2012-09-14 02:54:33	VR2W-112619	A69-1601-6508					Deep 50m
2012-09-14 02:58:39	VR2W-112619	A69-1601-6508					Deep 50m
2012-09-14 03:01:59	VR2W-112619	A69-1601-6508					Deep 50m
2012-09-14 03:05:24	VR2W-112619	A69-1601-6508					Deep 50m
2012-09-14 03:13:01	VR2W-112619	A69-1601-6508					Deep 50m
2012-09-14 03:30:52	VR2W-112619	A69-1601-6508					Deep 50m
2012-09-14 03:35:36	VR2W-112619	A69-1601-6508					Deep 50m
2012-09-14 03:51:58	VR2W-112619	A69-1601-6508					Deep 50m
2012-09-14 03:56:40	VR2W-112619	A69-1601-6508					Deep 50m
2012-09-14 04:01:11	VR2W-112619	A69-1601-6508					Deep 50m
2012-09-14 04:08:41	VR2W-112619	A69-1601-6508					Deep 50m
2012-09-14 04:12:11	VR2W-112619	A69-1601-6508					Deep 50m
2012-09-14 04:15:58	VR2W-112619	A69-1601-6508					Deep 50m
2012-09-14 04:24:05	VR2W-112619	A69-1601-6508					Deep 50m
2012-09-14 04:28:24	VR2W-112619	A69-1601-6508					Deep 50m
2012-09-14 04:32:10	VR2W-112619	A69-1601-6508					Deep 50m
2012-09-14 04:47:38	VR2W-112619	A69-1601-6508					Deep 50m
2012-09-14 04:51:10	VR2W-112619	A69-1601-6508					Deep 50m
2012-09-14 04:55:00	VR2W-112619	A69-1601-6508					Deep 50m
2012-09-14 04:59:26	VR2W-112619	A69-1601-6508					Deep 50m
2012-09-14 05:08:07	VR2W-112619	A69-1601-6508					Deep 50m
2012-09-14 05:16:50	VR2W-112619	A69-1601-6508					Deep 50m
2012-09-14 05:28:14	VR2W-112619	A69-1601-6508					Deep 50m
2012-09-14 05:31:46	VR2W-112619	A69-1601-6508					Deep 50m
2012-09-14 05:35:36	VR2W-112619	A69-1601-6508					Deep 50m
2012-09-14 05:48:50	VR2W-112619	A69-1601-6508					Deep 50m
2012-09-14 05:57:57	VR2W-112619	A69-1601-6508					Deep 50m
2012-09-14 06:06:43	VR2W-112619	A69-1601-6508					Deep 50m
2012-09-14 06:15:45	VR2W-112619	A69-1601-6508					Deep 50m
2012-09-14 06:19:38	VR2W-112619	A69-1601-6508					Deep 50m
2012-09-14 06:24:12	VR2W-112619	A69-1601-6508					Deep 50m
2012-09-14 06:51:43	VR2W-112619	A69-1601-6508					Deep 50m
2012-09-14 07:11:29	VR2W-112619	A69-1601-6508					Deep 50m
2012-09-14 07:42:44	VR2W-112619	A69-1601-6508					Deep 50m
2012-09-14 07:51:55	VR2W-112618	A69-1601-6508
2012-09-14 07:56:42	VR2W-112619	A69-1601-6508					Deep 50m
2012-09-14 08:14:39	VR2W-112619	A69-1601-6508					Deep 50m
2012-09-14 08:18:54	VR2W-112619	A69-1601-6508					Deep 50m
2012-09-14 08:26:30	VR2W-112619	A69-1601-6508					Deep 50m
2012-09-14 12:47:00	VR2W-112619	A69-1601-6508					Deep 50m
2012-09-14 14:33:19	VR2W-112619	A69-1601-6508					Deep 50m
2012-09-14 14:45:29	VR2W-112619	A69-1601-6508					Deep 50m
2012-09-14 14:53:18	VR2W-112619	A69-1601-6508					Deep 50m
2012-09-14 14:56:40	VR2W-112619	A69-1601-6508					Deep 50m
2012-09-14 15:08:23	VR2W-112619	A69-1601-6508					Deep 50m
2012-09-14 15:32:17	VR2W-112619	A69-1601-6508					Deep 50m
2012-09-14 15:35:43	VR2W-112619	A69-1601-6508					Deep 50m
2012-09-14 21:30:19	VR2W-112619	A69-1601-6508					Deep 50m
2012-09-14 21:34:26	VR2W-112619	A69-1601-6508					Deep 50m
2012-09-14 21:41:13	VR2W-112619	A69-1601-6508					Deep 50m
2012-09-14 21:48:58	VR2W-112619	A69-1601-6508					Deep 50m
2012-09-14 22:11:29	VR2W-112619	A69-1601-6508					Deep 50m
2012-09-14 22:36:41	VR2W-112619	A69-1601-6508					Deep 50m
2012-09-14 22:40:40	VR2W-112619	A69-1601-6508					Deep 50m
2012-09-14 22:45:23	VR2W-112619	A69-1601-6508					Deep 50m
2012-09-14 23:06:06	VR2W-112619	A69-1601-6508					Deep 50m
2012-09-14 23:10:14	VR2W-112619	A69-1601-6508					Deep 50m
2012-09-14 23:20:56	VR2W-112619	A69-1601-6508					Deep 50m
2012-09-14 23:29:13	VR2W-112619	A69-1601-6508					Deep 50m
2012-09-14 23:38:01	VR2W-112619	A69-1601-6508					Deep 50m
2012-09-15 00:11:09	VR2W-112619	A69-1601-6508					Deep 50m
2012-09-15 00:23:00	VR2W-112619	A69-1601-6508					Deep 50m
2012-09-15 00:27:45	VR2W-112619	A69-1601-6508					Deep 50m
2012-09-15 00:40:20	VR2W-112619	A69-1601-6508					Deep 50m
2012-09-15 00:58:54	VR2W-112619	A69-1601-6508					Deep 50m
2012-09-15 01:12:16	VR2W-112619	A69-1601-6508					Deep 50m
2012-09-15 01:15:59	VR2W-112619	A69-1601-6508					Deep 50m
2012-09-15 01:27:29	VR2W-112619	A69-1601-6508					Deep 50m
2012-09-15 01:35:38	VR2W-112619	A69-1601-6508					Deep 50m
2012-09-15 01:43:56	VR2W-112619	A69-1601-6508					Deep 50m
2012-09-15 01:48:30	VR2W-112619	A69-1601-6508					Deep 50m
2012-09-15 01:52:45	VR2W-112619	A69-1601-6508					Deep 50m
2012-09-15 02:17:26	VR2W-112619	A69-1601-6508					Deep 50m
2012-09-15 02:21:23	VR2W-112619	A69-1601-6508					Deep 50m
2012-09-15 02:26:04	VR2W-112619	A69-1601-6508					Deep 50m
2012-09-15 02:34:36	VR2W-112619	A69-1601-6508					Deep 50m
2012-09-15 02:44:20	VR2W-112619	A69-1601-6508					Deep 50m
2012-09-15 02:49:10	VR2W-112619	A69-1601-6508					Deep 50m
2012-09-15 03:20:14	VR2W-112619	A69-1601-6508					Deep 50m
2012-09-15 03:26:45	VR2W-112619	A69-1601-6508					Deep 50m
2012-09-15 03:33:29	VR2W-112619	A69-1601-6508					Deep 50m
2012-09-15 03:37:06	VR2W-112619	A69-1601-6508					Deep 50m
2012-09-15 03:50:21	VR2W-112619	A69-1601-6508					Deep 50m
2012-09-15 03:58:07	VR2W-112619	A69-1601-6508					Deep 50m
2012-09-15 04:17:26	VR2W-112619	A69-1601-6508					Deep 50m
2012-09-15 04:25:18	VR2W-112619	A69-1601-6508					Deep 50m
2012-09-15 04:32:26	VR2W-112619	A69-1601-6508					Deep 50m
2012-09-15 04:36:34	VR2W-112619	A69-1601-6508					Deep 50m
2012-09-15 04:39:57	VR2W-112619	A69-1601-6508					Deep 50m
2012-09-15 04:43:29	VR2W-112619	A69-1601-6508					Deep 50m
2012-09-15 04:55:49	VR2W-112619	A69-1601-6508					Deep 50m
2012-09-15 05:05:23	VR2W-112619	A69-1601-6508					Deep 50m
2012-09-15 05:14:20	VR2W-112619	A69-1601-6508					Deep 50m
2012-09-15 05:18:05	VR2W-112619	A69-1601-6508					Deep 50m
2012-09-15 05:22:23	VR2W-112619	A69-1601-6508					Deep 50m
2012-09-15 05:30:16	VR2W-112619	A69-1601-6508					Deep 50m
2012-09-15 05:56:28	VR2W-112619	A69-1601-6508					Deep 50m
2012-09-15 06:12:10	VR2W-112619	A69-1601-6508					Deep 50m
2012-09-15 06:40:01	VR2W-112619	A69-1601-6508					Deep 50m
2012-09-15 06:46:56	VR2W-112619	A69-1601-6508					Deep 50m
2012-09-15 06:59:17	VR2W-112619	A69-1601-6508					Deep 50m
2012-09-15 07:08:56	VR2W-112619	A69-1601-6508					Deep 50m
2012-09-15 07:22:17	VR2W-112619	A69-1601-6508					Deep 50m
2012-09-15 07:29:11	VR2W-112619	A69-1601-6508					Deep 50m
2012-09-15 07:41:28	VR2W-112619	A69-1601-6508					Deep 50m
2012-09-15 07:46:14	VR2W-112619	A69-1601-6508					Deep 50m
2012-09-15 08:22:03	VR2W-112619	A69-1601-6508					Deep 50m
2012-09-15 08:35:09	VR2W-112619	A69-1601-6508					Deep 50m
2012-09-15 08:48:52	VR2W-112619	A69-1601-6508					Deep 50m
2012-09-15 13:46:27	VR2W-112619	A69-1601-6508					Deep 50m
2012-09-15 13:54:57	VR2W-112619	A69-1601-6508					Deep 50m
2012-09-15 14:27:17	VR2W-112619	A69-1601-6508					Deep 50m
2012-09-15 16:04:26	VR2W-112619	A69-1601-6508					Deep 50m
2012-09-15 20:06:41	VR2W-112619	A69-1601-6508					Deep 50m
2012-09-15 20:47:49	VR2W-112619	A69-1601-6508					Deep 50m
2012-09-15 21:02:14	VR2W-112619	A69-1601-6508					Deep 50m
2012-09-15 21:20:15	VR2W-112619	A69-1601-6508					Deep 50m
2012-09-15 21:27:30	VR2W-112619	A69-1601-6508					Deep 50m
2012-09-15 21:35:26	VR2W-112619	A69-1601-6508					Deep 50m
2012-09-15 21:42:49	VR2W-112619	A69-1601-6508					Deep 50m
2012-09-15 22:05:15	VR2W-112619	A69-1601-6508					Deep 50m
2012-09-15 22:19:05	VR2W-112619	A69-1601-6508					Deep 50m
2012-09-15 22:58:49	VR2W-112619	A69-1601-6508					Deep 50m
2012-09-15 23:07:49	VR2W-112619	A69-1601-6508					Deep 50m
2012-09-15 23:26:53	VR2W-112619	A69-1601-6508					Deep 50m
2012-09-15 23:56:15	VR2W-112619	A69-1601-6508					Deep 50m
2012-09-16 00:10:33	VR2W-112619	A69-1601-6508					Deep 50m
2012-09-16 00:17:28	VR2W-112619	A69-1601-6508					Deep 50m
2012-09-16 00:34:42	VR2W-112619	A69-1601-6508					Deep 50m
2012-09-16 01:01:03	VR2W-112619	A69-1601-6508					Deep 50m
2012-09-16 01:51:01	VR2W-112619	A69-1601-6508					Deep 50m
2012-09-16 02:00:25	VR2W-112619	A69-1601-6508					Deep 50m
2012-09-16 02:20:41	VR2W-112619	A69-1601-6508					Deep 50m
2012-09-16 02:28:03	VR2W-112619	A69-1601-6508					Deep 50m
2012-09-16 02:32:29	VR2W-112619	A69-1601-6508					Deep 50m
2012-09-16 03:01:23	VR2W-112619	A69-1601-6508					Deep 50m
2012-09-16 03:05:01	VR2W-112619	A69-1601-6508					Deep 50m
2012-09-16 03:28:38	VR2W-112619	A69-1601-6508					Deep 50m
2012-09-16 03:33:31	VR2W-112619	A69-1601-6508					Deep 50m
2012-09-16 03:48:08	VR2W-112619	A69-1601-6508					Deep 50m
2012-09-16 03:52:58	VR2W-112619	A69-1601-6508					Deep 50m
2012-09-16 03:57:43	VR2W-112619	A69-1601-6508					Deep 50m
2012-09-16 04:14:55	VR2W-112619	A69-1601-6508					Deep 50m
2012-09-16 04:35:39	VR2W-112619	A69-1601-6508					Deep 50m
2012-09-16 04:39:11	VR2W-112619	A69-1601-6508					Deep 50m
2012-09-16 04:47:29	VR2W-112619	A69-1601-6508					Deep 50m
2012-09-16 05:01:07	VR2W-112619	A69-1601-6508					Deep 50m
2012-09-16 05:18:40	VR2W-112619	A69-1601-6508					Deep 50m
2012-09-16 05:30:44	VR2W-112619	A69-1601-6508					Deep 50m
2012-09-16 05:37:31	VR2W-112619	A69-1601-6508					Deep 50m
2012-09-16 05:41:10	VR2W-112619	A69-1601-6508					Deep 50m
2012-09-16 05:45:15	VR2W-112619	A69-1601-6508					Deep 50m
2012-09-16 06:06:55	VR2W-112619	A69-1601-6508					Deep 50m
2012-09-16 06:19:41	VR2W-112619	A69-1601-6508					Deep 50m
2012-09-16 06:23:21	VR2W-112619	A69-1601-6508					Deep 50m
2012-09-16 06:30:44	VR2W-112619	A69-1601-6508					Deep 50m
2012-09-16 06:37:34	VR2W-112619	A69-1601-6508					Deep 50m
2012-09-16 06:49:03	VR2W-112619	A69-1601-6508					Deep 50m
2012-09-16 06:52:55	VR2W-112619	A69-1601-6508					Deep 50m
2012-09-16 06:57:24	VR2W-112619	A69-1601-6508					Deep 50m
2012-09-16 07:04:50	VR2W-112619	A69-1601-6508					Deep 50m
2012-09-16 07:08:15	VR2W-112619	A69-1601-6508					Deep 50m
2012-09-16 07:15:49	VR2W-112619	A69-1601-6508					Deep 50m
2012-09-16 07:36:25	VR2W-112619	A69-1601-6508					Deep 50m
2012-09-16 07:44:06	VR2W-112619	A69-1601-6508					Deep 50m
2012-09-16 07:47:50	VR2W-112619	A69-1601-6508					Deep 50m
2012-09-16 07:59:48	VR2W-112619	A69-1601-6508					Deep 50m
2012-09-16 08:04:41	VR2W-112619	A69-1601-6508					Deep 50m
2012-09-16 08:09:35	VR2W-112619	A69-1601-6508					Deep 50m
2012-09-16 08:42:49	VR2W-112619	A69-1601-6508					Deep 50m
2012-09-16 11:11:38	VR2W-112619	A69-1601-6508					Deep 50m
2012-09-16 19:44:15	VR2W-112619	A69-1601-6508					Deep 50m
2012-09-16 20:26:54	VR2W-112619	A69-1601-6508					Deep 50m
2012-09-16 21:05:34	VR2W-112619	A69-1601-6508					Deep 50m
2012-09-16 21:12:14	VR2W-112619	A69-1601-6508					Deep 50m
2012-09-16 22:02:12	VR2W-112619	A69-1601-6508					Deep 50m
2012-09-16 22:06:59	VR2W-112619	A69-1601-6508					Deep 50m
2012-09-16 22:20:07	VR2W-112619	A69-1601-6508					Deep 50m
2012-09-16 22:38:17	VR2W-112619	A69-1601-6508					Deep 50m
2012-09-16 22:49:11	VR2W-112619	A69-1601-6508					Deep 50m
2012-09-16 23:59:20	VR2W-112619	A69-1601-6508					Deep 50m
2012-09-17 00:09:04	VR2W-112619	A69-1601-6508					Deep 50m
2012-09-17 01:19:18	VR2W-112619	A69-1601-6508					Deep 50m
2012-09-17 01:37:39	VR2W-112619	A69-1601-6508					Deep 50m
2012-09-17 02:04:26	VR2W-112619	A69-1601-6508					Deep 50m
2012-09-17 02:07:52	VR2W-112619	A69-1601-6508					Deep 50m
2012-09-17 02:29:57	VR2W-112619	A69-1601-6508					Deep 50m
2012-09-17 02:34:32	VR2W-112619	A69-1601-6508					Deep 50m
2012-09-17 02:46:32	VR2W-112619	A69-1601-6508					Deep 50m
2012-09-17 02:53:03	VR2W-112619	A69-1601-6508					Deep 50m
2012-09-17 02:56:22	VR2W-112619	A69-1601-6508					Deep 50m
2012-09-17 02:59:46	VR2W-112619	A69-1601-6508					Deep 50m
2012-09-17 03:07:16	VR2W-112619	A69-1601-6508					Deep 50m
2012-09-17 03:28:23	VR2W-112619	A69-1601-6508					Deep 50m
2012-09-17 03:33:00	VR2W-112619	A69-1601-6508					Deep 50m
2012-09-17 03:37:20	VR2W-112619	A69-1601-6508					Deep 50m
2012-09-17 03:41:08	VR2W-112619	A69-1601-6508					Deep 50m
2012-09-17 03:49:18	VR2W-112619	A69-1601-6508					Deep 50m
2012-09-17 03:53:42	VR2W-112619	A69-1601-6508					Deep 50m
2012-09-17 04:44:34	VR2W-112619	A69-1601-6508					Deep 50m
2012-09-17 04:52:53	VR2W-112619	A69-1601-6508					Deep 50m
2012-09-17 05:05:29	VR2W-112619	A69-1601-6508					Deep 50m
2012-09-17 05:09:41	VR2W-112619	A69-1601-6508					Deep 50m
2012-09-17 05:25:00	VR2W-112619	A69-1601-6508					Deep 50m
2012-09-17 05:29:15	VR2W-112619	A69-1601-6508					Deep 50m
2012-09-17 05:53:21	VR2W-112619	A69-1601-6508					Deep 50m
2012-09-17 05:56:42	VR2W-112619	A69-1601-6508					Deep 50m
2012-09-17 06:14:34	VR2W-112619	A69-1601-6508					Deep 50m
2012-09-17 06:21:50	VR2W-112619	A69-1601-6508					Deep 50m
2012-09-17 06:26:10	VR2W-112619	A69-1601-6508					Deep 50m
2012-09-17 06:37:50	VR2W-112619	A69-1601-6508					Deep 50m
2012-09-17 06:41:55	VR2W-112619	A69-1601-6508					Deep 50m
2012-09-17 06:45:12	VR2W-112619	A69-1601-6508					Deep 50m
2012-09-17 06:51:55	VR2W-112619	A69-1601-6508					Deep 50m
2012-09-17 06:55:30	VR2W-112619	A69-1601-6508					Deep 50m
2012-09-17 06:59:27	VR2W-112619	A69-1601-6508					Deep 50m
2012-09-17 07:04:08	VR2W-112619	A69-1601-6508					Deep 50m
2012-09-17 07:08:36	VR2W-112619	A69-1601-6508					Deep 50m
2012-09-17 07:12:38	VR2W-112619	A69-1601-6508					Deep 50m
2012-09-17 07:35:37	VR2W-112619	A69-1601-6508					Deep 50m
2012-09-17 07:42:31	VR2W-112619	A69-1601-6508					Deep 50m
2012-09-17 08:03:51	VR2W-112619	A69-1601-6508					Deep 50m
2012-09-17 08:17:29	VR2W-112619	A69-1601-6508					Deep 50m
2012-09-17 08:35:10	VR2W-112619	A69-1601-6508					Deep 50m
2012-09-17 08:52:46	VR2W-112619	A69-1601-6508					Deep 50m
2012-09-17 13:11:59	VR2W-112619	A69-1601-6508					Deep 50m
2012-09-17 13:28:03	VR2W-112619	A69-1601-6508					Deep 50m
2012-09-17 15:54:37	VR2W-112619	A69-1601-6508					Deep 50m
2012-09-17 19:31:53	VR2W-112619	A69-1601-6508					Deep 50m
2012-09-17 21:56:03	VR2W-112619	A69-1601-6508					Deep 50m
2012-09-17 22:05:40	VR2W-112619	A69-1601-6508					Deep 50m
2012-09-17 22:10:21	VR2W-112619	A69-1601-6508					Deep 50m
2012-09-17 22:18:53	VR2W-112619	A69-1601-6508					Deep 50m
2012-09-17 22:23:46	VR2W-112619	A69-1601-6508					Deep 50m
2012-09-17 22:28:39	VR2W-112619	A69-1601-6508					Deep 50m
2012-09-17 22:38:23	VR2W-112619	A69-1601-6508					Deep 50m
2012-09-17 22:43:13	VR2W-112619	A69-1601-6508					Deep 50m
2012-09-17 22:52:37	VR2W-112619	A69-1601-6508					Deep 50m
2012-09-17 23:33:11	VR2W-112619	A69-1601-6508					Deep 50m
2012-09-17 23:59:34	VR2W-112619	A69-1601-6508					Deep 50m
2012-09-18 00:20:34	VR2W-112619	A69-1601-6508					Deep 50m
2012-09-18 00:37:15	VR2W-112619	A69-1601-6508					Deep 50m
2012-09-18 00:56:25	VR2W-112619	A69-1601-6508					Deep 50m
2012-09-18 01:17:59	VR2W-112619	A69-1601-6508					Deep 50m
2012-09-18 01:25:01	VR2W-112618	A69-1601-6508
2012-09-18 01:45:37	VR2W-112618	A69-1601-6508
2012-09-18 02:08:27	VR2W-112619	A69-1601-6508					Deep 50m
2012-09-18 02:19:40	VR2W-112619	A69-1601-6508					Deep 50m
2012-09-18 02:27:04	VR2W-112619	A69-1601-6508					Deep 50m
2012-09-18 02:35:37	VR2W-112619	A69-1601-6508					Deep 50m
2012-09-18 03:12:25	VR2W-112619	A69-1601-6508					Deep 50m
2012-09-18 03:25:49	VR2W-112619	A69-1601-6508					Deep 50m
2012-09-18 03:30:41	VR2W-112619	A69-1601-6508					Deep 50m
2012-09-18 03:40:17	VR2W-112619	A69-1601-6508					Deep 50m
2012-09-18 03:49:22	VR2W-112619	A69-1601-6508					Deep 50m
2012-09-18 03:57:58	VR2W-112619	A69-1601-6508					Deep 50m
2012-09-18 04:06:25	VR2W-112619	A69-1601-6508					Deep 50m
2012-09-18 04:28:48	VR2W-112619	A69-1601-6508					Deep 50m
2012-09-18 04:37:00	VR2W-112619	A69-1601-6508					Deep 50m
2012-09-18 04:55:07	VR2W-112619	A69-1601-6508					Deep 50m
2012-09-18 05:04:16	VR2W-112619	A69-1601-6508					Deep 50m
2012-09-18 05:13:08	VR2W-112619	A69-1601-6508					Deep 50m
2012-09-18 05:31:16	VR2W-112619	A69-1601-6508					Deep 50m
2012-09-18 05:41:50	VR2W-112619	A69-1601-6508					Deep 50m
2012-09-18 05:46:05	VR2W-112619	A69-1601-6508					Deep 50m
2012-09-18 05:53:41	VR2W-112619	A69-1601-6508					Deep 50m
2012-09-18 05:58:25	VR2W-112619	A69-1601-6508					Deep 50m
2012-09-18 06:07:18	VR2W-112619	A69-1601-6508					Deep 50m
2012-09-18 06:11:00	VR2W-112619	A69-1601-6508					Deep 50m
2012-09-18 06:39:33	VR2W-112619	A69-1601-6508					Deep 50m
2012-09-18 07:01:09	VR2W-112619	A69-1601-6508					Deep 50m
2012-09-18 07:05:11	VR2W-112619	A69-1601-6508					Deep 50m
2012-09-18 07:37:13	VR2W-112619	A69-1601-6508					Deep 50m
2012-09-18 07:45:09	VR2W-112619	A69-1601-6508					Deep 50m
2012-09-18 08:15:15	VR2W-112619	A69-1601-6508					Deep 50m
2012-09-18 08:34:19	VR2W-112619	A69-1601-6508					Deep 50m
2012-09-18 09:55:43	VR2W-112619	A69-1601-6508					Deep 50m
2012-09-18 10:09:24	VR2W-112619	A69-1601-6508					Deep 50m
2012-09-18 10:17:26	VR2W-112619	A69-1601-6508					Deep 50m
2012-09-18 11:03:11	VR2W-112619	A69-1601-6508					Deep 50m
2012-09-18 11:25:43	VR2W-112619	A69-1601-6508					Deep 50m
2012-09-18 11:55:23	VR2W-112619	A69-1601-6508					Deep 50m
2012-09-18 12:17:37	VR2W-112619	A69-1601-6508					Deep 50m
2012-09-18 20:45:26	VR2W-112619	A69-1601-6508					Deep 50m
2012-09-18 21:17:49	VR2W-112619	A69-1601-6508					Deep 50m
2012-09-18 21:26:49	VR2W-112619	A69-1601-6508					Deep 50m
2012-09-18 21:30:41	VR2W-112619	A69-1601-6508					Deep 50m
2012-09-18 21:35:10	VR2W-112619	A69-1601-6508					Deep 50m
2012-09-18 21:49:27	VR2W-112619	A69-1601-6508					Deep 50m
2012-09-18 22:01:27	VR2W-112619	A69-1601-6508					Deep 50m
2012-09-18 22:33:24	VR2W-112619	A69-1601-6508					Deep 50m
2012-09-18 22:59:09	VR2W-112619	A69-1601-6508					Deep 50m
2012-09-18 23:32:17	VR2W-112619	A69-1601-6508					Deep 50m
2012-09-19 00:00:02	VR2W-112619	A69-1601-6508					Deep 50m
2012-09-19 00:17:00	VR2W-112619	A69-1601-6508					Deep 50m
2012-09-19 01:04:49	VR2W-112619	A69-1601-6508					Deep 50m
2012-09-19 01:44:25	VR2W-112619	A69-1601-6508					Deep 50m
2012-09-19 01:51:06	VR2W-112619	A69-1601-6508					Deep 50m
2012-09-19 02:07:01	VR2W-112619	A69-1601-6508					Deep 50m
2012-09-19 02:31:15	VR2W-112619	A69-1601-6508					Deep 50m
2012-09-19 04:14:21	VR2W-112618	A69-1601-6508
2012-09-19 04:14:40	VR2W-112619	A69-1601-6508					Deep 50m
2012-09-19 04:18:44	VR2W-112619	A69-1601-6508					Deep 50m
2012-09-19 04:22:00	VR2W-112619	A69-1601-6508					Deep 50m
2012-09-19 04:39:54	VR2W-112619	A69-1601-6508					Deep 50m
2012-09-19 04:59:29	VR2W-112619	A69-1601-6508					Deep 50m
2012-09-19 05:28:15	VR2W-112619	A69-1601-6508					Deep 50m
2012-09-19 05:37:25	VR2W-112619	A69-1601-6508					Deep 50m
2012-09-19 06:08:09	VR2W-112619	A69-1601-6508					Deep 50m
2012-09-19 06:12:14	VR2W-112619	A69-1601-6508					Deep 50m
2012-09-19 06:25:21	VR2W-112619	A69-1601-6508					Deep 50m
2012-09-19 06:28:48	VR2W-112619	A69-1601-6508					Deep 50m
2012-09-19 06:32:29	VR2W-112619	A69-1601-6508					Deep 50m
2012-09-19 06:36:37	VR2W-112619	A69-1601-6508					Deep 50m
2012-09-19 07:03:03	VR2W-112619	A69-1601-6508					Deep 50m
2012-09-19 07:54:42	VR2W-112619	A69-1601-6508					Deep 50m
2012-09-19 08:01:58	VR2W-112619	A69-1601-6508					Deep 50m
2012-09-19 08:45:16	VR2W-112619	A69-1601-6508					Deep 50m
2012-09-19 20:44:50	VR2W-112619	A69-1601-6508					Deep 50m
2012-09-19 23:53:30	VR2W-112619	A69-1601-6508					Deep 50m
2012-09-20 01:22:15	VR2W-112619	A69-1601-6508					Deep 50m
2012-09-20 01:29:40	VR2W-112619	A69-1601-6508					Deep 50m
2012-09-20 01:56:52	VR2W-112619	A69-1601-6508					Deep 50m
2012-09-20 02:27:01	VR2W-112619	A69-1601-6508					Deep 50m
2012-09-20 02:41:34	VR2W-112619	A69-1601-6508					Deep 50m
2012-09-20 04:03:45	VR2W-112619	A69-1601-6508					Deep 50m
2012-09-20 04:31:14	VR2W-112619	A69-1601-6508					Deep 50m
2012-09-20 04:44:09	VR2W-112619	A69-1601-6508					Deep 50m
2012-09-20 05:04:01	VR2W-112619	A69-1601-6508					Deep 50m
2012-09-20 05:17:17	VR2W-112619	A69-1601-6508					Deep 50m
2012-09-20 05:44:18	VR2W-112619	A69-1601-6508					Deep 50m
2012-09-20 06:22:31	VR2W-112619	A69-1601-6508					Deep 50m
2012-09-20 06:26:05	VR2W-112619	A69-1601-6508					Deep 50m
2012-09-20 06:39:00	VR2W-112619	A69-1601-6508					Deep 50m
2012-09-20 07:12:09	VR2W-112619	A69-1601-6508					Deep 50m
2012-09-20 07:24:04	VR2W-112619	A69-1601-6508					Deep 50m
2012-09-20 07:31:01	VR2W-112619	A69-1601-6508					Deep 50m
2012-09-20 07:39:28	VR2W-112619	A69-1601-6508					Deep 50m
2012-09-20 07:51:05	VR2W-112619	A69-1601-6508					Deep 50m
2012-09-20 19:29:26	VR2W-112619	A69-1601-6508					Deep 50m
2012-09-20 20:12:40	VR2W-112619	A69-1601-6508					Deep 50m
2012-09-20 20:23:39	VR2W-112619	A69-1601-6508					Deep 50m
2012-09-20 21:01:04	VR2W-112619	A69-1601-6508					Deep 50m
2012-09-20 21:57:02	VR2W-112619	A69-1601-6508					Deep 50m
2012-09-20 23:02:37	VR2W-112619	A69-1601-6508					Deep 50m
2012-09-21 00:08:15	VR2W-112619	A69-1601-6508					Deep 50m
2012-09-21 01:08:17	VR2W-112619	A69-1601-6508					Deep 50m
2012-09-21 01:19:57	VR2W-112619	A69-1601-6508					Deep 50m
2012-09-21 01:24:30	VR2W-112619	A69-1601-6508					Deep 50m
2012-09-21 02:07:55	VR2W-112619	A69-1601-6508					Deep 50m
2012-09-21 02:19:50	VR2W-112619	A69-1601-6508					Deep 50m
2012-09-21 02:40:41	VR2W-112619	A69-1601-6508					Deep 50m
2012-09-21 02:47:59	VR2W-112619	A69-1601-6508					Deep 50m
2012-09-21 02:51:13	VR2W-112619	A69-1601-6508					Deep 50m
2012-09-21 03:04:23	VR2W-112619	A69-1601-6508					Deep 50m
2012-09-21 03:19:55	VR2W-112619	A69-1601-6508					Deep 50m
2012-09-21 03:47:59	VR2W-112619	A69-1601-6508					Deep 50m
2012-09-21 04:24:12	VR2W-112619	A69-1601-6508					Deep 50m
2012-09-21 04:31:50	VR2W-112619	A69-1601-6508					Deep 50m
2012-09-21 04:36:38	VR2W-112619	A69-1601-6508					Deep 50m
2012-09-21 04:41:19	VR2W-112619	A69-1601-6508					Deep 50m
2012-09-21 05:19:48	VR2W-112619	A69-1601-6508					Deep 50m
2012-09-21 05:23:51	VR2W-112619	A69-1601-6508					Deep 50m
2012-09-21 06:32:04	VR2W-112619	A69-1601-6508					Deep 50m
2012-09-21 06:50:36	VR2W-112619	A69-1601-6508					Deep 50m
2012-09-21 07:06:59	VR2W-112619	A69-1601-6508					Deep 50m
2012-09-21 07:50:22	VR2W-112619	A69-1601-6508					Deep 50m
2012-09-21 20:48:16	VR2W-112619	A69-1601-6508					Deep 50m
2012-09-21 21:22:11	VR2W-112619	A69-1601-6508					Deep 50m
2012-09-21 22:13:23	VR2W-112619	A69-1601-6508					Deep 50m
2012-09-22 00:24:24	VR2W-112619	A69-1601-6508					Deep 50m
2012-09-22 00:31:29	VR2W-112619	A69-1601-6508					Deep 50m
2012-09-22 01:10:21	VR2W-112619	A69-1601-6508					Deep 50m
2012-09-22 01:28:13	VR2W-112619	A69-1601-6508					Deep 50m
2012-09-22 01:35:46	VR2W-112619	A69-1601-6508					Deep 50m
2012-09-22 02:10:40	VR2W-112619	A69-1601-6508					Deep 50m
2012-09-22 02:27:09	VR2W-112619	A69-1601-6508					Deep 50m
2012-09-22 02:31:45	VR2W-112619	A69-1601-6508					Deep 50m
2012-09-22 02:51:34	VR2W-112619	A69-1601-6508					Deep 50m
2012-09-22 02:56:13	VR2W-112619	A69-1601-6508					Deep 50m
2012-09-22 03:42:59	VR2W-112619	A69-1601-6508					Deep 50m
2012-09-22 04:22:34	VR2W-112619	A69-1601-6508					Deep 50m
2012-09-22 05:16:03	VR2W-112619	A69-1601-6508					Deep 50m
2012-09-22 05:20:28	VR2W-112619	A69-1601-6508					Deep 50m
2012-09-22 05:29:01	VR2W-112619	A69-1601-6508					Deep 50m
2012-09-22 05:59:43	VR2W-112619	A69-1601-6508					Deep 50m
2012-09-22 06:03:52	VR2W-112619	A69-1601-6508					Deep 50m
2012-09-22 07:11:11	VR2W-112619	A69-1601-6508					Deep 50m
2012-09-22 07:22:46	VR2W-112619	A69-1601-6508					Deep 50m
2012-09-22 07:35:54	VR2W-112619	A69-1601-6508					Deep 50m
2012-09-22 07:44:44	VR2W-112619	A69-1601-6508					Deep 50m
2012-09-22 20:17:25	VR2W-112619	A69-1601-6508					Deep 50m
2012-09-22 20:37:57	VR2W-112619	A69-1601-6508					Deep 50m
2012-09-22 22:22:48	VR2W-112619	A69-1601-6508					Deep 50m
2012-09-22 22:26:06	VR2W-112619	A69-1601-6508					Deep 50m
2012-09-22 23:12:57	VR2W-112619	A69-1601-6508					Deep 50m
2012-09-23 00:20:33	VR2W-112619	A69-1601-6508					Deep 50m
2012-09-23 00:51:16	VR2W-112619	A69-1601-6508					Deep 50m
2012-09-23 01:00:12	VR2W-112619	A69-1601-6508					Deep 50m
2012-09-23 03:52:27	VR2W-112619	A69-1601-6508					Deep 50m
2012-09-23 04:02:28	VR2W-112619	A69-1601-6508					Deep 50m
2012-09-23 04:06:04	VR2W-112619	A69-1601-6508					Deep 50m
2012-09-23 05:47:18	VR2W-112619	A69-1601-6508					Deep 50m
2012-09-23 06:16:18	VR2W-112619	A69-1601-6508					Deep 50m
2012-09-23 07:07:21	VR2W-112619	A69-1601-6508					Deep 50m
2012-09-23 10:19:44	VR2W-112619	A69-1601-6508					Deep 50m
2012-09-23 22:51:56	VR2W-112619	A69-1601-6508					Deep 50m
2012-09-23 22:56:25	VR2W-112619	A69-1601-6508					Deep 50m
2012-09-24 00:28:12	VR2W-112619	A69-1601-6508					Deep 50m
2012-09-24 00:48:06	VR2W-112619	A69-1601-6508					Deep 50m
2012-09-24 01:21:09	VR2W-112619	A69-1601-6508					Deep 50m
2012-09-24 02:59:47	VR2W-112619	A69-1601-6508					Deep 50m
2012-09-24 03:30:22	VR2W-112619	A69-1601-6508					Deep 50m
2012-09-24 03:41:46	VR2W-112619	A69-1601-6508					Deep 50m
2012-09-24 04:26:17	VR2W-112619	A69-1601-6508					Deep 50m
2012-09-24 04:50:56	VR2W-112619	A69-1601-6508					Deep 50m
2012-09-24 05:57:34	VR2W-112619	A69-1601-6508					Deep 50m
2012-09-24 06:50:52	VR2W-112619	A69-1601-6508					Deep 50m
2012-09-24 07:00:10	VR2W-112619	A69-1601-6508					Deep 50m
2012-09-24 07:11:55	VR2W-112619	A69-1601-6508					Deep 50m
2012-09-24 19:49:07	VR2W-112619	A69-1601-6508					Deep 50m
2012-09-24 20:28:12	VR2W-112619	A69-1601-6508					Deep 50m
2012-09-24 22:39:07	VR2W-112619	A69-1601-6508					Deep 50m
2012-09-24 23:32:00	VR2W-112619	A69-1601-6508					Deep 50m
2012-09-25 00:49:40	VR2W-112619	A69-1601-6508					Deep 50m
2012-09-25 00:57:34	VR2W-112619	A69-1601-6508					Deep 50m
2012-09-25 02:05:20	VR2W-112619	A69-1601-6508					Deep 50m
2012-09-25 02:26:52	VR2W-112619	A69-1601-6508					Deep 50m
2012-09-25 02:38:19	VR2W-112619	A69-1601-6508					Deep 50m
2012-09-25 02:50:28	VR2W-112619	A69-1601-6508					Deep 50m
2012-09-25 04:39:46	VR2W-112619	A69-1601-6508					Deep 50m
2012-09-25 04:54:03	VR2W-112619	A69-1601-6508					Deep 50m
2012-09-25 05:02:32	VR2W-112619	A69-1601-6508					Deep 50m
2012-09-25 06:54:14	VR2W-112619	A69-1601-6508					Deep 50m
2012-09-25 08:01:51	VR2W-112619	A69-1601-6508					Deep 50m
2012-09-25 11:45:42	VR2W-112619	A69-1601-6508					Deep 50m
2012-09-25 14:45:28	VR2W-112619	A69-1601-6508					Deep 50m
2012-09-26 00:25:12	VR2W-112619	A69-1601-6508					Deep 50m
2012-09-26 00:39:20	VR2W-112619	A69-1601-6508					Deep 50m
2012-09-26 01:44:25	VR2W-112619	A69-1601-6508					Deep 50m
2012-09-26 01:48:55	VR2W-112619	A69-1601-6508					Deep 50m
2012-09-26 02:28:43	VR2W-112619	A69-1601-6508					Deep 50m
2012-09-26 02:32:01	VR2W-112619	A69-1601-6508					Deep 50m
2012-09-26 03:06:21	VR2W-112619	A69-1601-6508					Deep 50m
2012-09-26 03:10:01	VR2W-112619	A69-1601-6508					Deep 50m
2012-09-26 03:27:27	VR2W-112619	A69-1601-6508					Deep 50m
2012-09-26 03:50:04	VR2W-112619	A69-1601-6508					Deep 50m
2012-09-26 05:04:53	VR2W-112619	A69-1601-6508					Deep 50m
2012-09-26 05:35:25	VR2W-112619	A69-1601-6508					Deep 50m
2012-09-26 05:55:47	VR2W-112619	A69-1601-6508					Deep 50m
2012-09-26 07:11:35	VR2W-112619	A69-1601-6508					Deep 50m
2012-09-26 07:47:52	VR2W-112619	A69-1601-6508					Deep 50m
2012-09-26 08:07:19	VR2W-112619	A69-1601-6508					Deep 50m
2012-09-26 21:21:48	VR2W-112619	A69-1601-6508					Deep 50m
2012-09-26 22:07:22	VR2W-112619	A69-1601-6508					Deep 50m
2012-09-27 00:48:20	VR2W-112619	A69-1601-6508					Deep 50m
2012-09-27 03:44:07	VR2W-112619	A69-1601-6508					Deep 50m
2012-09-27 15:32:55	VR2W-112619	A69-1601-6508					Deep 50m
2012-09-27 21:31:06	VR2W-112619	A69-1601-6508					Deep 50m
2012-09-27 22:30:42	VR2W-112619	A69-1601-6508					Deep 50m
2012-09-28 01:00:11	VR2W-112619	A69-1601-6508					Deep 50m
2012-09-28 01:52:56	VR2W-112619	A69-1601-6508					Deep 50m
2012-09-28 02:35:44	VR2W-112619	A69-1601-6508					Deep 50m
2012-09-28 02:40:06	VR2W-112619	A69-1601-6508					Deep 50m
2012-09-28 03:29:38	VR2W-112619	A69-1601-6508					Deep 50m
2012-09-28 03:38:44	VR2W-112619	A69-1601-6508					Deep 50m
2012-09-28 03:42:42	VR2W-112619	A69-1601-6508					Deep 50m
2012-09-28 04:44:56	VR2W-112619	A69-1601-6508					Deep 50m
2012-09-28 05:01:08	VR2W-112619	A69-1601-6508					Deep 50m
2012-09-28 06:58:52	VR2W-112619	A69-1601-6508					Deep 50m
2012-09-29 02:04:38	VR2W-112619	A69-1601-6508					Deep 50m
2012-09-29 02:36:56	VR2W-112619	A69-1601-6508					Deep 50m
2012-09-29 03:08:40	VR2W-112619	A69-1601-6508					Deep 50m
2012-09-29 04:08:45	VR2W-112619	A69-1601-6508					Deep 50m
2012-09-30 01:01:53	VR2W-112619	A69-1601-6508					Deep 50m
2012-09-30 05:19:34	VR2W-112619	A69-1601-6508					Deep 50m
2012-09-30 08:06:34	VR2W-112619	A69-1601-6508					Deep 50m
2012-10-01 01:05:26	VR2W-112619	A69-1601-6508					Deep 50m
2012-10-01 03:13:58	VR2W-112619	A69-1601-6508					Deep 50m
2012-10-01 22:56:21	VR2W-112619	A69-1601-6508					Deep 50m
2012-10-02 01:23:11	VR2W-112619	A69-1601-6508					Deep 50m
2012-10-02 01:58:27	VR2W-112619	A69-1601-6508					Deep 50m
2012-10-02 02:12:10	VR2W-112619	A69-1601-6508					Deep 50m
2012-10-02 02:20:23	VR2W-112619	A69-1601-6508					Deep 50m
2012-10-02 03:05:33	VR2W-112619	A69-1601-6508					Deep 50m
2012-10-02 03:22:13	VR2W-112619	A69-1601-6508					Deep 50m
2012-10-02 04:48:30	VR2W-112619	A69-1601-6508					Deep 50m
2012-10-02 04:56:28	VR2W-112619	A69-1601-6508					Deep 50m
2012-10-02 05:57:47	VR2W-112619	A69-1601-6508					Deep 50m
2012-10-02 07:09:53	VR2W-112619	A69-1601-6508					Deep 50m
2012-10-02 08:10:18	VR2W-112619	A69-1601-6508					Deep 50m
2012-10-02 08:59:33	VR2W-112619	A69-1601-6508					Deep 50m
2012-10-02 09:31:58	VR2W-112619	A69-1601-6508					Deep 50m
2012-10-02 13:52:47	VR2W-112619	A69-1601-6508					Deep 50m
2012-10-02 17:43:04	VR2W-112619	A69-1601-6508					Deep 50m
2012-10-02 18:58:14	VR2W-112619	A69-1601-6508					Deep 50m
2012-10-02 20:44:48	VR2W-112619	A69-1601-6508					Deep 50m
2012-10-02 22:43:13	VR2W-112619	A69-1601-6508					Deep 50m
2012-10-02 23:25:16	VR2W-112619	A69-1601-6508					Deep 50m
2012-10-03 00:14:26	VR2W-112619	A69-1601-6508					Deep 50m
2012-10-03 00:36:50	VR2W-112619	A69-1601-6508					Deep 50m
2012-10-03 00:55:31	VR2W-112619	A69-1601-6508					Deep 50m
2012-10-03 01:30:55	VR2W-112619	A69-1601-6508					Deep 50m
2012-10-03 01:44:11	VR2W-112619	A69-1601-6508					Deep 50m
2012-10-03 01:57:24	VR2W-112619	A69-1601-6508					Deep 50m
2012-10-03 02:17:31	VR2W-112619	A69-1601-6508					Deep 50m
2012-10-03 02:38:57	VR2W-112619	A69-1601-6508					Deep 50m
2012-10-03 02:54:23	VR2W-112619	A69-1601-6508					Deep 50m
2012-10-03 03:01:33	VR2W-112619	A69-1601-6508					Deep 50m
2012-10-03 04:08:11	VR2W-112619	A69-1601-6508					Deep 50m
2012-10-03 04:12:28	VR2W-112619	A69-1601-6508					Deep 50m
2012-10-03 05:23:32	VR2W-112619	A69-1601-6508					Deep 50m
2012-10-03 07:50:33	VR2W-112619	A69-1601-6508					Deep 50m
2012-10-03 13:19:54	VR2W-112619	A69-1601-6508					Deep 50m
2012-10-03 14:15:50	VR2W-112619	A69-1601-6508					Deep 50m
2012-10-03 14:20:24	VR2W-112619	A69-1601-6508					Deep 50m
2012-10-03 15:29:50	VR2W-112619	A69-1601-6508					Deep 50m
2012-10-03 16:03:19	VR2W-112619	A69-1601-6508					Deep 50m
2012-10-03 16:54:56	VR2W-112619	A69-1601-6508					Deep 50m
2012-10-03 20:54:03	VR2W-112619	A69-1601-6508					Deep 50m
2012-10-03 23:15:55	VR2W-112619	A69-1601-6508					Deep 50m
2012-10-03 23:24:19	VR2W-112619	A69-1601-6508					Deep 50m
2012-10-04 02:12:19	VR2W-112619	A69-1601-6508					Deep 50m
2012-10-04 03:17:24	VR2W-112619	A69-1601-6508					Deep 50m
2012-10-04 03:42:51	VR2W-112619	A69-1601-6508					Deep 50m
2012-10-04 03:51:17	VR2W-112619	A69-1601-6508					Deep 50m
2012-10-04 04:04:53	VR2W-112619	A69-1601-6508					Deep 50m
2012-10-04 04:31:47	VR2W-112619	A69-1601-6508					Deep 50m
2012-10-04 05:01:26	VR2W-112619	A69-1601-6508					Deep 50m
2012-10-04 05:16:49	VR2W-112619	A69-1601-6508					Deep 50m
2012-10-04 05:21:01	VR2W-112619	A69-1601-6508					Deep 50m
2012-10-04 06:58:22	VR2W-112619	A69-1601-6508					Deep 50m
2012-10-04 07:36:20	VR2W-112619	A69-1601-6508					Deep 50m
2012-10-04 15:05:55	VR2W-112619	A69-1601-6508					Deep 50m
2012-10-04 16:49:00	VR2W-112619	A69-1601-6508					Deep 50m
2012-10-04 18:38:38	VR2W-112619	A69-1601-6508					Deep 50m
2012-10-04 20:29:11	VR2W-112619	A69-1601-6508					Deep 50m
2012-10-04 21:08:19	VR2W-112619	A69-1601-6508					Deep 50m
2012-10-04 22:16:32	VR2W-112619	A69-1601-6508					Deep 50m
2012-10-05 00:16:51	VR2W-112619	A69-1601-6508					Deep 50m
2012-10-05 00:43:06	VR2W-112619	A69-1601-6508					Deep 50m
2012-10-05 01:53:53	VR2W-112619	A69-1601-6508					Deep 50m
2012-10-05 01:58:00	VR2W-112619	A69-1601-6508					Deep 50m
2012-10-05 04:17:54	VR2W-112619	A69-1601-6508					Deep 50m
2012-10-05 04:41:47	VR2W-112619	A69-1601-6508					Deep 50m
2012-10-05 05:02:31	VR2W-112619	A69-1601-6508					Deep 50m
2012-10-05 05:59:12	VR2W-112619	A69-1601-6508					Deep 50m
2012-10-05 11:51:09	VR2W-112619	A69-1601-6508					Deep 50m
2012-10-05 17:56:06	VR2W-112619	A69-1601-6508					Deep 50m
2012-10-05 21:23:28	VR2W-112619	A69-1601-6508					Deep 50m
2012-10-05 21:38:04	VR2W-112619	A69-1601-6508					Deep 50m
2012-10-06 00:31:46	VR2W-112619	A69-1601-6508					Deep 50m
2012-10-06 00:58:22	VR2W-112619	A69-1601-6508					Deep 50m
2012-10-06 01:01:59	VR2W-112619	A69-1601-6508					Deep 50m
2012-10-06 01:15:27	VR2W-112619	A69-1601-6508					Deep 50m
2012-10-06 02:10:31	VR2W-112619	A69-1601-6508					Deep 50m
2012-10-06 05:34:14	VR2W-112619	A69-1601-6508					Deep 50m
2012-10-06 05:41:12	VR2W-112619	A69-1601-6508					Deep 50m
2012-10-06 07:16:31	VR2W-112619	A69-1601-6508					Deep 50m
2012-10-07 00:57:10	VR2W-112619	A69-1601-6508					Deep 50m
2012-10-07 07:27:41	VR2W-112619	A69-1601-6508					Deep 50m
2012-10-08 06:27:07	VR2W-112619	A69-1601-6508					Deep 50m
2012-10-08 21:47:30	VR2W-112619	A69-1601-6508					Deep 50m
2012-10-08 23:31:51	VR2W-112619	A69-1601-6508					Deep 50m
2012-10-09 02:32:19	VR2W-112619	A69-1601-6508					Deep 50m
2012-10-09 03:03:00	VR2W-112619	A69-1601-6508					Deep 50m
2012-10-09 04:48:22	VR2W-112619	A69-1601-6508					Deep 50m
2012-10-09 05:23:48	VR2W-112619	A69-1601-6508					Deep 50m
2012-10-09 05:57:10	VR2W-112619	A69-1601-6508					Deep 50m
2012-10-09 06:49:03	VR2W-112619	A69-1601-6508					Deep 50m
2012-10-09 22:37:02	VR2W-112619	A69-1601-6508					Deep 50m
2012-10-09 22:58:54	VR2W-112619	A69-1601-6508					Deep 50m
2012-10-10 04:44:48	VR2W-112619	A69-1601-6508					Deep 50m
2012-10-10 04:59:15	VR2W-112619	A69-1601-6508					Deep 50m
2012-10-10 05:34:32	VR2W-112619	A69-1601-6508					Deep 50m
2012-10-10 20:36:12	VR2W-112619	A69-1601-6508					Deep 50m
2012-10-11 02:06:43	VR2W-112619	A69-1601-6508					Deep 50m
2012-10-11 02:59:38	VR2W-112619	A69-1601-6508					Deep 50m
2012-10-11 04:40:50	VR2W-112619	A69-1601-6508					Deep 50m
2012-10-11 07:08:17	VR2W-112619	A69-1601-6508					Deep 50m
2012-10-13 04:26:09	VR2W-112619	A69-1601-6508					Deep 50m
2012-10-13 05:03:18	VR2W-112619	A69-1601-6508					Deep 50m
2012-10-13 22:27:53	VR2W-112619	A69-1601-6508					Deep 50m
2012-10-14 01:21:25	VR2W-112619	A69-1601-6508					Deep 50m
2012-10-14 01:43:39	VR2W-112619	A69-1601-6508					Deep 50m
2012-10-14 02:09:23	VR2W-112619	A69-1601-6508					Deep 50m
2012-10-14 02:38:42	VR2W-112619	A69-1601-6508					Deep 50m
2012-10-14 02:42:45	VR2W-112619	A69-1601-6508					Deep 50m
2012-10-14 21:38:34	VR2W-112619	A69-1601-6508					Deep 50m
2012-10-15 00:03:06	VR2W-112619	A69-1601-6508					Deep 50m
2012-10-15 00:31:32	VR2W-112619	A69-1601-6508					Deep 50m
2012-10-15 01:16:04	VR2W-112619	A69-1601-6508					Deep 50m
2012-10-15 02:01:13	VR2W-112619	A69-1601-6508					Deep 50m
2012-10-15 02:33:21	VR2W-112619	A69-1601-6508					Deep 50m
2012-10-15 06:23:00	VR2W-112619	A69-1601-6508					Deep 50m
2012-10-15 22:58:01	VR2W-112619	A69-1601-6508					Deep 50m
2012-10-15 23:31:05	VR2W-112619	A69-1601-6508					Deep 50m
2012-10-16 01:51:22	VR2W-112619	A69-1601-6508					Deep 50m
2012-10-16 02:13:45	VR2W-112619	A69-1601-6508					Deep 50m
2012-10-16 02:17:34	VR2W-112619	A69-1601-6508					Deep 50m
2012-10-16 02:30:28	VR2W-112619	A69-1601-6508					Deep 50m
2012-10-16 03:25:38	VR2W-112619	A69-1601-6508					Deep 50m
2012-10-16 03:58:06	VR2W-112619	A69-1601-6508					Deep 50m
2012-10-16 04:23:27	VR2W-112619	A69-1601-6508					Deep 50m
2012-10-16 07:14:59	VR2W-112619	A69-1601-6508					Deep 50m
2012-10-16 22:34:49	VR2W-112619	A69-1601-6508					Deep 50m
2012-10-16 23:31:59	VR2W-112619	A69-1601-6508					Deep 50m
2012-10-17 02:46:30	VR2W-112619	A69-1601-6508					Deep 50m
2012-10-17 03:43:10	VR2W-112619	A69-1601-6508					Deep 50m
2012-10-17 05:11:22	VR2W-112619	A69-1601-6508					Deep 50m
2012-10-17 07:35:42	VR2W-112619	A69-1601-6508					Deep 50m
2012-10-18 04:15:40	VR2W-112619	A69-1601-6508					Deep 50m
2012-10-18 04:49:47	VR2W-112619	A69-1601-6508					Deep 50m
2012-10-18 06:59:35	VR2W-112619	A69-1601-6508					Deep 50m
2012-10-18 07:08:22	VR2W-112619	A69-1601-6508					Deep 50m
2012-10-19 10:35:07	VR2W-112619	A69-1601-6508					Deep 50m
2012-10-19 21:26:32	VR2W-112619	A69-1601-6508					Deep 50m
2012-10-20 01:00:27	VR2W-112619	A69-1601-6508					Deep 50m
2012-10-20 06:41:15	VR2W-112619	A69-1601-6508					Deep 50m
2012-10-21 00:10:06	VR2W-112619	A69-1601-6508					Deep 50m
2012-10-21 01:12:11	VR2W-112619	A69-1601-6508					Deep 50m
2012-10-21 01:42:25	VR2W-112619	A69-1601-6508					Deep 50m
2012-10-21 06:13:52	VR2W-112619	A69-1601-6508					Deep 50m
2012-10-22 04:54:21	VR2W-112619	A69-1601-6508					Deep 50m
2012-10-22 06:57:21	VR2W-112619	A69-1601-6508					Deep 50m
2012-10-23 04:13:30	VR2W-112619	A69-1601-6508					Deep 50m
2012-10-24 01:35:54	VR2W-112619	A69-1601-6508					Deep 50m
2012-10-24 02:24:25	VR2W-112619	A69-1601-6508					Deep 50m
2012-10-24 02:33:22	VR2W-112619	A69-1601-6508					Deep 50m
2012-10-24 03:22:49	VR2W-112619	A69-1601-6508					Deep 50m
2012-10-24 06:24:37	VR2W-112619	A69-1601-6508					Deep 50m
2012-10-25 02:16:14	VR2W-112619	A69-1601-6508					Deep 50m
2012-10-25 02:20:06	VR2W-112619	A69-1601-6508					Deep 50m
2012-10-25 03:18:23	VR2W-112619	A69-1601-6508					Deep 50m
2012-10-25 03:50:17	VR2W-112619	A69-1601-6508					Deep 50m
2012-10-26 00:25:48	VR2W-112619	A69-1601-6508					Deep 50m
2012-10-29 07:02:00	VR2W-112619	A69-1601-6508					Deep 50m
2012-10-29 22:43:44	VR2W-112619	A69-1601-6508					Deep 50m
2012-10-30 16:30:25	VR2W-112619	A69-1601-6508					Deep 50m
2012-10-31 05:45:27	VR2W-112619	A69-1601-6508					Deep 50m
2012-10-31 17:52:21	VR2W-112619	A69-1601-6508					Deep 50m
2012-11-04 00:32:56	VR2W-112619	A69-1601-6508					Deep 50m
2012-11-04 06:48:51	VR2W-112619	A69-1601-6508					Deep 50m
2012-11-04 07:19:17	VR2W-112619	A69-1601-6508					Deep 50m
2012-11-04 20:17:08	VR2W-112619	A69-1601-6508					Deep 50m
2012-11-05 21:43:59	VR2W-112619	A69-1601-6508					Deep 50m
2012-11-06 00:33:20	VR2W-112619	A69-1601-6508					Deep 50m
2012-11-06 04:54:01	VR2W-112619	A69-1601-6508					Deep 50m
2012-11-08 03:54:03	VR2W-112619	A69-1601-6508					Deep 50m
2012-11-09 03:29:06	VR2W-112619	A69-1601-6508					Deep 50m
2012-11-09 06:40:56	VR2W-112619	A69-1601-6508					Deep 50m
2012-11-11 14:18:23	VR2W-112619	A69-1601-6508					Deep 50m
2012-11-12 02:37:51	VR2W-112619	A69-1601-6508					Deep 50m
2012-11-12 03:09:41	VR2W-112619	A69-1601-6508					Deep 50m
2012-11-12 03:16:23	VR2W-112619	A69-1601-6508					Deep 50m
2012-11-12 04:23:32	VR2W-112619	A69-1601-6508					Deep 50m
2012-11-12 04:48:13	VR2W-112619	A69-1601-6508					Deep 50m
2012-11-12 05:04:10	VR2W-112619	A69-1601-6508					Deep 50m
2012-11-12 05:29:55	VR2W-112619	A69-1601-6508					Deep 50m
2012-11-12 22:22:14	VR2W-112619	A69-1601-6508					Deep 50m
2012-11-13 03:32:33	VR2W-112619	A69-1601-6508					Deep 50m
2012-11-13 04:15:28	VR2W-112619	A69-1601-6508					Deep 50m
2012-11-13 22:36:09	VR2W-112619	A69-1601-6508					Deep 50m
2012-11-14 01:23:04	VR2W-112619	A69-1601-6508					Deep 50m
2012-11-14 02:17:23	VR2W-112619	A69-1601-6508					Deep 50m
2012-11-14 03:37:40	VR2W-112619	A69-1601-6508					Deep 50m
2012-11-14 04:33:49	VR2W-112619	A69-1601-6508					Deep 50m
