# Supplementary material for: Simulated Macro-Algal Outbreak Triggers a Large-Scale Response on Coral Reefs
Source: PLoS One. 2015 Jul 14;10(7):e0132895. doi: 10.1371/journal.pone.0132895 (PMC4501832; doi:10.1371/journal.pone.0132895)
Supplement: S1 Dataset — Data has been separated into three sub-folders; video data, visual transect data and individual fishes’ acoustic detection data. (ZIP) [file pone.0132895.s001.zip › Raw Data/Spatial/Siganid/Processed /6496TSC.xlsx]

## Sheet: 6496TSC.csv
ï»¿Date and Time (UTC)	Local time	Receiver	Transmitter	Day/night code
	10			06:30:00
	2011-04-21			18:30:00
2012-09-11 23:43:06	2012-09-12 09:43:06	VR2W-105217	A69-1601-6496	1
2012-09-11 23:58:08	2012-09-12 09:58:08	VR2W-105217	A69-1601-6496	1
2012-09-12 00:02:18	2012-09-12 10:02:18	VR2W-105217	A69-1601-6496	1
2012-09-12 00:05:44	2012-09-12 10:05:44	VR2W-105217	A69-1601-6496	1
2012-09-12 00:13:24	2012-09-12 10:13:24	VR2W-105217	A69-1601-6496	1
2012-09-12 00:18:26	2012-09-12 10:18:26	VR2W-105218	A69-1601-6496	1
2012-09-12 00:23:00	2012-09-12 10:23:00	VR2W-105217	A69-1601-6496	1
2012-09-12 00:32:05	2012-09-12 10:32:05	VR2W-105217	A69-1601-6496	1
2012-09-12 00:36:03	2012-09-12 10:36:03	VR2W-105217	A69-1601-6496	1
2012-09-12 00:49:11	2012-09-12 10:49:11	VR2W-105217	A69-1601-6496	1
2012-09-12 00:49:24	2012-09-12 10:49:24	VR2W-105218	A69-1601-6496	1
2012-09-12 00:53:57	2012-09-12 10:53:57	VR2W-105216	A69-1601-6496	1
2012-09-12 00:53:59	2012-09-12 10:53:59	VR2W-105217	A69-1601-6496	1
2012-09-12 00:58:42	2012-09-12 10:58:42	VR2W-105217	A69-1601-6496	1
2012-09-12 01:03:13	2012-09-12 11:03:13	VR2W-105217	A69-1601-6496	1
2012-09-12 01:14:22	2012-09-12 11:14:22	VR2W-105217	A69-1601-6496	1
2012-09-12 01:18:19	2012-09-12 11:18:19	VR2W-105217	A69-1601-6496	1
2012-09-12 01:22:58	2012-09-12 11:22:58	VR2W-105217	A69-1601-6496	1
2012-09-12 01:23:11	2012-09-12 11:23:11	VR2W-105218	A69-1601-6496	1
2012-09-12 01:27:24	2012-09-12 11:27:24	VR2W-105217	A69-1601-6496	1
2012-09-12 01:31:21	2012-09-12 11:31:21	VR2W-105217	A69-1601-6496	1
2012-09-12 01:36:02	2012-09-12 11:36:02	VR2W-105217	A69-1601-6496	1
2012-09-12 01:40:31	2012-09-12 11:40:31	VR2W-105217	A69-1601-6496	1
2012-09-12 01:44:34	2012-09-12 11:44:34	VR2W-105217	A69-1601-6496	1
2012-09-12 01:44:46	2012-09-12 11:44:46	VR2W-105218	A69-1601-6496	1
2012-09-12 01:49:26	2012-09-12 11:49:26	VR2W-105217	A69-1601-6496	1
2012-09-12 01:54:29	2012-09-12 11:54:29	VR2W-105218	A69-1601-6496	1
2012-09-12 02:03:47	2012-09-12 12:03:47	VR2W-105217	A69-1601-6496	1
2012-09-12 02:08:16	2012-09-12 12:08:16	VR2W-105217	A69-1601-6496	1
2012-09-12 02:12:22	2012-09-12 12:12:22	VR2W-105217	A69-1601-6496	1
2012-09-12 02:19:04	2012-09-12 12:19:04	VR2W-105217	A69-1601-6496	1
2012-09-12 02:26:25	2012-09-12 12:26:25	VR2W-105217	A69-1601-6496	1
2012-09-12 02:26:38	2012-09-12 12:26:38	VR2W-105218	A69-1601-6496	1
2012-09-12 02:34:49	2012-09-12 12:34:49	VR2W-105217	A69-1601-6496	1
2012-09-12 02:39:30	2012-09-12 12:39:30	VR2W-105217	A69-1601-6496	1
2012-09-12 02:43:59	2012-09-12 12:43:59	VR2W-105217	A69-1601-6496	1
2012-09-12 02:51:19	2012-09-12 12:51:19	VR2W-105217	A69-1601-6496	1
2012-09-12 02:54:35	2012-09-12 12:54:35	VR2W-105217	A69-1601-6496	1
2012-09-12 03:01:27	2012-09-12 13:01:27	VR2W-105218	A69-1601-6496	1
2012-09-12 03:04:45	2012-09-12 13:04:45	VR2W-105217	A69-1601-6496	1
2012-09-12 03:08:33	2012-09-12 13:08:33	VR2W-105217	A69-1601-6496	1
2012-09-12 03:12:53	2012-09-12 13:12:53	VR2W-105217	A69-1601-6496	1
2012-09-12 03:16:40	2012-09-12 13:16:40	VR2W-105217	A69-1601-6496	1
2012-09-12 03:29:11	2012-09-12 13:29:11	VR2W-105217	A69-1601-6496	1
2012-09-12 03:33:01	2012-09-12 13:33:01	VR2W-105217	A69-1601-6496	1
2012-09-12 03:37:28	2012-09-12 13:37:28	VR2W-105217	A69-1601-6496	1
2012-09-12 03:41:28	2012-09-12 13:41:28	VR2W-105217	A69-1601-6496	1
2012-09-12 03:41:40	2012-09-12 13:41:40	VR2W-105218	A69-1601-6496	1
2012-09-12 03:46:13	2012-09-12 13:46:13	VR2W-105217	A69-1601-6496	1
2012-09-12 03:50:50	2012-09-12 13:50:50	VR2W-105217	A69-1601-6496	1
2012-09-12 03:55:09	2012-09-12 13:55:09	VR2W-105217	A69-1601-6496	1
2012-09-12 03:58:55	2012-09-12 13:58:55	VR2W-105217	A69-1601-6496	1
2012-09-12 04:03:11	2012-09-12 14:03:11	VR2W-105217	A69-1601-6496	1
2012-09-12 04:06:48	2012-09-12 14:06:48	VR2W-105216	A69-1601-6496	1
2012-09-12 04:06:50	2012-09-12 14:06:50	VR2W-105217	A69-1601-6496	1
2012-09-12 04:14:11	2012-09-12 14:14:11	VR2W-105217	A69-1601-6496	1
2012-09-12 04:17:28	2012-09-12 14:17:28	VR2W-105217	A69-1601-6496	1
2012-09-12 04:24:14	2012-09-12 14:24:14	VR2W-105216	A69-1601-6496	1
2012-09-12 04:24:16	2012-09-12 14:24:16	VR2W-105217	A69-1601-6496	1
2012-09-12 04:27:58	2012-09-12 14:27:58	VR2W-105217	A69-1601-6496	1
2012-09-12 04:43:06	2012-09-12 14:43:06	VR2W-105217	A69-1601-6496	1
2012-09-12 04:47:48	2012-09-12 14:47:48	VR2W-105217	A69-1601-6496	1
2012-09-12 04:52:17	2012-09-12 14:52:17	VR2W-105217	A69-1601-6496	1
2012-09-12 04:59:34	2012-09-12 14:59:34	VR2W-105216	A69-1601-6496	1
2012-09-12 04:59:49	2012-09-12 14:59:49	VR2W-105218	A69-1601-6496	1
2012-09-12 05:16:55	2012-09-12 15:16:55	VR2W-105217	A69-1601-6496	1
2012-09-12 05:21:20	2012-09-12 15:21:20	VR2W-105217	A69-1601-6496	1
2012-09-12 05:25:14	2012-09-12 15:25:14	VR2W-105216	A69-1601-6496	1
2012-09-12 05:25:17	2012-09-12 15:25:17	VR2W-105217	A69-1601-6496	1
2012-09-12 05:29:57	2012-09-12 15:29:57	VR2W-105217	A69-1601-6496	1
2012-09-12 05:34:23	2012-09-12 15:34:23	VR2W-105217	A69-1601-6496	1
2012-09-12 05:38:22	2012-09-12 15:38:22	VR2W-105217	A69-1601-6496	1
2012-09-12 05:38:35	2012-09-12 15:38:35	VR2W-105218	A69-1601-6496	1
2012-09-12 05:43:06	2012-09-12 15:43:06	VR2W-105217	A69-1601-6496	1
2012-09-12 05:55:30	2012-09-12 15:55:30	VR2W-105217	A69-1601-6496	1
2012-09-12 05:59:27	2012-09-12 15:59:27	VR2W-105217	A69-1601-6496	1
2012-09-12 05:59:39	2012-09-12 15:59:39	VR2W-105218	A69-1601-6496	1
2012-09-12 06:04:07	2012-09-12 16:04:07	VR2W-105217	A69-1601-6496	1
2012-09-12 06:08:33	2012-09-12 16:08:33	VR2W-105217	A69-1601-6496	1
2012-09-12 06:08:45	2012-09-12 16:08:45	VR2W-105218	A69-1601-6496	1
2012-09-12 06:12:31	2012-09-12 16:12:31	VR2W-105217	A69-1601-6496	1
2012-09-12 06:21:41	2012-09-12 16:21:41	VR2W-105216	A69-1601-6496	1
2012-09-12 06:25:51	2012-09-12 16:25:51	VR2W-105217	A69-1601-6496	1
2012-09-12 06:29:11	2012-09-12 16:29:11	VR2W-105217	A69-1601-6496	1
2012-09-12 06:36:21	2012-09-12 16:36:21	VR2W-105217	A69-1601-6496	1
2012-09-12 06:43:57	2012-09-12 16:43:57	VR2W-105217	A69-1601-6496	1
2012-09-12 06:51:39	2012-09-12 16:51:39	VR2W-105217	A69-1601-6496	1
2012-09-12 06:56:33	2012-09-12 16:56:33	VR2W-105217	A69-1601-6496	1
2012-09-12 07:01:38	2012-09-12 17:01:38	VR2W-105218	A69-1601-6496	1
2012-09-12 07:06:18	2012-09-12 17:06:18	VR2W-105217	A69-1601-6496	1
2012-09-12 07:11:07	2012-09-12 17:11:07	VR2W-105216	A69-1601-6496	1
2012-09-12 07:11:10	2012-09-12 17:11:10	VR2W-105217	A69-1601-6496	1
2012-09-12 07:16:10	2012-09-12 17:16:10	VR2W-105218	A69-1601-6496	1
2012-09-12 07:25:15	2012-09-12 17:25:15	VR2W-105217	A69-1601-6496	1
2012-09-12 07:25:27	2012-09-12 17:25:27	VR2W-105218	A69-1601-6496	1
2012-09-12 07:53:38	2012-09-12 17:53:38	VR2W-105217	A69-1601-6496	1
2012-09-12 08:52:01	2012-09-12 18:52:01	VR2W-105217	A69-1601-6496	0
2012-09-12 14:53:59	2012-09-13 00:53:59	VR2W-105217	A69-1601-6496	0
2012-09-12 14:58:18	2012-09-13 00:58:18	VR2W-105217	A69-1601-6496	0
2012-09-12 15:06:19	2012-09-13 01:06:19	VR2W-105217	A69-1601-6496	0
2012-09-12 15:14:01	2012-09-13 01:14:01	VR2W-105217	A69-1601-6496	0
2012-09-12 15:18:54	2012-09-13 01:18:54	VR2W-105217	A69-1601-6496	0
2012-09-12 15:28:35	2012-09-13 01:28:35	VR2W-105217	A69-1601-6496	0
2012-09-12 15:33:20	2012-09-13 01:33:20	VR2W-105217	A69-1601-6496	0
2012-09-12 15:42:14	2012-09-13 01:42:14	VR2W-105217	A69-1601-6496	0
2012-09-12 15:53:39	2012-09-13 01:53:39	VR2W-105217	A69-1601-6496	0
2012-09-12 15:57:24	2012-09-13 01:57:24	VR2W-105217	A69-1601-6496	0
2012-09-12 16:05:21	2012-09-13 02:05:21	VR2W-105217	A69-1601-6496	0
2012-09-12 16:16:11	2012-09-13 02:16:11	VR2W-105217	A69-1601-6496	0
2012-09-12 16:19:45	2012-09-13 02:19:45	VR2W-105217	A69-1601-6496	0
2012-09-12 16:23:40	2012-09-13 02:23:40	VR2W-105217	A69-1601-6496	0
2012-09-12 16:32:32	2012-09-13 02:32:32	VR2W-105217	A69-1601-6496	0
2012-09-12 16:40:22	2012-09-13 02:40:22	VR2W-105217	A69-1601-6496	0
2012-09-12 16:43:44	2012-09-13 02:43:44	VR2W-105217	A69-1601-6496	0
2012-09-12 16:47:16	2012-09-13 02:47:16	VR2W-105217	A69-1601-6496	0
2012-09-12 17:03:49	2012-09-13 03:03:49	VR2W-105217	A69-1601-6496	0
2012-09-12 17:07:56	2012-09-13 03:07:56	VR2W-105217	A69-1601-6496	0
2012-09-12 17:11:16	2012-09-13 03:11:16	VR2W-105217	A69-1601-6496	0
2012-09-12 17:14:41	2012-09-13 03:14:41	VR2W-105217	A69-1601-6496	0
2012-09-12 17:18:19	2012-09-13 03:18:19	VR2W-105217	A69-1601-6496	0
2012-09-12 17:22:20	2012-09-13 03:22:20	VR2W-105217	A69-1601-6496	0
2012-09-12 17:31:53	2012-09-13 03:31:53	VR2W-105217	A69-1601-6496	0
2012-09-12 17:36:27	2012-09-13 03:36:27	VR2W-105217	A69-1601-6496	0
2012-09-12 17:44:16	2012-09-13 03:44:16	VR2W-105217	A69-1601-6496	0
2012-09-12 17:52:51	2012-09-13 03:52:51	VR2W-105217	A69-1601-6496	0
2012-09-12 17:57:13	2012-09-13 03:57:13	VR2W-105217	A69-1601-6496	0
2012-09-12 18:01:05	2012-09-13 04:01:05	VR2W-105217	A69-1601-6496	0
2012-09-12 18:05:34	2012-09-13 04:05:34	VR2W-105217	A69-1601-6496	0
2012-09-12 18:09:39	2012-09-13 04:09:39	VR2W-105217	A69-1601-6496	0
2012-09-12 18:12:55	2012-09-13 04:12:55	VR2W-105217	A69-1601-6496	0
2012-09-12 18:16:12	2012-09-13 04:16:12	VR2W-105217	A69-1601-6496	0
2012-09-12 18:19:32	2012-09-13 04:19:32	VR2W-105217	A69-1601-6496	0
2012-09-12 18:37:29	2012-09-13 04:37:29	VR2W-105217	A69-1601-6496	0
2012-09-12 18:49:40	2012-09-13 04:49:40	VR2W-105217	A69-1601-6496	0
2012-09-12 18:54:03	2012-09-13 04:54:03	VR2W-105217	A69-1601-6496	0
2012-09-12 19:25:13	2012-09-13 05:25:13	VR2W-105217	A69-1601-6496	0
2012-09-12 19:29:26	2012-09-13 05:29:26	VR2W-105217	A69-1601-6496	0
2012-09-12 19:32:58	2012-09-13 05:32:58	VR2W-105217	A69-1601-6496	0
2012-09-12 19:36:50	2012-09-13 05:36:50	VR2W-105217	A69-1601-6496	0
2012-09-12 19:41:18	2012-09-13 05:41:18	VR2W-105217	A69-1601-6496	0
2012-09-12 20:18:38	2012-09-13 06:18:38	VR2W-105217	A69-1601-6496	0
2012-09-12 20:22:32	2012-09-13 06:22:32	VR2W-105217	A69-1601-6496	0
2012-09-12 20:43:14	2012-09-13 06:43:14	VR2W-105217	A69-1601-6496	1
2012-09-12 20:57:39	2012-09-13 06:57:39	VR2W-105217	A69-1601-6496	1
2012-09-12 21:01:35	2012-09-13 07:01:35	VR2W-105217	A69-1601-6496	1
2012-09-12 21:10:38	2012-09-13 07:10:38	VR2W-105217	A69-1601-6496	1
2012-09-12 21:14:31	2012-09-13 07:14:31	VR2W-105217	A69-1601-6496	1
2012-09-12 21:30:31	2012-09-13 07:30:31	VR2W-105217	A69-1601-6496	1
2012-09-12 21:34:48	2012-09-13 07:34:48	VR2W-105217	A69-1601-6496	1
2012-09-12 21:38:28	2012-09-13 07:38:28	VR2W-105217	A69-1601-6496	1
2012-09-12 21:45:54	2012-09-13 07:45:54	VR2W-105217	A69-1601-6496	1
2012-09-12 21:49:19	2012-09-13 07:49:19	VR2W-105217	A69-1601-6496	1
2012-09-12 21:56:54	2012-09-13 07:56:54	VR2W-105217	A69-1601-6496	1
2012-09-12 22:17:50	2012-09-13 08:17:50	VR2W-105217	A69-1601-6496	1
2012-09-12 22:26:23	2012-09-13 08:26:23	VR2W-105216	A69-1601-6496	1
2012-09-12 22:26:26	2012-09-13 08:26:26	VR2W-105217	A69-1601-6496	1
2012-09-12 22:29:44	2012-09-13 08:29:44	VR2W-105217	A69-1601-6496	1
2012-09-12 22:36:39	2012-09-13 08:36:39	VR2W-105217	A69-1601-6496	1
2012-09-12 22:36:52	2012-09-13 08:36:52	VR2W-105218	A69-1601-6496	1
2012-09-12 22:40:27	2012-09-13 08:40:27	VR2W-105216	A69-1601-6496	1
2012-09-12 22:40:29	2012-09-13 08:40:29	VR2W-105217	A69-1601-6496	1
2012-09-12 22:44:56	2012-09-13 08:44:56	VR2W-105217	A69-1601-6496	1
2012-09-12 22:53:40	2012-09-13 08:53:40	VR2W-105216	A69-1601-6496	1
2012-09-12 22:53:43	2012-09-13 08:53:43	VR2W-105217	A69-1601-6496	1
2012-09-12 22:58:22	2012-09-13 08:58:22	VR2W-105217	A69-1601-6496	1
2012-09-12 23:02:47	2012-09-13 09:02:47	VR2W-105217	A69-1601-6496	1
2012-09-12 23:15:45	2012-09-13 09:15:45	VR2W-105217	A69-1601-6496	1
2012-09-12 23:24:08	2012-09-13 09:24:08	VR2W-105217	A69-1601-6496	1
2012-09-12 23:31:36	2012-09-13 09:31:36	VR2W-105217	A69-1601-6496	1
2012-09-12 23:35:03	2012-09-13 09:35:03	VR2W-105217	A69-1601-6496	1
2012-09-12 23:38:45	2012-09-13 09:38:45	VR2W-105217	A69-1601-6496	1
2012-09-12 23:46:18	2012-09-13 09:46:18	VR2W-105217	A69-1601-6496	1
2012-09-12 23:46:31	2012-09-13 09:46:31	VR2W-105218	A69-1601-6496	1
2012-09-12 23:49:53	2012-09-13 09:49:53	VR2W-105217	A69-1601-6496	1
2012-09-12 23:53:48	2012-09-13 09:53:48	VR2W-105217	A69-1601-6496	1
2012-09-13 00:02:49	2012-09-13 10:02:49	VR2W-105217	A69-1601-6496	1
2012-09-13 00:06:39	2012-09-13 10:06:39	VR2W-105217	A69-1601-6496	1
2012-09-13 00:11:07	2012-09-13 10:11:07	VR2W-105217	A69-1601-6496	1
2012-09-13 00:11:20	2012-09-13 10:11:20	VR2W-105218	A69-1601-6496	1
2012-09-13 00:15:09	2012-09-13 10:15:09	VR2W-105217	A69-1601-6496	1
2012-09-13 00:19:58	2012-09-13 10:19:58	VR2W-105217	A69-1601-6496	1
2012-09-13 00:29:19	2012-09-13 10:29:19	VR2W-105217	A69-1601-6496	1
2012-09-13 00:33:37	2012-09-13 10:33:37	VR2W-105217	A69-1601-6496	1
2012-09-13 00:37:21	2012-09-13 10:37:21	VR2W-105217	A69-1601-6496	1
2012-09-13 00:41:33	2012-09-13 10:41:33	VR2W-105217	A69-1601-6496	1
2012-09-13 00:45:02	2012-09-13 10:45:02	VR2W-105216	A69-1601-6496	1
2012-09-13 00:45:04	2012-09-13 10:45:04	VR2W-105217	A69-1601-6496	1
2012-09-13 00:53:15	2012-09-13 10:53:15	VR2W-105216	A69-1601-6496	1
2012-09-13 00:53:17	2012-09-13 10:53:17	VR2W-105217	A69-1601-6496	1
2012-09-13 00:57:11	2012-09-13 10:57:11	VR2W-105217	A69-1601-6496	1
2012-09-13 01:09:37	2012-09-13 11:09:37	VR2W-105217	A69-1601-6496	1
2012-09-13 01:09:49	2012-09-13 11:09:49	VR2W-105218	A69-1601-6496	1
2012-09-13 01:10:59	2012-09-13 11:10:59	VR2W-105219	A69-1601-6496	1
2012-09-13 01:13:34	2012-09-13 11:13:34	VR2W-105217	A69-1601-6496	1
2012-09-13 01:18:16	2012-09-13 11:18:16	VR2W-105217	A69-1601-6496	1
2012-09-13 01:22:57	2012-09-13 11:22:57	VR2W-105218	A69-1601-6496	1
2012-09-13 01:30:03	2012-09-13 11:30:03	VR2W-105217	A69-1601-6496	1
2012-09-13 01:33:17	2012-09-13 11:33:17	VR2W-105217	A69-1601-6496	1
2012-09-13 01:36:32	2012-09-13 11:36:32	VR2W-105217	A69-1601-6496	1
2012-09-13 01:36:45	2012-09-13 11:36:45	VR2W-105218	A69-1601-6496	1
2012-09-13 01:46:27	2012-09-13 11:46:27	VR2W-105217	A69-1601-6496	1
2012-09-13 01:49:56	2012-09-13 11:49:56	VR2W-105217	A69-1601-6496	1
2012-09-13 01:57:50	2012-09-13 11:57:50	VR2W-105216	A69-1601-6496	1
2012-09-13 02:01:39	2012-09-13 12:01:39	VR2W-105218	A69-1601-6496	1
2012-09-13 02:05:18	2012-09-13 12:05:18	VR2W-105217	A69-1601-6496	1
2012-09-13 02:13:56	2012-09-13 12:13:56	VR2W-105217	A69-1601-6496	1
2012-09-13 02:17:17	2012-09-13 12:17:17	VR2W-105217	A69-1601-6496	1
2012-09-13 02:20:45	2012-09-13 12:20:45	VR2W-105217	A69-1601-6496	1
2012-09-13 02:24:26	2012-09-13 12:24:26	VR2W-105217	A69-1601-6496	1
2012-09-13 02:32:00	2012-09-13 12:32:00	VR2W-105217	A69-1601-6496	1
2012-09-13 02:39:44	2012-09-13 12:39:44	VR2W-105218	A69-1601-6496	1
2012-09-13 02:44:11	2012-09-13 12:44:11	VR2W-105217	A69-1601-6496	1
2012-09-13 02:48:36	2012-09-13 12:48:36	VR2W-105217	A69-1601-6496	1
2012-09-13 02:48:48	2012-09-13 12:48:48	VR2W-105218	A69-1601-6496	1
2012-09-13 02:52:32	2012-09-13 12:52:32	VR2W-105217	A69-1601-6496	1
2012-09-13 03:01:37	2012-09-13 13:01:37	VR2W-105217	A69-1601-6496	1
2012-09-13 03:05:34	2012-09-13 13:05:34	VR2W-105217	A69-1601-6496	1
2012-09-13 03:23:08	2012-09-13 13:23:08	VR2W-105217	A69-1601-6496	1
2012-09-13 03:27:26	2012-09-13 13:27:26	VR2W-105217	A69-1601-6496	1
2012-09-13 03:27:39	2012-09-13 13:27:39	VR2W-105218	A69-1601-6496	1
2012-09-13 03:38:48	2012-09-13 13:38:48	VR2W-105217	A69-1601-6496	1
2012-09-13 03:42:28	2012-09-13 13:42:28	VR2W-105216	A69-1601-6496	1
2012-09-13 03:42:30	2012-09-13 13:42:30	VR2W-105217	A69-1601-6496	1
2012-09-13 03:42:43	2012-09-13 13:42:43	VR2W-105218	A69-1601-6496	1
2012-09-13 03:50:09	2012-09-13 13:50:09	VR2W-105217	A69-1601-6496	1
2012-09-13 03:53:49	2012-09-13 13:53:49	VR2W-105216	A69-1601-6496	1
2012-09-13 03:53:52	2012-09-13 13:53:52	VR2W-105217	A69-1601-6496	1
2012-09-13 04:09:28	2012-09-13 14:09:28	VR2W-105217	A69-1601-6496	1
2012-09-13 04:13:00	2012-09-13 14:13:00	VR2W-105217	A69-1601-6496	1
2012-09-13 04:29:59	2012-09-13 14:29:59	VR2W-105217	A69-1601-6496	1
2012-09-13 04:34:31	2012-09-13 14:34:31	VR2W-105216	A69-1601-6496	1
2012-09-13 04:34:34	2012-09-13 14:34:34	VR2W-105217	A69-1601-6496	1
2012-09-13 04:34:46	2012-09-13 14:34:46	VR2W-105218	A69-1601-6496	1
2012-09-13 04:46:23	2012-09-13 14:46:23	VR2W-105216	A69-1601-6496	1
2012-09-13 04:46:25	2012-09-13 14:46:25	VR2W-105217	A69-1601-6496	1
2012-09-13 04:46:38	2012-09-13 14:46:38	VR2W-105218	A69-1601-6496	1
2012-09-13 04:51:11	2012-09-13 14:51:11	VR2W-105217	A69-1601-6496	1
2012-09-13 05:00:08	2012-09-13 15:00:08	VR2W-105217	A69-1601-6496	1
2012-09-13 05:03:55	2012-09-13 15:03:55	VR2W-105217	A69-1601-6496	1
2012-09-13 05:16:23	2012-09-13 15:16:23	VR2W-105217	A69-1601-6496	1
2012-09-13 05:20:10	2012-09-13 15:20:10	VR2W-105217	A69-1601-6496	1
2012-09-13 05:24:30	2012-09-13 15:24:30	VR2W-105217	A69-1601-6496	1
2012-09-13 05:28:16	2012-09-13 15:28:16	VR2W-105217	A69-1601-6496	1
2012-09-13 05:32:33	2012-09-13 15:32:33	VR2W-105217	A69-1601-6496	1
2012-09-13 05:34:37	2012-09-13 15:34:37	VR2W-105214	A69-1601-6496	1
2012-09-13 05:35:46	2012-09-13 15:35:46	VR2W-105215	A69-1601-6496	1
2012-09-13 05:36:15	2012-09-13 15:36:15	VR2W-105217	A69-1601-6496	1
2012-09-13 05:51:24	2012-09-13 15:51:24	VR2W-105217	A69-1601-6496	1
2012-09-13 05:56:07	2012-09-13 15:56:07	VR2W-105217	A69-1601-6496	1
2012-09-13 06:00:40	2012-09-13 16:00:40	VR2W-105217	A69-1601-6496	1
2012-09-13 06:38:00	2012-09-13 16:38:00	VR2W-105217	A69-1601-6496	1
2012-09-13 06:42:07	2012-09-13 16:42:07	VR2W-105217	A69-1601-6496	1
2012-09-13 06:45:28	2012-09-13 16:45:28	VR2W-105217	A69-1601-6496	1
2012-09-13 06:48:56	2012-09-13 16:48:56	VR2W-105217	A69-1601-6496	1
2012-09-13 06:49:08	2012-09-13 16:49:08	VR2W-105218	A69-1601-6496	1
2012-09-13 06:52:37	2012-09-13 16:52:37	VR2W-105217	A69-1601-6496	1
2012-09-13 07:00:11	2012-09-13 17:00:11	VR2W-105217	A69-1601-6496	1
2012-09-13 07:03:46	2012-09-13 17:03:46	VR2W-105217	A69-1601-6496	1
2012-09-13 07:07:42	2012-09-13 17:07:42	VR2W-105217	A69-1601-6496	1
2012-09-13 07:16:44	2012-09-13 17:16:44	VR2W-105217	A69-1601-6496	1
2012-09-13 07:20:35	2012-09-13 17:20:35	VR2W-105216	A69-1601-6496	1
2012-09-13 07:20:38	2012-09-13 17:20:38	VR2W-105217	A69-1601-6496	1
2012-09-13 07:36:39	2012-09-13 17:36:39	VR2W-105217	A69-1601-6496	1
2012-09-13 07:36:51	2012-09-13 17:36:51	VR2W-105218	A69-1601-6496	1
2012-09-13 07:40:57	2012-09-13 17:40:57	VR2W-105217	A69-1601-6496	1
2012-09-13 07:44:40	2012-09-13 17:44:40	VR2W-105217	A69-1601-6496	1
2012-09-13 07:52:24	2012-09-13 17:52:24	VR2W-105217	A69-1601-6496	1
2012-09-13 07:56:13	2012-09-13 17:56:13	VR2W-105217	A69-1601-6496	1
2012-09-13 08:13:06	2012-09-13 18:13:06	VR2W-105217	A69-1601-6496	1
2012-09-13 08:16:39	2012-09-13 18:16:39	VR2W-105218	A69-1601-6496	1
2012-09-13 08:27:38	2012-09-13 18:27:38	VR2W-105217	A69-1601-6496	1
2012-09-13 08:30:56	2012-09-13 18:30:56	VR2W-105217	A69-1601-6496	0
2012-09-13 11:30:20	2012-09-13 21:30:20	VR2W-105218	A69-1601-6496	0
2012-09-13 12:07:24	2012-09-13 22:07:24	VR2W-105218	A69-1601-6496	0
2012-09-13 19:49:13	2012-09-14 05:49:13	VR2W-105217	A69-1601-6496	0
2012-09-13 19:53:20	2012-09-14 05:53:20	VR2W-105217	A69-1601-6496	0
2012-09-13 19:56:40	2012-09-14 05:56:40	VR2W-105217	A69-1601-6496	0
2012-09-13 20:18:16	2012-09-14 06:18:16	VR2W-105217	A69-1601-6496	0
2012-09-13 20:35:54	2012-09-14 06:35:54	VR2W-105217	A69-1601-6496	1
2012-09-13 20:39:49	2012-09-14 06:39:49	VR2W-105218	A69-1601-6496	1
2012-09-13 20:51:11	2012-09-14 06:51:11	VR2W-105218	A69-1601-6496	1
2012-09-13 21:09:57	2012-09-14 07:09:57	VR2W-105217	A69-1601-6496	1
2012-09-13 21:21:02	2012-09-14 07:21:02	VR2W-105217	A69-1601-6496	1
2012-09-13 21:27:59	2012-09-14 07:27:59	VR2W-105217	A69-1601-6496	1
2012-09-13 21:36:22	2012-09-14 07:36:22	VR2W-105217	A69-1601-6496	1
2012-09-13 21:59:20	2012-09-14 07:59:20	VR2W-105217	A69-1601-6496	1
2012-09-13 22:03:43	2012-09-14 08:03:43	VR2W-105217	A69-1601-6496	1
2012-09-13 22:22:52	2012-09-14 08:22:52	VR2W-105217	A69-1601-6496	1
2012-09-13 22:23:04	2012-09-14 08:23:04	VR2W-105218	A69-1601-6496	1
2012-09-13 22:26:24	2012-09-14 08:26:24	VR2W-105217	A69-1601-6496	1
2012-09-13 22:30:14	2012-09-14 08:30:14	VR2W-105217	A69-1601-6496	1
2012-09-13 22:38:39	2012-09-14 08:38:39	VR2W-105217	A69-1601-6496	1
2012-09-13 22:43:23	2012-09-14 08:43:23	VR2W-105217	A69-1601-6496	1
2012-09-13 22:55:49	2012-09-14 08:55:49	VR2W-105217	A69-1601-6496	1
2012-09-13 23:13:13	2012-09-14 09:13:13	VR2W-105217	A69-1601-6496	1
2012-09-13 23:16:40	2012-09-14 09:16:40	VR2W-105217	A69-1601-6496	1
2012-09-13 23:20:21	2012-09-14 09:20:21	VR2W-105217	A69-1601-6496	1
2012-09-13 23:34:55	2012-09-14 09:34:55	VR2W-105216	A69-1601-6496	1
2012-09-13 23:34:58	2012-09-14 09:34:58	VR2W-105217	A69-1601-6496	1
2012-09-13 23:42:30	2012-09-14 09:42:30	VR2W-105217	A69-1601-6496	1
2012-09-13 23:49:58	2012-09-14 09:49:58	VR2W-105217	A69-1601-6496	1
2012-09-13 23:58:46	2012-09-14 09:58:46	VR2W-105217	A69-1601-6496	1
2012-09-14 00:02:21	2012-09-14 10:02:21	VR2W-105217	A69-1601-6496	1
2012-09-14 00:06:15	2012-09-14 10:06:15	VR2W-105217	A69-1601-6496	1
2012-09-14 00:18:47	2012-09-14 10:18:47	VR2W-105217	A69-1601-6496	1
2012-09-14 00:20:11	2012-09-14 10:20:11	VR2W-105219	A69-1601-6496	1
2012-09-14 00:33:19	2012-09-14 10:33:19	VR2W-105217	A69-1601-6496	1
2012-09-14 00:37:22	2012-09-14 10:37:22	VR2W-105217	A69-1601-6496	1
2012-09-14 00:37:35	2012-09-14 10:37:35	VR2W-105218	A69-1601-6496	1
2012-09-14 00:42:15	2012-09-14 10:42:15	VR2W-105217	A69-1601-6496	1
2012-09-14 00:51:53	2012-09-14 10:51:53	VR2W-105217	A69-1601-6496	1
2012-09-14 00:52:06	2012-09-14 10:52:06	VR2W-105218	A69-1601-6496	1
2012-09-14 01:01:02	2012-09-14 11:01:02	VR2W-105216	A69-1601-6496	1
2012-09-14 01:01:05	2012-09-14 11:01:05	VR2W-105217	A69-1601-6496	1
2012-09-14 01:11:55	2012-09-14 11:11:55	VR2W-105217	A69-1601-6496	1
2012-09-14 01:13:18	2012-09-14 11:13:18	VR2W-105219	A69-1601-6496	1
2012-09-14 01:19:25	2012-09-14 11:19:25	VR2W-105217	A69-1601-6496	1
2012-09-14 01:19:38	2012-09-14 11:19:38	VR2W-105218	A69-1601-6496	1
2012-09-14 01:24:00	2012-09-14 11:24:00	VR2W-105216	A69-1601-6496	1
2012-09-14 01:24:03	2012-09-14 11:24:03	VR2W-105217	A69-1601-6496	1
2012-09-14 01:28:24	2012-09-14 11:28:24	VR2W-105217	A69-1601-6496	1
2012-09-14 01:36:39	2012-09-14 11:36:39	VR2W-105217	A69-1601-6496	1
2012-09-14 01:45:18	2012-09-14 11:45:18	VR2W-105217	A69-1601-6496	1
2012-09-14 01:49:46	2012-09-14 11:49:46	VR2W-105217	A69-1601-6496	1
2012-09-14 01:58:39	2012-09-14 11:58:39	VR2W-105217	A69-1601-6496	1
2012-09-14 02:03:24	2012-09-14 12:03:24	VR2W-105216	A69-1601-6496	1
2012-09-14 02:03:27	2012-09-14 12:03:27	VR2W-105217	A69-1601-6496	1
2012-09-14 02:12:38	2012-09-14 12:12:38	VR2W-105217	A69-1601-6496	1
2012-09-14 02:20:01	2012-09-14 12:20:01	VR2W-105217	A69-1601-6496	1
2012-09-14 02:23:23	2012-09-14 12:23:23	VR2W-105217	A69-1601-6496	1
2012-09-14 02:30:33	2012-09-14 12:30:33	VR2W-105217	A69-1601-6496	1
2012-09-14 02:34:43	2012-09-14 12:34:43	VR2W-105217	A69-1601-6496	1
2012-09-14 02:38:10	2012-09-14 12:38:10	VR2W-105217	A69-1601-6496	1
2012-09-14 02:56:04	2012-09-14 12:56:04	VR2W-105217	A69-1601-6496	1
2012-09-14 02:59:48	2012-09-14 12:59:48	VR2W-105217	A69-1601-6496	1
2012-09-14 03:11:38	2012-09-14 13:11:38	VR2W-105217	A69-1601-6496	1
2012-09-14 03:20:57	2012-09-14 13:20:57	VR2W-105217	A69-1601-6496	1
2012-09-14 03:25:13	2012-09-14 13:25:13	VR2W-105217	A69-1601-6496	1
2012-09-14 03:28:52	2012-09-14 13:28:52	VR2W-105217	A69-1601-6496	1
2012-09-14 03:29:04	2012-09-14 13:29:04	VR2W-105218	A69-1601-6496	1
2012-09-14 03:32:55	2012-09-14 13:32:55	VR2W-105217	A69-1601-6496	1
2012-09-14 03:42:48	2012-09-14 13:42:48	VR2W-105218	A69-1601-6496	1
2012-09-14 03:43:59	2012-09-14 13:43:59	VR2W-105219	A69-1601-6496	1
2012-09-14 03:51:59	2012-09-14 13:51:59	VR2W-105217	A69-1601-6496	1
2012-09-14 03:56:21	2012-09-14 13:56:21	VR2W-105217	A69-1601-6496	1
2012-09-14 04:00:12	2012-09-14 14:00:12	VR2W-105217	A69-1601-6496	1
2012-09-14 04:04:39	2012-09-14 14:04:39	VR2W-105217	A69-1601-6496	1
2012-09-14 04:13:25	2012-09-14 14:13:25	VR2W-105217	A69-1601-6496	1
2012-09-14 04:18:03	2012-09-14 14:18:03	VR2W-105217	A69-1601-6496	1
2012-09-14 04:18:16	2012-09-14 14:18:16	VR2W-105218	A69-1601-6496	1
2012-09-14 04:22:23	2012-09-14 14:22:23	VR2W-105216	A69-1601-6496	1
2012-09-14 04:22:26	2012-09-14 14:22:26	VR2W-105217	A69-1601-6496	1
2012-09-14 04:30:47	2012-09-14 14:30:47	VR2W-105217	A69-1601-6496	1
2012-09-14 04:38:06	2012-09-14 14:38:06	VR2W-105216	A69-1601-6496	1
2012-09-14 04:38:08	2012-09-14 14:38:08	VR2W-105217	A69-1601-6496	1
2012-09-14 04:38:21	2012-09-14 14:38:21	VR2W-105218	A69-1601-6496	1
2012-09-14 04:41:27	2012-09-14 14:41:27	VR2W-105217	A69-1601-6496	1
2012-09-14 04:48:25	2012-09-14 14:48:25	VR2W-105217	A69-1601-6496	1
2012-09-14 05:01:09	2012-09-14 15:01:09	VR2W-105217	A69-1601-6496	1
2012-09-14 05:04:45	2012-09-14 15:04:45	VR2W-105217	A69-1601-6496	1
2012-09-14 05:08:43	2012-09-14 15:08:43	VR2W-105217	A69-1601-6496	1
2012-09-14 05:13:26	2012-09-14 15:13:26	VR2W-105217	A69-1601-6496	1
2012-09-14 05:17:58	2012-09-14 15:17:58	VR2W-105217	A69-1601-6496	1
2012-09-14 05:22:09	2012-09-14 15:22:09	VR2W-105217	A69-1601-6496	1
2012-09-14 05:22:21	2012-09-14 15:22:21	VR2W-105218	A69-1601-6496	1
2012-09-14 05:29:29	2012-09-14 15:29:29	VR2W-105218	A69-1601-6496	1
2012-09-14 05:33:22	2012-09-14 15:33:22	VR2W-105217	A69-1601-6496	1
2012-09-14 05:40:04	2012-09-14 15:40:04	VR2W-105217	A69-1601-6496	1
2012-09-14 05:43:37	2012-09-14 15:43:37	VR2W-105217	A69-1601-6496	1
2012-09-14 05:43:50	2012-09-14 15:43:50	VR2W-105218	A69-1601-6496	1
2012-09-14 05:52:00	2012-09-14 15:52:00	VR2W-105217	A69-1601-6496	1
2012-09-14 05:59:26	2012-09-14 15:59:26	VR2W-105216	A69-1601-6496	1
2012-09-14 06:06:35	2012-09-14 16:06:35	VR2W-105216	A69-1601-6496	1
2012-09-14 06:06:38	2012-09-14 16:06:38	VR2W-105217	A69-1601-6496	1
2012-09-14 06:10:47	2012-09-14 16:10:47	VR2W-105217	A69-1601-6496	1
2012-09-14 06:17:48	2012-09-14 16:17:48	VR2W-105217	A69-1601-6496	1
2012-09-14 06:21:46	2012-09-14 16:21:46	VR2W-105217	A69-1601-6496	1
2012-09-14 06:26:27	2012-09-14 16:26:27	VR2W-105217	A69-1601-6496	1
2012-09-14 06:30:57	2012-09-14 16:30:57	VR2W-105217	A69-1601-6496	1
2012-09-14 06:41:35	2012-09-14 16:41:35	VR2W-105216	A69-1601-6496	1
2012-09-14 06:44:59	2012-09-14 16:44:59	VR2W-105216	A69-1601-6496	1
2012-09-14 06:45:02	2012-09-14 16:45:02	VR2W-105217	A69-1601-6496	1
2012-09-14 06:48:36	2012-09-14 16:48:36	VR2W-105217	A69-1601-6496	1
2012-09-14 06:52:31	2012-09-14 16:52:31	VR2W-105217	A69-1601-6496	1
2012-09-14 06:57:08	2012-09-14 16:57:08	VR2W-105217	A69-1601-6496	1
2012-09-14 07:01:27	2012-09-14 17:01:27	VR2W-105217	A69-1601-6496	1
2012-09-14 07:05:10	2012-09-14 17:05:10	VR2W-105217	A69-1601-6496	1
2012-09-14 07:09:24	2012-09-14 17:09:24	VR2W-105217	A69-1601-6496	1
2012-09-14 07:12:57	2012-09-14 17:12:57	VR2W-105217	A69-1601-6496	1
2012-09-14 07:28:51	2012-09-14 17:28:51	VR2W-105217	A69-1601-6496	1
2012-09-14 07:40:36	2012-09-14 17:40:36	VR2W-105217	A69-1601-6496	1
2012-09-14 07:53:23	2012-09-14 17:53:23	VR2W-105217	A69-1601-6496	1
2012-09-14 07:53:36	2012-09-14 17:53:36	VR2W-105218	A69-1601-6496	1
2012-09-14 07:57:03	2012-09-14 17:57:03	VR2W-105217	A69-1601-6496	1
2012-09-14 08:07:50	2012-09-14 18:07:50	VR2W-105217	A69-1601-6496	1
2012-09-14 08:11:22	2012-09-14 18:11:22	VR2W-105217	A69-1601-6496	1
2012-09-14 08:19:39	2012-09-14 18:19:39	VR2W-105217	A69-1601-6496	1
2012-09-14 08:41:01	2012-09-14 18:41:01	VR2W-105217	A69-1601-6496	0
2012-09-14 10:13:00	2012-09-14 20:13:00	VR2W-105218	A69-1601-6496	0
2012-09-14 10:20:02	2012-09-14 20:20:02	VR2W-105218	A69-1601-6496	0
2012-09-14 10:24:03	2012-09-14 20:24:03	VR2W-105218	A69-1601-6496	0
2012-09-14 19:35:08	2012-09-15 05:35:08	VR2W-105217	A69-1601-6496	0
2012-09-14 19:38:30	2012-09-15 05:38:30	VR2W-105217	A69-1601-6496	0
2012-09-14 20:13:51	2012-09-15 06:13:51	VR2W-105217	A69-1601-6496	0
2012-09-14 20:18:37	2012-09-15 06:18:37	VR2W-105217	A69-1601-6496	0
2012-09-14 20:36:03	2012-09-15 06:36:03	VR2W-105217	A69-1601-6496	1
2012-09-14 20:36:16	2012-09-15 06:36:16	VR2W-105218	A69-1601-6496	1
2012-09-14 20:37:27	2012-09-15 06:37:27	VR2W-105219	A69-1601-6496	1
2012-09-14 20:47:15	2012-09-15 06:47:15	VR2W-105217	A69-1601-6496	1
2012-09-14 20:56:00	2012-09-15 06:56:00	VR2W-105217	A69-1601-6496	1
2012-09-14 21:04:56	2012-09-15 07:04:56	VR2W-105217	A69-1601-6496	1
2012-09-14 21:30:44	2012-09-15 07:30:44	VR2W-105217	A69-1601-6496	1
2012-09-14 21:34:21	2012-09-15 07:34:21	VR2W-105217	A69-1601-6496	1
2012-09-14 21:38:33	2012-09-15 07:38:33	VR2W-105218	A69-1601-6496	1
2012-09-14 21:43:17	2012-09-15 07:43:17	VR2W-105218	A69-1601-6496	1
2012-09-14 21:47:40	2012-09-15 07:47:40	VR2W-105217	A69-1601-6496	1
2012-09-14 21:55:50	2012-09-15 07:55:50	VR2W-105218	A69-1601-6496	1
2012-09-14 21:59:43	2012-09-15 07:59:43	VR2W-105217	A69-1601-6496	1
2012-09-14 21:59:56	2012-09-15 07:59:56	VR2W-105218	A69-1601-6496	1
2012-09-14 22:09:58	2012-09-15 08:09:58	VR2W-105217	A69-1601-6496	1
2012-09-14 22:22:21	2012-09-15 08:22:21	VR2W-105216	A69-1601-6496	1
2012-09-14 22:43:22	2012-09-15 08:43:22	VR2W-105217	A69-1601-6496	1
2012-09-14 22:48:13	2012-09-15 08:48:13	VR2W-105217	A69-1601-6496	1
2012-09-14 23:29:29	2012-09-15 09:29:29	VR2W-105217	A69-1601-6496	1
2012-09-14 23:37:34	2012-09-15 09:37:34	VR2W-105217	A69-1601-6496	1
2012-09-14 23:41:18	2012-09-15 09:41:18	VR2W-105217	A69-1601-6496	1
2012-09-14 23:41:31	2012-09-15 09:41:31	VR2W-105218	A69-1601-6496	1
2012-09-14 23:49:05	2012-09-15 09:49:05	VR2W-105216	A69-1601-6496	1
2012-09-14 23:57:38	2012-09-15 09:57:38	VR2W-105217	A69-1601-6496	1
2012-09-15 00:13:28	2012-09-15 10:13:28	VR2W-105217	A69-1601-6496	1
2012-09-15 00:21:55	2012-09-15 10:21:55	VR2W-105217	A69-1601-6496	1
2012-09-15 00:33:22	2012-09-15 10:33:22	VR2W-105217	A69-1601-6496	1
2012-09-15 00:45:37	2012-09-15 10:45:37	VR2W-105217	A69-1601-6496	1
2012-09-15 00:49:09	2012-09-15 10:49:09	VR2W-105217	A69-1601-6496	1
2012-09-15 01:11:07	2012-09-15 11:11:07	VR2W-105217	A69-1601-6496	1
2012-09-15 01:15:47	2012-09-15 11:15:47	VR2W-105217	A69-1601-6496	1
2012-09-15 01:24:11	2012-09-15 11:24:11	VR2W-105217	A69-1601-6496	1
2012-09-15 01:37:29	2012-09-15 11:37:29	VR2W-105216	A69-1601-6496	1
2012-09-15 01:37:31	2012-09-15 11:37:31	VR2W-105217	A69-1601-6496	1
2012-09-15 01:40:52	2012-09-15 11:40:52	VR2W-105217	A69-1601-6496	1
2012-09-15 01:59:10	2012-09-15 11:59:10	VR2W-105217	A69-1601-6496	1
2012-09-15 02:03:07	2012-09-15 12:03:07	VR2W-105217	A69-1601-6496	1
2012-09-15 02:07:47	2012-09-15 12:07:47	VR2W-105217	A69-1601-6496	1
2012-09-15 02:12:14	2012-09-15 12:12:14	VR2W-105217	A69-1601-6496	1
2012-09-15 02:20:58	2012-09-15 12:20:58	VR2W-105217	A69-1601-6496	1
2012-09-15 02:21:11	2012-09-15 12:21:11	VR2W-105218	A69-1601-6496	1
2012-09-15 02:25:33	2012-09-15 12:25:33	VR2W-105217	A69-1601-6496	1
2012-09-15 02:29:50	2012-09-15 12:29:50	VR2W-105217	A69-1601-6496	1
2012-09-15 02:33:28	2012-09-15 12:33:28	VR2W-105216	A69-1601-6496	1
2012-09-15 02:33:30	2012-09-15 12:33:30	VR2W-105217	A69-1601-6496	1
2012-09-15 03:01:53	2012-09-15 13:01:53	VR2W-105218	A69-1601-6496	1
2012-09-15 03:06:21	2012-09-15 13:06:21	VR2W-105217	A69-1601-6496	1
2012-09-15 03:10:48	2012-09-15 13:10:48	VR2W-105217	A69-1601-6496	1
2012-09-15 03:33:01	2012-09-15 13:33:01	VR2W-105217	A69-1601-6496	1
2012-09-15 03:36:26	2012-09-15 13:36:26	VR2W-105217	A69-1601-6496	1
2012-09-15 03:57:26	2012-09-15 13:57:26	VR2W-105217	A69-1601-6496	1
2012-09-15 04:00:52	2012-09-15 14:00:52	VR2W-105217	A69-1601-6496	1
2012-09-15 04:04:31	2012-09-15 14:04:31	VR2W-105217	A69-1601-6496	1
2012-09-15 04:08:36	2012-09-15 14:08:36	VR2W-105217	A69-1601-6496	1
2012-09-15 04:21:53	2012-09-15 14:21:53	VR2W-105217	A69-1601-6496	1
2012-09-15 04:25:30	2012-09-15 14:25:30	VR2W-105217	A69-1601-6496	1
2012-09-15 04:29:31	2012-09-15 14:29:31	VR2W-105217	A69-1601-6496	1
2012-09-15 04:38:55	2012-09-15 14:38:55	VR2W-105216	A69-1601-6496	1
2012-09-15 04:38:57	2012-09-15 14:38:57	VR2W-105217	A69-1601-6496	1
2012-09-15 04:43:23	2012-09-15 14:43:23	VR2W-105217	A69-1601-6496	1
2012-09-15 04:56:34	2012-09-15 14:56:34	VR2W-105217	A69-1601-6496	1
2012-09-15 05:00:41	2012-09-15 15:00:41	VR2W-105217	A69-1601-6496	1
2012-09-15 05:04:02	2012-09-15 15:04:02	VR2W-105217	A69-1601-6496	1
2012-09-15 05:07:31	2012-09-15 15:07:31	VR2W-105217	A69-1601-6496	1
2012-09-15 05:11:13	2012-09-15 15:11:13	VR2W-105217	A69-1601-6496	1
2012-09-15 05:26:33	2012-09-15 15:26:33	VR2W-105217	A69-1601-6496	1
2012-09-15 05:39:33	2012-09-15 15:39:33	VR2W-105217	A69-1601-6496	1
2012-09-15 05:42:50	2012-09-15 15:42:50	VR2W-105216	A69-1601-6496	1
2012-09-15 05:42:52	2012-09-15 15:42:52	VR2W-105217	A69-1601-6496	1
2012-09-15 05:46:17	2012-09-15 15:46:17	VR2W-105217	A69-1601-6496	1
2012-09-15 05:49:52	2012-09-15 15:49:52	VR2W-105217	A69-1601-6496	1
2012-09-15 05:53:49	2012-09-15 15:53:49	VR2W-105217	A69-1601-6496	1
2012-09-15 05:58:30	2012-09-15 15:58:30	VR2W-105217	A69-1601-6496	1
2012-09-15 06:11:51	2012-09-15 16:11:51	VR2W-105217	A69-1601-6496	1
2012-09-15 06:25:44	2012-09-15 16:25:44	VR2W-105217	A69-1601-6496	1
2012-09-15 06:29:44	2012-09-15 16:29:44	VR2W-105217	A69-1601-6496	1
2012-09-15 06:34:29	2012-09-15 16:34:29	VR2W-105217	A69-1601-6496	1
2012-09-15 06:51:15	2012-09-15 16:51:15	VR2W-105217	A69-1601-6496	1
2012-09-15 06:58:21	2012-09-15 16:58:21	VR2W-105217	A69-1601-6496	1
2012-09-15 07:02:26	2012-09-15 17:02:26	VR2W-105217	A69-1601-6496	1
2012-09-15 07:05:42	2012-09-15 17:05:42	VR2W-105217	A69-1601-6496	1
2012-09-15 07:19:26	2012-09-15 17:19:26	VR2W-105217	A69-1601-6496	1
2012-09-15 07:23:33	2012-09-15 17:23:33	VR2W-105217	A69-1601-6496	1
2012-09-15 07:30:15	2012-09-15 17:30:15	VR2W-105217	A69-1601-6496	1
2012-09-15 07:33:48	2012-09-15 17:33:48	VR2W-105217	A69-1601-6496	1
2012-09-15 07:42:08	2012-09-15 17:42:08	VR2W-105217	A69-1601-6496	1
2012-09-15 07:46:10	2012-09-15 17:46:10	VR2W-105216	A69-1601-6496	1
2012-09-15 07:46:13	2012-09-15 17:46:13	VR2W-105217	A69-1601-6496	1
2012-09-15 07:49:28	2012-09-15 17:49:28	VR2W-105217	A69-1601-6496	1
2012-09-15 07:52:57	2012-09-15 17:52:57	VR2W-105218	A69-1601-6496	1
2012-09-15 08:02:58	2012-09-15 18:02:58	VR2W-105217	A69-1601-6496	1
2012-09-15 08:11:16	2012-09-15 18:11:16	VR2W-105217	A69-1601-6496	1
2012-09-15 08:15:30	2012-09-15 18:15:30	VR2W-105218	A69-1601-6496	1
2012-09-15 08:33:31	2012-09-15 18:33:31	VR2W-105217	A69-1601-6496	0
2012-09-15 08:45:02	2012-09-15 18:45:02	VR2W-105218	A69-1601-6496	0
2012-09-15 19:30:52	2012-09-16 05:30:52	VR2W-105217	A69-1601-6496	0
2012-09-15 19:59:01	2012-09-16 05:59:01	VR2W-105217	A69-1601-6496	0
2012-09-15 20:12:13	2012-09-16 06:12:13	VR2W-105218	A69-1601-6496	0
2012-09-15 20:21:01	2012-09-16 06:21:01	VR2W-105217	A69-1601-6496	0
2012-09-15 20:24:51	2012-09-16 06:24:51	VR2W-105217	A69-1601-6496	0
2012-09-15 20:29:19	2012-09-16 06:29:19	VR2W-105217	A69-1601-6496	0
2012-09-15 20:33:21	2012-09-16 06:33:21	VR2W-105217	A69-1601-6496	1
2012-09-15 20:38:11	2012-09-16 06:38:11	VR2W-105217	A69-1601-6496	1
2012-09-15 20:42:56	2012-09-16 06:42:56	VR2W-105217	A69-1601-6496	1
2012-09-15 20:47:34	2012-09-16 06:47:34	VR2W-105217	A69-1601-6496	1
2012-09-15 20:47:47	2012-09-16 06:47:47	VR2W-105218	A69-1601-6496	1
2012-09-15 21:22:50	2012-09-16 07:22:50	VR2W-105218	A69-1601-6496	1
2012-09-15 21:43:11	2012-09-16 07:43:11	VR2W-105217	A69-1601-6496	1
2012-09-15 21:47:51	2012-09-16 07:47:51	VR2W-105217	A69-1601-6496	1
2012-09-15 21:48:03	2012-09-16 07:48:03	VR2W-105218	A69-1601-6496	1
2012-09-15 21:56:13	2012-09-16 07:56:13	VR2W-105216	A69-1601-6496	1
2012-09-15 21:56:16	2012-09-16 07:56:16	VR2W-105217	A69-1601-6496	1
2012-09-15 22:01:00	2012-09-16 08:01:00	VR2W-105217	A69-1601-6496	1
2012-09-15 22:21:52	2012-09-16 08:21:52	VR2W-105217	A69-1601-6496	1
2012-09-15 22:22:05	2012-09-16 08:22:05	VR2W-105218	A69-1601-6496	1
2012-09-15 22:47:40	2012-09-16 08:47:40	VR2W-105217	A69-1601-6496	1
2012-09-15 23:02:32	2012-09-16 09:02:32	VR2W-105217	A69-1601-6496	1
2012-09-15 23:06:56	2012-09-16 09:06:56	VR2W-105217	A69-1601-6496	1
2012-09-15 23:23:22	2012-09-16 09:23:22	VR2W-105217	A69-1601-6496	1
2012-09-15 23:41:06	2012-09-16 09:41:06	VR2W-105217	A69-1601-6496	1
2012-09-15 23:45:06	2012-09-16 09:45:06	VR2W-105217	A69-1601-6496	1
2012-09-15 23:58:56	2012-09-16 09:58:56	VR2W-105217	A69-1601-6496	1
2012-09-16 00:02:51	2012-09-16 10:02:51	VR2W-105217	A69-1601-6496	1
2012-09-16 00:11:46	2012-09-16 10:11:46	VR2W-105217	A69-1601-6496	1
2012-09-16 00:15:30	2012-09-16 10:15:30	VR2W-105217	A69-1601-6496	1
2012-09-16 00:15:43	2012-09-16 10:15:43	VR2W-105218	A69-1601-6496	1
2012-09-16 00:36:11	2012-09-16 10:36:11	VR2W-105217	A69-1601-6496	1
2012-09-16 00:47:53	2012-09-16 10:47:53	VR2W-105217	A69-1601-6496	1
2012-09-16 01:11:00	2012-09-16 11:11:00	VR2W-105217	A69-1601-6496	1
2012-09-16 01:15:30	2012-09-16 11:15:30	VR2W-105217	A69-1601-6496	1
2012-09-16 01:19:36	2012-09-16 11:19:36	VR2W-105217	A69-1601-6496	1
2012-09-16 01:33:36	2012-09-16 11:33:36	VR2W-105217	A69-1601-6496	1
2012-09-16 01:37:57	2012-09-16 11:37:57	VR2W-105216	A69-1601-6496	1
2012-09-16 01:37:59	2012-09-16 11:37:59	VR2W-105217	A69-1601-6496	1
2012-09-16 01:50:21	2012-09-16 11:50:21	VR2W-105216	A69-1601-6496	1
2012-09-16 01:50:23	2012-09-16 11:50:23	VR2W-105217	A69-1601-6496	1
2012-09-16 01:53:38	2012-09-16 11:53:38	VR2W-105217	A69-1601-6496	1
2012-09-16 02:03:27	2012-09-16 12:03:27	VR2W-105217	A69-1601-6496	1
2012-09-16 02:10:19	2012-09-16 12:10:19	VR2W-105217	A69-1601-6496	1
2012-09-16 02:14:06	2012-09-16 12:14:06	VR2W-105217	A69-1601-6496	1
2012-09-16 02:18:26	2012-09-16 12:18:26	VR2W-105217	A69-1601-6496	1
2012-09-16 02:30:20	2012-09-16 12:30:20	VR2W-105218	A69-1601-6496	1
2012-09-16 02:37:25	2012-09-16 12:37:25	VR2W-105217	A69-1601-6496	1
2012-09-16 02:40:39	2012-09-16 12:40:39	VR2W-105217	A69-1601-6496	1
2012-09-16 02:43:54	2012-09-16 12:43:54	VR2W-105217	A69-1601-6496	1
2012-09-16 02:50:40	2012-09-16 12:50:40	VR2W-105218	A69-1601-6496	1
2012-09-16 02:51:51	2012-09-16 12:51:51	VR2W-105219	A69-1601-6496	1
2012-09-16 03:08:57	2012-09-16 13:08:57	VR2W-105217	A69-1601-6496	1
2012-09-16 03:13:12	2012-09-16 13:13:12	VR2W-105218	A69-1601-6496	1
2012-09-16 03:22:36	2012-09-16 13:22:36	VR2W-105217	A69-1601-6496	1
2012-09-16 03:31:43	2012-09-16 13:31:43	VR2W-105217	A69-1601-6496	1
2012-09-16 03:31:56	2012-09-16 13:31:56	VR2W-105218	A69-1601-6496	1
2012-09-16 03:45:04	2012-09-16 13:45:04	VR2W-105216	A69-1601-6496	1
2012-09-16 03:45:06	2012-09-16 13:45:06	VR2W-105217	A69-1601-6496	1
2012-09-16 03:53:33	2012-09-16 13:53:33	VR2W-105218	A69-1601-6496	1
2012-09-16 04:06:42	2012-09-16 14:06:42	VR2W-105217	A69-1601-6496	1
2012-09-16 04:11:32	2012-09-16 14:11:32	VR2W-105217	A69-1601-6496	1
2012-09-16 04:16:17	2012-09-16 14:16:17	VR2W-105217	A69-1601-6496	1
2012-09-16 04:20:54	2012-09-16 14:20:54	VR2W-105217	A69-1601-6496	1
2012-09-16 04:25:15	2012-09-16 14:25:15	VR2W-105217	A69-1601-6496	1
2012-09-16 04:33:24	2012-09-16 14:33:24	VR2W-105217	A69-1601-6496	1
2012-09-16 04:37:13	2012-09-16 14:37:13	VR2W-105217	A69-1601-6496	1
2012-09-16 04:37:26	2012-09-16 14:37:26	VR2W-105218	A69-1601-6496	1
2012-09-16 04:45:31	2012-09-16 14:45:31	VR2W-105217	A69-1601-6496	1
2012-09-16 04:50:06	2012-09-16 14:50:06	VR2W-105217	A69-1601-6496	1
2012-09-16 05:06:54	2012-09-16 15:06:54	VR2W-105217	A69-1601-6496	1
2012-09-16 05:11:40	2012-09-16 15:11:40	VR2W-105216	A69-1601-6496	1
2012-09-16 05:11:42	2012-09-16 15:11:42	VR2W-105217	A69-1601-6496	1
2012-09-16 05:16:23	2012-09-16 15:16:23	VR2W-105216	A69-1601-6496	1
2012-09-16 05:16:25	2012-09-16 15:16:25	VR2W-105217	A69-1601-6496	1
2012-09-16 05:25:07	2012-09-16 15:25:07	VR2W-105217	A69-1601-6496	1
2012-09-16 05:25:20	2012-09-16 15:25:20	VR2W-105218	A69-1601-6496	1
2012-09-16 05:32:11	2012-09-16 15:32:11	VR2W-105216	A69-1601-6496	1
2012-09-16 05:36:17	2012-09-16 15:36:17	VR2W-105217	A69-1601-6496	1
2012-09-16 05:49:30	2012-09-16 15:49:30	VR2W-105217	A69-1601-6496	1
2012-09-16 05:53:02	2012-09-16 15:53:02	VR2W-105217	A69-1601-6496	1
2012-09-16 05:56:52	2012-09-16 15:56:52	VR2W-105217	A69-1601-6496	1
2012-09-16 06:01:19	2012-09-16 16:01:19	VR2W-105217	A69-1601-6496	1
2012-09-16 06:05:32	2012-09-16 16:05:32	VR2W-105218	A69-1601-6496	1
2012-09-16 06:14:45	2012-09-16 16:14:45	VR2W-105217	A69-1601-6496	1
2012-09-16 06:19:11	2012-09-16 16:19:11	VR2W-105217	A69-1601-6496	1
2012-09-16 06:32:14	2012-09-16 16:32:14	VR2W-105217	A69-1601-6496	1
2012-09-16 06:40:57	2012-09-16 16:40:57	VR2W-105217	A69-1601-6496	1
2012-09-16 07:01:43	2012-09-16 17:01:43	VR2W-105217	A69-1601-6496	1
2012-09-16 07:09:22	2012-09-16 17:09:22	VR2W-105217	A69-1601-6496	1
2012-09-16 07:13:05	2012-09-16 17:13:05	VR2W-105217	A69-1601-6496	1
2012-09-16 07:20:43	2012-09-16 17:20:43	VR2W-105217	A69-1601-6496	1
2012-09-16 07:24:21	2012-09-16 17:24:21	VR2W-105216	A69-1601-6496	1
2012-09-16 07:24:23	2012-09-16 17:24:23	VR2W-105217	A69-1601-6496	1
2012-09-16 07:28:31	2012-09-16 17:28:31	VR2W-105217	A69-1601-6496	1
2012-09-16 07:31:52	2012-09-16 17:31:52	VR2W-105217	A69-1601-6496	1
2012-09-16 07:35:20	2012-09-16 17:35:20	VR2W-105217	A69-1601-6496	1
2012-09-16 07:46:41	2012-09-16 17:46:41	VR2W-105217	A69-1601-6496	1
2012-09-16 07:54:31	2012-09-16 17:54:31	VR2W-105217	A69-1601-6496	1
2012-09-16 07:57:54	2012-09-16 17:57:54	VR2W-105217	A69-1601-6496	1
2012-09-16 08:01:25	2012-09-16 18:01:25	VR2W-105216	A69-1601-6496	1
2012-09-16 08:01:27	2012-09-16 18:01:27	VR2W-105217	A69-1601-6496	1
2012-09-16 08:09:49	2012-09-16 18:09:49	VR2W-105217	A69-1601-6496	1
2012-09-16 08:17:12	2012-09-16 18:17:12	VR2W-105217	A69-1601-6496	1
2012-09-16 08:20:35	2012-09-16 18:20:35	VR2W-105217	A69-1601-6496	1
2012-09-16 08:24:06	2012-09-16 18:24:06	VR2W-105217	A69-1601-6496	1
2012-09-16 08:27:51	2012-09-16 18:27:51	VR2W-105216	A69-1601-6496	1
2012-09-16 08:27:53	2012-09-16 18:27:53	VR2W-105217	A69-1601-6496	1
2012-09-16 08:40:26	2012-09-16 18:40:26	VR2W-105216	A69-1601-6496	0
2012-09-16 08:40:28	2012-09-16 18:40:28	VR2W-105217	A69-1601-6496	0
2012-09-16 19:43:34	2012-09-17 05:43:34	VR2W-105217	A69-1601-6496	0
2012-09-16 19:50:54	2012-09-17 05:50:54	VR2W-105217	A69-1601-6496	0
2012-09-16 20:15:36	2012-09-17 06:15:36	VR2W-105217	A69-1601-6496	0
2012-09-16 20:19:18	2012-09-17 06:19:18	VR2W-105217	A69-1601-6496	0
2012-09-16 20:23:28	2012-09-17 06:23:28	VR2W-105217	A69-1601-6496	0
2012-09-16 20:30:30	2012-09-17 06:30:30	VR2W-105217	A69-1601-6496	1
2012-09-16 20:43:52	2012-09-17 06:43:52	VR2W-105216	A69-1601-6496	1
2012-09-16 20:43:55	2012-09-17 06:43:55	VR2W-105217	A69-1601-6496	1
2012-09-16 20:48:18	2012-09-17 06:48:18	VR2W-105217	A69-1601-6496	1
2012-09-16 21:00:49	2012-09-17 07:00:49	VR2W-105217	A69-1601-6496	1
2012-09-16 21:01:02	2012-09-17 07:01:02	VR2W-105218	A69-1601-6496	1
2012-09-16 21:11:33	2012-09-17 07:11:33	VR2W-105217	A69-1601-6496	1
2012-09-16 21:15:58	2012-09-17 07:15:58	VR2W-105217	A69-1601-6496	1
2012-09-16 21:16:11	2012-09-17 07:16:11	VR2W-105218	A69-1601-6496	1
2012-09-16 21:24:37	2012-09-17 07:24:37	VR2W-105217	A69-1601-6496	1
2012-09-16 21:29:05	2012-09-17 07:29:05	VR2W-105217	A69-1601-6496	1
2012-09-16 21:47:33	2012-09-17 07:47:33	VR2W-105217	A69-1601-6496	1
2012-09-16 21:52:09	2012-09-17 07:52:09	VR2W-105217	A69-1601-6496	1
2012-09-16 22:00:07	2012-09-17 08:00:07	VR2W-105217	A69-1601-6496	1
2012-09-16 22:00:20	2012-09-17 08:00:20	VR2W-105218	A69-1601-6496	1
2012-09-16 22:04:13	2012-09-17 08:04:13	VR2W-105216	A69-1601-6496	1
2012-09-16 22:04:15	2012-09-17 08:04:15	VR2W-105217	A69-1601-6496	1
2012-09-16 22:11:10	2012-09-17 08:11:10	VR2W-105217	A69-1601-6496	1
2012-09-16 22:28:04	2012-09-17 08:28:04	VR2W-105216	A69-1601-6496	1
2012-09-16 22:32:51	2012-09-17 08:32:51	VR2W-105218	A69-1601-6496	1
2012-09-16 22:36:48	2012-09-17 08:36:48	VR2W-105217	A69-1601-6496	1
2012-09-16 23:22:31	2012-09-17 09:22:31	VR2W-105217	A69-1601-6496	1
2012-09-16 23:35:01	2012-09-17 09:35:01	VR2W-105217	A69-1601-6496	1
2012-09-16 23:39:46	2012-09-17 09:39:46	VR2W-105217	A69-1601-6496	1
2012-09-16 23:48:44	2012-09-17 09:48:44	VR2W-105217	A69-1601-6496	1
2012-09-16 23:52:31	2012-09-17 09:52:31	VR2W-105217	A69-1601-6496	1
2012-09-17 00:00:54	2012-09-17 10:00:54	VR2W-105218	A69-1601-6496	1
2012-09-17 00:05:18	2012-09-17 10:05:18	VR2W-105218	A69-1601-6496	1
2012-09-17 00:13:30	2012-09-17 10:13:30	VR2W-105217	A69-1601-6496	1
2012-09-17 00:29:12	2012-09-17 10:29:12	VR2W-105217	A69-1601-6496	1
2012-09-17 00:32:50	2012-09-17 10:32:50	VR2W-105217	A69-1601-6496	1
2012-09-17 00:36:53	2012-09-17 10:36:53	VR2W-105217	A69-1601-6496	1
2012-09-17 00:41:45	2012-09-17 10:41:45	VR2W-105217	A69-1601-6496	1
2012-09-17 00:46:35	2012-09-17 10:46:35	VR2W-105217	A69-1601-6496	1
2012-09-17 00:56:13	2012-09-17 10:56:13	VR2W-105218	A69-1601-6496	1
2012-09-17 01:00:21	2012-09-17 11:00:21	VR2W-105216	A69-1601-6496	1
2012-09-17 01:08:52	2012-09-17 11:08:52	VR2W-105217	A69-1601-6496	1
2012-09-17 01:20:42	2012-09-17 11:20:42	VR2W-105217	A69-1601-6496	1
2012-09-17 01:25:23	2012-09-17 11:25:23	VR2W-105216	A69-1601-6496	1
2012-09-17 01:41:25	2012-09-17 11:41:25	VR2W-105217	A69-1601-6496	1
2012-09-17 01:53:25	2012-09-17 11:53:25	VR2W-105217	A69-1601-6496	1
2012-09-17 01:53:38	2012-09-17 11:53:38	VR2W-105218	A69-1601-6496	1
2012-09-17 02:03:13	2012-09-17 12:03:13	VR2W-105217	A69-1601-6496	1
2012-09-17 02:21:23	2012-09-17 12:21:23	VR2W-105218	A69-1601-6496	1
2012-09-17 02:24:39	2012-09-17 12:24:39	VR2W-105217	A69-1601-6496	1
2012-09-17 02:32:34	2012-09-17 12:32:34	VR2W-105217	A69-1601-6496	1
2012-09-17 02:52:13	2012-09-17 12:52:13	VR2W-105217	A69-1601-6496	1
2012-09-17 02:55:53	2012-09-17 12:55:53	VR2W-105217	A69-1601-6496	1
2012-09-17 02:59:59	2012-09-17 12:59:59	VR2W-105217	A69-1601-6496	1
2012-09-17 03:03:16	2012-09-17 13:03:16	VR2W-105216	A69-1601-6496	1
2012-09-17 03:03:18	2012-09-17 13:03:18	VR2W-105217	A69-1601-6496	1
2012-09-17 03:06:41	2012-09-17 13:06:41	VR2W-105216	A69-1601-6496	1
2012-09-17 03:06:43	2012-09-17 13:06:43	VR2W-105217	A69-1601-6496	1
2012-09-17 03:10:18	2012-09-17 13:10:18	VR2W-105217	A69-1601-6496	1
2012-09-17 03:18:55	2012-09-17 13:18:55	VR2W-105217	A69-1601-6496	1
2012-09-17 03:23:34	2012-09-17 13:23:34	VR2W-105218	A69-1601-6496	1
2012-09-17 03:27:33	2012-09-17 13:27:33	VR2W-105218	A69-1601-6496	1
2012-09-17 03:32:01	2012-09-17 13:32:01	VR2W-105216	A69-1601-6496	1
2012-09-17 03:40:50	2012-09-17 13:40:50	VR2W-105217	A69-1601-6496	1
2012-09-17 03:44:22	2012-09-17 13:44:22	VR2W-105217	A69-1601-6496	1
2012-09-17 03:48:13	2012-09-17 13:48:13	VR2W-105217	A69-1601-6496	1
2012-09-17 03:52:40	2012-09-17 13:52:40	VR2W-105217	A69-1601-6496	1
2012-09-17 04:01:29	2012-09-17 14:01:29	VR2W-105217	A69-1601-6496	1
2012-09-17 04:32:46	2012-09-17 14:32:46	VR2W-105217	A69-1601-6496	1
2012-09-17 04:36:13	2012-09-17 14:36:13	VR2W-105217	A69-1601-6496	1
2012-09-17 04:39:55	2012-09-17 14:39:55	VR2W-105217	A69-1601-6496	1
2012-09-17 04:44:03	2012-09-17 14:44:03	VR2W-105217	A69-1601-6496	1
2012-09-17 04:54:51	2012-09-17 14:54:51	VR2W-105217	A69-1601-6496	1
2012-09-17 04:59:21	2012-09-17 14:59:21	VR2W-105217	A69-1601-6496	1
2012-09-17 05:06:43	2012-09-17 15:06:43	VR2W-105217	A69-1601-6496	1
2012-09-17 05:10:02	2012-09-17 15:10:02	VR2W-105217	A69-1601-6496	1
2012-09-17 05:13:27	2012-09-17 15:13:27	VR2W-105217	A69-1601-6496	1
2012-09-17 05:17:03	2012-09-17 15:17:03	VR2W-105217	A69-1601-6496	1
2012-09-17 05:25:43	2012-09-17 15:25:43	VR2W-105217	A69-1601-6496	1
2012-09-17 05:34:19	2012-09-17 15:34:19	VR2W-105217	A69-1601-6496	1
2012-09-17 05:37:38	2012-09-17 15:37:38	VR2W-105217	A69-1601-6496	1
2012-09-17 05:41:03	2012-09-17 15:41:03	VR2W-105217	A69-1601-6496	1
2012-09-17 05:44:38	2012-09-17 15:44:38	VR2W-105217	A69-1601-6496	1
2012-09-17 05:57:44	2012-09-17 15:57:44	VR2W-105217	A69-1601-6496	1
2012-09-17 06:01:46	2012-09-17 16:01:46	VR2W-105217	A69-1601-6496	1
2012-09-17 06:01:59	2012-09-17 16:01:59	VR2W-105218	A69-1601-6496	1
2012-09-17 06:06:37	2012-09-17 16:06:37	VR2W-105217	A69-1601-6496	1
2012-09-17 06:24:36	2012-09-17 16:24:36	VR2W-105217	A69-1601-6496	1
2012-09-17 06:43:25	2012-09-17 16:43:25	VR2W-105217	A69-1601-6496	1
2012-09-17 07:00:40	2012-09-17 17:00:40	VR2W-105217	A69-1601-6496	1
2012-09-17 07:24:25	2012-09-17 17:24:25	VR2W-105217	A69-1601-6496	1
2012-09-17 07:28:57	2012-09-17 17:28:57	VR2W-105217	A69-1601-6496	1
2012-09-17 07:33:08	2012-09-17 17:33:08	VR2W-105217	A69-1601-6496	1
2012-09-17 07:44:26	2012-09-17 17:44:26	VR2W-105217	A69-1601-6496	1
2012-09-17 08:07:16	2012-09-17 18:07:16	VR2W-105217	A69-1601-6496	1
2012-09-17 08:22:39	2012-09-17 18:22:39	VR2W-105217	A69-1601-6496	1
2012-09-17 19:43:12	2012-09-18 05:43:12	VR2W-105217	A69-1601-6496	0
2012-09-17 19:59:58	2012-09-18 05:59:58	VR2W-105217	A69-1601-6496	0
2012-09-17 20:08:28	2012-09-18 06:08:28	VR2W-105217	A69-1601-6496	0
2012-09-17 20:18:02	2012-09-18 06:18:02	VR2W-105217	A69-1601-6496	0
2012-09-17 20:26:54	2012-09-18 06:26:54	VR2W-105217	A69-1601-6496	0
2012-09-17 20:34:41	2012-09-18 06:34:41	VR2W-105217	A69-1601-6496	1
2012-09-17 20:41:25	2012-09-18 06:41:25	VR2W-105217	A69-1601-6496	1
2012-09-17 20:45:02	2012-09-18 06:45:02	VR2W-105217	A69-1601-6496	1
2012-09-17 20:49:03	2012-09-18 06:49:03	VR2W-105217	A69-1601-6496	1
2012-09-17 20:58:27	2012-09-18 06:58:27	VR2W-105217	A69-1601-6496	1
2012-09-17 21:02:50	2012-09-18 07:02:50	VR2W-105217	A69-1601-6496	1
2012-09-17 21:15:18	2012-09-18 07:15:18	VR2W-105217	A69-1601-6496	1
2012-09-17 21:18:37	2012-09-18 07:18:37	VR2W-105217	A69-1601-6496	1
2012-09-17 21:25:36	2012-09-18 07:25:36	VR2W-105217	A69-1601-6496	1
2012-09-17 21:29:30	2012-09-18 07:29:30	VR2W-105216	A69-1601-6496	1
2012-09-17 21:29:32	2012-09-18 07:29:32	VR2W-105217	A69-1601-6496	1
2012-09-17 21:34:08	2012-09-18 07:34:08	VR2W-105217	A69-1601-6496	1
2012-09-17 21:38:26	2012-09-18 07:38:26	VR2W-105216	A69-1601-6496	1
2012-09-17 21:38:28	2012-09-18 07:38:28	VR2W-105217	A69-1601-6496	1
2012-09-17 21:38:41	2012-09-18 07:38:41	VR2W-105218	A69-1601-6496	1
2012-09-17 21:39:53	2012-09-18 07:39:53	VR2W-105219	A69-1601-6496	1
2012-09-17 21:42:11	2012-09-18 07:42:11	VR2W-105216	A69-1601-6496	1
2012-09-17 21:57:30	2012-09-18 07:57:30	VR2W-105217	A69-1601-6496	1
2012-09-17 22:00:48	2012-09-18 08:00:48	VR2W-105217	A69-1601-6496	1
2012-09-17 22:28:51	2012-09-18 08:28:51	VR2W-105217	A69-1601-6496	1
2012-09-17 22:45:45	2012-09-18 08:45:45	VR2W-105217	A69-1601-6496	1
2012-09-17 23:04:02	2012-09-18 09:04:02	VR2W-105217	A69-1601-6496	1
2012-09-17 23:08:53	2012-09-18 09:08:53	VR2W-105217	A69-1601-6496	1
2012-09-17 23:18:24	2012-09-18 09:18:24	VR2W-105217	A69-1601-6496	1
2012-09-17 23:22:54	2012-09-18 09:22:54	VR2W-105217	A69-1601-6496	1
2012-09-17 23:46:11	2012-09-18 09:46:11	VR2W-105217	A69-1601-6496	1
2012-09-17 23:55:36	2012-09-18 09:55:36	VR2W-105218	A69-1601-6496	1
2012-09-18 00:13:15	2012-09-18 10:13:15	VR2W-105216	A69-1601-6496	1
2012-09-18 00:13:18	2012-09-18 10:13:18	VR2W-105217	A69-1601-6496	1
2012-09-18 00:32:03	2012-09-18 10:32:03	VR2W-105217	A69-1601-6496	1
2012-09-18 00:43:14	2012-09-18 10:43:14	VR2W-105217	A69-1601-6496	1
2012-09-18 00:50:01	2012-09-18 10:50:01	VR2W-105218	A69-1601-6496	1
2012-09-18 00:53:10	2012-09-18 10:53:10	VR2W-105217	A69-1601-6496	1
2012-09-18 00:56:41	2012-09-18 10:56:41	VR2W-105217	A69-1601-6496	1
2012-09-18 01:08:40	2012-09-18 11:08:40	VR2W-105217	A69-1601-6496	1
2012-09-18 01:30:04	2012-09-18 11:30:04	VR2W-105217	A69-1601-6496	1
2012-09-18 01:39:13	2012-09-18 11:39:13	VR2W-105217	A69-1601-6496	1
2012-09-18 01:53:01	2012-09-18 11:53:01	VR2W-105217	A69-1601-6496	1
2012-09-18 02:02:38	2012-09-18 12:02:38	VR2W-105217	A69-1601-6496	1
2012-09-18 02:15:39	2012-09-18 12:15:39	VR2W-105217	A69-1601-6496	1
2012-09-18 02:15:52	2012-09-18 12:15:52	VR2W-105218	A69-1601-6496	1
2012-09-18 02:20:19	2012-09-18 12:20:19	VR2W-105217	A69-1601-6496	1
2012-09-18 02:37:50	2012-09-18 12:37:50	VR2W-105217	A69-1601-6496	1
2012-09-18 02:46:39	2012-09-18 12:46:39	VR2W-105217	A69-1601-6496	1
2012-09-18 02:51:22	2012-09-18 12:51:22	VR2W-105217	A69-1601-6496	1
2012-09-18 02:55:55	2012-09-18 12:55:55	VR2W-105217	A69-1601-6496	1
2012-09-18 03:03:32	2012-09-18 13:03:32	VR2W-105216	A69-1601-6496	1
2012-09-18 03:03:34	2012-09-18 13:03:34	VR2W-105217	A69-1601-6496	1
2012-09-18 03:18:08	2012-09-18 13:18:08	VR2W-105215	A69-1601-6496	1
2012-09-18 03:18:36	2012-09-18 13:18:36	VR2W-105216	A69-1601-6496	1
2012-09-18 03:18:38	2012-09-18 13:18:38	VR2W-105217	A69-1601-6496	1
2012-09-18 03:33:58	2012-09-18 13:33:58	VR2W-105217	A69-1601-6496	1
2012-09-18 03:50:27	2012-09-18 13:50:27	VR2W-105218	A69-1601-6496	1
2012-09-18 03:57:18	2012-09-18 13:57:18	VR2W-105218	A69-1601-6496	1
2012-09-18 04:00:49	2012-09-18 14:00:49	VR2W-105217	A69-1601-6496	1
2012-09-18 04:05:03	2012-09-18 14:05:03	VR2W-105217	A69-1601-6496	1
2012-09-18 04:08:38	2012-09-18 14:08:38	VR2W-105217	A69-1601-6496	1
2012-09-18 04:17:10	2012-09-18 14:17:10	VR2W-105217	A69-1601-6496	1
2012-09-18 04:17:24	2012-09-18 14:17:24	VR2W-105218	A69-1601-6496	1
2012-09-18 04:21:31	2012-09-18 14:21:31	VR2W-105217	A69-1601-6496	1
2012-09-18 04:25:18	2012-09-18 14:25:18	VR2W-105217	A69-1601-6496	1
2012-09-18 04:29:39	2012-09-18 14:29:39	VR2W-105217	A69-1601-6496	1
2012-09-18 04:33:27	2012-09-18 14:33:27	VR2W-105217	A69-1601-6496	1
2012-09-18 04:33:40	2012-09-18 14:33:40	VR2W-105218	A69-1601-6496	1
2012-09-18 04:38:02	2012-09-18 14:38:02	VR2W-105218	A69-1601-6496	1
2012-09-18 04:41:40	2012-09-18 14:41:40	VR2W-105217	A69-1601-6496	1
2012-09-18 04:46:09	2012-09-18 14:46:09	VR2W-105217	A69-1601-6496	1
2012-09-18 04:50:11	2012-09-18 14:50:11	VR2W-105217	A69-1601-6496	1
2012-09-18 04:50:24	2012-09-18 14:50:24	VR2W-105218	A69-1601-6496	1
2012-09-18 04:55:02	2012-09-18 14:55:02	VR2W-105217	A69-1601-6496	1
2012-09-18 04:59:49	2012-09-18 14:59:49	VR2W-105217	A69-1601-6496	1
2012-09-18 05:04:31	2012-09-18 15:04:31	VR2W-105217	A69-1601-6496	1
2012-09-18 05:13:05	2012-09-18 15:13:05	VR2W-105217	A69-1601-6496	1
2012-09-18 05:16:21	2012-09-18 15:16:21	VR2W-105217	A69-1601-6496	1
2012-09-18 05:19:39	2012-09-18 15:19:39	VR2W-105217	A69-1601-6496	1
2012-09-18 05:19:52	2012-09-18 15:19:52	VR2W-105218	A69-1601-6496	1
2012-09-18 05:23:01	2012-09-18 15:23:01	VR2W-105217	A69-1601-6496	1
2012-09-18 05:23:14	2012-09-18 15:23:14	VR2W-105218	A69-1601-6496	1
2012-09-18 05:30:19	2012-09-18 15:30:19	VR2W-105217	A69-1601-6496	1
2012-09-18 05:38:25	2012-09-18 15:38:25	VR2W-105217	A69-1601-6496	1
2012-09-18 05:42:44	2012-09-18 15:42:44	VR2W-105217	A69-1601-6496	1
2012-09-18 05:54:18	2012-09-18 15:54:18	VR2W-105217	A69-1601-6496	1
2012-09-18 05:58:15	2012-09-18 15:58:15	VR2W-105217	A69-1601-6496	1
2012-09-18 05:58:29	2012-09-18 15:58:29	VR2W-105218	A69-1601-6496	1
2012-09-18 06:02:57	2012-09-18 16:02:57	VR2W-105217	A69-1601-6496	1
2012-09-18 06:07:25	2012-09-18 16:07:25	VR2W-105217	A69-1601-6496	1
2012-09-18 06:11:28	2012-09-18 16:11:28	VR2W-105217	A69-1601-6496	1
2012-09-18 06:11:42	2012-09-18 16:11:42	VR2W-105218	A69-1601-6496	1
2012-09-18 06:16:21	2012-09-18 16:16:21	VR2W-105217	A69-1601-6496	1
2012-09-18 06:16:34	2012-09-18 16:16:34	VR2W-105218	A69-1601-6496	1
2012-09-18 06:30:46	2012-09-18 16:30:46	VR2W-105217	A69-1601-6496	1
2012-09-18 06:50:44	2012-09-18 16:50:44	VR2W-105217	A69-1601-6496	1
2012-09-18 06:54:07	2012-09-18 16:54:07	VR2W-105217	A69-1601-6496	1
2012-09-18 06:57:40	2012-09-18 16:57:40	VR2W-105217	A69-1601-6496	1
2012-09-18 07:01:45	2012-09-18 17:01:45	VR2W-105218	A69-1601-6496	1
2012-09-18 07:13:26	2012-09-18 17:13:26	VR2W-105217	A69-1601-6496	1
2012-09-18 07:16:49	2012-09-18 17:16:49	VR2W-105217	A69-1601-6496	1
2012-09-18 07:28:33	2012-09-18 17:28:33	VR2W-105216	A69-1601-6496	1
2012-09-18 07:28:35	2012-09-18 17:28:35	VR2W-105217	A69-1601-6496	1
2012-09-18 07:28:48	2012-09-18 17:28:48	VR2W-105218	A69-1601-6496	1
2012-09-18 07:54:32	2012-09-18 17:54:32	VR2W-105217	A69-1601-6496	1
2012-09-18 08:31:03	2012-09-18 18:31:03	VR2W-105217	A69-1601-6496	0
2012-09-18 19:45:56	2012-09-19 05:45:56	VR2W-105217	A69-1601-6496	0
2012-09-18 19:55:01	2012-09-19 05:55:01	VR2W-105217	A69-1601-6496	0
2012-09-18 20:20:43	2012-09-19 06:20:43	VR2W-105217	A69-1601-6496	0
2012-09-18 20:28:31	2012-09-19 06:28:31	VR2W-105218	A69-1601-6496	0
2012-09-18 20:37:33	2012-09-19 06:37:33	VR2W-105217	A69-1601-6496	1
2012-09-18 20:41:44	2012-09-19 06:41:44	VR2W-105217	A69-1601-6496	1
2012-09-18 20:45:12	2012-09-19 06:45:12	VR2W-105217	A69-1601-6496	1
2012-09-18 20:48:55	2012-09-19 06:48:55	VR2W-105217	A69-1601-6496	1
2012-09-18 20:53:06	2012-09-19 06:53:06	VR2W-105217	A69-1601-6496	1
2012-09-18 20:56:35	2012-09-19 06:56:35	VR2W-105217	A69-1601-6496	1
2012-09-18 21:00:19	2012-09-19 07:00:19	VR2W-105217	A69-1601-6496	1
2012-09-18 21:16:45	2012-09-19 07:16:45	VR2W-105216	A69-1601-6496	1
2012-09-18 21:16:47	2012-09-19 07:16:47	VR2W-105217	A69-1601-6496	1
2012-09-18 21:25:14	2012-09-19 07:25:14	VR2W-105217	A69-1601-6496	1
2012-09-18 21:34:39	2012-09-19 07:34:39	VR2W-105217	A69-1601-6496	1
2012-09-18 21:39:02	2012-09-19 07:39:02	VR2W-105217	A69-1601-6496	1
2012-09-18 21:42:55	2012-09-19 07:42:55	VR2W-105217	A69-1601-6496	1
2012-09-18 22:10:19	2012-09-19 08:10:19	VR2W-105217	A69-1601-6496	1
2012-09-18 22:36:53	2012-09-19 08:36:53	VR2W-105217	A69-1601-6496	1
2012-09-18 22:43:26	2012-09-19 08:43:26	VR2W-105217	A69-1601-6496	1
2012-09-18 22:46:44	2012-09-19 08:46:44	VR2W-105216	A69-1601-6496	1
2012-09-18 22:46:46	2012-09-19 08:46:46	VR2W-105217	A69-1601-6496	1
2012-09-18 22:46:59	2012-09-19 08:46:59	VR2W-105218	A69-1601-6496	1
2012-09-18 23:01:14	2012-09-19 09:01:14	VR2W-105217	A69-1601-6496	1
2012-09-18 23:04:34	2012-09-19 09:04:34	VR2W-105217	A69-1601-6496	1
2012-09-18 23:25:05	2012-09-19 09:25:05	VR2W-105217	A69-1601-6496	1
2012-09-18 23:29:33	2012-09-19 09:29:33	VR2W-105217	A69-1601-6496	1
2012-09-18 23:56:51	2012-09-19 09:56:51	VR2W-105217	A69-1601-6496	1
2012-09-19 00:09:25	2012-09-19 10:09:25	VR2W-105217	A69-1601-6496	1
2012-09-19 00:14:17	2012-09-19 10:14:17	VR2W-105217	A69-1601-6496	1
2012-09-19 00:32:59	2012-09-19 10:32:59	VR2W-105217	A69-1601-6496	1
2012-09-19 00:50:01	2012-09-19 10:50:01	VR2W-105217	A69-1601-6496	1
2012-09-19 00:54:44	2012-09-19 10:54:44	VR2W-105217	A69-1601-6496	1
2012-09-19 01:19:24	2012-09-19 11:19:24	VR2W-105217	A69-1601-6496	1
2012-09-19 01:19:38	2012-09-19 11:19:38	VR2W-105218	A69-1601-6496	1
2012-09-19 01:33:48	2012-09-19 11:33:48	VR2W-105217	A69-1601-6496	1
2012-09-19 01:42:35	2012-09-19 11:42:35	VR2W-105217	A69-1601-6496	1
2012-09-19 01:42:49	2012-09-19 11:42:49	VR2W-105218	A69-1601-6496	1
2012-09-19 01:46:09	2012-09-19 11:46:09	VR2W-105217	A69-1601-6496	1
2012-09-19 01:54:37	2012-09-19 11:54:37	VR2W-105217	A69-1601-6496	1
2012-09-19 02:02:24	2012-09-19 12:02:24	VR2W-105217	A69-1601-6496	1
2012-09-19 02:10:51	2012-09-19 12:10:51	VR2W-105217	A69-1601-6496	1
2012-09-19 02:18:33	2012-09-19 12:18:33	VR2W-105217	A69-1601-6496	1
2012-09-19 02:22:20	2012-09-19 12:22:20	VR2W-105217	A69-1601-6496	1
2012-09-19 02:34:45	2012-09-19 12:34:45	VR2W-105217	A69-1601-6496	1
2012-09-19 02:46:18	2012-09-19 12:46:18	VR2W-105217	A69-1601-6496	1
2012-09-19 03:02:58	2012-09-19 13:02:58	VR2W-105217	A69-1601-6496	1
2012-09-19 03:07:16	2012-09-19 13:07:16	VR2W-105216	A69-1601-6496	1
2012-09-19 03:07:18	2012-09-19 13:07:18	VR2W-105217	A69-1601-6496	1
2012-09-19 03:11:03	2012-09-19 13:11:03	VR2W-105217	A69-1601-6496	1
2012-09-19 03:23:06	2012-09-19 13:23:06	VR2W-105217	A69-1601-6496	1
2012-09-19 03:26:24	2012-09-19 13:26:24	VR2W-105217	A69-1601-6496	1
2012-09-19 03:29:47	2012-09-19 13:29:47	VR2W-105217	A69-1601-6496	1
2012-09-19 03:30:00	2012-09-19 13:30:00	VR2W-105218	A69-1601-6496	1
2012-09-19 03:37:08	2012-09-19 13:37:08	VR2W-105217	A69-1601-6496	1
2012-09-19 03:41:33	2012-09-19 13:41:33	VR2W-105217	A69-1601-6496	1
2012-09-19 03:45:29	2012-09-19 13:45:29	VR2W-105217	A69-1601-6496	1
2012-09-19 03:58:22	2012-09-19 13:58:22	VR2W-105217	A69-1601-6496	1
2012-09-19 04:02:52	2012-09-19 14:02:52	VR2W-105217	A69-1601-6496	1
2012-09-19 04:10:16	2012-09-19 14:10:16	VR2W-105217	A69-1601-6496	1
2012-09-19 04:17:08	2012-09-19 14:17:08	VR2W-105217	A69-1601-6496	1
2012-09-19 04:20:55	2012-09-19 14:20:55	VR2W-105217	A69-1601-6496	1
2012-09-19 04:25:15	2012-09-19 14:25:15	VR2W-105217	A69-1601-6496	1
2012-09-19 04:33:21	2012-09-19 14:33:21	VR2W-105217	A69-1601-6496	1
2012-09-19 04:37:05	2012-09-19 14:37:05	VR2W-105217	A69-1601-6496	1
2012-09-19 04:44:57	2012-09-19 14:44:57	VR2W-105217	A69-1601-6496	1
2012-09-19 04:48:55	2012-09-19 14:48:55	VR2W-105217	A69-1601-6496	1
2012-09-19 05:13:32	2012-09-19 15:13:32	VR2W-105217	A69-1601-6496	1
2012-09-19 05:27:08	2012-09-19 15:27:08	VR2W-105217	A69-1601-6496	1
2012-09-19 05:31:05	2012-09-19 15:31:05	VR2W-105217	A69-1601-6496	1
2012-09-19 05:35:45	2012-09-19 15:35:45	VR2W-105217	A69-1601-6496	1
2012-09-19 05:48:59	2012-09-19 15:48:59	VR2W-105217	A69-1601-6496	1
2012-09-19 06:02:01	2012-09-19 16:02:01	VR2W-105217	A69-1601-6496	1
2012-09-19 06:11:09	2012-09-19 16:11:09	VR2W-105217	A69-1601-6496	1
2012-09-19 06:24:53	2012-09-19 16:24:53	VR2W-105218	A69-1601-6496	1
2012-09-19 06:29:11	2012-09-19 16:29:11	VR2W-105217	A69-1601-6496	1
2012-09-19 06:36:40	2012-09-19 16:36:40	VR2W-105217	A69-1601-6496	1
2012-09-19 06:40:07	2012-09-19 16:40:07	VR2W-105216	A69-1601-6496	1
2012-09-19 06:40:09	2012-09-19 16:40:09	VR2W-105217	A69-1601-6496	1
2012-09-19 07:15:13	2012-09-19 17:15:13	VR2W-105217	A69-1601-6496	1
2012-09-19 07:37:15	2012-09-19 17:37:15	VR2W-105217	A69-1601-6496	1
2012-09-19 07:49:50	2012-09-19 17:49:50	VR2W-105217	A69-1601-6496	1
2012-09-19 08:00:57	2012-09-19 18:00:57	VR2W-105217	A69-1601-6496	1
2012-09-19 08:31:59	2012-09-19 18:31:59	VR2W-105217	A69-1601-6496	0
2012-09-19 08:35:29	2012-09-19 18:35:29	VR2W-105218	A69-1601-6496	0
2012-09-19 19:56:49	2012-09-20 05:56:49	VR2W-105218	A69-1601-6496	0
2012-09-19 20:20:53	2012-09-20 06:20:53	VR2W-105217	A69-1601-6496	0
2012-09-19 20:28:48	2012-09-20 06:28:48	VR2W-105217	A69-1601-6496	0
2012-09-19 20:32:32	2012-09-20 06:32:32	VR2W-105218	A69-1601-6496	1
2012-09-19 20:48:45	2012-09-20 06:48:45	VR2W-105217	A69-1601-6496	1
2012-09-19 21:02:02	2012-09-20 07:02:02	VR2W-105217	A69-1601-6496	1
2012-09-19 21:10:05	2012-09-20 07:10:05	VR2W-105218	A69-1601-6496	1
2012-09-19 21:31:51	2012-09-20 07:31:51	VR2W-105218	A69-1601-6496	1
2012-09-19 21:40:25	2012-09-20 07:40:25	VR2W-105217	A69-1601-6496	1
2012-09-19 22:04:21	2012-09-20 08:04:21	VR2W-105216	A69-1601-6496	1
2012-09-19 22:04:23	2012-09-20 08:04:23	VR2W-105217	A69-1601-6496	1
2012-09-19 22:09:14	2012-09-20 08:09:14	VR2W-105217	A69-1601-6496	1
2012-09-19 22:27:07	2012-09-20 08:27:07	VR2W-105217	A69-1601-6496	1
2012-09-19 22:40:45	2012-09-20 08:40:45	VR2W-105217	A69-1601-6496	1
2012-09-19 22:44:26	2012-09-20 08:44:26	VR2W-105217	A69-1601-6496	1
2012-09-19 22:48:35	2012-09-20 08:48:35	VR2W-105217	A69-1601-6496	1
2012-09-19 23:17:03	2012-09-20 09:17:03	VR2W-105217	A69-1601-6496	1
2012-09-19 23:21:16	2012-09-20 09:21:16	VR2W-105216	A69-1601-6496	1
2012-09-19 23:21:18	2012-09-20 09:21:18	VR2W-105217	A69-1601-6496	1
2012-09-19 23:24:56	2012-09-20 09:24:56	VR2W-105217	A69-1601-6496	1
2012-09-19 23:42:56	2012-09-20 09:42:56	VR2W-105217	A69-1601-6496	1
2012-09-19 23:47:03	2012-09-20 09:47:03	VR2W-105217	A69-1601-6496	1
2012-09-19 23:50:22	2012-09-20 09:50:22	VR2W-105217	A69-1601-6496	1
2012-09-20 00:14:31	2012-09-20 10:14:31	VR2W-105217	A69-1601-6496	1
2012-09-20 00:19:23	2012-09-20 10:19:23	VR2W-105217	A69-1601-6496	1
2012-09-20 00:24:13	2012-09-20 10:24:13	VR2W-105217	A69-1601-6496	1
2012-09-20 00:29:00	2012-09-20 10:29:00	VR2W-105217	A69-1601-6496	1
2012-09-20 00:41:52	2012-09-20 10:41:52	VR2W-105217	A69-1601-6496	1
2012-09-20 00:46:21	2012-09-20 10:46:21	VR2W-105216	A69-1601-6496	1
2012-09-20 00:46:23	2012-09-20 10:46:23	VR2W-105217	A69-1601-6496	1
2012-09-20 00:50:29	2012-09-20 10:50:29	VR2W-105217	A69-1601-6496	1
2012-09-20 01:00:44	2012-09-20 11:00:44	VR2W-105217	A69-1601-6496	1
2012-09-20 01:19:44	2012-09-20 11:19:44	VR2W-105217	A69-1601-6496	1
2012-09-20 01:34:37	2012-09-20 11:34:37	VR2W-105217	A69-1601-6496	1
2012-09-20 01:42:24	2012-09-20 11:42:24	VR2W-105217	A69-1601-6496	1
2012-09-20 01:45:43	2012-09-20 11:45:43	VR2W-105217	A69-1601-6496	1
2012-09-20 01:52:43	2012-09-20 11:52:43	VR2W-105217	A69-1601-6496	1
2012-09-20 01:56:41	2012-09-20 11:56:41	VR2W-105217	A69-1601-6496	1
2012-09-20 02:24:25	2012-09-20 12:24:25	VR2W-105217	A69-1601-6496	1
2012-09-20 02:24:38	2012-09-20 12:24:38	VR2W-105218	A69-1601-6496	1
2012-09-20 02:41:15	2012-09-20 12:41:15	VR2W-105217	A69-1601-6496	1
2012-09-20 02:44:53	2012-09-20 12:44:53	VR2W-105217	A69-1601-6496	1
2012-09-20 03:07:35	2012-09-20 13:07:35	VR2W-105217	A69-1601-6496	1
2012-09-20 03:11:44	2012-09-20 13:11:44	VR2W-105218	A69-1601-6496	1
2012-09-20 03:28:31	2012-09-20 13:28:31	VR2W-105217	A69-1601-6496	1
2012-09-20 03:32:14	2012-09-20 13:32:14	VR2W-105217	A69-1601-6496	1
2012-09-20 03:36:25	2012-09-20 13:36:25	VR2W-105217	A69-1601-6496	1
2012-09-20 03:39:55	2012-09-20 13:39:55	VR2W-105217	A69-1601-6496	1
2012-09-20 03:40:08	2012-09-20 13:40:08	VR2W-105218	A69-1601-6496	1
2012-09-20 03:43:39	2012-09-20 13:43:39	VR2W-105217	A69-1601-6496	1
2012-09-20 04:18:42	2012-09-20 14:18:42	VR2W-105217	A69-1601-6496	1
2012-09-20 04:22:15	2012-09-20 14:22:15	VR2W-105217	A69-1601-6496	1
2012-09-20 04:41:44	2012-09-20 14:41:44	VR2W-105216	A69-1601-6496	1
2012-09-20 04:41:45	2012-09-20 14:41:45	VR2W-105217	A69-1601-6496	1
2012-09-20 04:50:11	2012-09-20 14:50:11	VR2W-105217	A69-1601-6496	1
2012-09-20 04:54:21	2012-09-20 14:54:21	VR2W-105217	A69-1601-6496	1
2012-09-20 05:01:28	2012-09-20 15:01:28	VR2W-105217	A69-1601-6496	1
2012-09-20 05:05:34	2012-09-20 15:05:34	VR2W-105217	A69-1601-6496	1
2012-09-20 05:08:54	2012-09-20 15:08:54	VR2W-105217	A69-1601-6496	1
2012-09-20 05:12:18	2012-09-20 15:12:18	VR2W-105217	A69-1601-6496	1
2012-09-20 05:19:47	2012-09-20 15:19:47	VR2W-105217	A69-1601-6496	1
2012-09-20 05:28:42	2012-09-20 15:28:42	VR2W-105217	A69-1601-6496	1
2012-09-20 05:36:40	2012-09-20 15:36:40	VR2W-105217	A69-1601-6496	1
2012-09-20 05:44:04	2012-09-20 15:44:04	VR2W-105217	A69-1601-6496	1
2012-09-20 05:48:47	2012-09-20 15:48:47	VR2W-105218	A69-1601-6496	1
2012-09-20 05:52:38	2012-09-20 15:52:38	VR2W-105217	A69-1601-6496	1
2012-09-20 05:59:15	2012-09-20 15:59:15	VR2W-105217	A69-1601-6496	1
2012-09-20 06:10:20	2012-09-20 16:10:20	VR2W-105217	A69-1601-6496	1
2012-09-20 06:15:08	2012-09-20 16:15:08	VR2W-105217	A69-1601-6496	1
2012-09-20 06:19:52	2012-09-20 16:19:52	VR2W-105217	A69-1601-6496	1
2012-09-20 06:28:36	2012-09-20 16:28:36	VR2W-105217	A69-1601-6496	1
2012-09-20 06:32:06	2012-09-20 16:32:06	VR2W-105217	A69-1601-6496	1
2012-09-20 06:51:39	2012-09-20 16:51:39	VR2W-105218	A69-1601-6496	1
2012-09-20 07:12:32	2012-09-20 17:12:32	VR2W-105217	A69-1601-6496	1
2012-09-20 07:24:32	2012-09-20 17:24:32	VR2W-105217	A69-1601-6496	1
2012-09-20 07:44:29	2012-09-20 17:44:29	VR2W-105217	A69-1601-6496	1
2012-09-20 07:49:09	2012-09-20 17:49:09	VR2W-105217	A69-1601-6496	1
2012-09-20 08:06:55	2012-09-20 18:06:55	VR2W-105217	A69-1601-6496	1
2012-09-20 08:11:12	2012-09-20 18:11:12	VR2W-105217	A69-1601-6496	1
2012-09-20 08:22:20	2012-09-20 18:22:20	VR2W-105217	A69-1601-6496	1
2012-09-20 09:44:01	2012-09-20 19:44:01	VR2W-105218	A69-1601-6496	0
2012-09-20 20:21:10	2012-09-21 06:21:10	VR2W-105217	A69-1601-6496	0
2012-09-20 20:24:56	2012-09-21 06:24:56	VR2W-105216	A69-1601-6496	0
2012-09-20 20:24:58	2012-09-21 06:24:58	VR2W-105217	A69-1601-6496	0
2012-09-20 20:41:48	2012-09-21 06:41:48	VR2W-105218	A69-1601-6496	1
2012-09-20 20:46:17	2012-09-21 06:46:17	VR2W-105217	A69-1601-6496	1
2012-09-20 20:50:48	2012-09-21 06:50:48	VR2W-105217	A69-1601-6496	1
2012-09-20 21:01:50	2012-09-21 07:01:50	VR2W-105217	A69-1601-6496	1
2012-09-20 21:05:38	2012-09-21 07:05:38	VR2W-105217	A69-1601-6496	1
2012-09-20 21:13:54	2012-09-21 07:13:54	VR2W-105217	A69-1601-6496	1
2012-09-20 21:22:31	2012-09-21 07:22:31	VR2W-105217	A69-1601-6496	1
2012-09-20 21:29:33	2012-09-21 07:29:33	VR2W-105218	A69-1601-6496	1
2012-09-20 21:33:01	2012-09-21 07:33:01	VR2W-105217	A69-1601-6496	1
2012-09-20 21:53:00	2012-09-21 07:53:00	VR2W-105217	A69-1601-6496	1
2012-09-20 22:05:52	2012-09-21 08:05:52	VR2W-105217	A69-1601-6496	1
2012-09-20 22:14:27	2012-09-21 08:14:27	VR2W-105217	A69-1601-6496	1
2012-09-20 22:28:06	2012-09-21 08:28:06	VR2W-105216	A69-1601-6496	1
2012-09-20 22:28:08	2012-09-21 08:28:08	VR2W-105217	A69-1601-6496	1
2012-09-20 22:41:56	2012-09-21 08:41:56	VR2W-105217	A69-1601-6496	1
2012-09-20 22:51:31	2012-09-21 08:51:31	VR2W-105217	A69-1601-6496	1
2012-09-20 23:12:44	2012-09-21 09:12:44	VR2W-105217	A69-1601-6496	1
2012-09-20 23:17:27	2012-09-21 09:17:27	VR2W-105217	A69-1601-6496	1
2012-09-20 23:46:55	2012-09-21 09:46:55	VR2W-105217	A69-1601-6496	1
2012-09-20 23:51:39	2012-09-21 09:51:39	VR2W-105217	A69-1601-6496	1
2012-09-20 23:56:13	2012-09-21 09:56:13	VR2W-105217	A69-1601-6496	1
2012-09-21 00:00:27	2012-09-21 10:00:27	VR2W-105217	A69-1601-6496	1
2012-09-21 00:07:54	2012-09-21 10:07:54	VR2W-105217	A69-1601-6496	1
2012-09-21 00:12:27	2012-09-21 10:12:27	VR2W-105217	A69-1601-6496	1
2012-09-21 00:16:40	2012-09-21 10:16:40	VR2W-105217	A69-1601-6496	1
2012-09-21 00:28:31	2012-09-21 10:28:31	VR2W-105217	A69-1601-6496	1
2012-09-21 00:55:21	2012-09-21 10:55:21	VR2W-105217	A69-1601-6496	1
2012-09-21 01:04:58	2012-09-21 11:04:58	VR2W-105217	A69-1601-6496	1
2012-09-21 01:22:52	2012-09-21 11:22:52	VR2W-105217	A69-1601-6496	1
2012-09-21 01:27:30	2012-09-21 11:27:30	VR2W-105217	A69-1601-6496	1
2012-09-21 01:40:16	2012-09-21 11:40:16	VR2W-105217	A69-1601-6496	1
2012-09-21 01:47:46	2012-09-21 11:47:46	VR2W-105217	A69-1601-6496	1
2012-09-21 01:55:02	2012-09-21 11:55:02	VR2W-105217	A69-1601-6496	1
2012-09-21 02:03:00	2012-09-21 12:03:00	VR2W-105217	A69-1601-6496	1
2012-09-21 02:07:08	2012-09-21 12:07:08	VR2W-105217	A69-1601-6496	1
2012-09-21 02:10:30	2012-09-21 12:10:30	VR2W-105217	A69-1601-6496	1
2012-09-21 02:14:13	2012-09-21 12:14:13	VR2W-105218	A69-1601-6496	1
2012-09-21 02:22:01	2012-09-21 12:22:01	VR2W-105217	A69-1601-6496	1
2012-09-21 02:25:41	2012-09-21 12:25:41	VR2W-105217	A69-1601-6496	1
2012-09-21 02:33:04	2012-09-21 12:33:04	VR2W-105217	A69-1601-6496	1
2012-09-21 02:43:37	2012-09-21 12:43:37	VR2W-105217	A69-1601-6496	1
2012-09-21 02:51:22	2012-09-21 12:51:22	VR2W-105217	A69-1601-6496	1
2012-09-21 02:59:38	2012-09-21 12:59:38	VR2W-105217	A69-1601-6496	1
2012-09-21 03:03:36	2012-09-21 13:03:36	VR2W-105217	A69-1601-6496	1
2012-09-21 03:20:07	2012-09-21 13:20:07	VR2W-105217	A69-1601-6496	1
2012-09-21 03:23:25	2012-09-21 13:23:25	VR2W-105217	A69-1601-6496	1
2012-09-21 03:34:05	2012-09-21 13:34:05	VR2W-105217	A69-1601-6496	1
2012-09-21 03:50:20	2012-09-21 13:50:20	VR2W-105217	A69-1601-6496	1
2012-09-21 03:58:26	2012-09-21 13:58:26	VR2W-105217	A69-1601-6496	1
2012-09-21 04:50:03	2012-09-21 14:50:03	VR2W-105217	A69-1601-6496	1
2012-09-21 05:10:45	2012-09-21 15:10:45	VR2W-105217	A69-1601-6496	1
2012-09-21 05:22:10	2012-09-21 15:22:10	VR2W-105217	A69-1601-6496	1
2012-09-21 05:29:30	2012-09-21 15:29:30	VR2W-105217	A69-1601-6496	1
2012-09-21 05:49:39	2012-09-21 15:49:39	VR2W-105217	A69-1601-6496	1
2012-09-21 06:00:28	2012-09-21 16:00:28	VR2W-105217	A69-1601-6496	1
2012-09-21 06:09:06	2012-09-21 16:09:06	VR2W-105217	A69-1601-6496	1
2012-09-21 06:19:32	2012-09-21 16:19:32	VR2W-105217	A69-1601-6496	1
2012-09-21 06:45:17	2012-09-21 16:45:17	VR2W-105217	A69-1601-6496	1
2012-09-21 06:45:30	2012-09-21 16:45:30	VR2W-105218	A69-1601-6496	1
2012-09-21 07:04:31	2012-09-21 17:04:31	VR2W-105218	A69-1601-6496	1
2012-09-21 07:11:14	2012-09-21 17:11:14	VR2W-105217	A69-1601-6496	1
2012-09-21 07:34:20	2012-09-21 17:34:20	VR2W-105217	A69-1601-6496	1
2012-09-21 07:50:56	2012-09-21 17:50:56	VR2W-105217	A69-1601-6496	1
2012-09-21 07:55:33	2012-09-21 17:55:33	VR2W-105217	A69-1601-6496	1
2012-09-21 08:15:34	2012-09-21 18:15:34	VR2W-105217	A69-1601-6496	1
2012-09-21 19:58:10	2012-09-22 05:58:10	VR2W-105217	A69-1601-6496	0
2012-09-21 20:01:44	2012-09-22 06:01:44	VR2W-105217	A69-1601-6496	0
2012-09-21 20:25:05	2012-09-22 06:25:05	VR2W-105217	A69-1601-6496	0
2012-09-21 20:33:44	2012-09-22 06:33:44	VR2W-105217	A69-1601-6496	1
2012-09-21 20:37:19	2012-09-22 06:37:19	VR2W-105218	A69-1601-6496	1
2012-09-21 20:40:36	2012-09-22 06:40:36	VR2W-105217	A69-1601-6496	1
2012-09-21 20:40:49	2012-09-22 06:40:49	VR2W-105218	A69-1601-6496	1
2012-09-21 20:44:22	2012-09-22 06:44:22	VR2W-105217	A69-1601-6496	1
2012-09-21 20:56:42	2012-09-22 06:56:42	VR2W-105217	A69-1601-6496	1
2012-09-21 21:09:10	2012-09-22 07:09:10	VR2W-105217	A69-1601-6496	1
2012-09-21 21:13:53	2012-09-22 07:13:53	VR2W-105217	A69-1601-6496	1
2012-09-21 21:22:38	2012-09-22 07:22:38	VR2W-105217	A69-1601-6496	1
2012-09-21 21:58:26	2012-09-22 07:58:26	VR2W-105217	A69-1601-6496	1
2012-09-21 22:02:00	2012-09-22 08:02:00	VR2W-105217	A69-1601-6496	1
2012-09-21 22:14:42	2012-09-22 08:14:42	VR2W-105217	A69-1601-6496	1
2012-09-21 22:35:27	2012-09-22 08:35:27	VR2W-105217	A69-1601-6496	1
2012-09-21 22:49:47	2012-09-22 08:49:47	VR2W-105217	A69-1601-6496	1
2012-09-21 22:54:15	2012-09-22 08:54:15	VR2W-105217	A69-1601-6496	1
2012-09-21 23:01:35	2012-09-22 09:01:35	VR2W-105217	A69-1601-6496	1
2012-09-21 23:04:52	2012-09-22 09:04:52	VR2W-105217	A69-1601-6496	1
2012-09-21 23:08:11	2012-09-22 09:08:11	VR2W-105217	A69-1601-6496	1
2012-09-21 23:11:37	2012-09-22 09:11:37	VR2W-105217	A69-1601-6496	1
2012-09-21 23:19:13	2012-09-22 09:19:13	VR2W-105217	A69-1601-6496	1
2012-09-21 23:40:40	2012-09-22 09:40:40	VR2W-105217	A69-1601-6496	1
2012-09-21 23:44:04	2012-09-22 09:44:04	VR2W-105217	A69-1601-6496	1
2012-09-22 00:00:16	2012-09-22 10:00:16	VR2W-105217	A69-1601-6496	1
2012-09-22 00:15:45	2012-09-22 10:15:45	VR2W-105217	A69-1601-6496	1
2012-09-22 00:40:52	2012-09-22 10:40:52	VR2W-105217	A69-1601-6496	1
2012-09-22 00:48:00	2012-09-22 10:48:00	VR2W-105217	A69-1601-6496	1
2012-09-22 00:59:01	2012-09-22 10:59:01	VR2W-105217	A69-1601-6496	1
2012-09-22 01:07:09	2012-09-22 11:07:09	VR2W-105216	A69-1601-6496	1
2012-09-22 01:10:59	2012-09-22 11:10:59	VR2W-105217	A69-1601-6496	1
2012-09-22 01:19:19	2012-09-22 11:19:19	VR2W-105217	A69-1601-6496	1
2012-09-22 01:23:56	2012-09-22 11:23:56	VR2W-105217	A69-1601-6496	1
2012-09-22 01:44:13	2012-09-22 11:44:13	VR2W-105217	A69-1601-6496	1
2012-09-22 01:47:53	2012-09-22 11:47:53	VR2W-105218	A69-1601-6496	1
2012-09-22 02:25:27	2012-09-22 12:25:27	VR2W-105217	A69-1601-6496	1
2012-09-22 02:29:35	2012-09-22 12:29:35	VR2W-105217	A69-1601-6496	1
2012-09-22 02:32:58	2012-09-22 12:32:58	VR2W-105217	A69-1601-6496	1
2012-09-22 02:53:31	2012-09-22 12:53:31	VR2W-105217	A69-1601-6496	1
2012-09-22 03:10:13	2012-09-22 13:10:13	VR2W-105217	A69-1601-6496	1
2012-09-22 03:13:50	2012-09-22 13:13:50	VR2W-105218	A69-1601-6496	1
2012-09-22 03:17:08	2012-09-22 13:17:08	VR2W-105217	A69-1601-6496	1
2012-09-22 03:20:59	2012-09-22 13:20:59	VR2W-105217	A69-1601-6496	1
2012-09-22 03:25:26	2012-09-22 13:25:26	VR2W-105217	A69-1601-6496	1
2012-09-22 03:34:13	2012-09-22 13:34:13	VR2W-105217	A69-1601-6496	1
2012-09-22 03:38:54	2012-09-22 13:38:54	VR2W-105217	A69-1601-6496	1
2012-09-22 03:56:52	2012-09-22 13:56:52	VR2W-105217	A69-1601-6496	1
2012-09-22 04:01:21	2012-09-22 14:01:21	VR2W-105217	A69-1601-6496	1
2012-09-22 04:08:39	2012-09-22 14:08:39	VR2W-105217	A69-1601-6496	1
2012-09-22 04:24:55	2012-09-22 14:24:55	VR2W-105217	A69-1601-6496	1
2012-09-22 04:28:17	2012-09-22 14:28:17	VR2W-105217	A69-1601-6496	1
2012-09-22 04:31:46	2012-09-22 14:31:46	VR2W-105217	A69-1601-6496	1
2012-09-22 04:35:30	2012-09-22 14:35:30	VR2W-105217	A69-1601-6496	1
2012-09-22 04:39:44	2012-09-22 14:39:44	VR2W-105217	A69-1601-6496	1
2012-09-22 04:43:20	2012-09-22 14:43:20	VR2W-105217	A69-1601-6496	1
2012-09-22 04:47:17	2012-09-22 14:47:17	VR2W-105217	A69-1601-6496	1
2012-09-22 05:00:25	2012-09-22 15:00:25	VR2W-105217	A69-1601-6496	1
2012-09-22 05:18:24	2012-09-22 15:18:24	VR2W-105217	A69-1601-6496	1
2012-09-22 05:23:16	2012-09-22 15:23:16	VR2W-105217	A69-1601-6496	1
2012-09-22 05:45:42	2012-09-22 15:45:42	VR2W-105218	A69-1601-6496	1
2012-09-22 05:49:42	2012-09-22 15:49:42	VR2W-105217	A69-1601-6496	1
2012-09-22 06:25:02	2012-09-22 16:25:02	VR2W-105217	A69-1601-6496	1
2012-09-22 06:29:50	2012-09-22 16:29:50	VR2W-105217	A69-1601-6496	1
2012-09-22 06:54:54	2012-09-22 16:54:54	VR2W-105217	A69-1601-6496	1
2012-09-22 06:58:37	2012-09-22 16:58:37	VR2W-105217	A69-1601-6496	1
2012-09-22 07:06:25	2012-09-22 17:06:25	VR2W-105217	A69-1601-6496	1
2012-09-22 07:19:14	2012-09-22 17:19:14	VR2W-105218	A69-1601-6496	1
2012-09-22 07:33:37	2012-09-22 17:33:37	VR2W-105217	A69-1601-6496	1
2012-09-22 07:52:09	2012-09-22 17:52:09	VR2W-105217	A69-1601-6496	1
2012-09-22 07:56:33	2012-09-22 17:56:33	VR2W-105218	A69-1601-6496	1
2012-09-22 08:37:53	2012-09-22 18:37:53	VR2W-105217	A69-1601-6496	0
2012-09-22 08:46:10	2012-09-22 18:46:10	VR2W-105217	A69-1601-6496	0
2012-09-22 08:50:44	2012-09-22 18:50:44	VR2W-105217	A69-1601-6496	0
2012-09-22 08:54:56	2012-09-22 18:54:56	VR2W-105217	A69-1601-6496	0
2012-09-22 09:02:16	2012-09-22 19:02:16	VR2W-105217	A69-1601-6496	0
2012-09-22 09:10:30	2012-09-22 19:10:30	VR2W-105217	A69-1601-6496	0
2012-09-22 09:19:04	2012-09-22 19:19:04	VR2W-105217	A69-1601-6496	0
2012-09-22 09:25:38	2012-09-22 19:25:38	VR2W-105217	A69-1601-6496	0
2012-09-22 09:29:01	2012-09-22 19:29:01	VR2W-105217	A69-1601-6496	0
2012-09-22 09:32:31	2012-09-22 19:32:31	VR2W-105217	A69-1601-6496	0
2012-09-22 09:36:18	2012-09-22 19:36:18	VR2W-105217	A69-1601-6496	0
2012-09-22 09:40:39	2012-09-22 19:40:39	VR2W-105217	A69-1601-6496	0
2012-09-22 09:44:25	2012-09-22 19:44:25	VR2W-105217	A69-1601-6496	0
2012-09-22 09:48:45	2012-09-22 19:48:45	VR2W-105217	A69-1601-6496	0
2012-09-22 09:52:30	2012-09-22 19:52:30	VR2W-105217	A69-1601-6496	0
2012-09-22 09:56:47	2012-09-22 19:56:47	VR2W-105217	A69-1601-6496	0
2012-09-22 10:00:26	2012-09-22 20:00:26	VR2W-105217	A69-1601-6496	0
2012-09-22 10:04:30	2012-09-22 20:04:30	VR2W-105217	A69-1601-6496	0
2012-09-22 10:11:01	2012-09-22 20:11:01	VR2W-105217	A69-1601-6496	0
2012-09-22 10:14:18	2012-09-22 20:14:18	VR2W-105217	A69-1601-6496	0
2012-09-22 10:17:40	2012-09-22 20:17:40	VR2W-105217	A69-1601-6496	0
2012-09-22 10:21:09	2012-09-22 20:21:09	VR2W-105217	A69-1601-6496	0
2012-09-22 10:36:42	2012-09-22 20:36:42	VR2W-105217	A69-1601-6496	0
2012-09-22 10:49:57	2012-09-22 20:49:57	VR2W-105217	A69-1601-6496	0
2012-09-22 10:53:11	2012-09-22 20:53:11	VR2W-105217	A69-1601-6496	0
2012-09-22 10:56:26	2012-09-22 20:56:26	VR2W-105217	A69-1601-6496	0
2012-09-22 10:59:42	2012-09-22 20:59:42	VR2W-105217	A69-1601-6496	0
2012-09-22 11:03:00	2012-09-22 21:03:00	VR2W-105217	A69-1601-6496	0
2012-09-22 11:32:36	2012-09-22 21:32:36	VR2W-105217	A69-1601-6496	0
2012-09-22 11:44:32	2012-09-22 21:44:32	VR2W-105217	A69-1601-6496	0
2012-09-22 19:21:30	2012-09-23 05:21:30	VR2W-105217	A69-1601-6496	0
2012-09-22 19:33:53	2012-09-23 05:33:53	VR2W-105217	A69-1601-6496	0
2012-09-22 19:42:27	2012-09-23 05:42:27	VR2W-105217	A69-1601-6496	0
2012-09-22 19:50:38	2012-09-23 05:50:38	VR2W-105217	A69-1601-6496	0
2012-09-22 20:12:02	2012-09-23 06:12:02	VR2W-105217	A69-1601-6496	0
2012-09-22 20:54:20	2012-09-23 06:54:20	VR2W-105218	A69-1601-6496	1
2012-09-22 21:02:36	2012-09-23 07:02:36	VR2W-105217	A69-1601-6496	1
2012-09-22 21:07:26	2012-09-23 07:07:26	VR2W-105217	A69-1601-6496	1
2012-09-22 21:12:12	2012-09-23 07:12:12	VR2W-105217	A69-1601-6496	1
2012-09-22 21:25:08	2012-09-23 07:25:08	VR2W-105217	A69-1601-6496	1
2012-09-22 21:29:41	2012-09-23 07:29:41	VR2W-105217	A69-1601-6496	1
2012-09-22 21:49:18	2012-09-23 07:49:18	VR2W-105216	A69-1601-6496	1
2012-09-22 21:49:20	2012-09-23 07:49:20	VR2W-105217	A69-1601-6496	1
2012-09-22 21:57:33	2012-09-23 07:57:33	VR2W-105217	A69-1601-6496	1
2012-09-22 22:20:33	2012-09-23 08:20:33	VR2W-105217	A69-1601-6496	1
2012-09-22 22:29:39	2012-09-23 08:29:39	VR2W-105217	A69-1601-6496	1
2012-09-22 22:38:35	2012-09-23 08:38:35	VR2W-105218	A69-1601-6496	1
2012-09-22 22:42:53	2012-09-23 08:42:53	VR2W-105217	A69-1601-6496	1
2012-09-22 22:47:04	2012-09-23 08:47:04	VR2W-105217	A69-1601-6496	1
2012-09-22 22:54:26	2012-09-23 08:54:26	VR2W-105218	A69-1601-6496	1
2012-09-22 22:58:22	2012-09-23 08:58:22	VR2W-105217	A69-1601-6496	1
2012-09-22 23:01:47	2012-09-23 09:01:47	VR2W-105217	A69-1601-6496	1
2012-09-22 23:09:23	2012-09-23 09:09:23	VR2W-105217	A69-1601-6496	1
2012-09-22 23:14:06	2012-09-23 09:14:06	VR2W-105217	A69-1601-6496	1
2012-09-22 23:22:54	2012-09-23 09:22:54	VR2W-105217	A69-1601-6496	1
2012-09-22 23:46:51	2012-09-23 09:46:51	VR2W-105217	A69-1601-6496	1
2012-09-22 23:56:24	2012-09-23 09:56:24	VR2W-105217	A69-1601-6496	1
2012-09-22 23:56:37	2012-09-23 09:56:37	VR2W-105218	A69-1601-6496	1
2012-09-23 00:08:43	2012-09-23 10:08:43	VR2W-105217	A69-1601-6496	1
2012-09-23 00:12:35	2012-09-23 10:12:35	VR2W-105217	A69-1601-6496	1
2012-09-23 00:12:49	2012-09-23 10:12:49	VR2W-105218	A69-1601-6496	1
2012-09-23 00:21:08	2012-09-23 10:21:08	VR2W-105217	A69-1601-6496	1
2012-09-23 00:34:20	2012-09-23 10:34:20	VR2W-105217	A69-1601-6496	1
2012-09-23 00:41:37	2012-09-23 10:41:37	VR2W-105217	A69-1601-6496	1
2012-09-23 00:45:57	2012-09-23 10:45:57	VR2W-105217	A69-1601-6496	1
2012-09-23 00:54:02	2012-09-23 10:54:02	VR2W-105217	A69-1601-6496	1
2012-09-23 00:58:01	2012-09-23 10:58:01	VR2W-105218	A69-1601-6496	1
2012-09-23 01:02:02	2012-09-23 11:02:02	VR2W-105217	A69-1601-6496	1
2012-09-23 01:09:38	2012-09-23 11:09:38	VR2W-105216	A69-1601-6496	1
2012-09-23 01:09:39	2012-09-23 11:09:39	VR2W-105217	A69-1601-6496	1
2012-09-23 01:31:53	2012-09-23 11:31:53	VR2W-105217	A69-1601-6496	1
2012-09-23 01:36:18	2012-09-23 11:36:18	VR2W-105218	A69-1601-6496	1
2012-09-23 01:50:56	2012-09-23 11:50:56	VR2W-105217	A69-1601-6496	1
2012-09-23 01:54:40	2012-09-23 11:54:40	VR2W-105217	A69-1601-6496	1
2012-09-23 02:06:24	2012-09-23 12:06:24	VR2W-105216	A69-1601-6496	1
2012-09-23 02:06:26	2012-09-23 12:06:26	VR2W-105217	A69-1601-6496	1
2012-09-23 02:15:28	2012-09-23 12:15:28	VR2W-105217	A69-1601-6496	1
2012-09-23 02:23:57	2012-09-23 12:23:57	VR2W-105217	A69-1601-6496	1
2012-09-23 02:28:12	2012-09-23 12:28:12	VR2W-105217	A69-1601-6496	1
2012-09-23 02:31:49	2012-09-23 12:31:49	VR2W-105217	A69-1601-6496	1
2012-09-23 02:40:34	2012-09-23 12:40:34	VR2W-105217	A69-1601-6496	1
2012-09-23 02:45:12	2012-09-23 12:45:12	VR2W-105217	A69-1601-6496	1
2012-09-23 03:01:44	2012-09-23 13:01:44	VR2W-105217	A69-1601-6496	1
2012-09-23 03:14:40	2012-09-23 13:14:40	VR2W-105217	A69-1601-6496	1
2012-09-23 03:26:49	2012-09-23 13:26:49	VR2W-105217	A69-1601-6496	1
2012-09-23 03:37:52	2012-09-23 13:37:52	VR2W-105217	A69-1601-6496	1
2012-09-23 04:07:34	2012-09-23 14:07:34	VR2W-105217	A69-1601-6496	1
2012-09-23 04:15:55	2012-09-23 14:15:55	VR2W-105217	A69-1601-6496	1
2012-09-23 04:26:34	2012-09-23 14:26:34	VR2W-105217	A69-1601-6496	1
2012-09-23 04:29:56	2012-09-23 14:29:56	VR2W-105217	A69-1601-6496	1
2012-09-23 04:33:27	2012-09-23 14:33:27	VR2W-105217	A69-1601-6496	1
2012-09-23 04:41:37	2012-09-23 14:41:37	VR2W-105217	A69-1601-6496	1
2012-09-23 04:45:28	2012-09-23 14:45:28	VR2W-105217	A69-1601-6496	1
2012-09-23 05:03:32	2012-09-23 15:03:32	VR2W-105217	A69-1601-6496	1
2012-09-23 05:08:09	2012-09-23 15:08:09	VR2W-105217	A69-1601-6496	1
2012-09-23 05:20:32	2012-09-23 15:20:32	VR2W-105217	A69-1601-6496	1
2012-09-23 05:31:46	2012-09-23 15:31:46	VR2W-105217	A69-1601-6496	1
2012-09-23 05:51:24	2012-09-23 15:51:24	VR2W-105217	A69-1601-6496	1
2012-09-23 06:35:32	2012-09-23 16:35:32	VR2W-105217	A69-1601-6496	1
2012-09-23 06:39:31	2012-09-23 16:39:31	VR2W-105217	A69-1601-6496	1
2012-09-23 07:05:30	2012-09-23 17:05:30	VR2W-105217	A69-1601-6496	1
2012-09-23 07:58:52	2012-09-23 17:58:52	VR2W-105217	A69-1601-6496	1
2012-09-23 08:06:51	2012-09-23 18:06:51	VR2W-105217	A69-1601-6496	1
2012-09-23 08:11:00	2012-09-23 18:11:00	VR2W-105217	A69-1601-6496	1
2012-09-23 08:18:00	2012-09-23 18:18:00	VR2W-105217	A69-1601-6496	1
2012-09-23 08:31:03	2012-09-23 18:31:03	VR2W-105217	A69-1601-6496	0
2012-09-23 08:35:01	2012-09-23 18:35:01	VR2W-105217	A69-1601-6496	0
2012-09-23 08:55:29	2012-09-23 18:55:29	VR2W-105217	A69-1601-6496	0
2012-09-23 09:24:00	2012-09-23 19:24:00	VR2W-105217	A69-1601-6496	0
2012-09-23 09:30:32	2012-09-23 19:30:32	VR2W-105217	A69-1601-6496	0
2012-09-23 09:33:52	2012-09-23 19:33:52	VR2W-105217	A69-1601-6496	0
2012-09-23 09:37:17	2012-09-23 19:37:17	VR2W-105217	A69-1601-6496	0
2012-09-23 09:44:52	2012-09-23 19:44:52	VR2W-105217	A69-1601-6496	0
2012-09-23 09:49:36	2012-09-23 19:49:36	VR2W-105217	A69-1601-6496	0
2012-09-23 10:28:37	2012-09-23 20:28:37	VR2W-105217	A69-1601-6496	0
2012-09-23 10:37:14	2012-09-23 20:37:14	VR2W-105217	A69-1601-6496	0
2012-09-23 10:40:35	2012-09-23 20:40:35	VR2W-105217	A69-1601-6496	0
2012-09-23 10:44:01	2012-09-23 20:44:01	VR2W-105217	A69-1601-6496	0
2012-09-23 10:47:40	2012-09-23 20:47:40	VR2W-105217	A69-1601-6496	0
2012-09-23 10:51:45	2012-09-23 20:51:45	VR2W-105217	A69-1601-6496	0
2012-09-23 10:54:59	2012-09-23 20:54:59	VR2W-105217	A69-1601-6496	0
2012-09-23 10:58:15	2012-09-23 20:58:15	VR2W-105217	A69-1601-6496	0
2012-09-23 11:01:32	2012-09-23 21:01:32	VR2W-105217	A69-1601-6496	0
2012-09-23 11:16:12	2012-09-23 21:16:12	VR2W-105217	A69-1601-6496	0
2012-09-23 11:19:37	2012-09-23 21:19:37	VR2W-105217	A69-1601-6496	0
2012-09-23 11:23:13	2012-09-23 21:23:13	VR2W-105217	A69-1601-6496	0
2012-09-23 11:27:11	2012-09-23 21:27:11	VR2W-105217	A69-1601-6496	0
2012-09-23 11:36:24	2012-09-23 21:36:24	VR2W-105217	A69-1601-6496	0
2012-09-23 11:43:53	2012-09-23 21:43:53	VR2W-105217	A69-1601-6496	0
2012-09-23 11:47:22	2012-09-23 21:47:22	VR2W-105217	A69-1601-6496	0
2012-09-23 11:51:07	2012-09-23 21:51:07	VR2W-105217	A69-1601-6496	0
2012-09-23 11:55:23	2012-09-23 21:55:23	VR2W-105217	A69-1601-6496	0
2012-09-23 11:59:00	2012-09-23 21:59:00	VR2W-105217	A69-1601-6496	0
2012-09-23 12:07:50	2012-09-23 22:07:50	VR2W-105217	A69-1601-6496	0
2012-09-23 12:12:34	2012-09-23 22:12:34	VR2W-105217	A69-1601-6496	0
2012-09-23 12:21:22	2012-09-23 22:21:22	VR2W-105217	A69-1601-6496	0
2012-09-23 12:24:57	2012-09-23 22:24:57	VR2W-105217	A69-1601-6496	0
2012-09-23 12:33:31	2012-09-23 22:33:31	VR2W-105217	A69-1601-6496	0
2012-09-23 12:37:53	2012-09-23 22:37:53	VR2W-105217	A69-1601-6496	0
2012-09-23 12:55:07	2012-09-23 22:55:07	VR2W-105217	A69-1601-6496	0
2012-09-23 13:04:45	2012-09-23 23:04:45	VR2W-105217	A69-1601-6496	0
2012-09-23 13:27:24	2012-09-23 23:27:24	VR2W-105217	A69-1601-6496	0
2012-09-23 13:36:02	2012-09-23 23:36:02	VR2W-105217	A69-1601-6496	0
2012-09-23 13:39:23	2012-09-23 23:39:23	VR2W-105217	A69-1601-6496	0
2012-09-23 13:42:52	2012-09-23 23:42:52	VR2W-105217	A69-1601-6496	0
2012-09-23 13:46:34	2012-09-23 23:46:34	VR2W-105217	A69-1601-6496	0
2012-09-23 13:50:46	2012-09-23 23:50:46	VR2W-105217	A69-1601-6496	0
2012-09-23 13:54:15	2012-09-23 23:54:15	VR2W-105217	A69-1601-6496	0
2012-09-23 14:02:13	2012-09-24 00:02:13	VR2W-105217	A69-1601-6496	0
2012-09-23 14:05:49	2012-09-24 00:05:49	VR2W-105217	A69-1601-6496	0
2012-09-23 14:09:46	2012-09-24 00:09:46	VR2W-105217	A69-1601-6496	0
2012-09-23 19:45:41	2012-09-24 05:45:41	VR2W-105217	A69-1601-6496	0
2012-09-23 20:00:28	2012-09-24 06:00:28	VR2W-105217	A69-1601-6496	0
2012-09-23 20:16:48	2012-09-24 06:16:48	VR2W-105217	A69-1601-6496	0
2012-09-23 20:49:00	2012-09-24 06:49:00	VR2W-105217	A69-1601-6496	1
2012-09-23 21:34:52	2012-09-24 07:34:52	VR2W-105217	A69-1601-6496	1
2012-09-23 22:44:40	2012-09-24 08:44:40	VR2W-105217	A69-1601-6496	1
2012-09-23 23:03:42	2012-09-24 09:03:42	VR2W-105218	A69-1601-6496	1
2012-09-23 23:47:45	2012-09-24 09:47:45	VR2W-105217	A69-1601-6496	1
2012-09-23 23:55:32	2012-09-24 09:55:32	VR2W-105217	A69-1601-6496	1
2012-09-24 00:27:15	2012-09-24 10:27:15	VR2W-105217	A69-1601-6496	1
2012-09-24 00:44:48	2012-09-24 10:44:48	VR2W-105217	A69-1601-6496	1
2012-09-24 00:57:31	2012-09-24 10:57:31	VR2W-105217	A69-1601-6496	1
2012-09-24 01:01:35	2012-09-24 11:01:35	VR2W-105217	A69-1601-6496	1
2012-09-24 01:14:33	2012-09-24 11:14:33	VR2W-105217	A69-1601-6496	1
2012-09-24 01:17:49	2012-09-24 11:17:49	VR2W-105217	A69-1601-6496	1
2012-09-24 01:24:31	2012-09-24 11:24:31	VR2W-105217	A69-1601-6496	1
2012-09-24 01:28:04	2012-09-24 11:28:04	VR2W-105217	A69-1601-6496	1
2012-09-24 01:40:37	2012-09-24 11:40:37	VR2W-105217	A69-1601-6496	1
2012-09-24 01:51:29	2012-09-24 11:51:29	VR2W-105217	A69-1601-6496	1
2012-09-24 01:56:03	2012-09-24 11:56:03	VR2W-105217	A69-1601-6496	1
2012-09-24 02:16:14	2012-09-24 12:16:14	VR2W-105216	A69-1601-6496	1
2012-09-24 02:16:16	2012-09-24 12:16:16	VR2W-105217	A69-1601-6496	1
2012-09-24 02:22:57	2012-09-24 12:22:57	VR2W-105217	A69-1601-6496	1
2012-09-24 02:26:29	2012-09-24 12:26:29	VR2W-105217	A69-1601-6496	1
2012-09-24 02:48:03	2012-09-24 12:48:03	VR2W-105218	A69-1601-6496	1
2012-09-24 02:56:41	2012-09-24 12:56:41	VR2W-105217	A69-1601-6496	1
2012-09-24 03:01:27	2012-09-24 13:01:27	VR2W-105217	A69-1601-6496	1
2012-09-24 03:14:17	2012-09-24 13:14:17	VR2W-105217	A69-1601-6496	1
2012-09-24 03:22:43	2012-09-24 13:22:43	VR2W-105217	A69-1601-6496	1
2012-09-24 03:32:03	2012-09-24 13:32:03	VR2W-105217	A69-1601-6496	1
2012-09-24 03:36:21	2012-09-24 13:36:21	VR2W-105217	A69-1601-6496	1
2012-09-24 03:40:02	2012-09-24 13:40:02	VR2W-105217	A69-1601-6496	1
2012-09-24 03:47:36	2012-09-24 13:47:36	VR2W-105217	A69-1601-6496	1
2012-09-24 03:51:10	2012-09-24 13:51:10	VR2W-105217	A69-1601-6496	1
2012-09-24 04:07:50	2012-09-24 14:07:50	VR2W-105217	A69-1601-6496	1
2012-09-24 04:12:10	2012-09-24 14:12:10	VR2W-105217	A69-1601-6496	1
2012-09-24 04:15:56	2012-09-24 14:15:56	VR2W-105217	A69-1601-6496	1
2012-09-24 04:28:10	2012-09-24 14:28:10	VR2W-105217	A69-1601-6496	1
2012-09-24 04:39:56	2012-09-24 14:39:56	VR2W-105217	A69-1601-6496	1
2012-09-24 05:07:02	2012-09-24 15:07:02	VR2W-105217	A69-1601-6496	1
2012-09-24 05:10:24	2012-09-24 15:10:24	VR2W-105216	A69-1601-6496	1
2012-09-24 05:10:26	2012-09-24 15:10:26	VR2W-105217	A69-1601-6496	1
2012-09-24 05:14:00	2012-09-24 15:14:00	VR2W-105217	A69-1601-6496	1
2012-09-24 05:39:11	2012-09-24 15:39:11	VR2W-105217	A69-1601-6496	1
2012-09-24 05:55:55	2012-09-24 15:55:55	VR2W-105217	A69-1601-6496	1
2012-09-24 05:59:26	2012-09-24 15:59:26	VR2W-105217	A69-1601-6496	1
2012-09-24 06:39:13	2012-09-24 16:39:13	VR2W-105217	A69-1601-6496	1
2012-09-24 07:13:23	2012-09-24 17:13:23	VR2W-105217	A69-1601-6496	1
2012-09-24 07:22:22	2012-09-24 17:22:22	VR2W-105217	A69-1601-6496	1
2012-09-24 07:26:12	2012-09-24 17:26:12	VR2W-105217	A69-1601-6496	1
2012-09-24 07:34:32	2012-09-24 17:34:32	VR2W-105217	A69-1601-6496	1
2012-09-24 07:39:10	2012-09-24 17:39:10	VR2W-105217	A69-1601-6496	1
2012-09-24 07:47:22	2012-09-24 17:47:22	VR2W-105217	A69-1601-6496	1
2012-09-24 08:13:38	2012-09-24 18:13:38	VR2W-105217	A69-1601-6496	1
2012-09-24 08:26:48	2012-09-24 18:26:48	VR2W-105217	A69-1601-6496	1
2012-09-24 10:01:25	2012-09-24 20:01:25	VR2W-105217	A69-1601-6496	0
2012-09-24 10:04:54	2012-09-24 20:04:54	VR2W-105217	A69-1601-6496	0
2012-09-24 10:08:36	2012-09-24 20:08:36	VR2W-105217	A69-1601-6496	0
2012-09-24 10:12:48	2012-09-24 20:12:48	VR2W-105217	A69-1601-6496	0
2012-09-24 10:24:15	2012-09-24 20:24:15	VR2W-105217	A69-1601-6496	0
2012-09-24 11:33:40	2012-09-24 21:33:40	VR2W-105217	A69-1601-6496	0
2012-09-24 12:02:24	2012-09-24 22:02:24	VR2W-105217	A69-1601-6496	0
2012-09-24 12:56:25	2012-09-24 22:56:25	VR2W-105217	A69-1601-6496	0
2012-09-24 13:08:54	2012-09-24 23:08:54	VR2W-105217	A69-1601-6496	0
2012-09-24 13:12:57	2012-09-24 23:12:57	VR2W-105217	A69-1601-6496	0
2012-09-24 13:17:48	2012-09-24 23:17:48	VR2W-105217	A69-1601-6496	0
2012-09-24 13:32:02	2012-09-24 23:32:02	VR2W-105217	A69-1601-6496	0
2012-09-24 13:36:24	2012-09-24 23:36:24	VR2W-105217	A69-1601-6496	0
2012-09-24 19:52:37	2012-09-25 05:52:37	VR2W-105217	A69-1601-6496	0
2012-09-24 21:07:37	2012-09-25 07:07:37	VR2W-105217	A69-1601-6496	1
2012-09-24 21:18:36	2012-09-25 07:18:36	VR2W-105217	A69-1601-6496	1
2012-09-24 21:53:51	2012-09-25 07:53:51	VR2W-105217	A69-1601-6496	1
2012-09-24 22:21:25	2012-09-25 08:21:25	VR2W-105217	A69-1601-6496	1
2012-09-24 23:01:03	2012-09-25 09:01:03	VR2W-105217	A69-1601-6496	1
2012-09-24 23:37:55	2012-09-25 09:37:55	VR2W-105217	A69-1601-6496	1
2012-09-25 00:32:48	2012-09-25 10:32:48	VR2W-105217	A69-1601-6496	1
2012-09-25 01:06:08	2012-09-25 11:06:08	VR2W-105217	A69-1601-6496	1
2012-09-25 01:10:44	2012-09-25 11:10:44	VR2W-105217	A69-1601-6496	1
2012-09-25 01:18:58	2012-09-25 11:18:58	VR2W-105218	A69-1601-6496	1
2012-09-25 02:14:07	2012-09-25 12:14:07	VR2W-105217	A69-1601-6496	1
2012-09-25 02:21:58	2012-09-25 12:21:58	VR2W-105217	A69-1601-6496	1
2012-09-25 02:35:15	2012-09-25 12:35:15	VR2W-105217	A69-1601-6496	1
2012-09-25 02:43:07	2012-09-25 12:43:07	VR2W-105217	A69-1601-6496	1
2012-09-25 03:12:51	2012-09-25 13:12:51	VR2W-105217	A69-1601-6496	1
2012-09-25 03:26:04	2012-09-25 13:26:04	VR2W-105217	A69-1601-6496	1
2012-09-25 04:02:57	2012-09-25 14:02:57	VR2W-105217	A69-1601-6496	1
2012-09-25 04:07:05	2012-09-25 14:07:05	VR2W-105217	A69-1601-6496	1
2012-09-25 04:34:20	2012-09-25 14:34:20	VR2W-105217	A69-1601-6496	1
2012-09-25 04:43:28	2012-09-25 14:43:28	VR2W-105217	A69-1601-6496	1
2012-09-25 05:12:41	2012-09-25 15:12:41	VR2W-105217	A69-1601-6496	1
2012-09-25 05:16:38	2012-09-25 15:16:38	VR2W-105217	A69-1601-6496	1
2012-09-25 05:29:51	2012-09-25 15:29:51	VR2W-105217	A69-1601-6496	1
2012-09-25 05:44:26	2012-09-25 15:44:26	VR2W-105217	A69-1601-6496	1
2012-09-25 05:49:12	2012-09-25 15:49:12	VR2W-105217	A69-1601-6496	1
2012-09-25 05:53:51	2012-09-25 15:53:51	VR2W-105217	A69-1601-6496	1
2012-09-25 06:11:06	2012-09-25 16:11:06	VR2W-105217	A69-1601-6496	1
2012-09-25 07:05:44	2012-09-25 17:05:44	VR2W-105217	A69-1601-6496	1
2012-09-25 07:10:32	2012-09-25 17:10:32	VR2W-105217	A69-1601-6496	1
2012-09-25 07:23:50	2012-09-25 17:23:50	VR2W-105217	A69-1601-6496	1
2012-09-25 07:27:09	2012-09-25 17:27:09	VR2W-105217	A69-1601-6496	1
2012-09-25 07:46:31	2012-09-25 17:46:31	VR2W-105217	A69-1601-6496	1
2012-09-25 07:53:06	2012-09-25 17:53:06	VR2W-105217	A69-1601-6496	1
2012-09-25 09:56:59	2012-09-25 19:56:59	VR2W-105217	A69-1601-6496	0
2012-09-25 10:04:53	2012-09-25 20:04:53	VR2W-105217	A69-1601-6496	0
2012-09-25 10:08:21	2012-09-25 20:08:21	VR2W-105217	A69-1601-6496	0
2012-09-25 10:31:20	2012-09-25 20:31:20	VR2W-105217	A69-1601-6496	0
2012-09-25 10:59:54	2012-09-25 20:59:54	VR2W-105217	A69-1601-6496	0
2012-09-25 11:03:09	2012-09-25 21:03:09	VR2W-105217	A69-1601-6496	0
2012-09-25 11:20:23	2012-09-25 21:20:23	VR2W-105217	A69-1601-6496	0
2012-09-25 11:24:43	2012-09-25 21:24:43	VR2W-105217	A69-1601-6496	0
2012-09-25 11:36:36	2012-09-25 21:36:36	VR2W-105217	A69-1601-6496	0
2012-09-25 11:44:39	2012-09-25 21:44:39	VR2W-105217	A69-1601-6496	0
2012-09-25 11:52:25	2012-09-25 21:52:25	VR2W-105217	A69-1601-6496	0
2012-09-25 11:56:18	2012-09-25 21:56:18	VR2W-105217	A69-1601-6496	0
2012-09-25 12:00:49	2012-09-25 22:00:49	VR2W-105217	A69-1601-6496	0
2012-09-25 12:04:56	2012-09-25 22:04:56	VR2W-105217	A69-1601-6496	0
2012-09-25 12:11:48	2012-09-25 22:11:48	VR2W-105217	A69-1601-6496	0
2012-09-25 12:23:30	2012-09-25 22:23:30	VR2W-105217	A69-1601-6496	0
2012-09-25 12:27:36	2012-09-25 22:27:36	VR2W-105217	A69-1601-6496	0
2012-09-25 12:30:54	2012-09-25 22:30:54	VR2W-105217	A69-1601-6496	0
2012-09-25 12:46:08	2012-09-25 22:46:08	VR2W-105217	A69-1601-6496	0
2012-09-25 13:17:24	2012-09-25 23:17:24	VR2W-105217	A69-1601-6496	0
2012-09-25 13:21:46	2012-09-25 23:21:46	VR2W-105217	A69-1601-6496	0
2012-09-25 13:25:37	2012-09-25 23:25:37	VR2W-105217	A69-1601-6496	0
2012-09-25 13:43:28	2012-09-25 23:43:28	VR2W-105217	A69-1601-6496	0
2012-09-25 13:47:52	2012-09-25 23:47:52	VR2W-105217	A69-1601-6496	0
2012-09-25 14:03:52	2012-09-26 00:03:52	VR2W-105217	A69-1601-6496	0
2012-09-25 16:23:05	2012-09-26 02:23:05	VR2W-105217	A69-1601-6496	0
2012-09-25 16:27:37	2012-09-26 02:27:37	VR2W-105217	A69-1601-6496	0
2012-09-25 16:31:46	2012-09-26 02:31:46	VR2W-105217	A69-1601-6496	0
2012-09-25 16:35:13	2012-09-26 02:35:13	VR2W-105217	A69-1601-6496	0
2012-09-25 16:52:42	2012-09-26 02:52:42	VR2W-105217	A69-1601-6496	0
2012-09-25 17:02:29	2012-09-26 03:02:29	VR2W-105217	A69-1601-6496	0
2012-09-25 17:07:21	2012-09-26 03:07:21	VR2W-105217	A69-1601-6496	0
2012-09-25 18:00:21	2012-09-26 04:00:21	VR2W-105217	A69-1601-6496	0
2012-09-25 18:04:27	2012-09-26 04:04:27	VR2W-105217	A69-1601-6496	0
2012-09-25 18:07:45	2012-09-26 04:07:45	VR2W-105217	A69-1601-6496	0
2012-09-25 18:11:08	2012-09-26 04:11:08	VR2W-105217	A69-1601-6496	0
2012-09-25 18:14:39	2012-09-26 04:14:39	VR2W-105217	A69-1601-6496	0
2012-09-25 18:18:28	2012-09-26 04:18:28	VR2W-105217	A69-1601-6496	0
2012-09-25 18:22:51	2012-09-26 04:22:51	VR2W-105217	A69-1601-6496	0
2012-09-25 18:26:43	2012-09-26 04:26:43	VR2W-105217	A69-1601-6496	0
2012-09-25 18:35:23	2012-09-26 04:35:23	VR2W-105217	A69-1601-6496	0
2012-09-25 18:38:47	2012-09-26 04:38:47	VR2W-105217	A69-1601-6496	0
2012-09-25 18:42:20	2012-09-26 04:42:20	VR2W-105217	A69-1601-6496	0
2012-09-25 18:46:13	2012-09-26 04:46:13	VR2W-105217	A69-1601-6496	0
2012-09-25 18:50:44	2012-09-26 04:50:44	VR2W-105217	A69-1601-6496	0
2012-09-25 18:54:53	2012-09-26 04:54:53	VR2W-105217	A69-1601-6496	0
2012-09-25 19:05:43	2012-09-26 05:05:43	VR2W-105217	A69-1601-6496	0
2012-09-25 21:13:26	2012-09-26 07:13:26	VR2W-105217	A69-1601-6496	1
2012-09-25 23:22:30	2012-09-26 09:22:30	VR2W-105217	A69-1601-6496	1
2012-09-25 23:37:41	2012-09-26 09:37:41	VR2W-105217	A69-1601-6496	1
2012-09-26 01:37:07	2012-09-26 11:37:07	VR2W-105217	A69-1601-6496	1
2012-09-26 01:53:35	2012-09-26 11:53:35	VR2W-105217	A69-1601-6496	1
2012-09-26 01:58:10	2012-09-26 11:58:10	VR2W-105217	A69-1601-6496	1
2012-09-26 02:14:53	2012-09-26 12:14:53	VR2W-105217	A69-1601-6496	1
2012-09-26 02:32:04	2012-09-26 12:32:04	VR2W-105217	A69-1601-6496	1
2012-09-26 02:40:49	2012-09-26 12:40:49	VR2W-105217	A69-1601-6496	1
2012-09-26 02:53:44	2012-09-26 12:53:44	VR2W-105218	A69-1601-6496	1
2012-09-26 03:01:26	2012-09-26 13:01:26	VR2W-105217	A69-1601-6496	1
2012-09-26 03:11:59	2012-09-26 13:11:59	VR2W-105217	A69-1601-6496	1
2012-09-26 03:15:15	2012-09-26 13:15:15	VR2W-105217	A69-1601-6496	1
2012-09-26 03:22:07	2012-09-26 13:22:07	VR2W-105218	A69-1601-6496	1
2012-09-26 03:33:15	2012-09-26 13:33:15	VR2W-105217	A69-1601-6496	1
2012-09-26 03:36:44	2012-09-26 13:36:44	VR2W-105217	A69-1601-6496	1
2012-09-26 03:56:17	2012-09-26 13:56:17	VR2W-105217	A69-1601-6496	1
2012-09-26 04:00:05	2012-09-26 14:00:05	VR2W-105217	A69-1601-6496	1
2012-09-26 04:08:19	2012-09-26 14:08:19	VR2W-105217	A69-1601-6496	1
2012-09-26 04:12:47	2012-09-26 14:12:47	VR2W-105217	A69-1601-6496	1
2012-09-26 04:16:50	2012-09-26 14:16:50	VR2W-105216	A69-1601-6496	1
2012-09-26 04:16:51	2012-09-26 14:16:51	VR2W-105217	A69-1601-6496	1
2012-09-26 04:26:35	2012-09-26 14:26:35	VR2W-105217	A69-1601-6496	1
2012-09-26 04:40:54	2012-09-26 14:40:54	VR2W-105217	A69-1601-6496	1
2012-09-26 04:49:25	2012-09-26 14:49:25	VR2W-105217	A69-1601-6496	1
2012-09-26 04:54:17	2012-09-26 14:54:17	VR2W-105217	A69-1601-6496	1
2012-09-26 05:13:03	2012-09-26 15:13:03	VR2W-105217	A69-1601-6496	1
2012-09-26 05:17:04	2012-09-26 15:17:04	VR2W-105217	A69-1601-6496	1
2012-09-26 06:08:43	2012-09-26 16:08:43	VR2W-105217	A69-1601-6496	1
2012-09-26 06:21:56	2012-09-26 16:21:56	VR2W-105217	A69-1601-6496	1
2012-09-26 06:56:35	2012-09-26 16:56:35	VR2W-105217	A69-1601-6496	1
2012-09-26 07:03:44	2012-09-26 17:03:44	VR2W-105217	A69-1601-6496	1
2012-09-26 08:08:55	2012-09-26 18:08:55	VR2W-105217	A69-1601-6496	1
2012-09-26 08:16:59	2012-09-26 18:16:59	VR2W-105217	A69-1601-6496	1
2012-09-26 09:41:08	2012-09-26 19:41:08	VR2W-105217	A69-1601-6496	0
2012-09-26 09:49:19	2012-09-26 19:49:19	VR2W-105217	A69-1601-6496	0
2012-09-26 09:53:11	2012-09-26 19:53:11	VR2W-105217	A69-1601-6496	0
2012-09-26 09:57:40	2012-09-26 19:57:40	VR2W-105217	A69-1601-6496	0
2012-09-26 10:11:38	2012-09-26 20:11:38	VR2W-105217	A69-1601-6496	0
2012-09-26 10:49:22	2012-09-26 20:49:22	VR2W-105217	A69-1601-6496	0
2012-09-26 10:53:15	2012-09-26 20:53:15	VR2W-105217	A69-1601-6496	0
2012-09-26 10:57:47	2012-09-26 20:57:47	VR2W-105217	A69-1601-6496	0
2012-09-26 11:01:57	2012-09-26 21:01:57	VR2W-105217	A69-1601-6496	0
2012-09-26 11:27:06	2012-09-26 21:27:06	VR2W-105217	A69-1601-6496	0
2012-09-26 11:31:19	2012-09-26 21:31:19	VR2W-105217	A69-1601-6496	0
2012-09-26 11:34:50	2012-09-26 21:34:50	VR2W-105217	A69-1601-6496	0
2012-09-26 11:43:01	2012-09-26 21:43:01	VR2W-105217	A69-1601-6496	0
2012-09-26 12:25:43	2012-09-26 22:25:43	VR2W-105217	A69-1601-6496	0
2012-09-26 12:30:06	2012-09-26 22:30:06	VR2W-105217	A69-1601-6496	0
2012-09-26 13:01:34	2012-09-26 23:01:34	VR2W-105217	A69-1601-6496	0
2012-09-26 13:05:58	2012-09-26 23:05:58	VR2W-105217	A69-1601-6496	0
2012-09-26 13:09:50	2012-09-26 23:09:50	VR2W-105217	A69-1601-6496	0
2012-09-26 14:15:07	2012-09-27 00:15:07	VR2W-105217	A69-1601-6496	0
2012-09-26 14:24:54	2012-09-27 00:24:54	VR2W-105217	A69-1601-6496	0
2012-09-26 15:59:36	2012-09-27 01:59:36	VR2W-105217	A69-1601-6496	0
2012-09-26 19:55:23	2012-09-27 05:55:23	VR2W-105217	A69-1601-6496	0
2012-09-26 22:24:20	2012-09-27 08:24:20	VR2W-105217	A69-1601-6496	1
2012-09-26 23:03:49	2012-09-27 09:03:49	VR2W-105217	A69-1601-6496	1
2012-09-26 23:38:14	2012-09-27 09:38:14	VR2W-105217	A69-1601-6496	1
2012-09-27 00:27:17	2012-09-27 10:27:17	VR2W-105217	A69-1601-6496	1
2012-09-27 00:41:31	2012-09-27 10:41:31	VR2W-105217	A69-1601-6496	1
2012-09-27 01:44:02	2012-09-27 11:44:02	VR2W-105218	A69-1601-6496	1
2012-09-27 01:48:03	2012-09-27 11:48:03	VR2W-105217	A69-1601-6496	1
2012-09-27 02:05:05	2012-09-27 12:05:05	VR2W-105217	A69-1601-6496	1
2012-09-27 02:38:16	2012-09-27 12:38:16	VR2W-105217	A69-1601-6496	1
2012-09-27 02:41:40	2012-09-27 12:41:40	VR2W-105217	A69-1601-6496	1
2012-09-27 02:45:13	2012-09-27 12:45:13	VR2W-105217	A69-1601-6496	1
2012-09-27 02:49:05	2012-09-27 12:49:05	VR2W-105217	A69-1601-6496	1
2012-09-27 03:01:09	2012-09-27 13:01:09	VR2W-105217	A69-1601-6496	1
2012-09-27 03:17:08	2012-09-27 13:17:08	VR2W-105217	A69-1601-6496	1
2012-09-27 03:34:51	2012-09-27 13:34:51	VR2W-105217	A69-1601-6496	1
2012-09-27 03:44:30	2012-09-27 13:44:30	VR2W-105217	A69-1601-6496	1
2012-09-27 03:49:12	2012-09-27 13:49:12	VR2W-105217	A69-1601-6496	1
2012-09-27 03:53:41	2012-09-27 13:53:41	VR2W-105217	A69-1601-6496	1
2012-09-27 03:57:46	2012-09-27 13:57:46	VR2W-105217	A69-1601-6496	1
2012-09-27 04:04:19	2012-09-27 14:04:19	VR2W-105217	A69-1601-6496	1
2012-09-27 04:11:08	2012-09-27 14:11:08	VR2W-105217	A69-1601-6496	1
2012-09-27 04:37:28	2012-09-27 14:37:28	VR2W-105217	A69-1601-6496	1
2012-09-27 04:41:32	2012-09-27 14:41:32	VR2W-105217	A69-1601-6496	1
2012-09-27 04:48:03	2012-09-27 14:48:03	VR2W-105217	A69-1601-6496	1
2012-09-27 04:51:21	2012-09-27 14:51:21	VR2W-105217	A69-1601-6496	1
2012-09-27 04:54:43	2012-09-27 14:54:43	VR2W-105217	A69-1601-6496	1
2012-09-27 04:58:14	2012-09-27 14:58:14	VR2W-105217	A69-1601-6496	1
2012-09-27 05:02:02	2012-09-27 15:02:02	VR2W-105217	A69-1601-6496	1
2012-09-27 05:10:14	2012-09-27 15:10:14	VR2W-105217	A69-1601-6496	1
2012-09-27 05:23:20	2012-09-27 15:23:20	VR2W-105217	A69-1601-6496	1
2012-09-27 05:50:23	2012-09-27 15:50:23	VR2W-105217	A69-1601-6496	1
2012-09-27 06:42:38	2012-09-27 16:42:38	VR2W-105217	A69-1601-6496	1
2012-09-27 07:31:05	2012-09-27 17:31:05	VR2W-105217	A69-1601-6496	1
2012-09-27 08:23:28	2012-09-27 18:23:28	VR2W-105217	A69-1601-6496	1
2012-09-27 08:31:21	2012-09-27 18:31:21	VR2W-105217	A69-1601-6496	0
2012-09-27 08:40:13	2012-09-27 18:40:13	VR2W-105217	A69-1601-6496	0
2012-09-27 09:18:37	2012-09-27 19:18:37	VR2W-105217	A69-1601-6496	0
2012-09-27 09:22:41	2012-09-27 19:22:41	VR2W-105217	A69-1601-6496	0
2012-09-27 09:25:57	2012-09-27 19:25:57	VR2W-105217	A69-1601-6496	0
2012-09-27 09:32:37	2012-09-27 19:32:37	VR2W-105217	A69-1601-6496	0
2012-09-27 09:52:05	2012-09-27 19:52:05	VR2W-105217	A69-1601-6496	0
2012-09-27 09:55:34	2012-09-27 19:55:34	VR2W-105217	A69-1601-6496	0
2012-09-27 10:15:10	2012-09-27 20:15:10	VR2W-105217	A69-1601-6496	0
2012-09-27 10:32:06	2012-09-27 20:32:06	VR2W-105217	A69-1601-6496	0
2012-09-27 10:44:07	2012-09-27 20:44:07	VR2W-105217	A69-1601-6496	0
2012-09-27 11:03:47	2012-09-27 21:03:47	VR2W-105217	A69-1601-6496	0
2012-09-27 11:26:07	2012-09-27 21:26:07	VR2W-105217	A69-1601-6496	0
2012-09-27 11:29:25	2012-09-27 21:29:25	VR2W-105217	A69-1601-6496	0
2012-09-27 11:32:46	2012-09-27 21:32:46	VR2W-105217	A69-1601-6496	0
2012-09-27 11:47:54	2012-09-27 21:47:54	VR2W-105217	A69-1601-6496	0
2012-09-27 11:56:43	2012-09-27 21:56:43	VR2W-105217	A69-1601-6496	0
2012-09-27 12:01:27	2012-09-27 22:01:27	VR2W-105217	A69-1601-6496	0
2012-09-27 12:36:01	2012-09-27 22:36:01	VR2W-105217	A69-1601-6496	0
2012-09-27 12:42:54	2012-09-27 22:42:54	VR2W-105217	A69-1601-6496	0
2012-09-27 12:59:08	2012-09-27 22:59:08	VR2W-105217	A69-1601-6496	0
2012-09-27 13:36:04	2012-09-27 23:36:04	VR2W-105217	A69-1601-6496	0
2012-09-27 13:51:01	2012-09-27 23:51:01	VR2W-105217	A69-1601-6496	0
2012-09-27 16:30:25	2012-09-28 02:30:25	VR2W-105217	A69-1601-6496	0
2012-09-27 17:37:59	2012-09-28 03:37:59	VR2W-105217	A69-1601-6496	0
2012-09-27 18:03:13	2012-09-28 04:03:13	VR2W-105217	A69-1601-6496	0
2012-09-27 19:50:48	2012-09-28 05:50:48	VR2W-105217	A69-1601-6496	0
2012-09-27 20:28:35	2012-09-28 06:28:35	VR2W-105217	A69-1601-6496	0
2012-09-27 23:47:14	2012-09-28 09:47:14	VR2W-105217	A69-1601-6496	1
2012-09-28 00:06:37	2012-09-28 10:06:37	VR2W-105217	A69-1601-6496	1
2012-09-28 00:41:01	2012-09-28 10:41:01	VR2W-105217	A69-1601-6496	1
2012-09-28 00:52:28	2012-09-28 10:52:28	VR2W-105217	A69-1601-6496	1
2012-09-28 01:13:31	2012-09-28 11:13:31	VR2W-105217	A69-1601-6496	1
2012-09-28 01:24:56	2012-09-28 11:24:56	VR2W-105217	A69-1601-6496	1
2012-09-28 01:40:47	2012-09-28 11:40:47	VR2W-105217	A69-1601-6496	1
2012-09-28 02:33:08	2012-09-28 12:33:08	VR2W-105218	A69-1601-6496	1
2012-09-28 02:40:07	2012-09-28 12:40:07	VR2W-105217	A69-1601-6496	1
2012-09-28 02:51:48	2012-09-28 12:51:48	VR2W-105217	A69-1601-6496	1
2012-09-28 02:56:22	2012-09-28 12:56:22	VR2W-105217	A69-1601-6496	1
2012-09-28 03:00:36	2012-09-28 13:00:36	VR2W-105217	A69-1601-6496	1
2012-09-28 03:04:11	2012-09-28 13:04:11	VR2W-105217	A69-1601-6496	1
2012-09-28 03:08:05	2012-09-28 13:08:05	VR2W-105217	A69-1601-6496	1
2012-09-28 03:20:39	2012-09-28 13:20:39	VR2W-105216	A69-1601-6496	1
2012-09-28 03:20:40	2012-09-28 13:20:40	VR2W-105217	A69-1601-6496	1
2012-09-28 03:40:21	2012-09-28 13:40:21	VR2W-105217	A69-1601-6496	1
2012-09-28 03:48:27	2012-09-28 13:48:27	VR2W-105217	A69-1601-6496	1
2012-09-28 03:52:45	2012-09-28 13:52:45	VR2W-105217	A69-1601-6496	1
2012-09-28 04:00:41	2012-09-28 14:00:41	VR2W-105217	A69-1601-6496	1
2012-09-28 04:08:02	2012-09-28 14:08:02	VR2W-105217	A69-1601-6496	1
2012-09-28 04:47:57	2012-09-28 14:47:57	VR2W-105217	A69-1601-6496	1
2012-09-28 04:51:38	2012-09-28 14:51:38	VR2W-105217	A69-1601-6496	1
2012-09-28 05:28:06	2012-09-28 15:28:06	VR2W-105217	A69-1601-6496	1
2012-09-28 05:42:37	2012-09-28 15:42:37	VR2W-105217	A69-1601-6496	1
2012-09-28 05:47:19	2012-09-28 15:47:19	VR2W-105217	A69-1601-6496	1
2012-09-28 05:51:50	2012-09-28 15:51:50	VR2W-105217	A69-1601-6496	1
2012-09-28 06:02:46	2012-09-28 16:02:46	VR2W-105217	A69-1601-6496	1
2012-09-28 07:20:42	2012-09-28 17:20:42	VR2W-105217	A69-1601-6496	1
2012-09-28 08:15:23	2012-09-28 18:15:23	VR2W-105217	A69-1601-6496	1
2012-09-28 08:20:11	2012-09-28 18:20:11	VR2W-105217	A69-1601-6496	1
2012-09-28 08:24:53	2012-09-28 18:24:53	VR2W-105217	A69-1601-6496	1
2012-09-28 09:34:05	2012-09-28 19:34:05	VR2W-105217	A69-1601-6496	0
2012-09-28 09:53:11	2012-09-28 19:53:11	VR2W-105217	A69-1601-6496	0
2012-09-28 10:00:21	2012-09-28 20:00:21	VR2W-105217	A69-1601-6496	0
2012-09-28 10:19:04	2012-09-28 20:19:04	VR2W-105217	A69-1601-6496	0
2012-09-28 11:15:36	2012-09-28 21:15:36	VR2W-105217	A69-1601-6496	0
2012-09-28 15:24:12	2012-09-29 01:24:12	VR2W-105217	A69-1601-6496	0
2012-09-28 19:54:32	2012-09-29 05:54:32	VR2W-105217	A69-1601-6496	0
2012-09-28 19:58:02	2012-09-29 05:58:02	VR2W-105217	A69-1601-6496	0
2012-09-28 20:47:34	2012-09-29 06:47:34	VR2W-105217	A69-1601-6496	1
2012-09-28 22:48:37	2012-09-29 08:48:37	VR2W-105217	A69-1601-6496	1
2012-09-28 23:31:12	2012-09-29 09:31:12	VR2W-105217	A69-1601-6496	1
2012-09-28 23:50:30	2012-09-29 09:50:30	VR2W-105217	A69-1601-6496	1
2012-09-29 00:15:53	2012-09-29 10:15:53	VR2W-105217	A69-1601-6496	1
2012-09-29 01:58:31	2012-09-29 11:58:31	VR2W-105217	A69-1601-6496	1
2012-09-29 02:10:38	2012-09-29 12:10:38	VR2W-105217	A69-1601-6496	1
2012-09-29 03:02:10	2012-09-29 13:02:10	VR2W-105217	A69-1601-6496	1
2012-09-29 03:14:39	2012-09-29 13:14:39	VR2W-105217	A69-1601-6496	1
2012-09-29 03:29:07	2012-09-29 13:29:07	VR2W-105217	A69-1601-6496	1
2012-09-29 03:53:32	2012-09-29 13:53:32	VR2W-105217	A69-1601-6496	1
2012-09-29 04:20:17	2012-09-29 14:20:17	VR2W-105217	A69-1601-6496	1
2012-09-29 04:20:31	2012-09-29 14:20:31	VR2W-105218	A69-1601-6496	1
2012-09-29 04:43:10	2012-09-29 14:43:10	VR2W-105217	A69-1601-6496	1
2012-09-29 05:01:37	2012-09-29 15:01:37	VR2W-105217	A69-1601-6496	1
2012-09-29 05:18:01	2012-09-29 15:18:01	VR2W-105217	A69-1601-6496	1
2012-09-29 06:02:58	2012-09-29 16:02:58	VR2W-105217	A69-1601-6496	1
2012-09-29 06:10:26	2012-09-29 16:10:26	VR2W-105217	A69-1601-6496	1
2012-09-29 06:45:47	2012-09-29 16:45:47	VR2W-105217	A69-1601-6496	1
2012-09-29 06:50:32	2012-09-29 16:50:32	VR2W-105217	A69-1601-6496	1
2012-09-29 07:10:30	2012-09-29 17:10:30	VR2W-105217	A69-1601-6496	1
2012-09-29 07:37:45	2012-09-29 17:37:45	VR2W-105217	A69-1601-6496	1
2012-09-29 07:46:56	2012-09-29 17:46:56	VR2W-105217	A69-1601-6496	1
2012-09-29 07:54:21	2012-09-29 17:54:21	VR2W-105217	A69-1601-6496	1
2012-09-29 07:57:44	2012-09-29 17:57:44	VR2W-105217	A69-1601-6496	1
2012-09-29 08:13:20	2012-09-29 18:13:20	VR2W-105217	A69-1601-6496	1
2012-09-29 08:25:31	2012-09-29 18:25:31	VR2W-105217	A69-1601-6496	1
2012-09-29 10:03:04	2012-09-29 20:03:04	VR2W-105217	A69-1601-6496	0
2012-09-29 10:36:13	2012-09-29 20:36:13	VR2W-105217	A69-1601-6496	0
2012-09-29 10:44:26	2012-09-29 20:44:26	VR2W-105217	A69-1601-6496	0
2012-09-29 11:02:33	2012-09-29 21:02:33	VR2W-105217	A69-1601-6496	0
2012-09-29 11:07:13	2012-09-29 21:07:13	VR2W-105217	A69-1601-6496	0
2012-09-29 11:15:40	2012-09-29 21:15:40	VR2W-105217	A69-1601-6496	0
2012-09-29 11:20:27	2012-09-29 21:20:27	VR2W-105217	A69-1601-6496	0
2012-09-29 11:29:32	2012-09-29 21:29:32	VR2W-105217	A69-1601-6496	0
2012-09-29 11:46:34	2012-09-29 21:46:34	VR2W-105217	A69-1601-6496	0
2012-09-29 11:51:17	2012-09-29 21:51:17	VR2W-105217	A69-1601-6496	0
2012-09-29 11:59:59	2012-09-29 21:59:59	VR2W-105217	A69-1601-6496	0
2012-09-29 12:07:08	2012-09-29 22:07:08	VR2W-105217	A69-1601-6496	0
2012-09-29 12:14:42	2012-09-29 22:14:42	VR2W-105217	A69-1601-6496	0
2012-09-29 12:18:17	2012-09-29 22:18:17	VR2W-105217	A69-1601-6496	0
2012-09-29 12:22:12	2012-09-29 22:22:12	VR2W-105217	A69-1601-6496	0
2012-09-29 12:43:04	2012-09-29 22:43:04	VR2W-105217	A69-1601-6496	0
2012-09-29 12:47:24	2012-09-29 22:47:24	VR2W-105217	A69-1601-6496	0
2012-09-29 13:10:46	2012-09-29 23:10:46	VR2W-105217	A69-1601-6496	0
2012-09-29 14:28:18	2012-09-30 00:28:18	VR2W-105217	A69-1601-6496	0
2012-09-29 14:36:33	2012-09-30 00:36:33	VR2W-105217	A69-1601-6496	0
2012-09-29 14:49:40	2012-09-30 00:49:40	VR2W-105217	A69-1601-6496	0
2012-09-29 14:58:36	2012-09-30 00:58:36	VR2W-105217	A69-1601-6496	0
2012-09-29 15:03:28	2012-09-30 01:03:28	VR2W-105217	A69-1601-6496	0
2012-09-29 15:08:17	2012-09-30 01:08:17	VR2W-105217	A69-1601-6496	0
2012-09-29 19:05:54	2012-09-30 05:05:54	VR2W-105217	A69-1601-6496	0
2012-09-29 19:13:12	2012-09-30 05:13:12	VR2W-105217	A69-1601-6496	0
2012-09-29 19:17:33	2012-09-30 05:17:33	VR2W-105217	A69-1601-6496	0
2012-09-29 20:32:50	2012-09-30 06:32:50	VR2W-105217	A69-1601-6496	1
2012-09-29 20:46:03	2012-09-30 06:46:03	VR2W-105217	A69-1601-6496	1
2012-09-29 21:14:34	2012-09-30 07:14:34	VR2W-105217	A69-1601-6496	1
2012-09-29 21:27:04	2012-09-30 07:27:04	VR2W-105217	A69-1601-6496	1
2012-09-29 21:37:39	2012-09-30 07:37:39	VR2W-105217	A69-1601-6496	1
2012-09-29 22:30:13	2012-09-30 08:30:13	VR2W-105217	A69-1601-6496	1
2012-09-29 23:12:12	2012-09-30 09:12:12	VR2W-105217	A69-1601-6496	1
2012-09-30 00:06:42	2012-09-30 10:06:42	VR2W-105217	A69-1601-6496	1
2012-09-30 00:35:14	2012-09-30 10:35:14	VR2W-105217	A69-1601-6496	1
2012-09-30 00:47:56	2012-09-30 10:47:56	VR2W-105217	A69-1601-6496	1
2012-09-30 00:55:53	2012-09-30 10:55:53	VR2W-105217	A69-1601-6496	1
2012-09-30 01:00:00	2012-09-30 11:00:00	VR2W-105217	A69-1601-6496	1
2012-09-30 01:10:21	2012-09-30 11:10:21	VR2W-105217	A69-1601-6496	1
2012-09-30 01:14:19	2012-09-30 11:14:19	VR2W-105217	A69-1601-6496	1
2012-09-30 01:35:04	2012-09-30 11:35:04	VR2W-105217	A69-1601-6496	1
2012-09-30 01:39:22	2012-09-30 11:39:22	VR2W-105217	A69-1601-6496	1
2012-09-30 02:24:24	2012-09-30 12:24:24	VR2W-105217	A69-1601-6496	1
2012-09-30 03:06:36	2012-09-30 13:06:36	VR2W-105216	A69-1601-6496	1
2012-09-30 03:06:37	2012-09-30 13:06:37	VR2W-105217	A69-1601-6496	1
2012-09-30 03:16:47	2012-09-30 13:16:47	VR2W-105217	A69-1601-6496	1
2012-09-30 03:35:56	2012-09-30 13:35:56	VR2W-105217	A69-1601-6496	1
2012-09-30 03:47:01	2012-09-30 13:47:01	VR2W-105217	A69-1601-6496	1
2012-09-30 03:51:51	2012-09-30 13:51:51	VR2W-105217	A69-1601-6496	1
2012-09-30 04:13:37	2012-09-30 14:13:37	VR2W-105217	A69-1601-6496	1
2012-09-30 05:01:59	2012-09-30 15:01:59	VR2W-105218	A69-1601-6496	1
2012-09-30 05:06:28	2012-09-30 15:06:28	VR2W-105216	A69-1601-6496	1
2012-09-30 05:44:59	2012-09-30 15:44:59	VR2W-105217	A69-1601-6496	1
2012-09-30 06:03:20	2012-09-30 16:03:20	VR2W-105217	A69-1601-6496	1
2012-09-30 07:20:59	2012-09-30 17:20:59	VR2W-105217	A69-1601-6496	1
2012-09-30 08:29:58	2012-09-30 18:29:58	VR2W-105217	A69-1601-6496	1
2012-09-30 10:47:04	2012-09-30 20:47:04	VR2W-105217	A69-1601-6496	0
2012-09-30 10:50:38	2012-09-30 20:50:38	VR2W-105217	A69-1601-6496	0
2012-09-30 10:54:30	2012-09-30 20:54:30	VR2W-105217	A69-1601-6496	0
2012-09-30 11:06:29	2012-09-30 21:06:29	VR2W-105217	A69-1601-6496	0
2012-09-30 11:09:58	2012-09-30 21:09:58	VR2W-105217	A69-1601-6496	0
2012-09-30 11:13:41	2012-09-30 21:13:41	VR2W-105217	A69-1601-6496	0
2012-09-30 11:17:53	2012-09-30 21:17:53	VR2W-105217	A69-1601-6496	0
2012-09-30 11:29:33	2012-09-30 21:29:33	VR2W-105217	A69-1601-6496	0
2012-09-30 11:37:48	2012-09-30 21:37:48	VR2W-105217	A69-1601-6496	0
2012-09-30 11:54:45	2012-09-30 21:54:45	VR2W-105217	A69-1601-6496	0
2012-09-30 12:07:42	2012-09-30 22:07:42	VR2W-105217	A69-1601-6496	0
2012-09-30 12:55:41	2012-09-30 22:55:41	VR2W-105217	A69-1601-6496	0
2012-09-30 12:59:29	2012-09-30 22:59:29	VR2W-105217	A69-1601-6496	0
2012-09-30 14:00:02	2012-10-01 00:00:02	VR2W-105217	A69-1601-6496	0
2012-09-30 16:55:51	2012-10-01 02:55:51	VR2W-105217	A69-1601-6496	0
2012-09-30 17:48:56	2012-10-01 03:48:56	VR2W-105217	A69-1601-6496	0
2012-09-30 20:59:09	2012-10-01 06:59:09	VR2W-105217	A69-1601-6496	1
2012-09-30 21:03:24	2012-10-01 07:03:24	VR2W-105217	A69-1601-6496	1
2012-09-30 21:40:46	2012-10-01 07:40:46	VR2W-105217	A69-1601-6496	1
2012-09-30 21:44:34	2012-10-01 07:44:34	VR2W-105218	A69-1601-6496	1
2012-09-30 22:33:47	2012-10-01 08:33:47	VR2W-105217	A69-1601-6496	1
2012-09-30 23:34:48	2012-10-01 09:34:48	VR2W-105217	A69-1601-6496	1
2012-10-01 00:56:03	2012-10-01 10:56:03	VR2W-105217	A69-1601-6496	1
2012-10-01 02:51:31	2012-10-01 12:51:31	VR2W-105217	A69-1601-6496	1
2012-10-01 03:42:02	2012-10-01 13:42:02	VR2W-105217	A69-1601-6496	1
2012-10-01 04:49:05	2012-10-01 14:49:05	VR2W-105217	A69-1601-6496	1
2012-10-01 04:53:41	2012-10-01 14:53:41	VR2W-105217	A69-1601-6496	1
2012-10-01 05:55:11	2012-10-01 15:55:11	VR2W-105217	A69-1601-6496	1
2012-10-01 06:21:38	2012-10-01 16:21:38	VR2W-105217	A69-1601-6496	1
2012-10-01 06:38:23	2012-10-01 16:38:23	VR2W-105217	A69-1601-6496	1
2012-10-01 08:13:30	2012-10-01 18:13:30	VR2W-105217	A69-1601-6496	1
2012-10-01 11:33:01	2012-10-01 21:33:01	VR2W-105217	A69-1601-6496	0
2012-10-01 12:12:30	2012-10-01 22:12:30	VR2W-105217	A69-1601-6496	0
2012-10-01 13:09:48	2012-10-01 23:09:48	VR2W-105217	A69-1601-6496	0
2012-10-01 19:25:22	2012-10-02 05:25:22	VR2W-105217	A69-1601-6496	0
2012-10-01 19:30:06	2012-10-02 05:30:06	VR2W-105217	A69-1601-6496	0
2012-10-01 20:36:28	2012-10-02 06:36:28	VR2W-105217	A69-1601-6496	1
2012-10-01 22:09:54	2012-10-02 08:09:54	VR2W-105217	A69-1601-6496	1
2012-10-01 22:13:21	2012-10-02 08:13:21	VR2W-105217	A69-1601-6496	1
2012-10-02 01:08:30	2012-10-02 11:08:30	VR2W-105217	A69-1601-6496	1
2012-10-02 02:37:44	2012-10-02 12:37:44	VR2W-105217	A69-1601-6496	1
2012-10-02 03:07:48	2012-10-02 13:07:48	VR2W-105217	A69-1601-6496	1
2012-10-02 03:52:03	2012-10-02 13:52:03	VR2W-105217	A69-1601-6496	1
2012-10-02 04:07:44	2012-10-02 14:07:44	VR2W-105217	A69-1601-6496	1
2012-10-02 04:15:41	2012-10-02 14:15:41	VR2W-105217	A69-1601-6496	1
2012-10-02 04:38:34	2012-10-02 14:38:34	VR2W-105217	A69-1601-6496	1
2012-10-02 04:46:26	2012-10-02 14:46:26	VR2W-105217	A69-1601-6496	1
2012-10-02 05:04:13	2012-10-02 15:04:13	VR2W-105217	A69-1601-6496	1
2012-10-02 05:15:08	2012-10-02 15:15:08	VR2W-105217	A69-1601-6496	1
2012-10-02 05:45:36	2012-10-02 15:45:36	VR2W-105217	A69-1601-6496	1
2012-10-02 06:09:02	2012-10-02 16:09:02	VR2W-105218	A69-1601-6496	1
2012-10-02 07:12:16	2012-10-02 17:12:16	VR2W-105217	A69-1601-6496	1
2012-10-02 07:59:24	2012-10-02 17:59:24	VR2W-105217	A69-1601-6496	1
2012-10-02 13:25:44	2012-10-02 23:25:44	VR2W-105217	A69-1601-6496	0
2012-10-02 19:50:38	2012-10-03 05:50:38	VR2W-105217	A69-1601-6496	0
2012-10-02 20:17:34	2012-10-03 06:17:34	VR2W-105217	A69-1601-6496	0
2012-10-02 20:22:19	2012-10-03 06:22:19	VR2W-105217	A69-1601-6496	0
2012-10-02 21:02:42	2012-10-03 07:02:42	VR2W-105217	A69-1601-6496	1
2012-10-02 21:30:26	2012-10-03 07:30:26	VR2W-105217	A69-1601-6496	1
2012-10-03 01:03:22	2012-10-03 11:03:22	VR2W-105217	A69-1601-6496	1
2012-10-03 01:10:49	2012-10-03 11:10:49	VR2W-105217	A69-1601-6496	1
2012-10-03 02:23:52	2012-10-03 12:23:52	VR2W-105217	A69-1601-6496	1
2012-10-03 02:47:29	2012-10-03 12:47:29	VR2W-105217	A69-1601-6496	1
2012-10-03 02:51:42	2012-10-03 12:51:42	VR2W-105217	A69-1601-6496	1
2012-10-03 03:33:41	2012-10-03 13:33:41	VR2W-105217	A69-1601-6496	1
2012-10-03 07:04:56	2012-10-03 17:04:56	VR2W-105217	A69-1601-6496	1
2012-10-03 14:53:48	2012-10-04 00:53:48	VR2W-105217	A69-1601-6496	0
2012-10-03 19:59:02	2012-10-04 05:59:02	VR2W-105217	A69-1601-6496	0
2012-10-03 21:09:44	2012-10-04 07:09:44	VR2W-105217	A69-1601-6496	1
2012-10-03 21:40:56	2012-10-04 07:40:56	VR2W-105217	A69-1601-6496	1
2012-10-03 22:04:03	2012-10-04 08:04:03	VR2W-105217	A69-1601-6496	1
2012-10-04 01:04:16	2012-10-04 11:04:16	VR2W-105217	A69-1601-6496	1
2012-10-04 01:40:47	2012-10-04 11:40:47	VR2W-105217	A69-1601-6496	1
2012-10-04 02:54:27	2012-10-04 12:54:27	VR2W-105217	A69-1601-6496	1
2012-10-04 03:12:48	2012-10-04 13:12:48	VR2W-105217	A69-1601-6496	1
2012-10-04 04:22:55	2012-10-04 14:22:55	VR2W-105217	A69-1601-6496	1
2012-10-04 04:27:37	2012-10-04 14:27:37	VR2W-105217	A69-1601-6496	1
2012-10-04 06:02:33	2012-10-04 16:02:33	VR2W-105217	A69-1601-6496	1
2012-10-04 06:20:19	2012-10-04 16:20:19	VR2W-105217	A69-1601-6496	1
2012-10-04 06:37:51	2012-10-04 16:37:51	VR2W-105217	A69-1601-6496	1
2012-10-04 06:50:52	2012-10-04 16:50:52	VR2W-105217	A69-1601-6496	1
2012-10-04 08:02:28	2012-10-04 18:02:28	VR2W-105217	A69-1601-6496	1
2012-10-04 19:58:00	2012-10-05 05:58:00	VR2W-105217	A69-1601-6496	0
2012-10-04 20:01:21	2012-10-05 06:01:21	VR2W-105217	A69-1601-6496	0
2012-10-04 20:41:45	2012-10-05 06:41:45	VR2W-105217	A69-1601-6496	1
2012-10-04 21:03:49	2012-10-05 07:03:49	VR2W-105217	A69-1601-6496	1
2012-10-04 21:19:27	2012-10-05 07:19:27	VR2W-105217	A69-1601-6496	1
2012-10-04 21:30:38	2012-10-05 07:30:38	VR2W-105216	A69-1601-6496	1
2012-10-04 21:30:38	2012-10-05 07:30:38	VR2W-105217	A69-1601-6496	1
2012-10-04 21:46:10	2012-10-05 07:46:10	VR2W-105217	A69-1601-6496	1
2012-10-04 21:54:40	2012-10-05 07:54:40	VR2W-105217	A69-1601-6496	1
2012-10-04 22:45:26	2012-10-05 08:45:26	VR2W-105217	A69-1601-6496	1
2012-10-04 23:43:20	2012-10-05 09:43:20	VR2W-105217	A69-1601-6496	1
2012-10-05 00:56:42	2012-10-05 10:56:42	VR2W-105217	A69-1601-6496	1
2012-10-05 01:58:15	2012-10-05 11:58:15	VR2W-105217	A69-1601-6496	1
2012-10-05 02:32:01	2012-10-05 12:32:01	VR2W-105217	A69-1601-6496	1
2012-10-05 02:55:19	2012-10-05 12:55:19	VR2W-105217	A69-1601-6496	1
2012-10-05 06:02:10	2012-10-05 16:02:10	VR2W-105217	A69-1601-6496	1
2012-10-05 06:37:32	2012-10-05 16:37:32	VR2W-105217	A69-1601-6496	1
2012-10-05 08:14:28	2012-10-05 18:14:28	VR2W-105217	A69-1601-6496	1
2012-10-05 20:55:36	2012-10-06 06:55:36	VR2W-105217	A69-1601-6496	1
2012-10-05 21:03:56	2012-10-06 07:03:56	VR2W-105218	A69-1601-6496	1
2012-10-05 21:08:14	2012-10-06 07:08:14	VR2W-105218	A69-1601-6496	1
2012-10-05 21:50:31	2012-10-06 07:50:31	VR2W-105217	A69-1601-6496	1
2012-10-06 02:30:47	2012-10-06 12:30:47	VR2W-105217	A69-1601-6496	1
2012-10-06 02:45:01	2012-10-06 12:45:01	VR2W-105217	A69-1601-6496	1
2012-10-06 02:53:12	2012-10-06 12:53:12	VR2W-105217	A69-1601-6496	1
2012-10-06 03:06:18	2012-10-06 13:06:18	VR2W-105217	A69-1601-6496	1
2012-10-06 03:15:09	2012-10-06 13:15:09	VR2W-105218	A69-1601-6496	1
2012-10-06 03:28:50	2012-10-06 13:28:50	VR2W-105217	A69-1601-6496	1
2012-10-06 04:09:44	2012-10-06 14:09:44	VR2W-105217	A69-1601-6496	1
2012-10-06 04:31:06	2012-10-06 14:31:06	VR2W-105217	A69-1601-6496	1
2012-10-06 08:04:01	2012-10-06 18:04:01	VR2W-105217	A69-1601-6496	1
2012-10-06 22:03:06	2012-10-07 08:03:06	VR2W-105217	A69-1601-6496	1
2012-10-06 22:16:12	2012-10-07 08:16:12	VR2W-105217	A69-1601-6496	1
2012-10-07 00:03:00	2012-10-07 10:03:00	VR2W-105217	A69-1601-6496	1
2012-10-07 04:15:29	2012-10-07 14:15:29	VR2W-105217	A69-1601-6496	1
2012-10-07 04:33:45	2012-10-07 14:33:45	VR2W-105217	A69-1601-6496	1
2012-10-07 06:00:49	2012-10-07 16:00:49	VR2W-105217	A69-1601-6496	1
2012-10-07 06:48:23	2012-10-07 16:48:23	VR2W-105217	A69-1601-6496	1
2012-10-07 17:47:50	2012-10-08 03:47:50	VR2W-105217	A69-1601-6496	0
2012-10-07 17:58:52	2012-10-08 03:58:52	VR2W-105217	A69-1601-6496	0
2012-10-07 18:03:37	2012-10-08 04:03:37	VR2W-105217	A69-1601-6496	0
2012-10-07 18:12:33	2012-10-08 04:12:33	VR2W-105217	A69-1601-6496	0
2012-10-07 20:32:38	2012-10-08 06:32:38	VR2W-105217	A69-1601-6496	1
2012-10-07 20:51:05	2012-10-08 06:51:05	VR2W-105217	A69-1601-6496	1
2012-10-07 21:07:36	2012-10-08 07:07:36	VR2W-105217	A69-1601-6496	1
2012-10-07 22:42:33	2012-10-08 08:42:33	VR2W-105217	A69-1601-6496	1
2012-10-08 00:21:21	2012-10-08 10:21:21	VR2W-105217	A69-1601-6496	1
2012-10-08 01:36:00	2012-10-08 11:36:00	VR2W-105217	A69-1601-6496	1
2012-10-08 01:50:16	2012-10-08 11:50:16	VR2W-105217	A69-1601-6496	1
2012-10-08 02:07:31	2012-10-08 12:07:31	VR2W-105217	A69-1601-6496	1
2012-10-08 02:36:53	2012-10-08 12:36:53	VR2W-105217	A69-1601-6496	1
2012-10-08 04:01:55	2012-10-08 14:01:55	VR2W-105217	A69-1601-6496	1
2012-10-08 04:29:58	2012-10-08 14:29:58	VR2W-105217	A69-1601-6496	1
2012-10-08 04:44:11	2012-10-08 14:44:11	VR2W-105217	A69-1601-6496	1
2012-10-08 04:56:39	2012-10-08 14:56:39	VR2W-105217	A69-1601-6496	1
2012-10-08 05:33:34	2012-10-08 15:33:34	VR2W-105217	A69-1601-6496	1
2012-10-08 06:28:57	2012-10-08 16:28:57	VR2W-105217	A69-1601-6496	1
2012-10-08 07:13:48	2012-10-08 17:13:48	VR2W-105217	A69-1601-6496	1
2012-10-08 20:29:06	2012-10-09 06:29:06	VR2W-105217	A69-1601-6496	0
2012-10-08 21:48:49	2012-10-09 07:48:49	VR2W-105217	A69-1601-6496	1
2012-10-08 22:11:46	2012-10-09 08:11:46	VR2W-105217	A69-1601-6496	1
2012-10-08 23:09:59	2012-10-09 09:09:59	VR2W-105217	A69-1601-6496	1
2012-10-08 23:31:45	2012-10-09 09:31:45	VR2W-105217	A69-1601-6496	1
2012-10-08 23:47:33	2012-10-09 09:47:33	VR2W-105217	A69-1601-6496	1
2012-10-09 00:27:19	2012-10-09 10:27:19	VR2W-105217	A69-1601-6496	1
2012-10-09 01:33:24	2012-10-09 11:33:24	VR2W-105217	A69-1601-6496	1
2012-10-09 02:25:48	2012-10-09 12:25:48	VR2W-105217	A69-1601-6496	1
2012-10-09 02:41:23	2012-10-09 12:41:23	VR2W-105216	A69-1601-6496	1
2012-10-09 02:41:23	2012-10-09 12:41:23	VR2W-105217	A69-1601-6496	1
2012-10-09 02:50:05	2012-10-09 12:50:05	VR2W-105216	A69-1601-6496	1
2012-10-09 02:50:05	2012-10-09 12:50:05	VR2W-105217	A69-1601-6496	1
2012-10-09 02:57:08	2012-10-09 12:57:08	VR2W-105217	A69-1601-6496	1
2012-10-09 03:01:09	2012-10-09 13:01:09	VR2W-105216	A69-1601-6496	1
2012-10-09 03:01:09	2012-10-09 13:01:09	VR2W-105217	A69-1601-6496	1
2012-10-09 03:29:53	2012-10-09 13:29:53	VR2W-105217	A69-1601-6496	1
2012-10-09 04:20:01	2012-10-09 14:20:01	VR2W-105217	A69-1601-6496	1
2012-10-09 04:24:00	2012-10-09 14:24:00	VR2W-105217	A69-1601-6496	1
2012-10-09 04:48:48	2012-10-09 14:48:48	VR2W-105217	A69-1601-6496	1
2012-10-09 05:15:26	2012-10-09 15:15:26	VR2W-105218	A69-1601-6496	1
2012-10-09 07:00:48	2012-10-09 17:00:48	VR2W-105217	A69-1601-6496	1
2012-10-09 08:11:52	2012-10-09 18:11:52	VR2W-105217	A69-1601-6496	1
2012-10-09 08:18:43	2012-10-09 18:18:43	VR2W-105217	A69-1601-6496	1
2012-10-09 21:34:40	2012-10-10 07:34:40	VR2W-105217	A69-1601-6496	1
2012-10-10 02:32:47	2012-10-10 12:32:47	VR2W-105217	A69-1601-6496	1
2012-10-10 02:45:18	2012-10-10 12:45:18	VR2W-105217	A69-1601-6496	1
2012-10-10 03:40:32	2012-10-10 13:40:32	VR2W-105217	A69-1601-6496	1
2012-10-10 04:32:51	2012-10-10 14:32:51	VR2W-105217	A69-1601-6496	1
2012-10-10 05:56:19	2012-10-10 15:56:19	VR2W-105217	A69-1601-6496	1
2012-10-10 07:43:52	2012-10-10 17:43:52	VR2W-105217	A69-1601-6496	1
2012-10-10 21:43:48	2012-10-11 07:43:48	VR2W-105217	A69-1601-6496	1
2012-10-10 23:56:34	2012-10-11 09:56:34	VR2W-105217	A69-1601-6496	1
2012-10-11 00:49:07	2012-10-11 10:49:07	VR2W-105217	A69-1601-6496	1
2012-10-11 01:10:42	2012-10-11 11:10:42	VR2W-105217	A69-1601-6496	1
2012-10-11 01:48:11	2012-10-11 11:48:11	VR2W-105217	A69-1601-6496	1
2012-10-11 02:41:00	2012-10-11 12:41:00	VR2W-105217	A69-1601-6496	1
2012-10-11 04:13:43	2012-10-11 14:13:43	VR2W-105217	A69-1601-6496	1
2012-10-11 04:29:25	2012-10-11 14:29:25	VR2W-105217	A69-1601-6496	1
2012-10-11 04:32:43	2012-10-11 14:32:43	VR2W-105217	A69-1601-6496	1
2012-10-11 04:47:40	2012-10-11 14:47:40	VR2W-105217	A69-1601-6496	1
2012-10-11 05:31:54	2012-10-11 15:31:54	VR2W-105217	A69-1601-6496	1
2012-10-11 06:10:15	2012-10-11 16:10:15	VR2W-105217	A69-1601-6496	1
2012-10-11 06:13:44	2012-10-11 16:13:44	VR2W-105217	A69-1601-6496	1
2012-10-11 06:33:04	2012-10-11 16:33:04	VR2W-105217	A69-1601-6496	1
2012-10-11 06:49:11	2012-10-11 16:49:11	VR2W-105217	A69-1601-6496	1
2012-10-11 07:13:45	2012-10-11 17:13:45	VR2W-105217	A69-1601-6496	1
2012-10-11 20:02:50	2012-10-12 06:02:50	VR2W-105217	A69-1601-6496	0
2012-10-11 21:18:55	2012-10-12 07:18:55	VR2W-105217	A69-1601-6496	1
2012-10-11 21:52:50	2012-10-12 07:52:50	VR2W-105217	A69-1601-6496	1
2012-10-11 22:52:52	2012-10-12 08:52:52	VR2W-105217	A69-1601-6496	1
2012-10-11 23:42:24	2012-10-12 09:42:24	VR2W-105217	A69-1601-6496	1
2012-10-12 00:21:15	2012-10-12 10:21:15	VR2W-105217	A69-1601-6496	1
2012-10-12 00:56:33	2012-10-12 10:56:33	VR2W-105217	A69-1601-6496	1
2012-10-12 00:59:55	2012-10-12 10:59:55	VR2W-105217	A69-1601-6496	1
2012-10-12 01:19:34	2012-10-12 11:19:34	VR2W-105217	A69-1601-6496	1
2012-10-12 01:41:21	2012-10-12 11:41:21	VR2W-105217	A69-1601-6496	1
2012-10-12 02:05:32	2012-10-12 12:05:32	VR2W-105217	A69-1601-6496	1
2012-10-12 02:21:17	2012-10-12 12:21:17	VR2W-105217	A69-1601-6496	1
2012-10-12 02:32:28	2012-10-12 12:32:28	VR2W-105217	A69-1601-6496	1
2012-10-12 04:08:13	2012-10-12 14:08:13	VR2W-105217	A69-1601-6496	1
2012-10-12 04:23:30	2012-10-12 14:23:30	VR2W-105217	A69-1601-6496	1
2012-10-12 06:07:21	2012-10-12 16:07:21	VR2W-105217	A69-1601-6496	1
2012-10-12 23:13:48	2012-10-13 09:13:48	VR2W-105217	A69-1601-6496	1
2012-10-12 23:17:12	2012-10-13 09:17:12	VR2W-105217	A69-1601-6496	1
2012-10-13 01:52:49	2012-10-13 11:52:49	VR2W-105217	A69-1601-6496	1
2012-10-13 02:27:35	2012-10-13 12:27:35	VR2W-105217	A69-1601-6496	1
2012-10-13 02:57:40	2012-10-13 12:57:40	VR2W-105217	A69-1601-6496	1
2012-10-13 04:02:40	2012-10-13 14:02:40	VR2W-105217	A69-1601-6496	1
2012-10-13 04:19:18	2012-10-13 14:19:18	VR2W-105217	A69-1601-6496	1
2012-10-13 06:03:10	2012-10-13 16:03:10	VR2W-105217	A69-1601-6496	1
2012-10-13 07:01:14	2012-10-13 17:01:14	VR2W-105217	A69-1601-6496	1
2012-10-13 20:00:39	2012-10-14 06:00:39	VR2W-105217	A69-1601-6496	0
2012-10-14 00:22:12	2012-10-14 10:22:12	VR2W-105217	A69-1601-6496	1
2012-10-14 00:54:32	2012-10-14 10:54:32	VR2W-105217	A69-1601-6496	1
2012-10-14 02:44:11	2012-10-14 12:44:11	VR2W-105217	A69-1601-6496	1
2012-10-14 02:48:38	2012-10-14 12:48:38	VR2W-105217	A69-1601-6496	1
2012-10-14 02:52:37	2012-10-14 12:52:37	VR2W-105217	A69-1601-6496	1
2012-10-14 05:01:26	2012-10-14 15:01:26	VR2W-105217	A69-1601-6496	1
2012-10-14 06:36:55	2012-10-14 16:36:55	VR2W-105217	A69-1601-6496	1
2012-10-14 06:50:27	2012-10-14 16:50:27	VR2W-105217	A69-1601-6496	1
2012-10-14 07:28:37	2012-10-14 17:28:37	VR2W-105217	A69-1601-6496	1
2012-10-14 22:18:31	2012-10-15 08:18:31	VR2W-105217	A69-1601-6496	1
2012-10-14 22:53:07	2012-10-15 08:53:07	VR2W-105217	A69-1601-6496	1
2012-10-14 23:15:08	2012-10-15 09:15:08	VR2W-105217	A69-1601-6496	1
2012-10-14 23:33:37	2012-10-15 09:33:37	VR2W-105217	A69-1601-6496	1
2012-10-15 01:11:30	2012-10-15 11:11:30	VR2W-105217	A69-1601-6496	1
2012-10-15 04:08:06	2012-10-15 14:08:06	VR2W-105217	A69-1601-6496	1
2012-10-15 04:17:02	2012-10-15 14:17:02	VR2W-105217	A69-1601-6496	1
2012-10-15 04:35:56	2012-10-15 14:35:56	VR2W-105217	A69-1601-6496	1
2012-10-15 04:54:51	2012-10-15 14:54:51	VR2W-105217	A69-1601-6496	1
2012-10-15 05:07:06	2012-10-15 15:07:06	VR2W-105217	A69-1601-6496	1
2012-10-15 05:32:00	2012-10-15 15:32:00	VR2W-105217	A69-1601-6496	1
2012-10-15 08:10:52	2012-10-15 18:10:52	VR2W-105217	A69-1601-6496	1
2012-10-15 08:19:28	2012-10-15 18:19:28	VR2W-105217	A69-1601-6496	1
2012-10-16 01:53:25	2012-10-16 11:53:25	VR2W-105217	A69-1601-6496	1
2012-10-16 03:14:30	2012-10-16 13:14:30	VR2W-105218	A69-1601-6496	1
2012-10-16 03:43:14	2012-10-16 13:43:14	VR2W-105217	A69-1601-6496	1
2012-10-16 04:06:11	2012-10-16 14:06:11	VR2W-105217	A69-1601-6496	1
2012-10-16 04:52:07	2012-10-16 14:52:07	VR2W-105217	A69-1601-6496	1
2012-10-16 04:56:16	2012-10-16 14:56:16	VR2W-105217	A69-1601-6496	1
2012-10-16 04:59:41	2012-10-16 14:59:41	VR2W-105217	A69-1601-6496	1
2012-10-16 05:07:10	2012-10-16 15:07:10	VR2W-105217	A69-1601-6496	1
2012-10-16 05:34:35	2012-10-16 15:34:35	VR2W-105217	A69-1601-6496	1
2012-10-16 05:47:30	2012-10-16 15:47:30	VR2W-105217	A69-1601-6496	1
2012-10-16 06:51:55	2012-10-16 16:51:55	VR2W-105217	A69-1601-6496	1
2012-10-16 07:24:46	2012-10-16 17:24:46	VR2W-105217	A69-1601-6496	1
2012-10-16 19:53:47	2012-10-17 05:53:47	VR2W-105217	A69-1601-6496	0
2012-10-16 20:11:55	2012-10-17 06:11:55	VR2W-105217	A69-1601-6496	0
2012-10-17 00:36:12	2012-10-17 10:36:12	VR2W-105217	A69-1601-6496	1
2012-10-17 02:24:41	2012-10-17 12:24:41	VR2W-105217	A69-1601-6496	1
2012-10-17 04:22:26	2012-10-17 14:22:26	VR2W-105217	A69-1601-6496	1
2012-10-17 05:07:59	2012-10-17 15:07:59	VR2W-105217	A69-1601-6496	1
2012-10-17 05:21:49	2012-10-17 15:21:49	VR2W-105217	A69-1601-6496	1
2012-10-17 05:50:03	2012-10-17 15:50:03	VR2W-105217	A69-1601-6496	1
2012-10-17 06:43:30	2012-10-17 16:43:30	VR2W-105217	A69-1601-6496	1
2012-10-17 07:58:46	2012-10-17 17:58:46	VR2W-105217	A69-1601-6496	1
2012-10-17 20:10:13	2012-10-18 06:10:13	VR2W-105217	A69-1601-6496	0
2012-10-17 20:13:52	2012-10-18 06:13:52	VR2W-105217	A69-1601-6496	0
2012-10-17 22:05:17	2012-10-18 08:05:17	VR2W-105217	A69-1601-6496	1
2012-10-18 01:39:52	2012-10-18 11:39:52	VR2W-105217	A69-1601-6496	1
2012-10-18 02:36:37	2012-10-18 12:36:37	VR2W-105217	A69-1601-6496	1
2012-10-18 02:47:23	2012-10-18 12:47:23	VR2W-105217	A69-1601-6496	1
2012-10-18 03:18:17	2012-10-18 13:18:17	VR2W-105217	A69-1601-6496	1
2012-10-18 03:26:37	2012-10-18 13:26:37	VR2W-105217	A69-1601-6496	1
2012-10-18 04:30:42	2012-10-18 14:30:42	VR2W-105217	A69-1601-6496	1
2012-10-18 07:14:28	2012-10-18 17:14:28	VR2W-105217	A69-1601-6496	1
2012-10-18 21:50:44	2012-10-19 07:50:44	VR2W-105217	A69-1601-6496	1
2012-10-18 22:22:16	2012-10-19 08:22:16	VR2W-105217	A69-1601-6496	1
2012-10-18 22:29:56	2012-10-19 08:29:56	VR2W-105217	A69-1601-6496	1
2012-10-19 05:25:44	2012-10-19 15:25:44	VR2W-105217	A69-1601-6496	1
2012-10-19 07:28:51	2012-10-19 17:28:51	VR2W-105217	A69-1601-6496	1
2012-10-19 19:47:53	2012-10-20 05:47:53	VR2W-105217	A69-1601-6496	0
2012-10-19 20:43:58	2012-10-20 06:43:58	VR2W-105217	A69-1601-6496	1
2012-10-19 20:51:48	2012-10-20 06:51:48	VR2W-105217	A69-1601-6496	1
2012-10-19 21:13:33	2012-10-20 07:13:33	VR2W-105217	A69-1601-6496	1
2012-10-19 21:48:39	2012-10-20 07:48:39	VR2W-105217	A69-1601-6496	1
2012-10-20 00:54:20	2012-10-20 10:54:20	VR2W-105217	A69-1601-6496	1
2012-10-20 03:06:22	2012-10-20 13:06:22	VR2W-105217	A69-1601-6496	1
2012-10-20 04:04:54	2012-10-20 14:04:54	VR2W-105217	A69-1601-6496	1
2012-10-20 06:18:27	2012-10-20 16:18:27	VR2W-105217	A69-1601-6496	1
2012-10-20 07:15:57	2012-10-20 17:15:57	VR2W-105217	A69-1601-6496	1
2012-10-20 20:03:40	2012-10-21 06:03:40	VR2W-105217	A69-1601-6496	0
2012-10-20 21:03:17	2012-10-21 07:03:17	VR2W-105217	A69-1601-6496	1
2012-10-20 23:49:04	2012-10-21 09:49:04	VR2W-105217	A69-1601-6496	1
2012-10-21 04:22:01	2012-10-21 14:22:01	VR2W-105217	A69-1601-6496	1
2012-10-21 06:32:57	2012-10-21 16:32:57	VR2W-105217	A69-1601-6496	1
2012-10-22 00:01:42	2012-10-22 10:01:42	VR2W-105217	A69-1601-6496	1
2012-10-22 00:17:34	2012-10-22 10:17:34	VR2W-105217	A69-1601-6496	1
2012-10-22 01:49:03	2012-10-22 11:49:03	VR2W-105217	A69-1601-6496	1
2012-10-22 04:18:43	2012-10-22 14:18:43	VR2W-105218	A69-1601-6496	1
2012-10-22 22:03:24	2012-10-23 08:03:24	VR2W-105217	A69-1601-6496	1
2012-10-22 23:26:41	2012-10-23 09:26:41	VR2W-105217	A69-1601-6496	1
2012-10-23 00:33:18	2012-10-23 10:33:18	VR2W-105217	A69-1601-6496	1
2012-10-23 00:48:30	2012-10-23 10:48:30	VR2W-105217	A69-1601-6496	1
2012-10-23 03:14:41	2012-10-23 13:14:41	VR2W-105217	A69-1601-6496	1
2012-10-23 03:41:00	2012-10-23 13:41:00	VR2W-105217	A69-1601-6496	1
2012-10-23 03:47:35	2012-10-23 13:47:35	VR2W-105217	A69-1601-6496	1
2012-10-23 06:15:28	2012-10-23 16:15:28	VR2W-105217	A69-1601-6496	1
2012-10-23 07:14:31	2012-10-23 17:14:31	VR2W-105217	A69-1601-6496	1
2012-10-24 00:31:36	2012-10-24 10:31:36	VR2W-105217	A69-1601-6496	1
2012-10-24 00:55:54	2012-10-24 10:55:54	VR2W-105217	A69-1601-6496	1
2012-10-24 01:07:17	2012-10-24 11:07:17	VR2W-105217	A69-1601-6496	1
2012-10-24 01:34:44	2012-10-24 11:34:44	VR2W-105217	A69-1601-6496	1
2012-10-24 01:42:15	2012-10-24 11:42:15	VR2W-105217	A69-1601-6496	1
2012-10-24 02:13:40	2012-10-24 12:13:40	VR2W-105217	A69-1601-6496	1
2012-10-24 03:40:50	2012-10-24 13:40:50	VR2W-105217	A69-1601-6496	1
2012-10-24 04:25:34	2012-10-24 14:25:34	VR2W-105218	A69-1601-6496	1
2012-10-24 05:36:37	2012-10-24 15:36:37	VR2W-105217	A69-1601-6496	1
2012-10-24 08:23:02	2012-10-24 18:23:02	VR2W-105217	A69-1601-6496	1
2012-10-24 20:48:05	2012-10-25 06:48:05	VR2W-105218	A69-1601-6496	1
2012-10-25 00:04:09	2012-10-25 10:04:09	VR2W-105217	A69-1601-6496	1
2012-10-25 00:45:57	2012-10-25 10:45:57	VR2W-105217	A69-1601-6496	1
2012-10-25 02:17:00	2012-10-25 12:17:00	VR2W-105217	A69-1601-6496	1
2012-10-25 03:06:49	2012-10-25 13:06:49	VR2W-105217	A69-1601-6496	1
2012-10-25 04:09:09	2012-10-25 14:09:09	VR2W-105217	A69-1601-6496	1
2012-10-25 05:22:22	2012-10-25 15:22:22	VR2W-105217	A69-1601-6496	1
2012-10-25 05:41:56	2012-10-25 15:41:56	VR2W-105217	A69-1601-6496	1
2012-10-25 06:13:03	2012-10-25 16:13:03	VR2W-105217	A69-1601-6496	1
2012-10-25 20:39:31	2012-10-26 06:39:31	VR2W-105217	A69-1601-6496	1
2012-10-26 00:39:45	2012-10-26 10:39:45	VR2W-105217	A69-1601-6496	1
2012-10-26 03:51:39	2012-10-26 13:51:39	VR2W-105217	A69-1601-6496	1
2012-10-26 03:58:34	2012-10-26 13:58:34	VR2W-105218	A69-1601-6496	1
2012-10-26 04:42:17	2012-10-26 14:42:17	VR2W-105217	A69-1601-6496	1
2012-10-26 05:03:15	2012-10-26 15:03:15	VR2W-105217	A69-1601-6496	1
2012-10-26 05:27:48	2012-10-26 15:27:48	VR2W-105217	A69-1601-6496	1
2012-10-26 07:01:42	2012-10-26 17:01:42	VR2W-105217	A69-1601-6496	1
2012-10-26 07:46:45	2012-10-26 17:46:45	VR2W-105217	A69-1601-6496	1
2012-10-26 10:03:31	2012-10-26 20:03:31	VR2W-105217	A69-1601-6496	0
2012-10-26 12:03:34	2012-10-26 22:03:34	VR2W-105217	A69-1601-6496	0
2012-10-26 12:27:18	2012-10-26 22:27:18	VR2W-105217	A69-1601-6496	0
2012-10-26 13:06:35	2012-10-26 23:06:35	VR2W-105217	A69-1601-6496	0
2012-10-26 21:11:07	2012-10-27 07:11:07	VR2W-105218	A69-1601-6496	1
2012-10-26 22:40:47	2012-10-27 08:40:47	VR2W-105217	A69-1601-6496	1
2012-10-27 04:28:21	2012-10-27 14:28:21	VR2W-105217	A69-1601-6496	1
2012-10-27 06:54:04	2012-10-27 16:54:04	VR2W-105217	A69-1601-6496	1
2012-10-27 10:37:13	2012-10-27 20:37:13	VR2W-105217	A69-1601-6496	0
[truncated: 176 more rows]
