# Supplementary material for: Simulated Macro-Algal Outbreak Triggers a Large-Scale Response on Coral Reefs
Source: PLoS One. 2015 Jul 14;10(7):e0132895. doi: 10.1371/journal.pone.0132895 (PMC4501832; doi:10.1371/journal.pone.0132895)
Supplement: S1 Dataset — Data has been separated into three sub-folders; video data, visual transect data and individual fishes’ acoustic detection data. (ZIP) [file pone.0132895.s001.zip › Raw Data/Spatial/Siganid/Processed /6498TSV.xlsx]

## Sheet: 6498TSV.csv
ï»¿Date and Time (UTC)	Local time	Receiver	Transmitter	Day/night code
	10			06:30:00
	2011-04-21			18:30:00
2012-09-11 23:42:19	2012-09-12 09:42:19	VR2W-105216	A69-1601-6498	1
2012-09-11 23:52:50	2012-09-12 09:52:50	VR2W-105214	A69-1601-6498	1
2012-09-11 23:54:25	2012-09-12 09:54:25	VR2W-105216	A69-1601-6498	1
2012-09-11 23:57:52	2012-09-12 09:57:52	VR2W-105217	A69-1601-6498	1
2012-09-12 00:05:30	2012-09-12 10:05:30	VR2W-105218	A69-1601-6498	1
2012-09-12 00:10:03	2012-09-12 10:10:03	VR2W-105218	A69-1601-6498	1
2012-09-12 00:11:13	2012-09-12 10:11:13	VR2W-105219	A69-1601-6498	1
2012-09-12 00:17:35	2012-09-12 10:17:35	VR2W-105217	A69-1601-6498	1
2012-09-12 00:17:47	2012-09-12 10:17:47	VR2W-105218	A69-1601-6498	1
2012-09-12 00:21:24	2012-09-12 10:21:24	VR2W-105217	A69-1601-6498	1
2012-09-12 00:21:37	2012-09-12 10:21:37	VR2W-105218	A69-1601-6498	1
2012-09-12 00:25:50	2012-09-12 10:25:50	VR2W-105217	A69-1601-6498	1
2012-09-12 00:30:00	2012-09-12 10:30:00	VR2W-105218	A69-1601-6498	1
2012-09-12 00:43:05	2012-09-12 10:43:05	VR2W-105217	A69-1601-6498	1
2012-09-12 00:43:17	2012-09-12 10:43:17	VR2W-105218	A69-1601-6498	1
2012-09-12 00:53:38	2012-09-12 10:53:38	VR2W-105218	A69-1601-6498	1
2012-09-12 01:02:24	2012-09-12 11:02:24	VR2W-105218	A69-1601-6498	1
2012-09-12 01:06:52	2012-09-12 11:06:52	VR2W-105217	A69-1601-6498	1
2012-09-12 01:24:58	2012-09-12 11:24:58	VR2W-105218	A69-1601-6498	1
2012-09-12 01:33:28	2012-09-12 11:33:28	VR2W-105218	A69-1601-6498	1
2012-09-12 01:38:19	2012-09-12 11:38:19	VR2W-105218	A69-1601-6498	1
2012-09-12 01:43:07	2012-09-12 11:43:07	VR2W-105218	A69-1601-6498	1
2012-09-12 01:47:51	2012-09-12 11:47:51	VR2W-105218	A69-1601-6498	1
2012-09-12 01:52:25	2012-09-12 11:52:25	VR2W-105218	A69-1601-6498	1
2012-09-12 01:56:40	2012-09-12 11:56:40	VR2W-105218	A69-1601-6498	1
2012-09-12 02:00:17	2012-09-12 12:00:17	VR2W-105218	A69-1601-6498	1
2012-09-12 02:04:04	2012-09-12 12:04:04	VR2W-105217	A69-1601-6498	1
2012-09-12 02:13:28	2012-09-12 12:13:28	VR2W-105217	A69-1601-6498	1
2012-09-12 02:13:41	2012-09-12 12:13:41	VR2W-105218	A69-1601-6498	1
2012-09-12 02:17:51	2012-09-12 12:17:51	VR2W-105217	A69-1601-6498	1
2012-09-12 02:26:17	2012-09-12 12:26:17	VR2W-105217	A69-1601-6498	1
2012-09-12 02:26:29	2012-09-12 12:26:29	VR2W-105218	A69-1601-6498	1
2012-09-12 02:34:11	2012-09-12 12:34:11	VR2W-105218	A69-1601-6498	1
2012-09-12 02:42:04	2012-09-12 12:42:04	VR2W-105217	A69-1601-6498	1
2012-09-12 02:42:17	2012-09-12 12:42:17	VR2W-105218	A69-1601-6498	1
2012-09-12 02:53:48	2012-09-12 12:53:48	VR2W-105217	A69-1601-6498	1
2012-09-12 02:57:56	2012-09-12 12:57:56	VR2W-105217	A69-1601-6498	1
2012-09-12 03:01:21	2012-09-12 13:01:21	VR2W-105217	A69-1601-6498	1
2012-09-12 03:13:32	2012-09-12 13:13:32	VR2W-105217	A69-1601-6498	1
2012-09-12 03:13:45	2012-09-12 13:13:45	VR2W-105218	A69-1601-6498	1
2012-09-12 03:17:58	2012-09-12 13:17:58	VR2W-105217	A69-1601-6498	1
2012-09-12 03:18:11	2012-09-12 13:18:11	VR2W-105218	A69-1601-6498	1
2012-09-12 03:21:55	2012-09-12 13:21:55	VR2W-105216	A69-1601-6498	1
2012-09-12 03:21:58	2012-09-12 13:21:58	VR2W-105217	A69-1601-6498	1
2012-09-12 03:22:10	2012-09-12 13:22:10	VR2W-105218	A69-1601-6498	1
2012-09-12 03:35:39	2012-09-12 13:35:39	VR2W-105216	A69-1601-6498	1
2012-09-12 03:35:41	2012-09-12 13:35:41	VR2W-105217	A69-1601-6498	1
2012-09-12 03:39:30	2012-09-12 13:39:30	VR2W-105217	A69-1601-6498	1
2012-09-12 03:44:06	2012-09-12 13:44:06	VR2W-105218	A69-1601-6498	1
2012-09-12 04:11:55	2012-09-12 14:11:55	VR2W-105218	A69-1601-6498	1
2012-09-12 04:15:52	2012-09-12 14:15:52	VR2W-105217	A69-1601-6498	1
2012-09-12 04:16:04	2012-09-12 14:16:04	VR2W-105218	A69-1601-6498	1
2012-09-12 04:24:15	2012-09-12 14:24:15	VR2W-105219	A69-1601-6498	1
2012-09-12 04:32:59	2012-09-12 14:32:59	VR2W-105219	A69-1601-6498	1
2012-09-12 05:04:16	2012-09-12 15:04:16	VR2W-105219	A69-1601-6498	1
2012-09-12 05:10:07	2012-09-12 15:10:07	VR2W-105218	A69-1601-6498	1
2012-09-12 05:14:06	2012-09-12 15:14:06	VR2W-105218	A69-1601-6498	1
2012-09-12 05:18:50	2012-09-12 15:18:50	VR2W-105218	A69-1601-6498	1
2012-09-12 05:31:16	2012-09-12 15:31:16	VR2W-105217	A69-1601-6498	1
2012-09-12 05:31:29	2012-09-12 15:31:29	VR2W-105218	A69-1601-6498	1
2012-09-12 05:35:30	2012-09-12 15:35:30	VR2W-105217	A69-1601-6498	1
2012-09-12 05:35:42	2012-09-12 15:35:42	VR2W-105218	A69-1601-6498	1
2012-09-12 05:43:00	2012-09-12 15:43:00	VR2W-105217	A69-1601-6498	1
2012-09-12 05:55:46	2012-09-12 15:55:46	VR2W-105217	A69-1601-6498	1
2012-09-12 06:00:09	2012-09-12 16:00:09	VR2W-105217	A69-1601-6498	1
2012-09-12 06:04:02	2012-09-12 16:04:02	VR2W-105217	A69-1601-6498	1
2012-09-12 06:12:47	2012-09-12 16:12:47	VR2W-105217	A69-1601-6498	1
2012-09-12 06:16:19	2012-09-12 16:16:19	VR2W-105217	A69-1601-6498	1
2012-09-12 06:16:32	2012-09-12 16:16:32	VR2W-105218	A69-1601-6498	1
2012-09-12 06:20:10	2012-09-12 16:20:10	VR2W-105217	A69-1601-6498	1
2012-09-12 06:24:37	2012-09-12 16:24:37	VR2W-105217	A69-1601-6498	1
2012-09-12 06:33:25	2012-09-12 16:33:25	VR2W-105217	A69-1601-6498	1
2012-09-12 06:50:07	2012-09-12 16:50:07	VR2W-105217	A69-1601-6498	1
2012-09-12 06:57:24	2012-09-12 16:57:24	VR2W-105217	A69-1601-6498	1
2012-09-12 07:01:56	2012-09-12 17:01:56	VR2W-105218	A69-1601-6498	1
2012-09-12 07:05:31	2012-09-12 17:05:31	VR2W-105217	A69-1601-6498	1
2012-09-12 07:05:43	2012-09-12 17:05:43	VR2W-105218	A69-1601-6498	1
2012-09-12 07:09:51	2012-09-12 17:09:51	VR2W-105217	A69-1601-6498	1
2012-09-12 07:10:03	2012-09-12 17:10:03	VR2W-105218	A69-1601-6498	1
2012-09-12 07:22:02	2012-09-12 17:22:02	VR2W-105218	A69-1601-6498	1
2012-09-12 07:26:28	2012-09-12 17:26:28	VR2W-105218	A69-1601-6498	1
2012-09-12 07:30:25	2012-09-12 17:30:25	VR2W-105218	A69-1601-6498	1
2012-09-12 07:43:45	2012-09-12 17:43:45	VR2W-105218	A69-1601-6498	1
2012-09-12 07:46:54	2012-09-12 17:46:54	VR2W-105217	A69-1601-6498	1
2012-09-12 07:50:23	2012-09-12 17:50:23	VR2W-105217	A69-1601-6498	1
2012-09-12 08:02:16	2012-09-12 18:02:16	VR2W-105218	A69-1601-6498	1
2012-09-12 08:06:19	2012-09-12 18:06:19	VR2W-105218	A69-1601-6498	1
2012-09-12 08:09:33	2012-09-12 18:09:33	VR2W-105218	A69-1601-6498	1
2012-09-12 08:12:47	2012-09-12 18:12:47	VR2W-105218	A69-1601-6498	1
2012-09-12 08:16:01	2012-09-12 18:16:01	VR2W-105218	A69-1601-6498	1
2012-09-12 08:19:15	2012-09-12 18:19:15	VR2W-105218	A69-1601-6498	1
2012-09-12 08:29:00	2012-09-12 18:29:00	VR2W-105217	A69-1601-6498	1
2012-09-12 08:58:56	2012-09-12 18:58:56	VR2W-105218	A69-1601-6498	0
2012-09-12 09:17:33	2012-09-12 19:17:33	VR2W-105217	A69-1601-6498	0
2012-09-12 11:47:05	2012-09-12 21:47:05	VR2W-105217	A69-1601-6498	0
2012-09-12 11:50:50	2012-09-12 21:50:50	VR2W-105217	A69-1601-6498	0
2012-09-12 11:55:07	2012-09-12 21:55:07	VR2W-105217	A69-1601-6498	0
2012-09-12 11:58:48	2012-09-12 21:58:48	VR2W-105217	A69-1601-6498	0
2012-09-12 12:02:57	2012-09-12 22:02:57	VR2W-105217	A69-1601-6498	0
2012-09-12 12:06:21	2012-09-12 22:06:21	VR2W-105217	A69-1601-6498	0
2012-09-12 12:09:55	2012-09-12 22:09:55	VR2W-105217	A69-1601-6498	0
2012-09-12 12:22:46	2012-09-12 22:22:46	VR2W-105217	A69-1601-6498	0
2012-09-12 19:23:01	2012-09-13 05:23:01	VR2W-105218	A69-1601-6498	0
2012-09-12 19:34:15	2012-09-13 05:34:15	VR2W-105218	A69-1601-6498	0
2012-09-12 19:44:30	2012-09-13 05:44:30	VR2W-105217	A69-1601-6498	0
2012-09-12 19:52:01	2012-09-13 05:52:01	VR2W-105217	A69-1601-6498	0
2012-09-12 20:07:47	2012-09-13 06:07:47	VR2W-105217	A69-1601-6498	0
2012-09-12 20:43:18	2012-09-13 06:43:18	VR2W-105219	A69-1601-6498	1
2012-09-12 20:51:34	2012-09-13 06:51:34	VR2W-105218	A69-1601-6498	1
2012-09-12 20:56:01	2012-09-13 06:56:01	VR2W-105218	A69-1601-6498	1
2012-09-12 20:59:47	2012-09-13 06:59:47	VR2W-105217	A69-1601-6498	1
2012-09-12 21:00:00	2012-09-13 07:00:00	VR2W-105218	A69-1601-6498	1
2012-09-12 21:25:13	2012-09-13 07:25:13	VR2W-105218	A69-1601-6498	1
2012-09-12 21:29:12	2012-09-13 07:29:12	VR2W-105218	A69-1601-6498	1
2012-09-12 21:43:46	2012-09-13 07:43:46	VR2W-105219	A69-1601-6498	1
2012-09-12 21:46:52	2012-09-13 07:46:52	VR2W-105220	A69-1601-6498	1
2012-09-12 21:47:14	2012-09-13 07:47:14	VR2W-105219	A69-1601-6498	1
2012-09-12 21:48:43	2012-09-13 07:48:43	VR2W-105221	A69-1601-6498	1
2012-09-12 22:11:02	2012-09-13 08:11:02	VR2W-105219	A69-1601-6498	1
2012-09-12 22:31:31	2012-09-13 08:31:31	VR2W-105221	A69-1601-6498	1
2012-09-12 22:51:04	2012-09-13 08:51:04	VR2W-105219	A69-1601-6498	1
2012-09-12 23:01:01	2012-09-13 09:01:01	VR2W-105217	A69-1601-6498	1
2012-09-12 23:12:37	2012-09-13 09:12:37	VR2W-105218	A69-1601-6498	1
2012-09-12 23:16:50	2012-09-13 09:16:50	VR2W-105218	A69-1601-6498	1
2012-09-12 23:24:01	2012-09-13 09:24:01	VR2W-105217	A69-1601-6498	1
2012-09-12 23:28:30	2012-09-13 09:28:30	VR2W-105217	A69-1601-6498	1
2012-09-12 23:32:35	2012-09-13 09:32:35	VR2W-105217	A69-1601-6498	1
2012-09-12 23:46:26	2012-09-13 09:46:26	VR2W-105217	A69-1601-6498	1
2012-09-12 23:46:38	2012-09-13 09:46:38	VR2W-105218	A69-1601-6498	1
2012-09-12 23:52:03	2012-09-13 09:52:03	VR2W-105219	A69-1601-6498	1
2012-09-12 23:55:38	2012-09-13 09:55:38	VR2W-105219	A69-1601-6498	1
2012-09-12 23:58:24	2012-09-13 09:58:24	VR2W-105218	A69-1601-6498	1
2012-09-12 23:59:12	2012-09-13 09:59:12	VR2W-105220	A69-1601-6498	1
2012-09-12 23:59:34	2012-09-13 09:59:34	VR2W-105219	A69-1601-6498	1
2012-09-13 00:03:51	2012-09-13 10:03:51	VR2W-105220	A69-1601-6498	1
2012-09-13 00:14:59	2012-09-13 10:14:59	VR2W-105221	A69-1601-6498	1
2012-09-13 00:19:22	2012-09-13 10:19:22	VR2W-105221	A69-1601-6498	1
2012-09-13 00:23:14	2012-09-13 10:23:14	VR2W-105221	A69-1601-6498	1
2012-09-13 00:31:33	2012-09-13 10:31:33	VR2W-105222	A69-1601-6498	1
2012-09-13 00:31:53	2012-09-13 10:31:53	VR2W-105221	A69-1601-6498	1
2012-09-13 00:40:42	2012-09-13 10:40:42	VR2W-105220	A69-1601-6498	1
2012-09-13 00:53:49	2012-09-13 10:53:49	VR2W-105219	A69-1601-6498	1
2012-09-13 01:00:11	2012-09-13 11:00:11	VR2W-105217	A69-1601-6498	1
2012-09-13 01:10:20	2012-09-13 11:10:20	VR2W-105217	A69-1601-6498	1
2012-09-13 01:18:36	2012-09-13 11:18:36	VR2W-105218	A69-1601-6498	1
2012-09-13 01:22:19	2012-09-13 11:22:19	VR2W-105218	A69-1601-6498	1
2012-09-13 01:26:31	2012-09-13 11:26:31	VR2W-105218	A69-1601-6498	1
2012-09-13 01:30:03	2012-09-13 11:30:03	VR2W-105218	A69-1601-6498	1
2012-09-13 01:31:13	2012-09-13 11:31:13	VR2W-105219	A69-1601-6498	1
2012-09-13 01:33:51	2012-09-13 11:33:51	VR2W-105218	A69-1601-6498	1
2012-09-13 01:38:16	2012-09-13 11:38:16	VR2W-105218	A69-1601-6498	1
2012-09-13 01:42:11	2012-09-13 11:42:11	VR2W-105218	A69-1601-6498	1
2012-09-13 01:46:49	2012-09-13 11:46:49	VR2W-105218	A69-1601-6498	1
2012-09-13 01:47:59	2012-09-13 11:47:59	VR2W-105219	A69-1601-6498	1
2012-09-13 01:55:49	2012-09-13 11:55:49	VR2W-105220	A69-1601-6498	1
2012-09-13 01:58:02	2012-09-13 11:58:02	VR2W-105222	A69-1601-6498	1
2012-09-13 01:58:23	2012-09-13 11:58:23	VR2W-105221	A69-1601-6498	1
2012-09-13 02:00:35	2012-09-13 12:00:35	VR2W-105219	A69-1601-6498	1
2012-09-13 02:02:21	2012-09-13 12:02:21	VR2W-105221	A69-1601-6498	1
2012-09-13 02:09:15	2012-09-13 12:09:15	VR2W-105219	A69-1601-6498	1
2012-09-13 02:11:33	2012-09-13 12:11:33	VR2W-105221	A69-1601-6498	1
2012-09-13 02:24:38	2012-09-13 12:24:38	VR2W-105219	A69-1601-6498	1
2012-09-13 02:31:14	2012-09-13 12:31:14	VR2W-105218	A69-1601-6498	1
2012-09-13 02:32:24	2012-09-13 12:32:24	VR2W-105219	A69-1601-6498	1
2012-09-13 02:34:32	2012-09-13 12:34:32	VR2W-105218	A69-1601-6498	1
2012-09-13 02:41:29	2012-09-13 12:41:29	VR2W-105218	A69-1601-6498	1
2012-09-13 02:45:10	2012-09-13 12:45:10	VR2W-105217	A69-1601-6498	1
2012-09-13 02:54:10	2012-09-13 12:54:10	VR2W-105218	A69-1601-6498	1
2012-09-13 02:57:44	2012-09-13 12:57:44	VR2W-105218	A69-1601-6498	1
2012-09-13 03:01:40	2012-09-13 13:01:40	VR2W-105218	A69-1601-6498	1
2012-09-13 03:06:17	2012-09-13 13:06:17	VR2W-105218	A69-1601-6498	1
2012-09-13 03:10:37	2012-09-13 13:10:37	VR2W-105218	A69-1601-6498	1
2012-09-13 03:14:25	2012-09-13 13:14:25	VR2W-105218	A69-1601-6498	1
2012-09-13 03:18:48	2012-09-13 13:18:48	VR2W-105218	A69-1601-6498	1
2012-09-13 03:23:50	2012-09-13 13:23:50	VR2W-105219	A69-1601-6498	1
2012-09-13 03:27:09	2012-09-13 13:27:09	VR2W-105218	A69-1601-6498	1
2012-09-13 03:28:19	2012-09-13 13:28:19	VR2W-105219	A69-1601-6498	1
2012-09-13 03:31:14	2012-09-13 13:31:14	VR2W-105218	A69-1601-6498	1
2012-09-13 03:34:31	2012-09-13 13:34:31	VR2W-105218	A69-1601-6498	1
2012-09-13 03:37:52	2012-09-13 13:37:52	VR2W-105218	A69-1601-6498	1
2012-09-13 03:41:20	2012-09-13 13:41:20	VR2W-105218	A69-1601-6498	1
2012-09-13 03:42:30	2012-09-13 13:42:30	VR2W-105219	A69-1601-6498	1
2012-09-13 03:45:03	2012-09-13 13:45:03	VR2W-105218	A69-1601-6498	1
2012-09-13 03:46:13	2012-09-13 13:46:13	VR2W-105219	A69-1601-6498	1
2012-09-13 03:49:15	2012-09-13 13:49:15	VR2W-105218	A69-1601-6498	1
2012-09-13 03:52:47	2012-09-13 13:52:47	VR2W-105218	A69-1601-6498	1
2012-09-13 03:56:37	2012-09-13 13:56:37	VR2W-105218	A69-1601-6498	1
2012-09-13 03:57:47	2012-09-13 13:57:47	VR2W-105219	A69-1601-6498	1
2012-09-13 04:06:11	2012-09-13 14:06:11	VR2W-105219	A69-1601-6498	1
2012-09-13 04:09:43	2012-09-13 14:09:43	VR2W-105218	A69-1601-6498	1
2012-09-13 04:10:54	2012-09-13 14:10:54	VR2W-105219	A69-1601-6498	1
2012-09-13 04:15:26	2012-09-13 14:15:26	VR2W-105219	A69-1601-6498	1
2012-09-13 04:19:37	2012-09-13 14:19:37	VR2W-105219	A69-1601-6498	1
2012-09-13 04:23:06	2012-09-13 14:23:06	VR2W-105219	A69-1601-6498	1
2012-09-13 04:26:50	2012-09-13 14:26:50	VR2W-105219	A69-1601-6498	1
2012-09-13 04:31:05	2012-09-13 14:31:05	VR2W-105219	A69-1601-6498	1
2012-09-13 04:34:41	2012-09-13 14:34:41	VR2W-105219	A69-1601-6498	1
2012-09-13 04:38:41	2012-09-13 14:38:41	VR2W-105219	A69-1601-6498	1
2012-09-13 04:43:07	2012-09-13 14:43:07	VR2W-105220	A69-1601-6498	1
2012-09-13 04:43:28	2012-09-13 14:43:28	VR2W-105219	A69-1601-6498	1
2012-09-13 04:56:13	2012-09-13 14:56:13	VR2W-105220	A69-1601-6498	1
2012-09-13 04:56:34	2012-09-13 14:56:34	VR2W-105219	A69-1601-6498	1
2012-09-13 05:01:00	2012-09-13 15:01:00	VR2W-105220	A69-1601-6498	1
2012-09-13 05:10:05	2012-09-13 15:10:05	VR2W-105220	A69-1601-6498	1
2012-09-13 05:14:03	2012-09-13 15:14:03	VR2W-105220	A69-1601-6498	1
2012-09-13 05:23:17	2012-09-13 15:23:17	VR2W-105220	A69-1601-6498	1
2012-09-13 05:31:15	2012-09-13 15:31:15	VR2W-105219	A69-1601-6498	1
2012-09-13 05:33:43	2012-09-13 15:33:43	VR2W-105218	A69-1601-6498	1
2012-09-13 05:37:34	2012-09-13 15:37:34	VR2W-105217	A69-1601-6498	1
2012-09-13 05:41:01	2012-09-13 15:41:01	VR2W-105218	A69-1601-6498	1
2012-09-13 05:43:34	2012-09-13 15:43:34	VR2W-105215	A69-1601-6498	1
2012-09-13 05:44:03	2012-09-13 15:44:03	VR2W-105217	A69-1601-6498	1
2012-09-13 05:44:15	2012-09-13 15:44:15	VR2W-105218	A69-1601-6498	1
2012-09-13 05:47:18	2012-09-13 15:47:18	VR2W-105217	A69-1601-6498	1
2012-09-13 05:47:30	2012-09-13 15:47:30	VR2W-105218	A69-1601-6498	1
2012-09-13 05:50:35	2012-09-13 15:50:35	VR2W-105217	A69-1601-6498	1
2012-09-13 06:01:02	2012-09-13 16:01:02	VR2W-105217	A69-1601-6498	1
2012-09-13 06:05:09	2012-09-13 16:05:09	VR2W-105217	A69-1601-6498	1
2012-09-13 06:15:37	2012-09-13 16:15:37	VR2W-105216	A69-1601-6498	1
2012-09-13 06:15:39	2012-09-13 16:15:39	VR2W-105217	A69-1601-6498	1
2012-09-13 06:19:49	2012-09-13 16:19:49	VR2W-105217	A69-1601-6498	1
2012-09-13 06:23:17	2012-09-13 16:23:17	VR2W-105217	A69-1601-6498	1
2012-09-13 07:14:09	2012-09-13 17:14:09	VR2W-105219	A69-1601-6498	1
2012-09-13 07:18:44	2012-09-13 17:18:44	VR2W-105219	A69-1601-6498	1
2012-09-13 07:23:02	2012-09-13 17:23:02	VR2W-105219	A69-1601-6498	1
2012-09-13 07:25:20	2012-09-13 17:25:20	VR2W-105217	A69-1601-6498	1
2012-09-13 07:25:33	2012-09-13 17:25:33	VR2W-105218	A69-1601-6498	1
2012-09-13 07:29:29	2012-09-13 17:29:29	VR2W-105217	A69-1601-6498	1
2012-09-13 07:36:31	2012-09-13 17:36:31	VR2W-105217	A69-1601-6498	1
2012-09-13 07:45:28	2012-09-13 17:45:28	VR2W-105218	A69-1601-6498	1
2012-09-13 07:58:15	2012-09-13 17:58:15	VR2W-105218	A69-1601-6498	1
2012-09-13 08:02:39	2012-09-13 18:02:39	VR2W-105218	A69-1601-6498	1
2012-09-13 08:06:18	2012-09-13 18:06:18	VR2W-105216	A69-1601-6498	1
2012-09-13 08:06:21	2012-09-13 18:06:21	VR2W-105217	A69-1601-6498	1
2012-09-13 08:06:33	2012-09-13 18:06:33	VR2W-105218	A69-1601-6498	1
2012-09-13 08:10:56	2012-09-13 18:10:56	VR2W-105217	A69-1601-6498	1
2012-09-13 08:15:14	2012-09-13 18:15:14	VR2W-105217	A69-1601-6498	1
2012-09-13 08:18:57	2012-09-13 18:18:57	VR2W-105217	A69-1601-6498	1
2012-09-13 08:34:47	2012-09-13 18:34:47	VR2W-105217	A69-1601-6498	0
2012-09-13 08:38:36	2012-09-13 18:38:36	VR2W-105217	A69-1601-6498	0
2012-09-13 08:51:25	2012-09-13 18:51:25	VR2W-105217	A69-1601-6498	0
2012-09-13 08:59:08	2012-09-13 18:59:08	VR2W-105217	A69-1601-6498	0
2012-09-13 09:02:56	2012-09-13 19:02:56	VR2W-105217	A69-1601-6498	0
2012-09-13 09:07:20	2012-09-13 19:07:20	VR2W-105217	A69-1601-6498	0
2012-09-13 09:11:13	2012-09-13 19:11:13	VR2W-105217	A69-1601-6498	0
2012-09-13 09:20:02	2012-09-13 19:20:02	VR2W-105217	A69-1601-6498	0
2012-09-13 09:23:39	2012-09-13 19:23:39	VR2W-105217	A69-1601-6498	0
2012-09-13 09:32:23	2012-09-13 19:32:23	VR2W-105217	A69-1601-6498	0
2012-09-13 09:49:27	2012-09-13 19:49:27	VR2W-105217	A69-1601-6498	0
2012-09-13 09:57:36	2012-09-13 19:57:36	VR2W-105217	A69-1601-6498	0
2012-09-13 10:01:26	2012-09-13 20:01:26	VR2W-105217	A69-1601-6498	0
2012-09-13 10:05:52	2012-09-13 20:05:52	VR2W-105217	A69-1601-6498	0
2012-09-13 10:50:06	2012-09-13 20:50:06	VR2W-105217	A69-1601-6498	0
2012-09-13 11:22:20	2012-09-13 21:22:20	VR2W-105217	A69-1601-6498	0
2012-09-13 11:44:56	2012-09-13 21:44:56	VR2W-105217	A69-1601-6498	0
2012-09-13 11:58:39	2012-09-13 21:58:39	VR2W-105217	A69-1601-6498	0
2012-09-13 12:12:18	2012-09-13 22:12:18	VR2W-105217	A69-1601-6498	0
2012-09-13 13:04:18	2012-09-13 23:04:18	VR2W-105217	A69-1601-6498	0
2012-09-13 13:19:53	2012-09-13 23:19:53	VR2W-105217	A69-1601-6498	0
2012-09-13 19:57:30	2012-09-14 05:57:30	VR2W-105217	A69-1601-6498	0
2012-09-13 20:21:34	2012-09-14 06:21:34	VR2W-105218	A69-1601-6498	0
2012-09-13 20:26:04	2012-09-14 06:26:04	VR2W-105218	A69-1601-6498	0
2012-09-13 20:31:19	2012-09-14 06:31:19	VR2W-105219	A69-1601-6498	1
2012-09-13 20:34:37	2012-09-14 06:34:37	VR2W-105219	A69-1601-6498	1
2012-09-13 20:37:39	2012-09-14 06:37:39	VR2W-105220	A69-1601-6498	1
2012-09-13 20:38:00	2012-09-14 06:38:00	VR2W-105219	A69-1601-6498	1
2012-09-13 20:41:32	2012-09-14 06:41:32	VR2W-105219	A69-1601-6498	1
2012-09-13 20:45:22	2012-09-14 06:45:22	VR2W-105219	A69-1601-6498	1
2012-09-13 20:49:50	2012-09-14 06:49:50	VR2W-105219	A69-1601-6498	1
2012-09-13 20:53:51	2012-09-14 06:53:51	VR2W-105219	A69-1601-6498	1
2012-09-13 20:57:30	2012-09-14 06:57:30	VR2W-105218	A69-1601-6498	1
2012-09-13 21:02:02	2012-09-14 07:02:02	VR2W-105217	A69-1601-6498	1
2012-09-13 21:06:39	2012-09-14 07:06:39	VR2W-105217	A69-1601-6498	1
2012-09-13 21:14:55	2012-09-14 07:14:55	VR2W-105218	A69-1601-6498	1
2012-09-13 21:29:05	2012-09-14 07:29:05	VR2W-105221	A69-1601-6498	1
2012-09-13 21:34:10	2012-09-14 07:34:10	VR2W-105220	A69-1601-6498	1
2012-09-13 21:38:49	2012-09-14 07:38:49	VR2W-105221	A69-1601-6498	1
2012-09-13 21:42:07	2012-09-14 07:42:07	VR2W-105221	A69-1601-6498	1
2012-09-13 21:50:53	2012-09-14 07:50:53	VR2W-105220	A69-1601-6498	1
2012-09-13 22:03:11	2012-09-14 08:03:11	VR2W-105220	A69-1601-6498	1
2012-09-13 22:03:33	2012-09-14 08:03:33	VR2W-105219	A69-1601-6498	1
2012-09-13 22:07:11	2012-09-14 08:07:11	VR2W-105218	A69-1601-6498	1
2012-09-13 22:08:21	2012-09-14 08:08:21	VR2W-105219	A69-1601-6498	1
2012-09-13 22:11:41	2012-09-14 08:11:41	VR2W-105217	A69-1601-6498	1
2012-09-13 22:11:54	2012-09-14 08:11:54	VR2W-105218	A69-1601-6498	1
2012-09-13 22:29:17	2012-09-14 08:29:17	VR2W-105219	A69-1601-6498	1
2012-09-13 22:32:38	2012-09-14 08:32:38	VR2W-105218	A69-1601-6498	1
2012-09-13 22:33:49	2012-09-14 08:33:49	VR2W-105219	A69-1601-6498	1
2012-09-13 22:37:38	2012-09-14 08:37:38	VR2W-105220	A69-1601-6498	1
2012-09-13 22:41:04	2012-09-14 08:41:04	VR2W-105220	A69-1601-6498	1
2012-09-13 22:48:53	2012-09-14 08:48:53	VR2W-105220	A69-1601-6498	1
2012-09-13 22:57:40	2012-09-14 08:57:40	VR2W-105221	A69-1601-6498	1
2012-09-13 23:10:04	2012-09-14 09:10:04	VR2W-105221	A69-1601-6498	1
2012-09-13 23:11:55	2012-09-14 09:11:55	VR2W-105220	A69-1601-6498	1
2012-09-13 23:16:00	2012-09-14 09:16:00	VR2W-105219	A69-1601-6498	1
2012-09-13 23:18:50	2012-09-14 09:18:50	VR2W-105217	A69-1601-6498	1
2012-09-13 23:34:48	2012-09-14 09:34:48	VR2W-105217	A69-1601-6498	1
2012-09-13 23:45:08	2012-09-14 09:45:08	VR2W-105218	A69-1601-6498	1
2012-09-13 23:54:18	2012-09-14 09:54:18	VR2W-105219	A69-1601-6498	1
2012-09-13 23:57:56	2012-09-14 09:57:56	VR2W-105219	A69-1601-6498	1
2012-09-14 00:01:37	2012-09-14 10:01:37	VR2W-105220	A69-1601-6498	1
2012-09-14 00:04:36	2012-09-14 10:04:36	VR2W-105221	A69-1601-6498	1
2012-09-14 00:09:04	2012-09-14 10:09:04	VR2W-105222	A69-1601-6498	1
2012-09-14 00:09:25	2012-09-14 10:09:25	VR2W-105221	A69-1601-6498	1
2012-09-14 00:14:07	2012-09-14 10:14:07	VR2W-105221	A69-1601-6498	1
2012-09-14 00:18:39	2012-09-14 10:18:39	VR2W-105221	A69-1601-6498	1
2012-09-14 00:22:50	2012-09-14 10:22:50	VR2W-105221	A69-1601-6498	1
2012-09-14 00:26:19	2012-09-14 10:26:19	VR2W-105221	A69-1601-6498	1
2012-09-14 00:30:03	2012-09-14 10:30:03	VR2W-105221	A69-1601-6498	1
2012-09-14 00:31:54	2012-09-14 10:31:54	VR2W-105220	A69-1601-6498	1
2012-09-14 00:37:54	2012-09-14 10:37:54	VR2W-105221	A69-1601-6498	1
2012-09-14 00:41:52	2012-09-14 10:41:52	VR2W-105221	A69-1601-6498	1
2012-09-14 00:51:07	2012-09-14 10:51:07	VR2W-105221	A69-1601-6498	1
2012-09-14 00:52:58	2012-09-14 10:52:58	VR2W-105220	A69-1601-6498	1
2012-09-14 00:55:19	2012-09-14 10:55:19	VR2W-105221	A69-1601-6498	1
2012-09-14 00:58:49	2012-09-14 10:58:49	VR2W-105221	A69-1601-6498	1
2012-09-14 01:49:13	2012-09-14 11:49:13	VR2W-105219	A69-1601-6498	1
2012-09-14 02:14:54	2012-09-14 12:14:54	VR2W-105222	A69-1601-6498	1
2012-09-14 02:26:51	2012-09-14 12:26:51	VR2W-105222	A69-1601-6498	1
2012-09-14 02:27:12	2012-09-14 12:27:12	VR2W-105221	A69-1601-6498	1
2012-09-14 02:31:35	2012-09-14 12:31:35	VR2W-105221	A69-1601-6498	1
2012-09-14 02:40:06	2012-09-14 12:40:06	VR2W-105221	A69-1601-6498	1
2012-09-14 02:44:03	2012-09-14 12:44:03	VR2W-105222	A69-1601-6498	1
2012-09-14 02:47:45	2012-09-14 12:47:45	VR2W-105222	A69-1601-6498	1
2012-09-14 02:51:56	2012-09-14 12:51:56	VR2W-105222	A69-1601-6498	1
2012-09-14 03:01:39	2012-09-14 13:01:39	VR2W-105219	A69-1601-6498	1
2012-09-14 03:05:28	2012-09-14 13:05:28	VR2W-105220	A69-1601-6498	1
2012-09-14 03:05:50	2012-09-14 13:05:50	VR2W-105219	A69-1601-6498	1
2012-09-14 03:09:18	2012-09-14 13:09:18	VR2W-105219	A69-1601-6498	1
2012-09-14 03:12:40	2012-09-14 13:12:40	VR2W-105220	A69-1601-6498	1
2012-09-14 03:13:02	2012-09-14 13:13:02	VR2W-105219	A69-1601-6498	1
2012-09-14 03:16:05	2012-09-14 13:16:05	VR2W-105218	A69-1601-6498	1
2012-09-14 03:17:16	2012-09-14 13:17:16	VR2W-105219	A69-1601-6498	1
2012-09-14 03:19:39	2012-09-14 13:19:39	VR2W-105218	A69-1601-6498	1
2012-09-14 03:23:34	2012-09-14 13:23:34	VR2W-105218	A69-1601-6498	1
2012-09-14 03:28:10	2012-09-14 13:28:10	VR2W-105218	A69-1601-6498	1
2012-09-14 03:32:28	2012-09-14 13:32:28	VR2W-105218	A69-1601-6498	1
2012-09-14 03:40:13	2012-09-14 13:40:13	VR2W-105217	A69-1601-6498	1
2012-09-14 03:40:26	2012-09-14 13:40:26	VR2W-105218	A69-1601-6498	1
2012-09-14 03:43:48	2012-09-14 13:43:48	VR2W-105217	A69-1601-6498	1
2012-09-14 03:44:01	2012-09-14 13:44:01	VR2W-105218	A69-1601-6498	1
2012-09-14 03:47:58	2012-09-14 13:47:58	VR2W-105218	A69-1601-6498	1
2012-09-14 03:52:26	2012-09-14 13:52:26	VR2W-105217	A69-1601-6498	1
2012-09-14 03:52:39	2012-09-14 13:52:39	VR2W-105218	A69-1601-6498	1
2012-09-14 03:56:54	2012-09-14 13:56:54	VR2W-105217	A69-1601-6498	1
2012-09-14 03:57:06	2012-09-14 13:57:06	VR2W-105218	A69-1601-6498	1
2012-09-14 04:00:06	2012-09-14 14:00:06	VR2W-105221	A69-1601-6498	1
2012-09-14 04:00:56	2012-09-14 14:00:56	VR2W-105217	A69-1601-6498	1
2012-09-14 04:01:08	2012-09-14 14:01:08	VR2W-105218	A69-1601-6498	1
2012-09-14 04:02:19	2012-09-14 14:02:19	VR2W-105219	A69-1601-6498	1
2012-09-14 04:05:59	2012-09-14 14:05:59	VR2W-105218	A69-1601-6498	1
2012-09-14 04:07:09	2012-09-14 14:07:09	VR2W-105219	A69-1601-6498	1
2012-09-14 04:11:35	2012-09-14 14:11:35	VR2W-105220	A69-1601-6498	1
2012-09-14 04:11:56	2012-09-14 14:11:56	VR2W-105219	A69-1601-6498	1
2012-09-14 04:14:25	2012-09-14 14:14:25	VR2W-105221	A69-1601-6498	1
2012-09-14 04:18:34	2012-09-14 14:18:34	VR2W-105222	A69-1601-6498	1
2012-09-14 04:18:55	2012-09-14 14:18:55	VR2W-105221	A69-1601-6498	1
2012-09-14 04:33:11	2012-09-14 14:33:11	VR2W-105221	A69-1601-6498	1
2012-09-14 04:41:02	2012-09-14 14:41:02	VR2W-105222	A69-1601-6498	1
2012-09-14 04:41:23	2012-09-14 14:41:23	VR2W-105221	A69-1601-6498	1
2012-09-14 04:43:14	2012-09-14 14:43:14	VR2W-105220	A69-1601-6498	1
2012-09-14 04:45:16	2012-09-14 14:45:16	VR2W-105221	A69-1601-6498	1
2012-09-14 04:47:07	2012-09-14 14:47:07	VR2W-105220	A69-1601-6498	1
2012-09-14 04:49:48	2012-09-14 14:49:48	VR2W-105221	A69-1601-6498	1
2012-09-14 05:05:40	2012-09-14 15:05:40	VR2W-105221	A69-1601-6498	1
2012-09-14 05:13:59	2012-09-14 15:13:59	VR2W-105221	A69-1601-6498	1
2012-09-14 05:19:53	2012-09-14 15:19:53	VR2W-105220	A69-1601-6498	1
2012-09-14 05:24:46	2012-09-14 15:24:46	VR2W-105220	A69-1601-6498	1
2012-09-14 05:30:00	2012-09-14 15:30:00	VR2W-105219	A69-1601-6498	1
2012-09-14 05:38:18	2012-09-14 15:38:18	VR2W-105217	A69-1601-6498	1
2012-09-14 05:38:31	2012-09-14 15:38:31	VR2W-105218	A69-1601-6498	1
2012-09-14 05:43:05	2012-09-14 15:43:05	VR2W-105217	A69-1601-6498	1
2012-09-14 05:52:23	2012-09-14 15:52:23	VR2W-105218	A69-1601-6498	1
2012-09-14 05:53:12	2012-09-14 15:53:12	VR2W-105220	A69-1601-6498	1
2012-09-14 06:09:52	2012-09-14 16:09:52	VR2W-105218	A69-1601-6498	1
2012-09-14 06:34:15	2012-09-14 16:34:15	VR2W-105218	A69-1601-6498	1
2012-09-14 06:39:02	2012-09-14 16:39:02	VR2W-105219	A69-1601-6498	1
2012-09-14 06:59:40	2012-09-14 16:59:40	VR2W-105218	A69-1601-6498	1
2012-09-14 07:08:51	2012-09-14 17:08:51	VR2W-105218	A69-1601-6498	1
2012-09-14 07:19:40	2012-09-14 17:19:40	VR2W-105218	A69-1601-6498	1
2012-09-14 07:31:53	2012-09-14 17:31:53	VR2W-105218	A69-1601-6498	1
2012-09-14 07:36:08	2012-09-14 17:36:08	VR2W-105217	A69-1601-6498	1
2012-09-14 07:40:12	2012-09-14 17:40:12	VR2W-105217	A69-1601-6498	1
2012-09-14 07:45:05	2012-09-14 17:45:05	VR2W-105217	A69-1601-6498	1
2012-09-14 07:54:50	2012-09-14 17:54:50	VR2W-105217	A69-1601-6498	1
2012-09-14 07:59:41	2012-09-14 17:59:41	VR2W-105217	A69-1601-6498	1
2012-09-14 08:13:50	2012-09-14 18:13:50	VR2W-105217	A69-1601-6498	1
2012-09-14 08:40:31	2012-09-14 18:40:31	VR2W-105217	A69-1601-6498	0
2012-09-14 09:17:58	2012-09-14 19:17:58	VR2W-105217	A69-1601-6498	0
2012-09-14 09:38:38	2012-09-14 19:38:38	VR2W-105217	A69-1601-6498	0
2012-09-14 10:15:54	2012-09-14 20:15:54	VR2W-105217	A69-1601-6498	0
2012-09-14 10:25:02	2012-09-14 20:25:02	VR2W-105217	A69-1601-6498	0
2012-09-14 10:33:55	2012-09-14 20:33:55	VR2W-105217	A69-1601-6498	0
2012-09-14 10:38:42	2012-09-14 20:38:42	VR2W-105217	A69-1601-6498	0
2012-09-14 10:55:17	2012-09-14 20:55:17	VR2W-105217	A69-1601-6498	0
2012-09-14 11:02:13	2012-09-14 21:02:13	VR2W-105217	A69-1601-6498	0
2012-09-14 11:25:27	2012-09-14 21:25:27	VR2W-105217	A69-1601-6498	0
2012-09-14 11:43:07	2012-09-14 21:43:07	VR2W-105217	A69-1601-6498	0
2012-09-14 11:47:20	2012-09-14 21:47:20	VR2W-105217	A69-1601-6498	0
2012-09-14 11:59:09	2012-09-14 21:59:09	VR2W-105217	A69-1601-6498	0
2012-09-14 12:12:48	2012-09-14 22:12:48	VR2W-105217	A69-1601-6498	0
2012-09-14 12:21:54	2012-09-14 22:21:54	VR2W-105217	A69-1601-6498	0
2012-09-14 12:48:34	2012-09-14 22:48:34	VR2W-105217	A69-1601-6498	0
2012-09-14 12:57:42	2012-09-14 22:57:42	VR2W-105217	A69-1601-6498	0
2012-09-14 13:34:18	2012-09-14 23:34:18	VR2W-105217	A69-1601-6498	0
2012-09-14 13:48:52	2012-09-14 23:48:52	VR2W-105217	A69-1601-6498	0
2012-09-14 13:53:38	2012-09-14 23:53:38	VR2W-105217	A69-1601-6498	0
2012-09-14 13:58:17	2012-09-14 23:58:17	VR2W-105217	A69-1601-6498	0
2012-09-14 14:02:42	2012-09-15 00:02:42	VR2W-105217	A69-1601-6498	0
2012-09-14 14:06:38	2012-09-15 00:06:38	VR2W-105217	A69-1601-6498	0
2012-09-14 14:31:48	2012-09-15 00:31:48	VR2W-105217	A69-1601-6498	0
2012-09-14 19:42:27	2012-09-15 05:42:27	VR2W-105217	A69-1601-6498	0
2012-09-14 19:57:00	2012-09-15 05:57:00	VR2W-105218	A69-1601-6498	0
2012-09-14 20:01:18	2012-09-15 06:01:18	VR2W-105217	A69-1601-6498	0
2012-09-14 20:12:19	2012-09-15 06:12:19	VR2W-105217	A69-1601-6498	0
2012-09-14 20:16:20	2012-09-15 06:16:20	VR2W-105218	A69-1601-6498	0
2012-09-14 20:37:26	2012-09-15 06:37:26	VR2W-105218	A69-1601-6498	1
2012-09-14 20:41:50	2012-09-15 06:41:50	VR2W-105218	A69-1601-6498	1
2012-09-14 20:46:53	2012-09-15 06:46:53	VR2W-105219	A69-1601-6498	1
2012-09-14 20:51:26	2012-09-15 06:51:26	VR2W-105219	A69-1601-6498	1
2012-09-14 20:55:37	2012-09-15 06:55:37	VR2W-105219	A69-1601-6498	1
2012-09-14 20:59:08	2012-09-15 06:59:08	VR2W-105219	A69-1601-6498	1
2012-09-14 21:02:54	2012-09-15 07:02:54	VR2W-105219	A69-1601-6498	1
2012-09-14 21:10:59	2012-09-15 07:10:59	VR2W-105219	A69-1601-6498	1
2012-09-14 21:14:06	2012-09-15 07:14:06	VR2W-105218	A69-1601-6498	1
2012-09-14 21:17:48	2012-09-15 07:17:48	VR2W-105218	A69-1601-6498	1
2012-09-14 21:39:34	2012-09-15 07:39:34	VR2W-105218	A69-1601-6498	1
2012-09-14 21:48:20	2012-09-15 07:48:20	VR2W-105221	A69-1601-6498	1
2012-09-14 21:50:33	2012-09-15 07:50:33	VR2W-105219	A69-1601-6498	1
2012-09-14 21:53:55	2012-09-15 07:53:55	VR2W-105219	A69-1601-6498	1
2012-09-14 21:57:27	2012-09-15 07:57:27	VR2W-105219	A69-1601-6498	1
2012-09-14 22:00:55	2012-09-15 08:00:55	VR2W-105220	A69-1601-6498	1
2012-09-14 22:03:29	2012-09-15 08:03:29	VR2W-105221	A69-1601-6498	1
2012-09-14 22:05:21	2012-09-15 08:05:21	VR2W-105220	A69-1601-6498	1
2012-09-14 22:18:52	2012-09-15 08:18:52	VR2W-105219	A69-1601-6498	1
2012-09-14 22:22:59	2012-09-15 08:22:59	VR2W-105219	A69-1601-6498	1
2012-09-14 22:25:08	2012-09-15 08:25:08	VR2W-105218	A69-1601-6498	1
2012-09-14 22:26:19	2012-09-15 08:26:19	VR2W-105219	A69-1601-6498	1
2012-09-14 22:37:35	2012-09-15 08:37:35	VR2W-105219	A69-1601-6498	1
2012-09-14 22:39:48	2012-09-15 08:39:48	VR2W-105218	A69-1601-6498	1
2012-09-14 22:51:36	2012-09-15 08:51:36	VR2W-105217	A69-1601-6498	1
2012-09-14 23:35:39	2012-09-15 09:35:39	VR2W-105219	A69-1601-6498	1
2012-09-14 23:40:25	2012-09-15 09:40:25	VR2W-105219	A69-1601-6498	1
2012-09-14 23:44:43	2012-09-15 09:44:43	VR2W-105220	A69-1601-6498	1
2012-09-14 23:49:08	2012-09-15 09:49:08	VR2W-105220	A69-1601-6498	1
2012-09-14 23:55:50	2012-09-15 09:55:50	VR2W-105221	A69-1601-6498	1
2012-09-15 00:02:05	2012-09-15 10:02:05	VR2W-105220	A69-1601-6498	1
2012-09-15 00:04:06	2012-09-15 10:04:06	VR2W-105221	A69-1601-6498	1
2012-09-15 00:08:39	2012-09-15 10:08:39	VR2W-105221	A69-1601-6498	1
2012-09-15 00:33:56	2012-09-15 10:33:56	VR2W-105220	A69-1601-6498	1
2012-09-15 00:34:17	2012-09-15 10:34:17	VR2W-105219	A69-1601-6498	1
2012-09-15 00:37:12	2012-09-15 10:37:12	VR2W-105220	A69-1601-6498	1
2012-09-15 00:44:16	2012-09-15 10:44:16	VR2W-105219	A69-1601-6498	1
2012-09-15 00:51:27	2012-09-15 10:51:27	VR2W-105220	A69-1601-6498	1
2012-09-15 01:02:40	2012-09-15 11:02:40	VR2W-105221	A69-1601-6498	1
2012-09-15 01:07:25	2012-09-15 11:07:25	VR2W-105221	A69-1601-6498	1
2012-09-15 01:48:36	2012-09-15 11:48:36	VR2W-105221	A69-1601-6498	1
2012-09-15 02:10:55	2012-09-15 12:10:55	VR2W-105222	A69-1601-6498	1
2012-09-15 02:11:15	2012-09-15 12:11:15	VR2W-105221	A69-1601-6498	1
2012-09-15 02:14:46	2012-09-15 12:14:46	VR2W-105221	A69-1601-6498	1
2012-09-15 02:20:26	2012-09-15 12:20:26	VR2W-105220	A69-1601-6498	1
2012-09-15 02:22:59	2012-09-15 12:22:59	VR2W-105221	A69-1601-6498	1
2012-09-15 02:26:54	2012-09-15 12:26:54	VR2W-105221	A69-1601-6498	1
2012-09-15 02:35:52	2012-09-15 12:35:52	VR2W-105221	A69-1601-6498	1
2012-09-15 02:49:47	2012-09-15 12:49:47	VR2W-105220	A69-1601-6498	1
2012-09-15 02:54:18	2012-09-15 12:54:18	VR2W-105220	A69-1601-6498	1
2012-09-15 02:56:35	2012-09-15 12:56:35	VR2W-105221	A69-1601-6498	1
2012-09-15 03:03:31	2012-09-15 13:03:31	VR2W-105221	A69-1601-6498	1
2012-09-15 03:05:44	2012-09-15 13:05:44	VR2W-105219	A69-1601-6498	1
2012-09-15 03:07:24	2012-09-15 13:07:24	VR2W-105221	A69-1601-6498	1
2012-09-15 03:09:16	2012-09-15 13:09:16	VR2W-105220	A69-1601-6498	1
2012-09-15 03:11:57	2012-09-15 13:11:57	VR2W-105221	A69-1601-6498	1
2012-09-15 03:13:49	2012-09-15 13:13:49	VR2W-105220	A69-1601-6498	1
2012-09-15 03:19:41	2012-09-15 13:19:41	VR2W-105221	A69-1601-6498	1
2012-09-15 03:29:48	2012-09-15 13:29:48	VR2W-105220	A69-1601-6498	1
2012-09-15 03:33:46	2012-09-15 13:33:46	VR2W-105220	A69-1601-6498	1
2012-09-15 03:38:29	2012-09-15 13:38:29	VR2W-105220	A69-1601-6498	1
2012-09-15 03:43:02	2012-09-15 13:43:02	VR2W-105220	A69-1601-6498	1
2012-09-15 03:47:14	2012-09-15 13:47:14	VR2W-105220	A69-1601-6498	1
2012-09-15 03:57:05	2012-09-15 13:57:05	VR2W-105221	A69-1601-6498	1
2012-09-15 04:00:59	2012-09-15 14:00:59	VR2W-105221	A69-1601-6498	1
2012-09-15 04:05:32	2012-09-15 14:05:32	VR2W-105221	A69-1601-6498	1
2012-09-15 04:15:11	2012-09-15 14:15:11	VR2W-105220	A69-1601-6498	1
2012-09-15 04:23:37	2012-09-15 14:23:37	VR2W-105220	A69-1601-6498	1
2012-09-15 04:27:51	2012-09-15 14:27:51	VR2W-105220	A69-1601-6498	1
2012-09-15 04:29:33	2012-09-15 14:29:33	VR2W-105221	A69-1601-6498	1
2012-09-15 04:33:26	2012-09-15 14:33:26	VR2W-105221	A69-1601-6498	1
2012-09-15 04:37:59	2012-09-15 14:37:59	VR2W-105221	A69-1601-6498	1
2012-09-15 04:43:16	2012-09-15 14:43:16	VR2W-105218	A69-1601-6498	1
2012-09-15 04:44:27	2012-09-15 14:44:27	VR2W-105219	A69-1601-6498	1
2012-09-15 04:51:37	2012-09-15 14:51:37	VR2W-105220	A69-1601-6498	1
2012-09-15 04:51:59	2012-09-15 14:51:59	VR2W-105219	A69-1601-6498	1
2012-09-15 04:56:39	2012-09-15 14:56:39	VR2W-105219	A69-1601-6498	1
2012-09-15 05:01:07	2012-09-15 15:01:07	VR2W-105219	A69-1601-6498	1
2012-09-15 05:05:08	2012-09-15 15:05:08	VR2W-105219	A69-1601-6498	1
2012-09-15 05:09:58	2012-09-15 15:09:58	VR2W-105219	A69-1601-6498	1
2012-09-15 05:14:44	2012-09-15 15:14:44	VR2W-105219	A69-1601-6498	1
2012-09-15 05:19:23	2012-09-15 15:19:23	VR2W-105219	A69-1601-6498	1
2012-09-15 05:23:48	2012-09-15 15:23:48	VR2W-105219	A69-1601-6498	1
2012-09-15 05:26:34	2012-09-15 15:26:34	VR2W-105218	A69-1601-6498	1
2012-09-15 05:27:45	2012-09-15 15:27:45	VR2W-105219	A69-1601-6498	1
2012-09-15 05:31:02	2012-09-15 15:31:02	VR2W-105217	A69-1601-6498	1
2012-09-15 05:44:31	2012-09-15 15:44:31	VR2W-105218	A69-1601-6498	1
2012-09-15 05:50:26	2012-09-15 15:50:26	VR2W-105219	A69-1601-6498	1
2012-09-15 05:55:00	2012-09-15 15:55:00	VR2W-105219	A69-1601-6498	1
2012-09-15 05:59:14	2012-09-15 15:59:14	VR2W-105219	A69-1601-6498	1
2012-09-15 06:06:48	2012-09-15 16:06:48	VR2W-105219	A69-1601-6498	1
2012-09-15 06:15:42	2012-09-15 16:15:42	VR2W-105220	A69-1601-6498	1
2012-09-15 06:23:46	2012-09-15 16:23:46	VR2W-105219	A69-1601-6498	1
2012-09-15 06:27:34	2012-09-15 16:27:34	VR2W-105219	A69-1601-6498	1
2012-09-15 06:31:55	2012-09-15 16:31:55	VR2W-105219	A69-1601-6498	1
2012-09-15 06:35:45	2012-09-15 16:35:45	VR2W-105219	A69-1601-6498	1
2012-09-15 06:40:11	2012-09-15 16:40:11	VR2W-105219	A69-1601-6498	1
2012-09-15 06:44:10	2012-09-15 16:44:10	VR2W-105219	A69-1601-6498	1
2012-09-15 06:52:21	2012-09-15 16:52:21	VR2W-105218	A69-1601-6498	1
2012-09-15 06:53:32	2012-09-15 16:53:32	VR2W-105219	A69-1601-6498	1
2012-09-15 06:56:41	2012-09-15 16:56:41	VR2W-105218	A69-1601-6498	1
2012-09-15 07:00:28	2012-09-15 17:00:28	VR2W-105218	A69-1601-6498	1
2012-09-15 07:04:48	2012-09-15 17:04:48	VR2W-105218	A69-1601-6498	1
2012-09-15 07:08:35	2012-09-15 17:08:35	VR2W-105218	A69-1601-6498	1
2012-09-15 07:12:54	2012-09-15 17:12:54	VR2W-105218	A69-1601-6498	1
2012-09-15 07:16:39	2012-09-15 17:16:39	VR2W-105218	A69-1601-6498	1
2012-09-15 07:20:56	2012-09-15 17:20:56	VR2W-105218	A69-1601-6498	1
2012-09-15 07:24:36	2012-09-15 17:24:36	VR2W-105218	A69-1601-6498	1
2012-09-15 07:28:43	2012-09-15 17:28:43	VR2W-105218	A69-1601-6498	1
2012-09-15 07:32:04	2012-09-15 17:32:04	VR2W-105218	A69-1601-6498	1
2012-09-15 07:35:32	2012-09-15 17:35:32	VR2W-105218	A69-1601-6498	1
2012-09-15 07:39:14	2012-09-15 17:39:14	VR2W-105218	A69-1601-6498	1
2012-09-15 07:43:25	2012-09-15 17:43:25	VR2W-105218	A69-1601-6498	1
2012-09-15 07:50:38	2012-09-15 17:50:38	VR2W-105218	A69-1601-6498	1
2012-09-15 08:02:13	2012-09-15 18:02:13	VR2W-105217	A69-1601-6498	1
2012-09-15 08:37:39	2012-09-15 18:37:39	VR2W-105217	A69-1601-6498	0
2012-09-15 08:46:11	2012-09-15 18:46:11	VR2W-105217	A69-1601-6498	0
2012-09-15 08:51:03	2012-09-15 18:51:03	VR2W-105217	A69-1601-6498	0
2012-09-15 08:55:56	2012-09-15 18:55:56	VR2W-105217	A69-1601-6498	0
2012-09-15 09:45:50	2012-09-15 19:45:50	VR2W-105217	A69-1601-6498	0
2012-09-15 09:54:11	2012-09-15 19:54:11	VR2W-105217	A69-1601-6498	0
2012-09-15 09:58:50	2012-09-15 19:58:50	VR2W-105217	A69-1601-6498	0
2012-09-15 10:24:43	2012-09-15 20:24:43	VR2W-105217	A69-1601-6498	0
2012-09-15 10:43:43	2012-09-15 20:43:43	VR2W-105217	A69-1601-6498	0
2012-09-15 11:18:12	2012-09-15 21:18:12	VR2W-105217	A69-1601-6498	0
2012-09-15 12:44:38	2012-09-15 22:44:38	VR2W-105217	A69-1601-6498	0
2012-09-15 20:02:08	2012-09-16 06:02:08	VR2W-105217	A69-1601-6498	0
2012-09-15 20:22:41	2012-09-16 06:22:41	VR2W-105217	A69-1601-6498	0
2012-09-15 20:26:28	2012-09-16 06:26:28	VR2W-105217	A69-1601-6498	0
2012-09-15 20:31:01	2012-09-16 06:31:01	VR2W-105218	A69-1601-6498	1
2012-09-15 20:34:47	2012-09-16 06:34:47	VR2W-105218	A69-1601-6498	1
2012-09-15 20:50:47	2012-09-16 06:50:47	VR2W-105218	A69-1601-6498	1
2012-09-15 20:54:51	2012-09-16 06:54:51	VR2W-105218	A69-1601-6498	1
2012-09-15 20:56:02	2012-09-16 06:56:02	VR2W-105219	A69-1601-6498	1
2012-09-15 20:58:07	2012-09-16 06:58:07	VR2W-105218	A69-1601-6498	1
2012-09-15 21:01:11	2012-09-16 07:01:11	VR2W-105217	A69-1601-6498	1
2012-09-15 21:04:33	2012-09-16 07:04:33	VR2W-105217	A69-1601-6498	1
2012-09-15 21:04:46	2012-09-16 07:04:46	VR2W-105218	A69-1601-6498	1
2012-09-15 21:08:15	2012-09-16 07:08:15	VR2W-105218	A69-1601-6498	1
2012-09-15 21:12:00	2012-09-16 07:12:00	VR2W-105218	A69-1601-6498	1
2012-09-15 21:17:27	2012-09-16 07:17:27	VR2W-105219	A69-1601-6498	1
2012-09-15 21:19:55	2012-09-16 07:19:55	VR2W-105218	A69-1601-6498	1
2012-09-15 21:21:06	2012-09-16 07:21:06	VR2W-105219	A69-1601-6498	1
2012-09-15 21:28:27	2012-09-16 07:28:27	VR2W-105219	A69-1601-6498	1
2012-09-15 21:31:46	2012-09-16 07:31:46	VR2W-105219	A69-1601-6498	1
2012-09-15 21:34:50	2012-09-16 07:34:50	VR2W-105220	A69-1601-6498	1
2012-09-15 21:40:33	2012-09-16 07:40:33	VR2W-105221	A69-1601-6498	1
2012-09-15 21:42:25	2012-09-16 07:42:25	VR2W-105220	A69-1601-6498	1
2012-09-15 21:49:55	2012-09-16 07:49:55	VR2W-105221	A69-1601-6498	1
2012-09-15 21:54:14	2012-09-16 07:54:14	VR2W-105221	A69-1601-6498	1
2012-09-15 22:19:29	2012-09-16 08:19:29	VR2W-105219	A69-1601-6498	1
2012-09-15 22:25:27	2012-09-16 08:25:27	VR2W-105217	A69-1601-6498	1
2012-09-15 22:32:16	2012-09-16 08:32:16	VR2W-105217	A69-1601-6498	1
2012-09-15 23:02:52	2012-09-16 09:02:52	VR2W-105218	A69-1601-6498	1
2012-09-15 23:04:03	2012-09-16 09:04:03	VR2W-105219	A69-1601-6498	1
2012-09-15 23:06:10	2012-09-16 09:06:10	VR2W-105218	A69-1601-6498	1
2012-09-15 23:07:20	2012-09-16 09:07:20	VR2W-105219	A69-1601-6498	1
2012-09-15 23:11:58	2012-09-16 09:11:58	VR2W-105221	A69-1601-6498	1
2012-09-15 23:13:50	2012-09-16 09:13:50	VR2W-105220	A69-1601-6498	1
2012-09-15 23:33:04	2012-09-16 09:33:04	VR2W-105220	A69-1601-6498	1
2012-09-15 23:36:37	2012-09-16 09:36:37	VR2W-105220	A69-1601-6498	1
2012-09-15 23:40:28	2012-09-16 09:40:28	VR2W-105220	A69-1601-6498	1
2012-09-15 23:49:01	2012-09-16 09:49:01	VR2W-105220	A69-1601-6498	1
2012-09-16 00:02:44	2012-09-16 10:02:44	VR2W-105219	A69-1601-6498	1
2012-09-16 00:06:27	2012-09-16 10:06:27	VR2W-105219	A69-1601-6498	1
2012-09-16 00:10:39	2012-09-16 10:10:39	VR2W-105219	A69-1601-6498	1
2012-09-16 00:26:20	2012-09-16 10:26:20	VR2W-105219	A69-1601-6498	1
2012-09-16 00:30:58	2012-09-16 10:30:58	VR2W-105219	A69-1601-6498	1
2012-09-16 00:35:21	2012-09-16 10:35:21	VR2W-105219	A69-1601-6498	1
2012-09-16 00:39:14	2012-09-16 10:39:14	VR2W-105219	A69-1601-6498	1
2012-09-16 00:43:46	2012-09-16 10:43:46	VR2W-105219	A69-1601-6498	1
2012-09-16 00:47:35	2012-09-16 10:47:35	VR2W-105220	A69-1601-6498	1
2012-09-16 00:51:04	2012-09-16 10:51:04	VR2W-105220	A69-1601-6498	1
2012-09-16 00:54:47	2012-09-16 10:54:47	VR2W-105220	A69-1601-6498	1
2012-09-16 00:55:09	2012-09-16 10:55:09	VR2W-105219	A69-1601-6498	1
2012-09-16 00:57:09	2012-09-16 10:57:09	VR2W-105221	A69-1601-6498	1
2012-09-16 01:00:42	2012-09-16 11:00:42	VR2W-105221	A69-1601-6498	1
2012-09-16 01:15:11	2012-09-16 11:15:11	VR2W-105220	A69-1601-6498	1
2012-09-16 01:18:40	2012-09-16 11:18:40	VR2W-105220	A69-1601-6498	1
2012-09-16 01:22:25	2012-09-16 11:22:25	VR2W-105220	A69-1601-6498	1
2012-09-16 01:26:42	2012-09-16 11:26:42	VR2W-105220	A69-1601-6498	1
2012-09-16 01:34:30	2012-09-16 11:34:30	VR2W-105220	A69-1601-6498	1
2012-09-16 01:37:52	2012-09-16 11:37:52	VR2W-105220	A69-1601-6498	1
2012-09-16 01:41:21	2012-09-16 11:41:21	VR2W-105220	A69-1601-6498	1
2012-09-16 01:45:07	2012-09-16 11:45:07	VR2W-105220	A69-1601-6498	1
2012-09-16 01:49:26	2012-09-16 11:49:26	VR2W-105220	A69-1601-6498	1
2012-09-16 01:53:09	2012-09-16 11:53:09	VR2W-105220	A69-1601-6498	1
2012-09-16 02:09:43	2012-09-16 12:09:43	VR2W-105219	A69-1601-6498	1
2012-09-16 02:16:15	2012-09-16 12:16:15	VR2W-105218	A69-1601-6498	1
2012-09-16 02:17:05	2012-09-16 12:17:05	VR2W-105220	A69-1601-6498	1
2012-09-16 02:17:26	2012-09-16 12:17:26	VR2W-105219	A69-1601-6498	1
2012-09-16 02:20:53	2012-09-16 12:20:53	VR2W-105220	A69-1601-6498	1
2012-09-16 02:21:15	2012-09-16 12:21:15	VR2W-105219	A69-1601-6498	1
2012-09-16 02:25:38	2012-09-16 12:25:38	VR2W-105219	A69-1601-6498	1
2012-09-16 02:32:52	2012-09-16 12:32:52	VR2W-105218	A69-1601-6498	1
2012-09-16 02:34:03	2012-09-16 12:34:03	VR2W-105219	A69-1601-6498	1
2012-09-16 02:38:15	2012-09-16 12:38:15	VR2W-105219	A69-1601-6498	1
2012-09-16 02:41:23	2012-09-16 12:41:23	VR2W-105220	A69-1601-6498	1
2012-09-16 02:45:09	2012-09-16 12:45:09	VR2W-105220	A69-1601-6498	1
2012-09-16 02:49:49	2012-09-16 12:49:49	VR2W-105219	A69-1601-6498	1
2012-09-16 02:53:10	2012-09-16 12:53:10	VR2W-105220	A69-1601-6498	1
2012-09-16 02:55:32	2012-09-16 12:55:32	VR2W-105221	A69-1601-6498	1
2012-09-16 02:57:24	2012-09-16 12:57:24	VR2W-105220	A69-1601-6498	1
2012-09-16 02:59:06	2012-09-16 12:59:06	VR2W-105221	A69-1601-6498	1
2012-09-16 03:00:57	2012-09-16 13:00:57	VR2W-105220	A69-1601-6498	1
2012-09-16 03:02:59	2012-09-16 13:02:59	VR2W-105221	A69-1601-6498	1
2012-09-16 03:15:06	2012-09-16 13:15:06	VR2W-105222	A69-1601-6498	1
2012-09-16 03:15:25	2012-09-16 13:15:25	VR2W-105221	A69-1601-6498	1
2012-09-16 03:17:17	2012-09-16 13:17:17	VR2W-105220	A69-1601-6498	1
2012-09-16 03:19:25	2012-09-16 13:19:25	VR2W-105221	A69-1601-6498	1
2012-09-16 03:24:12	2012-09-16 13:24:12	VR2W-105221	A69-1601-6498	1
2012-09-16 03:28:33	2012-09-16 13:28:33	VR2W-105222	A69-1601-6498	1
2012-09-16 03:33:00	2012-09-16 13:33:00	VR2W-105222	A69-1601-6498	1
2012-09-16 03:37:02	2012-09-16 13:37:02	VR2W-105222	A69-1601-6498	1
2012-09-16 03:41:50	2012-09-16 13:41:50	VR2W-105222	A69-1601-6498	1
2012-09-16 03:46:34	2012-09-16 13:46:34	VR2W-105222	A69-1601-6498	1
2012-09-16 03:51:29	2012-09-16 13:51:29	VR2W-105221	A69-1601-6498	1
2012-09-16 03:55:46	2012-09-16 13:55:46	VR2W-105221	A69-1601-6498	1
2012-09-16 04:12:45	2012-09-16 14:12:45	VR2W-105219	A69-1601-6498	1
2012-09-16 04:21:07	2012-09-16 14:21:07	VR2W-105219	A69-1601-6498	1
2012-09-16 04:25:15	2012-09-16 14:25:15	VR2W-105219	A69-1601-6498	1
2012-09-16 04:35:52	2012-09-16 14:35:52	VR2W-105219	A69-1601-6498	1
2012-09-16 04:37:56	2012-09-16 14:37:56	VR2W-105221	A69-1601-6498	1
2012-09-16 04:48:05	2012-09-16 14:48:05	VR2W-105219	A69-1601-6498	1
2012-09-16 04:51:14	2012-09-16 14:51:14	VR2W-105220	A69-1601-6498	1
2012-09-16 04:59:50	2012-09-16 14:59:50	VR2W-105219	A69-1601-6498	1
2012-09-16 05:03:46	2012-09-16 15:03:46	VR2W-105219	A69-1601-6498	1
2012-09-16 05:12:50	2012-09-16 15:12:50	VR2W-105219	A69-1601-6498	1
2012-09-16 05:16:47	2012-09-16 15:16:47	VR2W-105219	A69-1601-6498	1
2012-09-16 05:20:03	2012-09-16 15:20:03	VR2W-105217	A69-1601-6498	1
2012-09-16 05:20:16	2012-09-16 15:20:16	VR2W-105218	A69-1601-6498	1
2012-09-16 05:21:27	2012-09-16 15:21:27	VR2W-105219	A69-1601-6498	1
2012-09-16 05:24:44	2012-09-16 15:24:44	VR2W-105218	A69-1601-6498	1
2012-09-16 05:25:55	2012-09-16 15:25:55	VR2W-105219	A69-1601-6498	1
2012-09-16 05:28:30	2012-09-16 15:28:30	VR2W-105216	A69-1601-6498	1
2012-09-16 05:33:22	2012-09-16 15:33:22	VR2W-105217	A69-1601-6498	1
2012-09-16 05:33:35	2012-09-16 15:33:35	VR2W-105218	A69-1601-6498	1
2012-09-16 05:38:22	2012-09-16 15:38:22	VR2W-105218	A69-1601-6498	1
2012-09-16 05:47:14	2012-09-16 15:47:14	VR2W-105217	A69-1601-6498	1
2012-09-16 05:51:24	2012-09-16 15:51:24	VR2W-105218	A69-1601-6498	1
2012-09-16 05:56:07	2012-09-16 15:56:07	VR2W-105218	A69-1601-6498	1
2012-09-16 06:00:38	2012-09-16 16:00:38	VR2W-105218	A69-1601-6498	1
2012-09-16 06:08:12	2012-09-16 16:08:12	VR2W-105218	A69-1601-6498	1
2012-09-16 06:11:36	2012-09-16 16:11:36	VR2W-105217	A69-1601-6498	1
2012-09-16 06:15:33	2012-09-16 16:15:33	VR2W-105216	A69-1601-6498	1
2012-09-16 06:15:35	2012-09-16 16:15:35	VR2W-105217	A69-1601-6498	1
2012-09-16 06:15:48	2012-09-16 16:15:48	VR2W-105218	A69-1601-6498	1
2012-09-16 06:20:33	2012-09-16 16:20:33	VR2W-105218	A69-1601-6498	1
2012-09-16 06:33:07	2012-09-16 16:33:07	VR2W-105216	A69-1601-6498	1
2012-09-16 06:37:36	2012-09-16 16:37:36	VR2W-105217	A69-1601-6498	1
2012-09-16 06:41:48	2012-09-16 16:41:48	VR2W-105218	A69-1601-6498	1
2012-09-16 06:55:22	2012-09-16 16:55:22	VR2W-105216	A69-1601-6498	1
2012-09-16 07:03:54	2012-09-16 17:03:54	VR2W-105216	A69-1601-6498	1
2012-09-16 07:12:02	2012-09-16 17:12:02	VR2W-105217	A69-1601-6498	1
2012-09-16 07:27:50	2012-09-16 17:27:50	VR2W-105217	A69-1601-6498	1
2012-09-16 07:36:15	2012-09-16 17:36:15	VR2W-105217	A69-1601-6498	1
2012-09-16 07:40:25	2012-09-16 17:40:25	VR2W-105217	A69-1601-6498	1
2012-09-16 07:43:54	2012-09-16 17:43:54	VR2W-105217	A69-1601-6498	1
2012-09-16 07:47:36	2012-09-16 17:47:36	VR2W-105217	A69-1601-6498	1
2012-09-16 08:03:22	2012-09-16 18:03:22	VR2W-105217	A69-1601-6498	1
2012-09-16 08:11:22	2012-09-16 18:11:22	VR2W-105217	A69-1601-6498	1
2012-09-16 08:11:35	2012-09-16 18:11:35	VR2W-105218	A69-1601-6498	1
2012-09-16 08:19:04	2012-09-16 18:19:04	VR2W-105217	A69-1601-6498	1
2012-09-16 08:28:49	2012-09-16 18:28:49	VR2W-105217	A69-1601-6498	1
2012-09-16 08:38:30	2012-09-16 18:38:30	VR2W-105217	A69-1601-6498	0
2012-09-16 09:57:36	2012-09-16 19:57:36	VR2W-105217	A69-1601-6498	0
2012-09-16 10:05:18	2012-09-16 20:05:18	VR2W-105217	A69-1601-6498	0
2012-09-16 10:17:15	2012-09-16 20:17:15	VR2W-105217	A69-1601-6498	0
2012-09-16 10:38:44	2012-09-16 20:38:44	VR2W-105217	A69-1601-6498	0
2012-09-16 10:48:10	2012-09-16 20:48:10	VR2W-105217	A69-1601-6498	0
2012-09-16 11:14:02	2012-09-16 21:14:02	VR2W-105217	A69-1601-6498	0
2012-09-16 12:04:10	2012-09-16 22:04:10	VR2W-105217	A69-1601-6498	0
2012-09-16 12:11:49	2012-09-16 22:11:49	VR2W-105217	A69-1601-6498	0
2012-09-16 12:15:31	2012-09-16 22:15:31	VR2W-105217	A69-1601-6498	0
2012-09-16 12:19:41	2012-09-16 22:19:41	VR2W-105217	A69-1601-6498	0
2012-09-16 12:42:29	2012-09-16 22:42:29	VR2W-105217	A69-1601-6498	0
2012-09-16 12:46:04	2012-09-16 22:46:04	VR2W-105217	A69-1601-6498	0
2012-09-16 13:12:56	2012-09-16 23:12:56	VR2W-105217	A69-1601-6498	0
2012-09-16 14:01:58	2012-09-17 00:01:58	VR2W-105217	A69-1601-6498	0
2012-09-16 14:05:27	2012-09-17 00:05:27	VR2W-105217	A69-1601-6498	0
2012-09-16 14:31:06	2012-09-17 00:31:06	VR2W-105217	A69-1601-6498	0
2012-09-16 14:50:26	2012-09-17 00:50:26	VR2W-105217	A69-1601-6498	0
2012-09-16 19:56:11	2012-09-17 05:56:11	VR2W-105217	A69-1601-6498	0
2012-09-16 20:35:36	2012-09-17 06:35:36	VR2W-105217	A69-1601-6498	1
2012-09-16 20:44:20	2012-09-17 06:44:20	VR2W-105218	A69-1601-6498	1
2012-09-16 20:54:02	2012-09-17 06:54:02	VR2W-105218	A69-1601-6498	1
2012-09-16 20:58:50	2012-09-17 06:58:50	VR2W-105218	A69-1601-6498	1
2012-09-16 21:03:33	2012-09-17 07:03:33	VR2W-105218	A69-1601-6498	1
2012-09-16 21:08:06	2012-09-17 07:08:06	VR2W-105218	A69-1601-6498	1
2012-09-16 21:12:17	2012-09-17 07:12:17	VR2W-105218	A69-1601-6498	1
2012-09-16 21:15:34	2012-09-17 07:15:34	VR2W-105217	A69-1601-6498	1
2012-09-16 21:19:32	2012-09-17 07:19:32	VR2W-105218	A69-1601-6498	1
2012-09-16 21:25:00	2012-09-17 07:25:00	VR2W-105219	A69-1601-6498	1
2012-09-16 21:28:40	2012-09-17 07:28:40	VR2W-105219	A69-1601-6498	1
2012-09-16 21:30:35	2012-09-17 07:30:35	VR2W-105221	A69-1601-6498	1
2012-09-16 21:37:28	2012-09-17 07:37:28	VR2W-105221	A69-1601-6498	1
2012-09-16 21:39:20	2012-09-17 07:39:20	VR2W-105220	A69-1601-6498	1
2012-09-16 21:51:25	2012-09-17 07:51:25	VR2W-105220	A69-1601-6498	1
2012-09-16 21:55:58	2012-09-17 07:55:58	VR2W-105220	A69-1601-6498	1
2012-09-16 22:00:11	2012-09-17 08:00:11	VR2W-105220	A69-1601-6498	1
2012-09-16 22:03:44	2012-09-17 08:03:44	VR2W-105220	A69-1601-6498	1
2012-09-16 22:07:35	2012-09-17 08:07:35	VR2W-105220	A69-1601-6498	1
2012-09-16 22:07:57	2012-09-17 08:07:57	VR2W-105219	A69-1601-6498	1
2012-09-16 22:15:21	2012-09-17 08:15:21	VR2W-105218	A69-1601-6498	1
2012-09-16 22:23:14	2012-09-17 08:23:14	VR2W-105219	A69-1601-6498	1
2012-09-16 22:25:21	2012-09-17 08:25:21	VR2W-105216	A69-1601-6498	1
2012-09-16 22:25:36	2012-09-17 08:25:36	VR2W-105218	A69-1601-6498	1
2012-09-16 22:29:16	2012-09-17 08:29:16	VR2W-105217	A69-1601-6498	1
2012-09-16 22:33:48	2012-09-17 08:33:48	VR2W-105217	A69-1601-6498	1
2012-09-16 22:41:37	2012-09-17 08:41:37	VR2W-105218	A69-1601-6498	1
2012-09-16 23:03:16	2012-09-17 09:03:16	VR2W-105218	A69-1601-6498	1
2012-09-16 23:04:06	2012-09-17 09:04:06	VR2W-105220	A69-1601-6498	1
2012-09-16 23:08:45	2012-09-17 09:08:45	VR2W-105219	A69-1601-6498	1
2012-09-16 23:12:27	2012-09-17 09:12:27	VR2W-105219	A69-1601-6498	1
2012-09-16 23:16:15	2012-09-17 09:16:15	VR2W-105220	A69-1601-6498	1
2012-09-16 23:17:31	2012-09-17 09:17:31	VR2W-105222	A69-1601-6498	1
2012-09-16 23:19:43	2012-09-17 09:19:43	VR2W-105220	A69-1601-6498	1
2012-09-16 23:23:46	2012-09-17 09:23:46	VR2W-105219	A69-1601-6498	1
2012-09-16 23:25:41	2012-09-17 09:25:41	VR2W-105221	A69-1601-6498	1
2012-09-16 23:34:34	2012-09-17 09:34:34	VR2W-105220	A69-1601-6498	1
2012-09-16 23:38:54	2012-09-17 09:38:54	VR2W-105219	A69-1601-6498	1
2012-09-16 23:43:38	2012-09-17 09:43:38	VR2W-105219	A69-1601-6498	1
2012-09-16 23:47:01	2012-09-17 09:47:01	VR2W-105218	A69-1601-6498	1
2012-09-16 23:48:12	2012-09-17 09:48:12	VR2W-105219	A69-1601-6498	1
2012-09-16 23:51:16	2012-09-17 09:51:16	VR2W-105218	A69-1601-6498	1
2012-09-16 23:54:42	2012-09-17 09:54:42	VR2W-105217	A69-1601-6498	1
2012-09-16 23:54:55	2012-09-17 09:54:55	VR2W-105218	A69-1601-6498	1
2012-09-16 23:58:57	2012-09-17 09:58:57	VR2W-105218	A69-1601-6498	1
2012-09-17 00:08:40	2012-09-17 10:08:40	VR2W-105218	A69-1601-6498	1
2012-09-17 00:09:51	2012-09-17 10:09:51	VR2W-105219	A69-1601-6498	1
2012-09-17 00:13:27	2012-09-17 10:13:27	VR2W-105218	A69-1601-6498	1
2012-09-17 00:14:38	2012-09-17 10:14:38	VR2W-105219	A69-1601-6498	1
2012-09-17 00:19:19	2012-09-17 10:19:19	VR2W-105219	A69-1601-6498	1
2012-09-17 00:27:52	2012-09-17 10:27:52	VR2W-105219	A69-1601-6498	1
2012-09-17 00:31:05	2012-09-17 10:31:05	VR2W-105219	A69-1601-6498	1
2012-09-17 00:33:08	2012-09-17 10:33:08	VR2W-105218	A69-1601-6498	1
2012-09-17 00:34:19	2012-09-17 10:34:19	VR2W-105219	A69-1601-6498	1
2012-09-17 00:36:23	2012-09-17 10:36:23	VR2W-105218	A69-1601-6498	1
2012-09-17 00:37:34	2012-09-17 10:37:34	VR2W-105219	A69-1601-6498	1
2012-09-17 00:40:49	2012-09-17 10:40:49	VR2W-105219	A69-1601-6498	1
2012-09-17 00:44:07	2012-09-17 10:44:07	VR2W-105219	A69-1601-6498	1
2012-09-17 00:47:30	2012-09-17 10:47:30	VR2W-105219	A69-1601-6498	1
2012-09-17 00:51:00	2012-09-17 10:51:00	VR2W-105219	A69-1601-6498	1
2012-09-17 00:54:49	2012-09-17 10:54:49	VR2W-105219	A69-1601-6498	1
2012-09-17 00:58:50	2012-09-17 10:58:50	VR2W-105220	A69-1601-6498	1
2012-09-17 00:59:12	2012-09-17 10:59:12	VR2W-105219	A69-1601-6498	1
2012-09-17 01:00:51	2012-09-17 11:00:51	VR2W-105221	A69-1601-6498	1
2012-09-17 01:02:43	2012-09-17 11:02:43	VR2W-105220	A69-1601-6498	1
2012-09-17 01:07:15	2012-09-17 11:07:15	VR2W-105220	A69-1601-6498	1
2012-09-17 01:07:36	2012-09-17 11:07:36	VR2W-105219	A69-1601-6498	1
2012-09-17 01:09:33	2012-09-17 11:09:33	VR2W-105221	A69-1601-6498	1
2012-09-17 01:13:00	2012-09-17 11:13:00	VR2W-105221	A69-1601-6498	1
2012-09-17 01:14:52	2012-09-17 11:14:52	VR2W-105220	A69-1601-6498	1
2012-09-17 01:20:47	2012-09-17 11:20:47	VR2W-105221	A69-1601-6498	1
2012-09-17 01:22:39	2012-09-17 11:22:39	VR2W-105220	A69-1601-6498	1
2012-09-17 01:27:17	2012-09-17 11:27:17	VR2W-105222	A69-1601-6498	1
2012-09-17 01:27:36	2012-09-17 11:27:36	VR2W-105221	A69-1601-6498	1
2012-09-17 01:29:29	2012-09-17 11:29:29	VR2W-105220	A69-1601-6498	1
2012-09-17 01:33:12	2012-09-17 11:33:12	VR2W-105220	A69-1601-6498	1
2012-09-17 01:33:33	2012-09-17 11:33:33	VR2W-105219	A69-1601-6498	1
2012-09-17 01:36:22	2012-09-17 11:36:22	VR2W-105217	A69-1601-6498	1
2012-09-17 01:37:46	2012-09-17 11:37:46	VR2W-105219	A69-1601-6498	1
2012-09-17 01:39:55	2012-09-17 11:39:55	VR2W-105217	A69-1601-6498	1
2012-09-17 01:43:47	2012-09-17 11:43:47	VR2W-105217	A69-1601-6498	1
2012-09-17 01:48:15	2012-09-17 11:48:15	VR2W-105216	A69-1601-6498	1
2012-09-17 01:48:17	2012-09-17 11:48:17	VR2W-105217	A69-1601-6498	1
2012-09-17 01:48:30	2012-09-17 11:48:30	VR2W-105218	A69-1601-6498	1
2012-09-17 01:52:22	2012-09-17 11:52:22	VR2W-105216	A69-1601-6498	1
2012-09-17 01:52:24	2012-09-17 11:52:24	VR2W-105217	A69-1601-6498	1
2012-09-17 02:14:21	2012-09-17 12:14:21	VR2W-105217	A69-1601-6498	1
2012-09-17 02:22:30	2012-09-17 12:22:30	VR2W-105218	A69-1601-6498	1
2012-09-17 02:23:41	2012-09-17 12:23:41	VR2W-105219	A69-1601-6498	1
2012-09-17 02:27:47	2012-09-17 12:27:47	VR2W-105219	A69-1601-6498	1
2012-09-17 02:31:05	2012-09-17 12:31:05	VR2W-105219	A69-1601-6498	1
2012-09-17 02:34:05	2012-09-17 12:34:05	VR2W-105220	A69-1601-6498	1
2012-09-17 02:34:27	2012-09-17 12:34:27	VR2W-105219	A69-1601-6498	1
2012-09-17 02:41:28	2012-09-17 12:41:28	VR2W-105220	A69-1601-6498	1
2012-09-17 02:45:56	2012-09-17 12:45:56	VR2W-105220	A69-1601-6498	1
2012-09-17 02:48:08	2012-09-17 12:48:08	VR2W-105221	A69-1601-6498	1
2012-09-17 02:53:00	2012-09-17 12:53:00	VR2W-105221	A69-1601-6498	1
2012-09-17 03:02:43	2012-09-17 13:02:43	VR2W-105221	A69-1601-6498	1
2012-09-17 03:04:35	2012-09-17 13:04:35	VR2W-105220	A69-1601-6498	1
2012-09-17 03:09:22	2012-09-17 13:09:22	VR2W-105220	A69-1601-6498	1
2012-09-17 03:09:44	2012-09-17 13:09:44	VR2W-105219	A69-1601-6498	1
2012-09-17 03:12:13	2012-09-17 13:12:13	VR2W-105221	A69-1601-6498	1
2012-09-17 03:14:05	2012-09-17 13:14:05	VR2W-105220	A69-1601-6498	1
2012-09-17 03:29:41	2012-09-17 13:29:41	VR2W-105220	A69-1601-6498	1
2012-09-17 03:33:35	2012-09-17 13:33:35	VR2W-105220	A69-1601-6498	1
2012-09-17 03:38:09	2012-09-17 13:38:09	VR2W-105220	A69-1601-6498	1
2012-09-17 03:42:24	2012-09-17 13:42:24	VR2W-105220	A69-1601-6498	1
2012-09-17 03:46:01	2012-09-17 13:46:01	VR2W-105220	A69-1601-6498	1
2012-09-17 03:57:43	2012-09-17 13:57:43	VR2W-105221	A69-1601-6498	1
2012-09-17 04:14:10	2012-09-17 14:14:10	VR2W-105221	A69-1601-6498	1
2012-09-17 04:18:40	2012-09-17 14:18:40	VR2W-105222	A69-1601-6498	1
2012-09-17 04:18:59	2012-09-17 14:18:59	VR2W-105221	A69-1601-6498	1
2012-09-17 04:20:51	2012-09-17 14:20:51	VR2W-105220	A69-1601-6498	1
2012-09-17 04:25:34	2012-09-17 14:25:34	VR2W-105220	A69-1601-6498	1
2012-09-17 04:28:16	2012-09-17 14:28:16	VR2W-105221	A69-1601-6498	1
2012-09-17 04:32:31	2012-09-17 14:32:31	VR2W-105221	A69-1601-6498	1
2012-09-17 04:44:30	2012-09-17 14:44:30	VR2W-105222	A69-1601-6498	1
2012-09-17 04:44:49	2012-09-17 14:44:49	VR2W-105221	A69-1601-6498	1
2012-09-17 04:49:22	2012-09-17 14:49:22	VR2W-105221	A69-1601-6498	1
2012-09-17 04:53:37	2012-09-17 14:53:37	VR2W-105221	A69-1601-6498	1
2012-09-17 04:57:11	2012-09-17 14:57:11	VR2W-105221	A69-1601-6498	1
2012-09-17 05:01:07	2012-09-17 15:01:07	VR2W-105221	A69-1601-6498	1
2012-09-17 05:02:59	2012-09-17 15:02:59	VR2W-105220	A69-1601-6498	1
2012-09-17 05:12:01	2012-09-17 15:12:01	VR2W-105220	A69-1601-6498	1
2012-09-17 05:14:03	2012-09-17 15:14:03	VR2W-105221	A69-1601-6498	1
2012-09-17 05:20:29	2012-09-17 15:20:29	VR2W-105220	A69-1601-6498	1
2012-09-17 05:25:06	2012-09-17 15:25:06	VR2W-105219	A69-1601-6498	1
2012-09-17 05:26:28	2012-09-17 15:26:28	VR2W-105221	A69-1601-6498	1
2012-09-17 05:35:15	2012-09-17 15:35:15	VR2W-105221	A69-1601-6498	1
2012-09-17 05:39:56	2012-09-17 15:39:56	VR2W-105221	A69-1601-6498	1
2012-09-17 05:48:23	2012-09-17 15:48:23	VR2W-105221	A69-1601-6498	1
2012-09-17 05:59:46	2012-09-17 15:59:46	VR2W-105220	A69-1601-6498	1
2012-09-17 06:04:18	2012-09-17 16:04:18	VR2W-105220	A69-1601-6498	1
2012-09-17 06:11:54	2012-09-17 16:11:54	VR2W-105220	A69-1601-6498	1
2012-09-17 06:12:16	2012-09-17 16:12:16	VR2W-105219	A69-1601-6498	1
2012-09-17 06:15:33	2012-09-17 16:15:33	VR2W-105220	A69-1601-6498	1
2012-09-17 06:19:37	2012-09-17 16:19:37	VR2W-105220	A69-1601-6498	1
2012-09-17 06:22:51	2012-09-17 16:22:51	VR2W-105220	A69-1601-6498	1
2012-09-17 06:26:06	2012-09-17 16:26:06	VR2W-105220	A69-1601-6498	1
2012-09-17 06:26:28	2012-09-17 16:26:28	VR2W-105219	A69-1601-6498	1
2012-09-17 06:36:35	2012-09-17 16:36:35	VR2W-105219	A69-1601-6498	1
2012-09-17 06:40:18	2012-09-17 16:40:18	VR2W-105219	A69-1601-6498	1
2012-09-17 06:46:41	2012-09-17 16:46:41	VR2W-105217	A69-1601-6498	1
2012-09-17 06:46:54	2012-09-17 16:46:54	VR2W-105218	A69-1601-6498	1
2012-09-17 06:50:34	2012-09-17 16:50:34	VR2W-105217	A69-1601-6498	1
2012-09-17 06:55:06	2012-09-17 16:55:06	VR2W-105217	A69-1601-6498	1
2012-09-17 07:14:39	2012-09-17 17:14:39	VR2W-105217	A69-1601-6498	1
2012-09-17 07:18:55	2012-09-17 17:18:55	VR2W-105217	A69-1601-6498	1
2012-09-17 07:26:38	2012-09-17 17:26:38	VR2W-105217	A69-1601-6498	1
2012-09-17 07:44:04	2012-09-17 17:44:04	VR2W-105217	A69-1601-6498	1
2012-09-17 07:48:51	2012-09-17 17:48:51	VR2W-105218	A69-1601-6498	1
2012-09-17 07:52:52	2012-09-17 17:52:52	VR2W-105217	A69-1601-6498	1
2012-09-17 08:05:19	2012-09-17 18:05:19	VR2W-105218	A69-1601-6498	1
2012-09-17 08:09:35	2012-09-17 18:09:35	VR2W-105217	A69-1601-6498	1
2012-09-17 08:13:39	2012-09-17 18:13:39	VR2W-105217	A69-1601-6498	1
2012-09-17 08:16:54	2012-09-17 18:16:54	VR2W-105217	A69-1601-6498	1
2012-09-17 09:04:37	2012-09-17 19:04:37	VR2W-105217	A69-1601-6498	0
2012-09-17 09:17:56	2012-09-17 19:17:56	VR2W-105217	A69-1601-6498	0
2012-09-17 10:39:37	2012-09-17 20:39:37	VR2W-105217	A69-1601-6498	0
2012-09-17 10:44:27	2012-09-17 20:44:27	VR2W-105217	A69-1601-6498	0
2012-09-17 11:09:51	2012-09-17 21:09:51	VR2W-105217	A69-1601-6498	0
2012-09-17 11:25:25	2012-09-17 21:25:25	VR2W-105217	A69-1601-6498	0
2012-09-17 11:37:07	2012-09-17 21:37:07	VR2W-105217	A69-1601-6498	0
2012-09-17 11:57:21	2012-09-17 21:57:21	VR2W-105217	A69-1601-6498	0
2012-09-17 12:34:52	2012-09-17 22:34:52	VR2W-105217	A69-1601-6498	0
2012-09-17 13:29:22	2012-09-17 23:29:22	VR2W-105217	A69-1601-6498	0
2012-09-17 13:59:50	2012-09-17 23:59:50	VR2W-105217	A69-1601-6498	0
2012-09-17 15:17:31	2012-09-18 01:17:31	VR2W-105217	A69-1601-6498	0
2012-09-17 15:32:41	2012-09-18 01:32:41	VR2W-105217	A69-1601-6498	0
2012-09-17 16:10:42	2012-09-18 02:10:42	VR2W-105217	A69-1601-6498	0
2012-09-17 19:55:54	2012-09-18 05:55:54	VR2W-105217	A69-1601-6498	0
2012-09-17 20:13:40	2012-09-18 06:13:40	VR2W-105218	A69-1601-6498	0
2012-09-17 20:40:06	2012-09-18 06:40:06	VR2W-105218	A69-1601-6498	1
2012-09-17 20:48:50	2012-09-18 06:48:50	VR2W-105217	A69-1601-6498	1
2012-09-17 20:49:03	2012-09-18 06:49:03	VR2W-105218	A69-1601-6498	1
2012-09-17 20:52:49	2012-09-18 06:52:49	VR2W-105218	A69-1601-6498	1
2012-09-17 20:56:55	2012-09-18 06:56:55	VR2W-105217	A69-1601-6498	1
2012-09-17 21:00:40	2012-09-18 07:00:40	VR2W-105217	A69-1601-6498	1
2012-09-17 21:10:04	2012-09-18 07:10:04	VR2W-105219	A69-1601-6498	1
2012-09-17 21:14:13	2012-09-18 07:14:13	VR2W-105219	A69-1601-6498	1
2012-09-17 21:19:00	2012-09-18 07:19:00	VR2W-105221	A69-1601-6498	1
2012-09-17 21:27:43	2012-09-18 07:27:43	VR2W-105221	A69-1601-6498	1
2012-09-17 21:29:35	2012-09-18 07:29:35	VR2W-105220	A69-1601-6498	1
2012-09-17 21:31:59	2012-09-18 07:31:59	VR2W-105222	A69-1601-6498	1
2012-09-17 21:32:18	2012-09-18 07:32:18	VR2W-105221	A69-1601-6498	1
2012-09-17 21:36:34	2012-09-18 07:36:34	VR2W-105221	A69-1601-6498	1
2012-09-17 21:42:05	2012-09-18 07:42:05	VR2W-105220	A69-1601-6498	1
2012-09-17 21:42:27	2012-09-18 07:42:27	VR2W-105219	A69-1601-6498	1
2012-09-17 21:46:10	2012-09-18 07:46:10	VR2W-105220	A69-1601-6498	1
2012-09-17 21:48:21	2012-09-18 07:48:21	VR2W-105216	A69-1601-6498	1
2012-09-17 21:48:36	2012-09-18 07:48:36	VR2W-105218	A69-1601-6498	1
2012-09-17 21:51:41	2012-09-18 07:51:41	VR2W-105216	A69-1601-6498	1
2012-09-17 21:51:43	2012-09-18 07:51:43	VR2W-105217	A69-1601-6498	1
2012-09-17 21:55:08	2012-09-18 07:55:08	VR2W-105217	A69-1601-6498	1
2012-09-17 21:58:46	2012-09-18 07:58:46	VR2W-105217	A69-1601-6498	1
2012-09-17 22:02:47	2012-09-18 08:02:47	VR2W-105217	A69-1601-6498	1
2012-09-17 22:12:23	2012-09-18 08:12:23	VR2W-105217	A69-1601-6498	1
2012-09-17 22:12:36	2012-09-18 08:12:36	VR2W-105218	A69-1601-6498	1
2012-09-17 22:17:02	2012-09-18 08:17:02	VR2W-105217	A69-1601-6498	1
2012-09-17 22:21:26	2012-09-18 08:21:26	VR2W-105217	A69-1601-6498	1
2012-09-17 22:25:33	2012-09-18 08:25:33	VR2W-105218	A69-1601-6498	1
2012-09-17 22:30:08	2012-09-18 08:30:08	VR2W-105218	A69-1601-6498	1
2012-09-17 22:31:19	2012-09-18 08:31:19	VR2W-105219	A69-1601-6498	1
2012-09-17 22:39:18	2012-09-18 08:39:18	VR2W-105219	A69-1601-6498	1
2012-09-17 22:43:27	2012-09-18 08:43:27	VR2W-105219	A69-1601-6498	1
2012-09-17 22:46:30	2012-09-18 08:46:30	VR2W-105220	A69-1601-6498	1
2012-09-17 22:48:14	2012-09-18 08:48:14	VR2W-105221	A69-1601-6498	1
2012-09-17 22:50:06	2012-09-18 08:50:06	VR2W-105220	A69-1601-6498	1
2012-09-17 22:54:04	2012-09-18 08:54:04	VR2W-105220	A69-1601-6498	1
2012-09-17 22:58:47	2012-09-18 08:58:47	VR2W-105220	A69-1601-6498	1
2012-09-17 23:03:19	2012-09-18 09:03:19	VR2W-105220	A69-1601-6498	1
2012-09-17 23:07:29	2012-09-18 09:07:29	VR2W-105220	A69-1601-6498	1
2012-09-17 23:10:57	2012-09-18 09:10:57	VR2W-105220	A69-1601-6498	1
2012-09-17 23:16:41	2012-09-18 09:16:41	VR2W-105222	A69-1601-6498	1
2012-09-17 23:18:53	2012-09-18 09:18:53	VR2W-105220	A69-1601-6498	1
2012-09-17 23:20:31	2012-09-18 09:20:31	VR2W-105221	A69-1601-6498	1
2012-09-17 23:22:24	2012-09-18 09:22:24	VR2W-105220	A69-1601-6498	1
2012-09-17 23:22:46	2012-09-18 09:22:46	VR2W-105219	A69-1601-6498	1
2012-09-17 23:26:13	2012-09-18 09:26:13	VR2W-105220	A69-1601-6498	1
2012-09-17 23:30:59	2012-09-18 09:30:59	VR2W-105219	A69-1601-6498	1
2012-09-17 23:34:32	2012-09-18 09:34:32	VR2W-105220	A69-1601-6498	1
2012-09-17 23:34:54	2012-09-18 09:34:54	VR2W-105219	A69-1601-6498	1
2012-09-17 23:41:18	2012-09-18 09:41:18	VR2W-105222	A69-1601-6498	1
2012-09-17 23:43:29	2012-09-18 09:43:29	VR2W-105220	A69-1601-6498	1
2012-09-17 23:43:50	2012-09-18 09:43:50	VR2W-105219	A69-1601-6498	1
2012-09-17 23:49:25	2012-09-18 09:49:25	VR2W-105222	A69-1601-6498	1
2012-09-17 23:49:44	2012-09-18 09:49:44	VR2W-105221	A69-1601-6498	1
2012-09-17 23:53:31	2012-09-18 09:53:31	VR2W-105221	A69-1601-6498	1
2012-09-17 23:59:45	2012-09-18 09:59:45	VR2W-105220	A69-1601-6498	1
2012-09-18 00:03:57	2012-09-18 10:03:57	VR2W-105219	A69-1601-6498	1
2012-09-18 00:08:02	2012-09-18 10:08:02	VR2W-105220	A69-1601-6498	1
2012-09-18 00:10:09	2012-09-18 10:10:09	VR2W-105221	A69-1601-6498	1
2012-09-18 00:11:12	2012-09-18 10:11:12	VR2W-105218	A69-1601-6498	1
2012-09-18 00:12:01	2012-09-18 10:12:01	VR2W-105220	A69-1601-6498	1
2012-09-18 00:12:23	2012-09-18 10:12:23	VR2W-105219	A69-1601-6498	1
2012-09-18 00:15:58	2012-09-18 10:15:58	VR2W-105218	A69-1601-6498	1
2012-09-18 00:16:47	2012-09-18 10:16:47	VR2W-105220	A69-1601-6498	1
2012-09-18 00:17:09	2012-09-18 10:17:09	VR2W-105219	A69-1601-6498	1
2012-09-18 00:23:58	2012-09-18 10:23:58	VR2W-105221	A69-1601-6498	1
2012-09-18 00:32:12	2012-09-18 10:32:12	VR2W-105222	A69-1601-6498	1
2012-09-18 01:46:43	2012-09-18 11:46:43	VR2W-105222	A69-1601-6498	1
2012-09-18 01:51:09	2012-09-18 11:51:09	VR2W-105221	A69-1601-6498	1
2012-09-18 01:56:42	2012-09-18 11:56:42	VR2W-105219	A69-1601-6498	1
2012-09-18 01:58:55	2012-09-18 11:58:55	VR2W-105218	A69-1601-6498	1
2012-09-18 02:00:06	2012-09-18 12:00:06	VR2W-105219	A69-1601-6498	1
2012-09-18 02:02:17	2012-09-18 12:02:17	VR2W-105217	A69-1601-6498	1
2012-09-18 02:33:16	2012-09-18 12:33:16	VR2W-105218	A69-1601-6498	1
2012-09-18 02:37:12	2012-09-18 12:37:12	VR2W-105218	A69-1601-6498	1
2012-09-18 02:43:03	2012-09-18 12:43:03	VR2W-105219	A69-1601-6498	1
2012-09-18 02:47:28	2012-09-18 12:47:28	VR2W-105219	A69-1601-6498	1
2012-09-18 02:51:25	2012-09-18 12:51:25	VR2W-105219	A69-1601-6498	1
2012-09-18 02:53:50	2012-09-18 12:53:50	VR2W-105221	A69-1601-6498	1
2012-09-18 02:56:04	2012-09-18 12:56:04	VR2W-105219	A69-1601-6498	1
2012-09-18 02:59:19	2012-09-18 12:59:19	VR2W-105218	A69-1601-6498	1
2012-09-18 03:00:30	2012-09-18 13:00:30	VR2W-105219	A69-1601-6498	1
2012-09-18 03:02:14	2012-09-18 13:02:14	VR2W-105221	A69-1601-6498	1
2012-09-18 03:04:07	2012-09-18 13:04:07	VR2W-105220	A69-1601-6498	1
2012-09-18 03:11:14	2012-09-18 13:11:14	VR2W-105222	A69-1601-6498	1
2012-09-18 03:23:07	2012-09-18 13:23:07	VR2W-105222	A69-1601-6498	1
2012-09-18 03:27:55	2012-09-18 13:27:55	VR2W-105222	A69-1601-6498	1
2012-09-18 03:37:11	2012-09-18 13:37:11	VR2W-105222	A69-1601-6498	1
2012-09-18 03:41:22	2012-09-18 13:41:22	VR2W-105222	A69-1601-6498	1
2012-09-18 03:44:52	2012-09-18 13:44:52	VR2W-105222	A69-1601-6498	1
2012-09-18 03:48:39	2012-09-18 13:48:39	VR2W-105222	A69-1601-6498	1
2012-09-18 03:52:59	2012-09-18 13:52:59	VR2W-105222	A69-1601-6498	1
2012-09-18 03:56:46	2012-09-18 13:56:46	VR2W-105222	A69-1601-6498	1
2012-09-18 04:01:05	2012-09-18 14:01:05	VR2W-105222	A69-1601-6498	1
2012-09-18 04:09:06	2012-09-18 14:09:06	VR2W-105222	A69-1601-6498	1
2012-09-18 04:12:44	2012-09-18 14:12:44	VR2W-105222	A69-1601-6498	1
2012-09-18 04:16:48	2012-09-18 14:16:48	VR2W-105222	A69-1601-6498	1
2012-09-18 04:17:07	2012-09-18 14:17:07	VR2W-105221	A69-1601-6498	1
2012-09-18 04:23:15	2012-09-18 14:23:15	VR2W-105222	A69-1601-6498	1
2012-09-18 04:32:59	2012-09-18 14:32:59	VR2W-105222	A69-1601-6498	1
2012-09-18 04:36:17	2012-09-18 14:36:17	VR2W-105222	A69-1601-6498	1
2012-09-18 04:43:08	2012-09-18 14:43:08	VR2W-105222	A69-1601-6498	1
2012-09-18 05:06:11	2012-09-18 15:06:11	VR2W-105222	A69-1601-6498	1
2012-09-18 05:10:17	2012-09-18 15:10:17	VR2W-105222	A69-1601-6498	1
2012-09-18 05:20:42	2012-09-18 15:20:42	VR2W-105222	A69-1601-6498	1
2012-09-18 05:24:46	2012-09-18 15:24:46	VR2W-105222	A69-1601-6498	1
2012-09-18 05:28:01	2012-09-18 15:28:01	VR2W-105222	A69-1601-6498	1
2012-09-18 05:37:08	2012-09-18 15:37:08	VR2W-105219	A69-1601-6498	1
2012-09-18 05:40:31	2012-09-18 15:40:31	VR2W-105219	A69-1601-6498	1
2012-09-18 05:42:39	2012-09-18 15:42:39	VR2W-105217	A69-1601-6498	1
2012-09-18 05:42:52	2012-09-18 15:42:52	VR2W-105218	A69-1601-6498	1
2012-09-18 05:44:04	2012-09-18 15:44:04	VR2W-105219	A69-1601-6498	1
2012-09-18 05:50:58	2012-09-18 15:50:58	VR2W-105216	A69-1601-6498	1
2012-09-18 05:51:00	2012-09-18 15:51:00	VR2W-105217	A69-1601-6498	1
2012-09-18 05:51:13	2012-09-18 15:51:13	VR2W-105218	A69-1601-6498	1
2012-09-18 05:55:19	2012-09-18 15:55:19	VR2W-105218	A69-1601-6498	1
2012-09-18 05:58:36	2012-09-18 15:58:36	VR2W-105218	A69-1601-6498	1
2012-09-18 06:14:58	2012-09-18 16:14:58	VR2W-105219	A69-1601-6498	1
2012-09-18 06:18:57	2012-09-18 16:18:57	VR2W-105219	A69-1601-6498	1
2012-09-18 06:23:42	2012-09-18 16:23:42	VR2W-105219	A69-1601-6498	1
2012-09-18 06:26:04	2012-09-18 16:26:04	VR2W-105221	A69-1601-6498	1
2012-09-18 06:28:18	2012-09-18 16:28:18	VR2W-105219	A69-1601-6498	1
2012-09-18 06:32:37	2012-09-18 16:32:37	VR2W-105219	A69-1601-6498	1
2012-09-18 06:35:59	2012-09-18 16:35:59	VR2W-105220	A69-1601-6498	1
2012-09-18 06:36:21	2012-09-18 16:36:21	VR2W-105219	A69-1601-6498	1
2012-09-18 06:40:35	2012-09-18 16:40:35	VR2W-105219	A69-1601-6498	1
2012-09-18 06:44:11	2012-09-18 16:44:11	VR2W-105219	A69-1601-6498	1
2012-09-18 06:48:10	2012-09-18 16:48:10	VR2W-105219	A69-1601-6498	1
2012-09-18 06:52:53	2012-09-18 16:52:53	VR2W-105219	A69-1601-6498	1
2012-09-18 07:00:28	2012-09-18 17:00:28	VR2W-105218	A69-1601-6498	1
2012-09-18 07:04:02	2012-09-18 17:04:02	VR2W-105218	A69-1601-6498	1
2012-09-18 07:07:55	2012-09-18 17:07:55	VR2W-105218	A69-1601-6498	1
2012-09-18 07:12:28	2012-09-18 17:12:28	VR2W-105218	A69-1601-6498	1
2012-09-18 07:16:40	2012-09-18 17:16:40	VR2W-105218	A69-1601-6498	1
2012-09-18 07:24:03	2012-09-18 17:24:03	VR2W-105218	A69-1601-6498	1
2012-09-18 07:28:31	2012-09-18 17:28:31	VR2W-105218	A69-1601-6498	1
2012-09-18 07:32:34	2012-09-18 17:32:34	VR2W-105218	A69-1601-6498	1
2012-09-18 07:37:14	2012-09-18 17:37:14	VR2W-105217	A69-1601-6498	1
2012-09-18 07:37:27	2012-09-18 17:37:27	VR2W-105218	A69-1601-6498	1
2012-09-18 07:42:20	2012-09-18 17:42:20	VR2W-105218	A69-1601-6498	1
2012-09-18 07:47:12	2012-09-18 17:47:12	VR2W-105218	A69-1601-6498	1
2012-09-18 07:51:50	2012-09-18 17:51:50	VR2W-105217	A69-1601-6498	1
2012-09-18 07:52:03	2012-09-18 17:52:03	VR2W-105218	A69-1601-6498	1
2012-09-18 07:56:51	2012-09-18 17:56:51	VR2W-105218	A69-1601-6498	1
2012-09-18 08:05:55	2012-09-18 18:05:55	VR2W-105217	A69-1601-6498	1
2012-09-18 08:06:08	2012-09-18 18:06:08	VR2W-105218	A69-1601-6498	1
2012-09-18 08:22:10	2012-09-18 18:22:10	VR2W-105217	A69-1601-6498	1
2012-09-18 08:58:58	2012-09-18 18:58:58	VR2W-105217	A69-1601-6498	0
2012-09-18 09:42:42	2012-09-18 19:42:42	VR2W-105217	A69-1601-6498	0
2012-09-18 10:07:04	2012-09-18 20:07:04	VR2W-105217	A69-1601-6498	0
2012-09-18 10:10:49	2012-09-18 20:10:49	VR2W-105217	A69-1601-6498	0
2012-09-18 10:22:48	2012-09-18 20:22:48	VR2W-105217	A69-1601-6498	0
2012-09-18 10:32:36	2012-09-18 20:32:36	VR2W-105217	A69-1601-6498	0
2012-09-18 11:51:14	2012-09-18 21:51:14	VR2W-105217	A69-1601-6498	0
2012-09-18 11:55:20	2012-09-18 21:55:20	VR2W-105217	A69-1601-6498	0
2012-09-18 12:36:17	2012-09-18 22:36:17	VR2W-105217	A69-1601-6498	0
2012-09-18 14:21:02	2012-09-19 00:21:02	VR2W-105217	A69-1601-6498	0
2012-09-18 20:03:28	2012-09-19 06:03:28	VR2W-105217	A69-1601-6498	0
2012-09-18 20:12:45	2012-09-19 06:12:45	VR2W-105218	A69-1601-6498	0
2012-09-18 20:21:20	2012-09-19 06:21:20	VR2W-105218	A69-1601-6498	0
2012-09-18 20:25:44	2012-09-19 06:25:44	VR2W-105218	A69-1601-6498	0
2012-09-18 20:29:38	2012-09-19 06:29:38	VR2W-105218	A69-1601-6498	0
2012-09-18 20:34:14	2012-09-19 06:34:14	VR2W-105218	A69-1601-6498	1
2012-09-18 20:39:44	2012-09-19 06:39:44	VR2W-105219	A69-1601-6498	1
2012-09-18 20:47:38	2012-09-19 06:47:38	VR2W-105219	A69-1601-6498	1
2012-09-18 20:50:45	2012-09-19 06:50:45	VR2W-105220	A69-1601-6498	1
2012-09-18 21:00:15	2012-09-19 07:00:15	VR2W-105222	A69-1601-6498	1
2012-09-18 21:00:33	2012-09-19 07:00:33	VR2W-105221	A69-1601-6498	1
2012-09-18 21:04:39	2012-09-19 07:04:39	VR2W-105221	A69-1601-6498	1
2012-09-18 21:05:42	2012-09-19 07:05:42	VR2W-105218	A69-1601-6498	1
2012-09-18 21:06:31	2012-09-19 07:06:31	VR2W-105220	A69-1601-6498	1
2012-09-18 21:07:57	2012-09-19 07:07:57	VR2W-105221	A69-1601-6498	1
2012-09-18 21:14:50	2012-09-19 07:14:50	VR2W-105221	A69-1601-6498	1
2012-09-18 21:17:05	2012-09-19 07:17:05	VR2W-105219	A69-1601-6498	1
2012-09-18 21:20:32	2012-09-19 07:20:32	VR2W-105220	A69-1601-6498	1
2012-09-18 21:25:19	2012-09-19 07:25:19	VR2W-105219	A69-1601-6498	1
2012-09-18 21:28:04	2012-09-19 07:28:04	VR2W-105218	A69-1601-6498	1
2012-09-18 21:45:34	2012-09-19 07:45:34	VR2W-105217	A69-1601-6498	1
2012-09-18 21:57:23	2012-09-19 07:57:23	VR2W-105217	A69-1601-6498	1
2012-09-18 22:33:04	2012-09-19 08:33:04	VR2W-105217	A69-1601-6498	1
2012-09-18 22:33:17	2012-09-19 08:33:17	VR2W-105218	A69-1601-6498	1
2012-09-18 22:36:27	2012-09-19 08:36:27	VR2W-105217	A69-1601-6498	1
2012-09-18 22:36:40	2012-09-19 08:36:40	VR2W-105218	A69-1601-6498	1
2012-09-18 22:52:46	2012-09-19 08:52:46	VR2W-105218	A69-1601-6498	1
2012-09-18 22:53:57	2012-09-19 08:53:57	VR2W-105219	A69-1601-6498	1
2012-09-18 22:57:22	2012-09-19 08:57:22	VR2W-105219	A69-1601-6498	1
2012-09-18 23:00:58	2012-09-19 09:00:58	VR2W-105219	A69-1601-6498	1
2012-09-18 23:17:12	2012-09-19 09:17:12	VR2W-105218	A69-1601-6498	1
2012-09-18 23:32:41	2012-09-19 09:32:41	VR2W-105217	A69-1601-6498	1
2012-09-18 23:37:19	2012-09-19 09:37:19	VR2W-105217	A69-1601-6498	1
2012-09-18 23:41:57	2012-09-19 09:41:57	VR2W-105218	A69-1601-6498	1
2012-09-18 23:47:03	2012-09-19 09:47:03	VR2W-105219	A69-1601-6498	1
2012-09-18 23:49:26	2012-09-19 09:49:26	VR2W-105221	A69-1601-6498	1
2012-09-18 23:53:46	2012-09-19 09:53:46	VR2W-105221	A69-1601-6498	1
2012-09-19 00:07:32	2012-09-19 10:07:32	VR2W-105220	A69-1601-6498	1
2012-09-19 00:07:54	2012-09-19 10:07:54	VR2W-105219	A69-1601-6498	1
2012-09-19 00:16:01	2012-09-19 10:16:01	VR2W-105219	A69-1601-6498	1
2012-09-19 00:19:11	2012-09-19 10:19:11	VR2W-105218	A69-1601-6498	1
2012-09-19 00:35:28	2012-09-19 10:35:28	VR2W-105217	A69-1601-6498	1
2012-09-19 00:39:34	2012-09-19 10:39:34	VR2W-105217	A69-1601-6498	1
2012-09-19 00:42:52	2012-09-19 10:42:52	VR2W-105217	A69-1601-6498	1
2012-09-19 00:46:13	2012-09-19 10:46:13	VR2W-105217	A69-1601-6498	1
2012-09-19 00:53:40	2012-09-19 10:53:40	VR2W-105218	A69-1601-6498	1
2012-09-19 01:02:47	2012-09-19 11:02:47	VR2W-105219	A69-1601-6498	1
2012-09-19 01:06:29	2012-09-19 11:06:29	VR2W-105220	A69-1601-6498	1
2012-09-19 01:07:51	2012-09-19 11:07:51	VR2W-105221	A69-1601-6498	1
2012-09-19 01:09:43	2012-09-19 11:09:43	VR2W-105220	A69-1601-6498	1
2012-09-19 01:11:07	2012-09-19 11:11:07	VR2W-105221	A69-1601-6498	1
2012-09-19 01:14:24	2012-09-19 11:14:24	VR2W-105221	A69-1601-6498	1
2012-09-19 01:17:46	2012-09-19 11:17:46	VR2W-105221	A69-1601-6498	1
2012-09-19 01:20:57	2012-09-19 11:20:57	VR2W-105222	A69-1601-6498	1
2012-09-19 01:28:59	2012-09-19 11:28:59	VR2W-105222	A69-1601-6498	1
2012-09-19 01:32:59	2012-09-19 11:32:59	VR2W-105221	A69-1601-6498	1
2012-09-19 01:37:08	2012-09-19 11:37:08	VR2W-105221	A69-1601-6498	1
2012-09-19 01:44:12	2012-09-19 11:44:12	VR2W-105221	A69-1601-6498	1
2012-09-19 01:50:30	2012-09-19 11:50:30	VR2W-105219	A69-1601-6498	1
2012-09-19 01:55:23	2012-09-19 11:55:23	VR2W-105219	A69-1601-6498	1
2012-09-19 02:00:15	2012-09-19 12:00:15	VR2W-105219	A69-1601-6498	1
2012-09-19 02:08:44	2012-09-19 12:08:44	VR2W-105218	A69-1601-6498	1
2012-09-19 02:09:56	2012-09-19 12:09:56	VR2W-105219	A69-1601-6498	1
2012-09-19 02:38:04	2012-09-19 12:38:04	VR2W-105221	A69-1601-6498	1
2012-09-19 02:45:38	2012-09-19 12:45:38	VR2W-105222	A69-1601-6498	1
2012-09-19 02:45:56	2012-09-19 12:45:56	VR2W-105221	A69-1601-6498	1
2012-09-19 02:49:57	2012-09-19 12:49:57	VR2W-105221	A69-1601-6498	1
2012-09-19 02:54:45	2012-09-19 12:54:45	VR2W-105221	A69-1601-6498	1
2012-09-19 03:17:36	2012-09-19 13:17:36	VR2W-105219	A69-1601-6498	1
2012-09-19 03:20:37	2012-09-19 13:20:37	VR2W-105218	A69-1601-6498	1
2012-09-19 03:21:49	2012-09-19 13:21:49	VR2W-105219	A69-1601-6498	1
2012-09-19 03:23:56	2012-09-19 13:23:56	VR2W-105217	A69-1601-6498	1
2012-09-19 03:24:09	2012-09-19 13:24:09	VR2W-105218	A69-1601-6498	1
2012-09-19 03:36:30	2012-09-19 13:36:30	VR2W-105218	A69-1601-6498	1
2012-09-19 03:41:21	2012-09-19 13:41:21	VR2W-105218	A69-1601-6498	1
2012-09-19 03:52:09	2012-09-19 13:52:09	VR2W-105219	A69-1601-6498	1
2012-09-19 03:55:37	2012-09-19 13:55:37	VR2W-105218	A69-1601-6498	1
2012-09-19 03:56:49	2012-09-19 13:56:49	VR2W-105219	A69-1601-6498	1
2012-09-19 04:00:53	2012-09-19 14:00:53	VR2W-105220	A69-1601-6498	1
2012-09-19 04:01:15	2012-09-19 14:01:15	VR2W-105219	A69-1601-6498	1
2012-09-19 04:04:51	2012-09-19 14:04:51	VR2W-105220	A69-1601-6498	1
2012-09-19 04:23:55	2012-09-19 14:23:55	VR2W-105221	A69-1601-6498	1
2012-09-19 04:28:28	2012-09-19 14:28:28	VR2W-105221	A69-1601-6498	1
2012-09-19 04:32:39	2012-09-19 14:32:39	VR2W-105221	A69-1601-6498	1
2012-09-19 04:36:08	2012-09-19 14:36:08	VR2W-105221	A69-1601-6498	1
2012-09-19 04:59:47	2012-09-19 14:59:47	VR2W-105218	A69-1601-6498	1
2012-09-19 05:00:58	2012-09-19 15:00:58	VR2W-105219	A69-1601-6498	1
2012-09-19 05:10:48	2012-09-19 15:10:48	VR2W-105218	A69-1601-6498	1
2012-09-19 05:12:00	2012-09-19 15:12:00	VR2W-105219	A69-1601-6498	1
2012-09-19 05:18:47	2012-09-19 15:18:47	VR2W-105219	A69-1601-6498	1
2012-09-19 05:22:07	2012-09-19 15:22:07	VR2W-105220	A69-1601-6498	1
2012-09-19 05:26:16	2012-09-19 15:26:16	VR2W-105220	A69-1601-6498	1
2012-09-19 05:33:19	2012-09-19 15:33:19	VR2W-105220	A69-1601-6498	1
2012-09-19 05:37:21	2012-09-19 15:37:21	VR2W-105220	A69-1601-6498	1
2012-09-19 05:40:17	2012-09-19 15:40:17	VR2W-105221	A69-1601-6498	1
2012-09-19 05:46:53	2012-09-19 15:46:53	VR2W-105220	A69-1601-6498	1
2012-09-19 05:49:36	2012-09-19 15:49:36	VR2W-105221	A69-1601-6498	1
2012-09-19 06:08:11	2012-09-19 16:08:11	VR2W-105221	A69-1601-6498	1
2012-09-19 06:11:37	2012-09-19 16:11:37	VR2W-105221	A69-1601-6498	1
2012-09-19 06:19:17	2012-09-19 16:19:17	VR2W-105221	A69-1601-6498	1
2012-09-19 06:28:57	2012-09-19 16:28:57	VR2W-105221	A69-1601-6498	1
2012-09-19 06:40:10	2012-09-19 16:40:10	VR2W-105220	A69-1601-6498	1
2012-09-19 06:43:38	2012-09-19 16:43:38	VR2W-105218	A69-1601-6498	1
2012-09-19 06:44:50	2012-09-19 16:44:50	VR2W-105219	A69-1601-6498	1
2012-09-19 06:47:05	2012-09-19 16:47:05	VR2W-105216	A69-1601-6498	1
2012-09-19 06:47:07	2012-09-19 16:47:07	VR2W-105217	A69-1601-6498	1
2012-09-19 07:02:41	2012-09-19 17:02:41	VR2W-105218	A69-1601-6498	1
2012-09-19 07:05:59	2012-09-19 17:05:59	VR2W-105218	A69-1601-6498	1
2012-09-19 07:09:09	2012-09-19 17:09:09	VR2W-105217	A69-1601-6498	1
2012-09-19 07:16:31	2012-09-19 17:16:31	VR2W-105217	A69-1601-6498	1
2012-09-19 07:39:19	2012-09-19 17:39:19	VR2W-105218	A69-1601-6498	1
2012-09-19 07:43:21	2012-09-19 17:43:21	VR2W-105217	A69-1601-6498	1
2012-09-19 07:51:01	2012-09-19 17:51:01	VR2W-105217	A69-1601-6498	1
2012-09-19 07:56:06	2012-09-19 17:56:06	VR2W-105218	A69-1601-6498	1
2012-09-19 08:00:56	2012-09-19 18:00:56	VR2W-105218	A69-1601-6498	1
2012-09-19 08:05:43	2012-09-19 18:05:43	VR2W-105218	A69-1601-6498	1
2012-09-19 08:14:35	2012-09-19 18:14:35	VR2W-105217	A69-1601-6498	1
2012-09-19 09:01:37	2012-09-19 19:01:37	VR2W-105217	A69-1601-6498	0
2012-09-19 09:21:41	2012-09-19 19:21:41	VR2W-105217	A69-1601-6498	0
2012-09-19 10:39:38	2012-09-19 20:39:38	VR2W-105217	A69-1601-6498	0
2012-09-19 10:44:11	2012-09-19 20:44:11	VR2W-105217	A69-1601-6498	0
2012-09-19 12:51:53	2012-09-19 22:51:53	VR2W-105217	A69-1601-6498	0
2012-09-19 12:55:47	2012-09-19 22:55:47	VR2W-105217	A69-1601-6498	0
2012-09-19 13:08:26	2012-09-19 23:08:26	VR2W-105217	A69-1601-6498	0
2012-09-19 13:42:42	2012-09-19 23:42:42	VR2W-105217	A69-1601-6498	0
2012-09-19 14:46:32	2012-09-20 00:46:32	VR2W-105217	A69-1601-6498	0
2012-09-19 16:41:45	2012-09-20 02:41:45	VR2W-105217	A69-1601-6498	0
2012-09-19 16:52:53	2012-09-20 02:52:53	VR2W-105217	A69-1601-6498	0
2012-09-19 17:32:32	2012-09-20 03:32:32	VR2W-105217	A69-1601-6498	0
2012-09-19 20:01:42	2012-09-20 06:01:42	VR2W-105217	A69-1601-6498	0
2012-09-19 20:57:19	2012-09-20 06:57:19	VR2W-105218	A69-1601-6498	1
2012-09-19 21:13:11	2012-09-20 07:13:11	VR2W-105217	A69-1601-6498	1
2012-09-19 21:20:31	2012-09-20 07:20:31	VR2W-105217	A69-1601-6498	1
2012-09-19 21:23:45	2012-09-20 07:23:45	VR2W-105216	A69-1601-6498	1
2012-09-19 21:23:47	2012-09-20 07:23:47	VR2W-105217	A69-1601-6498	1
2012-09-19 21:30:33	2012-09-20 07:30:33	VR2W-105217	A69-1601-6498	1
2012-09-19 21:34:25	2012-09-20 07:34:25	VR2W-105218	A69-1601-6498	1
2012-09-19 21:38:29	2012-09-20 07:38:29	VR2W-105218	A69-1601-6498	1
2012-09-19 21:42:56	2012-09-20 07:42:56	VR2W-105219	A69-1601-6498	1
2012-09-19 21:46:12	2012-09-20 07:46:12	VR2W-105219	A69-1601-6498	1
2012-09-19 21:49:31	2012-09-20 07:49:31	VR2W-105219	A69-1601-6498	1
2012-09-19 21:52:55	2012-09-20 07:52:55	VR2W-105219	A69-1601-6498	1
2012-09-19 22:00:27	2012-09-20 08:00:27	VR2W-105219	A69-1601-6498	1
2012-09-19 22:05:08	2012-09-20 08:05:08	VR2W-105219	A69-1601-6498	1
2012-09-19 22:12:26	2012-09-20 08:12:26	VR2W-105218	A69-1601-6498	1
2012-09-19 22:21:52	2012-09-20 08:21:52	VR2W-105217	A69-1601-6498	1
2012-09-19 22:22:05	2012-09-20 08:22:05	VR2W-105218	A69-1601-6498	1
2012-09-19 22:31:22	2012-09-20 08:31:22	VR2W-105218	A69-1601-6498	1
2012-09-19 22:55:42	2012-09-20 08:55:42	VR2W-105218	A69-1601-6498	1
2012-09-19 22:56:54	2012-09-20 08:56:54	VR2W-105219	A69-1601-6498	1
2012-09-19 23:00:46	2012-09-20 09:00:46	VR2W-105220	A69-1601-6498	1
2012-09-19 23:04:42	2012-09-20 09:04:42	VR2W-105219	A69-1601-6498	1
2012-09-19 23:07:12	2012-09-20 09:07:12	VR2W-105217	A69-1601-6498	1
2012-09-19 23:07:25	2012-09-20 09:07:25	VR2W-105218	A69-1601-6498	1
2012-09-19 23:11:49	2012-09-20 09:11:49	VR2W-105217	A69-1601-6498	1
2012-09-19 23:32:43	2012-09-20 09:32:43	VR2W-105218	A69-1601-6498	1
2012-09-19 23:36:24	2012-09-20 09:36:24	VR2W-105217	A69-1601-6498	1
2012-09-19 23:40:59	2012-09-20 09:40:59	VR2W-105217	A69-1601-6498	1
2012-09-19 23:56:34	2012-09-20 09:56:34	VR2W-105218	A69-1601-6498	1
2012-09-19 23:59:59	2012-09-20 09:59:59	VR2W-105218	A69-1601-6498	1
2012-09-20 00:03:35	2012-09-20 10:03:35	VR2W-105218	A69-1601-6498	1
2012-09-20 00:12:17	2012-09-20 10:12:17	VR2W-105218	A69-1601-6498	1
2012-09-20 00:21:07	2012-09-20 10:21:07	VR2W-105218	A69-1601-6498	1
2012-09-20 00:24:44	2012-09-20 10:24:44	VR2W-105218	A69-1601-6498	1
2012-09-20 00:28:44	2012-09-20 10:28:44	VR2W-105218	A69-1601-6498	1
2012-09-20 00:42:32	2012-09-20 10:42:32	VR2W-105217	A69-1601-6498	1
2012-09-20 00:46:41	2012-09-20 10:46:41	VR2W-105217	A69-1601-6498	1
2012-09-20 01:07:10	2012-09-20 11:07:10	VR2W-105217	A69-1601-6498	1
2012-09-20 01:11:52	2012-09-20 11:11:52	VR2W-105218	A69-1601-6498	1
2012-09-20 01:20:46	2012-09-20 11:20:46	VR2W-105218	A69-1601-6498	1
2012-09-20 01:26:25	2012-09-20 11:26:25	VR2W-105220	A69-1601-6498	1
2012-09-20 01:29:18	2012-09-20 11:29:18	VR2W-105221	A69-1601-6498	1
2012-09-20 01:31:11	2012-09-20 11:31:11	VR2W-105220	A69-1601-6498	1
2012-09-20 01:33:39	2012-09-20 11:33:39	VR2W-105222	A69-1601-6498	1
2012-09-20 01:41:58	2012-09-20 11:41:58	VR2W-105222	A69-1601-6498	1
2012-09-20 01:46:35	2012-09-20 11:46:35	VR2W-105222	A69-1601-6498	1
2012-09-20 01:46:53	2012-09-20 11:46:53	VR2W-105221	A69-1601-6498	1
2012-09-20 01:50:54	2012-09-20 11:50:54	VR2W-105222	A69-1601-6498	1
2012-09-20 01:51:12	2012-09-20 11:51:12	VR2W-105221	A69-1601-6498	1
2012-09-20 01:58:57	2012-09-20 11:58:57	VR2W-105222	A69-1601-6498	1
2012-09-20 01:59:15	2012-09-20 11:59:15	VR2W-105221	A69-1601-6498	1
2012-09-20 02:02:56	2012-09-20 12:02:56	VR2W-105221	A69-1601-6498	1
2012-09-20 02:09:20	2012-09-20 12:09:20	VR2W-105219	A69-1601-6498	1
2012-09-20 02:15:08	2012-09-20 12:15:08	VR2W-105218	A69-1601-6498	1
2012-09-20 02:16:20	2012-09-20 12:16:20	VR2W-105219	A69-1601-6498	1
2012-09-20 02:20:19	2012-09-20 12:20:19	VR2W-105219	A69-1601-6498	1
2012-09-20 02:25:01	2012-09-20 12:25:01	VR2W-105219	A69-1601-6498	1
2012-09-20 02:37:19	2012-09-20 12:37:19	VR2W-105219	A69-1601-6498	1
2012-09-20 02:39:57	2012-09-20 12:39:57	VR2W-105218	A69-1601-6498	1
2012-09-20 02:48:25	2012-09-20 12:48:25	VR2W-105218	A69-1601-6498	1
2012-09-20 02:59:05	2012-09-20 12:59:05	VR2W-105219	A69-1601-6498	1
2012-09-20 03:02:22	2012-09-20 13:02:22	VR2W-105218	A69-1601-6498	1
2012-09-20 03:03:34	2012-09-20 13:03:34	VR2W-105219	A69-1601-6498	1
2012-09-20 03:06:12	2012-09-20 13:06:12	VR2W-105217	A69-1601-6498	1
2012-09-20 03:06:25	2012-09-20 13:06:25	VR2W-105218	A69-1601-6498	1
2012-09-20 03:09:26	2012-09-20 13:09:26	VR2W-105217	A69-1601-6498	1
2012-09-20 03:09:39	2012-09-20 13:09:39	VR2W-105218	A69-1601-6498	1
2012-09-20 03:12:53	2012-09-20 13:12:53	VR2W-105218	A69-1601-6498	1
2012-09-20 03:16:56	2012-09-20 13:16:56	VR2W-105220	A69-1601-6498	1
2012-09-20 03:20:32	2012-09-20 13:20:32	VR2W-105219	A69-1601-6498	1
2012-09-20 03:33:29	2012-09-20 13:33:29	VR2W-105219	A69-1601-6498	1
2012-09-20 03:36:47	2012-09-20 13:36:47	VR2W-105219	A69-1601-6498	1
2012-09-20 03:40:08	2012-09-20 13:40:08	VR2W-105219	A69-1601-6498	1
2012-09-20 03:47:19	2012-09-20 13:47:19	VR2W-105219	A69-1601-6498	1
2012-09-20 03:51:33	2012-09-20 13:51:33	VR2W-105219	A69-1601-6498	1
2012-09-20 03:55:06	2012-09-20 13:55:06	VR2W-105219	A69-1601-6498	1
2012-09-20 03:59:00	2012-09-20 13:59:00	VR2W-105219	A69-1601-6498	1
2012-09-20 04:03:33	2012-09-20 14:03:33	VR2W-105219	A69-1601-6498	1
2012-09-20 04:15:14	2012-09-20 14:15:14	VR2W-105219	A69-1601-6498	1
2012-09-20 04:19:48	2012-09-20 14:19:48	VR2W-105219	A69-1601-6498	1
2012-09-20 04:23:40	2012-09-20 14:23:40	VR2W-105220	A69-1601-6498	1
2012-09-20 04:27:16	2012-09-20 14:27:16	VR2W-105220	A69-1601-6498	1
2012-09-20 04:31:14	2012-09-20 14:31:14	VR2W-105220	A69-1601-6498	1
2012-09-20 04:35:57	2012-09-20 14:35:57	VR2W-105220	A69-1601-6498	1
2012-09-20 04:40:30	2012-09-20 14:40:30	VR2W-105220	A69-1601-6498	1
2012-09-20 04:44:42	2012-09-20 14:44:42	VR2W-105220	A69-1601-6498	1
2012-09-20 04:54:27	2012-09-20 14:54:27	VR2W-105221	A69-1601-6498	1
2012-09-20 04:56:20	2012-09-20 14:56:20	VR2W-105220	A69-1601-6498	1
2012-09-20 05:04:32	2012-09-20 15:04:32	VR2W-105220	A69-1601-6498	1
2012-09-20 05:12:56	2012-09-20 15:12:56	VR2W-105220	A69-1601-6498	1
2012-09-20 05:17:06	2012-09-20 15:17:06	VR2W-105220	A69-1601-6498	1
2012-09-20 05:20:33	2012-09-20 15:20:33	VR2W-105220	A69-1601-6498	1
2012-09-20 05:26:27	2012-09-20 15:26:27	VR2W-105221	A69-1601-6498	1
2012-09-20 05:28:20	2012-09-20 15:28:20	VR2W-105220	A69-1601-6498	1
2012-09-20 05:28:42	2012-09-20 15:28:42	VR2W-105219	A69-1601-6498	1
2012-09-20 05:36:52	2012-09-20 15:36:52	VR2W-105221	A69-1601-6498	1
2012-09-20 05:40:56	2012-09-20 15:40:56	VR2W-105221	A69-1601-6498	1
2012-09-20 05:50:43	2012-09-20 15:50:43	VR2W-105221	A69-1601-6498	1
2012-09-20 05:53:45	2012-09-20 15:53:45	VR2W-105222	A69-1601-6498	1
2012-09-20 05:54:03	2012-09-20 15:54:03	VR2W-105221	A69-1601-6498	1
2012-09-20 06:08:16	2012-09-20 16:08:16	VR2W-105222	A69-1601-6498	1
2012-09-20 06:08:34	2012-09-20 16:08:34	VR2W-105221	A69-1601-6498	1
2012-09-20 06:11:57	2012-09-20 16:11:57	VR2W-105221	A69-1601-6498	1
2012-09-20 06:24:04	2012-09-20 16:24:04	VR2W-105221	A69-1601-6498	1
2012-09-20 06:40:24	2012-09-20 16:40:24	VR2W-105221	A69-1601-6498	1
2012-09-20 06:42:17	2012-09-20 16:42:17	VR2W-105220	A69-1601-6498	1
2012-09-20 06:44:51	2012-09-20 16:44:51	VR2W-105221	A69-1601-6498	1
2012-09-20 06:46:44	2012-09-20 16:46:44	VR2W-105220	A69-1601-6498	1
2012-09-20 06:50:45	2012-09-20 16:50:45	VR2W-105220	A69-1601-6498	1
2012-09-20 06:54:44	2012-09-20 16:54:44	VR2W-105218	A69-1601-6498	1
2012-09-20 06:55:56	2012-09-20 16:55:56	VR2W-105219	A69-1601-6498	1
2012-09-20 06:59:16	2012-09-20 16:59:16	VR2W-105217	A69-1601-6498	1
2012-09-20 06:59:29	2012-09-20 16:59:29	VR2W-105218	A69-1601-6498	1
2012-09-20 07:08:09	2012-09-20 17:08:09	VR2W-105217	A69-1601-6498	1
2012-09-20 07:11:52	2012-09-20 17:11:52	VR2W-105217	A69-1601-6498	1
2012-09-20 07:23:18	2012-09-20 17:23:18	VR2W-105217	A69-1601-6498	1
2012-09-20 07:27:35	2012-09-20 17:27:35	VR2W-105217	A69-1601-6498	1
2012-09-20 07:31:29	2012-09-20 17:31:29	VR2W-105218	A69-1601-6498	1
2012-09-20 07:35:36	2012-09-20 17:35:36	VR2W-105218	A69-1601-6498	1
2012-09-20 07:58:09	2012-09-20 17:58:09	VR2W-105217	A69-1601-6498	1
2012-09-20 08:01:37	2012-09-20 18:01:37	VR2W-105217	A69-1601-6498	1
2012-09-20 08:25:22	2012-09-20 18:25:22	VR2W-105217	A69-1601-6498	1
2012-09-20 09:34:25	2012-09-20 19:34:25	VR2W-105217	A69-1601-6498	0
2012-09-20 09:43:03	2012-09-20 19:43:03	VR2W-105217	A69-1601-6498	0
2012-09-20 10:15:14	2012-09-20 20:15:14	VR2W-105217	A69-1601-6498	0
2012-09-20 11:23:32	2012-09-20 21:23:32	VR2W-105217	A69-1601-6498	0
2012-09-20 11:27:52	2012-09-20 21:27:52	VR2W-105217	A69-1601-6498	0
2012-09-20 11:31:39	2012-09-20 21:31:39	VR2W-105217	A69-1601-6498	0
2012-09-20 12:34:43	2012-09-20 22:34:43	VR2W-105217	A69-1601-6498	0
2012-09-20 12:42:16	2012-09-20 22:42:16	VR2W-105217	A69-1601-6498	0
2012-09-20 12:58:59	2012-09-20 22:58:59	VR2W-105217	A69-1601-6498	0
2012-09-20 13:12:51	2012-09-20 23:12:51	VR2W-105217	A69-1601-6498	0
2012-09-20 13:44:59	2012-09-20 23:44:59	VR2W-105217	A69-1601-6498	0
2012-09-20 13:49:43	2012-09-20 23:49:43	VR2W-105217	A69-1601-6498	0
2012-09-20 14:47:02	2012-09-21 00:47:02	VR2W-105217	A69-1601-6498	0
2012-09-20 15:35:54	2012-09-21 01:35:54	VR2W-105217	A69-1601-6498	0
2012-09-20 15:39:25	2012-09-21 01:39:25	VR2W-105217	A69-1601-6498	0
2012-09-20 17:29:41	2012-09-21 03:29:41	VR2W-105217	A69-1601-6498	0
2012-09-20 17:42:15	2012-09-21 03:42:15	VR2W-105217	A69-1601-6498	0
2012-09-20 20:07:42	2012-09-21 06:07:42	VR2W-105217	A69-1601-6498	0
2012-09-20 20:12:02	2012-09-21 06:12:02	VR2W-105217	A69-1601-6498	0
2012-09-20 20:20:11	2012-09-21 06:20:11	VR2W-105217	A69-1601-6498	0
2012-09-20 20:28:26	2012-09-21 06:28:26	VR2W-105217	A69-1601-6498	0
2012-09-20 20:32:38	2012-09-21 06:32:38	VR2W-105218	A69-1601-6498	1
2012-09-20 20:37:07	2012-09-21 06:37:07	VR2W-105217	A69-1601-6498	1
2012-09-20 20:37:21	2012-09-21 06:37:21	VR2W-105218	A69-1601-6498	1
2012-09-20 20:41:39	2012-09-21 06:41:39	VR2W-105217	A69-1601-6498	1
2012-09-20 20:45:50	2012-09-21 06:45:50	VR2W-105217	A69-1601-6498	1
2012-09-20 20:54:29	2012-09-21 06:54:29	VR2W-105219	A69-1601-6498	1
2012-09-20 20:58:43	2012-09-21 06:58:43	VR2W-105219	A69-1601-6498	1
2012-09-20 21:02:19	2012-09-21 07:02:19	VR2W-105219	A69-1601-6498	1
2012-09-20 21:15:34	2012-09-21 07:15:34	VR2W-105219	A69-1601-6498	1
2012-09-20 21:19:47	2012-09-21 07:19:47	VR2W-105219	A69-1601-6498	1
2012-09-20 21:22:59	2012-09-21 07:22:59	VR2W-105220	A69-1601-6498	1
2012-09-20 21:26:52	2012-09-21 07:26:52	VR2W-105220	A69-1601-6498	1
2012-09-20 21:27:14	2012-09-21 07:27:14	VR2W-105219	A69-1601-6498	1
2012-09-20 21:31:26	2012-09-21 07:31:26	VR2W-105220	A69-1601-6498	1
2012-09-20 21:43:11	2012-09-21 07:43:11	VR2W-105220	A69-1601-6498	1
2012-09-20 22:03:00	2012-09-21 08:03:00	VR2W-105221	A69-1601-6498	1
2012-09-20 22:06:17	2012-09-21 08:06:17	VR2W-105222	A69-1601-6498	1
2012-09-20 23:14:32	2012-09-21 09:14:32	VR2W-105222	A69-1601-6498	1
2012-09-20 23:24:48	2012-09-21 09:24:48	VR2W-105218	A69-1601-6498	1
2012-09-20 23:35:40	2012-09-21 09:35:40	VR2W-105219	A69-1601-6498	1
2012-09-21 00:08:42	2012-09-21 10:08:42	VR2W-105219	A69-1601-6498	1
2012-09-21 00:16:06	2012-09-21 10:16:06	VR2W-105220	A69-1601-6498	1
2012-09-21 00:17:32	2012-09-21 10:17:32	VR2W-105221	A69-1601-6498	1
2012-09-21 00:20:56	2012-09-21 10:20:56	VR2W-105221	A69-1601-6498	1
2012-09-21 00:22:49	2012-09-21 10:22:49	VR2W-105220	A69-1601-6498	1
2012-09-21 00:28:24	2012-09-21 10:28:24	VR2W-105221	A69-1601-6498	1
2012-09-21 00:30:17	2012-09-21 10:30:17	VR2W-105220	A69-1601-6498	1
2012-09-21 00:30:39	2012-09-21 10:30:39	VR2W-105219	A69-1601-6498	1
2012-09-21 00:32:59	2012-09-21 10:32:59	VR2W-105221	A69-1601-6498	1
2012-09-21 00:37:16	2012-09-21 10:37:16	VR2W-105221	A69-1601-6498	1
2012-09-21 00:39:09	2012-09-21 10:39:09	VR2W-105220	A69-1601-6498	1
2012-09-21 00:40:57	2012-09-21 10:40:57	VR2W-105221	A69-1601-6498	1
2012-09-21 00:45:05	2012-09-21 10:45:05	VR2W-105221	A69-1601-6498	1
2012-09-21 00:48:09	2012-09-21 10:48:09	VR2W-105222	A69-1601-6498	1
2012-09-21 00:48:27	2012-09-21 10:48:27	VR2W-105221	A69-1601-6498	1
2012-09-21 00:50:20	2012-09-21 10:50:20	VR2W-105220	A69-1601-6498	1
2012-09-21 00:51:58	2012-09-21 10:51:58	VR2W-105221	A69-1601-6498	1
2012-09-21 01:00:08	2012-09-21 11:00:08	VR2W-105221	A69-1601-6498	1
2012-09-21 01:03:59	2012-09-21 11:03:59	VR2W-105221	A69-1601-6498	1
2012-09-21 01:08:29	2012-09-21 11:08:29	VR2W-105221	A69-1601-6498	1
2012-09-21 01:15:55	2012-09-21 11:15:55	VR2W-105221	A69-1601-6498	1
2012-09-21 01:19:03	2012-09-21 11:19:03	VR2W-105222	A69-1601-6498	1
2012-09-21 01:19:20	2012-09-21 11:19:20	VR2W-105221	A69-1601-6498	1
2012-09-21 01:26:58	2012-09-21 11:26:58	VR2W-105221	A69-1601-6498	1
2012-09-21 01:31:47	2012-09-21 11:31:47	VR2W-105221	A69-1601-6498	1
2012-09-21 01:41:53	2012-09-21 11:41:53	VR2W-105217	A69-1601-6498	1
2012-09-21 01:49:42	2012-09-21 11:49:42	VR2W-105217	A69-1601-6498	1
2012-09-21 01:49:56	2012-09-21 11:49:56	VR2W-105218	A69-1601-6498	1
2012-09-21 01:53:52	2012-09-21 11:53:52	VR2W-105218	A69-1601-6498	1
2012-09-21 02:16:28	2012-09-21 12:16:28	VR2W-105219	A69-1601-6498	1
2012-09-21 02:19:44	2012-09-21 12:19:44	VR2W-105219	A69-1601-6498	1
2012-09-21 02:23:00	2012-09-21 12:23:00	VR2W-105219	A69-1601-6498	1
2012-09-21 02:25:08	2012-09-21 12:25:08	VR2W-105218	A69-1601-6498	1
2012-09-21 02:26:20	2012-09-21 12:26:20	VR2W-105219	A69-1601-6498	1
2012-09-21 02:28:35	2012-09-21 12:28:35	VR2W-105218	A69-1601-6498	1
2012-09-21 02:29:47	2012-09-21 12:29:47	VR2W-105219	A69-1601-6498	1
2012-09-21 02:33:27	2012-09-21 12:33:27	VR2W-105219	A69-1601-6498	1
2012-09-21 02:37:33	2012-09-21 12:37:33	VR2W-105219	A69-1601-6498	1
2012-09-21 02:39:39	2012-09-21 12:39:39	VR2W-105218	A69-1601-6498	1
2012-09-21 02:40:51	2012-09-21 12:40:51	VR2W-105219	A69-1601-6498	1
2012-09-21 02:44:16	2012-09-21 12:44:16	VR2W-105219	A69-1601-6498	1
2012-09-21 02:47:50	2012-09-21 12:47:50	VR2W-105219	A69-1601-6498	1
2012-09-21 02:50:34	2012-09-21 12:50:34	VR2W-105218	A69-1601-6498	1
2012-09-21 02:51:46	2012-09-21 12:51:46	VR2W-105219	A69-1601-6498	1
2012-09-21 02:56:24	2012-09-21 12:56:24	VR2W-105219	A69-1601-6498	1
2012-09-21 03:00:47	2012-09-21 13:00:47	VR2W-105219	A69-1601-6498	1
2012-09-21 03:08:00	2012-09-21 13:08:00	VR2W-105218	A69-1601-6498	1
2012-09-21 03:28:12	2012-09-21 13:28:12	VR2W-105219	A69-1601-6498	1
2012-09-21 03:31:54	2012-09-21 13:31:54	VR2W-105219	A69-1601-6498	1
2012-09-21 03:37:24	2012-09-21 13:37:24	VR2W-105221	A69-1601-6498	1
2012-09-21 03:45:43	2012-09-21 13:45:43	VR2W-105221	A69-1601-6498	1
2012-09-21 03:49:46	2012-09-21 13:49:46	VR2W-105221	A69-1601-6498	1
2012-09-21 03:51:39	2012-09-21 13:51:39	VR2W-105220	A69-1601-6498	1
2012-09-21 04:01:24	2012-09-21 14:01:24	VR2W-105220	A69-1601-6498	1
2012-09-21 04:06:16	2012-09-21 14:06:16	VR2W-105220	A69-1601-6498	1
2012-09-21 04:08:55	2012-09-21 14:08:55	VR2W-105222	A69-1601-6498	1
2012-09-21 04:09:12	2012-09-21 14:09:12	VR2W-105221	A69-1601-6498	1
2012-09-21 04:24:53	2012-09-21 14:24:53	VR2W-105220	A69-1601-6498	1
2012-09-21 04:33:20	2012-09-21 14:33:20	VR2W-105220	A69-1601-6498	1
2012-09-21 04:33:42	2012-09-21 14:33:42	VR2W-105219	A69-1601-6498	1
2012-09-21 04:41:27	2012-09-21 14:41:27	VR2W-105219	A69-1601-6498	1
2012-09-21 04:45:19	2012-09-21 14:45:19	VR2W-105219	A69-1601-6498	1
2012-09-21 04:49:48	2012-09-21 14:49:48	VR2W-105219	A69-1601-6498	1
2012-09-21 04:57:13	2012-09-21 14:57:13	VR2W-105219	A69-1601-6498	1
2012-09-21 05:00:37	2012-09-21 15:00:37	VR2W-105219	A69-1601-6498	1
2012-09-21 05:08:08	2012-09-21 15:08:08	VR2W-105219	A69-1601-6498	1
2012-09-21 05:25:13	2012-09-21 15:25:13	VR2W-105220	A69-1601-6498	1
2012-09-21 05:25:35	2012-09-21 15:25:35	VR2W-105219	A69-1601-6498	1
2012-09-21 05:32:53	2012-09-21 15:32:53	VR2W-105220	A69-1601-6498	1
2012-09-21 05:44:57	2012-09-21 15:44:57	VR2W-105219	A69-1601-6498	1
2012-09-21 05:52:00	2012-09-21 15:52:00	VR2W-105220	A69-1601-6498	1
2012-09-21 06:03:21	2012-09-21 16:03:21	VR2W-105219	A69-1601-6498	1
2012-09-21 06:16:51	2012-09-21 16:16:51	VR2W-105219	A69-1601-6498	1
2012-09-21 06:20:23	2012-09-21 16:20:23	VR2W-105219	A69-1601-6498	1
2012-09-21 06:28:22	2012-09-21 16:28:22	VR2W-105220	A69-1601-6498	1
2012-09-21 06:32:28	2012-09-21 16:32:28	VR2W-105220	A69-1601-6498	1
2012-09-21 06:42:40	2012-09-21 16:42:40	VR2W-105220	A69-1601-6498	1
2012-09-21 06:50:56	2012-09-21 16:50:56	VR2W-105220	A69-1601-6498	1
2012-09-21 06:59:42	2012-09-21 16:59:42	VR2W-105220	A69-1601-6498	1
2012-09-21 07:02:28	2012-09-21 17:02:28	VR2W-105221	A69-1601-6498	1
2012-09-21 07:29:01	2012-09-21 17:29:01	VR2W-105217	A69-1601-6498	1
2012-09-21 07:36:28	2012-09-21 17:36:28	VR2W-105217	A69-1601-6498	1
2012-09-21 07:36:41	2012-09-21 17:36:41	VR2W-105218	A69-1601-6498	1
2012-09-21 07:58:52	2012-09-21 17:58:52	VR2W-105218	A69-1601-6498	1
2012-09-21 08:03:16	2012-09-21 18:03:16	VR2W-105217	A69-1601-6498	1
2012-09-21 08:38:24	2012-09-21 18:38:24	VR2W-105217	A69-1601-6498	0
2012-09-21 08:49:50	2012-09-21 18:49:50	VR2W-105217	A69-1601-6498	0
2012-09-21 09:10:44	2012-09-21 19:10:44	VR2W-105217	A69-1601-6498	0
2012-09-21 10:40:09	2012-09-21 20:40:09	VR2W-105217	A69-1601-6498	0
2012-09-21 19:42:24	2012-09-22 05:42:24	VR2W-105217	A69-1601-6498	0
2012-09-21 20:35:08	2012-09-22 06:35:08	VR2W-105218	A69-1601-6498	1
2012-09-21 20:39:40	2012-09-22 06:39:40	VR2W-105219	A69-1601-6498	1
2012-09-21 20:43:05	2012-09-22 06:43:05	VR2W-105219	A69-1601-6498	1
2012-09-21 20:46:42	2012-09-22 06:46:42	VR2W-105219	A69-1601-6498	1
2012-09-21 20:50:43	2012-09-22 06:50:43	VR2W-105219	A69-1601-6498	1
2012-09-21 20:53:15	2012-09-22 06:53:15	VR2W-105221	A69-1601-6498	1
2012-09-21 20:55:08	2012-09-22 06:55:08	VR2W-105220	A69-1601-6498	1
2012-09-21 20:57:57	2012-09-22 06:57:57	VR2W-105221	A69-1601-6498	1
2012-09-21 21:15:17	2012-09-22 07:15:17	VR2W-105220	A69-1601-6498	1
2012-09-21 21:21:21	2012-09-22 07:21:21	VR2W-105221	A69-1601-6498	1
2012-09-21 21:28:51	2012-09-22 07:28:51	VR2W-105221	A69-1601-6498	1
2012-09-21 21:58:58	2012-09-22 07:58:58	VR2W-105222	A69-1601-6498	1
2012-09-21 22:03:07	2012-09-22 08:03:07	VR2W-105222	A69-1601-6498	1
2012-09-21 22:12:15	2012-09-22 08:12:15	VR2W-105220	A69-1601-6498	1
2012-09-21 22:16:10	2012-09-22 08:16:10	VR2W-105220	A69-1601-6498	1
2012-09-21 22:32:11	2012-09-22 08:32:11	VR2W-105218	A69-1601-6498	1
2012-09-21 22:39:25	2012-09-22 08:39:25	VR2W-105217	A69-1601-6498	1
2012-09-21 22:53:18	2012-09-22 08:53:18	VR2W-105219	A69-1601-6498	1
2012-09-21 22:57:18	2012-09-22 08:57:18	VR2W-105219	A69-1601-6498	1
2012-09-21 23:02:05	2012-09-22 09:02:05	VR2W-105219	A69-1601-6498	1
2012-09-21 23:11:16	2012-09-22 09:11:16	VR2W-105219	A69-1601-6498	1
2012-09-21 23:15:22	2012-09-22 09:15:22	VR2W-105219	A69-1601-6498	1
2012-09-21 23:18:40	2012-09-22 09:18:40	VR2W-105219	A69-1601-6498	1
2012-09-21 23:21:40	2012-09-22 09:21:40	VR2W-105220	A69-1601-6498	1
2012-09-21 23:25:12	2012-09-22 09:25:12	VR2W-105220	A69-1601-6498	1
2012-09-21 23:27:08	2012-09-22 09:27:08	VR2W-105221	A69-1601-6498	1
2012-09-21 23:33:27	2012-09-22 09:33:27	VR2W-105220	A69-1601-6498	1
2012-09-21 23:35:32	2012-09-22 09:35:32	VR2W-105221	A69-1601-6498	1
2012-09-21 23:37:25	2012-09-22 09:37:25	VR2W-105220	A69-1601-6498	1
2012-09-21 23:48:39	2012-09-22 09:48:39	VR2W-105222	A69-1601-6498	1
2012-09-21 23:48:56	2012-09-22 09:48:56	VR2W-105221	A69-1601-6498	1
2012-09-21 23:50:49	2012-09-22 09:50:49	VR2W-105220	A69-1601-6498	1
2012-09-21 23:52:05	2012-09-22 09:52:05	VR2W-105222	A69-1601-6498	1
2012-09-21 23:55:44	2012-09-22 09:55:44	VR2W-105222	A69-1601-6498	1
2012-09-22 00:02:21	2012-09-22 10:02:21	VR2W-105219	A69-1601-6498	1
2012-09-22 00:03:21	2012-09-22 10:03:21	VR2W-105221	A69-1601-6498	1
2012-09-22 00:06:37	2012-09-22 10:06:37	VR2W-105221	A69-1601-6498	1
2012-09-22 00:08:31	2012-09-22 10:08:31	VR2W-105220	A69-1601-6498	1
2012-09-22 00:17:05	2012-09-22 10:17:05	VR2W-105221	A69-1601-6498	1
2012-09-22 00:19:20	2012-09-22 10:19:20	VR2W-105219	A69-1601-6498	1
2012-09-22 00:21:12	2012-09-22 10:21:12	VR2W-105221	A69-1601-6498	1
2012-09-22 00:24:15	2012-09-22 10:24:15	VR2W-105222	A69-1601-6498	1
2012-09-22 00:26:48	2012-09-22 10:26:48	VR2W-105219	A69-1601-6498	1
2012-09-22 00:27:59	2012-09-22 10:27:59	VR2W-105221	A69-1601-6498	1
2012-09-22 00:31:41	2012-09-22 10:31:41	VR2W-105221	A69-1601-6498	1
2012-09-22 00:35:32	2012-09-22 10:35:32	VR2W-105222	A69-1601-6498	1
2012-09-22 00:35:50	2012-09-22 10:35:50	VR2W-105221	A69-1601-6498	1
2012-09-22 00:39:15	2012-09-22 10:39:15	VR2W-105221	A69-1601-6498	1
2012-09-22 00:42:51	2012-09-22 10:42:51	VR2W-105221	A69-1601-6498	1
2012-09-22 00:51:36	2012-09-22 10:51:36	VR2W-105221	A69-1601-6498	1
2012-09-22 01:00:34	2012-09-22 11:00:34	VR2W-105221	A69-1601-6498	1
2012-09-22 01:04:23	2012-09-22 11:04:23	VR2W-105221	A69-1601-6498	1
2012-09-22 01:08:48	2012-09-22 11:08:48	VR2W-105221	A69-1601-6498	1
2012-09-22 01:12:44	2012-09-22 11:12:44	VR2W-105221	A69-1601-6498	1
2012-09-22 01:14:37	2012-09-22 11:14:37	VR2W-105220	A69-1601-6498	1
2012-09-22 01:17:23	2012-09-22 11:17:23	VR2W-105221	A69-1601-6498	1
2012-09-22 01:23:40	2012-09-22 11:23:40	VR2W-105220	A69-1601-6498	1
2012-09-22 01:44:39	2012-09-22 11:44:39	VR2W-105219	A69-1601-6498	1
2012-09-22 01:51:18	2012-09-22 11:51:18	VR2W-105220	A69-1601-6498	1
2012-09-22 01:51:40	2012-09-22 11:51:40	VR2W-105219	A69-1601-6498	1
2012-09-22 02:00:01	2012-09-22 12:00:01	VR2W-105220	A69-1601-6498	1
2012-09-22 02:00:24	2012-09-22 12:00:24	VR2W-105219	A69-1601-6498	1
2012-09-22 02:02:43	2012-09-22 12:02:43	VR2W-105221	A69-1601-6498	1
2012-09-22 02:06:42	2012-09-22 12:06:42	VR2W-105222	A69-1601-6498	1
2012-09-22 02:06:59	2012-09-22 12:06:59	VR2W-105221	A69-1601-6498	1
2012-09-22 02:14:28	2012-09-22 12:14:28	VR2W-105222	A69-1601-6498	1
2012-09-22 02:17:48	2012-09-22 12:17:48	VR2W-105222	A69-1601-6498	1
2012-09-22 02:28:51	2012-09-22 12:28:51	VR2W-105222	A69-1601-6498	1
2012-09-22 03:13:06	2012-09-22 13:13:06	VR2W-105222	A69-1601-6498	1
2012-09-22 03:16:52	2012-09-22 13:16:52	VR2W-105221	A69-1601-6498	1
2012-09-22 03:20:20	2012-09-22 13:20:20	VR2W-105222	A69-1601-6498	1
2012-09-22 03:24:54	2012-09-22 13:24:54	VR2W-105221	A69-1601-6498	1
2012-09-22 04:14:17	2012-09-22 14:14:17	VR2W-105218	A69-1601-6498	1
2012-09-22 04:15:30	2012-09-22 14:15:30	VR2W-105219	A69-1601-6498	1
2012-09-22 04:22:09	2012-09-22 14:22:09	VR2W-105220	A69-1601-6498	1
2012-09-22 04:30:52	2012-09-22 14:30:52	VR2W-105220	A69-1601-6498	1
2012-09-22 04:31:14	2012-09-22 14:31:14	VR2W-105219	A69-1601-6498	1
2012-09-22 04:33:34	2012-09-22 14:33:34	VR2W-105221	A69-1601-6498	1
2012-09-22 04:37:52	2012-09-22 14:37:52	VR2W-105221	A69-1601-6498	1
2012-09-22 04:47:38	2012-09-22 14:47:38	VR2W-105220	A69-1601-6498	1
2012-09-22 04:51:06	2012-09-22 14:51:06	VR2W-105220	A69-1601-6498	1
2012-09-22 05:03:58	2012-09-22 15:03:58	VR2W-105222	A69-1601-6498	1
2012-09-22 05:15:14	2012-09-22 15:15:14	VR2W-105222	A69-1601-6498	1
2012-09-22 05:19:37	2012-09-22 15:19:37	VR2W-105221	A69-1601-6498	1
2012-09-22 05:22:38	2012-09-22 15:22:38	VR2W-105222	A69-1601-6498	1
2012-09-22 05:29:34	2012-09-22 15:29:34	VR2W-105222	A69-1601-6498	1
2012-09-22 05:33:26	2012-09-22 15:33:26	VR2W-105222	A69-1601-6498	1
2012-09-22 06:13:35	2012-09-22 16:13:35	VR2W-105222	A69-1601-6498	1
2012-09-22 06:42:18	2012-09-22 16:42:18	VR2W-105220	A69-1601-6498	1
2012-09-22 06:51:58	2012-09-22 16:51:58	VR2W-105219	A69-1601-6498	1
2012-09-22 06:59:48	2012-09-22 16:59:48	VR2W-105219	A69-1601-6498	1
2012-09-22 07:07:03	2012-09-22 17:07:03	VR2W-105217	A69-1601-6498	1
2012-09-22 07:07:16	2012-09-22 17:07:16	VR2W-105218	A69-1601-6498	1
2012-09-22 07:11:35	2012-09-22 17:11:35	VR2W-105217	A69-1601-6498	1
2012-09-22 07:11:48	2012-09-22 17:11:48	VR2W-105218	A69-1601-6498	1
2012-09-22 07:15:43	2012-09-22 17:15:43	VR2W-105216	A69-1601-6498	1
2012-09-22 07:15:45	2012-09-22 17:15:45	VR2W-105217	A69-1601-6498	1
2012-09-22 07:26:59	2012-09-22 17:26:59	VR2W-105217	A69-1601-6498	1
2012-09-22 07:41:49	2012-09-22 17:41:49	VR2W-105218	A69-1601-6498	1
2012-09-22 07:52:26	2012-09-22 17:52:26	VR2W-105217	A69-1601-6498	1
2012-09-22 08:05:01	2012-09-22 18:05:01	VR2W-105218	A69-1601-6498	1
2012-09-22 08:13:30	2012-09-22 18:13:30	VR2W-105218	A69-1601-6498	1
2012-09-22 08:21:13	2012-09-22 18:21:13	VR2W-105217	A69-1601-6498	1
2012-09-22 08:49:28	2012-09-22 18:49:28	VR2W-105217	A69-1601-6498	0
2012-09-22 09:21:45	2012-09-22 19:21:45	VR2W-105217	A69-1601-6498	0
2012-09-22 09:47:35	2012-09-22 19:47:35	VR2W-105217	A69-1601-6498	0
2012-09-22 12:58:52	2012-09-22 22:58:52	VR2W-105217	A69-1601-6498	0
2012-09-22 13:41:59	2012-09-22 23:41:59	VR2W-105217	A69-1601-6498	0
2012-09-22 13:53:54	2012-09-22 23:53:54	VR2W-105217	A69-1601-6498	0
2012-09-22 14:46:49	2012-09-23 00:46:49	VR2W-105217	A69-1601-6498	0
2012-09-22 15:11:09	2012-09-23 01:11:09	VR2W-105217	A69-1601-6498	0
2012-09-22 15:23:04	2012-09-23 01:23:04	VR2W-105217	A69-1601-6498	0
2012-09-22 15:30:34	2012-09-23 01:30:34	VR2W-105217	A69-1601-6498	0
2012-09-22 16:50:17	2012-09-23 02:50:17	VR2W-105217	A69-1601-6498	0
2012-09-22 17:16:32	2012-09-23 03:16:32	VR2W-105217	A69-1601-6498	0
2012-09-22 17:23:57	2012-09-23 03:23:57	VR2W-105217	A69-1601-6498	0
2012-09-22 17:30:53	2012-09-23 03:30:53	VR2W-105217	A69-1601-6498	0
2012-09-22 17:50:50	2012-09-23 03:50:50	VR2W-105217	A69-1601-6498	0
2012-09-22 18:10:54	2012-09-23 04:10:54	VR2W-105217	A69-1601-6498	0
2012-09-22 18:39:07	2012-09-23 04:39:07	VR2W-105217	A69-1601-6498	0
2012-09-22 19:49:28	2012-09-23 05:49:28	VR2W-105217	A69-1601-6498	0
2012-09-22 20:20:41	2012-09-23 06:20:41	VR2W-105218	A69-1601-6498	0
2012-09-22 20:25:25	2012-09-23 06:25:25	VR2W-105218	A69-1601-6498	0
2012-09-22 20:34:14	2012-09-23 06:34:14	VR2W-105218	A69-1601-6498	1
2012-09-22 20:37:38	2012-09-23 06:37:38	VR2W-105217	A69-1601-6498	1
2012-09-22 20:37:51	2012-09-23 06:37:51	VR2W-105218	A69-1601-6498	1
2012-09-22 20:39:04	2012-09-23 06:39:04	VR2W-105219	A69-1601-6498	1
2012-09-22 20:43:05	2012-09-23 06:43:05	VR2W-105219	A69-1601-6498	1
2012-09-22 20:46:41	2012-09-23 06:46:41	VR2W-105218	A69-1601-6498	1
2012-09-22 20:47:53	2012-09-23 06:47:53	VR2W-105219	A69-1601-6498	1
2012-09-22 21:01:24	2012-09-23 07:01:24	VR2W-105219	A69-1601-6498	1
2012-09-22 21:04:58	2012-09-23 07:04:58	VR2W-105219	A69-1601-6498	1
2012-09-22 21:07:41	2012-09-23 07:07:41	VR2W-105218	A69-1601-6498	1
2012-09-22 21:08:53	2012-09-23 07:08:53	VR2W-105219	A69-1601-6498	1
2012-09-22 21:12:04	2012-09-23 07:12:04	VR2W-105217	A69-1601-6498	1
2012-09-22 21:12:18	2012-09-23 07:12:18	VR2W-105218	A69-1601-6498	1
2012-09-22 21:20:12	2012-09-23 07:20:12	VR2W-105217	A69-1601-6498	1
2012-09-22 21:20:26	2012-09-23 07:20:26	VR2W-105218	A69-1601-6498	1
2012-09-22 21:28:25	2012-09-23 07:28:25	VR2W-105217	A69-1601-6498	1
2012-09-22 21:33:06	2012-09-23 07:33:06	VR2W-105218	A69-1601-6498	1
2012-09-22 21:34:19	2012-09-23 07:34:19	VR2W-105219	A69-1601-6498	1
2012-09-22 21:43:15	2012-09-23 07:43:15	VR2W-105219	A69-1601-6498	1
2012-09-22 22:04:39	2012-09-23 08:04:39	VR2W-105221	A69-1601-6498	1
2012-09-22 22:06:32	2012-09-23 08:06:32	VR2W-105220	A69-1601-6498	1
2012-09-22 22:06:55	2012-09-23 08:06:55	VR2W-105219	A69-1601-6498	1
2012-09-22 22:11:58	2012-09-23 08:11:58	VR2W-105221	A69-1601-6498	1
2012-09-22 22:13:52	2012-09-23 08:13:52	VR2W-105220	A69-1601-6498	1
2012-09-22 22:17:09	2012-09-23 08:17:09	VR2W-105220	A69-1601-6498	1
2012-09-22 22:20:29	2012-09-23 08:20:29	VR2W-105220	A69-1601-6498	1
2012-09-22 22:23:55	2012-09-23 08:23:55	VR2W-105220	A69-1601-6498	1
2012-09-22 22:25:42	2012-09-23 08:25:42	VR2W-105221	A69-1601-6498	1
2012-09-22 22:27:57	2012-09-23 08:27:57	VR2W-105219	A69-1601-6498	1
2012-09-22 22:32:04	2012-09-23 08:32:04	VR2W-105219	A69-1601-6498	1
2012-09-22 22:33:57	2012-09-23 08:33:57	VR2W-105217	A69-1601-6498	1
2012-09-22 22:37:22	2012-09-23 08:37:22	VR2W-105217	A69-1601-6498	1
2012-09-22 22:41:12	2012-09-23 08:41:12	VR2W-105218	A69-1601-6498	1
2012-09-22 23:32:02	2012-09-23 09:32:02	VR2W-105221	A69-1601-6498	1
2012-09-22 23:35:43	2012-09-23 09:35:43	VR2W-105222	A69-1601-6498	1
2012-09-22 23:35:59	2012-09-23 09:35:59	VR2W-105221	A69-1601-6498	1
2012-09-22 23:40:25	2012-09-23 09:40:25	VR2W-105222	A69-1601-6498	1
2012-09-22 23:44:56	2012-09-23 09:44:56	VR2W-105222	A69-1601-6498	1
2012-09-22 23:52:31	2012-09-23 09:52:31	VR2W-105222	A69-1601-6498	1
2012-09-22 23:56:09	2012-09-23 09:56:09	VR2W-105222	A69-1601-6498	1
2012-09-23 00:10:10	2012-09-23 10:10:10	VR2W-105221	A69-1601-6498	1
2012-09-23 00:21:52	2012-09-23 10:21:52	VR2W-105219	A69-1601-6498	1
2012-09-23 00:30:18	2012-09-23 10:30:18	VR2W-105219	A69-1601-6498	1
2012-09-23 00:35:05	2012-09-23 10:35:05	VR2W-105219	A69-1601-6498	1
2012-09-23 00:38:31	2012-09-23 10:38:31	VR2W-105218	A69-1601-6498	1
2012-09-23 00:39:43	2012-09-23 10:39:43	VR2W-105219	A69-1601-6498	1
2012-09-23 00:42:55	2012-09-23 10:42:55	VR2W-105218	A69-1601-6498	1
2012-09-23 00:46:37	2012-09-23 10:46:37	VR2W-105217	A69-1601-6498	1
2012-09-23 00:55:48	2012-09-23 10:55:48	VR2W-105218	A69-1601-6498	1
2012-09-23 00:59:36	2012-09-23 10:59:36	VR2W-105218	A69-1601-6498	1
2012-09-23 01:03:59	2012-09-23 11:03:59	VR2W-105218	A69-1601-6498	1
2012-09-23 01:09:03	2012-09-23 11:09:03	VR2W-105219	A69-1601-6498	1
2012-09-23 01:13:34	2012-09-23 11:13:34	VR2W-105219	A69-1601-6498	1
2012-09-23 01:17:41	2012-09-23 11:17:41	VR2W-105219	A69-1601-6498	1
2012-09-23 01:21:02	2012-09-23 11:21:02	VR2W-105219	A69-1601-6498	1
2012-09-23 01:24:08	2012-09-23 11:24:08	VR2W-105220	A69-1601-6498	1
2012-09-23 01:35:46	2012-09-23 11:35:46	VR2W-105220	A69-1601-6498	1
2012-09-23 01:44:37	2012-09-23 11:44:37	VR2W-105220	A69-1601-6498	1
2012-09-23 01:47:29	2012-09-23 11:47:29	VR2W-105221	A69-1601-6498	1
2012-09-23 01:52:07	2012-09-23 11:52:07	VR2W-105221	A69-1601-6498	1
2012-09-23 02:00:20	2012-09-23 12:00:20	VR2W-105221	A69-1601-6498	1
2012-09-23 02:04:49	2012-09-23 12:04:49	VR2W-105221	A69-1601-6498	1
2012-09-23 02:11:52	2012-09-23 12:11:52	VR2W-105222	A69-1601-6498	1
2012-09-23 02:12:09	2012-09-23 12:12:09	VR2W-105221	A69-1601-6498	1
2012-09-23 02:18:32	2012-09-23 12:18:32	VR2W-105222	A69-1601-6498	1
2012-09-23 02:18:48	2012-09-23 12:18:48	VR2W-105221	A69-1601-6498	1
2012-09-23 02:22:18	2012-09-23 12:22:18	VR2W-105221	A69-1601-6498	1
2012-09-23 02:25:46	2012-09-23 12:25:46	VR2W-105222	A69-1601-6498	1
2012-09-23 02:26:03	2012-09-23 12:26:03	VR2W-105221	A69-1601-6498	1
2012-09-23 02:33:58	2012-09-23 12:33:58	VR2W-105221	A69-1601-6498	1
2012-09-23 02:37:45	2012-09-23 12:37:45	VR2W-105222	A69-1601-6498	1
2012-09-23 02:41:18	2012-09-23 12:41:18	VR2W-105221	A69-1601-6498	1
2012-09-23 02:44:19	2012-09-23 12:44:19	VR2W-105222	A69-1601-6498	1
2012-09-23 02:44:35	2012-09-23 12:44:35	VR2W-105221	A69-1601-6498	1
2012-09-23 02:47:57	2012-09-23 12:47:57	VR2W-105221	A69-1601-6498	1
2012-09-23 02:49:51	2012-09-23 12:49:51	VR2W-105220	A69-1601-6498	1
2012-09-23 02:51:28	2012-09-23 12:51:28	VR2W-105221	A69-1601-6498	1
2012-09-23 02:55:15	2012-09-23 12:55:15	VR2W-105221	A69-1601-6498	1
2012-09-23 02:59:37	2012-09-23 12:59:37	VR2W-105221	A69-1601-6498	1
2012-09-23 03:05:20	2012-09-23 13:05:20	VR2W-105220	A69-1601-6498	1
2012-09-23 03:05:42	2012-09-23 13:05:42	VR2W-105219	A69-1601-6498	1
2012-09-23 03:10:08	2012-09-23 13:10:08	VR2W-105219	A69-1601-6498	1
2012-09-23 03:12:39	2012-09-23 13:12:39	VR2W-105217	A69-1601-6498	1
2012-09-23 03:17:20	2012-09-23 13:17:20	VR2W-105217	A69-1601-6498	1
2012-09-23 03:29:20	2012-09-23 13:29:20	VR2W-105218	A69-1601-6498	1
2012-09-23 03:32:36	2012-09-23 13:32:36	VR2W-105218	A69-1601-6498	1
2012-09-23 03:35:53	2012-09-23 13:35:53	VR2W-105218	A69-1601-6498	1
2012-09-23 03:38:11	2012-09-23 13:38:11	VR2W-105221	A69-1601-6498	1
2012-09-23 03:39:14	2012-09-23 13:39:14	VR2W-105218	A69-1601-6498	1
2012-09-23 03:42:42	2012-09-23 13:42:42	VR2W-105218	A69-1601-6498	1
2012-09-23 03:46:26	2012-09-23 13:46:26	VR2W-105218	A69-1601-6498	1
2012-09-23 03:47:38	2012-09-23 13:47:38	VR2W-105219	A69-1601-6498	1
2012-09-23 03:59:19	2012-09-23 13:59:19	VR2W-105219	A69-1601-6498	1
2012-09-23 04:09:12	2012-09-23 14:09:12	VR2W-105222	A69-1601-6498	1
2012-09-23 04:09:29	2012-09-23 14:09:29	VR2W-105221	A69-1601-6498	1
2012-09-23 04:13:12	2012-09-23 14:13:12	VR2W-105222	A69-1601-6498	1
2012-09-23 04:17:58	2012-09-23 14:17:58	VR2W-105222	A69-1601-6498	1
2012-09-23 04:55:16	2012-09-23 14:55:16	VR2W-105222	A69-1601-6498	1
2012-09-23 05:06:22	2012-09-23 15:06:22	VR2W-105220	A69-1601-6498	1
2012-09-23 05:10:07	2012-09-23 15:10:07	VR2W-105220	A69-1601-6498	1
2012-09-23 05:18:02	2012-09-23 15:18:02	VR2W-105220	A69-1601-6498	1
2012-09-23 05:25:23	2012-09-23 15:25:23	VR2W-105220	A69-1601-6498	1
2012-09-23 05:26:32	2012-09-23 15:26:32	VR2W-105222	A69-1601-6498	1
2012-09-23 05:26:49	2012-09-23 15:26:49	VR2W-105221	A69-1601-6498	1
2012-09-23 05:30:14	2012-09-23 15:30:14	VR2W-105221	A69-1601-6498	1
2012-09-23 05:32:08	2012-09-23 15:32:08	VR2W-105220	A69-1601-6498	1
2012-09-23 05:35:44	2012-09-23 15:35:44	VR2W-105220	A69-1601-6498	1
2012-09-23 05:39:43	2012-09-23 15:39:43	VR2W-105220	A69-1601-6498	1
2012-09-23 05:44:49	2012-09-23 15:44:49	VR2W-105219	A69-1601-6498	1
2012-09-23 05:52:14	2012-09-23 15:52:14	VR2W-105217	A69-1601-6498	1
2012-09-23 06:03:18	2012-09-23 16:03:18	VR2W-105217	A69-1601-6498	1
2012-09-23 06:18:34	2012-09-23 16:18:34	VR2W-105217	A69-1601-6498	1
2012-09-23 06:40:58	2012-09-23 16:40:58	VR2W-105219	A69-1601-6498	1
2012-09-23 06:45:00	2012-09-23 16:45:00	VR2W-105219	A69-1601-6498	1
2012-09-23 06:54:39	2012-09-23 16:54:39	VR2W-105219	A69-1601-6498	1
2012-09-23 07:03:52	2012-09-23 17:03:52	VR2W-105219	A69-1601-6498	1
2012-09-23 07:08:00	2012-09-23 17:08:00	VR2W-105219	A69-1601-6498	1
2012-09-23 07:11:23	2012-09-23 17:11:23	VR2W-105219	A69-1601-6498	1
2012-09-23 07:14:57	2012-09-23 17:14:57	VR2W-105219	A69-1601-6498	1
2012-09-23 07:18:50	2012-09-23 17:18:50	VR2W-105219	A69-1601-6498	1
2012-09-23 07:23:22	2012-09-23 17:23:22	VR2W-105219	A69-1601-6498	1
2012-09-23 07:31:03	2012-09-23 17:31:03	VR2W-105219	A69-1601-6498	1
2012-09-23 07:34:49	2012-09-23 17:34:49	VR2W-105219	A69-1601-6498	1
2012-09-23 07:37:41	2012-09-23 17:37:41	VR2W-105217	A69-1601-6498	1
2012-09-23 07:41:24	2012-09-23 17:41:24	VR2W-105216	A69-1601-6498	1
2012-09-23 07:45:39	2012-09-23 17:45:39	VR2W-105217	A69-1601-6498	1
2012-09-23 07:45:53	2012-09-23 17:45:53	VR2W-105218	A69-1601-6498	1
2012-09-23 07:49:13	2012-09-23 17:49:13	VR2W-105217	A69-1601-6498	1
2012-09-23 08:17:25	2012-09-23 18:17:25	VR2W-105217	A69-1601-6498	1
2012-09-23 08:26:09	2012-09-23 18:26:09	VR2W-105217	A69-1601-6498	1
2012-09-23 08:29:38	2012-09-23 18:29:38	VR2W-105217	A69-1601-6498	1
2012-09-23 08:37:42	2012-09-23 18:37:42	VR2W-105217	A69-1601-6498	0
2012-09-23 08:53:14	2012-09-23 18:53:14	VR2W-105218	A69-1601-6498	0
2012-09-23 08:57:41	2012-09-23 18:57:41	VR2W-105218	A69-1601-6498	0
2012-09-23 09:01:43	2012-09-23 19:01:43	VR2W-105218	A69-1601-6498	0
2012-09-23 09:11:19	2012-09-23 19:11:19	VR2W-105218	A69-1601-6498	0
2012-09-23 09:15:59	2012-09-23 19:15:59	VR2W-105218	A69-1601-6498	0
2012-09-23 09:24:22	2012-09-23 19:24:22	VR2W-105218	A69-1601-6498	0
2012-09-23 09:37:41	2012-09-23 19:37:41	VR2W-105218	A69-1601-6498	0
2012-09-23 09:44:28	2012-09-23 19:44:28	VR2W-105218	A69-1601-6498	0
2012-09-23 09:55:42	2012-09-23 19:55:42	VR2W-105218	A69-1601-6498	0
2012-09-23 10:07:54	2012-09-23 20:07:54	VR2W-105218	A69-1601-6498	0
2012-09-23 10:12:20	2012-09-23 20:12:20	VR2W-105218	A69-1601-6498	0
2012-09-23 10:29:54	2012-09-23 20:29:54	VR2W-105218	A69-1601-6498	0
2012-09-23 10:33:34	2012-09-23 20:33:34	VR2W-105218	A69-1601-6498	0
2012-09-23 10:37:40	2012-09-23 20:37:40	VR2W-105218	A69-1601-6498	0
2012-09-23 10:48:03	2012-09-23 20:48:03	VR2W-105218	A69-1601-6498	0
2012-09-23 10:52:05	2012-09-23 20:52:05	VR2W-105218	A69-1601-6498	0
2012-09-23 10:56:55	2012-09-23 20:56:55	VR2W-105218	A69-1601-6498	0
2012-09-23 11:06:08	2012-09-23 21:06:08	VR2W-105217	A69-1601-6498	0
2012-09-23 11:43:44	2012-09-23 21:43:44	VR2W-105217	A69-1601-6498	0
2012-09-23 11:52:59	2012-09-23 21:52:59	VR2W-105217	A69-1601-6498	0
2012-09-23 12:00:35	2012-09-23 22:00:35	VR2W-105217	A69-1601-6498	0
2012-09-23 12:18:08	2012-09-23 22:18:08	VR2W-105217	A69-1601-6498	0
2012-09-23 12:21:33	2012-09-23 22:21:33	VR2W-105217	A69-1601-6498	0
2012-09-23 12:25:10	2012-09-23 22:25:10	VR2W-105217	A69-1601-6498	0
2012-09-23 13:03:39	2012-09-23 23:03:39	VR2W-105217	A69-1601-6498	0
2012-09-23 13:45:48	2012-09-23 23:45:48	VR2W-105217	A69-1601-6498	0
2012-09-23 14:33:56	2012-09-24 00:33:56	VR2W-105217	A69-1601-6498	0
2012-09-23 14:50:40	2012-09-24 00:50:40	VR2W-105217	A69-1601-6498	0
2012-09-23 15:01:50	2012-09-24 01:01:50	VR2W-105217	A69-1601-6498	0
2012-09-23 15:05:05	2012-09-24 01:05:05	VR2W-105217	A69-1601-6498	0
2012-09-23 15:36:59	2012-09-24 01:36:59	VR2W-105217	A69-1601-6498	0
2012-09-23 15:41:28	2012-09-24 01:41:28	VR2W-105217	A69-1601-6498	0
2012-09-23 15:45:32	2012-09-24 01:45:32	VR2W-105217	A69-1601-6498	0
2012-09-23 15:52:02	2012-09-24 01:52:02	VR2W-105217	A69-1601-6498	0
2012-09-23 15:58:43	2012-09-24 01:58:43	VR2W-105217	A69-1601-6498	0
2012-09-23 16:02:15	2012-09-24 02:02:15	VR2W-105217	A69-1601-6498	0
2012-09-23 16:10:32	2012-09-24 02:10:32	VR2W-105217	A69-1601-6498	0
2012-09-23 16:14:33	2012-09-24 02:14:33	VR2W-105217	A69-1601-6498	0
2012-09-23 16:32:45	2012-09-24 02:32:45	VR2W-105217	A69-1601-6498	0
2012-09-23 16:39:54	2012-09-24 02:39:54	VR2W-105217	A69-1601-6498	0
2012-09-23 16:47:25	2012-09-24 02:47:25	VR2W-105217	A69-1601-6498	0
2012-09-23 16:59:27	2012-09-24 02:59:27	VR2W-105217	A69-1601-6498	0
2012-09-23 17:11:18	2012-09-24 03:11:18	VR2W-105217	A69-1601-6498	0
2012-09-23 17:34:00	2012-09-24 03:34:00	VR2W-105217	A69-1601-6498	0
2012-09-23 17:38:41	2012-09-24 03:38:41	VR2W-105217	A69-1601-6498	0
2012-09-23 17:43:10	2012-09-24 03:43:10	VR2W-105217	A69-1601-6498	0
2012-09-23 17:53:44	2012-09-24 03:53:44	VR2W-105217	A69-1601-6498	0
2012-09-23 17:57:01	2012-09-24 03:57:01	VR2W-105217	A69-1601-6498	0
2012-09-23 18:00:22	2012-09-24 04:00:22	VR2W-105217	A69-1601-6498	0
2012-09-23 18:03:51	2012-09-24 04:03:51	VR2W-105217	A69-1601-6498	0
2012-09-23 18:24:01	2012-09-24 04:24:01	VR2W-105217	A69-1601-6498	0
2012-09-23 18:28:29	2012-09-24 04:28:29	VR2W-105217	A69-1601-6498	0
2012-09-23 18:32:33	2012-09-24 04:32:33	VR2W-105217	A69-1601-6498	0
2012-09-23 18:51:58	2012-09-24 04:51:58	VR2W-105217	A69-1601-6498	0
2012-09-23 18:56:43	2012-09-24 04:56:43	VR2W-105217	A69-1601-6498	0
2012-09-23 19:13:56	2012-09-24 05:13:56	VR2W-105217	A69-1601-6498	0
2012-09-23 19:27:00	2012-09-24 05:27:00	VR2W-105217	A69-1601-6498	0
2012-09-23 19:36:02	2012-09-24 05:36:02	VR2W-105218	A69-1601-6498	0
2012-09-23 20:04:55	2012-09-24 06:04:55	VR2W-105217	A69-1601-6498	0
2012-09-23 20:09:44	2012-09-24 06:09:44	VR2W-105218	A69-1601-6498	0
2012-09-23 20:23:03	2012-09-24 06:23:03	VR2W-105219	A69-1601-6498	0
2012-09-23 20:26:27	2012-09-24 06:26:27	VR2W-105219	A69-1601-6498	0
2012-09-23 20:38:20	2012-09-24 06:38:20	VR2W-105219	A69-1601-6498	1
2012-09-23 20:45:42	2012-09-24 06:45:42	VR2W-105219	A69-1601-6498	1
2012-09-23 20:47:50	2012-09-24 06:47:50	VR2W-105218	A69-1601-6498	1
2012-09-23 20:56:14	2012-09-24 06:56:14	VR2W-105219	A69-1601-6498	1
2012-09-23 21:01:41	2012-09-24 07:01:41	VR2W-105221	A69-1601-6498	1
2012-09-23 21:03:35	2012-09-24 07:03:35	VR2W-105220	A69-1601-6498	1
2012-09-23 21:07:46	2012-09-24 07:07:46	VR2W-105219	A69-1601-6498	1
2012-09-23 21:11:48	2012-09-24 07:11:48	VR2W-105220	A69-1601-6498	1
2012-09-23 21:15:44	2012-09-24 07:15:44	VR2W-105220	A69-1601-6498	1
2012-09-23 21:33:24	2012-09-24 07:33:24	VR2W-105219	A69-1601-6498	1
2012-09-23 21:37:26	2012-09-24 07:37:26	VR2W-105219	A69-1601-6498	1
2012-09-23 21:44:52	2012-09-24 07:44:52	VR2W-105221	A69-1601-6498	1
2012-09-23 21:47:08	2012-09-24 07:47:08	VR2W-105219	A69-1601-6498	1
2012-09-23 21:50:42	2012-09-24 07:50:42	VR2W-105218	A69-1601-6498	1
2012-09-23 22:04:57	2012-09-24 08:04:57	VR2W-105219	A69-1601-6498	1
2012-09-23 22:09:38	2012-09-24 08:09:38	VR2W-105219	A69-1601-6498	1
2012-09-23 22:14:06	2012-09-24 08:14:06	VR2W-105219	A69-1601-6498	1
2012-09-23 22:22:23	2012-09-24 08:22:23	VR2W-105221	A69-1601-6498	1
2012-09-23 22:32:22	2012-09-24 08:32:22	VR2W-105221	A69-1601-6498	1
2012-09-23 22:34:16	2012-09-24 08:34:16	VR2W-105220	A69-1601-6498	1
2012-09-23 22:44:33	2012-09-24 08:44:33	VR2W-105221	A69-1601-6498	1
2012-09-23 22:49:00	2012-09-24 08:49:00	VR2W-105221	A69-1601-6498	1
2012-09-23 22:50:53	2012-09-24 08:50:53	VR2W-105220	A69-1601-6498	1
2012-09-23 22:54:53	2012-09-24 08:54:53	VR2W-105220	A69-1601-6498	1
2012-09-23 22:59:38	2012-09-24 08:59:38	VR2W-105220	A69-1601-6498	1
2012-09-23 23:04:14	2012-09-24 09:04:14	VR2W-105220	A69-1601-6498	1
2012-09-23 23:22:34	2012-09-24 09:22:34	VR2W-105222	A69-1601-6498	1
2012-09-23 23:26:16	2012-09-24 09:26:16	VR2W-105222	A69-1601-6498	1
2012-09-24 01:27:42	2012-09-24 11:27:42	VR2W-105222	A69-1601-6498	1
2012-09-24 01:31:32	2012-09-24 11:31:32	VR2W-105222	A69-1601-6498	1
2012-09-24 01:36:16	2012-09-24 11:36:16	VR2W-105221	A69-1601-6498	1
2012-09-24 01:47:23	2012-09-24 11:47:23	VR2W-105219	A69-1601-6498	1
2012-09-24 01:50:55	2012-09-24 11:50:55	VR2W-105218	A69-1601-6498	1
2012-09-24 01:52:08	2012-09-24 11:52:08	VR2W-105219	A69-1601-6498	1
2012-09-24 02:04:48	2012-09-24 12:04:48	VR2W-105219	A69-1601-6498	1
2012-09-24 02:12:44	2012-09-24 12:12:44	VR2W-105219	A69-1601-6498	1
2012-09-24 02:22:13	2012-09-24 12:22:13	VR2W-105218	A69-1601-6498	1
2012-09-24 02:25:39	2012-09-24 12:25:39	VR2W-105218	A69-1601-6498	1
2012-09-24 02:26:52	2012-09-24 12:26:52	VR2W-105219	A69-1601-6498	1
2012-09-24 02:34:36	2012-09-24 12:34:36	VR2W-105219	A69-1601-6498	1
2012-09-24 02:43:08	2012-09-24 12:43:08	VR2W-105217	A69-1601-6498	1
2012-09-24 02:47:46	2012-09-24 12:47:46	VR2W-105220	A69-1601-6498	1
2012-09-24 02:52:02	2012-09-24 12:52:02	VR2W-105219	A69-1601-6498	1
2012-09-24 02:56:37	2012-09-24 12:56:37	VR2W-105219	A69-1601-6498	1
2012-09-24 03:00:53	2012-09-24 13:00:53	VR2W-105219	A69-1601-6498	1
2012-09-24 03:04:32	2012-09-24 13:04:32	VR2W-105219	A69-1601-6498	1
2012-09-24 03:08:37	2012-09-24 13:08:37	VR2W-105219	A69-1601-6498	1
2012-09-24 03:11:53	2012-09-24 13:11:53	VR2W-105219	A69-1601-6498	1
2012-09-24 03:22:07	2012-09-24 13:22:07	VR2W-105219	A69-1601-6498	1
2012-09-24 03:25:58	2012-09-24 13:25:58	VR2W-105219	A69-1601-6498	1
2012-09-24 03:34:35	2012-09-24 13:34:35	VR2W-105219	A69-1601-6498	1
2012-09-24 03:37:54	2012-09-24 13:37:54	VR2W-105219	A69-1601-6498	1
2012-09-24 03:41:20	2012-09-24 13:41:20	VR2W-105219	A69-1601-6498	1
2012-09-24 03:53:26	2012-09-24 13:53:26	VR2W-105220	A69-1601-6498	1
2012-09-24 03:56:18	2012-09-24 13:56:18	VR2W-105221	A69-1601-6498	1
2012-09-24 03:58:12	2012-09-24 13:58:12	VR2W-105220	A69-1601-6498	1
2012-09-24 04:00:57	2012-09-24 14:00:57	VR2W-105221	A69-1601-6498	1
2012-09-24 04:05:05	2012-09-24 14:05:05	VR2W-105222	A69-1601-6498	1
2012-09-24 04:05:21	2012-09-24 14:05:21	VR2W-105221	A69-1601-6498	1
2012-09-24 04:13:38	2012-09-24 14:13:38	VR2W-105222	A69-1601-6498	1
2012-09-24 04:13:54	2012-09-24 14:13:54	VR2W-105221	A69-1601-6498	1
2012-09-24 04:18:16	2012-09-24 14:18:16	VR2W-105221	A69-1601-6498	1
2012-09-24 04:40:10	2012-09-24 14:40:10	VR2W-105221	A69-1601-6498	1
2012-09-24 04:44:47	2012-09-24 14:44:47	VR2W-105221	A69-1601-6498	1
2012-09-24 04:46:41	2012-09-24 14:46:41	VR2W-105220	A69-1601-6498	1
2012-09-24 04:49:09	2012-09-24 14:49:09	VR2W-105221	A69-1601-6498	1
2012-09-24 04:53:00	2012-09-24 14:53:00	VR2W-105221	A69-1601-6498	1
2012-09-24 04:57:27	2012-09-24 14:57:27	VR2W-105221	A69-1601-6498	1
2012-09-24 04:59:20	2012-09-24 14:59:20	VR2W-105220	A69-1601-6498	1
2012-09-24 05:01:27	2012-09-24 15:01:27	VR2W-105221	A69-1601-6498	1
2012-09-24 05:12:53	2012-09-24 15:12:53	VR2W-105220	A69-1601-6498	1
2012-09-24 05:31:57	2012-09-24 15:31:57	VR2W-105221	A69-1601-6498	1
2012-09-24 05:36:22	2012-09-24 15:36:22	VR2W-105221	A69-1601-6498	1
2012-09-24 05:42:13	2012-09-24 15:42:13	VR2W-105220	A69-1601-6498	1
2012-09-24 05:49:24	2012-09-24 15:49:24	VR2W-105221	A69-1601-6498	1
2012-09-24 06:00:00	2012-09-24 16:00:00	VR2W-105220	A69-1601-6498	1
2012-09-24 06:04:56	2012-09-24 16:04:56	VR2W-105219	A69-1601-6498	1
2012-09-24 06:09:10	2012-09-24 16:09:10	VR2W-105219	A69-1601-6498	1
2012-09-24 06:12:44	2012-09-24 16:12:44	VR2W-105219	A69-1601-6498	1
2012-09-24 06:16:38	2012-09-24 16:16:38	VR2W-105219	A69-1601-6498	1
2012-09-24 06:29:08	2012-09-24 16:29:08	VR2W-105219	A69-1601-6498	1
2012-09-24 06:32:01	2012-09-24 16:32:01	VR2W-105218	A69-1601-6498	1
2012-09-24 06:33:14	2012-09-24 16:33:14	VR2W-105219	A69-1601-6498	1
2012-09-24 06:41:51	2012-09-24 16:41:51	VR2W-105217	A69-1601-6498	1
2012-09-24 06:56:33	2012-09-24 16:56:33	VR2W-105217	A69-1601-6498	1
2012-09-24 07:00:22	2012-09-24 17:00:22	VR2W-105217	A69-1601-6498	1
2012-09-24 07:04:46	2012-09-24 17:04:46	VR2W-105217	A69-1601-6498	1
2012-09-24 07:21:10	2012-09-24 17:21:10	VR2W-105217	A69-1601-6498	1
2012-09-24 07:25:15	2012-09-24 17:25:15	VR2W-105217	A69-1601-6498	1
2012-09-24 07:31:50	2012-09-24 17:31:50	VR2W-105217	A69-1601-6498	1
2012-09-24 07:47:38	2012-09-24 17:47:38	VR2W-105217	A69-1601-6498	1
2012-09-24 07:52:17	2012-09-24 17:52:17	VR2W-105217	A69-1601-6498	1
2012-09-24 08:00:49	2012-09-24 18:00:49	VR2W-105218	A69-1601-6498	1
2012-09-24 08:29:33	2012-09-24 18:29:33	VR2W-105217	A69-1601-6498	1
2012-09-24 08:45:33	2012-09-24 18:45:33	VR2W-105217	A69-1601-6498	0
2012-09-24 08:49:40	2012-09-24 18:49:40	VR2W-105217	A69-1601-6498	0
2012-09-24 08:59:59	2012-09-24 18:59:59	VR2W-105217	A69-1601-6498	0
2012-09-24 09:08:38	2012-09-24 19:08:38	VR2W-105217	A69-1601-6498	0
2012-09-24 09:17:13	2012-09-24 19:17:13	VR2W-105217	A69-1601-6498	0
2012-09-24 09:20:31	2012-09-24 19:20:31	VR2W-105217	A69-1601-6498	0
2012-09-24 09:23:53	2012-09-24 19:23:53	VR2W-105217	A69-1601-6498	0
2012-09-24 09:31:12	2012-09-24 19:31:12	VR2W-105217	A69-1601-6498	0
2012-09-24 09:39:25	2012-09-24 19:39:25	VR2W-105217	A69-1601-6498	0
2012-09-24 09:54:26	2012-09-24 19:54:26	VR2W-105217	A69-1601-6498	0
2012-09-24 09:57:42	2012-09-24 19:57:42	VR2W-105217	A69-1601-6498	0
2012-09-24 10:07:51	2012-09-24 20:07:51	VR2W-105217	A69-1601-6498	0
2012-09-24 10:11:38	2012-09-24 20:11:38	VR2W-105217	A69-1601-6498	0
2012-09-24 10:15:57	2012-09-24 20:15:57	VR2W-105217	A69-1601-6498	0
2012-09-24 10:27:36	2012-09-24 20:27:36	VR2W-105217	A69-1601-6498	0
2012-09-24 10:41:22	2012-09-24 20:41:22	VR2W-105217	A69-1601-6498	0
2012-09-24 10:58:29	2012-09-24 20:58:29	VR2W-105217	A69-1601-6498	0
2012-09-24 11:10:24	2012-09-24 21:10:24	VR2W-105217	A69-1601-6498	0
2012-09-24 11:15:14	2012-09-24 21:15:14	VR2W-105217	A69-1601-6498	0
2012-09-24 11:20:00	2012-09-24 21:20:00	VR2W-105217	A69-1601-6498	0
2012-09-24 11:24:40	2012-09-24 21:24:40	VR2W-105217	A69-1601-6498	0
2012-09-24 12:08:52	2012-09-24 22:08:52	VR2W-105217	A69-1601-6498	0
2012-09-24 12:18:13	2012-09-24 22:18:13	VR2W-105217	A69-1601-6498	0
2012-09-24 17:46:49	2012-09-25 03:46:49	VR2W-105217	A69-1601-6498	0
2012-09-24 17:50:28	2012-09-25 03:50:28	VR2W-105217	A69-1601-6498	0
2012-09-24 18:11:49	2012-09-25 04:11:49	VR2W-105217	A69-1601-6498	0
2012-09-24 18:52:38	2012-09-25 04:52:38	VR2W-105217	A69-1601-6498	0
2012-09-24 19:45:28	2012-09-25 05:45:28	VR2W-105218	A69-1601-6498	0
2012-09-24 20:08:02	2012-09-25 06:08:02	VR2W-105218	A69-1601-6498	0
2012-09-24 20:29:20	2012-09-25 06:29:20	VR2W-105219	A69-1601-6498	0
2012-09-24 20:33:33	2012-09-25 06:33:33	VR2W-105219	A69-1601-6498	1
2012-09-24 20:37:03	2012-09-25 06:37:03	VR2W-105219	A69-1601-6498	1
2012-09-24 20:49:06	2012-09-25 06:49:06	VR2W-105219	A69-1601-6498	1
2012-09-24 20:57:25	2012-09-25 06:57:25	VR2W-105220	A69-1601-6498	1
2012-09-24 21:22:33	2012-09-25 07:22:33	VR2W-105220	A69-1601-6498	1
2012-09-24 21:38:42	2012-09-25 07:38:42	VR2W-105220	A69-1601-6498	1
2012-09-24 21:44:23	2012-09-25 07:44:23	VR2W-105221	A69-1601-6498	1
2012-09-24 21:47:45	2012-09-25 07:47:45	VR2W-105222	A69-1601-6498	1
2012-09-24 21:51:48	2012-09-25 07:51:48	VR2W-105222	A69-1601-6498	1
2012-09-24 21:56:39	2012-09-25 07:56:39	VR2W-105222	A69-1601-6498	1
2012-09-24 22:01:29	2012-09-25 08:01:29	VR2W-105222	A69-1601-6498	1
2012-09-24 22:01:45	2012-09-25 08:01:45	VR2W-105221	A69-1601-6498	1
2012-09-24 22:13:07	2012-09-25 08:13:07	VR2W-105220	A69-1601-6498	1
2012-09-24 22:17:34	2012-09-25 08:17:34	VR2W-105220	A69-1601-6498	1
2012-09-24 22:21:35	2012-09-25 08:21:35	VR2W-105220	A69-1601-6498	1
2012-09-24 22:24:30	2012-09-25 08:24:30	VR2W-105221	A69-1601-6498	1
2012-09-24 22:35:44	2012-09-25 08:35:44	VR2W-105220	A69-1601-6498	1
2012-09-24 22:50:51	2012-09-25 08:50:51	VR2W-105218	A69-1601-6498	1
2012-09-24 22:52:04	2012-09-25 08:52:04	VR2W-105219	A69-1601-6498	1
2012-09-24 23:00:58	2012-09-25 09:00:58	VR2W-105219	A69-1601-6498	1
2012-09-24 23:05:25	2012-09-25 09:05:25	VR2W-105220	A69-1601-6498	1
2012-09-24 23:05:47	2012-09-25 09:05:47	VR2W-105219	A69-1601-6498	1
2012-09-24 23:08:17	2012-09-25 09:08:17	VR2W-105221	A69-1601-6498	1
2012-09-24 23:10:11	2012-09-25 09:10:11	VR2W-105220	A69-1601-6498	1
2012-09-24 23:14:48	2012-09-25 09:14:48	VR2W-105220	A69-1601-6498	1
2012-09-24 23:19:11	2012-09-25 09:19:11	VR2W-105220	A69-1601-6498	1
2012-09-24 23:23:02	2012-09-25 09:23:02	VR2W-105220	A69-1601-6498	1
2012-09-24 23:27:32	2012-09-25 09:27:32	VR2W-105220	A69-1601-6498	1
2012-09-24 23:34:55	2012-09-25 09:34:55	VR2W-105220	A69-1601-6498	1
2012-09-24 23:36:22	2012-09-25 09:36:22	VR2W-105221	A69-1601-6498	1
2012-09-24 23:55:55	2012-09-25 09:55:55	VR2W-105221	A69-1601-6498	1
2012-09-25 00:03:29	2012-09-25 10:03:29	VR2W-105221	A69-1601-6498	1
2012-09-25 00:12:44	2012-09-25 10:12:44	VR2W-105221	A69-1601-6498	1
2012-09-25 00:16:39	2012-09-25 10:16:39	VR2W-105222	A69-1601-6498	1
2012-09-25 00:40:12	2012-09-25 10:40:12	VR2W-105222	A69-1601-6498	1
2012-09-25 00:52:51	2012-09-25 10:52:51	VR2W-105222	A69-1601-6498	1
2012-09-25 01:06:18	2012-09-25 11:06:18	VR2W-105222	A69-1601-6498	1
2012-09-25 01:14:48	2012-09-25 11:14:48	VR2W-105222	A69-1601-6498	1
2012-09-25 01:36:08	2012-09-25 11:36:08	VR2W-105219	A69-1601-6498	1
2012-09-25 01:40:11	2012-09-25 11:40:11	VR2W-105219	A69-1601-6498	1
2012-09-25 01:43:25	2012-09-25 11:43:25	VR2W-105219	A69-1601-6498	1
2012-09-25 01:53:09	2012-09-25 11:53:09	VR2W-105219	A69-1601-6498	1
2012-09-25 01:56:26	2012-09-25 11:56:26	VR2W-105219	A69-1601-6498	1
2012-09-25 01:59:24	2012-09-25 11:59:24	VR2W-105220	A69-1601-6498	1
2012-09-25 02:15:54	2012-09-25 12:15:54	VR2W-105221	A69-1601-6498	1
2012-09-25 02:23:11	2012-09-25 12:23:11	VR2W-105221	A69-1601-6498	1
2012-09-25 02:26:25	2012-09-25 12:26:25	VR2W-105221	A69-1601-6498	1
2012-09-25 02:36:09	2012-09-25 12:36:09	VR2W-105221	A69-1601-6498	1
2012-09-25 02:39:11	2012-09-25 12:39:11	VR2W-105222	A69-1601-6498	1
2012-09-25 02:42:33	2012-09-25 12:42:33	VR2W-105222	A69-1601-6498	1
2012-09-25 02:46:03	2012-09-25 12:46:03	VR2W-105222	A69-1601-6498	1
2012-09-25 02:54:11	2012-09-25 12:54:11	VR2W-105222	A69-1601-6498	1
2012-09-25 02:58:16	2012-09-25 12:58:16	VR2W-105221	A69-1601-6498	1
2012-09-25 03:35:56	2012-09-25 13:35:56	VR2W-105218	A69-1601-6498	1
2012-09-25 03:46:53	2012-09-25 13:46:53	VR2W-105218	A69-1601-6498	1
2012-09-25 03:50:08	2012-09-25 13:50:08	VR2W-105218	A69-1601-6498	1
2012-09-25 03:51:22	2012-09-25 13:51:22	VR2W-105219	A69-1601-6498	1
2012-09-25 03:57:59	2012-09-25 13:57:59	VR2W-105219	A69-1601-6498	1
2012-09-25 04:01:05	2012-09-25 14:01:05	VR2W-105220	A69-1601-6498	1
2012-09-25 04:04:46	2012-09-25 14:04:46	VR2W-105220	A69-1601-6498	1
2012-09-25 04:20:14	2012-09-25 14:20:14	VR2W-105220	A69-1601-6498	1
2012-09-25 04:27:16	2012-09-25 14:27:16	VR2W-105220	A69-1601-6498	1
2012-09-25 04:36:02	2012-09-25 14:36:02	VR2W-105220	A69-1601-6498	1
2012-09-25 04:47:00	2012-09-25 14:47:00	VR2W-105221	A69-1601-6498	1
2012-09-25 04:48:54	2012-09-25 14:48:54	VR2W-105220	A69-1601-6498	1
2012-09-25 04:53:25	2012-09-25 14:53:25	VR2W-105220	A69-1601-6498	1
2012-09-25 04:57:33	2012-09-25 14:57:33	VR2W-105220	A69-1601-6498	1
2012-09-25 05:00:55	2012-09-25 15:00:55	VR2W-105220	A69-1601-6498	1
2012-09-25 05:04:26	2012-09-25 15:04:26	VR2W-105220	A69-1601-6498	1
2012-09-25 05:08:15	2012-09-25 15:08:15	VR2W-105220	A69-1601-6498	1
2012-09-25 05:19:24	2012-09-25 15:19:24	VR2W-105221	A69-1601-6498	1
2012-09-25 05:29:48	2012-09-25 15:29:48	VR2W-105220	A69-1601-6498	1
2012-09-25 05:34:39	2012-09-25 15:34:39	VR2W-105220	A69-1601-6498	1
2012-09-25 05:49:10	2012-09-25 15:49:10	VR2W-105219	A69-1601-6498	1
2012-09-25 05:53:27	2012-09-25 15:53:27	VR2W-105219	A69-1601-6498	1
2012-09-25 05:57:07	2012-09-25 15:57:07	VR2W-105219	A69-1601-6498	1
2012-09-25 06:01:15	2012-09-25 16:01:15	VR2W-105219	A69-1601-6498	1
2012-09-25 06:04:38	2012-09-25 16:04:38	VR2W-105219	A69-1601-6498	1
2012-09-25 06:08:10	2012-09-25 16:08:10	VR2W-105219	A69-1601-6498	1
2012-09-25 06:10:46	2012-09-25 16:10:46	VR2W-105218	A69-1601-6498	1
2012-09-25 06:11:59	2012-09-25 16:11:59	VR2W-105219	A69-1601-6498	1
2012-09-25 06:58:54	2012-09-25 16:58:54	VR2W-105219	A69-1601-6498	1
2012-09-25 07:06:41	2012-09-25 17:06:41	VR2W-105219	A69-1601-6498	1
2012-09-25 07:08:18	2012-09-25 17:08:18	VR2W-105221	A69-1601-6498	1
2012-09-25 07:10:12	2012-09-25 17:10:12	VR2W-105220	A69-1601-6498	1
2012-09-25 07:10:35	2012-09-25 17:10:35	VR2W-105219	A69-1601-6498	1
2012-09-25 07:15:09	2012-09-25 17:15:09	VR2W-105219	A69-1601-6498	1
2012-09-25 07:27:03	2012-09-25 17:27:03	VR2W-105219	A69-1601-6498	1
2012-09-25 07:35:10	2012-09-25 17:35:10	VR2W-105217	A69-1601-6498	1
2012-09-25 07:35:24	2012-09-25 17:35:24	VR2W-105218	A69-1601-6498	1
2012-09-25 07:39:47	2012-09-25 17:39:47	VR2W-105217	A69-1601-6498	1
2012-09-25 07:47:55	2012-09-25 17:47:55	VR2W-105217	A69-1601-6498	1
2012-09-25 07:48:08	2012-09-25 17:48:08	VR2W-105218	A69-1601-6498	1
2012-09-25 08:08:52	2012-09-25 18:08:52	VR2W-105217	A69-1601-6498	1
2012-09-25 08:09:05	2012-09-25 18:09:05	VR2W-105218	A69-1601-6498	1
2012-09-25 08:13:03	2012-09-25 18:13:03	VR2W-105217	A69-1601-6498	1
2012-09-25 08:16:31	2012-09-25 18:16:31	VR2W-105217	A69-1601-6498	1
2012-09-25 08:55:55	2012-09-25 18:55:55	VR2W-105218	A69-1601-6498	0
2012-09-25 09:08:37	2012-09-25 19:08:37	VR2W-105218	A69-1601-6498	0
2012-09-25 09:12:13	2012-09-25 19:12:13	VR2W-105218	A69-1601-6498	0
2012-09-25 09:41:08	2012-09-25 19:41:08	VR2W-105218	A69-1601-6498	0
2012-09-25 09:48:51	2012-09-25 19:48:51	VR2W-105218	A69-1601-6498	0
2012-09-25 10:09:05	2012-09-25 20:09:05	VR2W-105218	A69-1601-6498	0
2012-09-25 10:20:01	2012-09-25 20:20:01	VR2W-105218	A69-1601-6498	0
2012-09-25 10:39:17	2012-09-25 20:39:17	VR2W-105217	A69-1601-6498	0
2012-09-25 10:47:18	2012-09-25 20:47:18	VR2W-105217	A69-1601-6498	0
2012-09-25 10:50:58	2012-09-25 20:50:58	VR2W-105217	A69-1601-6498	0
2012-09-25 10:58:23	2012-09-25 20:58:23	VR2W-105217	A69-1601-6498	0
2012-09-25 11:01:47	2012-09-25 21:01:47	VR2W-105217	A69-1601-6498	0
2012-09-25 11:39:23	2012-09-25 21:39:23	VR2W-105217	A69-1601-6498	0
2012-09-25 11:51:55	2012-09-25 21:51:55	VR2W-105218	A69-1601-6498	0
2012-09-25 12:05:54	2012-09-25 22:05:54	VR2W-105218	A69-1601-6498	0
2012-09-25 12:27:55	2012-09-25 22:27:55	VR2W-105218	A69-1601-6498	0
2012-09-25 12:35:04	2012-09-25 22:35:04	VR2W-105218	A69-1601-6498	0
2012-09-25 12:46:07	2012-09-25 22:46:07	VR2W-105218	A69-1601-6498	0
2012-09-25 12:54:27	2012-09-25 22:54:27	VR2W-105218	A69-1601-6498	0
2012-09-25 13:01:49	2012-09-25 23:01:49	VR2W-105218	A69-1601-6498	0
2012-09-25 13:16:05	2012-09-25 23:16:05	VR2W-105218	A69-1601-6498	0
2012-09-25 13:20:47	2012-09-25 23:20:47	VR2W-105218	A69-1601-6498	0
2012-09-25 13:25:16	2012-09-25 23:25:16	VR2W-105218	A69-1601-6498	0
2012-09-25 13:32:41	2012-09-25 23:32:41	VR2W-105218	A69-1601-6498	0
2012-09-25 13:43:38	2012-09-25 23:43:38	VR2W-105218	A69-1601-6498	0
2012-09-25 13:48:18	2012-09-25 23:48:18	VR2W-105218	A69-1601-6498	0
2012-09-25 13:52:45	2012-09-25 23:52:45	VR2W-105218	A69-1601-6498	0
2012-09-25 14:38:22	2012-09-26 00:38:22	VR2W-105218	A69-1601-6498	0
2012-09-25 14:45:40	2012-09-26 00:45:40	VR2W-105218	A69-1601-6498	0
2012-09-25 15:07:14	2012-09-26 01:07:14	VR2W-105218	A69-1601-6498	0
2012-09-25 15:11:02	2012-09-26 01:11:02	VR2W-105218	A69-1601-6498	0
2012-09-25 15:19:18	2012-09-26 01:19:18	VR2W-105218	A69-1601-6498	0
2012-09-25 15:23:50	2012-09-26 01:23:50	VR2W-105218	A69-1601-6498	0
2012-09-25 15:28:00	2012-09-26 01:28:00	VR2W-105218	A69-1601-6498	0
2012-09-25 15:31:27	2012-09-26 01:31:27	VR2W-105218	A69-1601-6498	0
2012-09-25 15:35:08	2012-09-26 01:35:08	VR2W-105218	A69-1601-6498	0
2012-09-25 15:39:16	2012-09-26 01:39:16	VR2W-105218	A69-1601-6498	0
2012-09-25 15:42:39	2012-09-26 01:42:39	VR2W-105218	A69-1601-6498	0
2012-09-25 15:58:42	2012-09-26 01:58:42	VR2W-105218	A69-1601-6498	0
2012-09-25 16:02:04	2012-09-26 02:02:04	VR2W-105218	A69-1601-6498	0
2012-09-25 16:05:34	2012-09-26 02:05:34	VR2W-105218	A69-1601-6498	0
2012-09-25 16:45:31	2012-09-26 02:45:31	VR2W-105218	A69-1601-6498	0
2012-09-25 16:55:06	2012-09-26 02:55:06	VR2W-105218	A69-1601-6498	0
2012-09-25 17:04:06	2012-09-26 03:04:06	VR2W-105218	A69-1601-6498	0
2012-09-25 17:07:57	2012-09-26 03:07:57	VR2W-105218	A69-1601-6498	0
2012-09-25 17:26:11	2012-09-26 03:26:11	VR2W-105218	A69-1601-6498	0
2012-09-25 17:32:41	2012-09-26 03:32:41	VR2W-105218	A69-1601-6498	0
[truncated: 9,696 more rows]
