# Supplementary material for: Simulated Macro-Algal Outbreak Triggers a Large-Scale Response on Coral Reefs
Source: PLoS One. 2015 Jul 14;10(7):e0132895. doi: 10.1371/journal.pone.0132895 (PMC4501832; doi:10.1371/journal.pone.0132895)
Supplement: S1 Dataset — Data has been separated into three sub-folders; video data, visual transect data and individual fishes’ acoustic detection data. (ZIP) [file pone.0132895.s001.zip › Raw Data/Spatial/Siganid/Processed /6500MSV.xlsx]

## Sheet: 6500MSV.csv
ï»¿Date and Time (UTC)	Local time	Receiver	Transmitter	Day/night code
	10			06:30:00
	2011-04-21			18:30:00
2012-09-11 23:36:16	2012-09-12 09:36:16	VR2W-112612	A69-1601-6500	1
2012-09-11 23:42:15	2012-09-12 09:42:15	VR2W-112610	A69-1601-6500	1
2012-09-11 23:57:27	2012-09-12 09:57:27	VR2W-112611	A69-1601-6500	1
2012-09-12 00:02:50	2012-09-12 10:02:50	VR2W-112613	A69-1601-6500	1
2012-09-12 00:07:34	2012-09-12 10:07:34	VR2W-112613	A69-1601-6500	1
2012-09-12 00:23:55	2012-09-12 10:23:55	VR2W-112613	A69-1601-6500	1
2012-09-12 00:28:15	2012-09-12 10:28:15	VR2W-112612	A69-1601-6500	1
2012-09-12 00:51:55	2012-09-12 10:51:55	VR2W-112612	A69-1601-6500	1
2012-09-12 00:55:41	2012-09-12 10:55:41	VR2W-112612	A69-1601-6500	1
2012-09-12 00:56:10	2012-09-12 10:56:10	VR2W-112613	A69-1601-6500	1
2012-09-12 01:00:00	2012-09-12 11:00:00	VR2W-112612	A69-1601-6500	1
2012-09-12 01:23:44	2012-09-12 11:23:44	VR2W-112613	A69-1601-6500	1
2012-09-12 01:28:00	2012-09-12 11:28:00	VR2W-112613	A69-1601-6500	1
2012-09-12 01:31:39	2012-09-12 11:31:39	VR2W-112613	A69-1601-6500	1
2012-09-12 01:40:35	2012-09-12 11:40:35	VR2W-112613	A69-1601-6500	1
2012-09-12 01:45:27	2012-09-12 11:45:27	VR2W-112613	A69-1601-6500	1
2012-09-12 01:55:02	2012-09-12 11:55:02	VR2W-112613	A69-1601-6500	1
2012-09-12 01:59:38	2012-09-12 11:59:38	VR2W-112613	A69-1601-6500	1
2012-09-12 02:03:56	2012-09-12 12:03:56	VR2W-112613	A69-1601-6500	1
2012-09-12 02:07:37	2012-09-12 12:07:37	VR2W-112613	A69-1601-6500	1
2012-09-12 02:11:46	2012-09-12 12:11:46	VR2W-112613	A69-1601-6500	1
2012-09-12 02:15:11	2012-09-12 12:15:11	VR2W-112613	A69-1601-6500	1
2012-09-12 02:18:47	2012-09-12 12:18:47	VR2W-112613	A69-1601-6500	1
2012-09-12 02:22:44	2012-09-12 12:22:44	VR2W-112613	A69-1601-6500	1
2012-09-12 02:27:23	2012-09-12 12:27:23	VR2W-112613	A69-1601-6500	1
2012-09-12 02:35:44	2012-09-12 12:35:44	VR2W-112613	A69-1601-6500	1
2012-09-12 02:40:22	2012-09-12 12:40:22	VR2W-112613	A69-1601-6500	1
2012-09-12 02:44:44	2012-09-12 12:44:44	VR2W-112613	A69-1601-6500	1
2012-09-12 02:48:33	2012-09-12 12:48:33	VR2W-112613	A69-1601-6500	1
2012-09-12 02:52:58	2012-09-12 12:52:58	VR2W-112613	A69-1601-6500	1
2012-09-12 02:56:53	2012-09-12 12:56:53	VR2W-112613	A69-1601-6500	1
2012-09-12 03:01:29	2012-09-12 13:01:29	VR2W-112613	A69-1601-6500	1
2012-09-12 03:05:48	2012-09-12 13:05:48	VR2W-112613	A69-1601-6500	1
2012-09-12 03:13:43	2012-09-12 13:13:43	VR2W-112613	A69-1601-6500	1
2012-09-12 03:16:43	2012-09-12 13:16:43	VR2W-112612	A69-1601-6500	1
2012-09-12 03:17:14	2012-09-12 13:17:14	VR2W-112613	A69-1601-6500	1
2012-09-12 03:20:26	2012-09-12 13:20:26	VR2W-112612	A69-1601-6500	1
2012-09-12 03:21:00	2012-09-12 13:21:00	VR2W-112613	A69-1601-6500	1
2012-09-12 03:24:36	2012-09-12 13:24:36	VR2W-112612	A69-1601-6500	1
2012-09-12 03:24:44	2012-09-12 13:24:44	VR2W-112611	A69-1601-6500	1
2012-09-12 03:25:18	2012-09-12 13:25:18	VR2W-112613	A69-1601-6500	1
2012-09-12 03:36:38	2012-09-12 13:36:38	VR2W-112613	A69-1601-6500	1
2012-09-12 03:40:19	2012-09-12 13:40:19	VR2W-112613	A69-1601-6500	1
2012-09-12 03:44:26	2012-09-12 13:44:26	VR2W-112613	A69-1601-6500	1
2012-09-12 03:47:46	2012-09-12 13:47:46	VR2W-112613	A69-1601-6500	1
2012-09-12 03:50:14	2012-09-12 13:50:14	VR2W-112612	A69-1601-6500	1
2012-09-12 03:51:11	2012-09-12 13:51:11	VR2W-112613	A69-1601-6500	1
2012-09-12 03:54:49	2012-09-12 13:54:49	VR2W-112613	A69-1601-6500	1
2012-09-12 04:03:36	2012-09-12 14:03:36	VR2W-112613	A69-1601-6500	1
2012-09-12 04:08:16	2012-09-12 14:08:16	VR2W-112613	A69-1601-6500	1
2012-09-12 04:12:42	2012-09-12 14:12:42	VR2W-112613	A69-1601-6500	1
2012-09-12 04:16:39	2012-09-12 14:16:39	VR2W-112613	A69-1601-6500	1
2012-09-12 04:29:50	2012-09-12 14:29:50	VR2W-112613	A69-1601-6500	1
2012-09-12 04:30:49	2012-09-12 14:30:49	VR2W-112612	A69-1601-6500	1
2012-09-12 04:34:40	2012-09-12 14:34:40	VR2W-112613	A69-1601-6500	1
2012-09-12 04:39:25	2012-09-12 14:39:25	VR2W-112613	A69-1601-6500	1
2012-09-12 04:48:18	2012-09-12 14:48:18	VR2W-112613	A69-1601-6500	1
2012-09-12 04:52:00	2012-09-12 14:52:00	VR2W-112613	A69-1601-6500	1
2012-09-12 04:56:09	2012-09-12 14:56:09	VR2W-112613	A69-1601-6500	1
2012-09-12 05:03:09	2012-09-12 15:03:09	VR2W-112613	A69-1601-6500	1
2012-09-12 05:07:04	2012-09-12 15:07:04	VR2W-112613	A69-1601-6500	1
2012-09-12 05:11:42	2012-09-12 15:11:42	VR2W-112613	A69-1601-6500	1
2012-09-12 05:16:02	2012-09-12 15:16:02	VR2W-112613	A69-1601-6500	1
2012-09-12 05:27:45	2012-09-12 15:27:45	VR2W-112613	A69-1601-6500	1
2012-09-12 05:30:03	2012-09-12 15:30:03	VR2W-112612	A69-1601-6500	1
2012-09-12 05:31:52	2012-09-12 15:31:52	VR2W-112613	A69-1601-6500	1
2012-09-12 05:35:12	2012-09-12 15:35:12	VR2W-112613	A69-1601-6500	1
2012-09-12 05:38:38	2012-09-12 15:38:38	VR2W-112613	A69-1601-6500	1
2012-09-12 05:42:16	2012-09-12 15:42:16	VR2W-112613	A69-1601-6500	1
2012-09-12 05:46:17	2012-09-12 15:46:17	VR2W-112613	A69-1601-6500	1
2012-09-12 05:55:46	2012-09-12 15:55:46	VR2W-112612	A69-1601-6500	1
2012-09-12 06:00:16	2012-09-12 16:00:16	VR2W-112613	A69-1601-6500	1
2012-09-12 06:07:39	2012-09-12 16:07:39	VR2W-112613	A69-1601-6500	1
2012-09-12 06:10:59	2012-09-12 16:10:59	VR2W-112613	A69-1601-6500	1
2012-09-12 06:14:24	2012-09-12 16:14:24	VR2W-112613	A69-1601-6500	1
2012-09-12 06:18:00	2012-09-12 16:18:00	VR2W-112613	A69-1601-6500	1
2012-09-12 06:21:59	2012-09-12 16:21:59	VR2W-112613	A69-1601-6500	1
2012-09-12 06:31:13	2012-09-12 16:31:13	VR2W-112613	A69-1601-6500	1
2012-09-12 06:35:22	2012-09-12 16:35:22	VR2W-112613	A69-1601-6500	1
2012-09-12 06:42:19	2012-09-12 16:42:19	VR2W-112613	A69-1601-6500	1
2012-09-12 06:46:12	2012-09-12 16:46:12	VR2W-112613	A69-1601-6500	1
2012-09-12 06:53:12	2012-09-12 16:53:12	VR2W-112612	A69-1601-6500	1
2012-09-12 06:54:52	2012-09-12 16:54:52	VR2W-112613	A69-1601-6500	1
2012-09-12 06:57:03	2012-09-12 16:57:03	VR2W-112612	A69-1601-6500	1
2012-09-12 06:58:15	2012-09-12 16:58:15	VR2W-112613	A69-1601-6500	1
2012-09-12 07:01:29	2012-09-12 17:01:29	VR2W-112612	A69-1601-6500	1
2012-09-12 07:01:47	2012-09-12 17:01:47	VR2W-112613	A69-1601-6500	1
2012-09-12 07:05:29	2012-09-12 17:05:29	VR2W-112612	A69-1601-6500	1
2012-09-12 07:10:14	2012-09-12 17:10:14	VR2W-112612	A69-1601-6500	1
2012-09-12 07:14:51	2012-09-12 17:14:51	VR2W-112612	A69-1601-6500	1
2012-09-12 07:19:09	2012-09-12 17:19:09	VR2W-112612	A69-1601-6500	1
2012-09-12 07:35:38	2012-09-12 17:35:38	VR2W-112613	A69-1601-6500	1
2012-09-12 07:42:49	2012-09-12 17:42:49	VR2W-112613	A69-1601-6500	1
2012-09-12 07:47:00	2012-09-12 17:47:00	VR2W-112613	A69-1601-6500	1
2012-09-12 08:13:02	2012-09-12 18:13:02	VR2W-112613	A69-1601-6500	1
2012-09-12 20:44:32	2012-09-13 06:44:32	VR2W-112612	A69-1601-6500	1
2012-09-12 21:00:34	2012-09-13 07:00:34	VR2W-112613	A69-1601-6500	1
2012-09-12 21:05:05	2012-09-13 07:05:05	VR2W-112613	A69-1601-6500	1
2012-09-12 21:12:35	2012-09-13 07:12:35	VR2W-112613	A69-1601-6500	1
2012-09-12 21:31:20	2012-09-13 07:31:20	VR2W-112613	A69-1601-6500	1
2012-09-12 21:35:43	2012-09-13 07:35:43	VR2W-112613	A69-1601-6500	1
2012-09-12 21:39:35	2012-09-13 07:39:35	VR2W-112613	A69-1601-6500	1
2012-09-12 21:44:04	2012-09-13 07:44:04	VR2W-112613	A69-1601-6500	1
2012-09-12 21:48:10	2012-09-13 07:48:10	VR2W-112613	A69-1601-6500	1
2012-09-12 21:51:27	2012-09-13 07:51:27	VR2W-112613	A69-1601-6500	1
2012-09-12 21:54:46	2012-09-13 07:54:46	VR2W-112613	A69-1601-6500	1
2012-09-12 22:06:15	2012-09-13 08:06:15	VR2W-112612	A69-1601-6500	1
2012-09-12 22:28:16	2012-09-13 08:28:16	VR2W-112613	A69-1601-6500	1
2012-09-12 22:36:28	2012-09-13 08:36:28	VR2W-112613	A69-1601-6500	1
2012-09-12 22:40:54	2012-09-13 08:40:54	VR2W-112613	A69-1601-6500	1
2012-09-12 22:44:52	2012-09-13 08:44:52	VR2W-112613	A69-1601-6500	1
2012-09-12 22:49:34	2012-09-13 08:49:34	VR2W-112613	A69-1601-6500	1
2012-09-12 22:54:05	2012-09-13 08:54:05	VR2W-112613	A69-1601-6500	1
2012-09-12 22:58:10	2012-09-13 08:58:10	VR2W-112613	A69-1601-6500	1
2012-09-12 23:01:28	2012-09-13 09:01:28	VR2W-112613	A69-1601-6500	1
2012-09-12 23:04:48	2012-09-13 09:04:48	VR2W-112613	A69-1601-6500	1
2012-09-12 23:08:16	2012-09-13 09:08:16	VR2W-112613	A69-1601-6500	1
2012-09-12 23:16:02	2012-09-13 09:16:02	VR2W-112613	A69-1601-6500	1
2012-09-12 23:19:19	2012-09-13 09:19:19	VR2W-112613	A69-1601-6500	1
2012-09-12 23:26:08	2012-09-13 09:26:08	VR2W-112613	A69-1601-6500	1
2012-09-12 23:40:49	2012-09-13 09:40:49	VR2W-112613	A69-1601-6500	1
2012-09-12 23:44:35	2012-09-13 09:44:35	VR2W-112613	A69-1601-6500	1
2012-09-12 23:56:38	2012-09-13 09:56:38	VR2W-112613	A69-1601-6500	1
2012-09-12 23:59:57	2012-09-13 09:59:57	VR2W-112613	A69-1601-6500	1
2012-09-13 00:03:19	2012-09-13 10:03:19	VR2W-112613	A69-1601-6500	1
2012-09-13 00:10:35	2012-09-13 10:10:35	VR2W-112613	A69-1601-6500	1
2012-09-13 00:14:54	2012-09-13 10:14:54	VR2W-112613	A69-1601-6500	1
2012-09-13 00:18:36	2012-09-13 10:18:36	VR2W-112613	A69-1601-6500	1
2012-09-13 00:26:14	2012-09-13 10:26:14	VR2W-112613	A69-1601-6500	1
2012-09-13 00:39:42	2012-09-13 10:39:42	VR2W-112612	A69-1601-6500	1
2012-09-13 00:44:23	2012-09-13 10:44:23	VR2W-112612	A69-1601-6500	1
2012-09-13 00:53:00	2012-09-13 10:53:00	VR2W-112613	A69-1601-6500	1
2012-09-13 00:56:53	2012-09-13 10:56:53	VR2W-112611	A69-1601-6500	1
2012-09-13 01:06:20	2012-09-13 11:06:20	VR2W-112613	A69-1601-6500	1
2012-09-13 01:11:07	2012-09-13 11:11:07	VR2W-112613	A69-1601-6500	1
2012-09-13 01:15:47	2012-09-13 11:15:47	VR2W-112613	A69-1601-6500	1
2012-09-13 01:20:12	2012-09-13 11:20:12	VR2W-112613	A69-1601-6500	1
2012-09-13 01:24:09	2012-09-13 11:24:09	VR2W-112613	A69-1601-6500	1
2012-09-13 01:28:48	2012-09-13 11:28:48	VR2W-112613	A69-1601-6500	1
2012-09-13 01:33:13	2012-09-13 11:33:13	VR2W-112613	A69-1601-6500	1
2012-09-13 01:37:08	2012-09-13 11:37:08	VR2W-112613	A69-1601-6500	1
2012-09-13 01:41:44	2012-09-13 11:41:44	VR2W-112613	A69-1601-6500	1
2012-09-13 01:53:53	2012-09-13 11:53:53	VR2W-112613	A69-1601-6500	1
2012-09-13 01:57:18	2012-09-13 11:57:18	VR2W-112613	A69-1601-6500	1
2012-09-13 02:00:53	2012-09-13 12:00:53	VR2W-112613	A69-1601-6500	1
2012-09-13 02:04:50	2012-09-13 12:04:50	VR2W-112613	A69-1601-6500	1
2012-09-13 02:09:30	2012-09-13 12:09:30	VR2W-112613	A69-1601-6500	1
2012-09-13 02:13:55	2012-09-13 12:13:55	VR2W-112613	A69-1601-6500	1
2012-09-13 02:17:52	2012-09-13 12:17:52	VR2W-112613	A69-1601-6500	1
2012-09-13 02:22:31	2012-09-13 12:22:31	VR2W-112613	A69-1601-6500	1
2012-09-13 02:26:56	2012-09-13 12:26:56	VR2W-112613	A69-1601-6500	1
2012-09-13 02:30:51	2012-09-13 12:30:51	VR2W-112613	A69-1601-6500	1
2012-09-13 02:35:27	2012-09-13 12:35:27	VR2W-112613	A69-1601-6500	1
2012-09-13 02:39:05	2012-09-13 12:39:05	VR2W-112612	A69-1601-6500	1
2012-09-13 02:39:46	2012-09-13 12:39:46	VR2W-112613	A69-1601-6500	1
2012-09-13 02:43:30	2012-09-13 12:43:30	VR2W-112613	A69-1601-6500	1
2012-09-13 02:51:14	2012-09-13 12:51:14	VR2W-112613	A69-1601-6500	1
2012-09-13 02:55:03	2012-09-13 12:55:03	VR2W-112613	A69-1601-6500	1
2012-09-13 03:02:43	2012-09-13 13:02:43	VR2W-112611	A69-1601-6500	1
2012-09-13 03:03:18	2012-09-13 13:03:18	VR2W-112613	A69-1601-6500	1
2012-09-13 03:07:47	2012-09-13 13:07:47	VR2W-112613	A69-1601-6500	1
2012-09-13 03:11:53	2012-09-13 13:11:53	VR2W-112613	A69-1601-6500	1
2012-09-13 03:15:10	2012-09-13 13:15:10	VR2W-112613	A69-1601-6500	1
2012-09-13 03:18:30	2012-09-13 13:18:30	VR2W-112613	A69-1601-6500	1
2012-09-13 03:21:57	2012-09-13 13:21:57	VR2W-112613	A69-1601-6500	1
2012-09-13 03:25:35	2012-09-13 13:25:35	VR2W-112613	A69-1601-6500	1
2012-09-13 03:29:05	2012-09-13 13:29:05	VR2W-112611	A69-1601-6500	1
2012-09-13 03:29:39	2012-09-13 13:29:39	VR2W-112613	A69-1601-6500	1
2012-09-13 03:34:33	2012-09-13 13:34:33	VR2W-112613	A69-1601-6500	1
2012-09-13 03:39:27	2012-09-13 13:39:27	VR2W-112613	A69-1601-6500	1
2012-09-13 03:49:12	2012-09-13 13:49:12	VR2W-112613	A69-1601-6500	1
2012-09-13 03:54:47	2012-09-13 13:54:47	VR2W-112612	A69-1601-6500	1
2012-09-13 03:58:47	2012-09-13 13:58:47	VR2W-112613	A69-1601-6500	1
2012-09-13 04:03:24	2012-09-13 14:03:24	VR2W-112613	A69-1601-6500	1
2012-09-13 04:07:44	2012-09-13 14:07:44	VR2W-112613	A69-1601-6500	1
2012-09-13 04:11:31	2012-09-13 14:11:31	VR2W-112613	A69-1601-6500	1
2012-09-13 04:15:51	2012-09-13 14:15:51	VR2W-112613	A69-1601-6500	1
2012-09-13 04:19:36	2012-09-13 14:19:36	VR2W-112613	A69-1601-6500	1
2012-09-13 04:21:19	2012-09-13 14:21:19	VR2W-112614	A69-1601-6500	1
2012-09-13 04:23:52	2012-09-13 14:23:52	VR2W-112613	A69-1601-6500	1
2012-09-13 04:27:30	2012-09-13 14:27:30	VR2W-112613	A69-1601-6500	1
2012-09-13 04:31:31	2012-09-13 14:31:31	VR2W-112613	A69-1601-6500	1
2012-09-13 04:41:02	2012-09-13 14:41:02	VR2W-112613	A69-1601-6500	1
2012-09-13 04:45:34	2012-09-13 14:45:34	VR2W-112613	A69-1601-6500	1
2012-09-13 04:49:44	2012-09-13 14:49:44	VR2W-112613	A69-1601-6500	1
2012-09-13 04:53:09	2012-09-13 14:53:09	VR2W-112613	A69-1601-6500	1
2012-09-13 04:56:45	2012-09-13 14:56:45	VR2W-112613	A69-1601-6500	1
2012-09-13 05:05:26	2012-09-13 15:05:26	VR2W-112613	A69-1601-6500	1
2012-09-13 05:17:32	2012-09-13 15:17:32	VR2W-112613	A69-1601-6500	1
2012-09-13 05:21:08	2012-09-13 15:21:08	VR2W-112613	A69-1601-6500	1
2012-09-13 05:25:06	2012-09-13 15:25:06	VR2W-112613	A69-1601-6500	1
2012-09-13 05:29:47	2012-09-13 15:29:47	VR2W-112613	A69-1601-6500	1
2012-09-13 05:38:16	2012-09-13 15:38:16	VR2W-112613	A69-1601-6500	1
2012-09-13 05:43:05	2012-09-13 15:43:05	VR2W-112613	A69-1601-6500	1
2012-09-13 05:56:38	2012-09-13 15:56:38	VR2W-112613	A69-1601-6500	1
2012-09-13 05:59:38	2012-09-13 15:59:38	VR2W-112611	A69-1601-6500	1
2012-09-13 06:00:12	2012-09-13 16:00:12	VR2W-112613	A69-1601-6500	1
2012-09-13 06:04:08	2012-09-13 16:04:08	VR2W-112613	A69-1601-6500	1
2012-09-13 06:08:44	2012-09-13 16:08:44	VR2W-112613	A69-1601-6500	1
2012-09-13 06:13:02	2012-09-13 16:13:02	VR2W-112613	A69-1601-6500	1
2012-09-13 06:16:45	2012-09-13 16:16:45	VR2W-112613	A69-1601-6500	1
2012-09-13 06:20:55	2012-09-13 16:20:55	VR2W-112613	A69-1601-6500	1
2012-09-13 06:32:06	2012-09-13 16:32:06	VR2W-112613	A69-1601-6500	1
2012-09-13 06:35:21	2012-09-13 16:35:21	VR2W-112613	A69-1601-6500	1
2012-09-13 06:45:13	2012-09-13 16:45:13	VR2W-112613	A69-1601-6500	1
2012-09-13 06:46:08	2012-09-13 16:46:08	VR2W-112614	A69-1601-6500	1
2012-09-13 06:48:39	2012-09-13 16:48:39	VR2W-112613	A69-1601-6500	1
2012-09-13 06:52:18	2012-09-13 16:52:18	VR2W-112613	A69-1601-6500	1
2012-09-13 06:55:45	2012-09-13 16:55:45	VR2W-112614	A69-1601-6500	1
2012-09-13 06:56:20	2012-09-13 16:56:20	VR2W-112613	A69-1601-6500	1
2012-09-13 07:05:57	2012-09-13 17:05:57	VR2W-112613	A69-1601-6500	1
2012-09-13 07:23:40	2012-09-13 17:23:40	VR2W-112613	A69-1601-6500	1
2012-09-13 20:18:28	2012-09-14 06:18:28	VR2W-112613	A69-1601-6500	0
2012-09-13 20:35:02	2012-09-14 06:35:02	VR2W-112613	A69-1601-6500	1
2012-09-13 21:04:29	2012-09-14 07:04:29	VR2W-112613	A69-1601-6500	1
2012-09-13 21:08:03	2012-09-14 07:08:03	VR2W-112613	A69-1601-6500	1
2012-09-13 21:11:55	2012-09-14 07:11:55	VR2W-112613	A69-1601-6500	1
2012-09-13 21:16:26	2012-09-14 07:16:26	VR2W-112613	A69-1601-6500	1
2012-09-13 21:20:35	2012-09-14 07:20:35	VR2W-112613	A69-1601-6500	1
2012-09-13 21:23:58	2012-09-14 07:23:58	VR2W-112613	A69-1601-6500	1
2012-09-13 21:27:29	2012-09-14 07:27:29	VR2W-112613	A69-1601-6500	1
2012-09-13 21:31:18	2012-09-14 07:31:18	VR2W-112613	A69-1601-6500	1
2012-09-13 22:04:16	2012-09-14 08:04:16	VR2W-112613	A69-1601-6500	1
2012-09-13 22:18:23	2012-09-14 08:18:23	VR2W-112613	A69-1601-6500	1
2012-09-13 22:22:38	2012-09-14 08:22:38	VR2W-112613	A69-1601-6500	1
2012-09-13 22:34:50	2012-09-14 08:34:50	VR2W-112613	A69-1601-6500	1
2012-09-13 22:47:49	2012-09-14 08:47:49	VR2W-112613	A69-1601-6500	1
2012-09-13 22:52:10	2012-09-14 08:52:10	VR2W-112613	A69-1601-6500	1
2012-09-13 22:55:59	2012-09-14 08:55:59	VR2W-112613	A69-1601-6500	1
2012-09-13 23:00:23	2012-09-14 09:00:23	VR2W-112613	A69-1601-6500	1
2012-09-13 23:04:18	2012-09-14 09:04:18	VR2W-112613	A69-1601-6500	1
2012-09-13 23:13:09	2012-09-14 09:13:09	VR2W-112613	A69-1601-6500	1
2012-09-13 23:16:47	2012-09-14 09:16:47	VR2W-112613	A69-1601-6500	1
2012-09-13 23:20:49	2012-09-14 09:20:49	VR2W-112613	A69-1601-6500	1
2012-09-13 23:25:39	2012-09-14 09:25:39	VR2W-112613	A69-1601-6500	1
2012-09-13 23:30:24	2012-09-14 09:30:24	VR2W-112613	A69-1601-6500	1
2012-09-14 00:04:02	2012-09-14 10:04:02	VR2W-112613	A69-1601-6500	1
2012-09-14 00:08:05	2012-09-14 10:08:05	VR2W-112613	A69-1601-6500	1
2012-09-14 00:12:57	2012-09-14 10:12:57	VR2W-112613	A69-1601-6500	1
2012-09-14 00:31:28	2012-09-14 10:31:28	VR2W-112613	A69-1601-6500	1
2012-09-14 00:47:09	2012-09-14 10:47:09	VR2W-112613	A69-1601-6500	1
2012-09-14 00:52:00	2012-09-14 10:52:00	VR2W-112613	A69-1601-6500	1
2012-09-14 00:56:46	2012-09-14 10:56:46	VR2W-112613	A69-1601-6500	1
2012-09-14 01:22:49	2012-09-14 11:22:49	VR2W-112613	A69-1601-6500	1
2012-09-14 01:53:54	2012-09-14 11:53:54	VR2W-112613	A69-1601-6500	1
2012-09-14 01:58:04	2012-09-14 11:58:04	VR2W-112611	A69-1601-6500	1
2012-09-14 01:58:39	2012-09-14 11:58:39	VR2W-112613	A69-1601-6500	1
2012-09-14 02:07:31	2012-09-14 12:07:31	VR2W-112613	A69-1601-6500	1
2012-09-14 02:15:18	2012-09-14 12:15:18	VR2W-112613	A69-1601-6500	1
2012-09-14 02:29:29	2012-09-14 12:29:29	VR2W-112613	A69-1601-6500	1
2012-09-14 02:39:36	2012-09-14 12:39:36	VR2W-112614	A69-1601-6500	1
2012-09-14 02:41:10	2012-09-14 12:41:10	VR2W-112611	A69-1601-6500	1
2012-09-14 02:41:45	2012-09-14 12:41:45	VR2W-112613	A69-1601-6500	1
2012-09-14 02:43:19	2012-09-14 12:43:19	VR2W-112614	A69-1601-6500	1
2012-09-14 02:45:31	2012-09-14 12:45:31	VR2W-112613	A69-1601-6500	1
2012-09-14 02:57:45	2012-09-14 12:57:45	VR2W-112613	A69-1601-6500	1
2012-09-14 03:24:22	2012-09-14 13:24:22	VR2W-112613	A69-1601-6500	1
2012-09-14 03:28:31	2012-09-14 13:28:31	VR2W-112613	A69-1601-6500	1
2012-09-14 03:35:27	2012-09-14 13:35:27	VR2W-112613	A69-1601-6500	1
2012-09-14 03:39:17	2012-09-14 13:39:17	VR2W-112613	A69-1601-6500	1
2012-09-14 03:43:44	2012-09-14 13:43:44	VR2W-112613	A69-1601-6500	1
2012-09-14 03:52:28	2012-09-14 13:52:28	VR2W-112613	A69-1601-6500	1
2012-09-14 03:57:04	2012-09-14 13:57:04	VR2W-112613	A69-1601-6500	1
2012-09-14 04:01:22	2012-09-14 14:01:22	VR2W-112613	A69-1601-6500	1
2012-09-14 04:05:04	2012-09-14 14:05:04	VR2W-112613	A69-1601-6500	1
2012-09-14 04:09:14	2012-09-14 14:09:14	VR2W-112613	A69-1601-6500	1
2012-09-14 04:10:09	2012-09-14 14:10:09	VR2W-112614	A69-1601-6500	1
2012-09-14 04:12:41	2012-09-14 14:12:41	VR2W-112613	A69-1601-6500	1
2012-09-14 04:16:20	2012-09-14 14:16:20	VR2W-112613	A69-1601-6500	1
2012-09-14 05:31:05	2012-09-14 15:31:05	VR2W-112614	A69-1601-6500	1
2012-09-14 05:41:20	2012-09-14 15:41:20	VR2W-112613	A69-1601-6500	1
2012-09-14 05:47:48	2012-09-14 15:47:48	VR2W-112614	A69-1601-6500	1
2012-09-14 05:58:03	2012-09-14 15:58:03	VR2W-112613	A69-1601-6500	1
2012-09-14 06:07:29	2012-09-14 16:07:29	VR2W-112612	A69-1601-6500	1
2012-09-14 06:07:33	2012-09-14 16:07:33	VR2W-112613	A69-1601-6500	1
2012-09-14 06:10:46	2012-09-14 16:10:46	VR2W-112612	A69-1601-6500	1
2012-09-14 06:12:03	2012-09-14 16:12:03	VR2W-112613	A69-1601-6500	1
2012-09-14 06:22:46	2012-09-14 16:22:46	VR2W-112613	A69-1601-6500	1
2012-09-14 06:26:13	2012-09-14 16:26:13	VR2W-112613	A69-1601-6500	1
2012-09-14 06:29:53	2012-09-14 16:29:53	VR2W-112613	A69-1601-6500	1
2012-09-14 06:31:47	2012-09-14 16:31:47	VR2W-112612	A69-1601-6500	1
2012-09-14 06:35:03	2012-09-14 16:35:03	VR2W-112612	A69-1601-6500	1
2012-09-14 06:40:27	2012-09-14 16:40:27	VR2W-112613	A69-1601-6500	1
2012-09-14 06:43:37	2012-09-14 16:43:37	VR2W-112614	A69-1601-6500	1
2012-09-14 06:47:01	2012-09-14 16:47:01	VR2W-112613	A69-1601-6500	1
2012-09-14 06:50:22	2012-09-14 16:50:22	VR2W-112613	A69-1601-6500	1
2012-09-14 06:53:52	2012-09-14 16:53:52	VR2W-112613	A69-1601-6500	1
2012-09-14 06:57:37	2012-09-14 16:57:37	VR2W-112613	A69-1601-6500	1
2012-09-14 07:01:52	2012-09-14 17:01:52	VR2W-112613	A69-1601-6500	1
2012-09-14 07:05:28	2012-09-14 17:05:28	VR2W-112613	A69-1601-6500	1
2012-09-14 07:18:40	2012-09-14 17:18:40	VR2W-112613	A69-1601-6500	1
2012-09-14 07:24:35	2012-09-14 17:24:35	VR2W-112612	A69-1601-6500	1
2012-09-14 07:26:08	2012-09-14 17:26:08	VR2W-112613	A69-1601-6500	1
2012-09-14 07:28:40	2012-09-14 17:28:40	VR2W-112612	A69-1601-6500	1
2012-09-14 07:29:35	2012-09-14 17:29:35	VR2W-112613	A69-1601-6500	1
2012-09-14 07:43:54	2012-09-14 17:43:54	VR2W-112613	A69-1601-6500	1
2012-09-14 07:54:34	2012-09-14 17:54:34	VR2W-112613	A69-1601-6500	1
2012-09-14 08:15:03	2012-09-14 18:15:03	VR2W-112613	A69-1601-6500	1
2012-09-14 20:47:18	2012-09-15 06:47:18	VR2W-112613	A69-1601-6500	1
2012-09-14 20:51:23	2012-09-15 06:51:23	VR2W-112613	A69-1601-6500	1
2012-09-14 21:14:00	2012-09-15 07:14:00	VR2W-112613	A69-1601-6500	1
2012-09-14 21:18:48	2012-09-15 07:18:48	VR2W-112613	A69-1601-6500	1
2012-09-14 21:23:32	2012-09-15 07:23:32	VR2W-112613	A69-1601-6500	1
2012-09-14 21:28:04	2012-09-15 07:28:04	VR2W-112613	A69-1601-6500	1
2012-09-14 21:32:16	2012-09-15 07:32:16	VR2W-112613	A69-1601-6500	1
2012-09-14 21:35:45	2012-09-15 07:35:45	VR2W-112613	A69-1601-6500	1
2012-09-14 21:39:30	2012-09-15 07:39:30	VR2W-112613	A69-1601-6500	1
2012-09-14 21:51:33	2012-09-15 07:51:33	VR2W-112612	A69-1601-6500	1
2012-09-14 22:14:30	2012-09-15 08:14:30	VR2W-112614	A69-1601-6500	1
2012-09-14 22:21:11	2012-09-15 08:21:11	VR2W-112613	A69-1601-6500	1
2012-09-14 22:24:46	2012-09-15 08:24:46	VR2W-112613	A69-1601-6500	1
2012-09-14 22:41:42	2012-09-15 08:41:42	VR2W-112613	A69-1601-6500	1
2012-09-14 22:46:18	2012-09-15 08:46:18	VR2W-112613	A69-1601-6500	1
2012-09-14 22:58:26	2012-09-15 08:58:26	VR2W-112613	A69-1601-6500	1
2012-09-14 23:09:15	2012-09-15 09:09:15	VR2W-112613	A69-1601-6500	1
2012-09-14 23:13:45	2012-09-15 09:13:45	VR2W-112613	A69-1601-6500	1
2012-09-14 23:17:51	2012-09-15 09:17:51	VR2W-112613	A69-1601-6500	1
2012-09-14 23:19:24	2012-09-15 09:19:24	VR2W-112612	A69-1601-6500	1
2012-09-14 23:21:10	2012-09-15 09:21:10	VR2W-112613	A69-1601-6500	1
2012-09-14 23:27:38	2012-09-15 09:27:38	VR2W-112612	A69-1601-6500	1
2012-09-14 23:40:27	2012-09-15 09:40:27	VR2W-112612	A69-1601-6500	1
2012-09-14 23:44:10	2012-09-15 09:44:10	VR2W-112612	A69-1601-6500	1
2012-09-15 00:08:33	2012-09-15 10:08:33	VR2W-112613	A69-1601-6500	1
2012-09-15 00:33:56	2012-09-15 10:33:56	VR2W-112613	A69-1601-6500	1
2012-09-15 00:38:32	2012-09-15 10:38:32	VR2W-112613	A69-1601-6500	1
2012-09-15 00:57:42	2012-09-15 10:57:42	VR2W-112613	A69-1601-6500	1
2012-09-15 01:06:21	2012-09-15 11:06:21	VR2W-112613	A69-1601-6500	1
2012-09-15 01:10:49	2012-09-15 11:10:49	VR2W-112613	A69-1601-6500	1
2012-09-15 01:14:52	2012-09-15 11:14:52	VR2W-112613	A69-1601-6500	1
2012-09-15 01:19:43	2012-09-15 11:19:43	VR2W-112613	A69-1601-6500	1
2012-09-15 01:29:13	2012-09-15 11:29:13	VR2W-112613	A69-1601-6500	1
2012-09-15 01:41:11	2012-09-15 11:41:11	VR2W-112613	A69-1601-6500	1
2012-09-15 02:11:00	2012-09-15 12:11:00	VR2W-112613	A69-1601-6500	1
2012-09-15 02:19:39	2012-09-15 12:19:39	VR2W-112613	A69-1601-6500	1
2012-09-15 02:24:07	2012-09-15 12:24:07	VR2W-112613	A69-1601-6500	1
2012-09-15 02:28:10	2012-09-15 12:28:10	VR2W-112613	A69-1601-6500	1
2012-09-15 02:37:50	2012-09-15 12:37:50	VR2W-112613	A69-1601-6500	1
2012-09-15 02:47:06	2012-09-15 12:47:06	VR2W-112613	A69-1601-6500	1
2012-09-15 02:51:18	2012-09-15 12:51:18	VR2W-112613	A69-1601-6500	1
2012-09-15 02:54:48	2012-09-15 12:54:48	VR2W-112613	A69-1601-6500	1
2012-09-15 03:02:49	2012-09-15 13:02:49	VR2W-112613	A69-1601-6500	1
2012-09-15 03:10:32	2012-09-15 13:10:32	VR2W-112613	A69-1601-6500	1
2012-09-15 03:34:23	2012-09-15 13:34:23	VR2W-112613	A69-1601-6500	1
2012-09-15 03:42:10	2012-09-15 13:42:10	VR2W-112613	A69-1601-6500	1
2012-09-15 03:46:03	2012-09-15 13:46:03	VR2W-112613	A69-1601-6500	1
2012-09-15 03:58:08	2012-09-15 13:58:08	VR2W-112613	A69-1601-6500	1
2012-09-15 04:05:38	2012-09-15 14:05:38	VR2W-112613	A69-1601-6500	1
2012-09-15 04:14:31	2012-09-15 14:14:31	VR2W-112613	A69-1601-6500	1
2012-09-15 04:18:13	2012-09-15 14:18:13	VR2W-112613	A69-1601-6500	1
2012-09-15 04:29:17	2012-09-15 14:29:17	VR2W-112613	A69-1601-6500	1
2012-09-15 04:37:36	2012-09-15 14:37:36	VR2W-112613	A69-1601-6500	1
2012-09-15 04:41:37	2012-09-15 14:41:37	VR2W-112613	A69-1601-6500	1
2012-09-15 04:55:37	2012-09-15 14:55:37	VR2W-112613	A69-1601-6500	1
2012-09-15 04:59:44	2012-09-15 14:59:44	VR2W-112613	A69-1601-6500	1
2012-09-15 05:03:05	2012-09-15 15:03:05	VR2W-112613	A69-1601-6500	1
2012-09-15 05:06:31	2012-09-15 15:06:31	VR2W-112613	A69-1601-6500	1
2012-09-15 05:10:10	2012-09-15 15:10:10	VR2W-112613	A69-1601-6500	1
2012-09-15 05:14:14	2012-09-15 15:14:14	VR2W-112613	A69-1601-6500	1
2012-09-15 05:19:08	2012-09-15 15:19:08	VR2W-112613	A69-1601-6500	1
2012-09-15 05:24:01	2012-09-15 15:24:01	VR2W-112613	A69-1601-6500	1
2012-09-15 05:28:54	2012-09-15 15:28:54	VR2W-112613	A69-1601-6500	1
2012-09-15 05:33:47	2012-09-15 15:33:47	VR2W-112613	A69-1601-6500	1
2012-09-15 05:43:23	2012-09-15 15:43:23	VR2W-112613	A69-1601-6500	1
2012-09-15 05:48:02	2012-09-15 15:48:02	VR2W-112613	A69-1601-6500	1
2012-09-15 05:52:25	2012-09-15 15:52:25	VR2W-112613	A69-1601-6500	1
2012-09-15 05:56:17	2012-09-15 15:56:17	VR2W-112613	A69-1601-6500	1
2012-09-15 06:00:46	2012-09-15 16:00:46	VR2W-112613	A69-1601-6500	1
2012-09-15 06:04:52	2012-09-15 16:04:52	VR2W-112613	A69-1601-6500	1
2012-09-15 06:08:09	2012-09-15 16:08:09	VR2W-112613	A69-1601-6500	1
2012-09-15 06:32:12	2012-09-15 16:32:12	VR2W-112613	A69-1601-6500	1
2012-09-15 06:36:50	2012-09-15 16:36:50	VR2W-112613	A69-1601-6500	1
2012-09-15 06:41:12	2012-09-15 16:41:12	VR2W-112613	A69-1601-6500	1
2012-09-15 07:17:25	2012-09-15 17:17:25	VR2W-112613	A69-1601-6500	1
2012-09-15 07:40:09	2012-09-15 17:40:09	VR2W-112613	A69-1601-6500	1
2012-09-15 20:45:04	2012-09-16 06:45:04	VR2W-112613	A69-1601-6500	1
2012-09-15 20:49:45	2012-09-16 06:49:45	VR2W-112612	A69-1601-6500	1
2012-09-15 21:12:46	2012-09-16 07:12:46	VR2W-112613	A69-1601-6500	1
2012-09-15 21:17:14	2012-09-16 07:17:14	VR2W-112613	A69-1601-6500	1
2012-09-15 21:21:14	2012-09-16 07:21:14	VR2W-112613	A69-1601-6500	1
2012-09-15 21:26:02	2012-09-16 07:26:02	VR2W-112613	A69-1601-6500	1
2012-09-15 21:42:43	2012-09-16 07:42:43	VR2W-112614	A69-1601-6500	1
2012-09-15 21:43:57	2012-09-16 07:43:57	VR2W-112613	A69-1601-6500	1
2012-09-15 21:48:36	2012-09-16 07:48:36	VR2W-112613	A69-1601-6500	1
2012-09-15 21:57:18	2012-09-16 07:57:18	VR2W-112612	A69-1601-6500	1
2012-09-15 22:18:46	2012-09-16 08:18:46	VR2W-112613	A69-1601-6500	1
2012-09-15 22:35:49	2012-09-16 08:35:49	VR2W-112613	A69-1601-6500	1
2012-09-15 22:52:38	2012-09-16 08:52:38	VR2W-112613	A69-1601-6500	1
2012-09-15 23:02:34	2012-09-16 09:02:34	VR2W-112613	A69-1601-6500	1
2012-09-15 23:09:47	2012-09-16 09:09:47	VR2W-112613	A69-1601-6500	1
2012-09-15 23:17:38	2012-09-16 09:17:38	VR2W-112613	A69-1601-6500	1
2012-09-15 23:34:29	2012-09-16 09:34:29	VR2W-112613	A69-1601-6500	1
2012-09-15 23:53:46	2012-09-16 09:53:46	VR2W-112613	A69-1601-6500	1
2012-09-15 23:58:03	2012-09-16 09:58:03	VR2W-112613	A69-1601-6500	1
2012-09-16 00:37:51	2012-09-16 10:37:51	VR2W-112613	A69-1601-6500	1
2012-09-16 00:51:09	2012-09-16 10:51:09	VR2W-112613	A69-1601-6500	1
2012-09-16 00:55:52	2012-09-16 10:55:52	VR2W-112613	A69-1601-6500	1
2012-09-16 01:00:26	2012-09-16 11:00:26	VR2W-112613	A69-1601-6500	1
2012-09-16 01:08:10	2012-09-16 11:08:10	VR2W-112613	A69-1601-6500	1
2012-09-16 01:11:59	2012-09-16 11:11:59	VR2W-112613	A69-1601-6500	1
2012-09-16 01:20:13	2012-09-16 11:20:13	VR2W-112613	A69-1601-6500	1
2012-09-16 01:24:43	2012-09-16 11:24:43	VR2W-112613	A69-1601-6500	1
2012-09-16 01:28:47	2012-09-16 11:28:47	VR2W-112613	A69-1601-6500	1
2012-09-16 01:38:36	2012-09-16 11:38:36	VR2W-112613	A69-1601-6500	1
2012-09-16 01:41:57	2012-09-16 11:41:57	VR2W-112613	A69-1601-6500	1
2012-09-16 01:45:24	2012-09-16 11:45:24	VR2W-112613	A69-1601-6500	1
2012-09-16 01:55:06	2012-09-16 11:55:06	VR2W-112612	A69-1601-6500	1
2012-09-16 01:56:35	2012-09-16 11:56:35	VR2W-112613	A69-1601-6500	1
2012-09-16 02:15:43	2012-09-16 12:15:43	VR2W-112613	A69-1601-6500	1
2012-09-16 02:25:07	2012-09-16 12:25:07	VR2W-112613	A69-1601-6500	1
2012-09-16 02:33:23	2012-09-16 12:33:23	VR2W-112613	A69-1601-6500	1
2012-09-16 02:45:18	2012-09-16 12:45:18	VR2W-112613	A69-1601-6500	1
2012-09-16 03:08:05	2012-09-16 13:08:05	VR2W-112613	A69-1601-6500	1
2012-09-16 03:11:29	2012-09-16 13:11:29	VR2W-112613	A69-1601-6500	1
2012-09-16 03:15:05	2012-09-16 13:15:05	VR2W-112613	A69-1601-6500	1
2012-09-16 03:40:36	2012-09-16 13:40:36	VR2W-112613	A69-1601-6500	1
2012-09-16 03:51:20	2012-09-16 13:51:20	VR2W-112613	A69-1601-6500	1
2012-09-16 03:55:44	2012-09-16 13:55:44	VR2W-112613	A69-1601-6500	1
2012-09-16 03:59:40	2012-09-16 13:59:40	VR2W-112613	A69-1601-6500	1
2012-09-16 04:12:21	2012-09-16 14:12:21	VR2W-112613	A69-1601-6500	1
2012-09-16 04:20:12	2012-09-16 14:20:12	VR2W-112613	A69-1601-6500	1
2012-09-16 04:24:10	2012-09-16 14:24:10	VR2W-112613	A69-1601-6500	1
2012-09-16 04:28:52	2012-09-16 14:28:52	VR2W-112613	A69-1601-6500	1
2012-09-16 04:33:23	2012-09-16 14:33:23	VR2W-112613	A69-1601-6500	1
2012-09-16 04:37:31	2012-09-16 14:37:31	VR2W-112613	A69-1601-6500	1
2012-09-16 04:40:53	2012-09-16 14:40:53	VR2W-112613	A69-1601-6500	1
2012-09-16 04:44:22	2012-09-16 14:44:22	VR2W-112613	A69-1601-6500	1
2012-09-16 04:52:18	2012-09-16 14:52:18	VR2W-112613	A69-1601-6500	1
2012-09-16 04:55:51	2012-09-16 14:55:51	VR2W-112613	A69-1601-6500	1
2012-09-16 04:59:43	2012-09-16 14:59:43	VR2W-112613	A69-1601-6500	1
2012-09-16 05:22:53	2012-09-16 15:22:53	VR2W-112613	A69-1601-6500	1
2012-09-16 05:50:31	2012-09-16 15:50:31	VR2W-112612	A69-1601-6500	1
2012-09-16 05:54:14	2012-09-16 15:54:14	VR2W-112612	A69-1601-6500	1
2012-09-16 06:14:35	2012-09-16 16:14:35	VR2W-112613	A69-1601-6500	1
2012-09-16 06:45:28	2012-09-16 16:45:28	VR2W-112613	A69-1601-6500	1
2012-09-16 07:02:08	2012-09-16 17:02:08	VR2W-112613	A69-1601-6500	1
2012-09-16 07:11:36	2012-09-16 17:11:36	VR2W-112613	A69-1601-6500	1
2012-09-16 07:24:45	2012-09-16 17:24:45	VR2W-112613	A69-1601-6500	1
2012-09-16 08:03:12	2012-09-16 18:03:12	VR2W-112613	A69-1601-6500	1
2012-09-16 20:48:06	2012-09-17 06:48:06	VR2W-112613	A69-1601-6500	1
2012-09-16 20:52:14	2012-09-17 06:52:14	VR2W-112613	A69-1601-6500	1
2012-09-16 21:13:14	2012-09-17 07:13:14	VR2W-112613	A69-1601-6500	1
2012-09-16 21:16:30	2012-09-17 07:16:30	VR2W-112613	A69-1601-6500	1
2012-09-16 21:19:47	2012-09-17 07:19:47	VR2W-112613	A69-1601-6500	1
2012-09-16 21:23:07	2012-09-17 07:23:07	VR2W-112613	A69-1601-6500	1
2012-09-16 21:26:33	2012-09-17 07:26:33	VR2W-112613	A69-1601-6500	1
2012-09-16 21:56:22	2012-09-17 07:56:22	VR2W-112613	A69-1601-6500	1
2012-09-16 22:00:29	2012-09-17 08:00:29	VR2W-112613	A69-1601-6500	1
2012-09-16 22:07:17	2012-09-17 08:07:17	VR2W-112613	A69-1601-6500	1
2012-09-16 22:21:43	2012-09-17 08:21:43	VR2W-112613	A69-1601-6500	1
2012-09-16 22:25:14	2012-09-17 08:25:14	VR2W-112613	A69-1601-6500	1
2012-09-16 22:41:16	2012-09-17 08:41:16	VR2W-112613	A69-1601-6500	1
2012-09-16 22:44:48	2012-09-17 08:44:48	VR2W-112613	A69-1601-6500	1
2012-09-16 22:57:09	2012-09-17 08:57:09	VR2W-112613	A69-1601-6500	1
2012-09-16 23:02:36	2012-09-17 09:02:36	VR2W-112612	A69-1601-6500	1
2012-09-16 23:26:35	2012-09-17 09:26:35	VR2W-112612	A69-1601-6500	1
2012-09-16 23:51:41	2012-09-17 09:51:41	VR2W-112613	A69-1601-6500	1
2012-09-16 23:55:39	2012-09-17 09:55:39	VR2W-112613	A69-1601-6500	1
2012-09-17 00:12:29	2012-09-17 10:12:29	VR2W-112613	A69-1601-6500	1
2012-09-17 00:48:26	2012-09-17 10:48:26	VR2W-112613	A69-1601-6500	1
2012-09-17 01:00:13	2012-09-17 11:00:13	VR2W-112613	A69-1601-6500	1
2012-09-17 01:15:44	2012-09-17 11:15:44	VR2W-112613	A69-1601-6500	1
2012-09-17 01:40:32	2012-09-17 11:40:32	VR2W-112613	A69-1601-6500	1
2012-09-17 02:37:31	2012-09-17 12:37:31	VR2W-112613	A69-1601-6500	1
2012-09-17 02:41:21	2012-09-17 12:41:21	VR2W-112613	A69-1601-6500	1
2012-09-17 02:45:48	2012-09-17 12:45:48	VR2W-112613	A69-1601-6500	1
2012-09-17 02:49:49	2012-09-17 12:49:49	VR2W-112613	A69-1601-6500	1
2012-09-17 02:54:37	2012-09-17 12:54:37	VR2W-112613	A69-1601-6500	1
2012-09-17 03:08:52	2012-09-17 13:08:52	VR2W-112612	A69-1601-6500	1
2012-09-17 03:37:01	2012-09-17 13:37:01	VR2W-112613	A69-1601-6500	1
2012-09-17 04:02:36	2012-09-17 14:02:36	VR2W-112612	A69-1601-6500	1
2012-09-17 04:11:22	2012-09-17 14:11:22	VR2W-112613	A69-1601-6500	1
2012-09-17 04:26:10	2012-09-17 14:26:10	VR2W-112614	A69-1601-6500	1
2012-09-17 04:48:01	2012-09-17 14:48:01	VR2W-112612	A69-1601-6500	1
2012-09-17 04:52:51	2012-09-17 14:52:51	VR2W-112613	A69-1601-6500	1
2012-09-17 04:56:47	2012-09-17 14:56:47	VR2W-112613	A69-1601-6500	1
2012-09-17 05:01:26	2012-09-17 15:01:26	VR2W-112613	A69-1601-6500	1
2012-09-17 05:05:50	2012-09-17 15:05:50	VR2W-112613	A69-1601-6500	1
2012-09-17 05:30:15	2012-09-17 15:30:15	VR2W-112613	A69-1601-6500	1
2012-09-17 05:32:33	2012-09-17 15:32:33	VR2W-112614	A69-1601-6500	1
2012-09-17 06:03:46	2012-09-17 16:03:46	VR2W-112613	A69-1601-6500	1
2012-09-17 06:08:40	2012-09-17 16:08:40	VR2W-112613	A69-1601-6500	1
2012-09-17 07:15:23	2012-09-17 17:15:23	VR2W-112612	A69-1601-6500	1
2012-09-17 07:20:40	2012-09-17 17:20:40	VR2W-112613	A69-1601-6500	1
2012-09-17 07:39:33	2012-09-17 17:39:33	VR2W-112613	A69-1601-6500	1
2012-09-17 08:13:37	2012-09-17 18:13:37	VR2W-112613	A69-1601-6500	1
2012-09-17 21:00:08	2012-09-18 07:00:08	VR2W-112613	A69-1601-6500	1
2012-09-17 21:31:36	2012-09-18 07:31:36	VR2W-112613	A69-1601-6500	1
2012-09-17 21:35:14	2012-09-18 07:35:14	VR2W-112613	A69-1601-6500	1
2012-09-17 21:49:39	2012-09-18 07:49:39	VR2W-112612	A69-1601-6500	1
2012-09-17 21:54:04	2012-09-18 07:54:04	VR2W-112612	A69-1601-6500	1
2012-09-17 22:19:48	2012-09-18 08:19:48	VR2W-112613	A69-1601-6500	1
2012-09-17 22:32:20	2012-09-18 08:32:20	VR2W-112613	A69-1601-6500	1
2012-09-17 22:37:49	2012-09-18 08:37:49	VR2W-112612	A69-1601-6500	1
2012-09-17 23:35:06	2012-09-18 09:35:06	VR2W-112612	A69-1601-6500	1
2012-09-17 23:39:11	2012-09-18 09:39:11	VR2W-112612	A69-1601-6500	1
2012-09-18 00:13:26	2012-09-18 10:13:26	VR2W-112613	A69-1601-6500	1
2012-09-18 00:21:47	2012-09-18 10:21:47	VR2W-112613	A69-1601-6500	1
2012-09-18 01:00:12	2012-09-18 11:00:12	VR2W-112612	A69-1601-6500	1
2012-09-18 01:20:40	2012-09-18 11:20:40	VR2W-112612	A69-1601-6500	1
2012-09-18 01:58:53	2012-09-18 11:58:53	VR2W-112613	A69-1601-6500	1
2012-09-18 02:24:44	2012-09-18 12:24:44	VR2W-112613	A69-1601-6500	1
2012-09-18 02:36:44	2012-09-18 12:36:44	VR2W-112613	A69-1601-6500	1
2012-09-18 03:03:15	2012-09-18 13:03:15	VR2W-112613	A69-1601-6500	1
2012-09-18 03:08:09	2012-09-18 13:08:09	VR2W-112613	A69-1601-6500	1
2012-09-18 03:13:02	2012-09-18 13:13:02	VR2W-112613	A69-1601-6500	1
2012-09-18 03:17:55	2012-09-18 13:17:55	VR2W-112613	A69-1601-6500	1
2012-09-18 03:18:49	2012-09-18 13:18:49	VR2W-112612	A69-1601-6500	1
2012-09-18 03:28:16	2012-09-18 13:28:16	VR2W-112612	A69-1601-6500	1
2012-09-18 03:50:09	2012-09-18 13:50:09	VR2W-112613	A69-1601-6500	1
2012-09-18 04:12:38	2012-09-18 14:12:38	VR2W-112613	A69-1601-6500	1
2012-09-18 04:18:07	2012-09-18 14:18:07	VR2W-112612	A69-1601-6500	1
2012-09-18 04:23:25	2012-09-18 14:23:25	VR2W-112613	A69-1601-6500	1
2012-09-18 04:38:46	2012-09-18 14:38:46	VR2W-112613	A69-1601-6500	1
2012-09-18 04:50:55	2012-09-18 14:50:55	VR2W-112612	A69-1601-6500	1
2012-09-18 05:03:05	2012-09-18 15:03:05	VR2W-112614	A69-1601-6500	1
2012-09-18 05:13:30	2012-09-18 15:13:30	VR2W-112613	A69-1601-6500	1
2012-09-18 05:22:56	2012-09-18 15:22:56	VR2W-112613	A69-1601-6500	1
2012-09-18 05:27:22	2012-09-18 15:27:22	VR2W-112613	A69-1601-6500	1
2012-09-18 05:31:18	2012-09-18 15:31:18	VR2W-112613	A69-1601-6500	1
2012-09-18 05:48:55	2012-09-18 15:48:55	VR2W-112613	A69-1601-6500	1
2012-09-18 05:53:16	2012-09-18 15:53:16	VR2W-112613	A69-1601-6500	1
2012-09-18 06:26:12	2012-09-18 16:26:12	VR2W-112613	A69-1601-6500	1
2012-09-18 06:32:41	2012-09-18 16:32:41	VR2W-112612	A69-1601-6500	1
2012-09-18 06:37:27	2012-09-18 16:37:27	VR2W-112613	A69-1601-6500	1
2012-09-18 06:55:53	2012-09-18 16:55:53	VR2W-112613	A69-1601-6500	1
2012-09-18 07:04:36	2012-09-18 17:04:36	VR2W-112613	A69-1601-6500	1
2012-09-18 07:23:07	2012-09-18 17:23:07	VR2W-112612	A69-1601-6500	1
2012-09-18 07:31:56	2012-09-18 17:31:56	VR2W-112613	A69-1601-6500	1
2012-09-18 07:32:40	2012-09-18 17:32:40	VR2W-112612	A69-1601-6500	1
2012-09-18 07:41:28	2012-09-18 17:41:28	VR2W-112612	A69-1601-6500	1
2012-09-18 07:45:01	2012-09-18 17:45:01	VR2W-112612	A69-1601-6500	1
2012-09-18 07:48:53	2012-09-18 17:48:53	VR2W-112612	A69-1601-6500	1
2012-09-18 07:57:30	2012-09-18 17:57:30	VR2W-112612	A69-1601-6500	1
2012-09-18 08:29:32	2012-09-18 18:29:32	VR2W-112613	A69-1601-6500	1
2012-09-18 18:06:34	2012-09-19 04:06:34	VR2W-112613	A69-1601-6500	0
2012-09-18 20:15:04	2012-09-19 06:15:04	VR2W-112613	A69-1601-6500	0
2012-09-18 20:31:52	2012-09-19 06:31:52	VR2W-112612	A69-1601-6500	1
2012-09-18 20:36:03	2012-09-19 06:36:03	VR2W-112612	A69-1601-6500	1
2012-09-18 20:40:42	2012-09-19 06:40:42	VR2W-112613	A69-1601-6500	1
2012-09-18 21:29:55	2012-09-19 07:29:55	VR2W-112612	A69-1601-6500	1
2012-09-18 22:00:29	2012-09-19 08:00:29	VR2W-112613	A69-1601-6500	1
2012-09-18 22:03:05	2012-09-19 08:03:05	VR2W-112612	A69-1601-6500	1
2012-09-18 22:07:21	2012-09-19 08:07:21	VR2W-112612	A69-1601-6500	1
2012-09-18 22:33:12	2012-09-19 08:33:12	VR2W-112613	A69-1601-6500	1
2012-09-18 22:49:52	2012-09-19 08:49:52	VR2W-112613	A69-1601-6500	1
2012-09-18 22:50:27	2012-09-19 08:50:27	VR2W-112612	A69-1601-6500	1
2012-09-18 23:23:09	2012-09-19 09:23:09	VR2W-112613	A69-1601-6500	1
2012-09-18 23:31:27	2012-09-19 09:31:27	VR2W-112613	A69-1601-6500	1
2012-09-19 00:08:51	2012-09-19 10:08:51	VR2W-112612	A69-1601-6500	1
2012-09-19 00:17:58	2012-09-19 10:17:58	VR2W-112612	A69-1601-6500	1
2012-09-19 00:44:14	2012-09-19 10:44:14	VR2W-112613	A69-1601-6500	1
2012-09-19 00:51:26	2012-09-19 10:51:26	VR2W-112613	A69-1601-6500	1
2012-09-19 01:10:49	2012-09-19 11:10:49	VR2W-112612	A69-1601-6500	1
2012-09-19 01:42:16	2012-09-19 11:42:16	VR2W-112613	A69-1601-6500	1
2012-09-19 01:51:06	2012-09-19 11:51:06	VR2W-112613	A69-1601-6500	1
2012-09-19 02:29:17	2012-09-19 12:29:17	VR2W-112613	A69-1601-6500	1
2012-09-19 03:31:28	2012-09-19 13:31:28	VR2W-112613	A69-1601-6500	1
2012-09-19 03:54:17	2012-09-19 13:54:17	VR2W-112613	A69-1601-6500	1
2012-09-19 04:16:34	2012-09-19 14:16:34	VR2W-112613	A69-1601-6500	1
2012-09-19 04:27:24	2012-09-19 14:27:24	VR2W-112613	A69-1601-6500	1
2012-09-19 04:50:28	2012-09-19 14:50:28	VR2W-112613	A69-1601-6500	1
2012-09-19 04:54:23	2012-09-19 14:54:23	VR2W-112613	A69-1601-6500	1
2012-09-19 05:13:37	2012-09-19 15:13:37	VR2W-112614	A69-1601-6500	1
2012-09-19 05:25:17	2012-09-19 15:25:17	VR2W-112612	A69-1601-6500	1
2012-09-19 05:51:36	2012-09-19 15:51:36	VR2W-112613	A69-1601-6500	1
2012-09-19 06:05:55	2012-09-19 16:05:55	VR2W-112613	A69-1601-6500	1
2012-09-19 06:10:24	2012-09-19 16:10:24	VR2W-112613	A69-1601-6500	1
2012-09-19 06:19:20	2012-09-19 16:19:20	VR2W-112613	A69-1601-6500	1
2012-09-19 06:24:11	2012-09-19 16:24:11	VR2W-112613	A69-1601-6500	1
2012-09-19 06:29:00	2012-09-19 16:29:00	VR2W-112613	A69-1601-6500	1
2012-09-19 07:03:20	2012-09-19 17:03:20	VR2W-112613	A69-1601-6500	1
2012-09-19 07:13:00	2012-09-19 17:13:00	VR2W-112613	A69-1601-6500	1
2012-09-19 07:42:40	2012-09-19 17:42:40	VR2W-112612	A69-1601-6500	1
2012-09-19 07:44:19	2012-09-19 17:44:19	VR2W-112613	A69-1601-6500	1
2012-09-19 07:47:48	2012-09-19 17:47:48	VR2W-112613	A69-1601-6500	1
2012-09-19 08:15:36	2012-09-19 18:15:36	VR2W-112613	A69-1601-6500	1
2012-09-19 20:38:25	2012-09-20 06:38:25	VR2W-112613	A69-1601-6500	1
2012-09-19 20:57:55	2012-09-20 06:57:55	VR2W-112613	A69-1601-6500	1
2012-09-19 21:02:27	2012-09-20 07:02:27	VR2W-112613	A69-1601-6500	1
2012-09-19 21:06:37	2012-09-20 07:06:37	VR2W-112613	A69-1601-6500	1
2012-09-19 21:39:39	2012-09-20 07:39:39	VR2W-112613	A69-1601-6500	1
2012-09-19 22:13:57	2012-09-20 08:13:57	VR2W-112613	A69-1601-6500	1
2012-09-19 22:22:50	2012-09-20 08:22:50	VR2W-112613	A69-1601-6500	1
2012-09-19 22:36:41	2012-09-20 08:36:41	VR2W-112613	A69-1601-6500	1
2012-09-19 22:52:32	2012-09-20 08:52:32	VR2W-112612	A69-1601-6500	1
2012-09-19 22:53:21	2012-09-20 08:53:21	VR2W-112613	A69-1601-6500	1
2012-09-19 22:57:40	2012-09-20 08:57:40	VR2W-112613	A69-1601-6500	1
2012-09-19 23:44:56	2012-09-20 09:44:56	VR2W-112613	A69-1601-6500	1
2012-09-20 00:06:48	2012-09-20 10:06:48	VR2W-112613	A69-1601-6500	1
2012-09-20 00:22:47	2012-09-20 10:22:47	VR2W-112613	A69-1601-6500	1
2012-09-20 00:48:38	2012-09-20 10:48:38	VR2W-112613	A69-1601-6500	1
2012-09-20 01:21:50	2012-09-20 11:21:50	VR2W-112613	A69-1601-6500	1
2012-09-20 01:50:09	2012-09-20 11:50:09	VR2W-112613	A69-1601-6500	1
2012-09-20 01:53:47	2012-09-20 11:53:47	VR2W-112613	A69-1601-6500	1
2012-09-20 02:23:23	2012-09-20 12:23:23	VR2W-112613	A69-1601-6500	1
2012-09-20 02:31:25	2012-09-20 12:31:25	VR2W-112613	A69-1601-6500	1
2012-09-20 03:01:22	2012-09-20 13:01:22	VR2W-112613	A69-1601-6500	1
2012-09-20 04:06:23	2012-09-20 14:06:23	VR2W-112612	A69-1601-6500	1
2012-09-20 04:10:54	2012-09-20 14:10:54	VR2W-112613	A69-1601-6500	1
2012-09-20 04:31:38	2012-09-20 14:31:38	VR2W-112613	A69-1601-6500	1
2012-09-20 04:47:53	2012-09-20 14:47:53	VR2W-112613	A69-1601-6500	1
2012-09-20 05:07:02	2012-09-20 15:07:02	VR2W-112613	A69-1601-6500	1
2012-09-20 05:10:34	2012-09-20 15:10:34	VR2W-112613	A69-1601-6500	1
2012-09-20 05:18:44	2012-09-20 15:18:44	VR2W-112613	A69-1601-6500	1
2012-09-20 05:22:06	2012-09-20 15:22:06	VR2W-112612	A69-1601-6500	1
2012-09-20 06:13:29	2012-09-20 16:13:29	VR2W-112613	A69-1601-6500	1
2012-09-20 06:18:23	2012-09-20 16:18:23	VR2W-112613	A69-1601-6500	1
2012-09-20 06:54:23	2012-09-20 16:54:23	VR2W-112613	A69-1601-6500	1
2012-09-20 07:29:15	2012-09-20 17:29:15	VR2W-112612	A69-1601-6500	1
2012-09-20 07:38:57	2012-09-20 17:38:57	VR2W-112612	A69-1601-6500	1
2012-09-20 07:48:20	2012-09-20 17:48:20	VR2W-112612	A69-1601-6500	1
2012-09-20 07:52:40	2012-09-20 17:52:40	VR2W-112612	A69-1601-6500	1
2012-09-20 20:29:43	2012-09-21 06:29:43	VR2W-112612	A69-1601-6500	0
2012-09-20 20:54:04	2012-09-21 06:54:04	VR2W-112612	A69-1601-6500	1
2012-09-20 21:01:25	2012-09-21 07:01:25	VR2W-112612	A69-1601-6500	1
2012-09-20 21:04:43	2012-09-21 07:04:43	VR2W-112612	A69-1601-6500	1
2012-09-20 21:28:24	2012-09-21 07:28:24	VR2W-112613	A69-1601-6500	1
2012-09-20 21:48:59	2012-09-21 07:48:59	VR2W-112613	A69-1601-6500	1
2012-09-20 21:49:02	2012-09-21 07:49:02	VR2W-112612	A69-1601-6500	1
2012-09-20 21:52:47	2012-09-21 07:52:47	VR2W-112612	A69-1601-6500	1
2012-09-20 23:25:00	2012-09-21 09:25:00	VR2W-112612	A69-1601-6500	1
2012-09-21 01:11:26	2012-09-21 11:11:26	VR2W-112613	A69-1601-6500	1
2012-09-21 01:23:34	2012-09-21 11:23:34	VR2W-112613	A69-1601-6500	1
2012-09-21 02:40:28	2012-09-21 12:40:28	VR2W-112613	A69-1601-6500	1
2012-09-21 02:43:43	2012-09-21 12:43:43	VR2W-112613	A69-1601-6500	1
2012-09-21 03:28:16	2012-09-21 13:28:16	VR2W-112613	A69-1601-6500	1
2012-09-21 03:54:04	2012-09-21 13:54:04	VR2W-112613	A69-1601-6500	1
2012-09-21 04:13:39	2012-09-21 14:13:39	VR2W-112613	A69-1601-6500	1
2012-09-21 05:30:55	2012-09-21 15:30:55	VR2W-112613	A69-1601-6500	1
2012-09-21 06:09:12	2012-09-21 16:09:12	VR2W-112613	A69-1601-6500	1
2012-09-21 06:17:03	2012-09-21 16:17:03	VR2W-112613	A69-1601-6500	1
2012-09-21 06:35:39	2012-09-21 16:35:39	VR2W-112612	A69-1601-6500	1
2012-09-21 06:38:56	2012-09-21 16:38:56	VR2W-112612	A69-1601-6500	1
2012-09-21 06:42:17	2012-09-21 16:42:17	VR2W-112612	A69-1601-6500	1
2012-09-21 06:49:20	2012-09-21 16:49:20	VR2W-112612	A69-1601-6500	1
2012-09-21 07:18:15	2012-09-21 17:18:15	VR2W-112612	A69-1601-6500	1
2012-09-21 07:34:47	2012-09-21 17:34:47	VR2W-112613	A69-1601-6500	1
2012-09-21 07:39:28	2012-09-21 17:39:28	VR2W-112612	A69-1601-6500	1
2012-09-21 20:29:42	2012-09-22 06:29:42	VR2W-112612	A69-1601-6500	0
2012-09-21 21:49:16	2012-09-22 07:49:16	VR2W-112613	A69-1601-6500	1
2012-09-21 22:00:31	2012-09-22 08:00:31	VR2W-112613	A69-1601-6500	1
2012-09-21 22:10:56	2012-09-22 08:10:56	VR2W-112613	A69-1601-6500	1
2012-09-21 23:35:25	2012-09-22 09:35:25	VR2W-112612	A69-1601-6500	1
2012-09-21 23:49:01	2012-09-22 09:49:01	VR2W-112613	A69-1601-6500	1
2012-09-21 23:57:20	2012-09-22 09:57:20	VR2W-112613	A69-1601-6500	1
2012-09-22 00:17:11	2012-09-22 10:17:11	VR2W-112612	A69-1601-6500	1
2012-09-22 00:21:16	2012-09-22 10:21:16	VR2W-112612	A69-1601-6500	1
2012-09-22 01:00:35	2012-09-22 11:00:35	VR2W-112613	A69-1601-6500	1
2012-09-22 01:08:57	2012-09-22 11:08:57	VR2W-112613	A69-1601-6500	1
2012-09-22 01:17:59	2012-09-22 11:17:59	VR2W-112613	A69-1601-6500	1
2012-09-22 01:21:39	2012-09-22 11:21:39	VR2W-112612	A69-1601-6500	1
2012-09-22 01:25:07	2012-09-22 11:25:07	VR2W-112612	A69-1601-6500	1
2012-09-22 01:41:56	2012-09-22 11:41:56	VR2W-112613	A69-1601-6500	1
2012-09-22 02:02:10	2012-09-22 12:02:10	VR2W-112613	A69-1601-6500	1
2012-09-22 02:50:28	2012-09-22 12:50:28	VR2W-112613	A69-1601-6500	1
2012-09-22 02:54:06	2012-09-22 12:54:06	VR2W-112613	A69-1601-6500	1
2012-09-22 03:07:41	2012-09-22 13:07:41	VR2W-112613	A69-1601-6500	1
2012-09-22 03:39:45	2012-09-22 13:39:45	VR2W-112613	A69-1601-6500	1
2012-09-22 03:43:50	2012-09-22 13:43:50	VR2W-112613	A69-1601-6500	1
2012-09-22 04:15:03	2012-09-22 14:15:03	VR2W-112613	A69-1601-6500	1
2012-09-22 04:22:49	2012-09-22 14:22:49	VR2W-112613	A69-1601-6500	1
2012-09-22 04:32:58	2012-09-22 14:32:58	VR2W-112613	A69-1601-6500	1
2012-09-22 05:10:47	2012-09-22 15:10:47	VR2W-112612	A69-1601-6500	1
2012-09-22 05:14:03	2012-09-22 15:14:03	VR2W-112612	A69-1601-6500	1
2012-09-22 05:29:41	2012-09-22 15:29:41	VR2W-112613	A69-1601-6500	1
2012-09-22 05:36:58	2012-09-22 15:36:58	VR2W-112613	A69-1601-6500	1
2012-09-22 06:36:36	2012-09-22 16:36:36	VR2W-112613	A69-1601-6500	1
2012-09-22 06:47:36	2012-09-22 16:47:36	VR2W-112613	A69-1601-6500	1
2012-09-22 06:50:54	2012-09-22 16:50:54	VR2W-112613	A69-1601-6500	1
2012-09-22 07:01:21	2012-09-22 17:01:21	VR2W-112613	A69-1601-6500	1
2012-09-22 07:11:58	2012-09-22 17:11:58	VR2W-112613	A69-1601-6500	1
2012-09-22 07:45:43	2012-09-22 17:45:43	VR2W-112612	A69-1601-6500	1
2012-09-22 20:40:31	2012-09-23 06:40:31	VR2W-112612	A69-1601-6500	1
2012-09-22 20:41:20	2012-09-23 06:41:20	VR2W-112613	A69-1601-6500	1
2012-09-22 20:44:20	2012-09-23 06:44:20	VR2W-112612	A69-1601-6500	1
2012-09-22 21:35:18	2012-09-23 07:35:18	VR2W-112613	A69-1601-6500	1
2012-09-22 21:49:36	2012-09-23 07:49:36	VR2W-112612	A69-1601-6500	1
2012-09-22 23:03:12	2012-09-23 09:03:12	VR2W-112613	A69-1601-6500	1
2012-09-22 23:20:52	2012-09-23 09:20:52	VR2W-112612	A69-1601-6500	1
2012-09-23 01:03:57	2012-09-23 11:03:57	VR2W-112613	A69-1601-6500	1
2012-09-23 01:08:13	2012-09-23 11:08:13	VR2W-112613	A69-1601-6500	1
2012-09-23 02:00:54	2012-09-23 12:00:54	VR2W-112613	A69-1601-6500	1
2012-09-23 02:05:10	2012-09-23 12:05:10	VR2W-112613	A69-1601-6500	1
2012-09-23 02:17:25	2012-09-23 12:17:25	VR2W-112613	A69-1601-6500	1
2012-09-23 02:37:25	2012-09-23 12:37:25	VR2W-112612	A69-1601-6500	1
2012-09-23 04:25:57	2012-09-23 14:25:57	VR2W-112613	A69-1601-6500	1
2012-09-23 04:38:27	2012-09-23 14:38:27	VR2W-112613	A69-1601-6500	1
2012-09-23 04:42:31	2012-09-23 14:42:31	VR2W-112613	A69-1601-6500	1
2012-09-23 04:47:24	2012-09-23 14:47:24	VR2W-112613	A69-1601-6500	1
2012-09-23 04:57:06	2012-09-23 14:57:06	VR2W-112613	A69-1601-6500	1
2012-09-23 05:10:51	2012-09-23 15:10:51	VR2W-112613	A69-1601-6500	1
2012-09-23 05:49:26	2012-09-23 15:49:26	VR2W-112612	A69-1601-6500	1
2012-09-23 06:02:40	2012-09-23 16:02:40	VR2W-112613	A69-1601-6500	1
2012-09-23 06:14:54	2012-09-23 16:14:54	VR2W-112613	A69-1601-6500	1
2012-09-23 07:05:36	2012-09-23 17:05:36	VR2W-112613	A69-1601-6500	1
2012-09-23 20:26:32	2012-09-24 06:26:32	VR2W-112612	A69-1601-6500	0
2012-09-24 01:12:48	2012-09-24 11:12:48	VR2W-112612	A69-1601-6500	1
2012-09-24 01:16:47	2012-09-24 11:16:47	VR2W-112612	A69-1601-6500	1
2012-09-24 01:21:30	2012-09-24 11:21:30	VR2W-112612	A69-1601-6500	1
2012-09-24 01:39:14	2012-09-24 11:39:14	VR2W-112613	A69-1601-6500	1
2012-09-24 01:53:40	2012-09-24 11:53:40	VR2W-112613	A69-1601-6500	1
2012-09-24 03:16:13	2012-09-24 13:16:13	VR2W-112612	A69-1601-6500	1
2012-09-24 03:20:09	2012-09-24 13:20:09	VR2W-112612	A69-1601-6500	1
2012-09-24 04:13:34	2012-09-24 14:13:34	VR2W-112613	A69-1601-6500	1
2012-09-24 05:12:14	2012-09-24 15:12:14	VR2W-112612	A69-1601-6500	1
2012-09-24 06:57:23	2012-09-24 16:57:23	VR2W-112612	A69-1601-6500	1
2012-09-24 06:57:29	2012-09-24 16:57:29	VR2W-112613	A69-1601-6500	1
2012-09-24 07:01:08	2012-09-24 17:01:08	VR2W-112612	A69-1601-6500	1
2012-09-24 07:48:22	2012-09-24 17:48:22	VR2W-112613	A69-1601-6500	1
2012-09-24 22:48:40	2012-09-25 08:48:40	VR2W-112613	A69-1601-6500	1
2012-09-24 23:16:51	2012-09-25 09:16:51	VR2W-112613	A69-1601-6500	1
2012-09-24 23:25:19	2012-09-25 09:25:19	VR2W-112613	A69-1601-6500	1
2012-09-24 23:30:06	2012-09-25 09:30:06	VR2W-112613	A69-1601-6500	1
2012-09-24 23:47:49	2012-09-25 09:47:49	VR2W-112613	A69-1601-6500	1
2012-09-24 23:52:16	2012-09-25 09:52:16	VR2W-112613	A69-1601-6500	1
2012-09-25 01:56:19	2012-09-25 11:56:19	VR2W-112613	A69-1601-6500	1
2012-09-25 02:04:42	2012-09-25 12:04:42	VR2W-112613	A69-1601-6500	1
2012-09-25 02:13:52	2012-09-25 12:13:52	VR2W-112613	A69-1601-6500	1
2012-09-25 02:17:55	2012-09-25 12:17:55	VR2W-112613	A69-1601-6500	1
2012-09-25 02:44:53	2012-09-25 12:44:53	VR2W-112613	A69-1601-6500	1
2012-09-25 02:52:16	2012-09-25 12:52:16	VR2W-112613	A69-1601-6500	1
2012-09-25 02:55:35	2012-09-25 12:55:35	VR2W-112613	A69-1601-6500	1
2012-09-25 02:58:59	2012-09-25 12:58:59	VR2W-112613	A69-1601-6500	1
2012-09-25 03:02:32	2012-09-25 13:02:32	VR2W-112613	A69-1601-6500	1
2012-09-25 03:06:23	2012-09-25 13:06:23	VR2W-112613	A69-1601-6500	1
2012-09-25 03:10:53	2012-09-25 13:10:53	VR2W-112613	A69-1601-6500	1
2012-09-25 03:28:41	2012-09-25 13:28:41	VR2W-112613	A69-1601-6500	1
2012-09-25 03:32:45	2012-09-25 13:32:45	VR2W-112613	A69-1601-6500	1
2012-09-25 04:20:05	2012-09-25 14:20:05	VR2W-112613	A69-1601-6500	1
2012-09-25 06:04:28	2012-09-25 16:04:28	VR2W-112613	A69-1601-6500	1
2012-09-25 06:35:25	2012-09-25 16:35:25	VR2W-112613	A69-1601-6500	1
2012-09-25 06:48:00	2012-09-25 16:48:00	VR2W-112613	A69-1601-6500	1
2012-09-25 07:02:24	2012-09-25 17:02:24	VR2W-112613	A69-1601-6500	1
2012-09-25 07:25:27	2012-09-25 17:25:27	VR2W-112612	A69-1601-6500	1
2012-09-25 07:48:55	2012-09-25 17:48:55	VR2W-112613	A69-1601-6500	1
2012-09-25 20:30:03	2012-09-26 06:30:03	VR2W-112613	A69-1601-6500	1
2012-09-26 00:19:56	2012-09-26 10:19:56	VR2W-112612	A69-1601-6500	1
2012-09-26 01:30:46	2012-09-26 11:30:46	VR2W-112613	A69-1601-6500	1
2012-09-26 01:37:57	2012-09-26 11:37:57	VR2W-112613	A69-1601-6500	1
2012-09-26 01:45:37	2012-09-26 11:45:37	VR2W-112613	A69-1601-6500	1
2012-09-26 03:10:26	2012-09-26 13:10:26	VR2W-112613	A69-1601-6500	1
2012-09-26 03:14:27	2012-09-26 13:14:27	VR2W-112613	A69-1601-6500	1
2012-09-26 03:23:57	2012-09-26 13:23:57	VR2W-112613	A69-1601-6500	1
2012-09-26 03:28:27	2012-09-26 13:28:27	VR2W-112613	A69-1601-6500	1
2012-09-26 06:47:50	2012-09-26 16:47:50	VR2W-112613	A69-1601-6500	1
2012-09-26 07:01:58	2012-09-26 17:01:58	VR2W-112613	A69-1601-6500	1
2012-09-26 23:41:43	2012-09-27 09:41:43	VR2W-112613	A69-1601-6500	1
2012-09-26 23:59:55	2012-09-27 09:59:55	VR2W-112613	A69-1601-6500	1
2012-09-27 01:09:39	2012-09-27 11:09:39	VR2W-112612	A69-1601-6500	1
2012-09-27 01:24:46	2012-09-27 11:24:46	VR2W-112612	A69-1601-6500	1
2012-09-27 02:48:50	2012-09-27 12:48:50	VR2W-112613	A69-1601-6500	1
2012-09-27 02:53:32	2012-09-27 12:53:32	VR2W-112613	A69-1601-6500	1
2012-09-27 03:02:06	2012-09-27 13:02:06	VR2W-112613	A69-1601-6500	1
2012-09-27 03:05:22	2012-09-27 13:05:22	VR2W-112613	A69-1601-6500	1
2012-09-27 03:12:02	2012-09-27 13:12:02	VR2W-112613	A69-1601-6500	1
2012-09-27 04:13:12	2012-09-27 14:13:12	VR2W-112613	A69-1601-6500	1
2012-09-27 04:33:45	2012-09-27 14:33:45	VR2W-112613	A69-1601-6500	1
2012-09-27 06:31:24	2012-09-27 16:31:24	VR2W-112613	A69-1601-6500	1
2012-09-27 06:39:30	2012-09-27 16:39:30	VR2W-112613	A69-1601-6500	1
2012-09-27 06:43:47	2012-09-27 16:43:47	VR2W-112613	A69-1601-6500	1
2012-09-27 06:51:36	2012-09-27 16:51:36	VR2W-112613	A69-1601-6500	1
2012-09-27 07:02:13	2012-09-27 17:02:13	VR2W-112613	A69-1601-6500	1
2012-09-27 22:47:20	2012-09-28 08:47:20	VR2W-112613	A69-1601-6500	1
2012-09-28 00:18:57	2012-09-28 10:18:57	VR2W-112612	A69-1601-6500	1
2012-09-28 00:42:47	2012-09-28 10:42:47	VR2W-112612	A69-1601-6500	1
2012-09-28 02:02:51	2012-09-28 12:02:51	VR2W-112613	A69-1601-6500	1
2012-09-28 02:15:07	2012-09-28 12:15:07	VR2W-112613	A69-1601-6500	1
2012-09-28 02:34:18	2012-09-28 12:34:18	VR2W-112612	A69-1601-6500	1
2012-09-28 02:53:31	2012-09-28 12:53:31	VR2W-112612	A69-1601-6500	1
2012-09-28 04:49:12	2012-09-28 14:49:12	VR2W-112613	A69-1601-6500	1
2012-09-28 05:01:46	2012-09-28 15:01:46	VR2W-112613	A69-1601-6500	1
2012-09-28 05:05:40	2012-09-28 15:05:40	VR2W-112613	A69-1601-6500	1
2012-09-28 05:08:48	2012-09-28 15:08:48	VR2W-112612	A69-1601-6500	1
2012-09-28 07:27:14	2012-09-28 17:27:14	VR2W-112613	A69-1601-6500	1
2012-09-28 16:05:30	2012-09-29 02:05:30	VR2W-112613	A69-1601-6500	0
2012-09-28 21:30:43	2012-09-29 07:30:43	VR2W-112613	A69-1601-6500	1
2012-09-28 22:44:29	2012-09-29 08:44:29	VR2W-112612	A69-1601-6500	1
2012-09-29 01:23:50	2012-09-29 11:23:50	VR2W-112613	A69-1601-6500	1
2012-09-29 02:25:54	2012-09-29 12:25:54	VR2W-112613	A69-1601-6500	1
2012-09-29 03:19:03	2012-09-29 13:19:03	VR2W-112612	A69-1601-6500	1
2012-09-29 04:22:25	2012-09-29 14:22:25	VR2W-112613	A69-1601-6500	1
2012-09-29 04:49:43	2012-09-29 14:49:43	VR2W-112613	A69-1601-6500	1
2012-09-29 06:55:37	2012-09-29 16:55:37	VR2W-112613	A69-1601-6500	1
2012-09-29 07:28:43	2012-09-29 17:28:43	VR2W-112613	A69-1601-6500	1
2012-09-29 21:00:36	2012-09-30 07:00:36	VR2W-112613	A69-1601-6500	1
2012-09-29 22:52:53	2012-09-30 08:52:53	VR2W-112613	A69-1601-6500	1
2012-09-30 01:31:15	2012-09-30 11:31:15	VR2W-112613	A69-1601-6500	1
2012-09-30 03:53:48	2012-09-30 13:53:48	VR2W-112613	A69-1601-6500	1
2012-09-30 04:01:25	2012-09-30 14:01:25	VR2W-112613	A69-1601-6500	1
2012-09-30 04:57:19	2012-09-30 14:57:19	VR2W-112613	A69-1601-6500	1
2012-09-30 06:50:28	2012-09-30 16:50:28	VR2W-112612	A69-1601-6500	1
2012-09-30 07:12:27	2012-09-30 17:12:27	VR2W-112613	A69-1601-6500	1
2012-09-30 07:19:58	2012-09-30 17:19:58	VR2W-112613	A69-1601-6500	1
2012-09-30 07:41:33	2012-09-30 17:41:33	VR2W-112613	A69-1601-6500	1
2012-09-30 07:48:28	2012-09-30 17:48:28	VR2W-112613	A69-1601-6500	1
2012-09-30 23:26:48	2012-10-01 09:26:48	VR2W-112613	A69-1601-6500	1
2012-10-01 03:18:12	2012-10-01 13:18:12	VR2W-112613	A69-1601-6500	1
2012-10-01 03:21:41	2012-10-01 13:21:41	VR2W-112613	A69-1601-6500	1
2012-10-01 03:56:08	2012-10-01 13:56:08	VR2W-112613	A69-1601-6500	1
2012-10-01 04:14:56	2012-10-01 14:14:56	VR2W-112612	A69-1601-6500	1
2012-10-01 04:45:19	2012-10-01 14:45:19	VR2W-112613	A69-1601-6500	1
2012-10-01 04:49:39	2012-10-01 14:49:39	VR2W-112613	A69-1601-6500	1
2012-10-01 05:05:39	2012-10-01 15:05:39	VR2W-112613	A69-1601-6500	1
2012-10-01 05:17:09	2012-10-01 15:17:09	VR2W-112613	A69-1601-6500	1
2012-10-01 05:47:14	2012-10-01 15:47:14	VR2W-112613	A69-1601-6500	1
2012-10-01 22:12:06	2012-10-02 08:12:06	VR2W-112613	A69-1601-6500	1
2012-10-01 23:59:13	2012-10-02 09:59:13	VR2W-112613	A69-1601-6500	1
2012-10-02 01:47:24	2012-10-02 11:47:24	VR2W-112613	A69-1601-6500	1
2012-10-02 01:57:19	2012-10-02 11:57:19	VR2W-112612	A69-1601-6500	1
2012-10-02 02:09:21	2012-10-02 12:09:21	VR2W-112612	A69-1601-6500	1
2012-10-02 02:38:41	2012-10-02 12:38:41	VR2W-112613	A69-1601-6500	1
2012-10-02 03:13:43	2012-10-02 13:13:43	VR2W-112613	A69-1601-6500	1
2012-10-02 05:01:08	2012-10-02 15:01:08	VR2W-112612	A69-1601-6500	1
2012-10-02 05:24:28	2012-10-02 15:24:28	VR2W-112612	A69-1601-6500	1
2012-10-02 06:02:19	2012-10-02 16:02:19	VR2W-112613	A69-1601-6500	1
2012-10-02 06:11:08	2012-10-02 16:11:08	VR2W-112613	A69-1601-6500	1
2012-10-02 06:20:20	2012-10-02 16:20:20	VR2W-112613	A69-1601-6500	1
2012-10-02 06:24:25	2012-10-02 16:24:25	VR2W-112613	A69-1601-6500	1
2012-10-02 08:00:26	2012-10-02 18:00:26	VR2W-112613	A69-1601-6500	1
2012-10-02 23:03:26	2012-10-03 09:03:26	VR2W-112613	A69-1601-6500	1
2012-10-02 23:58:38	2012-10-03 09:58:38	VR2W-112613	A69-1601-6500	1
2012-10-03 02:04:17	2012-10-03 12:04:17	VR2W-112613	A69-1601-6500	1
2012-10-03 06:31:07	2012-10-03 16:31:07	VR2W-112613	A69-1601-6500	1
2012-10-03 21:36:47	2012-10-04 07:36:47	VR2W-112613	A69-1601-6500	1
2012-10-03 21:48:54	2012-10-04 07:48:54	VR2W-112613	A69-1601-6500	1
2012-10-03 23:19:43	2012-10-04 09:19:43	VR2W-112613	A69-1601-6500	1
2012-10-03 23:51:31	2012-10-04 09:51:31	VR2W-112613	A69-1601-6500	1
2012-10-04 01:50:46	2012-10-04 11:50:46	VR2W-112612	A69-1601-6500	1
2012-10-04 03:06:48	2012-10-04 13:06:48	VR2W-112613	A69-1601-6500	1
2012-10-04 03:10:42	2012-10-04 13:10:42	VR2W-112613	A69-1601-6500	1
2012-10-04 05:48:26	2012-10-04 15:48:26	VR2W-112613	A69-1601-6500	1
2012-10-04 06:31:58	2012-10-04 16:31:58	VR2W-112613	A69-1601-6500	1
2012-10-04 07:17:48	2012-10-04 17:17:48	VR2W-112613	A69-1601-6500	1
2012-10-04 07:22:02	2012-10-04 17:22:02	VR2W-112613	A69-1601-6500	1
2012-10-04 22:34:07	2012-10-05 08:34:07	VR2W-112613	A69-1601-6500	1
2012-10-04 22:42:20	2012-10-05 08:42:20	VR2W-112612	A69-1601-6500	1
2012-10-04 23:59:19	2012-10-05 09:59:19	VR2W-112613	A69-1601-6500	1
2012-10-05 00:09:55	2012-10-05 10:09:55	VR2W-112613	A69-1601-6500	1
2012-10-05 00:17:47	2012-10-05 10:17:47	VR2W-112613	A69-1601-6500	1
2012-10-05 00:42:55	2012-10-05 10:42:55	VR2W-112613	A69-1601-6500	1
2012-10-05 00:52:10	2012-10-05 10:52:10	VR2W-112613	A69-1601-6500	1
2012-10-05 03:56:06	2012-10-05 13:56:06	VR2W-112613	A69-1601-6500	1
2012-10-05 22:00:58	2012-10-06 08:00:58	VR2W-112613	A69-1601-6500	1
2012-10-06 01:49:50	2012-10-06 11:49:50	VR2W-112612	A69-1601-6500	1
2012-10-06 03:35:14	2012-10-06 13:35:14	VR2W-112613	A69-1601-6500	1
2012-10-06 04:33:25	2012-10-06 14:33:25	VR2W-112612	A69-1601-6500	1
2012-10-06 04:50:42	2012-10-06 14:50:42	VR2W-112612	A69-1601-6500	1
2012-10-06 05:01:05	2012-10-06 15:01:05	VR2W-112612	A69-1601-6500	1
2012-10-06 06:22:34	2012-10-06 16:22:34	VR2W-112613	A69-1601-6500	1
2012-10-06 06:53:34	2012-10-06 16:53:34	VR2W-112612	A69-1601-6500	1
2012-10-06 23:34:50	2012-10-07 09:34:50	VR2W-112613	A69-1601-6500	1
2012-10-06 23:55:40	2012-10-07 09:55:40	VR2W-112613	A69-1601-6500	1
2012-10-07 00:52:42	2012-10-07 10:52:42	VR2W-112613	A69-1601-6500	1
2012-10-07 02:00:29	2012-10-07 12:00:29	VR2W-112613	A69-1601-6500	1
2012-10-07 02:11:52	2012-10-07 12:11:52	VR2W-112613	A69-1601-6500	1
2012-10-07 02:49:00	2012-10-07 12:49:00	VR2W-112613	A69-1601-6500	1
2012-10-07 06:11:42	2012-10-07 16:11:42	VR2W-112613	A69-1601-6500	1
2012-10-07 06:16:27	2012-10-07 16:16:27	VR2W-112613	A69-1601-6500	1
2012-10-07 06:51:52	2012-10-07 16:51:52	VR2W-112613	A69-1601-6500	1
2012-10-07 07:08:01	2012-10-07 17:08:01	VR2W-112613	A69-1601-6500	1
2012-10-07 20:46:08	2012-10-08 06:46:08	VR2W-112613	A69-1601-6500	1
2012-10-07 20:52:13	2012-10-08 06:52:13	VR2W-112612	A69-1601-6500	1
2012-10-07 21:34:38	2012-10-08 07:34:38	VR2W-112613	A69-1601-6500	1
2012-10-08 00:37:51	2012-10-08 10:37:51	VR2W-112613	A69-1601-6500	1
2012-10-08 01:09:28	2012-10-08 11:09:28	VR2W-112613	A69-1601-6500	1
2012-10-08 01:27:35	2012-10-08 11:27:35	VR2W-112613	A69-1601-6500	1
2012-10-08 06:07:29	2012-10-08 16:07:29	VR2W-112613	A69-1601-6500	1
2012-10-08 07:32:23	2012-10-08 17:32:23	VR2W-112613	A69-1601-6500	1
2012-10-08 20:16:32	2012-10-09 06:16:32	VR2W-112613	A69-1601-6500	0
2012-10-08 20:21:12	2012-10-09 06:21:12	VR2W-112613	A69-1601-6500	0
2012-10-09 01:29:54	2012-10-09 11:29:54	VR2W-112613	A69-1601-6500	1
2012-10-09 02:49:23	2012-10-09 12:49:23	VR2W-112612	A69-1601-6500	1
2012-10-09 03:25:29	2012-10-09 13:25:29	VR2W-112613	A69-1601-6500	1
2012-10-09 05:01:14	2012-10-09 15:01:14	VR2W-112613	A69-1601-6500	1
2012-10-09 05:26:47	2012-10-09 15:26:47	VR2W-112613	A69-1601-6500	1
2012-10-09 21:41:40	2012-10-10 07:41:40	VR2W-112613	A69-1601-6500	1
2012-10-09 22:43:01	2012-10-10 08:43:01	VR2W-112613	A69-1601-6500	1
2012-10-10 01:24:02	2012-10-10 11:24:02	VR2W-112613	A69-1601-6500	1
2012-10-10 03:14:53	2012-10-10 13:14:53	VR2W-112612	A69-1601-6500	1
2012-10-10 04:14:04	2012-10-10 14:14:04	VR2W-112613	A69-1601-6500	1
2012-10-10 05:11:15	2012-10-10 15:11:15	VR2W-112613	A69-1601-6500	1
2012-10-10 07:36:55	2012-10-10 17:36:55	VR2W-112612	A69-1601-6500	1
2012-10-10 20:13:49	2012-10-11 06:13:49	VR2W-112613	A69-1601-6500	0
2012-10-10 21:44:59	2012-10-11 07:44:59	VR2W-112613	A69-1601-6500	1
2012-10-11 01:13:52	2012-10-11 11:13:52	VR2W-112613	A69-1601-6500	1
2012-10-11 01:54:05	2012-10-11 11:54:05	VR2W-112612	A69-1601-6500	1
2012-10-11 03:02:37	2012-10-11 13:02:37	VR2W-112612	A69-1601-6500	1
2012-10-11 04:35:37	2012-10-11 14:35:37	VR2W-112613	A69-1601-6500	1
2012-10-11 07:38:19	2012-10-11 17:38:19	VR2W-112613	A69-1601-6500	1
2012-10-11 07:54:53	2012-10-11 17:54:53	VR2W-112613	A69-1601-6500	1
2012-10-11 22:15:28	2012-10-12 08:15:28	VR2W-112613	A69-1601-6500	1
2012-10-12 02:30:15	2012-10-12 12:30:15	VR2W-112613	A69-1601-6500	1
2012-10-12 03:05:34	2012-10-12 13:05:34	VR2W-112613	A69-1601-6500	1
2012-10-12 03:15:25	2012-10-12 13:15:25	VR2W-112613	A69-1601-6500	1
2012-10-12 03:22:22	2012-10-12 13:22:22	VR2W-112613	A69-1601-6500	1
2012-10-12 03:26:15	2012-10-12 13:26:15	VR2W-112613	A69-1601-6500	1
2012-10-12 03:30:47	2012-10-12 13:30:47	VR2W-112613	A69-1601-6500	1
2012-10-12 04:44:12	2012-10-12 14:44:12	VR2W-112613	A69-1601-6500	1
2012-10-12 05:18:41	2012-10-12 15:18:41	VR2W-112612	A69-1601-6500	1
2012-10-12 22:26:24	2012-10-13 08:26:24	VR2W-112612	A69-1601-6500	1
2012-10-13 02:04:53	2012-10-13 12:04:53	VR2W-112613	A69-1601-6500	1
2012-10-13 02:53:16	2012-10-13 12:53:16	VR2W-112613	A69-1601-6500	1
2012-10-13 03:04:04	2012-10-13 13:04:04	VR2W-112612	A69-1601-6500	1
2012-10-13 03:47:54	2012-10-13 13:47:54	VR2W-112612	A69-1601-6500	1
2012-10-13 04:15:12	2012-10-13 14:15:12	VR2W-112612	A69-1601-6500	1
2012-10-13 05:54:08	2012-10-13 15:54:08	VR2W-112613	A69-1601-6500	1
2012-10-14 01:06:48	2012-10-14 11:06:48	VR2W-112613	A69-1601-6500	1
2012-10-14 01:10:04	2012-10-14 11:10:04	VR2W-112613	A69-1601-6500	1
2012-10-14 01:57:09	2012-10-14 11:57:09	VR2W-112613	A69-1601-6500	1
2012-10-14 02:56:26	2012-10-14 12:56:26	VR2W-112612	A69-1601-6500	1
2012-10-14 03:29:24	2012-10-14 13:29:24	VR2W-112613	A69-1601-6500	1
2012-10-14 04:41:37	2012-10-14 14:41:37	VR2W-112613	A69-1601-6500	1
2012-10-14 04:45:00	2012-10-14 14:45:00	VR2W-112613	A69-1601-6500	1
2012-10-14 06:30:15	2012-10-14 16:30:15	VR2W-112613	A69-1601-6500	1
2012-10-14 06:39:33	2012-10-14 16:39:33	VR2W-112613	A69-1601-6500	1
2012-10-14 06:51:18	2012-10-14 16:51:18	VR2W-112613	A69-1601-6500	1
2012-10-14 07:15:43	2012-10-14 17:15:43	VR2W-112613	A69-1601-6500	1
2012-10-14 07:53:53	2012-10-14 17:53:53	VR2W-112613	A69-1601-6500	1
2012-10-14 21:05:25	2012-10-15 07:05:25	VR2W-112613	A69-1601-6500	1
2012-10-14 21:17:14	2012-10-15 07:17:14	VR2W-112613	A69-1601-6500	1
2012-10-14 22:58:16	2012-10-15 08:58:16	VR2W-112613	A69-1601-6500	1
2012-10-15 01:44:59	2012-10-15 11:44:59	VR2W-112613	A69-1601-6500	1
2012-10-15 02:08:32	2012-10-15 12:08:32	VR2W-112613	A69-1601-6500	1
2012-10-15 04:40:37	2012-10-15 14:40:37	VR2W-112613	A69-1601-6500	1
2012-10-15 20:53:56	2012-10-16 06:53:56	VR2W-112613	A69-1601-6500	1
2012-10-16 04:06:00	2012-10-16 14:06:00	VR2W-112612	A69-1601-6500	1
2012-10-17 03:38:09	2012-10-17 13:38:09	VR2W-112613	A69-1601-6500	1
2012-10-18 02:01:36	2012-10-18 12:01:36	VR2W-112612	A69-1601-6500	1
2012-10-18 07:32:40	2012-10-18 17:32:40	VR2W-112613	A69-1601-6500	1
2012-10-18 20:26:36	2012-10-19 06:26:36	VR2W-112613	A69-1601-6500	0
2012-10-18 22:21:46	2012-10-19 08:21:46	VR2W-112613	A69-1601-6500	1
2012-10-18 22:26:13	2012-10-19 08:26:13	VR2W-112613	A69-1601-6500	1
2012-10-19 20:19:13	2012-10-20 06:19:13	VR2W-112613	A69-1601-6500	0
2012-10-19 20:41:23	2012-10-20 06:41:23	VR2W-112613	A69-1601-6500	1
2012-10-20 06:38:43	2012-10-20 16:38:43	VR2W-112613	A69-1601-6500	1
2012-10-20 07:51:12	2012-10-20 17:51:12	VR2W-112612	A69-1601-6500	1
2012-10-20 20:45:33	2012-10-21 06:45:33	VR2W-112613	A69-1601-6500	1
2012-10-20 21:48:06	2012-10-21 07:48:06	VR2W-112613	A69-1601-6500	1
2012-10-20 22:14:57	2012-10-21 08:14:57	VR2W-112613	A69-1601-6500	1
2012-10-21 00:10:12	2012-10-21 10:10:12	VR2W-112613	A69-1601-6500	1
2012-10-21 01:08:30	2012-10-21 11:08:30	VR2W-112613	A69-1601-6500	1
2012-10-21 04:07:12	2012-10-21 14:07:12	VR2W-112613	A69-1601-6500	1
2012-10-21 23:58:35	2012-10-22 09:58:35	VR2W-112613	A69-1601-6500	1
2012-10-22 00:11:30	2012-10-22 10:11:30	VR2W-112613	A69-1601-6500	1
2012-10-22 01:29:16	2012-10-22 11:29:16	VR2W-112613	A69-1601-6500	1
2012-10-23 01:01:40	2012-10-23 11:01:40	VR2W-112613	A69-1601-6500	1
2012-10-23 02:36:32	2012-10-23 12:36:32	VR2W-112612	A69-1601-6500	1
2012-10-23 06:24:59	2012-10-23 16:24:59	VR2W-112612	A69-1601-6500	1
2012-10-23 07:23:56	2012-10-23 17:23:56	VR2W-112613	A69-1601-6500	1
2012-10-23 20:55:04	2012-10-24 06:55:04	VR2W-112613	A69-1601-6500	1
2012-10-23 22:57:27	2012-10-24 08:57:27	VR2W-112613	A69-1601-6500	1
2012-10-23 23:35:00	2012-10-24 09:35:00	VR2W-112612	A69-1601-6500	1
2012-10-24 07:26:39	2012-10-24 17:26:39	VR2W-112613	A69-1601-6500	1
2012-10-25 22:37:54	2012-10-26 08:37:54	VR2W-112612	A69-1601-6500	1
2012-10-26 07:38:37	2012-10-26 17:38:37	VR2W-112613	A69-1601-6500	1
2012-10-27 02:09:13	2012-10-27 12:09:13	VR2W-112613	A69-1601-6500	1
2012-10-28 05:19:17	2012-10-28 15:19:17	VR2W-112613	A69-1601-6500	1
2012-10-28 05:23:07	2012-10-28 15:23:07	VR2W-112613	A69-1601-6500	1
2012-10-28 06:07:07	2012-10-28 16:07:07	VR2W-112613	A69-1601-6500	1
2012-10-28 06:11:35	2012-10-28 16:11:35	VR2W-112613	A69-1601-6500	1
2012-10-28 07:11:59	2012-10-28 17:11:59	VR2W-112612	A69-1601-6500	1
2012-10-28 21:28:01	2012-10-29 07:28:01	VR2W-112613	A69-1601-6500	1
2012-10-28 22:54:23	2012-10-29 08:54:23	VR2W-112612	A69-1601-6500	1
2012-10-29 04:14:26	2012-10-29 14:14:26	VR2W-112613	A69-1601-6500	1
2012-10-29 22:16:26	2012-10-30 08:16:26	VR2W-112613	A69-1601-6500	1
2012-10-30 03:44:21	2012-10-30 13:44:21	VR2W-112613	A69-1601-6500	1
2012-10-30 04:55:08	2012-10-30 14:55:08	VR2W-112613	A69-1601-6500	1
2012-10-30 06:11:18	2012-10-30 16:11:18	VR2W-112613	A69-1601-6500	1
2012-10-30 22:19:14	2012-10-31 08:19:14	VR2W-112613	A69-1601-6500	1
2012-10-31 00:43:10	2012-10-31 10:43:10	VR2W-112613	A69-1601-6500	1
2012-10-31 23:51:13	2012-11-01 09:51:13	VR2W-112613	A69-1601-6500	1
2012-11-01 07:20:47	2012-11-01 17:20:47	VR2W-112613	A69-1601-6500	1
2012-11-01 20:18:33	2012-11-02 06:18:33	VR2W-112612	A69-1601-6500	0
2012-11-01 23:48:35	2012-11-02 09:48:35	VR2W-112612	A69-1601-6500	1
2012-11-02 05:23:43	2012-11-02 15:23:43	VR2W-112613	A69-1601-6500	1
2012-11-02 23:09:15	2012-11-03 09:09:15	VR2W-112613	A69-1601-6500	1
2012-11-02 23:17:46	2012-11-03 09:17:46	VR2W-112613	A69-1601-6500	1
2012-11-03 06:29:27	2012-11-03 16:29:27	VR2W-112613	A69-1601-6500	1
2012-11-03 08:04:30	2012-11-03 18:04:30	VR2W-112613	A69-1601-6500	1
2012-11-03 22:12:52	2012-11-04 08:12:52	VR2W-112613	A69-1601-6500	1
2012-11-03 23:01:57	2012-11-04 09:01:57	VR2W-112613	A69-1601-6500	1
2012-11-04 06:50:30	2012-11-04 16:50:30	VR2W-112613	A69-1601-6500	1
2012-11-04 21:16:22	2012-11-05 07:16:22	VR2W-112612	A69-1601-6500	1
2012-11-04 22:24:38	2012-11-05 08:24:38	VR2W-112613	A69-1601-6500	1
2012-11-04 22:37:55	2012-11-05 08:37:55	VR2W-112612	A69-1601-6500	1
2012-11-05 00:28:41	2012-11-05 10:28:41	VR2W-112612	A69-1601-6500	1
2012-11-05 05:25:16	2012-11-05 15:25:16	VR2W-112613	A69-1601-6500	1
2012-11-05 06:12:15	2012-11-05 16:12:15	VR2W-112612	A69-1601-6500	1
2012-11-05 06:30:34	2012-11-05 16:30:34	VR2W-112613	A69-1601-6500	1
2012-11-05 06:40:20	2012-11-05 16:40:20	VR2W-112613	A69-1601-6500	1
2012-11-05 07:55:18	2012-11-05 17:55:18	VR2W-112613	A69-1601-6500	1
2012-11-05 20:30:16	2012-11-06 06:30:16	VR2W-112612	A69-1601-6500	1
2012-11-05 23:56:02	2012-11-06 09:56:02	VR2W-112613	A69-1601-6500	1
2012-11-06 00:52:39	2012-11-06 10:52:39	VR2W-112612	A69-1601-6500	1
2012-11-06 01:07:43	2012-11-06 11:07:43	VR2W-112613	A69-1601-6500	1
2012-11-06 20:04:33	2012-11-07 06:04:33	VR2W-112612	A69-1601-6500	0
2012-11-06 21:28:48	2012-11-07 07:28:48	VR2W-112613	A69-1601-6500	1
2012-11-06 22:36:05	2012-11-07 08:36:05	VR2W-112613	A69-1601-6500	1
2012-11-06 23:46:16	2012-11-07 09:46:16	VR2W-112613	A69-1601-6500	1
2012-11-07 01:44:55	2012-11-07 11:44:55	VR2W-112613	A69-1601-6500	1
2012-11-08 01:21:59	2012-11-08 11:21:59	VR2W-112613	A69-1601-6500	1
2012-11-08 20:19:08	2012-11-09 06:19:08	VR2W-112612	A69-1601-6500	0
2012-11-08 23:26:41	2012-11-09 09:26:41	VR2W-112613	A69-1601-6500	1
2012-11-09 23:18:32	2012-11-10 09:18:32	VR2W-112613	A69-1601-6500	1
2012-11-10 01:49:16	2012-11-10 11:49:16	VR2W-112613	A69-1601-6500	1
2012-11-10 01:53:18	2012-11-10 11:53:18	VR2W-112613	A69-1601-6500	1
2012-11-10 02:11:28	2012-11-10 12:11:28	VR2W-112613	A69-1601-6500	1
2012-11-10 03:22:01	2012-11-10 13:22:01	VR2W-112612	A69-1601-6500	1
2012-11-10 04:30:49	2012-11-10 14:30:49	VR2W-112613	A69-1601-6500	1
2012-11-10 05:27:33	2012-11-10 15:27:33	VR2W-112613	A69-1601-6500	1
2012-11-10 20:27:54	2012-11-11 06:27:54	VR2W-112612	A69-1601-6500	0
2012-11-11 04:28:31	2012-11-11 14:28:31	VR2W-112612	A69-1601-6500	1
2012-11-11 04:34:46	2012-11-11 14:34:46	VR2W-112613	A69-1601-6500	1
2012-11-11 07:09:37	2012-11-11 17:09:37	VR2W-112613	A69-1601-6500	1
2012-11-11 21:42:58	2012-11-12 07:42:58	VR2W-112613	A69-1601-6500	1
2012-11-12 00:10:10	2012-11-12 10:10:10	VR2W-112612	A69-1601-6500	1
2012-11-12 20:59:56	2012-11-13 06:59:56	VR2W-112613	A69-1601-6500	1
2012-11-12 22:36:30	2012-11-13 08:36:30	VR2W-112613	A69-1601-6500	1
2012-11-12 23:37:11	2012-11-13 09:37:11	VR2W-112613	A69-1601-6500	1
2012-11-13 00:17:53	2012-11-13 10:17:53	VR2W-112613	A69-1601-6500	1
2012-11-13 01:46:10	2012-11-13 11:46:10	VR2W-112613	A69-1601-6500	1
2012-11-13 01:58:29	2012-11-13 11:58:29	VR2W-112613	A69-1601-6500	1
2012-11-13 03:35:56	2012-11-13 13:35:56	VR2W-112613	A69-1601-6500	1
2012-11-13 03:43:51	2012-11-13 13:43:51	VR2W-112613	A69-1601-6500	1
2012-11-13 03:47:20	2012-11-13 13:47:20	VR2W-112613	A69-1601-6500	1
2012-11-13 04:07:31	2012-11-13 14:07:31	VR2W-112613	A69-1601-6500	1
2012-11-13 04:11:57	2012-11-13 14:11:57	VR2W-112613	A69-1601-6500	1
2012-11-13 04:15:55	2012-11-13 14:15:55	VR2W-112613	A69-1601-6500	1
2012-11-13 21:03:56	2012-11-14 07:03:56	VR2W-112612	A69-1601-6500	1
2012-11-14 03:06:28	2012-11-14 13:06:28	VR2W-112613	A69-1601-6500	1
2012-11-14 04:26:14	2012-11-14 14:26:14	VR2W-112613	A69-1601-6500	1
2012-11-15 20:23:29	2012-11-16 06:23:29	VR2W-112613	A69-1601-6500	0
2012-11-15 21:00:30	2012-11-16 07:00:30	VR2W-112613	A69-1601-6500	1
2012-11-15 22:58:25	2012-11-16 08:58:25	VR2W-112613	A69-1601-6500	1
2012-11-16 00:07:45	2012-11-16 10:07:45	VR2W-112613	A69-1601-6500	1
2012-11-16 00:32:59	2012-11-16 10:32:59	VR2W-112613	A69-1601-6500	1
2012-11-16 21:21:19	2012-11-17 07:21:19	VR2W-112612	A69-1601-6500	1
2012-11-17 07:17:39	2012-11-17 17:17:39	VR2W-112613	A69-1601-6500	1
2012-11-17 20:05:21	2012-11-18 06:05:21	VR2W-112613	A69-1601-6500	0
2012-11-17 20:09:18	2012-11-18 06:09:18	VR2W-112613	A69-1601-6500	0
2012-11-17 20:24:01	2012-11-18 06:24:01	VR2W-112612	A69-1601-6500	0
2012-11-18 02:34:11	2012-11-18 12:34:11	VR2W-112611	A69-1601-6500	1
2012-11-18 05:27:34	2012-11-18 15:27:34	VR2W-112613	A69-1601-6500	1
2012-11-18 08:15:19	2012-11-18 18:15:19	VR2W-112613	A69-1601-6500	1
2012-11-18 21:54:54	2012-11-19 07:54:54	VR2W-112613	A69-1601-6500	1
2012-11-19 01:57:01	2012-11-19 11:57:01	VR2W-112613	A69-1601-6500	1
2012-11-20 04:19:18	2012-11-20 14:19:18	VR2W-112613	A69-1601-6500	1
2012-11-20 04:39:55	2012-11-20 14:39:55	VR2W-112613	A69-1601-6500	1
2012-11-20 20:06:11	2012-11-21 06:06:11	VR2W-112613	A69-1601-6500	0
2012-11-20 22:36:45	2012-11-21 08:36:45	VR2W-112613	A69-1601-6500	1
2012-11-20 22:40:58	2012-11-21 08:40:58	VR2W-112613	A69-1601-6500	1
2012-11-20 23:03:53	2012-11-21 09:03:53	VR2W-112613	A69-1601-6500	1
2012-11-21 02:38:56	2012-11-21 12:38:56	VR2W-112613	A69-1601-6500	1
2012-11-22 08:32:58	2012-11-22 18:32:58	VR2W-112613	A69-1601-6500	0
2012-11-23 01:26:28	2012-11-23 11:26:28	VR2W-112613	A69-1601-6500	1
2012-11-23 03:26:09	2012-11-23 13:26:09	VR2W-112613	A69-1601-6500	1
2012-11-23 04:50:54	2012-11-23 14:50:54	VR2W-112613	A69-1601-6500	1
2012-11-24 07:39:36	2012-11-24 17:39:36	VR2W-112613	A69-1601-6500	1
2012-11-25 00:07:49	2012-11-25 10:07:49	VR2W-112613	A69-1601-6500	1
2012-11-25 03:57:39	2012-11-25 13:57:39	VR2W-112612	A69-1601-6500	1
2012-11-25 23:39:43	2012-11-26 09:39:43	VR2W-112612	A69-1601-6500	1
2012-11-25 23:48:00	2012-11-26 09:48:00	VR2W-112612	A69-1601-6500	1
2012-11-26 02:21:52	2012-11-26 12:21:52	VR2W-112613	A69-1601-6500	1
2012-11-26 02:26:37	2012-11-26 12:26:37	VR2W-112613	A69-1601-6500	1
2012-11-26 06:04:27	2012-11-26 16:04:27	VR2W-112613	A69-1601-6500	1
2012-11-26 06:41:53	2012-11-26 16:41:53	VR2W-112613	A69-1601-6500	1
2012-11-26 06:53:24	2012-11-26 16:53:24	VR2W-112613	A69-1601-6500	1
2012-11-26 06:57:45	2012-11-26 16:57:45	VR2W-112613	A69-1601-6500	1
2012-11-27 03:16:53	2012-11-27 13:16:53	VR2W-112613	A69-1601-6500	1
2012-11-27 03:42:55	2012-11-27 13:42:55	VR2W-112613	A69-1601-6500	1
2012-11-27 03:46:30	2012-11-27 13:46:30	VR2W-112613	A69-1601-6500	1
2012-11-27 04:50:42	2012-11-27 14:50:42	VR2W-112613	A69-1601-6500	1
2012-11-27 04:55:24	2012-11-27 14:55:24	VR2W-112613	A69-1601-6500	1
2012-11-27 05:07:18	2012-11-27 15:07:18	VR2W-112613	A69-1601-6500	1
2012-11-27 05:10:39	2012-11-27 15:10:39	VR2W-112613	A69-1601-6500	1
2012-11-27 06:09:13	2012-11-27 16:09:13	VR2W-112613	A69-1601-6500	1
2012-11-27 06:12:42	2012-11-27 16:12:42	VR2W-112613	A69-1601-6500	1
2012-11-27 06:16:27	2012-11-27 16:16:27	VR2W-112613	A69-1601-6500	1
2012-11-27 06:20:41	2012-11-27 16:20:41	VR2W-112613	A69-1601-6500	1
2012-11-27 08:06:08	2012-11-27 18:06:08	VR2W-112613	A69-1601-6500	1
2012-11-27 21:23:45	2012-11-28 07:23:45	VR2W-112613	A69-1601-6500	1
2012-11-28 05:17:51	2012-11-28 15:17:51	VR2W-112613	A69-1601-6500	1
2012-11-28 06:46:43	2012-11-28 16:46:43	VR2W-112613	A69-1601-6500	1
2012-11-28 06:51:35	2012-11-28 16:51:35	VR2W-112613	A69-1601-6500	1
2012-11-28 07:13:45	2012-11-28 17:13:45	VR2W-112613	A69-1601-6500	1
2012-11-28 07:21:15	2012-11-28 17:21:15	VR2W-112613	A69-1601-6500	1
2012-11-28 07:32:48	2012-11-28 17:32:48	VR2W-112613	A69-1601-6500	1
2012-11-28 07:36:28	2012-11-28 17:36:28	VR2W-112613	A69-1601-6500	1
2012-11-28 07:39:22	2012-11-28 17:39:22	VR2W-112612	A69-1601-6500	1
2012-11-28 07:43:53	2012-11-28 17:43:53	VR2W-112613	A69-1601-6500	1
2012-11-28 07:47:16	2012-11-28 17:47:16	VR2W-112613	A69-1601-6500	1
2012-11-28 08:31:25	2012-11-28 18:31:25	VR2W-112613	A69-1601-6500	0
2012-11-28 20:12:26	2012-11-29 06:12:26	VR2W-112613	A69-1601-6500	0
2012-11-29 06:26:23	2012-11-29 16:26:23	VR2W-112613	A69-1601-6500	1
2012-11-29 06:30:12	2012-11-29 16:30:12	VR2W-112613	A69-1601-6500	1
2012-11-29 06:57:57	2012-11-29 16:57:57	VR2W-112613	A69-1601-6500	1
2012-11-30 04:43:03	2012-11-30 14:43:03	VR2W-112613	A69-1601-6500	1
2012-11-30 06:46:36	2012-11-30 16:46:36	VR2W-112613	A69-1601-6500	1
2012-11-30 07:09:56	2012-11-30 17:09:56	VR2W-112613	A69-1601-6500	1
2012-12-01 07:07:59	2012-12-01 17:07:59	VR2W-112613	A69-1601-6500	1
2012-12-03 02:58:45	2012-12-03 12:58:45	VR2W-112613	A69-1601-6500	1
2012-12-03 03:53:33	2012-12-03 13:53:33	VR2W-112613	A69-1601-6500	1
2012-12-04 00:58:36	2012-12-04 10:58:36	VR2W-112613	A69-1601-6500	1
2012-12-04 06:26:06	2012-12-04 16:26:06	VR2W-112613	A69-1601-6500	1
2012-12-04 06:30:01	2012-12-04 16:30:01	VR2W-112613	A69-1601-6500	1
2012-12-04 23:38:22	2012-12-05 09:38:22	VR2W-112613	A69-1601-6500	1
2012-12-06 05:36:42	2012-12-06 15:36:42	VR2W-112613	A69-1601-6500	1
2012-12-06 20:39:43	2012-12-07 06:39:43	VR2W-112613	A69-1601-6500	1
2012-12-07 04:14:50	2012-12-07 14:14:50	VR2W-112613	A69-1601-6500	1
2012-12-07 06:03:35	2012-12-07 16:03:35	VR2W-112613	A69-1601-6500	1
2012-12-07 07:27:05	2012-12-07 17:27:05	VR2W-112613	A69-1601-6500	1
2012-12-07 07:41:07	2012-12-07 17:41:07	VR2W-112613	A69-1601-6500	1
2012-12-07 07:48:22	2012-12-07 17:48:22	VR2W-112613	A69-1601-6500	1
2012-12-07 08:07:05	2012-12-07 18:07:05	VR2W-112613	A69-1601-6500	1
2012-12-07 22:23:47	2012-12-08 08:23:47	VR2W-112613	A69-1601-6500	1
2012-12-08 22:54:24	2012-12-09 08:54:24	VR2W-112613	A69-1601-6500	1
2012-12-09 00:28:16	2012-12-09 10:28:16	VR2W-112612	A69-1601-6500	1
2012-12-09 07:53:45	2012-12-09 17:53:45	VR2W-112613	A69-1601-6500	1
2012-12-09 08:37:08	2012-12-09 18:37:08	VR2W-112613	A69-1601-6500	0
2012-12-09 22:30:58	2012-12-10 08:30:58	VR2W-112612	A69-1601-6500	1
2012-12-10 07:54:00	2012-12-10 17:54:00	VR2W-112613	A69-1601-6500	1
2012-12-11 01:27:55	2012-12-11 11:27:55	VR2W-112613	A69-1601-6500	1
2012-12-11 04:21:05	2012-12-11 14:21:05	VR2W-112613	A69-1601-6500	1
2012-12-12 02:06:58	2012-12-12 12:06:58	VR2W-112613	A69-1601-6500	1
2012-12-12 02:58:03	2012-12-12 12:58:03	VR2W-112613	A69-1601-6500	1
2012-12-12 21:43:56	2012-12-13 07:43:56	VR2W-112613	A69-1601-6500	1
2012-12-12 22:00:28	2012-12-13 08:00:28	VR2W-112613	A69-1601-6500	1
2012-12-13 01:00:45	2012-12-13 11:00:45	VR2W-112613	A69-1601-6500	1
2012-12-13 07:39:11	2012-12-13 17:39:11	VR2W-112613	A69-1601-6500	1
2012-12-13 23:56:15	2012-12-14 09:56:15	VR2W-112612	A69-1601-6500	1
2012-12-14 02:11:11	2012-12-14 12:11:11	VR2W-112613	A69-1601-6500	1
2012-12-14 02:47:35	2012-12-14 12:47:35	VR2W-112612	A69-1601-6500	1
2012-12-14 04:49:43	2012-12-14 14:49:43	VR2W-112613	A69-1601-6500	1
2012-12-14 21:45:32	2012-12-15 07:45:32	VR2W-112613	A69-1601-6500	1
2012-12-15 06:45:21	2012-12-15 16:45:21	VR2W-112613	A69-1601-6500	1
2012-12-15 08:04:12	2012-12-15 18:04:12	VR2W-112613	A69-1601-6500	1
2012-12-15 08:12:03	2012-12-15 18:12:03	VR2W-112613	A69-1601-6500	1
2012-12-15 08:15:28	2012-12-15 18:15:28	VR2W-112613	A69-1601-6500	1
2012-12-15 20:38:45	2012-12-16 06:38:45	VR2W-112613	A69-1601-6500	1
2012-12-15 20:40:33	2012-12-16 06:40:33	VR2W-112612	A69-1601-6500	1
2012-12-15 23:37:27	2012-12-16 09:37:27	VR2W-112613	A69-1601-6500	1
2012-12-16 02:43:50	2012-12-16 12:43:50	VR2W-112613	A69-1601-6500	1
2012-12-16 05:50:20	2012-12-16 15:50:20	VR2W-112613	A69-1601-6500	1
2012-12-16 05:54:49	2012-12-16 15:54:49	VR2W-112612	A69-1601-6500	1
2012-12-16 21:40:36	2012-12-17 07:40:36	VR2W-112613	A69-1601-6500	1
2012-12-17 04:54:27	2012-12-17 14:54:27	VR2W-112613	A69-1601-6500	1
2012-12-17 05:11:59	2012-12-17 15:11:59	VR2W-112613	A69-1601-6500	1
2012-12-17 06:12:26	2012-12-17 16:12:26	VR2W-112613	A69-1601-6500	1
2012-12-17 06:33:00	2012-12-17 16:33:00	VR2W-112613	A69-1601-6500	1
2012-12-17 07:18:46	2012-12-17 17:18:46	VR2W-112613	A69-1601-6500	1
2012-12-17 07:41:44	2012-12-17 17:41:44	VR2W-112613	A69-1601-6500	1
2012-12-17 20:03:06	2012-12-18 06:03:06	VR2W-112613	A69-1601-6500	0
2012-12-17 20:12:10	2012-12-18 06:12:10	VR2W-112613	A69-1601-6500	0
2012-12-17 20:32:43	2012-12-18 06:32:43	VR2W-112613	A69-1601-6500	1
2012-12-18 00:01:36	2012-12-18 10:01:36	VR2W-112613	A69-1601-6500	1
2012-12-18 03:43:30	2012-12-18 13:43:30	VR2W-112613	A69-1601-6500	1
2012-12-18 04:22:56	2012-12-18 14:22:56	VR2W-112612	A69-1601-6500	1
2012-12-18 07:39:22	2012-12-18 17:39:22	VR2W-112613	A69-1601-6500	1
2012-12-18 07:43:42	2012-12-18 17:43:42	VR2W-112613	A69-1601-6500	1
2012-12-18 22:50:49	2012-12-19 08:50:49	VR2W-112613	A69-1601-6500	1
2012-12-19 04:59:47	2012-12-19 14:59:47	VR2W-112613	A69-1601-6500	1
2012-12-19 08:42:56	2012-12-19 18:42:56	VR2W-112613	A69-1601-6500	0
2012-12-19 20:17:46	2012-12-20 06:17:46	VR2W-112612	A69-1601-6500	0
2012-12-19 20:18:43	2012-12-20 06:18:43	VR2W-112613	A69-1601-6500	0
2012-12-19 21:13:19	2012-12-20 07:13:19	VR2W-112613	A69-1601-6500	1
2012-12-19 23:34:23	2012-12-20 09:34:23	VR2W-112613	A69-1601-6500	1
2012-12-20 01:33:19	2012-12-20 11:33:19	VR2W-112613	A69-1601-6500	1
2012-12-20 01:37:09	2012-12-20 11:37:09	VR2W-112613	A69-1601-6500	1
2012-12-20 05:49:38	2012-12-20 15:49:38	VR2W-112613	A69-1601-6500	1
2012-12-20 06:37:42	2012-12-20 16:37:42	VR2W-112613	A69-1601-6500	1
2012-12-20 08:13:16	2012-12-20 18:13:16	VR2W-112613	A69-1601-6500	1
2012-12-20 21:16:54	2012-12-21 07:16:54	VR2W-112613	A69-1601-6500	1
2012-12-21 00:28:04	2012-12-21 10:28:04	VR2W-112613	A69-1601-6500	1
2012-12-21 02:14:41	2012-12-21 12:14:41	VR2W-112613	A69-1601-6500	1
2012-12-22 03:32:04	2012-12-22 13:32:04	VR2W-112613	A69-1601-6500	1
2012-12-22 03:39:29	2012-12-22 13:39:29	VR2W-112612	A69-1601-6500	1
2012-12-22 07:48:37	2012-12-22 17:48:37	VR2W-112613	A69-1601-6500	1
2012-12-22 08:31:56	2012-12-22 18:31:56	VR2W-112613	A69-1601-6500	0
2012-12-22 08:44:54	2012-12-22 18:44:54	VR2W-112613	A69-1601-6500	0
2012-12-22 22:13:55	2012-12-23 08:13:55	VR2W-112613	A69-1601-6500	1
2012-12-23 01:10:53	2012-12-23 11:10:53	VR2W-112613	A69-1601-6500	1
2012-12-23 03:18:22	2012-12-23 13:18:22	VR2W-112613	A69-1601-6500	1
2012-12-23 03:34:07	2012-12-23 13:34:07	VR2W-112613	A69-1601-6500	1
2012-12-23 06:49:35	2012-12-23 16:49:35	VR2W-112613	A69-1601-6500	1
2012-12-23 06:53:31	2012-12-23 16:53:31	VR2W-112613	A69-1601-6500	1
2012-12-24 20:05:17	2012-12-25 06:05:17	VR2W-112613	A69-1601-6500	0
2012-12-24 20:44:36	2012-12-25 06:44:36	VR2W-112613	A69-1601-6500	1
2012-12-25 20:11:30	2012-12-26 06:11:30	VR2W-112613	A69-1601-6500	0
2012-12-26 20:13:01	2012-12-27 06:13:01	VR2W-112613	A69-1601-6500	0
2012-12-26 21:23:28	2012-12-27 07:23:28	VR2W-112613	A69-1601-6500	1
2012-12-26 21:45:42	2012-12-27 07:45:42	VR2W-112613	A69-1601-6500	1
2012-12-27 02:54:51	2012-12-27 12:54:51	VR2W-112613	A69-1601-6500	1
2012-12-27 08:26:45	2012-12-27 18:26:45	VR2W-112613	A69-1601-6500	1
2012-12-27 20:23:52	2012-12-28 06:23:52	VR2W-112613	A69-1601-6500	0
2012-12-28 07:11:59	2012-12-28 17:11:59	VR2W-112613	A69-1601-6500	1
2012-12-28 08:40:53	2012-12-28 18:40:53	VR2W-112613	A69-1601-6500	0
2012-12-29 04:15:06	2012-12-29 14:15:06	VR2W-112613	A69-1601-6500	1
2012-12-29 05:07:36	2012-12-29 15:07:36	VR2W-112613	A69-1601-6500	1
2012-12-29 06:20:34	2012-12-29 16:20:34	VR2W-112613	A69-1601-6500	1
2012-12-29 06:30:30	2012-12-29 16:30:30	VR2W-112613	A69-1601-6500	1
2012-12-29 06:54:37	2012-12-29 16:54:37	VR2W-112613	A69-1601-6500	1
2012-12-29 07:13:59	2012-12-29 17:13:59	VR2W-112613	A69-1601-6500	1
2012-12-29 07:35:36	2012-12-29 17:35:36	VR2W-112613	A69-1601-6500	1
2012-12-29 20:24:07	2012-12-30 06:24:07	VR2W-112613	A69-1601-6500	0
2012-12-29 20:47:07	2012-12-30 06:47:07	VR2W-112613	A69-1601-6500	1
2012-12-29 20:54:34	2012-12-30 06:54:34	VR2W-112613	A69-1601-6500	1
2012-12-30 00:10:50	2012-12-30 10:10:50	VR2W-112612	A69-1601-6500	1
2012-12-30 04:00:31	2012-12-30 14:00:31	VR2W-112613	A69-1601-6500	1
2012-12-30 04:05:02	2012-12-30 14:05:02	VR2W-112613	A69-1601-6500	1
2012-12-30 04:12:31	2012-12-30 14:12:31	VR2W-112613	A69-1601-6500	1
2012-12-30 04:31:21	2012-12-30 14:31:21	VR2W-112613	A69-1601-6500	1
2012-12-30 07:48:49	2012-12-30 17:48:49	VR2W-112613	A69-1601-6500	1
2012-12-30 07:52:10	2012-12-30 17:52:10	VR2W-112613	A69-1601-6500	1
2012-12-31 01:53:26	2012-12-31 11:53:26	VR2W-112613	A69-1601-6500	1
2012-12-31 05:57:33	2012-12-31 15:57:33	VR2W-112613	A69-1601-6500	1
2013-01-02 01:49:34	2013-01-02 11:49:34	VR2W-112613	A69-1601-6500	1
2013-01-02 08:32:02	2013-01-02 18:32:02	VR2W-112613	A69-1601-6500	0
2013-01-02 22:33:56	2013-01-03 08:33:56	VR2W-112613	A69-1601-6500	1
2013-01-03 00:24:40	2013-01-03 10:24:40	VR2W-112613	A69-1601-6500	1
2013-01-03 07:43:45	2013-01-03 17:43:45	VR2W-112613	A69-1601-6500	1
2013-01-04 02:11:27	2013-01-04 12:11:27	VR2W-112613	A69-1601-6500	1
2013-01-04 04:21:58	2013-01-04 14:21:58	VR2W-112613	A69-1601-6500	1
2013-01-04 04:59:22	2013-01-04 14:59:22	VR2W-112612	A69-1601-6500	1
2013-01-04 07:50:46	2013-01-04 17:50:46	VR2W-112613	A69-1601-6500	1
2013-01-04 08:02:47	2013-01-04 18:02:47	VR2W-112613	A69-1601-6500	1
2013-01-04 08:56:45	2013-01-04 18:56:45	VR2W-112613	A69-1601-6500	0
2013-01-05 02:09:37	2013-01-05 12:09:37	VR2W-112613	A69-1601-6500	1
2013-01-05 07:49:19	2013-01-05 17:49:19	VR2W-112613	A69-1601-6500	1
2013-01-05 07:52:41	2013-01-05 17:52:41	VR2W-112613	A69-1601-6500	1
2013-01-05 23:35:47	2013-01-06 09:35:47	VR2W-112613	A69-1601-6500	1
2013-01-06 00:12:43	2013-01-06 10:12:43	VR2W-112612	A69-1601-6500	1
2013-01-06 00:44:59	2013-01-06 10:44:59	VR2W-112613	A69-1601-6500	1
2013-01-07 05:25:52	2013-01-07 15:25:52	VR2W-112613	A69-1601-6500	1
2013-01-07 05:35:32	2013-01-07 15:35:32	VR2W-112613	A69-1601-6500	1
2013-01-07 05:40:14	2013-01-07 15:40:14	VR2W-112613	A69-1601-6500	1
2013-01-07 05:52:12	2013-01-07 15:52:12	VR2W-112613	A69-1601-6500	1
2013-01-08 03:41:57	2013-01-08 13:41:57	VR2W-112612	A69-1601-6500	1
2013-01-08 20:27:01	2013-01-09 06:27:01	VR2W-112613	A69-1601-6500	0
2013-01-09 01:48:24	2013-01-09 11:48:24	VR2W-112613	A69-1601-6500	1
2013-01-09 07:18:59	2013-01-09 17:18:59	VR2W-112613	A69-1601-6500	1
2013-01-09 20:35:18	2013-01-10 06:35:18	VR2W-112612	A69-1601-6500	1
2013-01-09 21:09:00	2013-01-10 07:09:00	VR2W-112613	A69-1601-6500	1
2013-01-10 07:31:29	2013-01-10 17:31:29	VR2W-112613	A69-1601-6500	1
2013-01-10 07:40:22	2013-01-10 17:40:22	VR2W-112613	A69-1601-6500	1
2013-01-11 05:16:24	2013-01-11 15:16:24	VR2W-112613	A69-1601-6500	1
2013-01-11 20:32:33	2013-01-12 06:32:33	VR2W-112613	A69-1601-6500	1
2013-01-12 01:27:59	2013-01-12 11:27:59	VR2W-112613	A69-1601-6500	1
2013-01-12 04:53:40	2013-01-12 14:53:40	VR2W-112612	A69-1601-6500	1
2013-01-12 04:56:55	2013-01-12 14:56:55	VR2W-112612	A69-1601-6500	1
2013-01-12 05:27:10	2013-01-12 15:27:10	VR2W-112613	A69-1601-6500	1
2013-01-12 08:07:55	2013-01-12 18:07:55	VR2W-112613	A69-1601-6500	1
2013-01-12 20:32:15	2013-01-13 06:32:15	VR2W-112613	A69-1601-6500	1
2013-01-12 23:55:03	2013-01-13 09:55:03	VR2W-112613	A69-1601-6500	1
2013-01-13 05:19:14	2013-01-13 15:19:14	VR2W-112613	A69-1601-6500	1
2013-01-13 07:03:37	2013-01-13 17:03:37	VR2W-112613	A69-1601-6500	1
2013-01-13 07:14:41	2013-01-13 17:14:41	VR2W-112613	A69-1601-6500	1
2013-01-13 20:17:05	2013-01-14 06:17:05	VR2W-112613	A69-1601-6500	0
2013-01-13 20:30:08	2013-01-14 06:30:08	VR2W-112613	A69-1601-6500	1
2013-01-14 04:51:07	2013-01-14 14:51:07	VR2W-112612	A69-1601-6500	1
2013-01-14 20:39:25	2013-01-15 06:39:25	VR2W-112612	A69-1601-6500	1
2013-01-14 20:55:01	2013-01-15 06:55:01	VR2W-112612	A69-1601-6500	1
2013-01-14 21:04:22	2013-01-15 07:04:22	VR2W-112613	A69-1601-6500	1
2013-01-14 21:33:42	2013-01-15 07:33:42	VR2W-112612	A69-1601-6500	1
2013-01-15 00:20:21	2013-01-15 10:20:21	VR2W-112613	A69-1601-6500	1
2013-01-15 00:33:08	2013-01-15 10:33:08	VR2W-112613	A69-1601-6500	1
2013-01-15 01:59:57	2013-01-15 11:59:57	VR2W-112613	A69-1601-6500	1
2013-01-15 07:51:23	2013-01-15 17:51:23	VR2W-112613	A69-1601-6500	1
2013-01-15 07:57:54	2013-01-15 17:57:54	VR2W-112613	A69-1601-6500	1
2013-01-15 08:04:28	2013-01-15 18:04:28	VR2W-112613	A69-1601-6500	1
2013-01-15 20:23:43	2013-01-16 06:23:43	VR2W-112613	A69-1601-6500	0
2013-01-16 04:44:28	2013-01-16 14:44:28	VR2W-112613	A69-1601-6500	1
2013-01-16 04:59:12	2013-01-16 14:59:12	VR2W-112613	A69-1601-6500	1
2013-01-16 06:18:09	2013-01-16 16:18:09	VR2W-112613	A69-1601-6500	1
2013-01-16 06:39:44	2013-01-16 16:39:44	VR2W-112613	A69-1601-6500	1
2013-01-16 06:49:11	2013-01-16 16:49:11	VR2W-112613	A69-1601-6500	1
2013-01-16 21:08:50	2013-01-17 07:08:50	VR2W-112613	A69-1601-6500	1
2013-01-16 22:11:17	2013-01-17 08:11:17	VR2W-112613	A69-1601-6500	1
2013-01-17 04:13:38	2013-01-17 14:13:38	VR2W-112613	A69-1601-6500	1
2013-01-17 06:26:49	2013-01-17 16:26:49	VR2W-112613	A69-1601-6500	1
2013-01-18 00:11:25	2013-01-18 10:11:25	VR2W-112613	A69-1601-6500	1
2013-01-18 08:13:42	2013-01-18 18:13:42	VR2W-112613	A69-1601-6500	1
2013-01-18 21:43:44	2013-01-19 07:43:44	VR2W-112613	A69-1601-6500	1
2013-01-18 22:07:19	2013-01-19 08:07:19	VR2W-112613	A69-1601-6500	1
2013-01-18 23:47:19	2013-01-19 09:47:19	VR2W-112613	A69-1601-6500	1
2013-01-19 03:25:15	2013-01-19 13:25:15	VR2W-112612	A69-1601-6500	1
2013-01-19 08:44:38	2013-01-19 18:44:38	VR2W-112613	A69-1601-6500	0
2013-01-19 08:53:22	2013-01-19 18:53:22	VR2W-112613	A69-1601-6500	0
2013-01-19 22:48:45	2013-01-20 08:48:45	VR2W-112613	A69-1601-6500	1
2013-01-20 01:38:33	2013-01-20 11:38:33	VR2W-112613	A69-1601-6500	1
2013-01-20 01:45:45	2013-01-20 11:45:45	VR2W-112613	A69-1601-6500	1
2013-01-20 01:49:56	2013-01-20 11:49:56	VR2W-112613	A69-1601-6500	1
2013-01-20 01:53:25	2013-01-20 11:53:25	VR2W-112613	A69-1601-6500	1
2013-01-20 01:57:08	2013-01-20 11:57:08	VR2W-112613	A69-1601-6500	1
2013-01-20 03:34:51	2013-01-20 13:34:51	VR2W-112613	A69-1601-6500	1
2013-01-20 03:42:43	2013-01-20 13:42:43	VR2W-112613	A69-1601-6500	1
2013-01-20 03:46:41	2013-01-20 13:46:41	VR2W-112613	A69-1601-6500	1
2013-01-20 03:51:24	2013-01-20 13:51:24	VR2W-112613	A69-1601-6500	1
2013-01-20 03:53:40	2013-01-20 13:53:40	VR2W-112612	A69-1601-6500	1
2013-01-20 04:36:28	2013-01-20 14:36:28	VR2W-112613	A69-1601-6500	1
2013-01-20 04:54:08	2013-01-20 14:54:08	VR2W-112613	A69-1601-6500	1
2013-01-20 05:47:04	2013-01-20 15:47:04	VR2W-112613	A69-1601-6500	1
2013-01-20 06:02:32	2013-01-20 16:02:32	VR2W-112613	A69-1601-6500	1
2013-01-20 06:13:50	2013-01-20 16:13:50	VR2W-112613	A69-1601-6500	1
2013-01-20 06:21:30	2013-01-20 16:21:30	VR2W-112613	A69-1601-6500	1
2013-01-20 07:06:27	2013-01-20 17:06:27	VR2W-112613	A69-1601-6500	1
2013-01-20 07:34:56	2013-01-20 17:34:56	VR2W-112613	A69-1601-6500	1
2013-01-20 08:28:12	2013-01-20 18:28:12	VR2W-112613	A69-1601-6500	1
2013-01-21 01:03:11	2013-01-21 11:03:11	VR2W-112613	A69-1601-6500	1
2013-01-21 01:10:04	2013-01-21 11:10:04	VR2W-112613	A69-1601-6500	1
2013-01-21 01:18:10	2013-01-21 11:18:10	VR2W-112613	A69-1601-6500	1
2013-01-21 01:26:12	2013-01-21 11:26:12	VR2W-112613	A69-1601-6500	1
2013-01-21 01:38:39	2013-01-21 11:38:39	VR2W-112613	A69-1601-6500	1
2013-01-21 01:43:21	2013-01-21 11:43:21	VR2W-112613	A69-1601-6500	1
2013-01-21 01:47:51	2013-01-21 11:47:51	VR2W-112613	A69-1601-6500	1
2013-01-21 01:51:57	2013-01-21 11:51:57	VR2W-112613	A69-1601-6500	1
2013-01-21 01:55:15	2013-01-21 11:55:15	VR2W-112613	A69-1601-6500	1
2013-01-21 01:58:37	2013-01-21 11:58:37	VR2W-112613	A69-1601-6500	1
2013-01-21 02:02:05	2013-01-21 12:02:05	VR2W-112613	A69-1601-6500	1
2013-01-21 02:05:48	2013-01-21 12:05:48	VR2W-112613	A69-1601-6500	1
2013-01-21 02:10:00	2013-01-21 12:10:00	VR2W-112613	A69-1601-6500	1
2013-01-21 06:45:11	2013-01-21 16:45:11	VR2W-112613	A69-1601-6500	1
2013-01-21 06:52:32	2013-01-21 16:52:32	VR2W-112613	A69-1601-6500	1
2013-01-21 06:56:56	2013-01-21 16:56:56	VR2W-112613	A69-1601-6500	1
2013-01-21 07:13:11	2013-01-21 17:13:11	VR2W-112613	A69-1601-6500	1
2013-01-21 07:17:04	2013-01-21 17:17:04	VR2W-112613	A69-1601-6500	1
2013-01-21 07:21:35	2013-01-21 17:21:35	VR2W-112613	A69-1601-6500	1
2013-01-21 07:55:24	2013-01-21 17:55:24	VR2W-112613	A69-1601-6500	1
2013-01-21 08:07:28	2013-01-21 18:07:28	VR2W-112613	A69-1601-6500	1
2013-01-21 22:18:40	2013-01-22 08:18:40	VR2W-112613	A69-1601-6500	1
2013-01-22 04:37:06	2013-01-22 14:37:06	VR2W-112612	A69-1601-6500	1
2013-01-22 07:22:01	2013-01-22 17:22:01	VR2W-112612	A69-1601-6500	1
2013-01-22 08:18:28	2013-01-22 18:18:28	VR2W-112612	A69-1601-6500	1
2013-01-22 22:41:47	2013-01-23 08:41:47	VR2W-112613	A69-1601-6500	1
2013-01-22 22:46:10	2013-01-23 08:46:10	VR2W-112613	A69-1601-6500	1
2013-01-22 22:50:01	2013-01-23 08:50:01	VR2W-112613	A69-1601-6500	1
2013-01-22 22:54:29	2013-01-23 08:54:29	VR2W-112613	A69-1601-6500	1
2013-01-22 22:58:30	2013-01-23 08:58:30	VR2W-112613	A69-1601-6500	1
2013-01-22 23:03:18	2013-01-23 09:03:18	VR2W-112613	A69-1601-6500	1
2013-01-22 23:08:01	2013-01-23 09:08:01	VR2W-112613	A69-1601-6500	1
2013-01-22 23:12:33	2013-01-23 09:12:33	VR2W-112613	A69-1601-6500	1
2013-01-22 23:16:43	2013-01-23 09:16:43	VR2W-112613	A69-1601-6500	1
2013-01-22 23:20:08	2013-01-23 09:20:08	VR2W-112613	A69-1601-6500	1
2013-01-22 23:23:43	2013-01-23 09:23:43	VR2W-112613	A69-1601-6500	1
2013-01-23 00:45:02	2013-01-23 10:45:02	VR2W-112613	A69-1601-6500	1
2013-01-23 21:34:58	2013-01-24 07:34:58	VR2W-112613	A69-1601-6500	1
2013-01-24 00:10:52	2013-01-24 10:10:52	VR2W-112612	A69-1601-6500	1
2013-01-24 00:42:42	2013-01-24 10:42:42	VR2W-112613	A69-1601-6500	1
2013-01-24 02:53:09	2013-01-24 12:53:09	VR2W-112613	A69-1601-6500	1
2013-01-24 20:22:49	2013-01-25 06:22:49	VR2W-112613	A69-1601-6500	0
2013-01-25 02:07:31	2013-01-25 12:07:31	VR2W-112613	A69-1601-6500	1
2013-01-25 06:19:04	2013-01-25 16:19:04	VR2W-112613	A69-1601-6500	1
2013-01-25 08:25:24	2013-01-25 18:25:24	VR2W-112613	A69-1601-6500	1
2013-01-25 20:41:29	2013-01-26 06:41:29	VR2W-112613	A69-1601-6500	1
2013-01-26 00:28:29	2013-01-26 10:28:29	VR2W-112613	A69-1601-6500	1
2013-01-26 00:41:49	2013-01-26 10:41:49	VR2W-112612	A69-1601-6500	1
2013-01-26 08:31:45	2013-01-26 18:31:45	VR2W-112612	A69-1601-6500	0
2013-01-26 20:48:30	2013-01-27 06:48:30	VR2W-112612	A69-1601-6500	1
2013-01-26 22:11:31	2013-01-27 08:11:31	VR2W-112613	A69-1601-6500	1
2013-01-27 01:46:01	2013-01-27 11:46:01	VR2W-112613	A69-1601-6500	1
2013-01-27 03:40:59	2013-01-27 13:40:59	VR2W-112613	A69-1601-6500	1
2013-01-27 05:43:53	2013-01-27 15:43:53	VR2W-112613	A69-1601-6500	1
2013-01-27 05:48:19	2013-01-27 15:48:19	VR2W-112613	A69-1601-6500	1
2013-01-27 06:46:23	2013-01-27 16:46:23	VR2W-112612	A69-1601-6500	1
2013-01-27 07:19:10	2013-01-27 17:19:10	VR2W-112613	A69-1601-6500	1
2013-01-27 21:32:03	2013-01-28 07:32:03	VR2W-112613	A69-1601-6500	1
2013-01-28 00:39:37	2013-01-28 10:39:37	VR2W-112612	A69-1601-6500	1
2013-01-28 01:12:25	2013-01-28 11:12:25	VR2W-112613	A69-1601-6500	1
2013-01-28 02:56:09	2013-01-28 12:56:09	VR2W-112612	A69-1601-6500	1
2013-01-28 03:25:17	2013-01-28 13:25:17	VR2W-112613	A69-1601-6500	1
2013-01-28 04:05:29	2013-01-28 14:05:29	VR2W-112612	A69-1601-6500	1
2013-01-28 04:07:21	2013-01-28 14:07:21	VR2W-112613	A69-1601-6500	1
2013-01-28 04:32:37	2013-01-28 14:32:37	VR2W-112613	A69-1601-6500	1
2013-01-28 08:07:03	2013-01-28 18:07:03	VR2W-112613	A69-1601-6500	1
2013-01-28 09:04:13	2013-01-28 19:04:13	VR2W-112613	A69-1601-6500	0
2013-01-30 21:00:13	2013-01-31 07:00:13	VR2W-112612	A69-1601-6500	1
2013-01-30 23:27:37	2013-01-31 09:27:37	VR2W-112612	A69-1601-6500	1
2013-01-31 01:48:21	2013-01-31 11:48:21	VR2W-112612	A69-1601-6500	1
2013-01-31 22:17:52	2013-02-01 08:17:52	VR2W-112613	A69-1601-6500	1
2013-02-01 00:16:38	2013-02-01 10:16:38	VR2W-112612	A69-1601-6500	1
2013-02-01 02:53:04	2013-02-01 12:53:04	VR2W-112612	A69-1601-6500	1
2013-02-01 05:44:37	2013-02-01 15:44:37	VR2W-112613	A69-1601-6500	1
2013-02-01 05:52:13	2013-02-01 15:52:13	VR2W-112613	A69-1601-6500	1
2013-02-01 06:01:32	2013-02-01 16:01:32	VR2W-112613	A69-1601-6500	1
2013-02-01 06:30:16	2013-02-01 16:30:16	VR2W-112613	A69-1601-6500	1
2013-02-01 08:05:05	2013-02-01 18:05:05	VR2W-112613	A69-1601-6500	1
2013-02-01 20:57:34	2013-02-02 06:57:34	VR2W-112613	A69-1601-6500	1
2013-02-01 21:25:18	2013-02-02 07:25:18	VR2W-112612	A69-1601-6500	1
2013-02-01 22:54:43	2013-02-02 08:54:43	VR2W-112612	A69-1601-6500	1
2013-02-02 02:15:41	2013-02-02 12:15:41	VR2W-112612	A69-1601-6500	1
2013-02-02 04:22:34	2013-02-02 14:22:34	VR2W-112613	A69-1601-6500	1
2013-02-02 06:09:09	2013-02-02 16:09:09	VR2W-112612	A69-1601-6500	1
2013-02-02 08:22:56	2013-02-02 18:22:56	VR2W-112613	A69-1601-6500	1
2013-02-03 04:54:41	2013-02-03 14:54:41	VR2W-112613	A69-1601-6500	1
2013-02-03 21:50:22	2013-02-04 07:50:22	VR2W-112612	A69-1601-6500	1
2013-02-03 22:51:06	2013-02-04 08:51:06	VR2W-112613	A69-1601-6500	1
2013-02-03 23:02:35	2013-02-04 09:02:35	VR2W-112612	A69-1601-6500	1
2013-02-04 02:33:33	2013-02-04 12:33:33	VR2W-112613	A69-1601-6500	1
2013-02-04 20:47:49	2013-02-05 06:47:49	VR2W-112613	A69-1601-6500	1
2013-02-05 03:18:51	2013-02-05 13:18:51	VR2W-112612	A69-1601-6500	1
2013-02-05 06:50:58	2013-02-05 16:50:58	VR2W-112613	A69-1601-6500	1
2013-02-05 07:22:25	2013-02-05 17:22:25	VR2W-112613	A69-1601-6500	1
2013-02-05 08:48:06	2013-02-05 18:48:06	VR2W-112613	A69-1601-6500	0
2013-02-05 23:00:00	2013-02-06 09:00:00	VR2W-112612	A69-1601-6500	1
2013-02-05 23:53:37	2013-02-06 09:53:37	VR2W-112613	A69-1601-6500	1
2013-02-06 02:21:24	2013-02-06 12:21:24	VR2W-112613	A69-1601-6500	1
2013-02-06 03:11:18	2013-02-06 13:11:18	VR2W-112612	A69-1601-6500	1
2013-02-06 03:37:55	2013-02-06 13:37:55	VR2W-112613	A69-1601-6500	1
2013-02-06 06:46:20	2013-02-06 16:46:20	VR2W-112613	A69-1601-6500	1
2013-02-06 15:33:27	2013-02-07 01:33:27	VR2W-112613	A69-1601-6500	0
2013-02-06 20:47:04	2013-02-07 06:47:04	VR2W-112612	A69-1601-6500	1
2013-02-06 21:28:32	2013-02-07 07:28:32	VR2W-112613	A69-1601-6500	1
2013-02-07 02:52:11	2013-02-07 12:52:11	VR2W-112612	A69-1601-6500	1
2013-02-07 04:31:07	2013-02-07 14:31:07	VR2W-112612	A69-1601-6500	1
2013-02-07 14:24:31	2013-02-08 00:24:31	VR2W-112613	A69-1601-6500	0
2013-02-07 16:14:37	2013-02-08 02:14:37	VR2W-112613	A69-1601-6500	0
2013-02-07 21:28:10	2013-02-08 07:28:10	VR2W-112613	A69-1601-6500	1
2013-02-07 22:39:36	2013-02-08 08:39:36	VR2W-112613	A69-1601-6500	1
2013-02-08 00:57:43	2013-02-08 10:57:43	VR2W-112612	A69-1601-6500	1
2013-02-08 04:44:01	2013-02-08 14:44:01	VR2W-112613	A69-1601-6500	1
2013-02-08 05:43:50	2013-02-08 15:43:50	VR2W-112613	A69-1601-6500	1
2013-02-08 07:07:20	2013-02-08 17:07:20	VR2W-112613	A69-1601-6500	1
2013-02-08 08:44:55	2013-02-08 18:44:55	VR2W-112613	A69-1601-6500	0
2013-02-08 17:50:18	2013-02-09 03:50:18	VR2W-112613	A69-1601-6500	0
2013-02-08 20:41:03	2013-02-09 06:41:03	VR2W-112613	A69-1601-6500	1
2013-02-08 23:13:42	2013-02-09 09:13:42	VR2W-112612	A69-1601-6500	1
2013-02-09 03:10:54	2013-02-09 13:10:54	VR2W-112612	A69-1601-6500	1
2013-02-09 04:01:44	2013-02-09 14:01:44	VR2W-112613	A69-1601-6500	1
2013-02-09 04:49:46	2013-02-09 14:49:46	VR2W-112613	A69-1601-6500	1
2013-02-09 04:59:38	2013-02-09 14:59:38	VR2W-112612	A69-1601-6500	1
2013-02-09 05:56:14	2013-02-09 15:56:14	VR2W-112613	A69-1601-6500	1
2013-02-09 15:35:40	2013-02-10 01:35:40	VR2W-112613	A69-1601-6500	0
2013-02-09 15:39:03	2013-02-10 01:39:03	VR2W-112613	A69-1601-6500	0
2013-02-09 17:05:26	2013-02-10 03:05:26	VR2W-112613	A69-1601-6500	0
2013-02-09 17:24:33	2013-02-10 03:24:33	VR2W-112613	A69-1601-6500	0
2013-02-09 17:27:54	2013-02-10 03:27:54	VR2W-112613	A69-1601-6500	0
2013-02-09 17:59:26	2013-02-10 03:59:26	VR2W-112613	A69-1601-6500	0
2013-02-10 05:38:09	2013-02-10 15:38:09	VR2W-112612	A69-1601-6500	1
2013-02-10 16:53:25	2013-02-11 02:53:25	VR2W-112613	A69-1601-6500	0
2013-02-10 21:07:26	2013-02-11 07:07:26	VR2W-112613	A69-1601-6500	1
2013-02-11 02:09:30	2013-02-11 12:09:30	VR2W-112613	A69-1601-6500	1
