# Supplementary material for: Simulated Macro-Algal Outbreak Triggers a Large-Scale Response on Coral Reefs
Source: PLoS One. 2015 Jul 14;10(7):e0132895. doi: 10.1371/journal.pone.0132895 (PMC4501832; doi:10.1371/journal.pone.0132895)
Supplement: S1 Dataset — Data has been separated into three sub-folders; video data, visual transect data and individual fishes’ acoustic detection data. (ZIP) [file pone.0132895.s001.zip › Raw Data/Spatial/Siganid/Processed /6501MSV.xlsx]

## Sheet: 6501MSV.csv
ï»¿Date and Time (UTC)	Local time	Receiver	Transmitter	Day/night code
	10			06:30:00
	2011-04-21			18:30:00
2012-09-11 23:45:26	2012-09-12 09:45:26	VR2W-112611	A69-1601-6501	1
2012-09-12 00:21:55	2012-09-12 10:21:55	VR2W-112613	A69-1601-6501	1
2012-09-12 00:25:29	2012-09-12 10:25:29	VR2W-112613	A69-1601-6501	1
2012-09-12 00:29:38	2012-09-12 10:29:38	VR2W-112612	A69-1601-6501	1
2012-09-12 00:38:13	2012-09-12 10:38:13	VR2W-112613	A69-1601-6501	1
2012-09-12 00:50:46	2012-09-12 10:50:46	VR2W-112613	A69-1601-6501	1
2012-09-12 00:55:36	2012-09-12 10:55:36	VR2W-112613	A69-1601-6501	1
2012-09-12 01:01:03	2012-09-12 11:01:03	VR2W-112612	A69-1601-6501	1
2012-09-12 01:09:37	2012-09-12 11:09:37	VR2W-112613	A69-1601-6501	1
2012-09-12 01:17:11	2012-09-12 11:17:11	VR2W-112613	A69-1601-6501	1
2012-09-12 01:38:31	2012-09-12 11:38:31	VR2W-112613	A69-1601-6501	1
2012-09-12 01:46:45	2012-09-12 11:46:45	VR2W-112613	A69-1601-6501	1
2012-09-12 01:50:42	2012-09-12 11:50:42	VR2W-112613	A69-1601-6501	1
2012-09-12 01:55:22	2012-09-12 11:55:22	VR2W-112613	A69-1601-6501	1
2012-09-12 01:59:49	2012-09-12 11:59:49	VR2W-112613	A69-1601-6501	1
2012-09-12 02:03:50	2012-09-12 12:03:50	VR2W-112613	A69-1601-6501	1
2012-09-12 02:08:38	2012-09-12 12:08:38	VR2W-112613	A69-1601-6501	1
2012-09-12 02:13:22	2012-09-12 12:13:22	VR2W-112613	A69-1601-6501	1
2012-09-12 02:17:56	2012-09-12 12:17:56	VR2W-112613	A69-1601-6501	1
2012-09-12 02:22:12	2012-09-12 12:22:12	VR2W-112613	A69-1601-6501	1
2012-09-12 02:25:50	2012-09-12 12:25:50	VR2W-112613	A69-1601-6501	1
2012-09-12 02:34:45	2012-09-12 12:34:45	VR2W-112613	A69-1601-6501	1
2012-09-12 02:39:36	2012-09-12 12:39:36	VR2W-112613	A69-1601-6501	1
2012-09-12 02:44:24	2012-09-12 12:44:24	VR2W-112613	A69-1601-6501	1
2012-09-12 02:53:42	2012-09-12 12:53:42	VR2W-112613	A69-1601-6501	1
2012-09-12 02:57:57	2012-09-12 12:57:57	VR2W-112613	A69-1601-6501	1
2012-09-12 03:05:33	2012-09-12 13:05:33	VR2W-112613	A69-1601-6501	1
2012-09-12 03:10:19	2012-09-12 13:10:19	VR2W-112613	A69-1601-6501	1
2012-09-12 03:19:19	2012-09-12 13:19:19	VR2W-112613	A69-1601-6501	1
2012-09-12 03:34:27	2012-09-12 13:34:27	VR2W-112611	A69-1601-6501	1
2012-09-12 03:35:02	2012-09-12 13:35:02	VR2W-112613	A69-1601-6501	1
2012-09-12 03:38:22	2012-09-12 13:38:22	VR2W-112613	A69-1601-6501	1
2012-09-12 03:41:48	2012-09-12 13:41:48	VR2W-112613	A69-1601-6501	1
2012-09-12 03:45:27	2012-09-12 13:45:27	VR2W-112613	A69-1601-6501	1
2012-09-12 03:49:31	2012-09-12 13:49:31	VR2W-112613	A69-1601-6501	1
2012-09-12 03:52:45	2012-09-12 13:52:45	VR2W-112613	A69-1601-6501	1
2012-09-12 04:02:40	2012-09-12 14:02:40	VR2W-112613	A69-1601-6501	1
2012-09-12 04:06:09	2012-09-12 14:06:09	VR2W-112613	A69-1601-6501	1
2012-09-12 04:09:54	2012-09-12 14:09:54	VR2W-112613	A69-1601-6501	1
2012-09-12 04:14:10	2012-09-12 14:14:10	VR2W-112613	A69-1601-6501	1
2012-09-12 04:17:49	2012-09-12 14:17:49	VR2W-112613	A69-1601-6501	1
2012-09-12 04:21:54	2012-09-12 14:21:54	VR2W-112613	A69-1601-6501	1
2012-09-12 04:28:28	2012-09-12 14:28:28	VR2W-112613	A69-1601-6501	1
2012-09-12 04:31:52	2012-09-12 14:31:52	VR2W-112613	A69-1601-6501	1
2012-09-12 04:35:25	2012-09-12 14:35:25	VR2W-112613	A69-1601-6501	1
2012-09-12 04:39:18	2012-09-12 14:39:18	VR2W-112613	A69-1601-6501	1
2012-09-12 04:47:59	2012-09-12 14:47:59	VR2W-112613	A69-1601-6501	1
2012-09-12 04:51:26	2012-09-12 14:51:26	VR2W-112613	A69-1601-6501	1
2012-09-12 04:55:06	2012-09-12 14:55:06	VR2W-112613	A69-1601-6501	1
2012-09-12 04:59:12	2012-09-12 14:59:12	VR2W-112613	A69-1601-6501	1
2012-09-12 05:05:53	2012-09-12 15:05:53	VR2W-112613	A69-1601-6501	1
2012-09-12 05:17:46	2012-09-12 15:17:46	VR2W-112613	A69-1601-6501	1
2012-09-12 05:25:08	2012-09-12 15:25:08	VR2W-112613	A69-1601-6501	1
2012-09-12 05:39:40	2012-09-12 15:39:40	VR2W-112613	A69-1601-6501	1
2012-09-12 05:42:58	2012-09-12 15:42:58	VR2W-112613	A69-1601-6501	1
2012-09-12 05:49:51	2012-09-12 15:49:51	VR2W-112613	A69-1601-6501	1
2012-09-12 05:58:01	2012-09-12 15:58:01	VR2W-112613	A69-1601-6501	1
2012-09-12 06:21:27	2012-09-12 16:21:27	VR2W-112613	A69-1601-6501	1
2012-09-12 06:26:04	2012-09-12 16:26:04	VR2W-112613	A69-1601-6501	1
2012-09-12 06:42:41	2012-09-12 16:42:41	VR2W-112613	A69-1601-6501	1
2012-09-12 06:47:27	2012-09-12 16:47:27	VR2W-112613	A69-1601-6501	1
2012-09-12 06:56:02	2012-09-12 16:56:02	VR2W-112612	A69-1601-6501	1
2012-09-12 06:56:25	2012-09-12 16:56:25	VR2W-112613	A69-1601-6501	1
2012-09-12 06:59:57	2012-09-12 16:59:57	VR2W-112612	A69-1601-6501	1
2012-09-12 07:04:33	2012-09-12 17:04:33	VR2W-112612	A69-1601-6501	1
2012-09-12 07:08:52	2012-09-12 17:08:52	VR2W-112612	A69-1601-6501	1
2012-09-12 07:12:35	2012-09-12 17:12:35	VR2W-112612	A69-1601-6501	1
2012-09-12 07:16:48	2012-09-12 17:16:48	VR2W-112612	A69-1601-6501	1
2012-09-12 07:37:22	2012-09-12 17:37:22	VR2W-112613	A69-1601-6501	1
2012-09-12 07:48:52	2012-09-12 17:48:52	VR2W-112613	A69-1601-6501	1
2012-09-12 14:56:17	2012-09-13 00:56:17	VR2W-112613	A69-1601-6501	0
2012-09-12 15:17:13	2012-09-13 01:17:13	VR2W-112613	A69-1601-6501	0
2012-09-12 15:43:30	2012-09-13 01:43:30	VR2W-112613	A69-1601-6501	0
2012-09-12 15:56:33	2012-09-13 01:56:33	VR2W-112613	A69-1601-6501	0
2012-09-12 16:27:44	2012-09-13 02:27:44	VR2W-112613	A69-1601-6501	0
2012-09-12 16:52:14	2012-09-13 02:52:14	VR2W-112613	A69-1601-6501	0
2012-09-12 17:00:50	2012-09-13 03:00:50	VR2W-112613	A69-1601-6501	0
2012-09-12 17:09:16	2012-09-13 03:09:16	VR2W-112613	A69-1601-6501	0
2012-09-12 18:36:13	2012-09-13 04:36:13	VR2W-112613	A69-1601-6501	0
2012-09-12 19:13:08	2012-09-13 05:13:08	VR2W-112613	A69-1601-6501	0
2012-09-12 19:24:46	2012-09-13 05:24:46	VR2W-112613	A69-1601-6501	0
2012-09-12 20:51:27	2012-09-13 06:51:27	VR2W-112613	A69-1601-6501	1
2012-09-12 21:12:20	2012-09-13 07:12:20	VR2W-112613	A69-1601-6501	1
2012-09-12 21:16:41	2012-09-13 07:16:41	VR2W-112613	A69-1601-6501	1
2012-09-12 21:36:54	2012-09-13 07:36:54	VR2W-112613	A69-1601-6501	1
2012-09-12 21:41:28	2012-09-13 07:41:28	VR2W-112613	A69-1601-6501	1
2012-09-12 21:45:41	2012-09-13 07:45:41	VR2W-112613	A69-1601-6501	1
2012-09-12 21:49:15	2012-09-13 07:49:15	VR2W-112613	A69-1601-6501	1
2012-09-12 22:22:24	2012-09-13 08:22:24	VR2W-112613	A69-1601-6501	1
2012-09-12 22:27:00	2012-09-13 08:27:00	VR2W-112613	A69-1601-6501	1
2012-09-12 22:31:20	2012-09-13 08:31:20	VR2W-112613	A69-1601-6501	1
2012-09-12 22:35:06	2012-09-13 08:35:06	VR2W-112613	A69-1601-6501	1
2012-09-12 22:39:24	2012-09-13 08:39:24	VR2W-112613	A69-1601-6501	1
2012-09-12 22:43:07	2012-09-13 08:43:07	VR2W-112613	A69-1601-6501	1
2012-09-12 22:47:19	2012-09-13 08:47:19	VR2W-112613	A69-1601-6501	1
2012-09-12 22:50:51	2012-09-13 08:50:51	VR2W-112613	A69-1601-6501	1
2012-09-12 22:54:42	2012-09-13 08:54:42	VR2W-112613	A69-1601-6501	1
2012-09-12 22:59:10	2012-09-13 08:59:10	VR2W-112613	A69-1601-6501	1
2012-09-12 23:03:13	2012-09-13 09:03:13	VR2W-112613	A69-1601-6501	1
2012-09-12 23:08:05	2012-09-13 09:08:05	VR2W-112613	A69-1601-6501	1
2012-09-12 23:12:56	2012-09-13 09:12:56	VR2W-112613	A69-1601-6501	1
2012-09-12 23:17:44	2012-09-13 09:17:44	VR2W-112613	A69-1601-6501	1
2012-09-12 23:26:59	2012-09-13 09:26:59	VR2W-112613	A69-1601-6501	1
2012-09-12 23:38:28	2012-09-13 09:38:28	VR2W-112613	A69-1601-6501	1
2012-09-12 23:54:40	2012-09-13 09:54:40	VR2W-112613	A69-1601-6501	1
2012-09-13 00:10:16	2012-09-13 10:10:16	VR2W-112613	A69-1601-6501	1
2012-09-13 00:13:56	2012-09-13 10:13:56	VR2W-112613	A69-1601-6501	1
2012-09-13 00:18:03	2012-09-13 10:18:03	VR2W-112613	A69-1601-6501	1
2012-09-13 00:21:25	2012-09-13 10:21:25	VR2W-112613	A69-1601-6501	1
2012-09-13 00:49:38	2012-09-13 10:49:38	VR2W-112613	A69-1601-6501	1
2012-09-13 01:08:49	2012-09-13 11:08:49	VR2W-112613	A69-1601-6501	1
2012-09-13 01:12:42	2012-09-13 11:12:42	VR2W-112613	A69-1601-6501	1
2012-09-13 01:17:12	2012-09-13 11:17:12	VR2W-112613	A69-1601-6501	1
2012-09-13 01:21:21	2012-09-13 11:21:21	VR2W-112613	A69-1601-6501	1
2012-09-13 01:24:44	2012-09-13 11:24:44	VR2W-112613	A69-1601-6501	1
2012-09-13 01:28:17	2012-09-13 11:28:17	VR2W-112613	A69-1601-6501	1
2012-09-13 01:32:10	2012-09-13 11:32:10	VR2W-112613	A69-1601-6501	1
2012-09-13 01:36:43	2012-09-13 11:36:43	VR2W-112613	A69-1601-6501	1
2012-09-13 01:44:25	2012-09-13 11:44:25	VR2W-112613	A69-1601-6501	1
2012-09-13 01:56:15	2012-09-13 11:56:15	VR2W-112613	A69-1601-6501	1
2012-09-13 02:00:32	2012-09-13 12:00:32	VR2W-112613	A69-1601-6501	1
2012-09-13 02:04:11	2012-09-13 12:04:11	VR2W-112613	A69-1601-6501	1
2012-09-13 02:08:18	2012-09-13 12:08:18	VR2W-112613	A69-1601-6501	1
2012-09-13 02:11:37	2012-09-13 12:11:37	VR2W-112613	A69-1601-6501	1
2012-09-13 02:15:02	2012-09-13 12:15:02	VR2W-112613	A69-1601-6501	1
2012-09-13 02:18:39	2012-09-13 12:18:39	VR2W-112613	A69-1601-6501	1
2012-09-13 02:32:06	2012-09-13 12:32:06	VR2W-112613	A69-1601-6501	1
2012-09-13 02:36:34	2012-09-13 12:36:34	VR2W-112613	A69-1601-6501	1
2012-09-13 02:40:01	2012-09-13 12:40:01	VR2W-112611	A69-1601-6501	1
2012-09-13 02:40:36	2012-09-13 12:40:36	VR2W-112613	A69-1601-6501	1
2012-09-13 02:45:26	2012-09-13 12:45:26	VR2W-112613	A69-1601-6501	1
2012-09-13 02:50:14	2012-09-13 12:50:14	VR2W-112613	A69-1601-6501	1
2012-09-13 02:54:56	2012-09-13 12:54:56	VR2W-112613	A69-1601-6501	1
2012-09-13 03:03:36	2012-09-13 13:03:36	VR2W-112613	A69-1601-6501	1
2012-09-13 03:07:01	2012-09-13 13:07:01	VR2W-112613	A69-1601-6501	1
2012-09-13 03:10:38	2012-09-13 13:10:38	VR2W-112613	A69-1601-6501	1
2012-09-13 03:14:37	2012-09-13 13:14:37	VR2W-112613	A69-1601-6501	1
2012-09-13 03:19:22	2012-09-13 13:19:22	VR2W-112613	A69-1601-6501	1
2012-09-13 03:28:18	2012-09-13 13:28:18	VR2W-112613	A69-1601-6501	1
2012-09-13 03:32:04	2012-09-13 13:32:04	VR2W-112613	A69-1601-6501	1
2012-09-13 03:36:22	2012-09-13 13:36:22	VR2W-112613	A69-1601-6501	1
2012-09-13 03:40:06	2012-09-13 13:40:06	VR2W-112613	A69-1601-6501	1
2012-09-13 03:47:54	2012-09-13 13:47:54	VR2W-112613	A69-1601-6501	1
2012-09-13 03:51:48	2012-09-13 13:51:48	VR2W-112613	A69-1601-6501	1
2012-09-13 03:56:23	2012-09-13 13:56:23	VR2W-112613	A69-1601-6501	1
2012-09-13 04:00:41	2012-09-13 14:00:41	VR2W-112613	A69-1601-6501	1
2012-09-13 04:04:22	2012-09-13 14:04:22	VR2W-112613	A69-1601-6501	1
2012-09-13 04:08:31	2012-09-13 14:08:31	VR2W-112613	A69-1601-6501	1
2012-09-13 04:11:56	2012-09-13 14:11:56	VR2W-112613	A69-1601-6501	1
2012-09-13 04:14:56	2012-09-13 14:14:56	VR2W-112611	A69-1601-6501	1
2012-09-13 04:15:31	2012-09-13 14:15:31	VR2W-112613	A69-1601-6501	1
2012-09-13 04:32:52	2012-09-13 14:32:52	VR2W-112613	A69-1601-6501	1
2012-09-13 04:48:42	2012-09-13 14:48:42	VR2W-112613	A69-1601-6501	1
2012-09-13 04:53:23	2012-09-13 14:53:23	VR2W-112613	A69-1601-6501	1
2012-09-13 04:57:53	2012-09-13 14:57:53	VR2W-112613	A69-1601-6501	1
2012-09-13 05:19:47	2012-09-13 15:19:47	VR2W-112613	A69-1601-6501	1
2012-09-13 05:23:06	2012-09-13 15:23:06	VR2W-112613	A69-1601-6501	1
2012-09-13 05:26:30	2012-09-13 15:26:30	VR2W-112613	A69-1601-6501	1
2012-09-13 05:38:43	2012-09-13 15:38:43	VR2W-112613	A69-1601-6501	1
2012-09-13 05:43:10	2012-09-13 15:43:10	VR2W-112613	A69-1601-6501	1
2012-09-13 05:52:04	2012-09-13 15:52:04	VR2W-112613	A69-1601-6501	1
2012-09-13 06:01:37	2012-09-13 16:01:37	VR2W-112613	A69-1601-6501	1
2012-09-13 06:10:28	2012-09-13 16:10:28	VR2W-112613	A69-1601-6501	1
2012-09-13 06:18:14	2012-09-13 16:18:14	VR2W-112613	A69-1601-6501	1
2012-09-13 06:21:34	2012-09-13 16:21:34	VR2W-112613	A69-1601-6501	1
2012-09-13 06:24:58	2012-09-13 16:24:58	VR2W-112613	A69-1601-6501	1
2012-09-13 06:32:34	2012-09-13 16:32:34	VR2W-112613	A69-1601-6501	1
2012-09-13 06:49:49	2012-09-13 16:49:49	VR2W-112613	A69-1601-6501	1
2012-09-13 06:57:14	2012-09-13 16:57:14	VR2W-112613	A69-1601-6501	1
2012-09-13 07:12:54	2012-09-13 17:12:54	VR2W-112613	A69-1601-6501	1
2012-09-13 07:21:33	2012-09-13 17:21:33	VR2W-112613	A69-1601-6501	1
2012-09-13 07:36:40	2012-09-13 17:36:40	VR2W-112613	A69-1601-6501	1
2012-09-13 07:45:15	2012-09-13 17:45:15	VR2W-112613	A69-1601-6501	1
2012-09-13 08:02:42	2012-09-13 18:02:42	VR2W-112613	A69-1601-6501	1
2012-09-13 08:23:19	2012-09-13 18:23:19	VR2W-112613	A69-1601-6501	1
2012-09-13 11:07:40	2012-09-13 21:07:40	VR2W-112613	A69-1601-6501	0
2012-09-13 14:48:09	2012-09-14 00:48:09	VR2W-112613	A69-1601-6501	0
2012-09-13 16:13:43	2012-09-14 02:13:43	VR2W-112613	A69-1601-6501	0
2012-09-13 17:02:38	2012-09-14 03:02:38	VR2W-112613	A69-1601-6501	0
2012-09-13 17:06:15	2012-09-14 03:06:15	VR2W-112613	A69-1601-6501	0
2012-09-13 17:14:59	2012-09-14 03:14:59	VR2W-112613	A69-1601-6501	0
2012-09-13 17:59:24	2012-09-14 03:59:24	VR2W-112613	A69-1601-6501	0
2012-09-13 20:59:04	2012-09-14 06:59:04	VR2W-112613	A69-1601-6501	1
2012-09-13 21:03:44	2012-09-14 07:03:44	VR2W-112613	A69-1601-6501	1
2012-09-13 21:21:50	2012-09-14 07:21:50	VR2W-112613	A69-1601-6501	1
2012-09-13 21:26:29	2012-09-14 07:26:29	VR2W-112613	A69-1601-6501	1
2012-09-13 21:30:55	2012-09-14 07:30:55	VR2W-112613	A69-1601-6501	1
2012-09-13 21:34:54	2012-09-14 07:34:54	VR2W-112613	A69-1601-6501	1
2012-09-13 21:39:46	2012-09-14 07:39:46	VR2W-112612	A69-1601-6501	1
2012-09-13 22:23:36	2012-09-14 08:23:36	VR2W-112613	A69-1601-6501	1
2012-09-13 22:32:42	2012-09-14 08:32:42	VR2W-112613	A69-1601-6501	1
2012-09-13 22:41:25	2012-09-14 08:41:25	VR2W-112613	A69-1601-6501	1
2012-09-13 22:46:01	2012-09-14 08:46:01	VR2W-112613	A69-1601-6501	1
2012-09-13 22:50:19	2012-09-14 08:50:19	VR2W-112613	A69-1601-6501	1
2012-09-13 22:54:03	2012-09-14 08:54:03	VR2W-112613	A69-1601-6501	1
2012-09-13 22:58:17	2012-09-14 08:58:17	VR2W-112613	A69-1601-6501	1
2012-09-13 23:01:51	2012-09-14 09:01:51	VR2W-112613	A69-1601-6501	1
2012-09-13 23:05:47	2012-09-14 09:05:47	VR2W-112613	A69-1601-6501	1
2012-09-13 23:14:46	2012-09-14 09:14:46	VR2W-112613	A69-1601-6501	1
2012-09-13 23:18:36	2012-09-14 09:18:36	VR2W-112613	A69-1601-6501	1
2012-09-13 23:36:21	2012-09-14 09:36:21	VR2W-112613	A69-1601-6501	1
2012-09-13 23:40:40	2012-09-14 09:40:40	VR2W-112613	A69-1601-6501	1
2012-09-14 00:10:23	2012-09-14 10:10:23	VR2W-112613	A69-1601-6501	1
2012-09-14 00:18:08	2012-09-14 10:18:08	VR2W-112613	A69-1601-6501	1
2012-09-14 00:21:59	2012-09-14 10:21:59	VR2W-112613	A69-1601-6501	1
2012-09-14 00:33:52	2012-09-14 10:33:52	VR2W-112613	A69-1601-6501	1
2012-09-14 00:40:43	2012-09-14 10:40:43	VR2W-112613	A69-1601-6501	1
2012-09-14 00:52:25	2012-09-14 10:52:25	VR2W-112613	A69-1601-6501	1
2012-09-14 00:59:56	2012-09-14 10:59:56	VR2W-112613	A69-1601-6501	1
2012-09-14 01:07:10	2012-09-14 11:07:10	VR2W-112612	A69-1601-6501	1
2012-09-14 01:11:46	2012-09-14 11:11:46	VR2W-112613	A69-1601-6501	1
2012-09-14 01:30:16	2012-09-14 11:30:16	VR2W-112613	A69-1601-6501	1
2012-09-14 01:43:13	2012-09-14 11:43:13	VR2W-112613	A69-1601-6501	1
2012-09-14 01:47:48	2012-09-14 11:47:48	VR2W-112613	A69-1601-6501	1
2012-09-14 01:52:05	2012-09-14 11:52:05	VR2W-112613	A69-1601-6501	1
2012-09-14 01:55:45	2012-09-14 11:55:45	VR2W-112613	A69-1601-6501	1
2012-09-14 02:06:41	2012-09-14 12:06:41	VR2W-112613	A69-1601-6501	1
2012-09-14 02:10:23	2012-09-14 12:10:23	VR2W-112613	A69-1601-6501	1
2012-09-14 02:14:34	2012-09-14 12:14:34	VR2W-112613	A69-1601-6501	1
2012-09-14 02:18:03	2012-09-14 12:18:03	VR2W-112613	A69-1601-6501	1
2012-09-14 02:21:47	2012-09-14 12:21:47	VR2W-112613	A69-1601-6501	1
2012-09-14 02:29:39	2012-09-14 12:29:39	VR2W-112613	A69-1601-6501	1
2012-09-14 02:38:27	2012-09-14 12:38:27	VR2W-112613	A69-1601-6501	1
2012-09-14 02:41:27	2012-09-14 12:41:27	VR2W-112614	A69-1601-6501	1
2012-09-14 02:43:08	2012-09-14 12:43:08	VR2W-112613	A69-1601-6501	1
2012-09-14 02:58:14	2012-09-14 12:58:14	VR2W-112613	A69-1601-6501	1
2012-09-14 03:08:48	2012-09-14 13:08:48	VR2W-112613	A69-1601-6501	1
2012-09-14 03:34:09	2012-09-14 13:34:09	VR2W-112613	A69-1601-6501	1
2012-09-14 03:37:46	2012-09-14 13:37:46	VR2W-112613	A69-1601-6501	1
2012-09-14 03:46:30	2012-09-14 13:46:30	VR2W-112613	A69-1601-6501	1
2012-09-14 03:51:08	2012-09-14 13:51:08	VR2W-112613	A69-1601-6501	1
2012-09-14 03:55:30	2012-09-14 13:55:30	VR2W-112613	A69-1601-6501	1
2012-09-14 03:59:21	2012-09-14 13:59:21	VR2W-112613	A69-1601-6501	1
2012-09-14 04:03:49	2012-09-14 14:03:49	VR2W-112613	A69-1601-6501	1
2012-09-14 04:07:52	2012-09-14 14:07:52	VR2W-112613	A69-1601-6501	1
2012-09-14 04:21:57	2012-09-14 14:21:57	VR2W-112614	A69-1601-6501	1
2012-09-14 05:16:18	2012-09-14 15:16:18	VR2W-112613	A69-1601-6501	1
2012-09-14 05:48:12	2012-09-14 15:48:12	VR2W-112613	A69-1601-6501	1
2012-09-14 06:18:35	2012-09-14 16:18:35	VR2W-112613	A69-1601-6501	1
2012-09-14 06:22:30	2012-09-14 16:22:30	VR2W-112613	A69-1601-6501	1
2012-09-14 06:27:07	2012-09-14 16:27:07	VR2W-112613	A69-1601-6501	1
2012-09-14 06:39:40	2012-09-14 16:39:40	VR2W-112613	A69-1601-6501	1
2012-09-14 06:48:08	2012-09-14 16:48:08	VR2W-112613	A69-1601-6501	1
2012-09-14 06:52:24	2012-09-14 16:52:24	VR2W-112613	A69-1601-6501	1
2012-09-14 06:56:02	2012-09-14 16:56:02	VR2W-112613	A69-1601-6501	1
2012-09-14 07:04:57	2012-09-14 17:04:57	VR2W-112613	A69-1601-6501	1
2012-09-14 07:14:35	2012-09-14 17:14:35	VR2W-112613	A69-1601-6501	1
2012-09-14 07:19:17	2012-09-14 17:19:17	VR2W-112613	A69-1601-6501	1
2012-09-14 07:46:47	2012-09-14 17:46:47	VR2W-112613	A69-1601-6501	1
2012-09-14 07:51:14	2012-09-14 17:51:14	VR2W-112613	A69-1601-6501	1
2012-09-14 07:55:15	2012-09-14 17:55:15	VR2W-112613	A69-1601-6501	1
2012-09-14 08:09:21	2012-09-14 18:09:21	VR2W-112613	A69-1601-6501	1
2012-09-14 14:56:27	2012-09-15 00:56:27	VR2W-112613	A69-1601-6501	0
2012-09-14 20:41:43	2012-09-15 06:41:43	VR2W-112613	A69-1601-6501	1
2012-09-14 21:04:07	2012-09-15 07:04:07	VR2W-112613	A69-1601-6501	1
2012-09-14 21:12:24	2012-09-15 07:12:24	VR2W-112613	A69-1601-6501	1
2012-09-14 21:21:14	2012-09-15 07:21:14	VR2W-112613	A69-1601-6501	1
2012-09-14 21:24:51	2012-09-15 07:24:51	VR2W-112613	A69-1601-6501	1
2012-09-14 21:33:42	2012-09-15 07:33:42	VR2W-112613	A69-1601-6501	1
2012-09-14 21:38:27	2012-09-15 07:38:27	VR2W-112613	A69-1601-6501	1
2012-09-14 22:26:38	2012-09-15 08:26:38	VR2W-112613	A69-1601-6501	1
2012-09-14 22:37:21	2012-09-15 08:37:21	VR2W-112613	A69-1601-6501	1
2012-09-14 22:56:31	2012-09-15 08:56:31	VR2W-112613	A69-1601-6501	1
2012-09-14 23:01:23	2012-09-15 09:01:23	VR2W-112613	A69-1601-6501	1
2012-09-14 23:20:14	2012-09-15 09:20:14	VR2W-112613	A69-1601-6501	1
2012-09-15 00:34:50	2012-09-15 10:34:50	VR2W-112613	A69-1601-6501	1
2012-09-15 00:38:59	2012-09-15 10:38:59	VR2W-112613	A69-1601-6501	1
2012-09-15 00:42:23	2012-09-15 10:42:23	VR2W-112613	A69-1601-6501	1
2012-09-15 00:45:50	2012-09-15 10:45:50	VR2W-112612	A69-1601-6501	1
2012-09-15 00:45:58	2012-09-15 10:45:58	VR2W-112613	A69-1601-6501	1
2012-09-15 00:49:53	2012-09-15 10:49:53	VR2W-112613	A69-1601-6501	1
2012-09-15 01:15:11	2012-09-15 11:15:11	VR2W-112613	A69-1601-6501	1
2012-09-15 01:19:07	2012-09-15 11:19:07	VR2W-112613	A69-1601-6501	1
2012-09-15 01:23:46	2012-09-15 11:23:46	VR2W-112613	A69-1601-6501	1
2012-09-15 01:28:10	2012-09-15 11:28:10	VR2W-112613	A69-1601-6501	1
2012-09-15 01:52:34	2012-09-15 11:52:34	VR2W-112613	A69-1601-6501	1
2012-09-15 02:13:57	2012-09-15 12:13:57	VR2W-112613	A69-1601-6501	1
2012-09-15 02:18:12	2012-09-15 12:18:12	VR2W-112613	A69-1601-6501	1
2012-09-15 02:35:21	2012-09-15 12:35:21	VR2W-112613	A69-1601-6501	1
2012-09-15 02:47:29	2012-09-15 12:47:29	VR2W-112613	A69-1601-6501	1
2012-09-15 02:51:09	2012-09-15 12:51:09	VR2W-112613	A69-1601-6501	1
2012-09-15 02:55:15	2012-09-15 12:55:15	VR2W-112613	A69-1601-6501	1
2012-09-15 03:09:28	2012-09-15 13:09:28	VR2W-112613	A69-1601-6501	1
2012-09-15 03:26:57	2012-09-15 13:26:57	VR2W-112613	A69-1601-6501	1
2012-09-15 03:31:11	2012-09-15 13:31:11	VR2W-112613	A69-1601-6501	1
2012-09-15 03:34:45	2012-09-15 13:34:45	VR2W-112613	A69-1601-6501	1
2012-09-15 03:38:41	2012-09-15 13:38:41	VR2W-112613	A69-1601-6501	1
2012-09-15 03:43:18	2012-09-15 13:43:18	VR2W-112613	A69-1601-6501	1
2012-09-15 03:47:04	2012-09-15 13:47:04	VR2W-112611	A69-1601-6501	1
2012-09-15 03:47:39	2012-09-15 13:47:39	VR2W-112613	A69-1601-6501	1
2012-09-15 03:51:28	2012-09-15 13:51:28	VR2W-112613	A69-1601-6501	1
2012-09-15 03:59:47	2012-09-15 13:59:47	VR2W-112613	A69-1601-6501	1
2012-09-15 04:04:25	2012-09-15 14:04:25	VR2W-112613	A69-1601-6501	1
2012-09-15 04:08:46	2012-09-15 14:08:46	VR2W-112613	A69-1601-6501	1
2012-09-15 04:20:59	2012-09-15 14:20:59	VR2W-112613	A69-1601-6501	1
2012-09-15 04:25:40	2012-09-15 14:25:40	VR2W-112613	A69-1601-6501	1
2012-09-15 04:30:09	2012-09-15 14:30:09	VR2W-112613	A69-1601-6501	1
2012-09-15 04:34:14	2012-09-15 14:34:14	VR2W-112613	A69-1601-6501	1
2012-09-15 04:37:32	2012-09-15 14:37:32	VR2W-112613	A69-1601-6501	1
2012-09-15 04:48:03	2012-09-15 14:48:03	VR2W-112613	A69-1601-6501	1
2012-09-15 04:52:15	2012-09-15 14:52:15	VR2W-112613	A69-1601-6501	1
2012-09-15 04:55:45	2012-09-15 14:55:45	VR2W-112613	A69-1601-6501	1
2012-09-15 04:59:32	2012-09-15 14:59:32	VR2W-112613	A69-1601-6501	1
2012-09-15 05:07:38	2012-09-15 15:07:38	VR2W-112613	A69-1601-6501	1
2012-09-15 05:11:58	2012-09-15 15:11:58	VR2W-112613	A69-1601-6501	1
2012-09-15 05:15:43	2012-09-15 15:15:43	VR2W-112613	A69-1601-6501	1
2012-09-15 05:19:59	2012-09-15 15:19:59	VR2W-112613	A69-1601-6501	1
2012-09-15 05:23:38	2012-09-15 15:23:38	VR2W-112613	A69-1601-6501	1
2012-09-15 05:27:42	2012-09-15 15:27:42	VR2W-112613	A69-1601-6501	1
2012-09-15 05:30:57	2012-09-15 15:30:57	VR2W-112613	A69-1601-6501	1
2012-09-15 05:37:34	2012-09-15 15:37:34	VR2W-112613	A69-1601-6501	1
2012-09-15 05:41:00	2012-09-15 15:41:00	VR2W-112613	A69-1601-6501	1
2012-09-15 05:44:39	2012-09-15 15:44:39	VR2W-112613	A69-1601-6501	1
2012-09-15 05:48:44	2012-09-15 15:48:44	VR2W-112613	A69-1601-6501	1
2012-09-15 05:51:59	2012-09-15 15:51:59	VR2W-112613	A69-1601-6501	1
2012-09-15 05:55:17	2012-09-15 15:55:17	VR2W-112613	A69-1601-6501	1
2012-09-15 05:58:39	2012-09-15 15:58:39	VR2W-112613	A69-1601-6501	1
2012-09-15 06:02:10	2012-09-15 16:02:10	VR2W-112613	A69-1601-6501	1
2012-09-15 06:05:59	2012-09-15 16:05:59	VR2W-112613	A69-1601-6501	1
2012-09-15 06:10:22	2012-09-15 16:10:22	VR2W-112613	A69-1601-6501	1
2012-09-15 06:18:47	2012-09-15 16:18:47	VR2W-112613	A69-1601-6501	1
2012-09-15 06:22:57	2012-09-15 16:22:57	VR2W-112613	A69-1601-6501	1
2012-09-15 06:26:25	2012-09-15 16:26:25	VR2W-112613	A69-1601-6501	1
2012-09-15 06:32:39	2012-09-15 16:32:39	VR2W-112612	A69-1601-6501	1
2012-09-15 06:34:17	2012-09-15 16:34:17	VR2W-112613	A69-1601-6501	1
2012-09-15 06:41:21	2012-09-15 16:41:21	VR2W-112613	A69-1601-6501	1
2012-09-15 06:43:12	2012-09-15 16:43:12	VR2W-112612	A69-1601-6501	1
2012-09-15 06:45:25	2012-09-15 16:45:25	VR2W-112613	A69-1601-6501	1
2012-09-15 06:48:39	2012-09-15 16:48:39	VR2W-112613	A69-1601-6501	1
2012-09-15 06:51:54	2012-09-15 16:51:54	VR2W-112613	A69-1601-6501	1
2012-09-15 07:01:45	2012-09-15 17:01:45	VR2W-112613	A69-1601-6501	1
2012-09-15 07:05:12	2012-09-15 17:05:12	VR2W-112613	A69-1601-6501	1
2012-09-15 07:08:50	2012-09-15 17:08:50	VR2W-112613	A69-1601-6501	1
2012-09-15 07:19:25	2012-09-15 17:19:25	VR2W-112613	A69-1601-6501	1
2012-09-15 07:38:08	2012-09-15 17:38:08	VR2W-112613	A69-1601-6501	1
2012-09-15 07:42:23	2012-09-15 17:42:23	VR2W-112613	A69-1601-6501	1
2012-09-15 07:49:56	2012-09-15 17:49:56	VR2W-112613	A69-1601-6501	1
2012-09-15 09:37:52	2012-09-15 19:37:52	VR2W-112613	A69-1601-6501	0
2012-09-15 17:35:56	2012-09-16 03:35:56	VR2W-112613	A69-1601-6501	0
2012-09-15 17:43:05	2012-09-16 03:43:05	VR2W-112613	A69-1601-6501	0
2012-09-15 20:19:40	2012-09-16 06:19:40	VR2W-112613	A69-1601-6501	0
2012-09-15 20:52:39	2012-09-16 06:52:39	VR2W-112612	A69-1601-6501	1
2012-09-15 21:10:13	2012-09-16 07:10:13	VR2W-112613	A69-1601-6501	1
2012-09-15 21:45:46	2012-09-16 07:45:46	VR2W-112613	A69-1601-6501	1
2012-09-15 21:58:13	2012-09-16 07:58:13	VR2W-112613	A69-1601-6501	1
2012-09-15 22:19:15	2012-09-16 08:19:15	VR2W-112613	A69-1601-6501	1
2012-09-15 22:36:46	2012-09-16 08:36:46	VR2W-112613	A69-1601-6501	1
2012-09-15 22:44:41	2012-09-16 08:44:41	VR2W-112613	A69-1601-6501	1
2012-09-15 22:48:45	2012-09-16 08:48:45	VR2W-112613	A69-1601-6501	1
2012-09-15 22:51:59	2012-09-16 08:51:59	VR2W-112613	A69-1601-6501	1
2012-09-15 22:58:30	2012-09-16 08:58:30	VR2W-112613	A69-1601-6501	1
2012-09-15 23:01:49	2012-09-16 09:01:49	VR2W-112613	A69-1601-6501	1
2012-09-15 23:17:28	2012-09-16 09:17:28	VR2W-112613	A69-1601-6501	1
2012-09-15 23:32:45	2012-09-16 09:32:45	VR2W-112613	A69-1601-6501	1
2012-09-15 23:36:19	2012-09-16 09:36:19	VR2W-112613	A69-1601-6501	1
2012-09-15 23:52:41	2012-09-16 09:52:41	VR2W-112613	A69-1601-6501	1
2012-09-15 23:56:44	2012-09-16 09:56:44	VR2W-112613	A69-1601-6501	1
2012-09-16 00:20:54	2012-09-16 10:20:54	VR2W-112613	A69-1601-6501	1
2012-09-16 00:25:30	2012-09-16 10:25:30	VR2W-112613	A69-1601-6501	1
2012-09-16 00:29:48	2012-09-16 10:29:48	VR2W-112613	A69-1601-6501	1
2012-09-16 00:33:32	2012-09-16 10:33:32	VR2W-112613	A69-1601-6501	1
2012-09-16 00:37:46	2012-09-16 10:37:46	VR2W-112613	A69-1601-6501	1
2012-09-16 00:41:21	2012-09-16 10:41:21	VR2W-112613	A69-1601-6501	1
2012-09-16 00:45:17	2012-09-16 10:45:17	VR2W-112613	A69-1601-6501	1
2012-09-16 00:54:20	2012-09-16 10:54:20	VR2W-112613	A69-1601-6501	1
2012-09-16 00:58:14	2012-09-16 10:58:14	VR2W-112613	A69-1601-6501	1
2012-09-16 01:02:49	2012-09-16 11:02:49	VR2W-112613	A69-1601-6501	1
2012-09-16 01:07:05	2012-09-16 11:07:05	VR2W-112613	A69-1601-6501	1
2012-09-16 01:14:51	2012-09-16 11:14:51	VR2W-112613	A69-1601-6501	1
2012-09-16 01:18:10	2012-09-16 11:18:10	VR2W-112613	A69-1601-6501	1
2012-09-16 01:21:33	2012-09-16 11:21:33	VR2W-112613	A69-1601-6501	1
2012-09-16 01:25:07	2012-09-16 11:25:07	VR2W-112613	A69-1601-6501	1
2012-09-16 01:29:02	2012-09-16 11:29:02	VR2W-112613	A69-1601-6501	1
2012-09-16 01:33:36	2012-09-16 11:33:36	VR2W-112613	A69-1601-6501	1
2012-09-16 01:52:24	2012-09-16 11:52:24	VR2W-112613	A69-1601-6501	1
2012-09-16 02:09:42	2012-09-16 12:09:42	VR2W-112613	A69-1601-6501	1
2012-09-16 02:18:53	2012-09-16 12:18:53	VR2W-112613	A69-1601-6501	1
2012-09-16 02:26:18	2012-09-16 12:26:18	VR2W-112613	A69-1601-6501	1
2012-09-16 02:46:30	2012-09-16 12:46:30	VR2W-112613	A69-1601-6501	1
2012-09-16 02:57:40	2012-09-16 12:57:40	VR2W-112613	A69-1601-6501	1
2012-09-16 03:01:40	2012-09-16 13:01:40	VR2W-112613	A69-1601-6501	1
2012-09-16 03:15:23	2012-09-16 13:15:23	VR2W-112613	A69-1601-6501	1
2012-09-16 03:19:11	2012-09-16 13:19:11	VR2W-112613	A69-1601-6501	1
2012-09-16 03:25:59	2012-09-16 13:25:59	VR2W-112614	A69-1601-6501	1
2012-09-16 03:39:56	2012-09-16 13:39:56	VR2W-112613	A69-1601-6501	1
2012-09-16 03:48:47	2012-09-16 13:48:47	VR2W-112613	A69-1601-6501	1
2012-09-16 03:53:33	2012-09-16 13:53:33	VR2W-112613	A69-1601-6501	1
2012-09-16 03:58:12	2012-09-16 13:58:12	VR2W-112613	A69-1601-6501	1
2012-09-16 04:06:34	2012-09-16 14:06:34	VR2W-112613	A69-1601-6501	1
2012-09-16 04:15:43	2012-09-16 14:15:43	VR2W-112613	A69-1601-6501	1
2012-09-16 04:19:46	2012-09-16 14:19:46	VR2W-112613	A69-1601-6501	1
2012-09-16 04:24:38	2012-09-16 14:24:38	VR2W-112613	A69-1601-6501	1
2012-09-16 04:34:18	2012-09-16 14:34:18	VR2W-112613	A69-1601-6501	1
2012-09-16 04:39:04	2012-09-16 14:39:04	VR2W-112613	A69-1601-6501	1
2012-09-16 04:43:41	2012-09-16 14:43:41	VR2W-112613	A69-1601-6501	1
2012-09-16 04:51:54	2012-09-16 14:51:54	VR2W-112613	A69-1601-6501	1
2012-09-16 04:55:46	2012-09-16 14:55:46	VR2W-112611	A69-1601-6501	1
2012-09-16 04:56:21	2012-09-16 14:56:21	VR2W-112613	A69-1601-6501	1
2012-09-16 05:00:23	2012-09-16 15:00:23	VR2W-112613	A69-1601-6501	1
2012-09-16 05:22:22	2012-09-16 15:22:22	VR2W-112611	A69-1601-6501	1
2012-09-16 06:00:23	2012-09-16 16:00:23	VR2W-112613	A69-1601-6501	1
2012-09-16 06:03:32	2012-09-16 16:03:32	VR2W-112614	A69-1601-6501	1
2012-09-16 06:15:19	2012-09-16 16:15:19	VR2W-112614	A69-1601-6501	1
2012-09-16 06:19:17	2012-09-16 16:19:17	VR2W-112614	A69-1601-6501	1
2012-09-16 06:36:27	2012-09-16 16:36:27	VR2W-112614	A69-1601-6501	1
2012-09-16 06:54:20	2012-09-16 16:54:20	VR2W-112614	A69-1601-6501	1
2012-09-16 06:55:33	2012-09-16 16:55:33	VR2W-112613	A69-1601-6501	1
2012-09-16 07:13:26	2012-09-16 17:13:26	VR2W-112613	A69-1601-6501	1
2012-09-16 07:22:33	2012-09-16 17:22:33	VR2W-112613	A69-1601-6501	1
2012-09-16 07:35:57	2012-09-16 17:35:57	VR2W-112613	A69-1601-6501	1
2012-09-16 07:48:44	2012-09-16 17:48:44	VR2W-112613	A69-1601-6501	1
2012-09-16 13:07:48	2012-09-16 23:07:48	VR2W-112613	A69-1601-6501	0
2012-09-16 16:22:06	2012-09-17 02:22:06	VR2W-112613	A69-1601-6501	0
2012-09-16 17:21:53	2012-09-17 03:21:53	VR2W-112613	A69-1601-6501	0
2012-09-16 17:37:43	2012-09-17 03:37:43	VR2W-112613	A69-1601-6501	0
2012-09-16 17:46:15	2012-09-17 03:46:15	VR2W-112613	A69-1601-6501	0
2012-09-16 17:50:34	2012-09-17 03:50:34	VR2W-112613	A69-1601-6501	0
2012-09-16 18:02:22	2012-09-17 04:02:22	VR2W-112613	A69-1601-6501	0
2012-09-16 18:14:06	2012-09-17 04:14:06	VR2W-112613	A69-1601-6501	0
2012-09-16 20:55:18	2012-09-17 06:55:18	VR2W-112613	A69-1601-6501	1
2012-09-16 21:10:44	2012-09-17 07:10:44	VR2W-112613	A69-1601-6501	1
2012-09-16 21:27:23	2012-09-17 07:27:23	VR2W-112613	A69-1601-6501	1
2012-09-16 22:13:25	2012-09-17 08:13:25	VR2W-112613	A69-1601-6501	1
2012-09-16 22:27:08	2012-09-17 08:27:08	VR2W-112613	A69-1601-6501	1
2012-09-16 22:52:50	2012-09-17 08:52:50	VR2W-112613	A69-1601-6501	1
2012-09-16 22:57:17	2012-09-17 08:57:17	VR2W-112613	A69-1601-6501	1
2012-09-16 23:32:38	2012-09-17 09:32:38	VR2W-112612	A69-1601-6501	1
2012-09-16 23:57:24	2012-09-17 09:57:24	VR2W-112613	A69-1601-6501	1
2012-09-17 00:04:50	2012-09-17 10:04:50	VR2W-112613	A69-1601-6501	1
2012-09-17 00:11:50	2012-09-17 10:11:50	VR2W-112613	A69-1601-6501	1
2012-09-17 00:29:21	2012-09-17 10:29:21	VR2W-112613	A69-1601-6501	1
2012-09-17 00:41:35	2012-09-17 10:41:35	VR2W-112613	A69-1601-6501	1
2012-09-17 01:00:06	2012-09-17 11:00:06	VR2W-112613	A69-1601-6501	1
2012-09-17 01:07:34	2012-09-17 11:07:34	VR2W-112613	A69-1601-6501	1
2012-09-17 01:16:23	2012-09-17 11:16:23	VR2W-112613	A69-1601-6501	1
2012-09-17 01:28:45	2012-09-17 11:28:45	VR2W-112613	A69-1601-6501	1
2012-09-17 01:37:46	2012-09-17 11:37:46	VR2W-112613	A69-1601-6501	1
2012-09-17 01:50:25	2012-09-17 11:50:25	VR2W-112613	A69-1601-6501	1
2012-09-17 01:53:56	2012-09-17 11:53:56	VR2W-112613	A69-1601-6501	1
2012-09-17 01:57:46	2012-09-17 11:57:46	VR2W-112613	A69-1601-6501	1
2012-09-17 02:32:00	2012-09-17 12:32:00	VR2W-112613	A69-1601-6501	1
2012-09-17 02:36:34	2012-09-17 12:36:34	VR2W-112613	A69-1601-6501	1
2012-09-17 02:40:47	2012-09-17 12:40:47	VR2W-112613	A69-1601-6501	1
2012-09-17 02:44:20	2012-09-17 12:44:20	VR2W-112613	A69-1601-6501	1
2012-09-17 02:48:14	2012-09-17 12:48:14	VR2W-112613	A69-1601-6501	1
2012-09-17 02:52:47	2012-09-17 12:52:47	VR2W-112613	A69-1601-6501	1
2012-09-17 02:58:36	2012-09-17 12:58:36	VR2W-112614	A69-1601-6501	1
2012-09-17 03:06:13	2012-09-17 13:06:13	VR2W-112614	A69-1601-6501	1
2012-09-17 03:08:58	2012-09-17 13:08:58	VR2W-112613	A69-1601-6501	1
2012-09-17 03:13:08	2012-09-17 13:13:08	VR2W-112613	A69-1601-6501	1
2012-09-17 03:39:33	2012-09-17 13:39:33	VR2W-112613	A69-1601-6501	1
2012-09-17 03:46:28	2012-09-17 13:46:28	VR2W-112614	A69-1601-6501	1
2012-09-17 03:48:13	2012-09-17 13:48:13	VR2W-112613	A69-1601-6501	1
2012-09-17 03:49:48	2012-09-17 13:49:48	VR2W-112614	A69-1601-6501	1
2012-09-17 03:51:24	2012-09-17 13:51:24	VR2W-112612	A69-1601-6501	1
2012-09-17 03:53:16	2012-09-17 13:53:16	VR2W-112614	A69-1601-6501	1
2012-09-17 04:00:10	2012-09-17 14:00:10	VR2W-112613	A69-1601-6501	1
2012-09-17 04:23:10	2012-09-17 14:23:10	VR2W-112613	A69-1601-6501	1
2012-09-17 04:26:57	2012-09-17 14:26:57	VR2W-112613	A69-1601-6501	1
2012-09-17 04:29:03	2012-09-17 14:29:03	VR2W-112614	A69-1601-6501	1
2012-09-17 04:55:58	2012-09-17 14:55:58	VR2W-112613	A69-1601-6501	1
2012-09-17 05:00:05	2012-09-17 15:00:05	VR2W-112613	A69-1601-6501	1
2012-09-17 05:03:26	2012-09-17 15:03:26	VR2W-112613	A69-1601-6501	1
2012-09-17 05:06:55	2012-09-17 15:06:55	VR2W-112613	A69-1601-6501	1
2012-09-17 05:10:39	2012-09-17 15:10:39	VR2W-112613	A69-1601-6501	1
2012-09-17 05:22:28	2012-09-17 15:22:28	VR2W-112613	A69-1601-6501	1
2012-09-17 05:31:46	2012-09-17 15:31:46	VR2W-112613	A69-1601-6501	1
2012-09-17 05:52:47	2012-09-17 15:52:47	VR2W-112613	A69-1601-6501	1
2012-09-17 06:00:20	2012-09-17 16:00:20	VR2W-112613	A69-1601-6501	1
2012-09-17 06:03:55	2012-09-17 16:03:55	VR2W-112613	A69-1601-6501	1
2012-09-17 06:07:51	2012-09-17 16:07:51	VR2W-112613	A69-1601-6501	1
2012-09-17 06:16:57	2012-09-17 16:16:57	VR2W-112613	A69-1601-6501	1
2012-09-17 06:30:18	2012-09-17 16:30:18	VR2W-112613	A69-1601-6501	1
2012-09-17 06:54:54	2012-09-17 16:54:54	VR2W-112613	A69-1601-6501	1
2012-09-17 07:03:46	2012-09-17 17:03:46	VR2W-112613	A69-1601-6501	1
2012-09-17 07:22:20	2012-09-17 17:22:20	VR2W-112613	A69-1601-6501	1
2012-09-17 08:05:20	2012-09-17 18:05:20	VR2W-112613	A69-1601-6501	1
2012-09-17 09:18:23	2012-09-17 19:18:23	VR2W-112613	A69-1601-6501	0
2012-09-17 20:39:24	2012-09-18 06:39:24	VR2W-112613	A69-1601-6501	1
2012-09-17 20:43:05	2012-09-18 06:43:05	VR2W-112613	A69-1601-6501	1
2012-09-17 20:57:53	2012-09-18 06:57:53	VR2W-112612	A69-1601-6501	1
2012-09-17 21:21:58	2012-09-18 07:21:58	VR2W-112613	A69-1601-6501	1
2012-09-17 21:26:04	2012-09-18 07:26:04	VR2W-112613	A69-1601-6501	1
2012-09-17 21:29:23	2012-09-18 07:29:23	VR2W-112613	A69-1601-6501	1
2012-09-17 21:40:27	2012-09-18 07:40:27	VR2W-112613	A69-1601-6501	1
2012-09-17 21:45:49	2012-09-18 07:45:49	VR2W-112612	A69-1601-6501	1
2012-09-17 21:50:06	2012-09-18 07:50:06	VR2W-112612	A69-1601-6501	1
2012-09-17 21:53:48	2012-09-18 07:53:48	VR2W-112612	A69-1601-6501	1
2012-09-17 22:14:01	2012-09-18 08:14:01	VR2W-112613	A69-1601-6501	1
2012-09-17 22:18:16	2012-09-18 08:18:16	VR2W-112613	A69-1601-6501	1
2012-09-17 22:35:37	2012-09-18 08:35:37	VR2W-112613	A69-1601-6501	1
2012-09-17 22:40:21	2012-09-18 08:40:21	VR2W-112613	A69-1601-6501	1
2012-09-17 22:49:15	2012-09-18 08:49:15	VR2W-112613	A69-1601-6501	1
2012-09-17 22:52:59	2012-09-18 08:52:59	VR2W-112613	A69-1601-6501	1
2012-09-17 23:13:44	2012-09-18 09:13:44	VR2W-112613	A69-1601-6501	1
2012-09-17 23:22:04	2012-09-18 09:22:04	VR2W-112613	A69-1601-6501	1
2012-09-17 23:39:45	2012-09-18 09:39:45	VR2W-112613	A69-1601-6501	1
2012-09-17 23:48:23	2012-09-18 09:48:23	VR2W-112613	A69-1601-6501	1
2012-09-18 00:30:36	2012-09-18 10:30:36	VR2W-112613	A69-1601-6501	1
2012-09-18 00:39:25	2012-09-18 10:39:25	VR2W-112613	A69-1601-6501	1
2012-09-18 00:59:55	2012-09-18 10:59:55	VR2W-112612	A69-1601-6501	1
2012-09-18 01:00:41	2012-09-18 11:00:41	VR2W-112613	A69-1601-6501	1
2012-09-18 01:07:45	2012-09-18 11:07:45	VR2W-112612	A69-1601-6501	1
2012-09-18 01:35:59	2012-09-18 11:35:59	VR2W-112613	A69-1601-6501	1
2012-09-18 02:09:09	2012-09-18 12:09:09	VR2W-112613	A69-1601-6501	1
2012-09-18 02:16:33	2012-09-18 12:16:33	VR2W-112613	A69-1601-6501	1
2012-09-18 02:23:27	2012-09-18 12:23:27	VR2W-112613	A69-1601-6501	1
2012-09-18 02:25:18	2012-09-18 12:25:18	VR2W-112614	A69-1601-6501	1
2012-09-18 02:27:17	2012-09-18 12:27:17	VR2W-112613	A69-1601-6501	1
2012-09-18 02:31:43	2012-09-18 12:31:43	VR2W-112613	A69-1601-6501	1
2012-09-18 02:40:29	2012-09-18 12:40:29	VR2W-112613	A69-1601-6501	1
2012-09-18 02:57:55	2012-09-18 12:57:55	VR2W-112613	A69-1601-6501	1
2012-09-18 03:13:31	2012-09-18 13:13:31	VR2W-112613	A69-1601-6501	1
2012-09-18 03:17:05	2012-09-18 13:17:05	VR2W-112613	A69-1601-6501	1
2012-09-18 03:25:33	2012-09-18 13:25:33	VR2W-112613	A69-1601-6501	1
2012-09-18 03:33:23	2012-09-18 13:33:23	VR2W-112613	A69-1601-6501	1
2012-09-18 03:37:22	2012-09-18 13:37:22	VR2W-112613	A69-1601-6501	1
2012-09-18 03:54:27	2012-09-18 13:54:27	VR2W-112613	A69-1601-6501	1
2012-09-18 03:58:23	2012-09-18 13:58:23	VR2W-112613	A69-1601-6501	1
2012-09-18 04:34:23	2012-09-18 14:34:23	VR2W-112613	A69-1601-6501	1
2012-09-18 04:39:15	2012-09-18 14:39:15	VR2W-112613	A69-1601-6501	1
2012-09-18 04:40:05	2012-09-18 14:40:05	VR2W-112612	A69-1601-6501	1
2012-09-18 04:44:05	2012-09-18 14:44:05	VR2W-112613	A69-1601-6501	1
2012-09-18 04:44:47	2012-09-18 14:44:47	VR2W-112612	A69-1601-6501	1
2012-09-18 05:13:16	2012-09-18 15:13:16	VR2W-112613	A69-1601-6501	1
2012-09-18 05:21:48	2012-09-18 15:21:48	VR2W-112612	A69-1601-6501	1
2012-09-18 05:22:36	2012-09-18 15:22:36	VR2W-112613	A69-1601-6501	1
2012-09-18 05:26:54	2012-09-18 15:26:54	VR2W-112613	A69-1601-6501	1
2012-09-18 05:30:37	2012-09-18 15:30:37	VR2W-112613	A69-1601-6501	1
2012-09-18 05:34:49	2012-09-18 15:34:49	VR2W-112613	A69-1601-6501	1
2012-09-18 05:37:39	2012-09-18 15:37:39	VR2W-112612	A69-1601-6501	1
2012-09-18 05:42:06	2012-09-18 15:42:06	VR2W-112613	A69-1601-6501	1
2012-09-18 05:46:27	2012-09-18 15:46:27	VR2W-112613	A69-1601-6501	1
2012-09-18 05:54:42	2012-09-18 15:54:42	VR2W-112613	A69-1601-6501	1
2012-09-18 06:11:47	2012-09-18 16:11:47	VR2W-112613	A69-1601-6501	1
2012-09-18 06:21:19	2012-09-18 16:21:19	VR2W-112613	A69-1601-6501	1
2012-09-18 06:25:52	2012-09-18 16:25:52	VR2W-112613	A69-1601-6501	1
2012-09-18 06:30:06	2012-09-18 16:30:06	VR2W-112613	A69-1601-6501	1
2012-09-18 06:33:30	2012-09-18 16:33:30	VR2W-112612	A69-1601-6501	1
2012-09-18 06:33:41	2012-09-18 16:33:41	VR2W-112613	A69-1601-6501	1
2012-09-18 06:37:39	2012-09-18 16:37:39	VR2W-112613	A69-1601-6501	1
2012-09-18 07:05:01	2012-09-18 17:05:01	VR2W-112613	A69-1601-6501	1
2012-09-18 07:52:16	2012-09-18 17:52:16	VR2W-112613	A69-1601-6501	1
2012-09-18 08:04:18	2012-09-18 18:04:18	VR2W-112613	A69-1601-6501	1
2012-09-18 08:11:43	2012-09-18 18:11:43	VR2W-112613	A69-1601-6501	1
2012-09-18 08:27:22	2012-09-18 18:27:22	VR2W-112613	A69-1601-6501	1
2012-09-18 08:31:18	2012-09-18 18:31:18	VR2W-112613	A69-1601-6501	0
2012-09-18 19:28:18	2012-09-19 05:28:18	VR2W-112613	A69-1601-6501	0
2012-09-18 19:32:38	2012-09-19 05:32:38	VR2W-112613	A69-1601-6501	0
2012-09-18 20:46:42	2012-09-19 06:46:42	VR2W-112613	A69-1601-6501	1
2012-09-18 20:53:13	2012-09-19 06:53:13	VR2W-112613	A69-1601-6501	1
2012-09-18 21:03:27	2012-09-19 07:03:27	VR2W-112613	A69-1601-6501	1
2012-09-18 21:33:44	2012-09-19 07:33:44	VR2W-112613	A69-1601-6501	1
2012-09-18 21:37:05	2012-09-19 07:37:05	VR2W-112613	A69-1601-6501	1
2012-09-18 21:48:27	2012-09-19 07:48:27	VR2W-112613	A69-1601-6501	1
2012-09-18 22:02:07	2012-09-19 08:02:07	VR2W-112612	A69-1601-6501	1
2012-09-18 22:03:36	2012-09-19 08:03:36	VR2W-112613	A69-1601-6501	1
2012-09-18 22:05:26	2012-09-19 08:05:26	VR2W-112612	A69-1601-6501	1
2012-09-18 22:16:25	2012-09-19 08:16:25	VR2W-112612	A69-1601-6501	1
2012-09-18 22:21:17	2012-09-19 08:21:17	VR2W-112613	A69-1601-6501	1
2012-09-18 22:58:48	2012-09-19 08:58:48	VR2W-112613	A69-1601-6501	1
2012-09-18 23:09:59	2012-09-19 09:09:59	VR2W-112613	A69-1601-6501	1
2012-09-18 23:13:59	2012-09-19 09:13:59	VR2W-112613	A69-1601-6501	1
2012-09-18 23:36:41	2012-09-19 09:36:41	VR2W-112613	A69-1601-6501	1
2012-09-18 23:41:22	2012-09-19 09:41:22	VR2W-112613	A69-1601-6501	1
2012-09-18 23:45:52	2012-09-19 09:45:52	VR2W-112613	A69-1601-6501	1
2012-09-18 23:49:58	2012-09-19 09:49:58	VR2W-112613	A69-1601-6501	1
2012-09-19 00:04:49	2012-09-19 10:04:49	VR2W-112612	A69-1601-6501	1
2012-09-19 00:20:52	2012-09-19 10:20:52	VR2W-112612	A69-1601-6501	1
2012-09-19 00:49:20	2012-09-19 10:49:20	VR2W-112613	A69-1601-6501	1
2012-09-19 01:01:45	2012-09-19 11:01:45	VR2W-112613	A69-1601-6501	1
2012-09-19 01:05:29	2012-09-19 11:05:29	VR2W-112613	A69-1601-6501	1
2012-09-19 01:09:45	2012-09-19 11:09:45	VR2W-112613	A69-1601-6501	1
2012-09-19 01:18:01	2012-09-19 11:18:01	VR2W-112612	A69-1601-6501	1
2012-09-19 01:26:51	2012-09-19 11:26:51	VR2W-112613	A69-1601-6501	1
2012-09-19 01:38:45	2012-09-19 11:38:45	VR2W-112613	A69-1601-6501	1
2012-09-19 01:42:09	2012-09-19 11:42:09	VR2W-112613	A69-1601-6501	1
2012-09-19 01:54:16	2012-09-19 11:54:16	VR2W-112613	A69-1601-6501	1
2012-09-19 02:02:29	2012-09-19 12:02:29	VR2W-112613	A69-1601-6501	1
2012-09-19 02:25:32	2012-09-19 12:25:32	VR2W-112613	A69-1601-6501	1
2012-09-19 02:34:52	2012-09-19 12:34:52	VR2W-112613	A69-1601-6501	1
2012-09-19 02:50:35	2012-09-19 12:50:35	VR2W-112613	A69-1601-6501	1
2012-09-19 03:18:05	2012-09-19 13:18:05	VR2W-112613	A69-1601-6501	1
2012-09-19 03:25:59	2012-09-19 13:25:59	VR2W-112613	A69-1601-6501	1
2012-09-19 03:29:29	2012-09-19 13:29:29	VR2W-112613	A69-1601-6501	1
2012-09-19 03:45:36	2012-09-19 13:45:36	VR2W-112613	A69-1601-6501	1
2012-09-19 03:53:21	2012-09-19 13:53:21	VR2W-112613	A69-1601-6501	1
2012-09-19 04:11:24	2012-09-19 14:11:24	VR2W-112613	A69-1601-6501	1
2012-09-19 04:14:57	2012-09-19 14:14:57	VR2W-112613	A69-1601-6501	1
2012-09-19 04:38:36	2012-09-19 14:38:36	VR2W-112613	A69-1601-6501	1
2012-09-19 04:43:27	2012-09-19 14:43:27	VR2W-112613	A69-1601-6501	1
2012-09-19 04:48:16	2012-09-19 14:48:16	VR2W-112613	A69-1601-6501	1
2012-09-19 04:53:02	2012-09-19 14:53:02	VR2W-112613	A69-1601-6501	1
2012-09-19 04:57:39	2012-09-19 14:57:39	VR2W-112613	A69-1601-6501	1
2012-09-19 05:10:10	2012-09-19 15:10:10	VR2W-112613	A69-1601-6501	1
2012-09-19 05:20:26	2012-09-19 15:20:26	VR2W-112612	A69-1601-6501	1
2012-09-19 05:36:39	2012-09-19 15:36:39	VR2W-112613	A69-1601-6501	1
2012-09-19 05:49:58	2012-09-19 15:49:58	VR2W-112613	A69-1601-6501	1
2012-09-19 05:54:44	2012-09-19 15:54:44	VR2W-112613	A69-1601-6501	1
2012-09-19 06:31:41	2012-09-19 16:31:41	VR2W-112613	A69-1601-6501	1
2012-09-19 06:35:55	2012-09-19 16:35:55	VR2W-112613	A69-1601-6501	1
2012-09-19 06:43:29	2012-09-19 16:43:29	VR2W-112613	A69-1601-6501	1
2012-09-19 06:52:44	2012-09-19 16:52:44	VR2W-112613	A69-1601-6501	1
2012-09-19 07:08:18	2012-09-19 17:08:18	VR2W-112613	A69-1601-6501	1
2012-09-19 07:45:00	2012-09-19 17:45:00	VR2W-112613	A69-1601-6501	1
2012-09-19 07:49:32	2012-09-19 17:49:32	VR2W-112613	A69-1601-6501	1
2012-09-19 08:00:49	2012-09-19 18:00:49	VR2W-112613	A69-1601-6501	1
2012-09-19 08:04:56	2012-09-19 18:04:56	VR2W-112613	A69-1601-6501	1
2012-09-19 08:22:54	2012-09-19 18:22:54	VR2W-112613	A69-1601-6501	1
2012-09-19 20:07:25	2012-09-20 06:07:25	VR2W-112613	A69-1601-6501	0
2012-09-19 20:37:15	2012-09-20 06:37:15	VR2W-112613	A69-1601-6501	1
2012-09-19 20:49:51	2012-09-20 06:49:51	VR2W-112613	A69-1601-6501	1
2012-09-19 20:57:33	2012-09-20 06:57:33	VR2W-112613	A69-1601-6501	1
2012-09-19 21:01:20	2012-09-20 07:01:20	VR2W-112613	A69-1601-6501	1
2012-09-19 21:05:41	2012-09-20 07:05:41	VR2W-112613	A69-1601-6501	1
2012-09-19 21:09:30	2012-09-20 07:09:30	VR2W-112613	A69-1601-6501	1
2012-09-19 21:13:53	2012-09-20 07:13:53	VR2W-112613	A69-1601-6501	1
2012-09-19 21:17:46	2012-09-20 07:17:46	VR2W-112613	A69-1601-6501	1
2012-09-19 21:50:56	2012-09-20 07:50:56	VR2W-112613	A69-1601-6501	1
2012-09-19 22:07:54	2012-09-20 08:07:54	VR2W-112613	A69-1601-6501	1
2012-09-19 22:36:45	2012-09-20 08:36:45	VR2W-112613	A69-1601-6501	1
2012-09-19 22:40:44	2012-09-20 08:40:44	VR2W-112613	A69-1601-6501	1
2012-09-19 22:50:02	2012-09-20 08:50:02	VR2W-112613	A69-1601-6501	1
2012-09-19 22:57:55	2012-09-20 08:57:55	VR2W-112613	A69-1601-6501	1
2012-09-19 23:37:13	2012-09-20 09:37:13	VR2W-112613	A69-1601-6501	1
2012-09-19 23:41:32	2012-09-20 09:41:32	VR2W-112613	A69-1601-6501	1
2012-09-20 00:03:59	2012-09-20 10:03:59	VR2W-112613	A69-1601-6501	1
2012-09-20 00:24:43	2012-09-20 10:24:43	VR2W-112613	A69-1601-6501	1
2012-09-20 00:34:16	2012-09-20 10:34:16	VR2W-112613	A69-1601-6501	1
2012-09-20 00:54:47	2012-09-20 10:54:47	VR2W-112613	A69-1601-6501	1
2012-09-20 01:03:34	2012-09-20 11:03:34	VR2W-112613	A69-1601-6501	1
2012-09-20 01:26:16	2012-09-20 11:26:16	VR2W-112613	A69-1601-6501	1
2012-09-20 01:30:52	2012-09-20 11:30:52	VR2W-112613	A69-1601-6501	1
2012-09-20 02:04:26	2012-09-20 12:04:26	VR2W-112613	A69-1601-6501	1
2012-09-20 02:23:32	2012-09-20 12:23:32	VR2W-112613	A69-1601-6501	1
2012-09-20 02:34:28	2012-09-20 12:34:28	VR2W-112613	A69-1601-6501	1
2012-09-20 02:39:08	2012-09-20 12:39:08	VR2W-112613	A69-1601-6501	1
2012-09-20 03:06:05	2012-09-20 13:06:05	VR2W-112613	A69-1601-6501	1
2012-09-20 03:35:49	2012-09-20 13:35:49	VR2W-112613	A69-1601-6501	1
2012-09-20 03:43:39	2012-09-20 13:43:39	VR2W-112613	A69-1601-6501	1
2012-09-20 03:56:47	2012-09-20 13:56:47	VR2W-112613	A69-1601-6501	1
2012-09-20 04:07:24	2012-09-20 14:07:24	VR2W-112613	A69-1601-6501	1
2012-09-20 04:10:46	2012-09-20 14:10:46	VR2W-112613	A69-1601-6501	1
2012-09-20 04:22:22	2012-09-20 14:22:22	VR2W-112613	A69-1601-6501	1
2012-09-20 04:30:24	2012-09-20 14:30:24	VR2W-112613	A69-1601-6501	1
2012-09-20 04:41:34	2012-09-20 14:41:34	VR2W-112613	A69-1601-6501	1
2012-09-20 04:45:04	2012-09-20 14:45:04	VR2W-112613	A69-1601-6501	1
2012-09-20 04:48:52	2012-09-20 14:48:52	VR2W-112613	A69-1601-6501	1
2012-09-20 04:57:03	2012-09-20 14:57:03	VR2W-112613	A69-1601-6501	1
2012-09-20 05:13:33	2012-09-20 15:13:33	VR2W-112612	A69-1601-6501	1
2012-09-20 05:14:43	2012-09-20 15:14:43	VR2W-112613	A69-1601-6501	1
2012-09-20 05:21:45	2012-09-20 15:21:45	VR2W-112612	A69-1601-6501	1
2012-09-20 05:39:02	2012-09-20 15:39:02	VR2W-112613	A69-1601-6501	1
2012-09-20 05:46:39	2012-09-20 15:46:39	VR2W-112613	A69-1601-6501	1
2012-09-20 05:54:26	2012-09-20 15:54:26	VR2W-112613	A69-1601-6501	1
2012-09-20 05:57:46	2012-09-20 15:57:46	VR2W-112613	A69-1601-6501	1
2012-09-20 06:04:53	2012-09-20 16:04:53	VR2W-112613	A69-1601-6501	1
2012-09-20 06:12:22	2012-09-20 16:12:22	VR2W-112613	A69-1601-6501	1
2012-09-20 06:15:50	2012-09-20 16:15:50	VR2W-112613	A69-1601-6501	1
2012-09-20 06:34:10	2012-09-20 16:34:10	VR2W-112612	A69-1601-6501	1
2012-09-20 06:46:26	2012-09-20 16:46:26	VR2W-112613	A69-1601-6501	1
2012-09-20 06:58:07	2012-09-20 16:58:07	VR2W-112613	A69-1601-6501	1
2012-09-20 07:02:00	2012-09-20 17:02:00	VR2W-112613	A69-1601-6501	1
2012-09-20 07:06:31	2012-09-20 17:06:31	VR2W-112613	A69-1601-6501	1
2012-09-20 07:10:40	2012-09-20 17:10:40	VR2W-112613	A69-1601-6501	1
2012-09-20 07:17:41	2012-09-20 17:17:41	VR2W-112613	A69-1601-6501	1
2012-09-20 07:42:12	2012-09-20 17:42:12	VR2W-112613	A69-1601-6501	1
2012-09-20 07:53:18	2012-09-20 17:53:18	VR2W-112613	A69-1601-6501	1
2012-09-20 20:20:53	2012-09-21 06:20:53	VR2W-112613	A69-1601-6501	0
2012-09-20 20:25:45	2012-09-21 06:25:45	VR2W-112613	A69-1601-6501	0
2012-09-20 20:49:03	2012-09-21 06:49:03	VR2W-112613	A69-1601-6501	1
2012-09-20 20:51:27	2012-09-21 06:51:27	VR2W-112612	A69-1601-6501	1
2012-09-20 20:55:06	2012-09-21 06:55:06	VR2W-112612	A69-1601-6501	1
2012-09-20 21:41:23	2012-09-21 07:41:23	VR2W-112613	A69-1601-6501	1
2012-09-20 21:48:53	2012-09-21 07:48:53	VR2W-112613	A69-1601-6501	1
2012-09-20 22:09:58	2012-09-21 08:09:58	VR2W-112612	A69-1601-6501	1
2012-09-20 22:23:10	2012-09-21 08:23:10	VR2W-112613	A69-1601-6501	1
2012-09-20 22:23:53	2012-09-21 08:23:53	VR2W-112614	A69-1601-6501	1
2012-09-20 22:26:51	2012-09-21 08:26:51	VR2W-112613	A69-1601-6501	1
2012-09-20 22:34:25	2012-09-21 08:34:25	VR2W-112613	A69-1601-6501	1
2012-09-20 22:42:02	2012-09-21 08:42:02	VR2W-112613	A69-1601-6501	1
2012-09-20 22:55:57	2012-09-21 08:55:57	VR2W-112613	A69-1601-6501	1
2012-09-20 23:24:13	2012-09-21 09:24:13	VR2W-112612	A69-1601-6501	1
2012-09-20 23:28:05	2012-09-21 09:28:05	VR2W-112612	A69-1601-6501	1
2012-09-20 23:40:06	2012-09-21 09:40:06	VR2W-112612	A69-1601-6501	1
2012-09-20 23:56:22	2012-09-21 09:56:22	VR2W-112613	A69-1601-6501	1
2012-09-21 00:04:46	2012-09-21 10:04:46	VR2W-112613	A69-1601-6501	1
2012-09-21 00:21:46	2012-09-21 10:21:46	VR2W-112613	A69-1601-6501	1
2012-09-21 00:25:11	2012-09-21 10:25:11	VR2W-112612	A69-1601-6501	1
2012-09-21 00:48:22	2012-09-21 10:48:22	VR2W-112613	A69-1601-6501	1
2012-09-21 01:01:35	2012-09-21 11:01:35	VR2W-112613	A69-1601-6501	1
2012-09-21 01:28:37	2012-09-21 11:28:37	VR2W-112613	A69-1601-6501	1
2012-09-21 01:47:08	2012-09-21 11:47:08	VR2W-112613	A69-1601-6501	1
2012-09-21 01:56:17	2012-09-21 11:56:17	VR2W-112613	A69-1601-6501	1
2012-09-21 02:00:20	2012-09-21 12:00:20	VR2W-112613	A69-1601-6501	1
2012-09-21 02:14:57	2012-09-21 12:14:57	VR2W-112613	A69-1601-6501	1
2012-09-21 02:19:46	2012-09-21 12:19:46	VR2W-112613	A69-1601-6501	1
2012-09-21 02:41:31	2012-09-21 12:41:31	VR2W-112612	A69-1601-6501	1
2012-09-21 02:42:10	2012-09-21 12:42:10	VR2W-112613	A69-1601-6501	1
2012-09-21 02:54:59	2012-09-21 12:54:59	VR2W-112613	A69-1601-6501	1
2012-09-21 02:59:12	2012-09-21 12:59:12	VR2W-112613	A69-1601-6501	1
2012-09-21 03:02:42	2012-09-21 13:02:42	VR2W-112613	A69-1601-6501	1
2012-09-21 03:10:53	2012-09-21 13:10:53	VR2W-112613	A69-1601-6501	1
2012-09-21 03:19:17	2012-09-21 13:19:17	VR2W-112613	A69-1601-6501	1
2012-09-21 03:23:26	2012-09-21 13:23:26	VR2W-112613	A69-1601-6501	1
2012-09-21 03:26:50	2012-09-21 13:26:50	VR2W-112613	A69-1601-6501	1
2012-09-21 03:33:49	2012-09-21 13:33:49	VR2W-112611	A69-1601-6501	1
2012-09-21 03:34:25	2012-09-21 13:34:25	VR2W-112613	A69-1601-6501	1
2012-09-21 03:39:08	2012-09-21 13:39:08	VR2W-112613	A69-1601-6501	1
2012-09-21 04:06:31	2012-09-21 14:06:31	VR2W-112612	A69-1601-6501	1
2012-09-21 04:07:32	2012-09-21 14:07:32	VR2W-112613	A69-1601-6501	1
2012-09-21 04:10:01	2012-09-21 14:10:01	VR2W-112612	A69-1601-6501	1
2012-09-21 04:11:14	2012-09-21 14:11:14	VR2W-112613	A69-1601-6501	1
2012-09-21 04:30:50	2012-09-21 14:30:50	VR2W-112613	A69-1601-6501	1
2012-09-21 04:35:11	2012-09-21 14:35:11	VR2W-112613	A69-1601-6501	1
2012-09-21 04:47:11	2012-09-21 14:47:11	VR2W-112612	A69-1601-6501	1
2012-09-21 05:03:42	2012-09-21 15:03:42	VR2W-112613	A69-1601-6501	1
2012-09-21 06:10:38	2012-09-21 16:10:38	VR2W-112613	A69-1601-6501	1
2012-09-21 06:17:48	2012-09-21 16:17:48	VR2W-112613	A69-1601-6501	1
2012-09-21 06:25:24	2012-09-21 16:25:24	VR2W-112613	A69-1601-6501	1
2012-09-21 07:09:32	2012-09-21 17:09:32	VR2W-112613	A69-1601-6501	1
2012-09-21 07:13:42	2012-09-21 17:13:42	VR2W-112613	A69-1601-6501	1
2012-09-21 07:20:50	2012-09-21 17:20:50	VR2W-112613	A69-1601-6501	1
2012-09-21 07:24:56	2012-09-21 17:24:56	VR2W-112613	A69-1601-6501	1
2012-09-21 07:28:17	2012-09-21 17:28:17	VR2W-112613	A69-1601-6501	1
2012-09-21 07:31:44	2012-09-21 17:31:44	VR2W-112613	A69-1601-6501	1
2012-09-21 20:25:35	2012-09-22 06:25:35	VR2W-112613	A69-1601-6501	0
2012-09-21 20:37:50	2012-09-22 06:37:50	VR2W-112613	A69-1601-6501	1
2012-09-21 20:47:38	2012-09-22 06:47:38	VR2W-112612	A69-1601-6501	1
2012-09-21 20:49:42	2012-09-22 06:49:42	VR2W-112613	A69-1601-6501	1
2012-09-21 21:08:09	2012-09-22 07:08:09	VR2W-112612	A69-1601-6501	1
2012-09-21 21:13:02	2012-09-22 07:13:02	VR2W-112612	A69-1601-6501	1
2012-09-21 21:13:03	2012-09-22 07:13:03	VR2W-112613	A69-1601-6501	1
2012-09-21 21:26:51	2012-09-22 07:26:51	VR2W-112613	A69-1601-6501	1
2012-09-21 21:32:20	2012-09-22 07:32:20	VR2W-112612	A69-1601-6501	1
2012-09-21 21:36:31	2012-09-22 07:36:31	VR2W-112613	A69-1601-6501	1
2012-09-21 21:50:12	2012-09-22 07:50:12	VR2W-112613	A69-1601-6501	1
2012-09-21 21:53:57	2012-09-22 07:53:57	VR2W-112613	A69-1601-6501	1
2012-09-21 22:06:03	2012-09-22 08:06:03	VR2W-112613	A69-1601-6501	1
2012-09-21 22:09:25	2012-09-22 08:09:25	VR2W-112613	A69-1601-6501	1
2012-09-21 22:25:13	2012-09-22 08:25:13	VR2W-112612	A69-1601-6501	1
2012-09-21 23:11:05	2012-09-22 09:11:05	VR2W-112613	A69-1601-6501	1
2012-09-21 23:14:37	2012-09-22 09:14:37	VR2W-112613	A69-1601-6501	1
2012-09-21 23:18:28	2012-09-22 09:18:28	VR2W-112613	A69-1601-6501	1
2012-09-21 23:22:55	2012-09-22 09:22:55	VR2W-112613	A69-1601-6501	1
2012-09-21 23:31:45	2012-09-22 09:31:45	VR2W-112613	A69-1601-6501	1
2012-09-21 23:36:30	2012-09-22 09:36:30	VR2W-112613	A69-1601-6501	1
2012-09-21 23:45:23	2012-09-22 09:45:23	VR2W-112613	A69-1601-6501	1
2012-09-21 23:49:06	2012-09-22 09:49:06	VR2W-112613	A69-1601-6501	1
2012-09-22 00:04:31	2012-09-22 10:04:31	VR2W-112611	A69-1601-6501	1
2012-09-22 00:40:06	2012-09-22 10:40:06	VR2W-112612	A69-1601-6501	1
2012-09-22 00:45:23	2012-09-22 10:45:23	VR2W-112613	A69-1601-6501	1
2012-09-22 01:00:00	2012-09-22 11:00:00	VR2W-112613	A69-1601-6501	1
2012-09-22 01:11:34	2012-09-22 11:11:34	VR2W-112613	A69-1601-6501	1
2012-09-22 01:28:58	2012-09-22 11:28:58	VR2W-112613	A69-1601-6501	1
2012-09-22 01:40:20	2012-09-22 11:40:20	VR2W-112613	A69-1601-6501	1
2012-09-22 02:02:46	2012-09-22 12:02:46	VR2W-112613	A69-1601-6501	1
2012-09-22 02:09:14	2012-09-22 12:09:14	VR2W-112613	A69-1601-6501	1
2012-09-22 02:15:43	2012-09-22 12:15:43	VR2W-112613	A69-1601-6501	1
2012-09-22 02:19:00	2012-09-22 12:19:00	VR2W-112613	A69-1601-6501	1
2012-09-22 02:29:26	2012-09-22 12:29:26	VR2W-112613	A69-1601-6501	1
2012-09-22 02:40:14	2012-09-22 12:40:14	VR2W-112613	A69-1601-6501	1
2012-09-22 02:43:48	2012-09-22 12:43:48	VR2W-112613	A69-1601-6501	1
2012-09-22 02:56:27	2012-09-22 12:56:27	VR2W-112613	A69-1601-6501	1
2012-09-22 03:03:52	2012-09-22 13:03:52	VR2W-112613	A69-1601-6501	1
2012-09-22 03:15:58	2012-09-22 13:15:58	VR2W-112613	A69-1601-6501	1
2012-09-22 03:19:33	2012-09-22 13:19:33	VR2W-112613	A69-1601-6501	1
2012-09-22 03:23:30	2012-09-22 13:23:30	VR2W-112613	A69-1601-6501	1
2012-09-22 03:36:44	2012-09-22 13:36:44	VR2W-112613	A69-1601-6501	1
2012-09-22 03:41:00	2012-09-22 13:41:00	VR2W-112612	A69-1601-6501	1
2012-09-22 03:43:15	2012-09-22 13:43:15	VR2W-112613	A69-1601-6501	1
2012-09-22 03:44:34	2012-09-22 13:44:34	VR2W-112612	A69-1601-6501	1
2012-09-22 03:53:04	2012-09-22 13:53:04	VR2W-112612	A69-1601-6501	1
2012-09-22 03:57:21	2012-09-22 13:57:21	VR2W-112612	A69-1601-6501	1
2012-09-22 04:01:01	2012-09-22 14:01:01	VR2W-112612	A69-1601-6501	1
2012-09-22 04:14:06	2012-09-22 14:14:06	VR2W-112613	A69-1601-6501	1
2012-09-22 04:20:58	2012-09-22 14:20:58	VR2W-112613	A69-1601-6501	1
2012-09-22 04:24:44	2012-09-22 14:24:44	VR2W-112613	A69-1601-6501	1
2012-09-22 04:32:50	2012-09-22 14:32:50	VR2W-112613	A69-1601-6501	1
2012-09-22 04:48:34	2012-09-22 14:48:34	VR2W-112613	A69-1601-6501	1
2012-09-22 04:52:23	2012-09-22 14:52:23	VR2W-112613	A69-1601-6501	1
2012-09-22 04:56:21	2012-09-22 14:56:21	VR2W-112612	A69-1601-6501	1
2012-09-22 05:28:40	2012-09-22 15:28:40	VR2W-112613	A69-1601-6501	1
2012-09-22 05:39:09	2012-09-22 15:39:09	VR2W-112613	A69-1601-6501	1
2012-09-22 05:50:22	2012-09-22 15:50:22	VR2W-112613	A69-1601-6501	1
2012-09-22 06:08:45	2012-09-22 16:08:45	VR2W-112613	A69-1601-6501	1
2012-09-22 06:24:22	2012-09-22 16:24:22	VR2W-112613	A69-1601-6501	1
2012-09-22 06:28:17	2012-09-22 16:28:17	VR2W-112613	A69-1601-6501	1
2012-09-22 06:48:50	2012-09-22 16:48:50	VR2W-112613	A69-1601-6501	1
2012-09-22 06:52:53	2012-09-22 16:52:53	VR2W-112613	A69-1601-6501	1
2012-09-22 06:57:45	2012-09-22 16:57:45	VR2W-112613	A69-1601-6501	1
2012-09-22 07:12:04	2012-09-22 17:12:04	VR2W-112613	A69-1601-6501	1
2012-09-22 07:16:33	2012-09-22 17:16:33	VR2W-112613	A69-1601-6501	1
2012-09-22 07:20:40	2012-09-22 17:20:40	VR2W-112613	A69-1601-6501	1
2012-09-22 07:51:58	2012-09-22 17:51:58	VR2W-112613	A69-1601-6501	1
2012-09-22 12:22:09	2012-09-22 22:22:09	VR2W-112613	A69-1601-6501	0
2012-09-22 20:36:57	2012-09-23 06:36:57	VR2W-112612	A69-1601-6501	1
2012-09-22 21:09:26	2012-09-23 07:09:26	VR2W-112613	A69-1601-6501	1
2012-09-22 21:18:53	2012-09-23 07:18:53	VR2W-112613	A69-1601-6501	1
2012-09-22 21:32:11	2012-09-23 07:32:11	VR2W-112613	A69-1601-6501	1
2012-09-22 21:41:34	2012-09-23 07:41:34	VR2W-112613	A69-1601-6501	1
2012-09-22 21:49:04	2012-09-23 07:49:04	VR2W-112612	A69-1601-6501	1
2012-09-22 21:49:43	2012-09-23 07:49:43	VR2W-112613	A69-1601-6501	1
2012-09-22 21:58:03	2012-09-23 07:58:03	VR2W-112612	A69-1601-6501	1
2012-09-22 22:28:31	2012-09-23 08:28:31	VR2W-112613	A69-1601-6501	1
2012-09-22 22:36:13	2012-09-23 08:36:13	VR2W-112613	A69-1601-6501	1
2012-09-22 22:52:36	2012-09-23 08:52:36	VR2W-112613	A69-1601-6501	1
2012-09-22 22:56:33	2012-09-23 08:56:33	VR2W-112613	A69-1601-6501	1
2012-09-22 22:56:40	2012-09-23 08:56:40	VR2W-112612	A69-1601-6501	1
2012-09-22 23:01:13	2012-09-23 09:01:13	VR2W-112613	A69-1601-6501	1
2012-09-22 23:10:07	2012-09-23 09:10:07	VR2W-112612	A69-1601-6501	1
2012-09-22 23:23:17	2012-09-23 09:23:17	VR2W-112612	A69-1601-6501	1
2012-09-22 23:27:53	2012-09-23 09:27:53	VR2W-112612	A69-1601-6501	1
2012-09-22 23:32:13	2012-09-23 09:32:13	VR2W-112612	A69-1601-6501	1
2012-09-22 23:41:12	2012-09-23 09:41:12	VR2W-112613	A69-1601-6501	1
2012-09-22 23:49:16	2012-09-23 09:49:16	VR2W-112613	A69-1601-6501	1
2012-09-22 23:57:13	2012-09-23 09:57:13	VR2W-112613	A69-1601-6501	1
2012-09-23 00:00:45	2012-09-23 10:00:45	VR2W-112613	A69-1601-6501	1
2012-09-23 00:04:37	2012-09-23 10:04:37	VR2W-112613	A69-1601-6501	1
2012-09-23 00:13:08	2012-09-23 10:13:08	VR2W-112614	A69-1601-6501	1
2012-09-23 00:46:26	2012-09-23 10:46:26	VR2W-112613	A69-1601-6501	1
2012-09-23 01:01:58	2012-09-23 11:01:58	VR2W-112613	A69-1601-6501	1
2012-09-23 01:05:26	2012-09-23 11:05:26	VR2W-112613	A69-1601-6501	1
2012-09-23 01:09:10	2012-09-23 11:09:10	VR2W-112613	A69-1601-6501	1
2012-09-23 01:13:24	2012-09-23 11:13:24	VR2W-112613	A69-1601-6501	1
2012-09-23 01:16:59	2012-09-23 11:16:59	VR2W-112613	A69-1601-6501	1
2012-09-23 01:20:56	2012-09-23 11:20:56	VR2W-112613	A69-1601-6501	1
2012-09-23 01:34:52	2012-09-23 11:34:52	VR2W-112612	A69-1601-6501	1
2012-09-23 01:53:27	2012-09-23 11:53:27	VR2W-112613	A69-1601-6501	1
2012-09-23 01:58:05	2012-09-23 11:58:05	VR2W-112613	A69-1601-6501	1
2012-09-23 02:02:27	2012-09-23 12:02:27	VR2W-112613	A69-1601-6501	1
2012-09-23 02:10:48	2012-09-23 12:10:48	VR2W-112613	A69-1601-6501	1
2012-09-23 02:14:53	2012-09-23 12:14:53	VR2W-112613	A69-1601-6501	1
2012-09-23 02:18:10	2012-09-23 12:18:10	VR2W-112613	A69-1601-6501	1
2012-09-23 02:24:59	2012-09-23 12:24:59	VR2W-112613	A69-1601-6501	1
2012-09-23 02:55:23	2012-09-23 12:55:23	VR2W-112613	A69-1601-6501	1
2012-09-23 03:17:14	2012-09-23 13:17:14	VR2W-112613	A69-1601-6501	1
2012-09-23 03:17:37	2012-09-23 13:17:37	VR2W-112614	A69-1601-6501	1
2012-09-23 03:21:21	2012-09-23 13:21:21	VR2W-112613	A69-1601-6501	1
2012-09-23 03:28:15	2012-09-23 13:28:15	VR2W-112613	A69-1601-6501	1
2012-09-23 03:56:07	2012-09-23 13:56:07	VR2W-112613	A69-1601-6501	1
2012-09-23 04:03:32	2012-09-23 14:03:32	VR2W-112613	A69-1601-6501	1
2012-09-23 04:06:57	2012-09-23 14:06:57	VR2W-112613	A69-1601-6501	1
2012-09-23 04:19:19	2012-09-23 14:19:19	VR2W-112613	A69-1601-6501	1
2012-09-23 04:23:58	2012-09-23 14:23:58	VR2W-112613	A69-1601-6501	1
2012-09-23 04:28:21	2012-09-23 14:28:21	VR2W-112613	A69-1601-6501	1
2012-09-23 04:32:15	2012-09-23 14:32:15	VR2W-112613	A69-1601-6501	1
2012-09-23 04:36:50	2012-09-23 14:36:50	VR2W-112613	A69-1601-6501	1
2012-09-23 04:41:05	2012-09-23 14:41:05	VR2W-112613	A69-1601-6501	1
2012-09-23 04:48:45	2012-09-23 14:48:45	VR2W-112613	A69-1601-6501	1
2012-09-23 04:58:25	2012-09-23 14:58:25	VR2W-112613	A69-1601-6501	1
2012-09-23 05:07:42	2012-09-23 15:07:42	VR2W-112613	A69-1601-6501	1
2012-09-23 05:19:31	2012-09-23 15:19:31	VR2W-112613	A69-1601-6501	1
2012-09-23 05:40:37	2012-09-23 15:40:37	VR2W-112613	A69-1601-6501	1
2012-09-23 05:48:18	2012-09-23 15:48:18	VR2W-112612	A69-1601-6501	1
2012-09-23 06:00:46	2012-09-23 16:00:46	VR2W-112613	A69-1601-6501	1
2012-09-23 06:20:40	2012-09-23 16:20:40	VR2W-112613	A69-1601-6501	1
2012-09-23 06:24:50	2012-09-23 16:24:50	VR2W-112613	A69-1601-6501	1
2012-09-23 06:47:07	2012-09-23 16:47:07	VR2W-112613	A69-1601-6501	1
2012-09-23 06:56:22	2012-09-23 16:56:22	VR2W-112613	A69-1601-6501	1
2012-09-23 07:07:50	2012-09-23 17:07:50	VR2W-112613	A69-1601-6501	1
2012-09-23 07:12:10	2012-09-23 17:12:10	VR2W-112613	A69-1601-6501	1
2012-09-23 07:15:56	2012-09-23 17:15:56	VR2W-112613	A69-1601-6501	1
2012-09-23 07:31:38	2012-09-23 17:31:38	VR2W-112613	A69-1601-6501	1
2012-09-23 07:39:45	2012-09-23 17:39:45	VR2W-112613	A69-1601-6501	1
2012-09-23 07:43:32	2012-09-23 17:43:32	VR2W-112613	A69-1601-6501	1
2012-09-23 07:59:52	2012-09-23 17:59:52	VR2W-112613	A69-1601-6501	1
2012-09-23 15:07:32	2012-09-24 01:07:32	VR2W-112613	A69-1601-6501	0
2012-09-23 21:05:26	2012-09-24 07:05:26	VR2W-112613	A69-1601-6501	1
2012-09-23 22:20:00	2012-09-24 08:20:00	VR2W-112612	A69-1601-6501	1
2012-09-23 23:15:53	2012-09-24 09:15:53	VR2W-112612	A69-1601-6501	1
2012-09-23 23:48:26	2012-09-24 09:48:26	VR2W-112613	A69-1601-6501	1
2012-09-24 00:03:40	2012-09-24 10:03:40	VR2W-112613	A69-1601-6501	1
2012-09-24 00:16:31	2012-09-24 10:16:31	VR2W-112613	A69-1601-6501	1
2012-09-24 00:24:20	2012-09-24 10:24:20	VR2W-112613	A69-1601-6501	1
2012-09-24 00:32:57	2012-09-24 10:32:57	VR2W-112613	A69-1601-6501	1
2012-09-24 00:37:26	2012-09-24 10:37:26	VR2W-112613	A69-1601-6501	1
2012-09-24 00:51:15	2012-09-24 10:51:15	VR2W-112613	A69-1601-6501	1
2012-09-24 01:00:59	2012-09-24 11:00:59	VR2W-112613	A69-1601-6501	1
2012-09-24 01:05:48	2012-09-24 11:05:48	VR2W-112613	A69-1601-6501	1
2012-09-24 01:10:34	2012-09-24 11:10:34	VR2W-112613	A69-1601-6501	1
2012-09-24 01:10:36	2012-09-24 11:10:36	VR2W-112612	A69-1601-6501	1
2012-09-24 01:14:31	2012-09-24 11:14:31	VR2W-112612	A69-1601-6501	1
2012-09-24 01:19:07	2012-09-24 11:19:07	VR2W-112612	A69-1601-6501	1
2012-09-24 01:23:27	2012-09-24 11:23:27	VR2W-112612	A69-1601-6501	1
2012-09-24 01:27:13	2012-09-24 11:27:13	VR2W-112612	A69-1601-6501	1
2012-09-24 01:32:28	2012-09-24 11:32:28	VR2W-112613	A69-1601-6501	1
2012-09-24 01:40:32	2012-09-24 11:40:32	VR2W-112613	A69-1601-6501	1
2012-09-24 01:51:59	2012-09-24 11:51:59	VR2W-112613	A69-1601-6501	1
2012-09-24 01:55:50	2012-09-24 11:55:50	VR2W-112613	A69-1601-6501	1
2012-09-24 02:09:11	2012-09-24 12:09:11	VR2W-112613	A69-1601-6501	1
2012-09-24 02:18:41	2012-09-24 12:18:41	VR2W-112613	A69-1601-6501	1
2012-09-24 02:23:12	2012-09-24 12:23:12	VR2W-112613	A69-1601-6501	1
2012-09-24 02:38:23	2012-09-24 12:38:23	VR2W-112613	A69-1601-6501	1
2012-09-24 03:15:35	2012-09-24 13:15:35	VR2W-112612	A69-1601-6501	1
2012-09-24 03:20:14	2012-09-24 13:20:14	VR2W-112613	A69-1601-6501	1
2012-09-24 03:44:19	2012-09-24 13:44:19	VR2W-112613	A69-1601-6501	1
2012-09-24 03:59:11	2012-09-24 13:59:11	VR2W-112613	A69-1601-6501	1
2012-09-24 04:03:37	2012-09-24 14:03:37	VR2W-112613	A69-1601-6501	1
2012-09-24 04:33:16	2012-09-24 14:33:16	VR2W-112613	A69-1601-6501	1
2012-09-24 04:46:18	2012-09-24 14:46:18	VR2W-112613	A69-1601-6501	1
2012-09-24 04:55:08	2012-09-24 14:55:08	VR2W-112612	A69-1601-6501	1
2012-09-24 05:03:28	2012-09-24 15:03:28	VR2W-112612	A69-1601-6501	1
2012-09-24 05:08:06	2012-09-24 15:08:06	VR2W-112612	A69-1601-6501	1
2012-09-24 05:41:25	2012-09-24 15:41:25	VR2W-112613	A69-1601-6501	1
2012-09-24 05:45:44	2012-09-24 15:45:44	VR2W-112613	A69-1601-6501	1
2012-09-24 05:49:29	2012-09-24 15:49:29	VR2W-112613	A69-1601-6501	1
2012-09-24 06:11:40	2012-09-24 16:11:40	VR2W-112613	A69-1601-6501	1
2012-09-24 06:15:27	2012-09-24 16:15:27	VR2W-112613	A69-1601-6501	1
2012-09-24 06:19:47	2012-09-24 16:19:47	VR2W-112613	A69-1601-6501	1
2012-09-24 06:36:14	2012-09-24 16:36:14	VR2W-112613	A69-1601-6501	1
2012-09-24 06:40:15	2012-09-24 16:40:15	VR2W-112613	A69-1601-6501	1
2012-09-24 06:58:27	2012-09-24 16:58:27	VR2W-112613	A69-1601-6501	1
2012-09-24 07:50:17	2012-09-24 17:50:17	VR2W-112613	A69-1601-6501	1
2012-09-24 07:53:50	2012-09-24 17:53:50	VR2W-112613	A69-1601-6501	1
2012-09-24 21:14:04	2012-09-25 07:14:04	VR2W-112612	A69-1601-6501	1
2012-09-24 21:37:48	2012-09-25 07:37:48	VR2W-112613	A69-1601-6501	1
2012-09-24 21:53:15	2012-09-25 07:53:15	VR2W-112612	A69-1601-6501	1
2012-09-24 22:33:43	2012-09-25 08:33:43	VR2W-112613	A69-1601-6501	1
2012-09-24 22:46:03	2012-09-25 08:46:03	VR2W-112613	A69-1601-6501	1
2012-09-24 22:53:46	2012-09-25 08:53:46	VR2W-112613	A69-1601-6501	1
2012-09-24 22:57:00	2012-09-25 08:57:00	VR2W-112613	A69-1601-6501	1
2012-09-24 23:03:34	2012-09-25 09:03:34	VR2W-112613	A69-1601-6501	1
2012-09-24 23:06:56	2012-09-25 09:06:56	VR2W-112613	A69-1601-6501	1
2012-09-24 23:10:27	2012-09-25 09:10:27	VR2W-112613	A69-1601-6501	1
2012-09-24 23:27:16	2012-09-25 09:27:16	VR2W-112613	A69-1601-6501	1
2012-09-24 23:31:08	2012-09-25 09:31:08	VR2W-112612	A69-1601-6501	1
2012-09-24 23:31:40	2012-09-25 09:31:40	VR2W-112613	A69-1601-6501	1
2012-09-24 23:44:32	2012-09-25 09:44:32	VR2W-112613	A69-1601-6501	1
2012-09-24 23:48:20	2012-09-25 09:48:20	VR2W-112613	A69-1601-6501	1
2012-09-24 23:52:42	2012-09-25 09:52:42	VR2W-112613	A69-1601-6501	1
2012-09-25 00:04:57	2012-09-25 10:04:57	VR2W-112613	A69-1601-6501	1
2012-09-25 00:09:41	2012-09-25 10:09:41	VR2W-112613	A69-1601-6501	1
2012-09-25 00:14:16	2012-09-25 10:14:16	VR2W-112613	A69-1601-6501	1
2012-09-25 00:18:32	2012-09-25 10:18:32	VR2W-112613	A69-1601-6501	1
2012-09-25 00:23:57	2012-09-25 10:23:57	VR2W-112612	A69-1601-6501	1
2012-09-25 00:40:35	2012-09-25 10:40:35	VR2W-112612	A69-1601-6501	1
2012-09-25 00:45:12	2012-09-25 10:45:12	VR2W-112613	A69-1601-6501	1
2012-09-25 00:49:38	2012-09-25 10:49:38	VR2W-112613	A69-1601-6501	1
2012-09-25 00:53:37	2012-09-25 10:53:37	VR2W-112613	A69-1601-6501	1
2012-09-25 01:15:08	2012-09-25 11:15:08	VR2W-112613	A69-1601-6501	1
2012-09-25 01:18:36	2012-09-25 11:18:36	VR2W-112613	A69-1601-6501	1
2012-09-25 01:55:57	2012-09-25 11:55:57	VR2W-112613	A69-1601-6501	1
2012-09-25 01:59:41	2012-09-25 11:59:41	VR2W-112613	A69-1601-6501	1
2012-09-25 02:07:30	2012-09-25 12:07:30	VR2W-112613	A69-1601-6501	1
2012-09-25 02:11:27	2012-09-25 12:11:27	VR2W-112613	A69-1601-6501	1
2012-09-25 02:16:07	2012-09-25 12:16:07	VR2W-112613	A69-1601-6501	1
2012-09-25 02:52:00	2012-09-25 12:52:00	VR2W-112613	A69-1601-6501	1
2012-09-25 02:56:32	2012-09-25 12:56:32	VR2W-112613	A69-1601-6501	1
2012-09-25 03:00:45	2012-09-25 13:00:45	VR2W-112613	A69-1601-6501	1
2012-09-25 03:08:07	2012-09-25 13:08:07	VR2W-112613	A69-1601-6501	1
2012-09-25 03:21:17	2012-09-25 13:21:17	VR2W-112613	A69-1601-6501	1
2012-09-25 03:25:54	2012-09-25 13:25:54	VR2W-112613	A69-1601-6501	1
2012-09-25 03:30:13	2012-09-25 13:30:13	VR2W-112613	A69-1601-6501	1
2012-09-25 03:33:58	2012-09-25 13:33:58	VR2W-112613	A69-1601-6501	1
2012-09-25 04:11:07	2012-09-25 14:11:07	VR2W-112613	A69-1601-6501	1
2012-09-25 04:15:18	2012-09-25 14:15:18	VR2W-112613	A69-1601-6501	1
2012-09-25 04:30:13	2012-09-25 14:30:13	VR2W-112613	A69-1601-6501	1
2012-09-25 04:47:19	2012-09-25 14:47:19	VR2W-112613	A69-1601-6501	1
2012-09-25 04:52:02	2012-09-25 14:52:02	VR2W-112613	A69-1601-6501	1
2012-09-25 05:04:10	2012-09-25 15:04:10	VR2W-112613	A69-1601-6501	1
2012-09-25 05:15:06	2012-09-25 15:15:06	VR2W-112613	A69-1601-6501	1
2012-09-25 05:18:19	2012-09-25 15:18:19	VR2W-112613	A69-1601-6501	1
2012-09-25 05:24:48	2012-09-25 15:24:48	VR2W-112613	A69-1601-6501	1
2012-09-25 05:28:03	2012-09-25 15:28:03	VR2W-112613	A69-1601-6501	1
2012-09-25 05:34:40	2012-09-25 15:34:40	VR2W-112613	A69-1601-6501	1
2012-09-25 05:49:23	2012-09-25 15:49:23	VR2W-112613	A69-1601-6501	1
2012-09-25 05:53:00	2012-09-25 15:53:00	VR2W-112613	A69-1601-6501	1
2012-09-25 05:57:00	2012-09-25 15:57:00	VR2W-112613	A69-1601-6501	1
2012-09-25 06:01:47	2012-09-25 16:01:47	VR2W-112613	A69-1601-6501	1
2012-09-25 06:10:53	2012-09-25 16:10:53	VR2W-112613	A69-1601-6501	1
2012-09-25 06:14:52	2012-09-25 16:14:52	VR2W-112613	A69-1601-6501	1
2012-09-25 06:32:25	2012-09-25 16:32:25	VR2W-112613	A69-1601-6501	1
2012-09-25 06:36:49	2012-09-25 16:36:49	VR2W-112613	A69-1601-6501	1
2012-09-25 06:40:44	2012-09-25 16:40:44	VR2W-112613	A69-1601-6501	1
2012-09-25 06:45:20	2012-09-25 16:45:20	VR2W-112613	A69-1601-6501	1
2012-09-25 06:53:25	2012-09-25 16:53:25	VR2W-112613	A69-1601-6501	1
2012-09-25 07:01:22	2012-09-25 17:01:22	VR2W-112613	A69-1601-6501	1
2012-09-25 07:08:53	2012-09-25 17:08:53	VR2W-112613	A69-1601-6501	1
2012-09-25 07:33:47	2012-09-25 17:33:47	VR2W-112613	A69-1601-6501	1
2012-09-25 07:41:08	2012-09-25 17:41:08	VR2W-112613	A69-1601-6501	1
2012-09-25 07:44:28	2012-09-25 17:44:28	VR2W-112613	A69-1601-6501	1
2012-09-25 14:53:19	2012-09-26 00:53:19	VR2W-112613	A69-1601-6501	0
2012-09-25 20:22:01	2012-09-26 06:22:01	VR2W-112613	A69-1601-6501	0
2012-09-25 20:31:43	2012-09-26 06:31:43	VR2W-112613	A69-1601-6501	1
2012-09-25 20:49:33	2012-09-26 06:49:33	VR2W-112613	A69-1601-6501	1
2012-09-25 21:03:04	2012-09-26 07:03:04	VR2W-112613	A69-1601-6501	1
2012-09-25 21:06:39	2012-09-26 07:06:39	VR2W-112613	A69-1601-6501	1
2012-09-25 21:23:35	2012-09-26 07:23:35	VR2W-112613	A69-1601-6501	1
2012-09-25 21:41:03	2012-09-26 07:41:03	VR2W-112613	A69-1601-6501	1
2012-09-25 22:02:22	2012-09-26 08:02:22	VR2W-112612	A69-1601-6501	1
2012-09-25 22:23:50	2012-09-26 08:23:50	VR2W-112613	A69-1601-6501	1
2012-09-25 22:55:15	2012-09-26 08:55:15	VR2W-112613	A69-1601-6501	1
2012-09-25 22:58:58	2012-09-26 08:58:58	VR2W-112613	A69-1601-6501	1
2012-09-25 23:22:05	2012-09-26 09:22:05	VR2W-112612	A69-1601-6501	1
2012-09-25 23:30:34	2012-09-26 09:30:34	VR2W-112611	A69-1601-6501	1
2012-09-25 23:52:48	2012-09-26 09:52:48	VR2W-112613	A69-1601-6501	1
2012-09-25 23:57:16	2012-09-26 09:57:16	VR2W-112613	A69-1601-6501	1
2012-09-26 00:07:47	2012-09-26 10:07:47	VR2W-112613	A69-1601-6501	1
2012-09-26 00:18:11	2012-09-26 10:18:11	VR2W-112612	A69-1601-6501	1
2012-09-26 00:27:07	2012-09-26 10:27:07	VR2W-112614	A69-1601-6501	1
2012-09-26 00:28:47	2012-09-26 10:28:47	VR2W-112612	A69-1601-6501	1
2012-09-26 00:42:09	2012-09-26 10:42:09	VR2W-112613	A69-1601-6501	1
2012-09-26 00:49:56	2012-09-26 10:49:56	VR2W-112613	A69-1601-6501	1
2012-09-26 01:11:20	2012-09-26 11:11:20	VR2W-112613	A69-1601-6501	1
2012-09-26 01:22:52	2012-09-26 11:22:52	VR2W-112613	A69-1601-6501	1
2012-09-26 01:26:46	2012-09-26 11:26:46	VR2W-112613	A69-1601-6501	1
2012-09-26 01:43:41	2012-09-26 11:43:41	VR2W-112613	A69-1601-6501	1
2012-09-26 01:47:18	2012-09-26 11:47:18	VR2W-112613	A69-1601-6501	1
2012-09-26 01:51:20	2012-09-26 11:51:20	VR2W-112613	A69-1601-6501	1
2012-09-26 02:18:05	2012-09-26 12:18:05	VR2W-112613	A69-1601-6501	1
2012-09-26 02:21:59	2012-09-26 12:21:59	VR2W-112613	A69-1601-6501	1
2012-09-26 02:30:50	2012-09-26 12:30:50	VR2W-112613	A69-1601-6501	1
2012-09-26 02:34:29	2012-09-26 12:34:29	VR2W-112613	A69-1601-6501	1
2012-09-26 03:24:12	2012-09-26 13:24:12	VR2W-112613	A69-1601-6501	1
2012-09-26 03:27:45	2012-09-26 13:27:45	VR2W-112613	A69-1601-6501	1
2012-09-26 03:31:37	2012-09-26 13:31:37	VR2W-112613	A69-1601-6501	1
2012-09-26 04:01:41	2012-09-26 14:01:41	VR2W-112613	A69-1601-6501	1
2012-09-26 04:11:58	2012-09-26 14:11:58	VR2W-112612	A69-1601-6501	1
2012-09-26 04:13:26	2012-09-26 14:13:26	VR2W-112613	A69-1601-6501	1
2012-09-26 04:17:37	2012-09-26 14:17:37	VR2W-112613	A69-1601-6501	1
2012-09-26 04:38:31	2012-09-26 14:38:31	VR2W-112612	A69-1601-6501	1
2012-09-26 04:42:52	2012-09-26 14:42:52	VR2W-112612	A69-1601-6501	1
2012-09-26 04:46:40	2012-09-26 14:46:40	VR2W-112612	A69-1601-6501	1
2012-09-26 04:54:56	2012-09-26 14:54:56	VR2W-112612	A69-1601-6501	1
2012-09-26 04:59:28	2012-09-26 14:59:28	VR2W-112612	A69-1601-6501	1
2012-09-26 05:07:04	2012-09-26 15:07:04	VR2W-112612	A69-1601-6501	1
2012-09-26 05:10:43	2012-09-26 15:10:43	VR2W-112612	A69-1601-6501	1
2012-09-26 05:14:46	2012-09-26 15:14:46	VR2W-112612	A69-1601-6501	1
2012-09-26 05:18:00	2012-09-26 15:18:00	VR2W-112612	A69-1601-6501	1
2012-09-26 05:21:15	2012-09-26 15:21:15	VR2W-112612	A69-1601-6501	1
2012-09-26 05:43:43	2012-09-26 15:43:43	VR2W-112613	A69-1601-6501	1
2012-09-26 05:51:39	2012-09-26 15:51:39	VR2W-112613	A69-1601-6501	1
2012-09-26 06:03:32	2012-09-26 16:03:32	VR2W-112613	A69-1601-6501	1
2012-09-26 06:07:35	2012-09-26 16:07:35	VR2W-112613	A69-1601-6501	1
2012-09-26 06:10:49	2012-09-26 16:10:49	VR2W-112613	A69-1601-6501	1
2012-09-26 06:20:33	2012-09-26 16:20:33	VR2W-112613	A69-1601-6501	1
2012-09-26 06:59:09	2012-09-26 16:59:09	VR2W-112613	A69-1601-6501	1
2012-09-26 07:08:14	2012-09-26 17:08:14	VR2W-112613	A69-1601-6501	1
2012-09-26 07:16:57	2012-09-26 17:16:57	VR2W-112613	A69-1601-6501	1
2012-09-26 07:38:19	2012-09-26 17:38:19	VR2W-112613	A69-1601-6501	1
2012-09-26 08:13:08	2012-09-26 18:13:08	VR2W-112613	A69-1601-6501	1
2012-09-26 20:36:19	2012-09-27 06:36:19	VR2W-112613	A69-1601-6501	1
2012-09-26 21:01:08	2012-09-27 07:01:08	VR2W-112613	A69-1601-6501	1
2012-09-26 21:05:47	2012-09-27 07:05:47	VR2W-112613	A69-1601-6501	1
2012-09-26 22:00:15	2012-09-27 08:00:15	VR2W-112612	A69-1601-6501	1
2012-09-26 22:23:09	2012-09-27 08:23:09	VR2W-112612	A69-1601-6501	1
2012-09-26 22:37:07	2012-09-27 08:37:07	VR2W-112612	A69-1601-6501	1
2012-09-26 23:08:48	2012-09-27 09:08:48	VR2W-112613	A69-1601-6501	1
2012-09-26 23:17:26	2012-09-27 09:17:26	VR2W-112613	A69-1601-6501	1
2012-09-26 23:32:29	2012-09-27 09:32:29	VR2W-112613	A69-1601-6501	1
2012-09-26 23:35:46	2012-09-27 09:35:46	VR2W-112613	A69-1601-6501	1
2012-09-27 00:07:02	2012-09-27 10:07:02	VR2W-112613	A69-1601-6501	1
2012-09-27 00:15:18	2012-09-27 10:15:18	VR2W-112613	A69-1601-6501	1
2012-09-27 00:19:17	2012-09-27 10:19:17	VR2W-112613	A69-1601-6501	1
2012-09-27 00:28:38	2012-09-27 10:28:38	VR2W-112613	A69-1601-6501	1
2012-09-27 00:44:38	2012-09-27 10:44:38	VR2W-112613	A69-1601-6501	1
2012-09-27 00:48:42	2012-09-27 10:48:42	VR2W-112613	A69-1601-6501	1
2012-09-27 01:09:52	2012-09-27 11:09:52	VR2W-112613	A69-1601-6501	1
2012-09-27 01:13:17	2012-09-27 11:13:17	VR2W-112613	A69-1601-6501	1
2012-09-27 01:16:22	2012-09-27 11:16:22	VR2W-112612	A69-1601-6501	1
2012-09-27 01:24:55	2012-09-27 11:24:55	VR2W-112612	A69-1601-6501	1
2012-09-27 01:28:09	2012-09-27 11:28:09	VR2W-112612	A69-1601-6501	1
2012-09-27 01:31:25	2012-09-27 11:31:25	VR2W-112612	A69-1601-6501	1
2012-09-27 01:43:51	2012-09-27 11:43:51	VR2W-112613	A69-1601-6501	1
2012-09-27 01:50:45	2012-09-27 11:50:45	VR2W-112613	A69-1601-6501	1
2012-09-27 02:07:35	2012-09-27 12:07:35	VR2W-112613	A69-1601-6501	1
2012-09-27 02:25:16	2012-09-27 12:25:16	VR2W-112613	A69-1601-6501	1
2012-09-27 02:29:31	2012-09-27 12:29:31	VR2W-112613	A69-1601-6501	1
2012-09-27 02:33:06	2012-09-27 12:33:06	VR2W-112613	A69-1601-6501	1
2012-09-27 02:41:42	2012-09-27 12:41:42	VR2W-112613	A69-1601-6501	1
2012-09-27 02:46:07	2012-09-27 12:46:07	VR2W-112613	A69-1601-6501	1
2012-09-27 02:50:05	2012-09-27 12:50:05	VR2W-112613	A69-1601-6501	1
2012-09-27 02:54:47	2012-09-27 12:54:47	VR2W-112613	A69-1601-6501	1
2012-09-27 02:59:17	2012-09-27 12:59:17	VR2W-112613	A69-1601-6501	1
2012-09-27 03:03:24	2012-09-27 13:03:24	VR2W-112613	A69-1601-6501	1
2012-09-27 03:10:11	2012-09-27 13:10:11	VR2W-112613	A69-1601-6501	1
2012-09-27 04:06:54	2012-09-27 14:06:54	VR2W-112613	A69-1601-6501	1
2012-09-27 04:10:25	2012-09-27 14:10:25	VR2W-112613	A69-1601-6501	1
2012-09-27 04:22:27	2012-09-27 14:22:27	VR2W-112613	A69-1601-6501	1
2012-09-27 04:31:03	2012-09-27 14:31:03	VR2W-112613	A69-1601-6501	1
2012-09-27 04:34:22	2012-09-27 14:34:22	VR2W-112613	A69-1601-6501	1
2012-09-27 04:49:34	2012-09-27 14:49:34	VR2W-112611	A69-1601-6501	1
2012-09-27 04:50:08	2012-09-27 14:50:08	VR2W-112612	A69-1601-6501	1
2012-09-27 05:08:01	2012-09-27 15:08:01	VR2W-112613	A69-1601-6501	1
2012-09-27 05:17:01	2012-09-27 15:17:01	VR2W-112613	A69-1601-6501	1
2012-09-27 05:42:43	2012-09-27 15:42:43	VR2W-112612	A69-1601-6501	1
2012-09-27 05:51:14	2012-09-27 15:51:14	VR2W-112611	A69-1601-6501	1
2012-09-27 05:51:33	2012-09-27 15:51:33	VR2W-112612	A69-1601-6501	1
2012-09-27 06:08:22	2012-09-27 16:08:22	VR2W-112613	A69-1601-6501	1
2012-09-27 06:22:59	2012-09-27 16:22:59	VR2W-112613	A69-1601-6501	1
2012-09-27 06:27:48	2012-09-27 16:27:48	VR2W-112613	A69-1601-6501	1
2012-09-27 06:32:33	2012-09-27 16:32:33	VR2W-112613	A69-1601-6501	1
2012-09-27 06:37:11	2012-09-27 16:37:11	VR2W-112613	A69-1601-6501	1
2012-09-27 06:45:22	2012-09-27 16:45:22	VR2W-112613	A69-1601-6501	1
2012-09-27 07:03:02	2012-09-27 17:03:02	VR2W-112613	A69-1601-6501	1
2012-09-27 07:14:33	2012-09-27 17:14:33	VR2W-112613	A69-1601-6501	1
2012-09-27 14:12:55	2012-09-28 00:12:55	VR2W-112613	A69-1601-6501	0
2012-09-27 14:33:40	2012-09-28 00:33:40	VR2W-112613	A69-1601-6501	0
2012-09-27 15:03:02	2012-09-28 01:03:02	VR2W-112613	A69-1601-6501	0
2012-09-27 17:37:44	2012-09-28 03:37:44	VR2W-112613	A69-1601-6501	0
2012-09-27 21:49:18	2012-09-28 07:49:18	VR2W-112612	A69-1601-6501	1
2012-09-27 21:49:19	2012-09-28 07:49:19	VR2W-112613	A69-1601-6501	1
2012-09-27 22:12:14	2012-09-28 08:12:14	VR2W-112613	A69-1601-6501	1
2012-09-27 22:16:26	2012-09-28 08:16:26	VR2W-112612	A69-1601-6501	1
2012-09-27 22:56:22	2012-09-28 08:56:22	VR2W-112613	A69-1601-6501	1
2012-09-27 23:05:56	2012-09-28 09:05:56	VR2W-112612	A69-1601-6501	1
2012-09-27 23:10:36	2012-09-28 09:10:36	VR2W-112612	A69-1601-6501	1
2012-09-27 23:18:56	2012-09-28 09:18:56	VR2W-112612	A69-1601-6501	1
2012-09-28 00:22:10	2012-09-28 10:22:10	VR2W-112613	A69-1601-6501	1
2012-09-28 00:40:41	2012-09-28 10:40:41	VR2W-112613	A69-1601-6501	1
2012-09-28 00:51:29	2012-09-28 10:51:29	VR2W-112612	A69-1601-6501	1
2012-09-28 00:52:15	2012-09-28 10:52:15	VR2W-112613	A69-1601-6501	1
2012-09-28 01:05:23	2012-09-28 11:05:23	VR2W-112613	A69-1601-6501	1
2012-09-28 01:39:16	2012-09-28 11:39:16	VR2W-112613	A69-1601-6501	1
2012-09-28 02:03:34	2012-09-28 12:03:34	VR2W-112613	A69-1601-6501	1
2012-09-28 02:13:32	2012-09-28 12:13:32	VR2W-112612	A69-1601-6501	1
2012-09-28 02:15:42	2012-09-28 12:15:42	VR2W-112613	A69-1601-6501	1
2012-09-28 02:17:30	2012-09-28 12:17:30	VR2W-112612	A69-1601-6501	1
2012-09-28 02:22:13	2012-09-28 12:22:13	VR2W-112612	A69-1601-6501	1
2012-09-28 02:30:56	2012-09-28 12:30:56	VR2W-112612	A69-1601-6501	1
2012-09-28 02:34:25	2012-09-28 12:34:25	VR2W-112612	A69-1601-6501	1
2012-09-28 02:38:09	2012-09-28 12:38:09	VR2W-112612	A69-1601-6501	1
2012-09-28 02:42:24	2012-09-28 12:42:24	VR2W-112612	A69-1601-6501	1
2012-09-28 02:50:02	2012-09-28 12:50:02	VR2W-112612	A69-1601-6501	1
2012-09-28 02:54:49	2012-09-28 12:54:49	VR2W-112612	A69-1601-6501	1
2012-09-28 03:20:39	2012-09-28 13:20:39	VR2W-112613	A69-1601-6501	1
2012-09-28 03:38:55	2012-09-28 13:38:55	VR2W-112613	A69-1601-6501	1
2012-09-28 03:42:51	2012-09-28 13:42:51	VR2W-112613	A69-1601-6501	1
2012-09-28 03:47:29	2012-09-28 13:47:29	VR2W-112613	A69-1601-6501	1
2012-09-28 03:51:52	2012-09-28 13:51:52	VR2W-112613	A69-1601-6501	1
2012-09-28 04:04:29	2012-09-28 14:04:29	VR2W-112613	A69-1601-6501	1
2012-09-28 04:44:01	2012-09-28 14:44:01	VR2W-112613	A69-1601-6501	1
2012-09-28 04:48:08	2012-09-28 14:48:08	VR2W-112613	A69-1601-6501	1
2012-09-28 04:58:34	2012-09-28 14:58:34	VR2W-112613	A69-1601-6501	1
2012-09-28 05:02:39	2012-09-28 15:02:39	VR2W-112613	A69-1601-6501	1
2012-09-28 05:05:56	2012-09-28 15:05:56	VR2W-112613	A69-1601-6501	1
2012-09-28 05:07:14	2012-09-28 15:07:14	VR2W-112612	A69-1601-6501	1
2012-09-28 05:22:16	2012-09-28 15:22:16	VR2W-112612	A69-1601-6501	1
2012-09-28 05:40:25	2012-09-28 15:40:25	VR2W-112613	A69-1601-6501	1
2012-09-28 05:48:36	2012-09-28 15:48:36	VR2W-112613	A69-1601-6501	1
2012-09-28 06:04:34	2012-09-28 16:04:34	VR2W-112613	A69-1601-6501	1
2012-09-28 06:16:59	2012-09-28 16:16:59	VR2W-112613	A69-1601-6501	1
2012-09-28 06:36:43	2012-09-28 16:36:43	VR2W-112613	A69-1601-6501	1
2012-09-28 06:50:42	2012-09-28 16:50:42	VR2W-112613	A69-1601-6501	1
2012-09-28 06:55:05	2012-09-28 16:55:05	VR2W-112613	A69-1601-6501	1
2012-09-28 07:03:27	2012-09-28 17:03:27	VR2W-112613	A69-1601-6501	1
2012-09-28 07:18:13	2012-09-28 17:18:13	VR2W-112613	A69-1601-6501	1
2012-09-28 07:45:14	2012-09-28 17:45:14	VR2W-112613	A69-1601-6501	1
2012-09-28 16:34:01	2012-09-29 02:34:01	VR2W-112613	A69-1601-6501	0
2012-09-28 17:21:05	2012-09-29 03:21:05	VR2W-112613	A69-1601-6501	0
2012-09-28 18:14:13	2012-09-29 04:14:13	VR2W-112613	A69-1601-6501	0
2012-09-28 21:06:45	2012-09-29 07:06:45	VR2W-112613	A69-1601-6501	1
2012-09-28 21:25:17	2012-09-29 07:25:17	VR2W-112612	A69-1601-6501	1
2012-09-28 22:01:45	2012-09-29 08:01:45	VR2W-112613	A69-1601-6501	1
2012-09-28 22:04:44	2012-09-29 08:04:44	VR2W-112612	A69-1601-6501	1
2012-09-28 22:18:37	2012-09-29 08:18:37	VR2W-112613	A69-1601-6501	1
2012-09-28 22:47:26	2012-09-29 08:47:26	VR2W-112612	A69-1601-6501	1
2012-09-28 23:25:47	2012-09-29 09:25:47	VR2W-112613	A69-1601-6501	1
2012-09-28 23:29:16	2012-09-29 09:29:16	VR2W-112613	A69-1601-6501	1
2012-09-28 23:35:37	2012-09-29 09:35:37	VR2W-112612	A69-1601-6501	1
2012-09-28 23:40:20	2012-09-29 09:40:20	VR2W-112612	A69-1601-6501	1
2012-09-28 23:49:11	2012-09-29 09:49:11	VR2W-112612	A69-1601-6501	1
2012-09-29 00:37:45	2012-09-29 10:37:45	VR2W-112613	A69-1601-6501	1
2012-09-29 00:41:44	2012-09-29 10:41:44	VR2W-112613	A69-1601-6501	1
2012-09-29 01:17:53	2012-09-29 11:17:53	VR2W-112613	A69-1601-6501	1
2012-09-29 01:21:27	2012-09-29 11:21:27	VR2W-112613	A69-1601-6501	1
2012-09-29 01:25:20	2012-09-29 11:25:20	VR2W-112613	A69-1601-6501	1
2012-09-29 01:50:57	2012-09-29 11:50:57	VR2W-112613	A69-1601-6501	1
2012-09-29 02:02:14	2012-09-29 12:02:14	VR2W-112613	A69-1601-6501	1
2012-09-29 02:24:56	2012-09-29 12:24:56	VR2W-112613	A69-1601-6501	1
2012-09-29 02:32:23	2012-09-29 12:32:23	VR2W-112613	A69-1601-6501	1
2012-09-29 02:47:05	2012-09-29 12:47:05	VR2W-112613	A69-1601-6501	1
2012-09-29 02:54:38	2012-09-29 12:54:38	VR2W-112613	A69-1601-6501	1
2012-09-29 03:11:09	2012-09-29 13:11:09	VR2W-112613	A69-1601-6501	1
2012-09-29 03:20:43	2012-09-29 13:20:43	VR2W-112612	A69-1601-6501	1
2012-09-29 03:42:11	2012-09-29 13:42:11	VR2W-112613	A69-1601-6501	1
2012-09-29 03:54:06	2012-09-29 13:54:06	VR2W-112613	A69-1601-6501	1
2012-09-29 03:58:14	2012-09-29 13:58:14	VR2W-112613	A69-1601-6501	1
2012-09-29 04:05:07	2012-09-29 14:05:07	VR2W-112613	A69-1601-6501	1
2012-09-29 04:13:20	2012-09-29 14:13:20	VR2W-112613	A69-1601-6501	1
2012-09-29 04:21:49	2012-09-29 14:21:49	VR2W-112613	A69-1601-6501	1
2012-09-29 04:29:08	2012-09-29 14:29:08	VR2W-112611	A69-1601-6501	1
2012-09-29 04:47:05	2012-09-29 14:47:05	VR2W-112612	A69-1601-6501	1
2012-09-29 04:47:53	2012-09-29 14:47:53	VR2W-112613	A69-1601-6501	1
2012-09-29 04:56:18	2012-09-29 14:56:18	VR2W-112613	A69-1601-6501	1
2012-09-29 05:01:03	2012-09-29 15:01:03	VR2W-112613	A69-1601-6501	1
2012-09-29 05:09:56	2012-09-29 15:09:56	VR2W-112613	A69-1601-6501	1
2012-09-29 05:13:39	2012-09-29 15:13:39	VR2W-112613	A69-1601-6501	1
2012-09-29 05:17:50	2012-09-29 15:17:50	VR2W-112613	A69-1601-6501	1
2012-09-29 05:21:19	2012-09-29 15:21:19	VR2W-112613	A69-1601-6501	1
2012-09-29 05:29:22	2012-09-29 15:29:22	VR2W-112613	A69-1601-6501	1
2012-09-29 05:47:35	2012-09-29 15:47:35	VR2W-112613	A69-1601-6501	1
2012-09-29 06:14:34	2012-09-29 16:14:34	VR2W-112613	A69-1601-6501	1
2012-09-29 06:20:53	2012-09-29 16:20:53	VR2W-112612	A69-1601-6501	1
2012-09-29 06:21:53	2012-09-29 16:21:53	VR2W-112613	A69-1601-6501	1
2012-09-29 06:41:56	2012-09-29 16:41:56	VR2W-112613	A69-1601-6501	1
2012-09-29 06:54:50	2012-09-29 16:54:50	VR2W-112614	A69-1601-6501	1
2012-09-29 07:14:08	2012-09-29 17:14:08	VR2W-112613	A69-1601-6501	1
2012-09-29 07:23:22	2012-09-29 17:23:22	VR2W-112613	A69-1601-6501	1
2012-09-29 07:30:58	2012-09-29 17:30:58	VR2W-112613	A69-1601-6501	1
2012-09-29 07:48:50	2012-09-29 17:48:50	VR2W-112613	A69-1601-6501	1
2012-09-29 20:39:14	2012-09-30 06:39:14	VR2W-112612	A69-1601-6501	1
2012-09-29 20:44:35	2012-09-30 06:44:35	VR2W-112613	A69-1601-6501	1
2012-09-29 20:53:01	2012-09-30 06:53:01	VR2W-112613	A69-1601-6501	1
2012-09-29 20:57:12	2012-09-30 06:57:12	VR2W-112613	A69-1601-6501	1
2012-09-29 21:00:42	2012-09-30 07:00:42	VR2W-112613	A69-1601-6501	1
2012-09-29 21:04:28	2012-09-30 07:04:28	VR2W-112613	A69-1601-6501	1
2012-09-29 22:02:36	2012-09-30 08:02:36	VR2W-112612	A69-1601-6501	1
2012-09-29 22:06:03	2012-09-30 08:06:03	VR2W-112612	A69-1601-6501	1
2012-09-29 22:51:53	2012-09-30 08:51:53	VR2W-112613	A69-1601-6501	1
2012-09-29 23:00:44	2012-09-30 09:00:44	VR2W-112613	A69-1601-6501	1
2012-09-29 23:18:53	2012-09-30 09:18:53	VR2W-112613	A69-1601-6501	1
2012-09-29 23:32:31	2012-09-30 09:32:31	VR2W-112613	A69-1601-6501	1
2012-09-29 23:41:38	2012-09-30 09:41:38	VR2W-112613	A69-1601-6501	1
2012-09-29 23:45:39	2012-09-30 09:45:39	VR2W-112613	A69-1601-6501	1
2012-09-30 00:24:02	2012-09-30 10:24:02	VR2W-112613	A69-1601-6501	1
2012-09-30 00:31:38	2012-09-30 10:31:38	VR2W-112613	A69-1601-6501	1
2012-09-30 00:35:17	2012-09-30 10:35:17	VR2W-112613	A69-1601-6501	1
2012-09-30 00:42:36	2012-09-30 10:42:36	VR2W-112613	A69-1601-6501	1
2012-09-30 00:45:52	2012-09-30 10:45:52	VR2W-112613	A69-1601-6501	1
2012-09-30 00:55:45	2012-09-30 10:55:45	VR2W-112612	A69-1601-6501	1
2012-09-30 01:04:49	2012-09-30 11:04:49	VR2W-112612	A69-1601-6501	1
2012-09-30 01:57:10	2012-09-30 11:57:10	VR2W-112613	A69-1601-6501	1
2012-09-30 02:47:09	2012-09-30 12:47:09	VR2W-112613	A69-1601-6501	1
2012-09-30 02:51:49	2012-09-30 12:51:49	VR2W-112613	A69-1601-6501	1
2012-09-30 03:00:20	2012-09-30 13:00:20	VR2W-112612	A69-1601-6501	1
2012-09-30 03:04:59	2012-09-30 13:04:59	VR2W-112613	A69-1601-6501	1
2012-09-30 03:25:10	2012-09-30 13:25:10	VR2W-112613	A69-1601-6501	1
2012-09-30 03:42:45	2012-09-30 13:42:45	VR2W-112613	A69-1601-6501	1
2012-09-30 03:49:52	2012-09-30 13:49:52	VR2W-112613	A69-1601-6501	1
2012-09-30 03:57:16	2012-09-30 13:57:16	VR2W-112613	A69-1601-6501	1
2012-09-30 04:00:39	2012-09-30 14:00:39	VR2W-112613	A69-1601-6501	1
2012-09-30 04:08:03	2012-09-30 14:08:03	VR2W-112613	A69-1601-6501	1
2012-09-30 04:13:50	2012-09-30 14:13:50	VR2W-112612	A69-1601-6501	1
2012-09-30 04:26:23	2012-09-30 14:26:23	VR2W-112613	A69-1601-6501	1
2012-09-30 04:37:08	2012-09-30 14:37:08	VR2W-112613	A69-1601-6501	1
2012-09-30 04:45:36	2012-09-30 14:45:36	VR2W-112613	A69-1601-6501	1
2012-09-30 04:50:24	2012-09-30 14:50:24	VR2W-112613	A69-1601-6501	1
2012-09-30 04:59:39	2012-09-30 14:59:39	VR2W-112613	A69-1601-6501	1
2012-09-30 05:03:49	2012-09-30 15:03:49	VR2W-112613	A69-1601-6501	1
2012-09-30 05:07:16	2012-09-30 15:07:16	VR2W-112613	A69-1601-6501	1
2012-09-30 05:15:05	2012-09-30 15:15:05	VR2W-112613	A69-1601-6501	1
2012-09-30 05:18:29	2012-09-30 15:18:29	VR2W-112613	A69-1601-6501	1
2012-09-30 05:30:31	2012-09-30 15:30:31	VR2W-112613	A69-1601-6501	1
2012-09-30 06:21:33	2012-09-30 16:21:33	VR2W-112613	A69-1601-6501	1
2012-09-30 06:34:54	2012-09-30 16:34:54	VR2W-112613	A69-1601-6501	1
2012-09-30 06:41:09	2012-09-30 16:41:09	VR2W-112612	A69-1601-6501	1
2012-09-30 06:42:52	2012-09-30 16:42:52	VR2W-112613	A69-1601-6501	1
2012-09-30 06:45:50	2012-09-30 16:45:50	VR2W-112612	A69-1601-6501	1
2012-09-30 07:08:30	2012-09-30 17:08:30	VR2W-112613	A69-1601-6501	1
2012-09-30 07:23:02	2012-09-30 17:23:02	VR2W-112613	A69-1601-6501	1
2012-09-30 07:36:46	2012-09-30 17:36:46	VR2W-112613	A69-1601-6501	1
2012-09-30 07:40:35	2012-09-30 17:40:35	VR2W-112613	A69-1601-6501	1
2012-09-30 07:45:00	2012-09-30 17:45:00	VR2W-112613	A69-1601-6501	1
2012-09-30 14:38:43	2012-10-01 00:38:43	VR2W-112613	A69-1601-6501	0
2012-09-30 14:49:44	2012-10-01 00:49:44	VR2W-112613	A69-1601-6501	0
2012-09-30 14:53:04	2012-10-01 00:53:04	VR2W-112613	A69-1601-6501	0
2012-09-30 16:00:07	2012-10-01 02:00:07	VR2W-112613	A69-1601-6501	0
2012-09-30 16:14:36	2012-10-01 02:14:36	VR2W-112613	A69-1601-6501	0
2012-09-30 16:37:16	2012-10-01 02:37:16	VR2W-112613	A69-1601-6501	0
2012-09-30 16:41:12	2012-10-01 02:41:12	VR2W-112613	A69-1601-6501	0
2012-09-30 16:50:11	2012-10-01 02:50:11	VR2W-112613	A69-1601-6501	0
2012-09-30 17:24:55	2012-10-01 03:24:55	VR2W-112613	A69-1601-6501	0
2012-09-30 18:03:52	2012-10-01 04:03:52	VR2W-112613	A69-1601-6501	0
2012-09-30 20:18:43	2012-10-01 06:18:43	VR2W-112613	A69-1601-6501	0
2012-09-30 21:00:38	2012-10-01 07:00:38	VR2W-112613	A69-1601-6501	1
2012-09-30 21:04:57	2012-10-01 07:04:57	VR2W-112613	A69-1601-6501	1
2012-09-30 22:05:42	2012-10-01 08:05:42	VR2W-112612	A69-1601-6501	1
2012-09-30 22:06:39	2012-10-01 08:06:39	VR2W-112613	A69-1601-6501	1
2012-09-30 22:13:00	2012-10-01 08:13:00	VR2W-112612	A69-1601-6501	1
2012-09-30 22:16:14	2012-10-01 08:16:14	VR2W-112612	A69-1601-6501	1
2012-09-30 22:59:56	2012-10-01 08:59:56	VR2W-112612	A69-1601-6501	1
2012-09-30 23:06:25	2012-10-01 09:06:25	VR2W-112612	A69-1601-6501	1
2012-10-01 00:39:56	2012-10-01 10:39:56	VR2W-112613	A69-1601-6501	1
2012-10-01 00:52:29	2012-10-01 10:52:29	VR2W-112612	A69-1601-6501	1
2012-10-01 01:18:26	2012-10-01 11:18:26	VR2W-112613	A69-1601-6501	1
2012-10-01 01:30:22	2012-10-01 11:30:22	VR2W-112613	A69-1601-6501	1
2012-10-01 02:07:48	2012-10-01 12:07:48	VR2W-112613	A69-1601-6501	1
2012-10-01 02:47:22	2012-10-01 12:47:22	VR2W-112613	A69-1601-6501	1
2012-10-01 02:51:19	2012-10-01 12:51:19	VR2W-112613	A69-1601-6501	1
2012-10-01 02:55:58	2012-10-01 12:55:58	VR2W-112613	A69-1601-6501	1
2012-10-01 03:04:23	2012-10-01 13:04:23	VR2W-112613	A69-1601-6501	1
2012-10-01 03:21:26	2012-10-01 13:21:26	VR2W-112613	A69-1601-6501	1
2012-10-01 03:25:19	2012-10-01 13:25:19	VR2W-112613	A69-1601-6501	1
2012-10-01 03:45:22	2012-10-01 13:45:22	VR2W-112613	A69-1601-6501	1
2012-10-01 03:48:48	2012-10-01 13:48:48	VR2W-112613	A69-1601-6501	1
2012-10-01 03:52:29	2012-10-01 13:52:29	VR2W-112613	A69-1601-6501	1
2012-10-01 03:56:35	2012-10-01 13:56:35	VR2W-112613	A69-1601-6501	1
2012-10-01 03:59:56	2012-10-01 13:59:56	VR2W-112613	A69-1601-6501	1
2012-10-01 04:03:24	2012-10-01 14:03:24	VR2W-112613	A69-1601-6501	1
2012-10-01 04:07:06	2012-10-01 14:07:06	VR2W-112613	A69-1601-6501	1
2012-10-01 04:14:43	2012-10-01 14:14:43	VR2W-112613	A69-1601-6501	1
2012-10-01 04:24:02	2012-10-01 14:24:02	VR2W-112612	A69-1601-6501	1
2012-10-01 04:32:37	2012-10-01 14:32:37	VR2W-112612	A69-1601-6501	1
2012-10-01 04:48:34	2012-10-01 14:48:34	VR2W-112613	A69-1601-6501	1
2012-10-01 04:52:04	2012-10-01 14:52:04	VR2W-112613	A69-1601-6501	1
2012-10-01 04:55:52	2012-10-01 14:55:52	VR2W-112613	A69-1601-6501	1
2012-10-01 05:12:20	2012-10-01 15:12:20	VR2W-112613	A69-1601-6501	1
2012-10-01 05:16:55	2012-10-01 15:16:55	VR2W-112613	A69-1601-6501	1
2012-10-01 05:21:11	2012-10-01 15:21:11	VR2W-112613	A69-1601-6501	1
2012-10-01 05:22:52	2012-10-01 15:22:52	VR2W-112612	A69-1601-6501	1
2012-10-01 05:26:09	2012-10-01 15:26:09	VR2W-112612	A69-1601-6501	1
2012-10-01 06:17:54	2012-10-01 16:17:54	VR2W-112613	A69-1601-6501	1
2012-10-01 06:21:33	2012-10-01 16:21:33	VR2W-112613	A69-1601-6501	1
2012-10-01 06:25:37	2012-10-01 16:25:37	VR2W-112613	A69-1601-6501	1
2012-10-01 06:39:04	2012-10-01 16:39:04	VR2W-112613	A69-1601-6501	1
2012-10-01 06:47:17	2012-10-01 16:47:17	VR2W-112613	A69-1601-6501	1
2012-10-01 07:16:11	2012-10-01 17:16:11	VR2W-112613	A69-1601-6501	1
2012-10-01 07:19:46	2012-10-01 17:19:46	VR2W-112613	A69-1601-6501	1
2012-10-01 07:23:42	2012-10-01 17:23:42	VR2W-112613	A69-1601-6501	1
2012-10-01 07:28:22	2012-10-01 17:28:22	VR2W-112613	A69-1601-6501	1
2012-10-01 16:38:57	2012-10-02 02:38:57	VR2W-112613	A69-1601-6501	0
2012-10-01 18:04:40	2012-10-02 04:04:40	VR2W-112613	A69-1601-6501	0
2012-10-01 21:03:17	2012-10-02 07:03:17	VR2W-112613	A69-1601-6501	1
2012-10-01 21:08:09	2012-10-02 07:08:09	VR2W-112613	A69-1601-6501	1
2012-10-01 21:42:26	2012-10-02 07:42:26	VR2W-112612	A69-1601-6501	1
2012-10-01 22:07:43	2012-10-02 08:07:43	VR2W-112613	A69-1601-6501	1
2012-10-01 23:36:27	2012-10-02 09:36:27	VR2W-112613	A69-1601-6501	1
2012-10-01 23:58:10	2012-10-02 09:58:10	VR2W-112613	A69-1601-6501	1
2012-10-02 00:22:56	2012-10-02 10:22:56	VR2W-112612	A69-1601-6501	1
2012-10-02 00:51:19	2012-10-02 10:51:19	VR2W-112613	A69-1601-6501	1
2012-10-02 01:23:20	2012-10-02 11:23:20	VR2W-112612	A69-1601-6501	1
2012-10-02 01:30:04	2012-10-02 11:30:04	VR2W-112612	A69-1601-6501	1
2012-10-02 02:05:09	2012-10-02 12:05:09	VR2W-112612	A69-1601-6501	1
2012-10-02 02:09:49	2012-10-02 12:09:49	VR2W-112612	A69-1601-6501	1
2012-10-02 02:46:23	2012-10-02 12:46:23	VR2W-112613	A69-1601-6501	1
2012-10-02 02:50:25	2012-10-02 12:50:25	VR2W-112613	A69-1601-6501	1
2012-10-02 02:50:43	2012-10-02 12:50:43	VR2W-112612	A69-1601-6501	1
2012-10-02 03:16:31	2012-10-02 13:16:31	VR2W-112613	A69-1601-6501	1
2012-10-02 03:19:46	2012-10-02 13:19:46	VR2W-112613	A69-1601-6501	1
2012-10-02 03:23:04	2012-10-02 13:23:04	VR2W-112613	A69-1601-6501	1
2012-10-02 03:38:04	2012-10-02 13:38:04	VR2W-112613	A69-1601-6501	1
2012-10-02 04:11:36	2012-10-02 14:11:36	VR2W-112612	A69-1601-6501	1
2012-10-02 04:54:42	2012-10-02 14:54:42	VR2W-112612	A69-1601-6501	1
2012-10-02 04:56:18	2012-10-02 14:56:18	VR2W-112613	A69-1601-6501	1
2012-10-02 05:16:37	2012-10-02 15:16:37	VR2W-112612	A69-1601-6501	1
2012-10-02 05:25:37	2012-10-02 15:25:37	VR2W-112612	A69-1601-6501	1
2012-10-02 05:38:01	2012-10-02 15:38:01	VR2W-112612	A69-1601-6501	1
2012-10-02 05:53:47	2012-10-02 15:53:47	VR2W-112613	A69-1601-6501	1
2012-10-02 05:57:02	2012-10-02 15:57:02	VR2W-112613	A69-1601-6501	1
2012-10-02 06:00:16	2012-10-02 16:00:16	VR2W-112613	A69-1601-6501	1
2012-10-02 06:03:31	2012-10-02 16:03:31	VR2W-112613	A69-1601-6501	1
2012-10-02 06:10:11	2012-10-02 16:10:11	VR2W-112613	A69-1601-6501	1
2012-10-02 06:13:40	2012-10-02 16:13:40	VR2W-112613	A69-1601-6501	1
2012-10-02 06:21:41	2012-10-02 16:21:41	VR2W-112613	A69-1601-6501	1
2012-10-02 06:25:20	2012-10-02 16:25:20	VR2W-112613	A69-1601-6501	1
2012-10-02 06:45:33	2012-10-02 16:45:33	VR2W-112613	A69-1601-6501	1
2012-10-02 06:48:48	2012-10-02 16:48:48	VR2W-112613	A69-1601-6501	1
2012-10-02 08:00:06	2012-10-02 18:00:06	VR2W-112613	A69-1601-6501	1
2012-10-02 08:06:45	2012-10-02 18:06:45	VR2W-112613	A69-1601-6501	1
2012-10-02 09:35:28	2012-10-02 19:35:28	VR2W-112613	A69-1601-6501	0
2012-10-02 09:48:23	2012-10-02 19:48:23	VR2W-112613	A69-1601-6501	0
2012-10-02 15:25:34	2012-10-03 01:25:34	VR2W-112613	A69-1601-6501	0
2012-10-02 17:31:04	2012-10-03 03:31:04	VR2W-112613	A69-1601-6501	0
2012-10-02 18:18:32	2012-10-03 04:18:32	VR2W-112613	A69-1601-6501	0
2012-10-02 18:56:55	2012-10-03 04:56:55	VR2W-112613	A69-1601-6501	0
2012-10-02 19:09:58	2012-10-03 05:09:58	VR2W-112613	A69-1601-6501	0
2012-10-02 20:10:19	2012-10-03 06:10:19	VR2W-112613	A69-1601-6501	0
2012-10-02 20:53:50	2012-10-03 06:53:50	VR2W-112612	A69-1601-6501	1
2012-10-02 21:04:28	2012-10-03 07:04:28	VR2W-112612	A69-1601-6501	1
2012-10-02 21:11:20	2012-10-03 07:11:20	VR2W-112612	A69-1601-6501	1
2012-10-02 21:15:07	2012-10-03 07:15:07	VR2W-112612	A69-1601-6501	1
2012-10-02 21:19:28	2012-10-03 07:19:28	VR2W-112612	A69-1601-6501	1
2012-10-02 21:27:42	2012-10-03 07:27:42	VR2W-112612	A69-1601-6501	1
2012-10-02 21:31:38	2012-10-03 07:31:38	VR2W-112612	A69-1601-6501	1
2012-10-02 22:16:56	2012-10-03 08:16:56	VR2W-112613	A69-1601-6501	1
2012-10-02 23:50:00	2012-10-03 09:50:00	VR2W-112613	A69-1601-6501	1
2012-10-02 23:53:39	2012-10-03 09:53:39	VR2W-112613	A69-1601-6501	1
2012-10-02 23:57:43	2012-10-03 09:57:43	VR2W-112613	A69-1601-6501	1
2012-10-03 00:22:57	2012-10-03 10:22:57	VR2W-112612	A69-1601-6501	1
2012-10-03 00:43:56	2012-10-03 10:43:56	VR2W-112612	A69-1601-6501	1
2012-10-03 01:05:18	2012-10-03 11:05:18	VR2W-112613	A69-1601-6501	1
2012-10-03 01:09:46	2012-10-03 11:09:46	VR2W-112613	A69-1601-6501	1
2012-10-03 02:17:04	2012-10-03 12:17:04	VR2W-112612	A69-1601-6501	1
2012-10-03 02:21:33	2012-10-03 12:21:33	VR2W-112612	A69-1601-6501	1
2012-10-03 02:40:08	2012-10-03 12:40:08	VR2W-112612	A69-1601-6501	1
2012-10-03 03:10:51	2012-10-03 13:10:51	VR2W-112613	A69-1601-6501	1
2012-10-03 03:43:43	2012-10-03 13:43:43	VR2W-112613	A69-1601-6501	1
2012-10-03 04:44:58	2012-10-03 14:44:58	VR2W-112612	A69-1601-6501	1
2012-10-03 04:58:52	2012-10-03 14:58:52	VR2W-112613	A69-1601-6501	1
2012-10-03 05:58:29	2012-10-03 15:58:29	VR2W-112614	A69-1601-6501	1
2012-10-03 06:29:42	2012-10-03 16:29:42	VR2W-112613	A69-1601-6501	1
2012-10-03 06:36:22	2012-10-03 16:36:22	VR2W-112612	A69-1601-6501	1
2012-10-03 07:09:12	2012-10-03 17:09:12	VR2W-112614	A69-1601-6501	1
2012-10-03 08:01:16	2012-10-03 18:01:16	VR2W-112613	A69-1601-6501	1
2012-10-03 12:03:26	2012-10-03 22:03:26	VR2W-112613	A69-1601-6501	0
2012-10-03 18:13:38	2012-10-04 04:13:38	VR2W-112613	A69-1601-6501	0
2012-10-03 20:22:16	2012-10-04 06:22:16	VR2W-112613	A69-1601-6501	0
2012-10-03 20:36:15	2012-10-04 06:36:15	VR2W-112612	A69-1601-6501	1
2012-10-03 20:40:55	2012-10-04 06:40:55	VR2W-112612	A69-1601-6501	1
2012-10-03 20:58:22	2012-10-04 06:58:22	VR2W-112612	A69-1601-6501	1
2012-10-03 21:32:34	2012-10-04 07:32:34	VR2W-112613	A69-1601-6501	1
2012-10-03 21:37:02	2012-10-04 07:37:02	VR2W-112613	A69-1601-6501	1
2012-10-03 21:46:03	2012-10-04 07:46:03	VR2W-112612	A69-1601-6501	1
2012-10-03 22:07:47	2012-10-04 08:07:47	VR2W-112613	A69-1601-6501	1
2012-10-03 23:11:44	2012-10-04 09:11:44	VR2W-112613	A69-1601-6501	1
2012-10-03 23:28:47	2012-10-04 09:28:47	VR2W-112613	A69-1601-6501	1
2012-10-03 23:51:13	2012-10-04 09:51:13	VR2W-112613	A69-1601-6501	1
2012-10-03 23:53:35	2012-10-04 09:53:35	VR2W-112612	A69-1601-6501	1
2012-10-04 00:58:25	2012-10-04 10:58:25	VR2W-112613	A69-1601-6501	1
2012-10-04 01:02:40	2012-10-04 11:02:40	VR2W-112613	A69-1601-6501	1
2012-10-04 01:34:48	2012-10-04 11:34:48	VR2W-112613	A69-1601-6501	1
2012-10-04 01:48:22	2012-10-04 11:48:22	VR2W-112613	A69-1601-6501	1
2012-10-04 02:19:15	2012-10-04 12:19:15	VR2W-112613	A69-1601-6501	1
2012-10-04 02:32:19	2012-10-04 12:32:19	VR2W-112613	A69-1601-6501	1
2012-10-04 02:36:20	2012-10-04 12:36:20	VR2W-112613	A69-1601-6501	1
2012-10-04 02:40:55	2012-10-04 12:40:55	VR2W-112612	A69-1601-6501	1
2012-10-04 03:09:16	2012-10-04 13:09:16	VR2W-112613	A69-1601-6501	1
2012-10-04 03:22:07	2012-10-04 13:22:07	VR2W-112612	A69-1601-6501	1
2012-10-04 03:36:17	2012-10-04 13:36:17	VR2W-112613	A69-1601-6501	1
2012-10-04 03:49:17	2012-10-04 13:49:17	VR2W-112613	A69-1601-6501	1
2012-10-04 04:31:32	2012-10-04 14:31:32	VR2W-112612	A69-1601-6501	1
2012-10-04 05:10:29	2012-10-04 15:10:29	VR2W-112613	A69-1601-6501	1
2012-10-04 05:35:08	2012-10-04 15:35:08	VR2W-112612	A69-1601-6501	1
2012-10-04 05:53:36	2012-10-04 15:53:36	VR2W-112613	A69-1601-6501	1
2012-10-04 06:06:37	2012-10-04 16:06:37	VR2W-112613	A69-1601-6501	1
2012-10-04 06:23:50	2012-10-04 16:23:50	VR2W-112613	A69-1601-6501	1
2012-10-04 06:53:15	2012-10-04 16:53:15	VR2W-112613	A69-1601-6501	1
2012-10-04 07:16:27	2012-10-04 17:16:27	VR2W-112613	A69-1601-6501	1
2012-10-04 22:01:40	2012-10-05 08:01:40	VR2W-112613	A69-1601-6501	1
2012-10-04 22:04:59	2012-10-05 08:04:59	VR2W-112613	A69-1601-6501	1
2012-10-04 22:33:59	2012-10-05 08:33:59	VR2W-112613	A69-1601-6501	1
2012-10-04 22:38:53	2012-10-05 08:38:53	VR2W-112612	A69-1601-6501	1
2012-10-04 23:21:12	2012-10-05 09:21:12	VR2W-112612	A69-1601-6501	1
2012-10-04 23:33:54	2012-10-05 09:33:54	VR2W-112612	A69-1601-6501	1
2012-10-04 23:55:30	2012-10-05 09:55:30	VR2W-112613	A69-1601-6501	1
2012-10-04 23:58:59	2012-10-05 09:58:59	VR2W-112613	A69-1601-6501	1
2012-10-05 00:24:54	2012-10-05 10:24:54	VR2W-112612	A69-1601-6501	1
2012-10-05 00:41:16	2012-10-05 10:41:16	VR2W-112613	A69-1601-6501	1
2012-10-05 01:27:49	2012-10-05 11:27:49	VR2W-112613	A69-1601-6501	1
2012-10-05 01:34:47	2012-10-05 11:34:47	VR2W-112613	A69-1601-6501	1
2012-10-05 01:41:53	2012-10-05 11:41:53	VR2W-112612	A69-1601-6501	1
2012-10-05 01:57:59	2012-10-05 11:57:59	VR2W-112612	A69-1601-6501	1
2012-10-05 02:38:40	2012-10-05 12:38:40	VR2W-112613	A69-1601-6501	1
2012-10-05 02:54:38	2012-10-05 12:54:38	VR2W-112613	A69-1601-6501	1
2012-10-05 03:06:46	2012-10-05 13:06:46	VR2W-112613	A69-1601-6501	1
2012-10-05 03:43:14	2012-10-05 13:43:14	VR2W-112613	A69-1601-6501	1
2012-10-05 03:50:57	2012-10-05 13:50:57	VR2W-112613	A69-1601-6501	1
2012-10-05 04:56:24	2012-10-05 14:56:24	VR2W-112612	A69-1601-6501	1
2012-10-05 05:43:15	2012-10-05 15:43:15	VR2W-112613	A69-1601-6501	1
2012-10-05 07:39:47	2012-10-05 17:39:47	VR2W-112613	A69-1601-6501	1
2012-10-05 07:52:27	2012-10-05 17:52:27	VR2W-112613	A69-1601-6501	1
2012-10-05 07:59:53	2012-10-05 17:59:53	VR2W-112613	A69-1601-6501	1
2012-10-05 20:21:04	2012-10-06 06:21:04	VR2W-112613	A69-1601-6501	0
2012-10-05 20:45:32	2012-10-06 06:45:32	VR2W-112613	A69-1601-6501	1
2012-10-05 21:39:49	2012-10-06 07:39:49	VR2W-112613	A69-1601-6501	1
2012-10-05 21:44:26	2012-10-06 07:44:26	VR2W-112613	A69-1601-6501	1
2012-10-05 22:02:27	2012-10-06 08:02:27	VR2W-112612	A69-1601-6501	1
2012-10-05 22:30:51	2012-10-06 08:30:51	VR2W-112613	A69-1601-6501	1
2012-10-05 22:49:54	2012-10-06 08:49:54	VR2W-112613	A69-1601-6501	1
2012-10-05 23:00:25	2012-10-06 09:00:25	VR2W-112613	A69-1601-6501	1
2012-10-05 23:29:32	2012-10-06 09:29:32	VR2W-112613	A69-1601-6501	1
2012-10-06 00:07:01	2012-10-06 10:07:01	VR2W-112613	A69-1601-6501	1
2012-10-06 00:23:04	2012-10-06 10:23:04	VR2W-112613	A69-1601-6501	1
2012-10-06 00:33:03	2012-10-06 10:33:03	VR2W-112612	A69-1601-6501	1
2012-10-06 01:06:38	2012-10-06 11:06:38	VR2W-112613	A69-1601-6501	1
2012-10-06 01:23:08	2012-10-06 11:23:08	VR2W-112613	A69-1601-6501	1
2012-10-06 01:27:18	2012-10-06 11:27:18	VR2W-112613	A69-1601-6501	1
2012-10-06 01:30:46	2012-10-06 11:30:46	VR2W-112613	A69-1601-6501	1
2012-10-06 01:34:29	2012-10-06 11:34:29	VR2W-112613	A69-1601-6501	1
2012-10-06 01:42:12	2012-10-06 11:42:12	VR2W-112613	A69-1601-6501	1
2012-10-06 01:44:46	2012-10-06 11:44:46	VR2W-112612	A69-1601-6501	1
2012-10-06 01:49:16	2012-10-06 11:49:16	VR2W-112612	A69-1601-6501	1
2012-10-06 02:00:03	2012-10-06 12:00:03	VR2W-112612	A69-1601-6501	1
2012-10-06 02:43:18	2012-10-06 12:43:18	VR2W-112613	A69-1601-6501	1
2012-10-06 02:46:36	2012-10-06 12:46:36	VR2W-112613	A69-1601-6501	1
2012-10-06 02:49:58	2012-10-06 12:49:58	VR2W-112613	A69-1601-6501	1
2012-10-06 02:57:17	2012-10-06 12:57:17	VR2W-112613	A69-1601-6501	1
2012-10-06 03:09:59	2012-10-06 13:09:59	VR2W-112613	A69-1601-6501	1
2012-10-06 04:27:45	2012-10-06 14:27:45	VR2W-112613	A69-1601-6501	1
2012-10-06 04:36:39	2012-10-06 14:36:39	VR2W-112613	A69-1601-6501	1
2012-10-06 04:49:26	2012-10-06 14:49:26	VR2W-112612	A69-1601-6501	1
2012-10-06 05:01:37	2012-10-06 15:01:37	VR2W-112612	A69-1601-6501	1
2012-10-06 05:05:06	2012-10-06 15:05:06	VR2W-112612	A69-1601-6501	1
2012-10-06 05:08:50	2012-10-06 15:08:50	VR2W-112612	A69-1601-6501	1
2012-10-06 05:16:44	2012-10-06 15:16:44	VR2W-112612	A69-1601-6501	1
2012-10-06 05:25:37	2012-10-06 15:25:37	VR2W-112612	A69-1601-6501	1
2012-10-06 06:00:39	2012-10-06 16:00:39	VR2W-112613	A69-1601-6501	1
2012-10-06 06:22:15	2012-10-06 16:22:15	VR2W-112612	A69-1601-6501	1
2012-10-06 06:31:02	2012-10-06 16:31:02	VR2W-112612	A69-1601-6501	1
2012-10-06 06:54:19	2012-10-06 16:54:19	VR2W-112612	A69-1601-6501	1
2012-10-06 06:58:28	2012-10-06 16:58:28	VR2W-112612	A69-1601-6501	1
2012-10-06 07:05:29	2012-10-06 17:05:29	VR2W-112612	A69-1601-6501	1
2012-10-06 07:28:23	2012-10-06 17:28:23	VR2W-112613	A69-1601-6501	1
2012-10-06 07:32:48	2012-10-06 17:32:48	VR2W-112613	A69-1601-6501	1
2012-10-06 20:14:59	2012-10-07 06:14:59	VR2W-112613	A69-1601-6501	0
2012-10-06 21:41:23	2012-10-07 07:41:23	VR2W-112612	A69-1601-6501	1
2012-10-06 21:45:05	2012-10-07 07:45:05	VR2W-112612	A69-1601-6501	1
2012-10-06 22:39:54	2012-10-07 08:39:54	VR2W-112613	A69-1601-6501	1
2012-10-06 22:59:12	2012-10-07 08:59:12	VR2W-112613	A69-1601-6501	1
2012-10-06 23:03:11	2012-10-07 09:03:11	VR2W-112613	A69-1601-6501	1
2012-10-06 23:07:55	2012-10-07 09:07:55	VR2W-112613	A69-1601-6501	1
2012-10-06 23:10:58	2012-10-07 09:10:58	VR2W-112612	A69-1601-6501	1
2012-10-06 23:15:06	2012-10-07 09:15:06	VR2W-112612	A69-1601-6501	1
2012-10-06 23:43:47	2012-10-07 09:43:47	VR2W-112613	A69-1601-6501	1
2012-10-07 00:01:41	2012-10-07 10:01:41	VR2W-112613	A69-1601-6501	1
2012-10-07 00:06:29	2012-10-07 10:06:29	VR2W-112613	A69-1601-6501	1
2012-10-07 00:13:25	2012-10-07 10:13:25	VR2W-112612	A69-1601-6501	1
2012-10-07 00:35:53	2012-10-07 10:35:53	VR2W-112613	A69-1601-6501	1
2012-10-07 00:39:10	2012-10-07 10:39:10	VR2W-112613	A69-1601-6501	1
2012-10-07 00:46:00	2012-10-07 10:46:00	VR2W-112613	A69-1601-6501	1
2012-10-07 00:53:58	2012-10-07 10:53:58	VR2W-112613	A69-1601-6501	1
2012-10-07 01:01:29	2012-10-07 11:01:29	VR2W-112613	A69-1601-6501	1
2012-10-07 01:14:36	2012-10-07 11:14:36	VR2W-112613	A69-1601-6501	1
2012-10-07 01:19:23	2012-10-07 11:19:23	VR2W-112613	A69-1601-6501	1
2012-10-07 01:59:36	2012-10-07 11:59:36	VR2W-112613	A69-1601-6501	1
2012-10-07 02:03:49	2012-10-07 12:03:49	VR2W-112613	A69-1601-6501	1
2012-10-07 02:07:22	2012-10-07 12:07:22	VR2W-112613	A69-1601-6501	1
2012-10-07 02:11:14	2012-10-07 12:11:14	VR2W-112613	A69-1601-6501	1
2012-10-07 02:48:36	2012-10-07 12:48:36	VR2W-112613	A69-1601-6501	1
2012-10-07 02:53:08	2012-10-07 12:53:08	VR2W-112613	A69-1601-6501	1
2012-10-07 02:57:20	2012-10-07 12:57:20	VR2W-112613	A69-1601-6501	1
2012-10-07 03:00:49	2012-10-07 13:00:49	VR2W-112613	A69-1601-6501	1
2012-10-07 03:10:53	2012-10-07 13:10:53	VR2W-112612	A69-1601-6501	1
2012-10-07 03:28:48	2012-10-07 13:28:48	VR2W-112613	A69-1601-6501	1
2012-10-07 03:44:13	2012-10-07 13:44:13	VR2W-112613	A69-1601-6501	1
2012-10-07 04:32:38	2012-10-07 14:32:38	VR2W-112613	A69-1601-6501	1
2012-10-07 04:51:43	2012-10-07 14:51:43	VR2W-112613	A69-1601-6501	1
2012-10-07 04:56:06	2012-10-07 14:56:06	VR2W-112613	A69-1601-6501	1
2012-10-07 05:08:45	2012-10-07 15:08:45	VR2W-112613	A69-1601-6501	1
2012-10-07 05:16:03	2012-10-07 15:16:03	VR2W-112613	A69-1601-6501	1
2012-10-07 05:20:26	2012-10-07 15:20:26	VR2W-112613	A69-1601-6501	1
2012-10-07 05:24:17	2012-10-07 15:24:17	VR2W-112613	A69-1601-6501	1
2012-10-07 05:28:46	2012-10-07 15:28:46	VR2W-112613	A69-1601-6501	1
2012-10-07 05:32:50	2012-10-07 15:32:50	VR2W-112613	A69-1601-6501	1
2012-10-07 05:36:06	2012-10-07 15:36:06	VR2W-112613	A69-1601-6501	1
2012-10-07 05:39:23	2012-10-07 15:39:23	VR2W-112613	A69-1601-6501	1
2012-10-07 05:46:15	2012-10-07 15:46:15	VR2W-112613	A69-1601-6501	1
2012-10-07 06:50:20	2012-10-07 16:50:20	VR2W-112613	A69-1601-6501	1
2012-10-07 07:03:33	2012-10-07 17:03:33	VR2W-112613	A69-1601-6501	1
2012-10-07 07:10:02	2012-10-07 17:10:02	VR2W-112613	A69-1601-6501	1
2012-10-07 07:23:26	2012-10-07 17:23:26	VR2W-112613	A69-1601-6501	1
2012-10-07 07:27:11	2012-10-07 17:27:11	VR2W-112613	A69-1601-6501	1
2012-10-07 07:46:08	2012-10-07 17:46:08	VR2W-112613	A69-1601-6501	1
2012-10-07 07:58:03	2012-10-07 17:58:03	VR2W-112613	A69-1601-6501	1
2012-10-07 20:21:04	2012-10-08 06:21:04	VR2W-112613	A69-1601-6501	0
2012-10-07 20:52:27	2012-10-08 06:52:27	VR2W-112612	A69-1601-6501	1
2012-10-07 21:17:07	2012-10-08 07:17:07	VR2W-112612	A69-1601-6501	1
2012-10-07 21:35:40	2012-10-08 07:35:40	VR2W-112613	A69-1601-6501	1
2012-10-07 21:39:33	2012-10-08 07:39:33	VR2W-112613	A69-1601-6501	1
2012-10-07 22:23:12	2012-10-08 08:23:12	VR2W-112613	A69-1601-6501	1
2012-10-07 22:43:54	2012-10-08 08:43:54	VR2W-112613	A69-1601-6501	1
2012-10-08 00:06:25	2012-10-08 10:06:25	VR2W-112612	A69-1601-6501	1
2012-10-08 00:23:21	2012-10-08 10:23:21	VR2W-112613	A69-1601-6501	1
2012-10-08 00:31:54	2012-10-08 10:31:54	VR2W-112613	A69-1601-6501	1
2012-10-08 00:35:10	2012-10-08 10:35:10	VR2W-112613	A69-1601-6501	1
2012-10-08 00:38:27	2012-10-08 10:38:27	VR2W-112613	A69-1601-6501	1
2012-10-08 00:41:49	2012-10-08 10:41:49	VR2W-112613	A69-1601-6501	1
2012-10-08 00:47:47	2012-10-08 10:47:47	VR2W-112612	A69-1601-6501	1
2012-10-08 01:10:37	2012-10-08 11:10:37	VR2W-112613	A69-1601-6501	1
2012-10-08 01:28:03	2012-10-08 11:28:03	VR2W-112613	A69-1601-6501	1
2012-10-08 02:12:53	2012-10-08 12:12:53	VR2W-112612	A69-1601-6501	1
2012-10-08 02:42:47	2012-10-08 12:42:47	VR2W-112613	A69-1601-6501	1
2012-10-08 03:00:29	2012-10-08 13:00:29	VR2W-112613	A69-1601-6501	1
2012-10-08 03:20:44	2012-10-08 13:20:44	VR2W-112612	A69-1601-6501	1
2012-10-08 03:35:07	2012-10-08 13:35:07	VR2W-112613	A69-1601-6501	1
2012-10-08 03:57:44	2012-10-08 13:57:44	VR2W-112613	A69-1601-6501	1
2012-10-08 04:10:25	2012-10-08 14:10:25	VR2W-112613	A69-1601-6501	1
2012-10-08 04:14:42	2012-10-08 14:14:42	VR2W-112613	A69-1601-6501	1
2012-10-08 04:18:23	2012-10-08 14:18:23	VR2W-112613	A69-1601-6501	1
2012-10-08 04:41:39	2012-10-08 14:41:39	VR2W-112612	A69-1601-6501	1
2012-10-08 04:46:11	2012-10-08 14:46:11	VR2W-112612	A69-1601-6501	1
2012-10-08 04:46:30	2012-10-08 14:46:30	VR2W-112613	A69-1601-6501	1
2012-10-08 04:50:20	2012-10-08 14:50:20	VR2W-112612	A69-1601-6501	1
2012-10-08 05:03:19	2012-10-08 15:03:19	VR2W-112613	A69-1601-6501	1
2012-10-08 05:20:24	2012-10-08 15:20:24	VR2W-112613	A69-1601-6501	1
2012-10-08 05:38:39	2012-10-08 15:38:39	VR2W-112613	A69-1601-6501	1
2012-10-08 05:48:39	2012-10-08 15:48:39	VR2W-112613	A69-1601-6501	1
2012-10-08 06:10:53	2012-10-08 16:10:53	VR2W-112614	A69-1601-6501	1
2012-10-08 06:17:23	2012-10-08 16:17:23	VR2W-112613	A69-1601-6501	1
2012-10-08 06:22:10	2012-10-08 16:22:10	VR2W-112613	A69-1601-6501	1
2012-10-08 06:31:15	2012-10-08 16:31:15	VR2W-112613	A69-1601-6501	1
2012-10-08 06:35:13	2012-10-08 16:35:13	VR2W-112613	A69-1601-6501	1
2012-10-08 06:39:54	2012-10-08 16:39:54	VR2W-112613	A69-1601-6501	1
2012-10-08 06:44:24	2012-10-08 16:44:24	VR2W-112613	A69-1601-6501	1
2012-10-08 06:48:31	2012-10-08 16:48:31	VR2W-112613	A69-1601-6501	1
2012-10-08 06:55:17	2012-10-08 16:55:17	VR2W-112613	A69-1601-6501	1
2012-10-08 07:09:30	2012-10-08 17:09:30	VR2W-112613	A69-1601-6501	1
2012-10-08 07:34:25	2012-10-08 17:34:25	VR2W-112613	A69-1601-6501	1
2012-10-08 07:48:58	2012-10-08 17:48:58	VR2W-112612	A69-1601-6501	1
2012-10-08 08:00:35	2012-10-08 18:00:35	VR2W-112612	A69-1601-6501	1
2012-10-08 20:09:22	2012-10-09 06:09:22	VR2W-112613	A69-1601-6501	0
2012-10-08 20:21:23	2012-10-09 06:21:23	VR2W-112613	A69-1601-6501	0
2012-10-08 21:14:49	2012-10-09 07:14:49	VR2W-112612	A69-1601-6501	1
2012-10-08 21:21:23	2012-10-09 07:21:23	VR2W-112612	A69-1601-6501	1
2012-10-08 21:34:21	2012-10-09 07:34:21	VR2W-112613	A69-1601-6501	1
2012-10-08 21:46:17	2012-10-09 07:46:17	VR2W-112613	A69-1601-6501	1
2012-10-08 22:05:49	2012-10-09 08:05:49	VR2W-112613	A69-1601-6501	1
2012-10-08 22:29:18	2012-10-09 08:29:18	VR2W-112613	A69-1601-6501	1
2012-10-08 22:30:26	2012-10-09 08:30:26	VR2W-112612	A69-1601-6501	1
2012-10-08 22:34:52	2012-10-09 08:34:52	VR2W-112612	A69-1601-6501	1
2012-10-08 23:06:10	2012-10-09 09:06:10	VR2W-112612	A69-1601-6501	1
2012-10-08 23:28:22	2012-10-09 09:28:22	VR2W-112613	A69-1601-6501	1
2012-10-08 23:37:05	2012-10-09 09:37:05	VR2W-112613	A69-1601-6501	1
2012-10-09 00:41:13	2012-10-09 10:41:13	VR2W-112613	A69-1601-6501	1
2012-10-09 00:45:02	2012-10-09 10:45:02	VR2W-112613	A69-1601-6501	1
2012-10-09 01:31:54	2012-10-09 11:31:54	VR2W-112613	A69-1601-6501	1
2012-10-09 02:07:25	2012-10-09 12:07:25	VR2W-112612	A69-1601-6501	1
2012-10-09 02:25:25	2012-10-09 12:25:25	VR2W-112613	A69-1601-6501	1
2012-10-09 02:36:48	2012-10-09 12:36:48	VR2W-112613	A69-1601-6501	1
2012-10-09 02:47:53	2012-10-09 12:47:53	VR2W-112612	A69-1601-6501	1
2012-10-09 02:59:52	2012-10-09 12:59:52	VR2W-112612	A69-1601-6501	1
2012-10-09 03:04:18	2012-10-09 13:04:18	VR2W-112612	A69-1601-6501	1
2012-10-09 03:22:38	2012-10-09 13:22:38	VR2W-112613	A69-1601-6501	1
2012-10-09 03:27:15	2012-10-09 13:27:15	VR2W-112613	A69-1601-6501	1
2012-10-09 03:56:34	2012-10-09 13:56:34	VR2W-112613	A69-1601-6501	1
2012-10-09 04:22:47	2012-10-09 14:22:47	VR2W-112613	A69-1601-6501	1
2012-10-09 04:27:28	2012-10-09 14:27:28	VR2W-112613	A69-1601-6501	1
2012-10-09 04:31:55	2012-10-09 14:31:55	VR2W-112613	A69-1601-6501	1
2012-10-09 04:50:01	2012-10-09 14:50:01	VR2W-112613	A69-1601-6501	1
2012-10-09 04:54:14	2012-10-09 14:54:14	VR2W-112613	A69-1601-6501	1
2012-10-09 05:01:39	2012-10-09 15:01:39	VR2W-112613	A69-1601-6501	1
2012-10-09 05:26:05	2012-10-09 15:26:05	VR2W-112613	A69-1601-6501	1
2012-10-09 06:17:34	2012-10-09 16:17:34	VR2W-112613	A69-1601-6501	1
2012-10-09 07:21:43	2012-10-09 17:21:43	VR2W-112613	A69-1601-6501	1
2012-10-09 07:42:29	2012-10-09 17:42:29	VR2W-112613	A69-1601-6501	1
2012-10-09 07:47:14	2012-10-09 17:47:14	VR2W-112613	A69-1601-6501	1
2012-10-09 07:51:49	2012-10-09 17:51:49	VR2W-112613	A69-1601-6501	1
2012-10-09 07:56:07	2012-10-09 17:56:07	VR2W-112613	A69-1601-6501	1
2012-10-09 07:59:49	2012-10-09 17:59:49	VR2W-112613	A69-1601-6501	1
2012-10-09 20:05:36	2012-10-10 06:05:36	VR2W-112613	A69-1601-6501	0
2012-10-09 20:15:08	2012-10-10 06:15:08	VR2W-112613	A69-1601-6501	0
2012-10-09 20:23:56	2012-10-10 06:23:56	VR2W-112613	A69-1601-6501	0
2012-10-09 20:48:29	2012-10-10 06:48:29	VR2W-112613	A69-1601-6501	1
2012-10-09 20:56:38	2012-10-10 06:56:38	VR2W-112613	A69-1601-6501	1
2012-10-09 21:37:37	2012-10-10 07:37:37	VR2W-112613	A69-1601-6501	1
2012-10-09 22:03:23	2012-10-10 08:03:23	VR2W-112613	A69-1601-6501	1
2012-10-09 22:33:19	2012-10-10 08:33:19	VR2W-112613	A69-1601-6501	1
2012-10-09 22:54:28	2012-10-10 08:54:28	VR2W-112613	A69-1601-6501	1
2012-10-09 22:58:33	2012-10-10 08:58:33	VR2W-112612	A69-1601-6501	1
2012-10-10 00:02:14	2012-10-10 10:02:14	VR2W-112613	A69-1601-6501	1
2012-10-10 00:14:18	2012-10-10 10:14:18	VR2W-112613	A69-1601-6501	1
2012-10-10 01:19:48	2012-10-10 11:19:48	VR2W-112613	A69-1601-6501	1
2012-10-10 01:23:44	2012-10-10 11:23:44	VR2W-112613	A69-1601-6501	1
2012-10-10 01:56:16	2012-10-10 11:56:16	VR2W-112613	A69-1601-6501	1
2012-10-10 02:00:54	2012-10-10 12:00:54	VR2W-112613	A69-1601-6501	1
2012-10-10 03:00:09	2012-10-10 13:00:09	VR2W-112613	A69-1601-6501	1
2012-10-10 03:03:47	2012-10-10 13:03:47	VR2W-112613	A69-1601-6501	1
2012-10-10 03:07:49	2012-10-10 13:07:49	VR2W-112613	A69-1601-6501	1
2012-10-10 03:12:31	2012-10-10 13:12:31	VR2W-112612	A69-1601-6501	1
2012-10-10 03:12:39	2012-10-10 13:12:39	VR2W-112613	A69-1601-6501	1
2012-10-10 03:44:49	2012-10-10 13:44:49	VR2W-112613	A69-1601-6501	1
2012-10-10 03:56:39	2012-10-10 13:56:39	VR2W-112613	A69-1601-6501	1
2012-10-10 04:13:14	2012-10-10 14:13:14	VR2W-112612	A69-1601-6501	1
2012-10-10 04:15:16	2012-10-10 14:15:16	VR2W-112613	A69-1601-6501	1
2012-10-10 04:49:38	2012-10-10 14:49:38	VR2W-112613	A69-1601-6501	1
2012-10-10 05:10:45	2012-10-10 15:10:45	VR2W-112613	A69-1601-6501	1
2012-10-10 05:28:10	2012-10-10 15:28:10	VR2W-112613	A69-1601-6501	1
2012-10-10 05:44:58	2012-10-10 15:44:58	VR2W-112613	A69-1601-6501	1
2012-10-10 05:56:49	2012-10-10 15:56:49	VR2W-112613	A69-1601-6501	1
2012-10-10 06:46:36	2012-10-10 16:46:36	VR2W-112613	A69-1601-6501	1
2012-10-10 06:51:07	2012-10-10 16:51:07	VR2W-112613	A69-1601-6501	1
2012-10-10 06:55:17	2012-10-10 16:55:17	VR2W-112613	A69-1601-6501	1
2012-10-10 07:09:41	2012-10-10 17:09:41	VR2W-112613	A69-1601-6501	1
2012-10-10 07:19:36	2012-10-10 17:19:36	VR2W-112613	A69-1601-6501	1
2012-10-10 07:43:05	2012-10-10 17:43:05	VR2W-112613	A69-1601-6501	1
2012-10-10 07:47:23	2012-10-10 17:47:23	VR2W-112613	A69-1601-6501	1
2012-10-10 07:57:37	2012-10-10 17:57:37	VR2W-112612	A69-1601-6501	1
2012-10-10 20:35:35	2012-10-11 06:35:35	VR2W-112613	A69-1601-6501	1
2012-10-10 20:49:27	2012-10-11 06:49:27	VR2W-112613	A69-1601-6501	1
2012-10-10 20:56:18	2012-10-11 06:56:18	VR2W-112613	A69-1601-6501	1
2012-10-10 21:15:45	2012-10-11 07:15:45	VR2W-112613	A69-1601-6501	1
2012-10-10 21:50:24	2012-10-11 07:50:24	VR2W-112613	A69-1601-6501	1
2012-10-10 22:54:46	2012-10-11 08:54:46	VR2W-112613	A69-1601-6501	1
2012-10-10 23:20:13	2012-10-11 09:20:13	VR2W-112613	A69-1601-6501	1
2012-10-10 23:23:30	2012-10-11 09:23:30	VR2W-112613	A69-1601-6501	1
2012-10-10 23:28:32	2012-10-11 09:28:32	VR2W-112612	A69-1601-6501	1
2012-10-10 23:53:04	2012-10-11 09:53:04	VR2W-112613	A69-1601-6501	1
2012-10-10 23:56:51	2012-10-11 09:56:51	VR2W-112613	A69-1601-6501	1
2012-10-11 00:09:21	2012-10-11 10:09:21	VR2W-112613	A69-1601-6501	1
2012-10-11 00:54:14	2012-10-11 10:54:14	VR2W-112613	A69-1601-6501	1
2012-10-11 01:13:23	2012-10-11 11:13:23	VR2W-112613	A69-1601-6501	1
2012-10-11 02:01:25	2012-10-11 12:01:25	VR2W-112613	A69-1601-6501	1
2012-10-11 02:26:36	2012-10-11 12:26:36	VR2W-112613	A69-1601-6501	1
2012-10-11 02:35:40	2012-10-11 12:35:40	VR2W-112613	A69-1601-6501	1
2012-10-11 02:54:59	2012-10-11 12:54:59	VR2W-112612	A69-1601-6501	1
2012-10-11 02:58:40	2012-10-11 12:58:40	VR2W-112612	A69-1601-6501	1
2012-10-11 03:02:47	2012-10-11 13:02:47	VR2W-112612	A69-1601-6501	1
2012-10-11 03:23:04	2012-10-11 13:23:04	VR2W-112613	A69-1601-6501	1
2012-10-11 05:02:32	2012-10-11 15:02:32	VR2W-112612	A69-1601-6501	1
2012-10-11 05:03:51	2012-10-11 15:03:51	VR2W-112613	A69-1601-6501	1
2012-10-11 05:07:10	2012-10-11 15:07:10	VR2W-112612	A69-1601-6501	1
2012-10-11 05:41:08	2012-10-11 15:41:08	VR2W-112613	A69-1601-6501	1
2012-10-11 05:47:50	2012-10-11 15:47:50	VR2W-112612	A69-1601-6501	1
2012-10-11 05:49:17	2012-10-11 15:49:17	VR2W-112613	A69-1601-6501	1
2012-10-11 06:42:31	2012-10-11 16:42:31	VR2W-112613	A69-1601-6501	1
2012-10-11 06:57:28	2012-10-11 16:57:28	VR2W-112613	A69-1601-6501	1
2012-10-11 07:09:34	2012-10-11 17:09:34	VR2W-112613	A69-1601-6501	1
2012-10-11 07:22:00	2012-10-11 17:22:00	VR2W-112613	A69-1601-6501	1
2012-10-11 07:26:43	2012-10-11 17:26:43	VR2W-112613	A69-1601-6501	1
2012-10-11 07:38:59	2012-10-11 17:38:59	VR2W-112613	A69-1601-6501	1
2012-10-11 07:47:09	2012-10-11 17:47:09	VR2W-112613	A69-1601-6501	1
2012-10-11 14:18:47	2012-10-12 00:18:47	VR2W-112613	A69-1601-6501	0
2012-10-11 14:39:05	2012-10-12 00:39:05	VR2W-112613	A69-1601-6501	0
2012-10-11 20:24:34	2012-10-12 06:24:34	VR2W-112612	A69-1601-6501	0
2012-10-11 22:24:52	2012-10-12 08:24:52	VR2W-112613	A69-1601-6501	1
2012-10-11 22:44:20	2012-10-12 08:44:20	VR2W-112613	A69-1601-6501	1
2012-10-11 23:53:52	2012-10-12 09:53:52	VR2W-112612	A69-1601-6501	1
2012-10-11 23:57:09	2012-10-12 09:57:09	VR2W-112612	A69-1601-6501	1
2012-10-12 01:37:42	2012-10-12 11:37:42	VR2W-112613	A69-1601-6501	1
2012-10-12 02:27:32	2012-10-12 12:27:32	VR2W-112613	A69-1601-6501	1
2012-10-12 02:32:09	2012-10-12 12:32:09	VR2W-112613	A69-1601-6501	1
2012-10-12 02:36:32	2012-10-12 12:36:32	VR2W-112613	A69-1601-6501	1
2012-10-12 03:02:40	2012-10-12 13:02:40	VR2W-112613	A69-1601-6501	1
2012-10-12 03:06:45	2012-10-12 13:06:45	VR2W-112613	A69-1601-6501	1
2012-10-12 03:10:01	2012-10-12 13:10:01	VR2W-112613	A69-1601-6501	1
2012-10-12 03:16:44	2012-10-12 13:16:44	VR2W-112613	A69-1601-6501	1
2012-10-12 03:28:52	2012-10-12 13:28:52	VR2W-112613	A69-1601-6501	1
2012-10-12 03:33:15	2012-10-12 13:33:15	VR2W-112613	A69-1601-6501	1
2012-10-12 03:51:51	2012-10-12 13:51:51	VR2W-112612	A69-1601-6501	1
2012-10-12 04:08:38	2012-10-12 14:08:38	VR2W-112612	A69-1601-6501	1
2012-10-12 04:20:06	2012-10-12 14:20:06	VR2W-112612	A69-1601-6501	1
2012-10-12 05:38:05	2012-10-12 15:38:05	VR2W-112613	A69-1601-6501	1
2012-10-12 05:46:09	2012-10-12 15:46:09	VR2W-112613	A69-1601-6501	1
2012-10-12 05:59:12	2012-10-12 15:59:12	VR2W-112612	A69-1601-6501	1
2012-10-12 06:53:15	2012-10-12 16:53:15	VR2W-112613	A69-1601-6501	1
2012-10-12 06:57:34	2012-10-12 16:57:34	VR2W-112613	A69-1601-6501	1
2012-10-12 07:01:19	2012-10-12 17:01:19	VR2W-112613	A69-1601-6501	1
2012-10-12 07:16:43	2012-10-12 17:16:43	VR2W-112613	A69-1601-6501	1
2012-10-12 07:20:10	2012-10-12 17:20:10	VR2W-112613	A69-1601-6501	1
2012-10-12 07:34:32	2012-10-12 17:34:32	VR2W-112613	A69-1601-6501	1
2012-10-12 21:01:08	2012-10-13 07:01:08	VR2W-112613	A69-1601-6501	1
2012-10-12 21:21:50	2012-10-13 07:21:50	VR2W-112613	A69-1601-6501	1
2012-10-12 21:51:40	2012-10-13 07:51:40	VR2W-112613	A69-1601-6501	1
2012-10-12 22:15:34	2012-10-13 08:15:34	VR2W-112612	A69-1601-6501	1
2012-10-12 22:19:16	2012-10-13 08:19:16	VR2W-112612	A69-1601-6501	1
2012-10-12 22:23:27	2012-10-13 08:23:27	VR2W-112612	A69-1601-6501	1
2012-10-12 23:35:06	2012-10-13 09:35:06	VR2W-112612	A69-1601-6501	1
2012-10-12 23:40:30	2012-10-13 09:40:30	VR2W-112613	A69-1601-6501	1
2012-10-13 00:21:03	2012-10-13 10:21:03	VR2W-112613	A69-1601-6501	1
2012-10-13 00:29:03	2012-10-13 10:29:03	VR2W-112613	A69-1601-6501	1
2012-10-13 00:33:13	2012-10-13 10:33:13	VR2W-112613	A69-1601-6501	1
2012-10-13 00:34:50	2012-10-13 10:34:50	VR2W-112612	A69-1601-6501	1
2012-10-13 00:38:16	2012-10-13 10:38:16	VR2W-112612	A69-1601-6501	1
2012-10-13 00:52:58	2012-10-13 10:52:58	VR2W-112612	A69-1601-6501	1
2012-10-13 01:05:10	2012-10-13 11:05:10	VR2W-112612	A69-1601-6501	1
2012-10-13 01:51:47	2012-10-13 11:51:47	VR2W-112613	A69-1601-6501	1
2012-10-13 02:30:36	2012-10-13 12:30:36	VR2W-112612	A69-1601-6501	1
2012-10-13 02:50:57	2012-10-13 12:50:57	VR2W-112613	A69-1601-6501	1
2012-10-13 02:54:18	2012-10-13 12:54:18	VR2W-112613	A69-1601-6501	1
2012-10-13 02:57:45	2012-10-13 12:57:45	VR2W-112613	A69-1601-6501	1
2012-10-13 02:59:22	2012-10-13 12:59:22	VR2W-112612	A69-1601-6501	1
2012-10-13 03:10:46	2012-10-13 13:10:46	VR2W-112612	A69-1601-6501	1
2012-10-13 03:46:43	2012-10-13 13:46:43	VR2W-112612	A69-1601-6501	1
2012-10-13 04:00:31	2012-10-13 14:00:31	VR2W-112612	A69-1601-6501	1
2012-10-13 04:19:20	2012-10-13 14:19:20	VR2W-112612	A69-1601-6501	1
2012-10-13 04:33:46	2012-10-13 14:33:46	VR2W-112612	A69-1601-6501	1
2012-10-13 05:06:20	2012-10-13 15:06:20	VR2W-112612	A69-1601-6501	1
2012-10-13 05:13:41	2012-10-13 15:13:41	VR2W-112612	A69-1601-6501	1
2012-10-13 05:16:59	2012-10-13 15:16:59	VR2W-112612	A69-1601-6501	1
2012-10-13 05:32:15	2012-10-13 15:32:15	VR2W-112612	A69-1601-6501	1
2012-10-13 06:21:57	2012-10-13 16:21:57	VR2W-112613	A69-1601-6501	1
2012-10-13 06:25:32	2012-10-13 16:25:32	VR2W-112613	A69-1601-6501	1
2012-10-13 06:41:15	2012-10-13 16:41:15	VR2W-112612	A69-1601-6501	1
2012-10-13 06:48:09	2012-10-13 16:48:09	VR2W-112612	A69-1601-6501	1
2012-10-13 07:51:57	2012-10-13 17:51:57	VR2W-112613	A69-1601-6501	1
2012-10-13 14:22:49	2012-10-14 00:22:49	VR2W-112613	A69-1601-6501	0
2012-10-13 15:12:33	2012-10-14 01:12:33	VR2W-112613	A69-1601-6501	0
2012-10-13 20:35:55	2012-10-14 06:35:55	VR2W-112613	A69-1601-6501	1
2012-10-13 20:40:06	2012-10-14 06:40:06	VR2W-112613	A69-1601-6501	1
2012-10-13 21:02:34	2012-10-14 07:02:34	VR2W-112613	A69-1601-6501	1
2012-10-13 21:05:51	2012-10-14 07:05:51	VR2W-112613	A69-1601-6501	1
2012-10-13 22:28:43	2012-10-14 08:28:43	VR2W-112613	A69-1601-6501	1
2012-10-13 22:32:06	2012-10-14 08:32:06	VR2W-112613	A69-1601-6501	1
2012-10-13 22:39:32	2012-10-14 08:39:32	VR2W-112613	A69-1601-6501	1
2012-10-13 23:46:24	2012-10-14 09:46:24	VR2W-112613	A69-1601-6501	1
2012-10-14 00:09:48	2012-10-14 10:09:48	VR2W-112613	A69-1601-6501	1
2012-10-14 00:13:36	2012-10-14 10:13:36	VR2W-112613	A69-1601-6501	1
2012-10-14 00:33:45	2012-10-14 10:33:45	VR2W-112613	A69-1601-6501	1
2012-10-14 00:40:49	2012-10-14 10:40:49	VR2W-112613	A69-1601-6501	1
2012-10-14 00:44:44	2012-10-14 10:44:44	VR2W-112612	A69-1601-6501	1
2012-10-14 00:44:51	2012-10-14 10:44:51	VR2W-112613	A69-1601-6501	1
2012-10-14 00:49:28	2012-10-14 10:49:28	VR2W-112612	A69-1601-6501	1
2012-10-14 01:11:38	2012-10-14 11:11:38	VR2W-112613	A69-1601-6501	1
2012-10-14 01:15:36	2012-10-14 11:15:36	VR2W-112613	A69-1601-6501	1
2012-10-14 01:44:21	2012-10-14 11:44:21	VR2W-112613	A69-1601-6501	1
2012-10-14 01:52:06	2012-10-14 11:52:06	VR2W-112613	A69-1601-6501	1
2012-10-14 02:01:36	2012-10-14 12:01:36	VR2W-112612	A69-1601-6501	1
2012-10-14 02:05:17	2012-10-14 12:05:17	VR2W-112612	A69-1601-6501	1
2012-10-14 02:16:20	2012-10-14 12:16:20	VR2W-112612	A69-1601-6501	1
2012-10-14 02:38:25	2012-10-14 12:38:25	VR2W-112613	A69-1601-6501	1
2012-10-14 02:52:33	2012-10-14 12:52:33	VR2W-112613	A69-1601-6501	1
2012-10-14 02:56:49	2012-10-14 12:56:49	VR2W-112613	A69-1601-6501	1
2012-10-14 02:58:07	2012-10-14 12:58:07	VR2W-112612	A69-1601-6501	1
2012-10-14 03:01:30	2012-10-14 13:01:30	VR2W-112612	A69-1601-6501	1
2012-10-14 03:23:18	2012-10-14 13:23:18	VR2W-112613	A69-1601-6501	1
2012-10-14 03:27:33	2012-10-14 13:27:33	VR2W-112613	A69-1601-6501	1
2012-10-14 03:58:33	2012-10-14 13:58:33	VR2W-112613	A69-1601-6501	1
2012-10-14 04:06:45	2012-10-14 14:06:45	VR2W-112613	A69-1601-6501	1
2012-10-14 04:09:33	2012-10-14 14:09:33	VR2W-112612	A69-1601-6501	1
2012-10-14 04:22:47	2012-10-14 14:22:47	VR2W-112613	A69-1601-6501	1
2012-10-14 04:46:12	2012-10-14 14:46:12	VR2W-112613	A69-1601-6501	1
2012-10-14 04:50:38	2012-10-14 14:50:38	VR2W-112613	A69-1601-6501	1
2012-10-14 04:54:07	2012-10-14 14:54:07	VR2W-112612	A69-1601-6501	1
2012-10-14 04:58:21	2012-10-14 14:58:21	VR2W-112612	A69-1601-6501	1
2012-10-14 05:01:55	2012-10-14 15:01:55	VR2W-112612	A69-1601-6501	1
2012-10-14 05:05:49	2012-10-14 15:05:49	VR2W-112612	A69-1601-6501	1
2012-10-14 05:20:11	2012-10-14 15:20:11	VR2W-112613	A69-1601-6501	1
2012-10-14 06:23:53	2012-10-14 16:23:53	VR2W-112613	A69-1601-6501	1
2012-10-14 06:28:39	2012-10-14 16:28:39	VR2W-112613	A69-1601-6501	1
2012-10-14 06:33:16	2012-10-14 16:33:16	VR2W-112613	A69-1601-6501	1
2012-10-14 06:41:28	2012-10-14 16:41:28	VR2W-112613	A69-1601-6501	1
2012-10-14 06:49:57	2012-10-14 16:49:57	VR2W-112613	A69-1601-6501	1
2012-10-14 06:54:47	2012-10-14 16:54:47	VR2W-112613	A69-1601-6501	1
2012-10-14 07:04:14	2012-10-14 17:04:14	VR2W-112613	A69-1601-6501	1
2012-10-14 07:08:41	2012-10-14 17:08:41	VR2W-112613	A69-1601-6501	1
2012-10-14 07:30:27	2012-10-14 17:30:27	VR2W-112613	A69-1601-6501	1
2012-10-14 12:52:32	2012-10-14 22:52:32	VR2W-112612	A69-1601-6501	0
2012-10-14 20:21:07	2012-10-15 06:21:07	VR2W-112612	A69-1601-6501	0
2012-10-14 21:05:57	2012-10-15 07:05:57	VR2W-112613	A69-1601-6501	1
2012-10-14 21:09:55	2012-10-15 07:09:55	VR2W-112613	A69-1601-6501	1
2012-10-14 21:19:11	2012-10-15 07:19:11	VR2W-112613	A69-1601-6501	1
2012-10-14 21:23:22	2012-10-15 07:23:22	VR2W-112613	A69-1601-6501	1
2012-10-14 22:43:08	2012-10-15 08:43:08	VR2W-112615	A69-1601-6501	1
2012-10-14 23:08:40	2012-10-15 09:08:40	VR2W-112613	A69-1601-6501	1
2012-10-14 23:12:09	2012-10-15 09:12:09	VR2W-112613	A69-1601-6501	1
2012-10-14 23:15:54	2012-10-15 09:15:54	VR2W-112613	A69-1601-6501	1
2012-10-15 01:22:50	2012-10-15 11:22:50	VR2W-112613	A69-1601-6501	1
2012-10-15 01:44:08	2012-10-15 11:44:08	VR2W-112613	A69-1601-6501	1
2012-10-15 02:54:21	2012-10-15 12:54:21	VR2W-112612	A69-1601-6501	1
2012-10-15 03:01:43	2012-10-15 13:01:43	VR2W-112612	A69-1601-6501	1
2012-10-15 03:41:35	2012-10-15 13:41:35	VR2W-112613	A69-1601-6501	1
2012-10-15 03:44:09	2012-10-15 13:44:09	VR2W-112612	A69-1601-6501	1
2012-10-15 03:48:49	2012-10-15 13:48:49	VR2W-112612	A69-1601-6501	1
2012-10-15 03:53:16	2012-10-15 13:53:16	VR2W-112612	A69-1601-6501	1
2012-10-15 03:57:16	2012-10-15 13:57:16	VR2W-112612	A69-1601-6501	1
2012-10-15 04:37:37	2012-10-15 14:37:37	VR2W-112613	A69-1601-6501	1
2012-10-15 04:42:03	2012-10-15 14:42:03	VR2W-112613	A69-1601-6501	1
2012-10-15 08:06:45	2012-10-15 18:06:45	VR2W-112613	A69-1601-6501	1
2012-10-15 20:53:07	2012-10-16 06:53:07	VR2W-112613	A69-1601-6501	1
2012-10-15 21:39:46	2012-10-16 07:39:46	VR2W-112612	A69-1601-6501	1
2012-10-15 22:01:02	2012-10-16 08:01:02	VR2W-112613	A69-1601-6501	1
2012-10-15 22:05:19	2012-10-16 08:05:19	VR2W-112613	A69-1601-6501	1
2012-10-15 22:19:56	2012-10-16 08:19:56	VR2W-112613	A69-1601-6501	1
2012-10-15 22:21:38	2012-10-16 08:21:38	VR2W-112612	A69-1601-6501	1
2012-10-15 22:34:40	2012-10-16 08:34:40	VR2W-112612	A69-1601-6501	1
2012-10-15 23:25:05	2012-10-16 09:25:05	VR2W-112612	A69-1601-6501	1
2012-10-15 23:53:56	2012-10-16 09:53:56	VR2W-112613	A69-1601-6501	1
2012-10-16 00:05:11	2012-10-16 10:05:11	VR2W-112613	A69-1601-6501	1
2012-10-16 00:41:51	2012-10-16 10:41:51	VR2W-112613	A69-1601-6501	1
2012-10-16 01:09:48	2012-10-16 11:09:48	VR2W-112613	A69-1601-6501	1
2012-10-16 01:13:07	2012-10-16 11:13:07	VR2W-112613	A69-1601-6501	1
2012-10-16 01:40:44	2012-10-16 11:40:44	VR2W-112613	A69-1601-6501	1
2012-10-16 01:48:45	2012-10-16 11:48:45	VR2W-112612	A69-1601-6501	1
2012-10-16 02:16:57	2012-10-16 12:16:57	VR2W-112612	A69-1601-6501	1
2012-10-16 02:34:22	2012-10-16 12:34:22	VR2W-112613	A69-1601-6501	1
2012-10-16 03:35:33	2012-10-16 13:35:33	VR2W-112613	A69-1601-6501	1
2012-10-16 03:40:18	2012-10-16 13:40:18	VR2W-112613	A69-1601-6501	1
2012-10-16 03:44:57	2012-10-16 13:44:57	VR2W-112613	A69-1601-6501	1
2012-10-16 03:48:01	2012-10-16 13:48:01	VR2W-112612	A69-1601-6501	1
2012-10-16 03:49:21	2012-10-16 13:49:21	VR2W-112613	A69-1601-6501	1
2012-10-16 04:07:43	2012-10-16 14:07:43	VR2W-112612	A69-1601-6501	1
2012-10-16 05:15:04	2012-10-16 15:15:04	VR2W-112612	A69-1601-6501	1
2012-10-16 05:23:08	2012-10-16 15:23:08	VR2W-112612	A69-1601-6501	1
2012-10-16 05:28:40	2012-10-16 15:28:40	VR2W-112613	A69-1601-6501	1
2012-10-16 05:34:35	2012-10-16 15:34:35	VR2W-112612	A69-1601-6501	1
2012-10-16 05:38:26	2012-10-16 15:38:26	VR2W-112612	A69-1601-6501	1
2012-10-16 05:56:38	2012-10-16 15:56:38	VR2W-112612	A69-1601-6501	1
2012-10-16 07:27:05	2012-10-16 17:27:05	VR2W-112612	A69-1601-6501	1
2012-10-16 07:50:53	2012-10-16 17:50:53	VR2W-112612	A69-1601-6501	1
2012-10-16 20:34:51	2012-10-17 06:34:51	VR2W-112612	A69-1601-6501	1
2012-10-16 21:05:47	2012-10-17 07:05:47	VR2W-112613	A69-1601-6501	1
2012-10-16 21:09:17	2012-10-17 07:09:17	VR2W-112613	A69-1601-6501	1
2012-10-16 22:40:33	2012-10-17 08:40:33	VR2W-112612	A69-1601-6501	1
2012-10-16 23:02:10	2012-10-17 09:02:10	VR2W-112613	A69-1601-6501	1
2012-10-16 23:11:11	2012-10-17 09:11:11	VR2W-112613	A69-1601-6501	1
2012-10-16 23:35:08	2012-10-17 09:35:08	VR2W-112613	A69-1601-6501	1
2012-10-17 00:09:32	2012-10-17 10:09:32	VR2W-112613	A69-1601-6501	1
2012-10-17 00:13:24	2012-10-17 10:13:24	VR2W-112613	A69-1601-6501	1
2012-10-17 01:25:51	2012-10-17 11:25:51	VR2W-112612	A69-1601-6501	1
2012-10-17 02:27:53	2012-10-17 12:27:53	VR2W-112613	A69-1601-6501	1
2012-10-17 02:56:58	2012-10-17 12:56:58	VR2W-112612	A69-1601-6501	1
2012-10-17 03:19:28	2012-10-17 13:19:28	VR2W-112613	A69-1601-6501	1
2012-10-17 03:36:59	2012-10-17 13:36:59	VR2W-112613	A69-1601-6501	1
2012-10-17 05:16:38	2012-10-17 15:16:38	VR2W-112613	A69-1601-6501	1
2012-10-17 05:20:52	2012-10-17 15:20:52	VR2W-112613	A69-1601-6501	1
2012-10-17 05:38:20	2012-10-17 15:38:20	VR2W-112612	A69-1601-6501	1
2012-10-17 05:45:06	2012-10-17 15:45:06	VR2W-112612	A69-1601-6501	1
2012-10-17 05:52:50	2012-10-17 15:52:50	VR2W-112612	A69-1601-6501	1
2012-10-17 06:18:59	2012-10-17 16:18:59	VR2W-112612	A69-1601-6501	1
2012-10-17 06:30:49	2012-10-17 16:30:49	VR2W-112612	A69-1601-6501	1
2012-10-17 07:28:07	2012-10-17 17:28:07	VR2W-112613	A69-1601-6501	1
2012-10-17 20:34:01	2012-10-18 06:34:01	VR2W-112613	A69-1601-6501	1
2012-10-17 21:23:46	2012-10-18 07:23:46	VR2W-112613	A69-1601-6501	1
2012-10-17 21:33:54	2012-10-18 07:33:54	VR2W-112612	A69-1601-6501	1
2012-10-17 21:48:33	2012-10-18 07:48:33	VR2W-112613	A69-1601-6501	1
2012-10-17 21:53:07	2012-10-18 07:53:07	VR2W-112613	A69-1601-6501	1
2012-10-17 23:26:11	2012-10-18 09:26:11	VR2W-112613	A69-1601-6501	1
2012-10-17 23:31:04	2012-10-18 09:31:04	VR2W-112613	A69-1601-6501	1
2012-10-18 00:20:03	2012-10-18 10:20:03	VR2W-112613	A69-1601-6501	1
2012-10-18 00:49:20	2012-10-18 10:49:20	VR2W-112613	A69-1601-6501	1
2012-10-18 01:25:06	2012-10-18 11:25:06	VR2W-112613	A69-1601-6501	1
2012-10-18 01:48:56	2012-10-18 11:48:56	VR2W-112613	A69-1601-6501	1
2012-10-18 01:52:32	2012-10-18 11:52:32	VR2W-112612	A69-1601-6501	1
2012-10-18 02:00:01	2012-10-18 12:00:01	VR2W-112612	A69-1601-6501	1
2012-10-18 02:22:34	2012-10-18 12:22:34	VR2W-112613	A69-1601-6501	1
2012-10-18 02:56:45	2012-10-18 12:56:45	VR2W-112613	A69-1601-6501	1
2012-10-18 02:59:02	2012-10-18 12:59:02	VR2W-112612	A69-1601-6501	1
2012-10-18 03:20:30	2012-10-18 13:20:30	VR2W-112613	A69-1601-6501	1
2012-10-18 03:28:22	2012-10-18 13:28:22	VR2W-112613	A69-1601-6501	1
2012-10-18 04:00:16	2012-10-18 14:00:16	VR2W-112612	A69-1601-6501	1
2012-10-18 05:14:04	2012-10-18 15:14:04	VR2W-112613	A69-1601-6501	1
2012-10-18 05:55:01	2012-10-18 15:55:01	VR2W-112613	A69-1601-6501	1
2012-10-18 06:12:42	2012-10-18 16:12:42	VR2W-112613	A69-1601-6501	1
2012-10-18 07:02:21	2012-10-18 17:02:21	VR2W-112613	A69-1601-6501	1
2012-10-18 07:07:06	2012-10-18 17:07:06	VR2W-112613	A69-1601-6501	1
2012-10-18 07:11:43	2012-10-18 17:11:43	VR2W-112613	A69-1601-6501	1
2012-10-18 07:28:06	2012-10-18 17:28:06	VR2W-112613	A69-1601-6501	1
2012-10-18 20:35:49	2012-10-19 06:35:49	VR2W-112612	A69-1601-6501	1
2012-10-18 20:39:35	2012-10-19 06:39:35	VR2W-112612	A69-1601-6501	1
2012-10-18 21:22:39	2012-10-19 07:22:39	VR2W-112613	A69-1601-6501	1
2012-10-18 21:23:02	2012-10-19 07:23:02	VR2W-112612	A69-1601-6501	1
2012-10-18 21:27:00	2012-10-19 07:27:00	VR2W-112612	A69-1601-6501	1
2012-10-18 22:09:50	2012-10-19 08:09:50	VR2W-112613	A69-1601-6501	1
2012-10-18 22:13:17	2012-10-19 08:13:17	VR2W-112613	A69-1601-6501	1
2012-10-18 22:21:09	2012-10-19 08:21:09	VR2W-112613	A69-1601-6501	1
2012-10-18 22:39:30	2012-10-19 08:39:30	VR2W-112613	A69-1601-6501	1
2012-10-18 22:43:32	2012-10-19 08:43:32	VR2W-112613	A69-1601-6501	1
2012-10-18 22:48:22	2012-10-19 08:48:22	VR2W-112613	A69-1601-6501	1
2012-10-18 23:25:31	2012-10-19 09:25:31	VR2W-112613	A69-1601-6501	1
2012-10-19 03:59:19	2012-10-19 13:59:19	VR2W-112612	A69-1601-6501	1
2012-10-19 04:14:45	2012-10-19 14:14:45	VR2W-112612	A69-1601-6501	1
2012-10-19 04:28:03	2012-10-19 14:28:03	VR2W-112613	A69-1601-6501	1
2012-10-19 05:08:01	2012-10-19 15:08:01	VR2W-112612	A69-1601-6501	1
2012-10-19 06:17:23	2012-10-19 16:17:23	VR2W-112613	A69-1601-6501	1
2012-10-19 06:57:05	2012-10-19 16:57:05	VR2W-112613	A69-1601-6501	1
2012-10-19 19:57:13	2012-10-20 05:57:13	VR2W-112613	A69-1601-6501	0
2012-10-19 20:57:59	2012-10-20 06:57:59	VR2W-112613	A69-1601-6501	1
2012-10-19 22:06:12	2012-10-20 08:06:12	VR2W-112613	A69-1601-6501	1
2012-10-19 22:22:17	2012-10-20 08:22:17	VR2W-112613	A69-1601-6501	1
2012-10-19 22:26:01	2012-10-20 08:26:01	VR2W-112613	A69-1601-6501	1
2012-10-19 22:30:16	2012-10-20 08:30:16	VR2W-112613	A69-1601-6501	1
2012-10-19 22:33:52	2012-10-20 08:33:52	VR2W-112613	A69-1601-6501	1
2012-10-19 23:39:37	2012-10-20 09:39:37	VR2W-112613	A69-1601-6501	1
2012-10-19 23:57:00	2012-10-20 09:57:00	VR2W-112613	A69-1601-6501	1
2012-10-20 00:39:24	2012-10-20 10:39:24	VR2W-112613	A69-1601-6501	1
2012-10-20 00:43:48	2012-10-20 10:43:48	VR2W-112613	A69-1601-6501	1
2012-10-20 01:09:21	2012-10-20 11:09:21	VR2W-112613	A69-1601-6501	1
2012-10-20 01:32:22	2012-10-20 11:32:22	VR2W-112613	A69-1601-6501	1
2012-10-20 02:57:42	2012-10-20 12:57:42	VR2W-112612	A69-1601-6501	1
2012-10-20 03:01:07	2012-10-20 13:01:07	VR2W-112612	A69-1601-6501	1
2012-10-20 05:00:37	2012-10-20 15:00:37	VR2W-112613	A69-1601-6501	1
2012-10-20 05:37:54	2012-10-20 15:37:54	VR2W-112612	A69-1601-6501	1
2012-10-20 06:05:23	2012-10-20 16:05:23	VR2W-112613	A69-1601-6501	1
2012-10-20 07:06:20	2012-10-20 17:06:20	VR2W-112613	A69-1601-6501	1
2012-10-20 07:23:21	2012-10-20 17:23:21	VR2W-112613	A69-1601-6501	1
2012-10-20 07:36:14	2012-10-20 17:36:14	VR2W-112613	A69-1601-6501	1
2012-10-20 08:03:06	2012-10-20 18:03:06	VR2W-112613	A69-1601-6501	1
2012-10-20 08:06:41	2012-10-20 18:06:41	VR2W-112613	A69-1601-6501	1
2012-10-20 20:50:52	2012-10-21 06:50:52	VR2W-112612	A69-1601-6501	1
2012-10-20 20:55:18	2012-10-21 06:55:18	VR2W-112612	A69-1601-6501	1
2012-10-20 21:26:33	2012-10-21 07:26:33	VR2W-112613	A69-1601-6501	1
2012-10-20 21:30:38	2012-10-21 07:30:38	VR2W-112613	A69-1601-6501	1
2012-10-20 21:33:55	2012-10-21 07:33:55	VR2W-112613	A69-1601-6501	1
2012-10-20 21:40:44	2012-10-21 07:40:44	VR2W-112613	A69-1601-6501	1
2012-10-20 21:45:43	2012-10-21 07:45:43	VR2W-112612	A69-1601-6501	1
2012-10-20 21:48:36	2012-10-21 07:48:36	VR2W-112613	A69-1601-6501	1
2012-10-20 22:10:58	2012-10-21 08:10:58	VR2W-112613	A69-1601-6501	1
2012-10-20 22:15:47	2012-10-21 08:15:47	VR2W-112613	A69-1601-6501	1
2012-10-20 22:20:32	2012-10-21 08:20:32	VR2W-112613	A69-1601-6501	1
2012-10-20 22:23:20	2012-10-21 08:23:20	VR2W-112612	A69-1601-6501	1
2012-10-20 22:25:10	2012-10-21 08:25:10	VR2W-112613	A69-1601-6501	1
2012-10-20 22:46:25	2012-10-21 08:46:25	VR2W-112613	A69-1601-6501	1
2012-10-20 23:05:09	2012-10-21 09:05:09	VR2W-112613	A69-1601-6501	1
2012-10-20 23:11:09	2012-10-21 09:11:09	VR2W-112612	A69-1601-6501	1
2012-10-21 00:06:14	2012-10-21 10:06:14	VR2W-112613	A69-1601-6501	1
2012-10-21 00:11:05	2012-10-21 10:11:05	VR2W-112613	A69-1601-6501	1
2012-10-21 00:15:53	2012-10-21 10:15:53	VR2W-112613	A69-1601-6501	1
2012-10-21 00:31:48	2012-10-21 10:31:48	VR2W-112612	A69-1601-6501	1
2012-10-21 01:43:46	2012-10-21 11:43:46	VR2W-112613	A69-1601-6501	1
2012-10-21 01:48:37	2012-10-21 11:48:37	VR2W-112613	A69-1601-6501	1
2012-10-21 02:10:30	2012-10-21 12:10:30	VR2W-112613	A69-1601-6501	1
2012-10-21 02:52:00	2012-10-21 12:52:00	VR2W-112613	A69-1601-6501	1
2012-10-21 02:56:50	2012-10-21 12:56:50	VR2W-112613	A69-1601-6501	1
2012-10-21 03:25:18	2012-10-21 13:25:18	VR2W-112613	A69-1601-6501	1
2012-10-21 04:21:14	2012-10-21 14:21:14	VR2W-112613	A69-1601-6501	1
2012-10-21 04:35:27	2012-10-21 14:35:27	VR2W-112613	A69-1601-6501	1
2012-10-21 05:08:06	2012-10-21 15:08:06	VR2W-112612	A69-1601-6501	1
2012-10-21 05:45:14	2012-10-21 15:45:14	VR2W-112613	A69-1601-6501	1
2012-10-21 06:19:57	2012-10-21 16:19:57	VR2W-112613	A69-1601-6501	1
2012-10-21 06:23:16	2012-10-21 16:23:16	VR2W-112613	A69-1601-6501	1
2012-10-21 07:10:19	2012-10-21 17:10:19	VR2W-112613	A69-1601-6501	1
2012-10-21 07:11:20	2012-10-21 17:11:20	VR2W-112612	A69-1601-6501	1
2012-10-21 07:42:49	2012-10-21 17:42:49	VR2W-112613	A69-1601-6501	1
2012-10-21 20:17:08	2012-10-22 06:17:08	VR2W-112613	A69-1601-6501	0
2012-10-21 20:58:41	2012-10-22 06:58:41	VR2W-112612	A69-1601-6501	1
2012-10-21 20:59:09	2012-10-22 06:59:09	VR2W-112613	A69-1601-6501	1
2012-10-21 21:03:20	2012-10-22 07:03:20	VR2W-112612	A69-1601-6501	1
2012-10-21 21:11:35	2012-10-22 07:11:35	VR2W-112612	A69-1601-6501	1
2012-10-21 21:41:46	2012-10-22 07:41:46	VR2W-112613	A69-1601-6501	1
2012-10-21 21:49:12	2012-10-22 07:49:12	VR2W-112613	A69-1601-6501	1
2012-10-21 21:53:43	2012-10-22 07:53:43	VR2W-112613	A69-1601-6501	1
2012-10-21 21:57:51	2012-10-22 07:57:51	VR2W-112613	A69-1601-6501	1
2012-10-21 22:04:51	2012-10-22 08:04:51	VR2W-112613	A69-1601-6501	1
2012-10-21 22:07:49	2012-10-22 08:07:49	VR2W-112612	A69-1601-6501	1
2012-10-21 22:21:03	2012-10-22 08:21:03	VR2W-112612	A69-1601-6501	1
[truncated: 2,806 more rows]
