# Supplementary material for: Simulated Macro-Algal Outbreak Triggers a Large-Scale Response on Coral Reefs
Source: PLoS One. 2015 Jul 14;10(7):e0132895. doi: 10.1371/journal.pone.0132895 (PMC4501832; doi:10.1371/journal.pone.0132895)
Supplement: S1 Dataset — Data has been separated into three sub-folders; video data, visual transect data and individual fishes’ acoustic detection data. (ZIP) [file pone.0132895.s001.zip › Raw Data/Spatial/Siganid/Processed /6503MSC.xlsx]

## Sheet: 6503MSC.csv
ï»¿Date and Time (UTC)	Local time	Receiver	Transmitter	Day/night code
	10			06:30:00
	2011-04-21			18:30:00
2012-09-11 23:45:55	2012-09-12 09:45:55	VR2W-112611	A69-1601-6503	1
2012-09-11 23:47:02	2012-09-12 09:47:02	VR2W-112612	A69-1601-6503	1
2012-09-11 23:59:37	2012-09-12 09:59:37	VR2W-112613	A69-1601-6503	1
2012-09-12 00:05:03	2012-09-12 10:05:03	VR2W-112612	A69-1601-6503	1
2012-09-12 00:09:09	2012-09-12 10:09:09	VR2W-112612	A69-1601-6503	1
2012-09-12 00:13:03	2012-09-12 10:13:03	VR2W-112611	A69-1601-6503	1
2012-09-12 00:15:56	2012-09-12 10:15:56	VR2W-112612	A69-1601-6503	1
2012-09-12 00:26:55	2012-09-12 10:26:55	VR2W-112612	A69-1601-6503	1
2012-09-12 00:37:02	2012-09-12 10:37:02	VR2W-112612	A69-1601-6503	1
2012-09-12 00:48:34	2012-09-12 10:48:34	VR2W-112612	A69-1601-6503	1
2012-09-12 00:57:07	2012-09-12 10:57:07	VR2W-112612	A69-1601-6503	1
2012-09-12 01:05:16	2012-09-12 11:05:16	VR2W-112612	A69-1601-6503	1
2012-09-12 01:09:39	2012-09-12 11:09:39	VR2W-112612	A69-1601-6503	1
2012-09-12 01:17:39	2012-09-12 11:17:39	VR2W-112611	A69-1601-6503	1
2012-09-12 01:25:44	2012-09-12 11:25:44	VR2W-112612	A69-1601-6503	1
2012-09-12 01:33:44	2012-09-12 11:33:44	VR2W-112612	A69-1601-6503	1
2012-09-12 01:37:22	2012-09-12 11:37:22	VR2W-112612	A69-1601-6503	1
2012-09-12 01:59:44	2012-09-12 11:59:44	VR2W-112612	A69-1601-6503	1
2012-09-12 02:03:21	2012-09-12 12:03:21	VR2W-112612	A69-1601-6503	1
2012-09-12 02:07:21	2012-09-12 12:07:21	VR2W-112612	A69-1601-6503	1
2012-09-12 02:12:07	2012-09-12 12:12:07	VR2W-112612	A69-1601-6503	1
2012-09-12 02:21:07	2012-09-12 12:21:07	VR2W-112612	A69-1601-6503	1
2012-09-12 02:29:31	2012-09-12 12:29:31	VR2W-112612	A69-1601-6503	1
2012-09-12 02:33:39	2012-09-12 12:33:39	VR2W-112612	A69-1601-6503	1
2012-09-12 02:37:03	2012-09-12 12:37:03	VR2W-112612	A69-1601-6503	1
2012-09-12 02:44:29	2012-09-12 12:44:29	VR2W-112612	A69-1601-6503	1
2012-09-12 02:49:01	2012-09-12 12:49:01	VR2W-112612	A69-1601-6503	1
2012-09-12 02:53:11	2012-09-12 12:53:11	VR2W-112612	A69-1601-6503	1
2012-09-12 02:56:37	2012-09-12 12:56:37	VR2W-112612	A69-1601-6503	1
2012-09-12 02:57:01	2012-09-12 12:57:01	VR2W-112611	A69-1601-6503	1
2012-09-12 03:00:16	2012-09-12 13:00:16	VR2W-112612	A69-1601-6503	1
2012-09-12 03:10:54	2012-09-12 13:10:54	VR2W-112612	A69-1601-6503	1
2012-09-12 03:14:17	2012-09-12 13:14:17	VR2W-112612	A69-1601-6503	1
2012-09-12 03:17:48	2012-09-12 13:17:48	VR2W-112612	A69-1601-6503	1
2012-09-12 03:18:55	2012-09-12 13:18:55	VR2W-112611	A69-1601-6503	1
2012-09-12 03:26:03	2012-09-12 13:26:03	VR2W-112612	A69-1601-6503	1
2012-09-12 03:29:59	2012-09-12 13:29:59	VR2W-112612	A69-1601-6503	1
2012-09-12 03:34:39	2012-09-12 13:34:39	VR2W-112612	A69-1601-6503	1
2012-09-12 03:39:04	2012-09-12 13:39:04	VR2W-112612	A69-1601-6503	1
2012-09-12 03:43:02	2012-09-12 13:43:02	VR2W-112612	A69-1601-6503	1
2012-09-12 03:52:15	2012-09-12 13:52:15	VR2W-112612	A69-1601-6503	1
2012-09-12 03:56:22	2012-09-12 13:56:22	VR2W-112612	A69-1601-6503	1
2012-09-12 03:59:44	2012-09-12 13:59:44	VR2W-112612	A69-1601-6503	1
2012-09-12 04:03:15	2012-09-12 14:03:15	VR2W-112612	A69-1601-6503	1
2012-09-12 04:07:01	2012-09-12 14:07:01	VR2W-112612	A69-1601-6503	1
2012-09-12 04:23:09	2012-09-12 14:23:09	VR2W-112612	A69-1601-6503	1
2012-09-12 04:47:04	2012-09-12 14:47:04	VR2W-112612	A69-1601-6503	1
2012-09-12 05:12:22	2012-09-12 15:12:22	VR2W-112612	A69-1601-6503	1
2012-09-12 05:17:07	2012-09-12 15:17:07	VR2W-112612	A69-1601-6503	1
2012-09-12 05:52:06	2012-09-12 15:52:06	VR2W-112612	A69-1601-6503	1
2012-09-12 05:52:20	2012-09-12 15:52:20	VR2W-112611	A69-1601-6503	1
2012-09-12 06:00:30	2012-09-12 16:00:30	VR2W-112612	A69-1601-6503	1
2012-09-12 06:25:14	2012-09-12 16:25:14	VR2W-112612	A69-1601-6503	1
2012-09-12 06:29:06	2012-09-12 16:29:06	VR2W-112613	A69-1601-6503	1
2012-09-12 06:37:25	2012-09-12 16:37:25	VR2W-112612	A69-1601-6503	1
2012-09-12 06:45:18	2012-09-12 16:45:18	VR2W-112612	A69-1601-6503	1
2012-09-12 06:56:40	2012-09-12 16:56:40	VR2W-112612	A69-1601-6503	1
2012-09-12 07:08:12	2012-09-12 17:08:12	VR2W-112612	A69-1601-6503	1
2012-09-12 07:15:59	2012-09-12 17:15:59	VR2W-112612	A69-1601-6503	1
2012-09-12 07:19:20	2012-09-12 17:19:20	VR2W-112612	A69-1601-6503	1
2012-09-12 08:22:51	2012-09-12 18:22:51	VR2W-112612	A69-1601-6503	1
2012-09-12 21:03:06	2012-09-13 07:03:06	VR2W-112612	A69-1601-6503	1
2012-09-12 21:07:24	2012-09-13 07:07:24	VR2W-112612	A69-1601-6503	1
2012-09-12 21:11:08	2012-09-13 07:11:08	VR2W-112612	A69-1601-6503	1
2012-09-12 21:15:21	2012-09-13 07:15:21	VR2W-112612	A69-1601-6503	1
2012-09-12 21:27:23	2012-09-13 07:27:23	VR2W-112612	A69-1601-6503	1
2012-09-12 21:31:38	2012-09-13 07:31:38	VR2W-112612	A69-1601-6503	1
2012-09-12 21:39:11	2012-09-13 07:39:11	VR2W-112612	A69-1601-6503	1
2012-09-12 21:48:22	2012-09-13 07:48:22	VR2W-112612	A69-1601-6503	1
2012-09-12 21:55:47	2012-09-13 07:55:47	VR2W-112612	A69-1601-6503	1
2012-09-12 22:02:46	2012-09-13 08:02:46	VR2W-112612	A69-1601-6503	1
2012-09-12 22:27:20	2012-09-13 08:27:20	VR2W-112612	A69-1601-6503	1
2012-09-12 22:38:19	2012-09-13 08:38:19	VR2W-112612	A69-1601-6503	1
2012-09-12 22:46:22	2012-09-13 08:46:22	VR2W-112612	A69-1601-6503	1
2012-09-12 22:50:05	2012-09-13 08:50:05	VR2W-112612	A69-1601-6503	1
2012-09-12 22:57:50	2012-09-13 08:57:50	VR2W-112612	A69-1601-6503	1
2012-09-12 23:06:08	2012-09-13 09:06:08	VR2W-112612	A69-1601-6503	1
2012-09-12 23:14:56	2012-09-13 09:14:56	VR2W-112612	A69-1601-6503	1
2012-09-12 23:24:09	2012-09-13 09:24:09	VR2W-112612	A69-1601-6503	1
2012-09-12 23:28:15	2012-09-13 09:28:15	VR2W-112613	A69-1601-6503	1
2012-09-12 23:39:01	2012-09-13 09:39:01	VR2W-112612	A69-1601-6503	1
2012-09-12 23:52:15	2012-09-13 09:52:15	VR2W-112612	A69-1601-6503	1
2012-09-13 00:24:42	2012-09-13 10:24:42	VR2W-112612	A69-1601-6503	1
2012-09-13 00:37:02	2012-09-13 10:37:02	VR2W-112612	A69-1601-6503	1
2012-09-13 00:48:57	2012-09-13 10:48:57	VR2W-112611	A69-1601-6503	1
2012-09-13 00:49:37	2012-09-13 10:49:37	VR2W-112612	A69-1601-6503	1
2012-09-13 00:56:44	2012-09-13 10:56:44	VR2W-112612	A69-1601-6503	1
2012-09-13 01:00:50	2012-09-13 11:00:50	VR2W-112612	A69-1601-6503	1
2012-09-13 01:07:32	2012-09-13 11:07:32	VR2W-112612	A69-1601-6503	1
2012-09-13 01:09:27	2012-09-13 11:09:27	VR2W-112613	A69-1601-6503	1
2012-09-13 01:11:05	2012-09-13 11:11:05	VR2W-112612	A69-1601-6503	1
2012-09-13 01:19:31	2012-09-13 11:19:31	VR2W-112612	A69-1601-6503	1
2012-09-13 01:23:43	2012-09-13 11:23:43	VR2W-112612	A69-1601-6503	1
2012-09-13 01:27:13	2012-09-13 11:27:13	VR2W-112612	A69-1601-6503	1
2012-09-13 01:30:59	2012-09-13 11:30:59	VR2W-112612	A69-1601-6503	1
2012-09-13 01:32:20	2012-09-13 11:32:20	VR2W-112613	A69-1601-6503	1
2012-09-13 01:39:05	2012-09-13 11:39:05	VR2W-112612	A69-1601-6503	1
2012-09-13 01:43:24	2012-09-13 11:43:24	VR2W-112612	A69-1601-6503	1
2012-09-13 01:59:03	2012-09-13 11:59:03	VR2W-112612	A69-1601-6503	1
2012-09-13 02:03:54	2012-09-13 12:03:54	VR2W-112612	A69-1601-6503	1
2012-09-13 02:13:20	2012-09-13 12:13:20	VR2W-112612	A69-1601-6503	1
2012-09-13 02:21:22	2012-09-13 12:21:22	VR2W-112611	A69-1601-6503	1
2012-09-13 02:26:27	2012-09-13 12:26:27	VR2W-112612	A69-1601-6503	1
2012-09-13 02:34:30	2012-09-13 12:34:30	VR2W-112611	A69-1601-6503	1
2012-09-13 02:35:11	2012-09-13 12:35:11	VR2W-112612	A69-1601-6503	1
2012-09-13 02:42:26	2012-09-13 12:42:26	VR2W-112612	A69-1601-6503	1
2012-09-13 02:46:42	2012-09-13 12:46:42	VR2W-112612	A69-1601-6503	1
2012-09-13 02:57:41	2012-09-13 12:57:41	VR2W-112612	A69-1601-6503	1
2012-09-13 03:00:58	2012-09-13 13:00:58	VR2W-112612	A69-1601-6503	1
2012-09-13 03:04:18	2012-09-13 13:04:18	VR2W-112612	A69-1601-6503	1
2012-09-13 03:07:45	2012-09-13 13:07:45	VR2W-112612	A69-1601-6503	1
2012-09-13 03:12:21	2012-09-13 13:12:21	VR2W-112611	A69-1601-6503	1
2012-09-13 03:15:48	2012-09-13 13:15:48	VR2W-112611	A69-1601-6503	1
2012-09-13 03:30:05	2012-09-13 13:30:05	VR2W-112612	A69-1601-6503	1
2012-09-13 03:34:01	2012-09-13 13:34:01	VR2W-112611	A69-1601-6503	1
2012-09-13 03:36:47	2012-09-13 13:36:47	VR2W-112612	A69-1601-6503	1
2012-09-13 03:38:08	2012-09-13 13:38:08	VR2W-112611	A69-1601-6503	1
2012-09-13 03:40:20	2012-09-13 13:40:20	VR2W-112612	A69-1601-6503	1
2012-09-13 03:44:12	2012-09-13 13:44:12	VR2W-112612	A69-1601-6503	1
2012-09-13 03:48:44	2012-09-13 13:48:44	VR2W-112612	A69-1601-6503	1
2012-09-13 03:52:15	2012-09-13 13:52:15	VR2W-112611	A69-1601-6503	1
2012-09-13 03:52:49	2012-09-13 13:52:49	VR2W-112613	A69-1601-6503	1
2012-09-13 03:56:19	2012-09-13 13:56:19	VR2W-112612	A69-1601-6503	1
2012-09-13 03:57:21	2012-09-13 13:57:21	VR2W-112613	A69-1601-6503	1
2012-09-13 03:59:57	2012-09-13 13:59:57	VR2W-112612	A69-1601-6503	1
2012-09-13 04:03:59	2012-09-13 14:03:59	VR2W-112612	A69-1601-6503	1
2012-09-13 04:08:50	2012-09-13 14:08:50	VR2W-112612	A69-1601-6503	1
2012-09-13 04:12:36	2012-09-13 14:12:36	VR2W-112613	A69-1601-6503	1
2012-09-13 04:13:38	2012-09-13 14:13:38	VR2W-112612	A69-1601-6503	1
2012-09-13 04:22:54	2012-09-13 14:22:54	VR2W-112612	A69-1601-6503	1
2012-09-13 04:27:07	2012-09-13 14:27:07	VR2W-112612	A69-1601-6503	1
2012-09-13 04:30:39	2012-09-13 14:30:39	VR2W-112612	A69-1601-6503	1
2012-09-13 04:34:30	2012-09-13 14:34:30	VR2W-112612	A69-1601-6503	1
2012-09-13 04:38:57	2012-09-13 14:38:57	VR2W-112612	A69-1601-6503	1
2012-09-13 04:42:58	2012-09-13 14:42:58	VR2W-112612	A69-1601-6503	1
2012-09-13 04:47:46	2012-09-13 14:47:46	VR2W-112612	A69-1601-6503	1
2012-09-13 04:57:01	2012-09-13 14:57:01	VR2W-112612	A69-1601-6503	1
2012-09-13 05:01:13	2012-09-13 15:01:13	VR2W-112612	A69-1601-6503	1
2012-09-13 05:08:31	2012-09-13 15:08:31	VR2W-112612	A69-1601-6503	1
2012-09-13 05:09:16	2012-09-13 15:09:16	VR2W-112611	A69-1601-6503	1
2012-09-13 05:12:51	2012-09-13 15:12:51	VR2W-112612	A69-1601-6503	1
2012-09-13 05:16:38	2012-09-13 15:16:38	VR2W-112612	A69-1601-6503	1
2012-09-13 05:32:49	2012-09-13 15:32:49	VR2W-112612	A69-1601-6503	1
2012-09-13 05:37:06	2012-09-13 15:37:06	VR2W-112612	A69-1601-6503	1
2012-09-13 05:40:47	2012-09-13 15:40:47	VR2W-112612	A69-1601-6503	1
2012-09-13 05:44:53	2012-09-13 15:44:53	VR2W-112612	A69-1601-6503	1
2012-09-13 05:45:44	2012-09-13 15:45:44	VR2W-112613	A69-1601-6503	1
2012-09-13 05:49:24	2012-09-13 15:49:24	VR2W-112613	A69-1601-6503	1
2012-09-13 05:51:40	2012-09-13 15:51:40	VR2W-112612	A69-1601-6503	1
2012-09-13 06:02:39	2012-09-13 16:02:39	VR2W-112612	A69-1601-6503	1
2012-09-13 06:09:19	2012-09-13 16:09:19	VR2W-112612	A69-1601-6503	1
2012-09-13 06:20:52	2012-09-13 16:20:52	VR2W-112612	A69-1601-6503	1
2012-09-13 06:24:35	2012-09-13 16:24:35	VR2W-112612	A69-1601-6503	1
2012-09-13 06:32:16	2012-09-13 16:32:16	VR2W-112612	A69-1601-6503	1
2012-09-13 06:55:52	2012-09-13 16:55:52	VR2W-112612	A69-1601-6503	1
2012-09-13 07:17:39	2012-09-13 17:17:39	VR2W-112613	A69-1601-6503	1
2012-09-13 07:22:29	2012-09-13 17:22:29	VR2W-112613	A69-1601-6503	1
2012-09-13 07:31:48	2012-09-13 17:31:48	VR2W-112612	A69-1601-6503	1
2012-09-13 07:41:21	2012-09-13 17:41:21	VR2W-112612	A69-1601-6503	1
2012-09-13 07:45:58	2012-09-13 17:45:58	VR2W-112612	A69-1601-6503	1
2012-09-13 07:54:00	2012-09-13 17:54:00	VR2W-112612	A69-1601-6503	1
2012-09-13 07:58:14	2012-09-13 17:58:14	VR2W-112612	A69-1601-6503	1
2012-09-13 08:10:23	2012-09-13 18:10:23	VR2W-112612	A69-1601-6503	1
2012-09-13 20:20:48	2012-09-14 06:20:48	VR2W-112612	A69-1601-6503	0
2012-09-13 20:33:04	2012-09-14 06:33:04	VR2W-112612	A69-1601-6503	1
2012-09-13 20:36:39	2012-09-14 06:36:39	VR2W-112612	A69-1601-6503	1
2012-09-13 20:57:33	2012-09-14 06:57:33	VR2W-112612	A69-1601-6503	1
2012-09-13 21:01:16	2012-09-14 07:01:16	VR2W-112612	A69-1601-6503	1
2012-09-13 21:05:26	2012-09-14 07:05:26	VR2W-112612	A69-1601-6503	1
2012-09-13 21:08:54	2012-09-14 07:08:54	VR2W-112612	A69-1601-6503	1
2012-09-13 21:12:37	2012-09-14 07:12:37	VR2W-112612	A69-1601-6503	1
2012-09-13 21:23:59	2012-09-14 07:23:59	VR2W-112612	A69-1601-6503	1
2012-09-13 21:28:11	2012-09-14 07:28:11	VR2W-112612	A69-1601-6503	1
2012-09-13 21:53:39	2012-09-14 07:53:39	VR2W-112612	A69-1601-6503	1
2012-09-13 22:15:15	2012-09-14 08:15:15	VR2W-112612	A69-1601-6503	1
2012-09-13 22:33:20	2012-09-14 08:33:20	VR2W-112612	A69-1601-6503	1
2012-09-13 22:41:19	2012-09-14 08:41:19	VR2W-112612	A69-1601-6503	1
2012-09-13 22:48:54	2012-09-14 08:48:54	VR2W-112612	A69-1601-6503	1
2012-09-13 22:49:58	2012-09-14 08:49:58	VR2W-112613	A69-1601-6503	1
2012-09-13 22:58:11	2012-09-14 08:58:11	VR2W-112612	A69-1601-6503	1
2012-09-13 23:02:25	2012-09-14 09:02:25	VR2W-112612	A69-1601-6503	1
2012-09-13 23:06:50	2012-09-14 09:06:50	VR2W-112613	A69-1601-6503	1
2012-09-13 23:18:44	2012-09-14 09:18:44	VR2W-112612	A69-1601-6503	1
2012-09-13 23:22:23	2012-09-14 09:22:23	VR2W-112612	A69-1601-6503	1
2012-09-13 23:26:28	2012-09-14 09:26:28	VR2W-112612	A69-1601-6503	1
2012-09-13 23:33:00	2012-09-14 09:33:00	VR2W-112612	A69-1601-6503	1
2012-09-13 23:45:00	2012-09-14 09:45:00	VR2W-112613	A69-1601-6503	1
2012-09-13 23:51:05	2012-09-14 09:51:05	VR2W-112612	A69-1601-6503	1
2012-09-13 23:54:42	2012-09-14 09:54:42	VR2W-112612	A69-1601-6503	1
2012-09-13 23:58:42	2012-09-14 09:58:42	VR2W-112612	A69-1601-6503	1
2012-09-14 00:03:30	2012-09-14 10:03:30	VR2W-112612	A69-1601-6503	1
2012-09-14 00:11:34	2012-09-14 10:11:34	VR2W-112611	A69-1601-6503	1
2012-09-14 00:20:12	2012-09-14 10:20:12	VR2W-112612	A69-1601-6503	1
2012-09-14 00:35:28	2012-09-14 10:35:28	VR2W-112612	A69-1601-6503	1
2012-09-14 00:43:09	2012-09-14 10:43:09	VR2W-112612	A69-1601-6503	1
2012-09-14 01:02:28	2012-09-14 11:02:28	VR2W-112612	A69-1601-6503	1
2012-09-14 01:06:04	2012-09-14 11:06:04	VR2W-112612	A69-1601-6503	1
2012-09-14 01:19:23	2012-09-14 11:19:23	VR2W-112612	A69-1601-6503	1
2012-09-14 01:28:02	2012-09-14 11:28:02	VR2W-112613	A69-1601-6503	1
2012-09-14 01:31:28	2012-09-14 11:31:28	VR2W-112612	A69-1601-6503	1
2012-09-14 01:38:22	2012-09-14 11:38:22	VR2W-112612	A69-1601-6503	1
2012-09-14 01:42:11	2012-09-14 11:42:11	VR2W-112612	A69-1601-6503	1
2012-09-14 01:46:35	2012-09-14 11:46:35	VR2W-112612	A69-1601-6503	1
2012-09-14 01:55:07	2012-09-14 11:55:07	VR2W-112612	A69-1601-6503	1
2012-09-14 02:03:12	2012-09-14 12:03:12	VR2W-112612	A69-1601-6503	1
2012-09-14 02:07:31	2012-09-14 12:07:31	VR2W-112612	A69-1601-6503	1
2012-09-14 02:15:26	2012-09-14 12:15:26	VR2W-112612	A69-1601-6503	1
2012-09-14 02:18:58	2012-09-14 12:18:58	VR2W-112612	A69-1601-6503	1
2012-09-14 02:27:15	2012-09-14 12:27:15	VR2W-112612	A69-1601-6503	1
2012-09-14 02:35:58	2012-09-14 12:35:58	VR2W-112612	A69-1601-6503	1
2012-09-14 02:44:53	2012-09-14 12:44:53	VR2W-112612	A69-1601-6503	1
2012-09-14 03:28:13	2012-09-14 13:28:13	VR2W-112611	A69-1601-6503	1
2012-09-14 03:38:30	2012-09-14 13:38:30	VR2W-112613	A69-1601-6503	1
2012-09-14 04:19:15	2012-09-14 14:19:15	VR2W-112612	A69-1601-6503	1
2012-09-14 04:23:05	2012-09-14 14:23:05	VR2W-112612	A69-1601-6503	1
2012-09-14 04:27:54	2012-09-14 14:27:54	VR2W-112613	A69-1601-6503	1
2012-09-14 04:31:28	2012-09-14 14:31:28	VR2W-112612	A69-1601-6503	1
2012-09-14 04:39:32	2012-09-14 14:39:32	VR2W-112611	A69-1601-6503	1
2012-09-14 04:40:39	2012-09-14 14:40:39	VR2W-112612	A69-1601-6503	1
2012-09-14 04:44:14	2012-09-14 14:44:14	VR2W-112611	A69-1601-6503	1
2012-09-14 04:48:05	2012-09-14 14:48:05	VR2W-112612	A69-1601-6503	1
2012-09-14 04:51:31	2012-09-14 14:51:31	VR2W-112612	A69-1601-6503	1
2012-09-14 04:55:10	2012-09-14 14:55:10	VR2W-112612	A69-1601-6503	1
2012-09-14 04:59:13	2012-09-14 14:59:13	VR2W-112612	A69-1601-6503	1
2012-09-14 05:03:14	2012-09-14 15:03:14	VR2W-112611	A69-1601-6503	1
2012-09-14 05:08:59	2012-09-14 15:08:59	VR2W-112612	A69-1601-6503	1
2012-09-14 05:18:46	2012-09-14 15:18:46	VR2W-112612	A69-1601-6503	1
2012-09-14 05:38:11	2012-09-14 15:38:11	VR2W-112612	A69-1601-6503	1
2012-09-14 05:55:27	2012-09-14 15:55:27	VR2W-112612	A69-1601-6503	1
2012-09-14 05:59:34	2012-09-14 15:59:34	VR2W-112612	A69-1601-6503	1
2012-09-14 06:23:27	2012-09-14 16:23:27	VR2W-112612	A69-1601-6503	1
2012-09-14 06:27:58	2012-09-14 16:27:58	VR2W-112612	A69-1601-6503	1
2012-09-14 06:32:08	2012-09-14 16:32:08	VR2W-112612	A69-1601-6503	1
2012-09-14 06:39:11	2012-09-14 16:39:11	VR2W-112612	A69-1601-6503	1
2012-09-14 06:48:01	2012-09-14 16:48:01	VR2W-112612	A69-1601-6503	1
2012-09-14 06:52:45	2012-09-14 16:52:45	VR2W-112612	A69-1601-6503	1
2012-09-14 07:09:20	2012-09-14 17:09:20	VR2W-112612	A69-1601-6503	1
2012-09-14 07:27:50	2012-09-14 17:27:50	VR2W-112613	A69-1601-6503	1
2012-09-14 07:55:21	2012-09-14 17:55:21	VR2W-112612	A69-1601-6503	1
2012-09-14 08:08:05	2012-09-14 18:08:05	VR2W-112612	A69-1601-6503	1
2012-09-14 08:11:44	2012-09-14 18:11:44	VR2W-112612	A69-1601-6503	1
2012-09-14 20:19:36	2012-09-15 06:19:36	VR2W-112612	A69-1601-6503	0
2012-09-14 20:23:43	2012-09-15 06:23:43	VR2W-112612	A69-1601-6503	0
2012-09-14 20:27:03	2012-09-15 06:27:03	VR2W-112612	A69-1601-6503	0
2012-09-14 20:30:30	2012-09-15 06:30:30	VR2W-112612	A69-1601-6503	1
2012-09-14 20:38:17	2012-09-15 06:38:17	VR2W-112612	A69-1601-6503	1
2012-09-14 20:48:44	2012-09-15 06:48:44	VR2W-112612	A69-1601-6503	1
2012-09-14 20:52:50	2012-09-15 06:52:50	VR2W-112612	A69-1601-6503	1
2012-09-14 21:41:12	2012-09-15 07:41:12	VR2W-112612	A69-1601-6503	1
2012-09-14 21:49:53	2012-09-15 07:49:53	VR2W-112613	A69-1601-6503	1
2012-09-14 21:54:09	2012-09-15 07:54:09	VR2W-112612	A69-1601-6503	1
2012-09-14 21:58:45	2012-09-15 07:58:45	VR2W-112612	A69-1601-6503	1
2012-09-14 22:07:26	2012-09-15 08:07:26	VR2W-112613	A69-1601-6503	1
2012-09-14 22:11:01	2012-09-15 08:11:01	VR2W-112612	A69-1601-6503	1
2012-09-14 22:14:36	2012-09-15 08:14:36	VR2W-112612	A69-1601-6503	1
2012-09-14 22:27:29	2012-09-15 08:27:29	VR2W-112612	A69-1601-6503	1
2012-09-14 22:31:18	2012-09-15 08:31:18	VR2W-112612	A69-1601-6503	1
2012-09-14 22:51:26	2012-09-15 08:51:26	VR2W-112612	A69-1601-6503	1
2012-09-14 22:54:50	2012-09-15 08:54:50	VR2W-112612	A69-1601-6503	1
2012-09-14 23:51:31	2012-09-15 09:51:31	VR2W-112612	A69-1601-6503	1
2012-09-15 00:02:36	2012-09-15 10:02:36	VR2W-112612	A69-1601-6503	1
2012-09-15 00:12:15	2012-09-15 10:12:15	VR2W-112612	A69-1601-6503	1
2012-09-15 00:32:36	2012-09-15 10:32:36	VR2W-112612	A69-1601-6503	1
2012-09-15 00:45:14	2012-09-15 10:45:14	VR2W-112613	A69-1601-6503	1
2012-09-15 00:49:33	2012-09-15 10:49:33	VR2W-112612	A69-1601-6503	1
2012-09-15 01:02:34	2012-09-15 11:02:34	VR2W-112612	A69-1601-6503	1
2012-09-15 01:15:42	2012-09-15 11:15:42	VR2W-112612	A69-1601-6503	1
2012-09-15 01:20:29	2012-09-15 11:20:29	VR2W-112612	A69-1601-6503	1
2012-09-15 01:25:11	2012-09-15 11:25:11	VR2W-112612	A69-1601-6503	1
2012-09-15 01:29:40	2012-09-15 11:29:40	VR2W-112612	A69-1601-6503	1
2012-09-15 01:33:45	2012-09-15 11:33:45	VR2W-112612	A69-1601-6503	1
2012-09-15 01:40:20	2012-09-15 11:40:20	VR2W-112612	A69-1601-6503	1
2012-09-15 01:43:43	2012-09-15 11:43:43	VR2W-112612	A69-1601-6503	1
2012-09-15 01:47:18	2012-09-15 11:47:18	VR2W-112612	A69-1601-6503	1
2012-09-15 01:51:13	2012-09-15 11:51:13	VR2W-112612	A69-1601-6503	1
2012-09-15 02:19:24	2012-09-15 12:19:24	VR2W-112612	A69-1601-6503	1
2012-09-15 02:22:57	2012-09-15 12:22:57	VR2W-112612	A69-1601-6503	1
2012-09-15 02:26:48	2012-09-15 12:26:48	VR2W-112612	A69-1601-6503	1
2012-09-15 02:31:18	2012-09-15 12:31:18	VR2W-112612	A69-1601-6503	1
2012-09-15 02:35:25	2012-09-15 12:35:25	VR2W-112612	A69-1601-6503	1
2012-09-15 02:38:44	2012-09-15 12:38:44	VR2W-112612	A69-1601-6503	1
2012-09-15 02:42:09	2012-09-15 12:42:09	VR2W-112612	A69-1601-6503	1
2012-09-15 02:45:44	2012-09-15 12:45:44	VR2W-112612	A69-1601-6503	1
2012-09-15 02:50:50	2012-09-15 12:50:50	VR2W-112613	A69-1601-6503	1
2012-09-15 02:58:53	2012-09-15 12:58:53	VR2W-112612	A69-1601-6503	1
2012-09-15 03:03:00	2012-09-15 13:03:00	VR2W-112612	A69-1601-6503	1
2012-09-15 03:06:19	2012-09-15 13:06:19	VR2W-112612	A69-1601-6503	1
2012-09-15 03:09:44	2012-09-15 13:09:44	VR2W-112612	A69-1601-6503	1
2012-09-15 03:13:20	2012-09-15 13:13:20	VR2W-112612	A69-1601-6503	1
2012-09-15 03:17:18	2012-09-15 13:17:18	VR2W-112612	A69-1601-6503	1
2012-09-15 03:21:26	2012-09-15 13:21:26	VR2W-112611	A69-1601-6503	1
2012-09-15 03:22:01	2012-09-15 13:22:01	VR2W-112613	A69-1601-6503	1
2012-09-15 03:25:24	2012-09-15 13:25:24	VR2W-112611	A69-1601-6503	1
2012-09-15 03:25:59	2012-09-15 13:25:59	VR2W-112613	A69-1601-6503	1
2012-09-15 03:30:45	2012-09-15 13:30:45	VR2W-112612	A69-1601-6503	1
2012-09-15 04:57:02	2012-09-15 14:57:02	VR2W-112612	A69-1601-6503	1
2012-09-15 05:18:14	2012-09-15 15:18:14	VR2W-112612	A69-1601-6503	1
2012-09-15 05:26:37	2012-09-15 15:26:37	VR2W-112612	A69-1601-6503	1
2012-09-15 05:30:46	2012-09-15 15:30:46	VR2W-112612	A69-1601-6503	1
2012-09-15 05:46:16	2012-09-15 15:46:16	VR2W-112612	A69-1601-6503	1
2012-09-15 05:50:36	2012-09-15 15:50:36	VR2W-112612	A69-1601-6503	1
2012-09-15 05:54:22	2012-09-15 15:54:22	VR2W-112612	A69-1601-6503	1
2012-09-15 05:59:17	2012-09-15 15:59:17	VR2W-112613	A69-1601-6503	1
2012-09-15 06:23:24	2012-09-15 16:23:24	VR2W-112612	A69-1601-6503	1
2012-09-15 06:30:50	2012-09-15 16:30:50	VR2W-112612	A69-1601-6503	1
2012-09-15 06:37:51	2012-09-15 16:37:51	VR2W-112612	A69-1601-6503	1
2012-09-15 06:58:34	2012-09-15 16:58:34	VR2W-112612	A69-1601-6503	1
2012-09-15 07:44:25	2012-09-15 17:44:25	VR2W-112612	A69-1601-6503	1
2012-09-15 07:53:17	2012-09-15 17:53:17	VR2W-112612	A69-1601-6503	1
2012-09-15 08:02:44	2012-09-15 18:02:44	VR2W-112612	A69-1601-6503	1
2012-09-15 08:11:16	2012-09-15 18:11:16	VR2W-112612	A69-1601-6503	1
2012-09-15 08:16:08	2012-09-15 18:16:08	VR2W-112612	A69-1601-6503	1
2012-09-15 08:25:46	2012-09-15 18:25:46	VR2W-112612	A69-1601-6503	1
2012-09-15 20:00:24	2012-09-16 06:00:24	VR2W-112612	A69-1601-6503	0
2012-09-15 20:42:32	2012-09-16 06:42:32	VR2W-112612	A69-1601-6503	1
2012-09-15 20:55:56	2012-09-16 06:55:56	VR2W-112612	A69-1601-6503	1
2012-09-15 21:26:44	2012-09-16 07:26:44	VR2W-112612	A69-1601-6503	1
2012-09-15 21:56:21	2012-09-16 07:56:21	VR2W-112612	A69-1601-6503	1
2012-09-15 22:18:25	2012-09-16 08:18:25	VR2W-112612	A69-1601-6503	1
2012-09-15 22:22:54	2012-09-16 08:22:54	VR2W-112612	A69-1601-6503	1
2012-09-15 22:44:20	2012-09-16 08:44:20	VR2W-112612	A69-1601-6503	1
2012-09-15 22:49:12	2012-09-16 08:49:12	VR2W-112613	A69-1601-6503	1
2012-09-15 23:33:17	2012-09-16 09:33:17	VR2W-112612	A69-1601-6503	1
2012-09-15 23:50:49	2012-09-16 09:50:49	VR2W-112612	A69-1601-6503	1
2012-09-15 23:55:13	2012-09-16 09:55:13	VR2W-112612	A69-1601-6503	1
2012-09-16 00:11:29	2012-09-16 10:11:29	VR2W-112612	A69-1601-6503	1
2012-09-16 00:20:03	2012-09-16 10:20:03	VR2W-112612	A69-1601-6503	1
2012-09-16 00:40:04	2012-09-16 10:40:04	VR2W-112612	A69-1601-6503	1
2012-09-16 00:43:20	2012-09-16 10:43:20	VR2W-112612	A69-1601-6503	1
2012-09-16 01:08:35	2012-09-16 11:08:35	VR2W-112612	A69-1601-6503	1
2012-09-16 01:12:51	2012-09-16 11:12:51	VR2W-112612	A69-1601-6503	1
2012-09-16 01:16:30	2012-09-16 11:16:30	VR2W-112612	A69-1601-6503	1
2012-09-16 01:27:02	2012-09-16 11:27:02	VR2W-112612	A69-1601-6503	1
2012-09-16 01:33:36	2012-09-16 11:33:36	VR2W-112612	A69-1601-6503	1
2012-09-16 01:36:58	2012-09-16 11:36:58	VR2W-112612	A69-1601-6503	1
2012-09-16 01:44:14	2012-09-16 11:44:14	VR2W-112612	A69-1601-6503	1
2012-09-16 01:48:34	2012-09-16 11:48:34	VR2W-112612	A69-1601-6503	1
2012-09-16 02:04:30	2012-09-16 12:04:30	VR2W-112612	A69-1601-6503	1
2012-09-16 02:11:37	2012-09-16 12:11:37	VR2W-112612	A69-1601-6503	1
2012-09-16 02:19:07	2012-09-16 12:19:07	VR2W-112612	A69-1601-6503	1
2012-09-16 02:26:25	2012-09-16 12:26:25	VR2W-112612	A69-1601-6503	1
2012-09-16 02:27:51	2012-09-16 12:27:51	VR2W-112613	A69-1601-6503	1
2012-09-16 02:30:47	2012-09-16 12:30:47	VR2W-112612	A69-1601-6503	1
2012-09-16 02:39:05	2012-09-16 12:39:05	VR2W-112612	A69-1601-6503	1
2012-09-16 02:43:07	2012-09-16 12:43:07	VR2W-112612	A69-1601-6503	1
2012-09-16 02:52:43	2012-09-16 12:52:43	VR2W-112612	A69-1601-6503	1
2012-09-16 03:01:46	2012-09-16 13:01:46	VR2W-112612	A69-1601-6503	1
2012-09-16 03:10:18	2012-09-16 13:10:18	VR2W-112612	A69-1601-6503	1
2012-09-16 03:22:40	2012-09-16 13:22:40	VR2W-112612	A69-1601-6503	1
2012-09-16 03:26:20	2012-09-16 13:26:20	VR2W-112612	A69-1601-6503	1
2012-09-16 03:30:28	2012-09-16 13:30:28	VR2W-112612	A69-1601-6503	1
2012-09-16 03:33:50	2012-09-16 13:33:50	VR2W-112612	A69-1601-6503	1
2012-09-16 03:37:19	2012-09-16 13:37:19	VR2W-112612	A69-1601-6503	1
2012-09-16 03:49:01	2012-09-16 13:49:01	VR2W-112612	A69-1601-6503	1
2012-09-16 03:56:25	2012-09-16 13:56:25	VR2W-112612	A69-1601-6503	1
2012-09-16 03:59:49	2012-09-16 13:59:49	VR2W-112612	A69-1601-6503	1
2012-09-16 04:03:24	2012-09-16 14:03:24	VR2W-112612	A69-1601-6503	1
2012-09-16 04:07:18	2012-09-16 14:07:18	VR2W-112612	A69-1601-6503	1
2012-09-16 04:11:32	2012-09-16 14:11:32	VR2W-112611	A69-1601-6503	1
2012-09-16 04:11:54	2012-09-16 14:11:54	VR2W-112612	A69-1601-6503	1
2012-09-16 05:40:54	2012-09-16 15:40:54	VR2W-112612	A69-1601-6503	1
2012-09-16 05:44:56	2012-09-16 15:44:56	VR2W-112612	A69-1601-6503	1
2012-09-16 05:49:45	2012-09-16 15:49:45	VR2W-112612	A69-1601-6503	1
2012-09-16 06:03:29	2012-09-16 16:03:29	VR2W-112612	A69-1601-6503	1
2012-09-16 06:11:43	2012-09-16 16:11:43	VR2W-112612	A69-1601-6503	1
2012-09-16 06:15:40	2012-09-16 16:15:40	VR2W-112612	A69-1601-6503	1
2012-09-16 06:20:28	2012-09-16 16:20:28	VR2W-112613	A69-1601-6503	1
2012-09-16 06:38:10	2012-09-16 16:38:10	VR2W-112612	A69-1601-6503	1
2012-09-16 07:27:49	2012-09-16 17:27:49	VR2W-112612	A69-1601-6503	1
2012-09-16 07:36:33	2012-09-16 17:36:33	VR2W-112613	A69-1601-6503	1
2012-09-16 07:43:25	2012-09-16 17:43:25	VR2W-112612	A69-1601-6503	1
2012-09-16 20:01:34	2012-09-17 06:01:34	VR2W-112612	A69-1601-6503	0
2012-09-16 20:46:36	2012-09-17 06:46:36	VR2W-112612	A69-1601-6503	1
2012-09-16 20:50:27	2012-09-17 06:50:27	VR2W-112612	A69-1601-6503	1
2012-09-16 20:54:57	2012-09-17 06:54:57	VR2W-112612	A69-1601-6503	1
2012-09-16 21:12:21	2012-09-17 07:12:21	VR2W-112612	A69-1601-6503	1
2012-09-16 21:20:08	2012-09-17 07:20:08	VR2W-112612	A69-1601-6503	1
2012-09-16 21:34:38	2012-09-17 07:34:38	VR2W-112612	A69-1601-6503	1
2012-09-16 21:51:45	2012-09-17 07:51:45	VR2W-112612	A69-1601-6503	1
2012-09-16 22:08:29	2012-09-17 08:08:29	VR2W-112612	A69-1601-6503	1
2012-09-16 22:21:59	2012-09-17 08:21:59	VR2W-112613	A69-1601-6503	1
2012-09-16 22:33:20	2012-09-17 08:33:20	VR2W-112612	A69-1601-6503	1
2012-09-16 23:18:16	2012-09-17 09:18:16	VR2W-112612	A69-1601-6503	1
2012-09-16 23:29:56	2012-09-17 09:29:56	VR2W-112614	A69-1601-6503	1
2012-09-16 23:45:27	2012-09-17 09:45:27	VR2W-112612	A69-1601-6503	1
2012-09-17 00:04:51	2012-09-17 10:04:51	VR2W-112612	A69-1601-6503	1
2012-09-17 00:09:05	2012-09-17 10:09:05	VR2W-112612	A69-1601-6503	1
2012-09-17 00:12:40	2012-09-17 10:12:40	VR2W-112612	A69-1601-6503	1
2012-09-17 00:38:15	2012-09-17 10:38:15	VR2W-112612	A69-1601-6503	1
2012-09-17 00:58:13	2012-09-17 10:58:13	VR2W-112612	A69-1601-6503	1
2012-09-17 01:02:14	2012-09-17 11:02:14	VR2W-112612	A69-1601-6503	1
2012-09-17 01:11:45	2012-09-17 11:11:45	VR2W-112612	A69-1601-6503	1
2012-09-17 01:16:17	2012-09-17 11:16:17	VR2W-112612	A69-1601-6503	1
2012-09-17 01:27:35	2012-09-17 11:27:35	VR2W-112612	A69-1601-6503	1
2012-09-17 01:35:04	2012-09-17 11:35:04	VR2W-112612	A69-1601-6503	1
2012-09-17 02:02:30	2012-09-17 12:02:30	VR2W-112612	A69-1601-6503	1
2012-09-17 02:05:51	2012-09-17 12:05:51	VR2W-112612	A69-1601-6503	1
2012-09-17 02:09:19	2012-09-17 12:09:19	VR2W-112612	A69-1601-6503	1
2012-09-17 02:17:14	2012-09-17 12:17:14	VR2W-112612	A69-1601-6503	1
2012-09-17 02:28:54	2012-09-17 12:28:54	VR2W-112612	A69-1601-6503	1
2012-09-17 02:28:55	2012-09-17 12:28:55	VR2W-112611	A69-1601-6503	1
2012-09-17 02:32:45	2012-09-17 12:32:45	VR2W-112612	A69-1601-6503	1
2012-09-17 02:45:22	2012-09-17 12:45:22	VR2W-112611	A69-1601-6503	1
2012-09-17 02:50:43	2012-09-17 12:50:43	VR2W-112612	A69-1601-6503	1
2012-09-17 02:55:14	2012-09-17 12:55:14	VR2W-112612	A69-1601-6503	1
2012-09-17 02:59:22	2012-09-17 12:59:22	VR2W-112612	A69-1601-6503	1
2012-09-17 03:10:12	2012-09-17 13:10:12	VR2W-112612	A69-1601-6503	1
2012-09-17 03:26:02	2012-09-17 13:26:02	VR2W-112612	A69-1601-6503	1
2012-09-17 03:30:11	2012-09-17 13:30:11	VR2W-112612	A69-1601-6503	1
2012-09-17 03:33:34	2012-09-17 13:33:34	VR2W-112612	A69-1601-6503	1
2012-09-17 03:37:06	2012-09-17 13:37:06	VR2W-112612	A69-1601-6503	1
2012-09-17 03:40:58	2012-09-17 13:40:58	VR2W-112612	A69-1601-6503	1
2012-09-17 03:45:28	2012-09-17 13:45:28	VR2W-112612	A69-1601-6503	1
2012-09-17 03:49:34	2012-09-17 13:49:34	VR2W-112612	A69-1601-6503	1
2012-09-17 03:52:52	2012-09-17 13:52:52	VR2W-112612	A69-1601-6503	1
2012-09-17 03:56:16	2012-09-17 13:56:16	VR2W-112612	A69-1601-6503	1
2012-09-17 04:08:15	2012-09-17 14:08:15	VR2W-112612	A69-1601-6503	1
2012-09-17 04:12:28	2012-09-17 14:12:28	VR2W-112612	A69-1601-6503	1
2012-09-17 04:15:59	2012-09-17 14:15:59	VR2W-112612	A69-1601-6503	1
2012-09-17 04:19:48	2012-09-17 14:19:48	VR2W-112612	A69-1601-6503	1
2012-09-17 04:28:09	2012-09-17 14:28:09	VR2W-112612	A69-1601-6503	1
2012-09-17 04:32:47	2012-09-17 14:32:47	VR2W-112612	A69-1601-6503	1
2012-09-17 04:41:01	2012-09-17 14:41:01	VR2W-112612	A69-1601-6503	1
2012-09-17 04:49:36	2012-09-17 14:49:36	VR2W-112612	A69-1601-6503	1
2012-09-17 04:59:40	2012-09-17 14:59:40	VR2W-112612	A69-1601-6503	1
2012-09-17 05:03:21	2012-09-17 15:03:21	VR2W-112612	A69-1601-6503	1
2012-09-17 05:07:29	2012-09-17 15:07:29	VR2W-112612	A69-1601-6503	1
2012-09-17 05:10:52	2012-09-17 15:10:52	VR2W-112612	A69-1601-6503	1
2012-09-17 05:14:24	2012-09-17 15:14:24	VR2W-112612	A69-1601-6503	1
2012-09-17 05:22:43	2012-09-17 15:22:43	VR2W-112612	A69-1601-6503	1
2012-09-17 05:36:26	2012-09-17 15:36:26	VR2W-112612	A69-1601-6503	1
2012-09-17 05:41:11	2012-09-17 15:41:11	VR2W-112612	A69-1601-6503	1
2012-09-17 05:45:49	2012-09-17 15:45:49	VR2W-112612	A69-1601-6503	1
2012-09-17 05:58:24	2012-09-17 15:58:24	VR2W-112612	A69-1601-6503	1
2012-09-17 06:07:01	2012-09-17 16:07:01	VR2W-112612	A69-1601-6503	1
2012-09-17 06:11:27	2012-09-17 16:11:27	VR2W-112612	A69-1601-6503	1
2012-09-17 06:32:42	2012-09-17 16:32:42	VR2W-112612	A69-1601-6503	1
2012-09-17 06:40:04	2012-09-17 16:40:04	VR2W-112612	A69-1601-6503	1
2012-09-17 06:46:53	2012-09-17 16:46:53	VR2W-112612	A69-1601-6503	1
2012-09-17 06:50:35	2012-09-17 16:50:35	VR2W-112612	A69-1601-6503	1
2012-09-17 06:58:13	2012-09-17 16:58:13	VR2W-112612	A69-1601-6503	1
2012-09-17 07:01:54	2012-09-17 17:01:54	VR2W-112612	A69-1601-6503	1
2012-09-17 07:39:32	2012-09-17 17:39:32	VR2W-112612	A69-1601-6503	1
2012-09-17 08:04:30	2012-09-17 18:04:30	VR2W-112612	A69-1601-6503	1
2012-09-17 08:15:07	2012-09-17 18:15:07	VR2W-112612	A69-1601-6503	1
2012-09-17 08:19:26	2012-09-17 18:19:26	VR2W-112612	A69-1601-6503	1
2012-09-17 08:23:09	2012-09-17 18:23:09	VR2W-112612	A69-1601-6503	1
2012-09-17 19:52:41	2012-09-18 05:52:41	VR2W-112612	A69-1601-6503	0
2012-09-17 20:03:34	2012-09-18 06:03:34	VR2W-112612	A69-1601-6503	0
2012-09-17 20:08:11	2012-09-18 06:08:11	VR2W-112612	A69-1601-6503	0
2012-09-17 20:24:24	2012-09-18 06:24:24	VR2W-112612	A69-1601-6503	0
2012-09-17 20:49:08	2012-09-18 06:49:08	VR2W-112612	A69-1601-6503	1
2012-09-17 21:08:56	2012-09-18 07:08:56	VR2W-112612	A69-1601-6503	1
2012-09-17 21:19:42	2012-09-18 07:19:42	VR2W-112612	A69-1601-6503	1
2012-09-17 22:18:55	2012-09-18 08:18:55	VR2W-112612	A69-1601-6503	1
2012-09-17 22:43:36	2012-09-18 08:43:36	VR2W-112613	A69-1601-6503	1
2012-09-17 23:02:25	2012-09-18 09:02:25	VR2W-112612	A69-1601-6503	1
2012-09-17 23:32:37	2012-09-18 09:32:37	VR2W-112612	A69-1601-6503	1
2012-09-17 23:43:14	2012-09-18 09:43:14	VR2W-112612	A69-1601-6503	1
2012-09-18 00:09:53	2012-09-18 10:09:53	VR2W-112612	A69-1601-6503	1
2012-09-18 00:23:51	2012-09-18 10:23:51	VR2W-112612	A69-1601-6503	1
2012-09-18 00:27:21	2012-09-18 10:27:21	VR2W-112612	A69-1601-6503	1
2012-09-18 00:31:05	2012-09-18 10:31:05	VR2W-112612	A69-1601-6503	1
2012-09-18 00:35:19	2012-09-18 10:35:19	VR2W-112612	A69-1601-6503	1
2012-09-18 01:11:34	2012-09-18 11:11:34	VR2W-112612	A69-1601-6503	1
2012-09-18 01:15:43	2012-09-18 11:15:43	VR2W-112612	A69-1601-6503	1
2012-09-18 01:31:19	2012-09-18 11:31:19	VR2W-112612	A69-1601-6503	1
2012-09-18 01:56:16	2012-09-18 11:56:16	VR2W-112612	A69-1601-6503	1
2012-09-18 02:19:55	2012-09-18 12:19:55	VR2W-112612	A69-1601-6503	1
2012-09-18 02:28:02	2012-09-18 12:28:02	VR2W-112612	A69-1601-6503	1
2012-09-18 02:36:07	2012-09-18 12:36:07	VR2W-112612	A69-1601-6503	1
2012-09-18 02:40:23	2012-09-18 12:40:23	VR2W-112612	A69-1601-6503	1
2012-09-18 02:44:01	2012-09-18 12:44:01	VR2W-112612	A69-1601-6503	1
2012-09-18 02:51:19	2012-09-18 12:51:19	VR2W-112612	A69-1601-6503	1
2012-09-18 03:01:10	2012-09-18 13:01:10	VR2W-112612	A69-1601-6503	1
2012-09-18 03:04:35	2012-09-18 13:04:35	VR2W-112612	A69-1601-6503	1
2012-09-18 03:08:11	2012-09-18 13:08:11	VR2W-112612	A69-1601-6503	1
2012-09-18 03:29:10	2012-09-18 13:29:10	VR2W-112612	A69-1601-6503	1
2012-09-18 03:37:26	2012-09-18 13:37:26	VR2W-112612	A69-1601-6503	1
2012-09-18 03:41:26	2012-09-18 13:41:26	VR2W-112612	A69-1601-6503	1
2012-09-18 03:46:12	2012-09-18 13:46:12	VR2W-112612	A69-1601-6503	1
2012-09-18 03:49:39	2012-09-18 13:49:39	VR2W-112611	A69-1601-6503	1
2012-09-18 03:50:52	2012-09-18 13:50:52	VR2W-112612	A69-1601-6503	1
2012-09-18 03:55:17	2012-09-18 13:55:17	VR2W-112612	A69-1601-6503	1
2012-09-18 03:59:13	2012-09-18 13:59:13	VR2W-112612	A69-1601-6503	1
2012-09-18 04:03:53	2012-09-18 14:03:53	VR2W-112612	A69-1601-6503	1
2012-09-18 04:17:07	2012-09-18 14:17:07	VR2W-112612	A69-1601-6503	1
2012-09-18 04:21:47	2012-09-18 14:21:47	VR2W-112612	A69-1601-6503	1
2012-09-18 04:30:14	2012-09-18 14:30:14	VR2W-112612	A69-1601-6503	1
2012-09-18 04:39:37	2012-09-18 14:39:37	VR2W-112612	A69-1601-6503	1
2012-09-18 04:47:51	2012-09-18 14:47:51	VR2W-112612	A69-1601-6503	1
2012-09-18 04:56:24	2012-09-18 14:56:24	VR2W-112612	A69-1601-6503	1
2012-09-18 04:59:38	2012-09-18 14:59:38	VR2W-112612	A69-1601-6503	1
2012-09-18 05:02:52	2012-09-18 15:02:52	VR2W-112612	A69-1601-6503	1
2012-09-18 05:06:08	2012-09-18 15:06:08	VR2W-112612	A69-1601-6503	1
2012-09-18 05:09:25	2012-09-18 15:09:25	VR2W-112612	A69-1601-6503	1
2012-09-18 05:12:45	2012-09-18 15:12:45	VR2W-112612	A69-1601-6503	1
2012-09-18 05:21:33	2012-09-18 15:21:33	VR2W-112613	A69-1601-6503	1
2012-09-18 05:24:59	2012-09-18 15:24:59	VR2W-112613	A69-1601-6503	1
2012-09-18 05:30:28	2012-09-18 15:30:28	VR2W-112612	A69-1601-6503	1
2012-09-18 05:33:50	2012-09-18 15:33:50	VR2W-112612	A69-1601-6503	1
2012-09-18 05:37:20	2012-09-18 15:37:20	VR2W-112612	A69-1601-6503	1
2012-09-18 05:38:41	2012-09-18 15:38:41	VR2W-112611	A69-1601-6503	1
2012-09-18 05:39:17	2012-09-18 15:39:17	VR2W-112613	A69-1601-6503	1
2012-09-18 05:41:07	2012-09-18 15:41:07	VR2W-112612	A69-1601-6503	1
2012-09-18 05:45:28	2012-09-18 15:45:28	VR2W-112612	A69-1601-6503	1
2012-09-18 05:49:15	2012-09-18 15:49:15	VR2W-112612	A69-1601-6503	1
2012-09-18 05:53:37	2012-09-18 15:53:37	VR2W-112612	A69-1601-6503	1
2012-09-18 05:57:28	2012-09-18 15:57:28	VR2W-112612	A69-1601-6503	1
2012-09-18 05:58:04	2012-09-18 15:58:04	VR2W-112613	A69-1601-6503	1
2012-09-18 06:02:26	2012-09-18 16:02:26	VR2W-112613	A69-1601-6503	1
2012-09-18 06:05:57	2012-09-18 16:05:57	VR2W-112612	A69-1601-6503	1
2012-09-18 06:06:16	2012-09-18 16:06:16	VR2W-112613	A69-1601-6503	1
2012-09-18 06:10:47	2012-09-18 16:10:47	VR2W-112612	A69-1601-6503	1
2012-09-18 06:14:10	2012-09-18 16:14:10	VR2W-112611	A69-1601-6503	1
2012-09-18 06:14:46	2012-09-18 16:14:46	VR2W-112613	A69-1601-6503	1
2012-09-18 06:15:33	2012-09-18 16:15:33	VR2W-112612	A69-1601-6503	1
2012-09-18 06:20:11	2012-09-18 16:20:11	VR2W-112612	A69-1601-6503	1
2012-09-18 06:24:35	2012-09-18 16:24:35	VR2W-112612	A69-1601-6503	1
2012-09-18 06:28:27	2012-09-18 16:28:27	VR2W-112612	A69-1601-6503	1
2012-09-18 06:33:00	2012-09-18 16:33:00	VR2W-112612	A69-1601-6503	1
2012-09-18 06:37:11	2012-09-18 16:37:11	VR2W-112612	A69-1601-6503	1
2012-09-18 06:37:16	2012-09-18 16:37:16	VR2W-112613	A69-1601-6503	1
2012-09-18 06:41:48	2012-09-18 16:41:48	VR2W-112613	A69-1601-6503	1
2012-09-18 06:44:23	2012-09-18 16:44:23	VR2W-112612	A69-1601-6503	1
2012-09-18 06:45:59	2012-09-18 16:45:59	VR2W-112613	A69-1601-6503	1
2012-09-18 06:48:36	2012-09-18 16:48:36	VR2W-112612	A69-1601-6503	1
2012-09-18 06:52:09	2012-09-18 16:52:09	VR2W-112612	A69-1601-6503	1
2012-09-18 06:56:01	2012-09-18 16:56:01	VR2W-112612	A69-1601-6503	1
2012-09-18 07:00:32	2012-09-18 17:00:32	VR2W-112612	A69-1601-6503	1
2012-09-18 07:08:05	2012-09-18 17:08:05	VR2W-112612	A69-1601-6503	1
2012-09-18 07:15:37	2012-09-18 17:15:37	VR2W-112612	A69-1601-6503	1
2012-09-18 07:28:41	2012-09-18 17:28:41	VR2W-112612	A69-1601-6503	1
2012-09-18 07:37:57	2012-09-18 17:37:57	VR2W-112612	A69-1601-6503	1
2012-09-18 07:42:08	2012-09-18 17:42:08	VR2W-112612	A69-1601-6503	1
2012-09-18 07:49:24	2012-09-18 17:49:24	VR2W-112612	A69-1601-6503	1
2012-09-18 08:09:00	2012-09-18 18:09:00	VR2W-112612	A69-1601-6503	1
2012-09-18 08:13:26	2012-09-18 18:13:26	VR2W-112612	A69-1601-6503	1
2012-09-18 08:17:27	2012-09-18 18:17:27	VR2W-112612	A69-1601-6503	1
2012-09-18 19:56:40	2012-09-19 05:56:40	VR2W-112612	A69-1601-6503	0
2012-09-18 20:01:14	2012-09-19 06:01:14	VR2W-112612	A69-1601-6503	0
2012-09-18 20:21:44	2012-09-19 06:21:44	VR2W-112612	A69-1601-6503	0
2012-09-18 20:29:21	2012-09-19 06:29:21	VR2W-112612	A69-1601-6503	0
2012-09-18 20:34:07	2012-09-19 06:34:07	VR2W-112612	A69-1601-6503	1
2012-09-18 20:42:57	2012-09-19 06:42:57	VR2W-112613	A69-1601-6503	1
2012-09-18 20:47:01	2012-09-19 06:47:01	VR2W-112611	A69-1601-6503	1
2012-09-18 20:51:49	2012-09-19 06:51:49	VR2W-112612	A69-1601-6503	1
2012-09-18 20:56:17	2012-09-19 06:56:17	VR2W-112612	A69-1601-6503	1
2012-09-18 21:05:08	2012-09-19 07:05:08	VR2W-112612	A69-1601-6503	1
2012-09-18 21:14:32	2012-09-19 07:14:32	VR2W-112612	A69-1601-6503	1
2012-09-18 21:31:31	2012-09-19 07:31:31	VR2W-112612	A69-1601-6503	1
2012-09-18 21:34:59	2012-09-19 07:34:59	VR2W-112612	A69-1601-6503	1
2012-09-18 21:49:56	2012-09-19 07:49:56	VR2W-112612	A69-1601-6503	1
2012-09-18 21:54:01	2012-09-19 07:54:01	VR2W-112612	A69-1601-6503	1
2012-09-18 22:00:34	2012-09-19 08:00:34	VR2W-112612	A69-1601-6503	1
2012-09-18 22:03:56	2012-09-19 08:03:56	VR2W-112612	A69-1601-6503	1
2012-09-18 22:11:13	2012-09-19 08:11:13	VR2W-112612	A69-1601-6503	1
2012-09-18 22:15:32	2012-09-19 08:15:32	VR2W-112612	A69-1601-6503	1
2012-09-18 22:23:35	2012-09-19 08:23:35	VR2W-112612	A69-1601-6503	1
2012-09-18 22:34:51	2012-09-19 08:34:51	VR2W-112612	A69-1601-6503	1
2012-09-18 23:31:14	2012-09-19 09:31:14	VR2W-112612	A69-1601-6503	1
2012-09-18 23:40:53	2012-09-19 09:40:53	VR2W-112612	A69-1601-6503	1
2012-09-18 23:57:54	2012-09-19 09:57:54	VR2W-112612	A69-1601-6503	1
2012-09-19 00:24:23	2012-09-19 10:24:23	VR2W-112612	A69-1601-6503	1
2012-09-19 01:00:18	2012-09-19 11:00:18	VR2W-112612	A69-1601-6503	1
2012-09-19 01:29:44	2012-09-19 11:29:44	VR2W-112612	A69-1601-6503	1
2012-09-19 01:34:28	2012-09-19 11:34:28	VR2W-112612	A69-1601-6503	1
2012-09-19 01:39:03	2012-09-19 11:39:03	VR2W-112612	A69-1601-6503	1
2012-09-19 01:46:57	2012-09-19 11:46:57	VR2W-112612	A69-1601-6503	1
2012-09-19 02:38:48	2012-09-19 12:38:48	VR2W-112612	A69-1601-6503	1
2012-09-19 02:47:08	2012-09-19 12:47:08	VR2W-112612	A69-1601-6503	1
2012-09-19 03:57:36	2012-09-19 13:57:36	VR2W-112612	A69-1601-6503	1
2012-09-19 04:11:10	2012-09-19 14:11:10	VR2W-112612	A69-1601-6503	1
2012-09-19 04:14:48	2012-09-19 14:14:48	VR2W-112612	A69-1601-6503	1
2012-09-19 04:56:15	2012-09-19 14:56:15	VR2W-112613	A69-1601-6503	1
2012-09-19 04:57:57	2012-09-19 14:57:57	VR2W-112612	A69-1601-6503	1
2012-09-19 05:07:53	2012-09-19 15:07:53	VR2W-112612	A69-1601-6503	1
2012-09-19 05:16:08	2012-09-19 15:16:08	VR2W-112611	A69-1601-6503	1
2012-09-19 05:16:44	2012-09-19 15:16:44	VR2W-112613	A69-1601-6503	1
2012-09-19 05:51:27	2012-09-19 15:51:27	VR2W-112612	A69-1601-6503	1
2012-09-19 07:02:10	2012-09-19 17:02:10	VR2W-112612	A69-1601-6503	1
2012-09-19 07:53:46	2012-09-19 17:53:46	VR2W-112612	A69-1601-6503	1
2012-09-19 08:16:11	2012-09-19 18:16:11	VR2W-112612	A69-1601-6503	1
2012-09-19 08:22:43	2012-09-19 18:22:43	VR2W-112612	A69-1601-6503	1
2012-09-19 19:52:37	2012-09-20 05:52:37	VR2W-112612	A69-1601-6503	0
2012-09-19 19:55:51	2012-09-20 05:55:51	VR2W-112612	A69-1601-6503	0
2012-09-19 20:02:23	2012-09-20 06:02:23	VR2W-112612	A69-1601-6503	0
2012-09-19 20:05:42	2012-09-20 06:05:42	VR2W-112612	A69-1601-6503	0
2012-09-19 20:26:09	2012-09-20 06:26:09	VR2W-112612	A69-1601-6503	0
2012-09-19 20:39:11	2012-09-20 06:39:11	VR2W-112612	A69-1601-6503	1
2012-09-19 20:47:38	2012-09-20 06:47:38	VR2W-112612	A69-1601-6503	1
2012-09-19 20:57:03	2012-09-20 06:57:03	VR2W-112612	A69-1601-6503	1
2012-09-19 21:18:36	2012-09-20 07:18:36	VR2W-112612	A69-1601-6503	1
2012-09-19 22:20:19	2012-09-20 08:20:19	VR2W-112612	A69-1601-6503	1
2012-09-19 22:29:47	2012-09-20 08:29:47	VR2W-112612	A69-1601-6503	1
2012-09-19 23:20:33	2012-09-20 09:20:33	VR2W-112612	A69-1601-6503	1
2012-09-20 01:36:49	2012-09-20 11:36:49	VR2W-112612	A69-1601-6503	1
2012-09-20 01:49:00	2012-09-20 11:49:00	VR2W-112612	A69-1601-6503	1
2012-09-20 02:08:23	2012-09-20 12:08:23	VR2W-112612	A69-1601-6503	1
2012-09-20 02:25:45	2012-09-20 12:25:45	VR2W-112612	A69-1601-6503	1
2012-09-20 02:43:44	2012-09-20 12:43:44	VR2W-112612	A69-1601-6503	1
2012-09-20 02:48:37	2012-09-20 12:48:37	VR2W-112612	A69-1601-6503	1
2012-09-20 02:53:28	2012-09-20 12:53:28	VR2W-112612	A69-1601-6503	1
2012-09-20 04:00:10	2012-09-20 14:00:10	VR2W-112612	A69-1601-6503	1
2012-09-20 04:38:32	2012-09-20 14:38:32	VR2W-112612	A69-1601-6503	1
2012-09-20 04:42:54	2012-09-20 14:42:54	VR2W-112612	A69-1601-6503	1
2012-09-20 04:55:10	2012-09-20 14:55:10	VR2W-112612	A69-1601-6503	1
2012-09-20 05:08:52	2012-09-20 15:08:52	VR2W-112612	A69-1601-6503	1
2012-09-20 05:58:09	2012-09-20 15:58:09	VR2W-112612	A69-1601-6503	1
2012-09-20 06:02:24	2012-09-20 16:02:24	VR2W-112613	A69-1601-6503	1
2012-09-20 06:02:31	2012-09-20 16:02:31	VR2W-112612	A69-1601-6503	1
2012-09-20 06:11:24	2012-09-20 16:11:24	VR2W-112613	A69-1601-6503	1
2012-09-20 07:18:56	2012-09-20 17:18:56	VR2W-112612	A69-1601-6503	1
2012-09-20 08:32:44	2012-09-20 18:32:44	VR2W-112612	A69-1601-6503	0
2012-09-20 20:37:11	2012-09-21 06:37:11	VR2W-112612	A69-1601-6503	1
2012-09-20 20:47:45	2012-09-21 06:47:45	VR2W-112612	A69-1601-6503	1
2012-09-20 20:59:24	2012-09-21 06:59:24	VR2W-112612	A69-1601-6503	1
2012-09-20 21:15:17	2012-09-21 07:15:17	VR2W-112612	A69-1601-6503	1
2012-09-20 21:30:56	2012-09-21 07:30:56	VR2W-112612	A69-1601-6503	1
2012-09-20 21:34:32	2012-09-21 07:34:32	VR2W-112612	A69-1601-6503	1
2012-09-20 21:38:30	2012-09-21 07:38:30	VR2W-112612	A69-1601-6503	1
2012-09-20 22:10:11	2012-09-21 08:10:11	VR2W-112612	A69-1601-6503	1
2012-09-20 22:27:40	2012-09-21 08:27:40	VR2W-112613	A69-1601-6503	1
2012-09-20 22:32:04	2012-09-21 08:32:04	VR2W-112613	A69-1601-6503	1
2012-09-20 22:35:58	2012-09-21 08:35:58	VR2W-112613	A69-1601-6503	1
2012-09-20 22:48:25	2012-09-21 08:48:25	VR2W-112612	A69-1601-6503	1
2012-09-20 23:06:54	2012-09-21 09:06:54	VR2W-112612	A69-1601-6503	1
2012-09-20 23:10:38	2012-09-21 09:10:38	VR2W-112612	A69-1601-6503	1
2012-09-20 23:22:29	2012-09-21 09:22:29	VR2W-112612	A69-1601-6503	1
2012-09-20 23:44:23	2012-09-21 09:44:23	VR2W-112612	A69-1601-6503	1
2012-09-20 23:52:44	2012-09-21 09:52:44	VR2W-112612	A69-1601-6503	1
2012-09-21 00:03:30	2012-09-21 10:03:30	VR2W-112612	A69-1601-6503	1
2012-09-21 00:10:48	2012-09-21 10:10:48	VR2W-112612	A69-1601-6503	1
2012-09-21 00:15:09	2012-09-21 10:15:09	VR2W-112612	A69-1601-6503	1
2012-09-21 00:18:57	2012-09-21 10:18:57	VR2W-112612	A69-1601-6503	1
2012-09-21 00:23:20	2012-09-21 10:23:20	VR2W-112612	A69-1601-6503	1
2012-09-21 00:27:13	2012-09-21 10:27:13	VR2W-112612	A69-1601-6503	1
2012-09-21 00:35:56	2012-09-21 10:35:56	VR2W-112612	A69-1601-6503	1
2012-09-21 00:47:25	2012-09-21 10:47:25	VR2W-112612	A69-1601-6503	1
2012-09-21 00:59:46	2012-09-21 10:59:46	VR2W-112612	A69-1601-6503	1
2012-09-21 01:04:22	2012-09-21 11:04:22	VR2W-112612	A69-1601-6503	1
2012-09-21 01:08:41	2012-09-21 11:08:41	VR2W-112612	A69-1601-6503	1
2012-09-21 01:16:44	2012-09-21 11:16:44	VR2W-112612	A69-1601-6503	1
2012-09-21 01:27:54	2012-09-21 11:27:54	VR2W-112612	A69-1601-6503	1
2012-09-21 01:31:23	2012-09-21 11:31:23	VR2W-112612	A69-1601-6503	1
2012-09-21 01:35:08	2012-09-21 11:35:08	VR2W-112612	A69-1601-6503	1
2012-09-21 01:39:26	2012-09-21 11:39:26	VR2W-112612	A69-1601-6503	1
2012-09-21 02:25:20	2012-09-21 12:25:20	VR2W-112612	A69-1601-6503	1
2012-09-21 02:29:32	2012-09-21 12:29:32	VR2W-112612	A69-1601-6503	1
2012-09-21 02:36:52	2012-09-21 12:36:52	VR2W-112612	A69-1601-6503	1
2012-09-21 02:45:09	2012-09-21 12:45:09	VR2W-112612	A69-1601-6503	1
2012-09-21 02:49:44	2012-09-21 12:49:44	VR2W-112612	A69-1601-6503	1
2012-09-21 02:53:58	2012-09-21 12:53:58	VR2W-112612	A69-1601-6503	1
2012-09-21 03:02:53	2012-09-21 13:02:53	VR2W-112613	A69-1601-6503	1
2012-09-21 03:06:15	2012-09-21 13:06:15	VR2W-112612	A69-1601-6503	1
2012-09-21 03:10:47	2012-09-21 13:10:47	VR2W-112612	A69-1601-6503	1
2012-09-21 03:14:57	2012-09-21 13:14:57	VR2W-112612	A69-1601-6503	1
2012-09-21 03:36:53	2012-09-21 13:36:53	VR2W-112612	A69-1601-6503	1
2012-09-21 03:45:05	2012-09-21 13:45:05	VR2W-112612	A69-1601-6503	1
2012-09-21 03:49:31	2012-09-21 13:49:31	VR2W-112612	A69-1601-6503	1
2012-09-21 03:58:19	2012-09-21 13:58:19	VR2W-112612	A69-1601-6503	1
2012-09-21 04:07:26	2012-09-21 14:07:26	VR2W-112612	A69-1601-6503	1
2012-09-21 04:20:59	2012-09-21 14:20:59	VR2W-112612	A69-1601-6503	1
2012-09-21 04:46:54	2012-09-21 14:46:54	VR2W-112612	A69-1601-6503	1
2012-09-21 05:27:58	2012-09-21 15:27:58	VR2W-112612	A69-1601-6503	1
2012-09-21 05:32:51	2012-09-21 15:32:51	VR2W-112612	A69-1601-6503	1
2012-09-21 05:41:10	2012-09-21 15:41:10	VR2W-112611	A69-1601-6503	1
2012-09-21 05:51:57	2012-09-21 15:51:57	VR2W-112612	A69-1601-6503	1
2012-09-21 06:09:16	2012-09-21 16:09:16	VR2W-112612	A69-1601-6503	1
2012-09-21 06:17:32	2012-09-21 16:17:32	VR2W-112612	A69-1601-6503	1
2012-09-21 06:34:44	2012-09-21 16:34:44	VR2W-112612	A69-1601-6503	1
2012-09-21 06:41:18	2012-09-21 16:41:18	VR2W-112612	A69-1601-6503	1
2012-09-21 06:52:00	2012-09-21 16:52:00	VR2W-112612	A69-1601-6503	1
2012-09-21 07:00:55	2012-09-21 17:00:55	VR2W-112613	A69-1601-6503	1
2012-09-21 07:51:49	2012-09-21 17:51:49	VR2W-112612	A69-1601-6503	1
2012-09-21 08:02:59	2012-09-21 18:02:59	VR2W-112612	A69-1601-6503	1
2012-09-21 08:11:39	2012-09-21 18:11:39	VR2W-112612	A69-1601-6503	1
2012-09-21 20:18:25	2012-09-22 06:18:25	VR2W-112612	A69-1601-6503	0
2012-09-21 20:35:05	2012-09-22 06:35:05	VR2W-112612	A69-1601-6503	1
2012-09-21 20:43:18	2012-09-22 06:43:18	VR2W-112612	A69-1601-6503	1
2012-09-21 20:47:45	2012-09-22 06:47:45	VR2W-112612	A69-1601-6503	1
2012-09-21 21:06:02	2012-09-22 07:06:02	VR2W-112612	A69-1601-6503	1
2012-09-21 21:43:56	2012-09-22 07:43:56	VR2W-112612	A69-1601-6503	1
2012-09-21 22:06:47	2012-09-22 08:06:47	VR2W-112612	A69-1601-6503	1
2012-09-21 22:18:35	2012-09-22 08:18:35	VR2W-112612	A69-1601-6503	1
2012-09-21 22:27:21	2012-09-22 08:27:21	VR2W-112612	A69-1601-6503	1
2012-09-21 22:32:00	2012-09-22 08:32:00	VR2W-112612	A69-1601-6503	1
2012-09-21 22:36:23	2012-09-22 08:36:23	VR2W-112612	A69-1601-6503	1
2012-09-21 23:00:38	2012-09-22 09:00:38	VR2W-112612	A69-1601-6503	1
2012-09-21 23:25:16	2012-09-22 09:25:16	VR2W-112611	A69-1601-6503	1
2012-09-21 23:29:17	2012-09-22 09:29:17	VR2W-112612	A69-1601-6503	1
2012-09-21 23:29:43	2012-09-22 09:29:43	VR2W-112613	A69-1601-6503	1
2012-09-21 23:43:56	2012-09-22 09:43:56	VR2W-112612	A69-1601-6503	1
2012-09-21 23:48:47	2012-09-22 09:48:47	VR2W-112612	A69-1601-6503	1
2012-09-21 23:58:22	2012-09-22 09:58:22	VR2W-112612	A69-1601-6503	1
2012-09-22 00:24:21	2012-09-22 10:24:21	VR2W-112612	A69-1601-6503	1
2012-09-22 01:08:07	2012-09-22 11:08:07	VR2W-112612	A69-1601-6503	1
2012-09-22 01:20:25	2012-09-22 11:20:25	VR2W-112612	A69-1601-6503	1
2012-09-22 01:24:15	2012-09-22 11:24:15	VR2W-112612	A69-1601-6503	1
2012-09-22 01:32:40	2012-09-22 11:32:40	VR2W-112612	A69-1601-6503	1
2012-09-22 01:37:25	2012-09-22 11:37:25	VR2W-112612	A69-1601-6503	1
2012-09-22 01:41:59	2012-09-22 11:41:59	VR2W-112612	A69-1601-6503	1
2012-09-22 01:49:56	2012-09-22 11:49:56	VR2W-112612	A69-1601-6503	1
2012-09-22 01:50:56	2012-09-22 11:50:56	VR2W-112613	A69-1601-6503	1
2012-09-22 01:54:01	2012-09-22 11:54:01	VR2W-112612	A69-1601-6503	1
2012-09-22 01:55:13	2012-09-22 11:55:13	VR2W-112613	A69-1601-6503	1
2012-09-22 01:57:18	2012-09-22 11:57:18	VR2W-112612	A69-1601-6503	1
2012-09-22 02:00:38	2012-09-22 12:00:38	VR2W-112612	A69-1601-6503	1
2012-09-22 02:04:05	2012-09-22 12:04:05	VR2W-112612	A69-1601-6503	1
2012-09-22 02:07:46	2012-09-22 12:07:46	VR2W-112612	A69-1601-6503	1
2012-09-22 02:15:12	2012-09-22 12:15:12	VR2W-112612	A69-1601-6503	1
2012-09-22 02:18:39	2012-09-22 12:18:39	VR2W-112612	A69-1601-6503	1
2012-09-22 02:20:13	2012-09-22 12:20:13	VR2W-112611	A69-1601-6503	1
2012-09-22 02:22:19	2012-09-22 12:22:19	VR2W-112612	A69-1601-6503	1
2012-09-22 02:29:45	2012-09-22 12:29:45	VR2W-112612	A69-1601-6503	1
2012-09-22 02:36:46	2012-09-22 12:36:46	VR2W-112612	A69-1601-6503	1
2012-09-22 02:40:44	2012-09-22 12:40:44	VR2W-112612	A69-1601-6503	1
2012-09-22 02:50:00	2012-09-22 12:50:00	VR2W-112612	A69-1601-6503	1
2012-09-22 03:01:35	2012-09-22 13:01:35	VR2W-112612	A69-1601-6503	1
2012-09-22 03:06:03	2012-09-22 13:06:03	VR2W-112612	A69-1601-6503	1
2012-09-22 03:10:04	2012-09-22 13:10:04	VR2W-112612	A69-1601-6503	1
2012-09-22 03:14:53	2012-09-22 13:14:53	VR2W-112612	A69-1601-6503	1
2012-09-22 03:23:50	2012-09-22 13:23:50	VR2W-112613	A69-1601-6503	1
2012-09-22 03:28:30	2012-09-22 13:28:30	VR2W-112612	A69-1601-6503	1
2012-09-22 03:46:45	2012-09-22 13:46:45	VR2W-112612	A69-1601-6503	1
2012-09-22 03:50:52	2012-09-22 13:50:52	VR2W-112612	A69-1601-6503	1
2012-09-22 03:54:13	2012-09-22 13:54:13	VR2W-112612	A69-1601-6503	1
2012-09-22 03:57:42	2012-09-22 13:57:42	VR2W-112612	A69-1601-6503	1
2012-09-22 04:05:42	2012-09-22 14:05:42	VR2W-112612	A69-1601-6503	1
2012-09-22 04:13:20	2012-09-22 14:13:20	VR2W-112612	A69-1601-6503	1
2012-09-22 04:31:31	2012-09-22 14:31:31	VR2W-112612	A69-1601-6503	1
2012-09-22 04:34:57	2012-09-22 14:34:57	VR2W-112612	A69-1601-6503	1
2012-09-22 04:57:04	2012-09-22 14:57:04	VR2W-112612	A69-1601-6503	1
2012-09-22 05:09:53	2012-09-22 15:09:53	VR2W-112612	A69-1601-6503	1
2012-09-22 06:14:13	2012-09-22 16:14:13	VR2W-112612	A69-1601-6503	1
2012-09-22 06:18:03	2012-09-22 16:18:03	VR2W-112612	A69-1601-6503	1
2012-09-22 06:39:44	2012-09-22 16:39:44	VR2W-112612	A69-1601-6503	1
2012-09-22 06:44:35	2012-09-22 16:44:35	VR2W-112613	A69-1601-6503	1
2012-09-22 07:06:53	2012-09-22 17:06:53	VR2W-112612	A69-1601-6503	1
2012-09-22 07:57:02	2012-09-22 17:57:02	VR2W-112612	A69-1601-6503	1
2012-09-22 10:48:13	2012-09-22 20:48:13	VR2W-112612	A69-1601-6503	0
2012-09-22 10:51:41	2012-09-22 20:51:41	VR2W-112612	A69-1601-6503	0
2012-09-22 10:55:23	2012-09-22 20:55:23	VR2W-112612	A69-1601-6503	0
2012-09-22 12:03:53	2012-09-22 22:03:53	VR2W-112612	A69-1601-6503	0
2012-09-22 20:30:39	2012-09-23 06:30:39	VR2W-112612	A69-1601-6503	1
2012-09-22 20:35:09	2012-09-23 06:35:09	VR2W-112612	A69-1601-6503	1
2012-09-22 21:02:40	2012-09-23 07:02:40	VR2W-112612	A69-1601-6503	1
2012-09-22 21:21:16	2012-09-23 07:21:16	VR2W-112612	A69-1601-6503	1
2012-09-22 21:26:01	2012-09-23 07:26:01	VR2W-112612	A69-1601-6503	1
2012-09-22 21:30:39	2012-09-23 07:30:39	VR2W-112612	A69-1601-6503	1
2012-09-22 21:35:00	2012-09-23 07:35:00	VR2W-112612	A69-1601-6503	1
2012-09-22 21:43:13	2012-09-23 07:43:13	VR2W-112612	A69-1601-6503	1
2012-09-22 21:56:05	2012-09-23 07:56:05	VR2W-112612	A69-1601-6503	1
2012-09-22 22:04:08	2012-09-23 08:04:08	VR2W-112612	A69-1601-6503	1
2012-09-22 22:07:50	2012-09-23 08:07:50	VR2W-112612	A69-1601-6503	1
2012-09-22 22:15:29	2012-09-23 08:15:29	VR2W-112612	A69-1601-6503	1
2012-09-22 22:23:21	2012-09-23 08:23:21	VR2W-112612	A69-1601-6503	1
2012-09-22 22:35:10	2012-09-23 08:35:10	VR2W-112611	A69-1601-6503	1
2012-09-22 22:37:52	2012-09-23 08:37:52	VR2W-112612	A69-1601-6503	1
2012-09-22 22:46:51	2012-09-23 08:46:51	VR2W-112613	A69-1601-6503	1
2012-09-22 22:57:42	2012-09-23 08:57:42	VR2W-112612	A69-1601-6503	1
2012-09-22 23:01:27	2012-09-23 09:01:27	VR2W-112612	A69-1601-6503	1
2012-09-22 23:29:35	2012-09-23 09:29:35	VR2W-112613	A69-1601-6503	1
2012-09-22 23:33:44	2012-09-23 09:33:44	VR2W-112612	A69-1601-6503	1
2012-09-22 23:41:09	2012-09-23 09:41:09	VR2W-112612	A69-1601-6503	1
2012-09-22 23:44:33	2012-09-23 09:44:33	VR2W-112612	A69-1601-6503	1
2012-09-22 23:56:38	2012-09-23 09:56:38	VR2W-112612	A69-1601-6503	1
2012-09-23 00:00:55	2012-09-23 10:00:55	VR2W-112612	A69-1601-6503	1
2012-09-23 00:08:48	2012-09-23 10:08:48	VR2W-112612	A69-1601-6503	1
2012-09-23 00:15:56	2012-09-23 10:15:56	VR2W-112612	A69-1601-6503	1
2012-09-23 00:20:05	2012-09-23 10:20:05	VR2W-112612	A69-1601-6503	1
2012-09-23 00:23:29	2012-09-23 10:23:29	VR2W-112612	A69-1601-6503	1
2012-09-23 00:39:57	2012-09-23 10:39:57	VR2W-112613	A69-1601-6503	1
2012-09-23 00:43:34	2012-09-23 10:43:34	VR2W-112612	A69-1601-6503	1
2012-09-23 00:47:46	2012-09-23 10:47:46	VR2W-112612	A69-1601-6503	1
2012-09-23 00:51:17	2012-09-23 10:51:17	VR2W-112612	A69-1601-6503	1
2012-09-23 00:51:57	2012-09-23 10:51:57	VR2W-112611	A69-1601-6503	1
2012-09-23 00:55:04	2012-09-23 10:55:04	VR2W-112612	A69-1601-6503	1
2012-09-23 00:59:25	2012-09-23 10:59:25	VR2W-112612	A69-1601-6503	1
2012-09-23 01:03:14	2012-09-23 11:03:14	VR2W-112612	A69-1601-6503	1
2012-09-23 01:11:33	2012-09-23 11:11:33	VR2W-112612	A69-1601-6503	1
2012-09-23 01:16:08	2012-09-23 11:16:08	VR2W-112612	A69-1601-6503	1
2012-09-23 01:20:27	2012-09-23 11:20:27	VR2W-112612	A69-1601-6503	1
2012-09-23 01:24:09	2012-09-23 11:24:09	VR2W-112612	A69-1601-6503	1
2012-09-23 01:28:21	2012-09-23 11:28:21	VR2W-112612	A69-1601-6503	1
2012-09-23 01:35:38	2012-09-23 11:35:38	VR2W-112612	A69-1601-6503	1
2012-09-23 01:39:57	2012-09-23 11:39:57	VR2W-112612	A69-1601-6503	1
2012-09-23 01:48:00	2012-09-23 11:48:00	VR2W-112612	A69-1601-6503	1
2012-09-23 01:51:41	2012-09-23 11:51:41	VR2W-112612	A69-1601-6503	1
2012-09-23 01:55:51	2012-09-23 11:55:51	VR2W-112612	A69-1601-6503	1
2012-09-23 01:56:23	2012-09-23 11:56:23	VR2W-112611	A69-1601-6503	1
2012-09-23 01:59:17	2012-09-23 11:59:17	VR2W-112612	A69-1601-6503	1
2012-09-23 02:02:54	2012-09-23 12:02:54	VR2W-112612	A69-1601-6503	1
2012-09-23 02:06:56	2012-09-23 12:06:56	VR2W-112612	A69-1601-6503	1
2012-09-23 02:11:46	2012-09-23 12:11:46	VR2W-112612	A69-1601-6503	1
2012-09-23 02:21:14	2012-09-23 12:21:14	VR2W-112612	A69-1601-6503	1
2012-09-23 02:25:42	2012-09-23 12:25:42	VR2W-112612	A69-1601-6503	1
2012-09-23 02:29:44	2012-09-23 12:29:44	VR2W-112612	A69-1601-6503	1
2012-09-23 02:34:34	2012-09-23 12:34:34	VR2W-112612	A69-1601-6503	1
2012-09-23 02:39:22	2012-09-23 12:39:22	VR2W-112612	A69-1601-6503	1
2012-09-23 02:44:03	2012-09-23 12:44:03	VR2W-112612	A69-1601-6503	1
2012-09-23 02:52:38	2012-09-23 12:52:38	VR2W-112612	A69-1601-6503	1
2012-09-23 02:55:56	2012-09-23 12:55:56	VR2W-112612	A69-1601-6503	1
2012-09-23 03:02:47	2012-09-23 13:02:47	VR2W-112612	A69-1601-6503	1
2012-09-23 03:06:32	2012-09-23 13:06:32	VR2W-112612	A69-1601-6503	1
2012-09-23 03:14:31	2012-09-23 13:14:31	VR2W-112612	A69-1601-6503	1
2012-09-23 03:18:41	2012-09-23 13:18:41	VR2W-112612	A69-1601-6503	1
2012-09-23 03:22:06	2012-09-23 13:22:06	VR2W-112612	A69-1601-6503	1
2012-09-23 03:29:41	2012-09-23 13:29:41	VR2W-112612	A69-1601-6503	1
2012-09-23 03:34:27	2012-09-23 13:34:27	VR2W-112612	A69-1601-6503	1
2012-09-23 03:39:05	2012-09-23 13:39:05	VR2W-112612	A69-1601-6503	1
2012-09-23 03:47:16	2012-09-23 13:47:16	VR2W-112612	A69-1601-6503	1
2012-09-23 03:51:42	2012-09-23 13:51:42	VR2W-112612	A69-1601-6503	1
2012-09-23 04:00:20	2012-09-23 14:00:20	VR2W-112612	A69-1601-6503	1
2012-09-23 04:04:50	2012-09-23 14:04:50	VR2W-112612	A69-1601-6503	1
2012-09-23 04:08:56	2012-09-23 14:08:56	VR2W-112612	A69-1601-6503	1
2012-09-23 04:12:15	2012-09-23 14:12:15	VR2W-112612	A69-1601-6503	1
2012-09-23 04:15:38	2012-09-23 14:15:38	VR2W-112612	A69-1601-6503	1
2012-09-23 04:19:11	2012-09-23 14:19:11	VR2W-112612	A69-1601-6503	1
2012-09-23 04:23:02	2012-09-23 14:23:02	VR2W-112612	A69-1601-6503	1
2012-09-23 04:31:34	2012-09-23 14:31:34	VR2W-112612	A69-1601-6503	1
2012-09-23 04:34:48	2012-09-23 14:34:48	VR2W-112612	A69-1601-6503	1
2012-09-23 04:38:02	2012-09-23 14:38:02	VR2W-112612	A69-1601-6503	1
2012-09-23 04:41:16	2012-09-23 14:41:16	VR2W-112612	A69-1601-6503	1
2012-09-23 04:44:31	2012-09-23 14:44:31	VR2W-112612	A69-1601-6503	1
2012-09-23 04:47:46	2012-09-23 14:47:46	VR2W-112612	A69-1601-6503	1
2012-09-23 04:51:04	2012-09-23 14:51:04	VR2W-112612	A69-1601-6503	1
2012-09-23 04:54:27	2012-09-23 14:54:27	VR2W-112612	A69-1601-6503	1
2012-09-23 05:14:31	2012-09-23 15:14:31	VR2W-112612	A69-1601-6503	1
2012-09-23 05:18:38	2012-09-23 15:18:38	VR2W-112612	A69-1601-6503	1
2012-09-23 05:25:25	2012-09-23 15:25:25	VR2W-112612	A69-1601-6503	1
2012-09-23 05:29:06	2012-09-23 15:29:06	VR2W-112612	A69-1601-6503	1
2012-09-23 05:56:13	2012-09-23 15:56:13	VR2W-112612	A69-1601-6503	1
2012-09-23 05:59:53	2012-09-23 15:59:53	VR2W-112612	A69-1601-6503	1
2012-09-23 06:34:58	2012-09-23 16:34:58	VR2W-112612	A69-1601-6503	1
2012-09-23 07:43:23	2012-09-23 17:43:23	VR2W-112612	A69-1601-6503	1
2012-09-23 08:04:43	2012-09-23 18:04:43	VR2W-112612	A69-1601-6503	1
2012-09-23 08:08:45	2012-09-23 18:08:45	VR2W-112612	A69-1601-6503	1
2012-09-23 08:13:36	2012-09-23 18:13:36	VR2W-112612	A69-1601-6503	1
2012-09-23 08:18:23	2012-09-23 18:18:23	VR2W-112612	A69-1601-6503	1
2012-09-23 11:05:37	2012-09-23 21:05:37	VR2W-112612	A69-1601-6503	0
2012-09-23 20:07:50	2012-09-24 06:07:50	VR2W-112612	A69-1601-6503	0
2012-09-23 20:20:46	2012-09-24 06:20:46	VR2W-112612	A69-1601-6503	0
2012-09-23 20:37:47	2012-09-24 06:37:47	VR2W-112612	A69-1601-6503	1
2012-09-23 21:08:59	2012-09-24 07:08:59	VR2W-112612	A69-1601-6503	1
2012-09-23 22:00:43	2012-09-24 08:00:43	VR2W-112612	A69-1601-6503	1
2012-09-23 22:14:04	2012-09-24 08:14:04	VR2W-112613	A69-1601-6503	1
2012-09-23 22:27:42	2012-09-24 08:27:42	VR2W-112612	A69-1601-6503	1
2012-09-23 22:43:05	2012-09-24 08:43:05	VR2W-112612	A69-1601-6503	1
2012-09-23 22:55:16	2012-09-24 08:55:16	VR2W-112612	A69-1601-6503	1
2012-09-23 23:06:44	2012-09-24 09:06:44	VR2W-112612	A69-1601-6503	1
2012-09-23 23:19:05	2012-09-24 09:19:05	VR2W-112612	A69-1601-6503	1
2012-09-23 23:45:51	2012-09-24 09:45:51	VR2W-112612	A69-1601-6503	1
2012-09-24 00:02:54	2012-09-24 10:02:54	VR2W-112612	A69-1601-6503	1
2012-09-24 00:12:20	2012-09-24 10:12:20	VR2W-112612	A69-1601-6503	1
2012-09-24 00:16:45	2012-09-24 10:16:45	VR2W-112612	A69-1601-6503	1
2012-09-24 00:20:42	2012-09-24 10:20:42	VR2W-112612	A69-1601-6503	1
2012-09-24 00:33:44	2012-09-24 10:33:44	VR2W-112612	A69-1601-6503	1
2012-09-24 00:56:42	2012-09-24 10:56:42	VR2W-112612	A69-1601-6503	1
2012-09-24 01:03:23	2012-09-24 11:03:23	VR2W-112612	A69-1601-6503	1
2012-09-24 01:10:45	2012-09-24 11:10:45	VR2W-112612	A69-1601-6503	1
2012-09-24 01:12:25	2012-09-24 11:12:25	VR2W-112613	A69-1601-6503	1
2012-09-24 01:15:12	2012-09-24 11:15:12	VR2W-112612	A69-1601-6503	1
2012-09-24 01:36:53	2012-09-24 11:36:53	VR2W-112612	A69-1601-6503	1
2012-09-24 01:41:27	2012-09-24 11:41:27	VR2W-112612	A69-1601-6503	1
2012-09-24 01:45:41	2012-09-24 11:45:41	VR2W-112612	A69-1601-6503	1
2012-09-24 01:49:16	2012-09-24 11:49:16	VR2W-112612	A69-1601-6503	1
2012-09-24 01:53:13	2012-09-24 11:53:13	VR2W-112612	A69-1601-6503	1
2012-09-24 01:57:53	2012-09-24 11:57:53	VR2W-112612	A69-1601-6503	1
2012-09-24 02:11:05	2012-09-24 12:11:05	VR2W-112612	A69-1601-6503	1
2012-09-24 02:15:43	2012-09-24 12:15:43	VR2W-112612	A69-1601-6503	1
2012-09-24 02:23:58	2012-09-24 12:23:58	VR2W-112612	A69-1601-6503	1
2012-09-24 02:43:19	2012-09-24 12:43:19	VR2W-112612	A69-1601-6503	1
2012-09-24 02:51:36	2012-09-24 12:51:36	VR2W-112612	A69-1601-6503	1
2012-09-24 02:56:11	2012-09-24 12:56:11	VR2W-112612	A69-1601-6503	1
2012-09-24 03:00:25	2012-09-24 13:00:25	VR2W-112612	A69-1601-6503	1
2012-09-24 03:04:01	2012-09-24 13:04:01	VR2W-112612	A69-1601-6503	1
2012-09-24 03:17:15	2012-09-24 13:17:15	VR2W-112612	A69-1601-6503	1
2012-09-24 03:21:27	2012-09-24 13:21:27	VR2W-112612	A69-1601-6503	1
2012-09-24 03:28:44	2012-09-24 13:28:44	VR2W-112612	A69-1601-6503	1
2012-09-24 03:41:06	2012-09-24 13:41:06	VR2W-112612	A69-1601-6503	1
2012-09-24 03:41:29	2012-09-24 13:41:29	VR2W-112611	A69-1601-6503	1
2012-09-24 04:08:33	2012-09-24 14:08:33	VR2W-112612	A69-1601-6503	1
2012-09-24 04:28:05	2012-09-24 14:28:05	VR2W-112612	A69-1601-6503	1
2012-09-24 04:40:30	2012-09-24 14:40:30	VR2W-112612	A69-1601-6503	1
2012-09-24 04:57:14	2012-09-24 14:57:14	VR2W-112612	A69-1601-6503	1
2012-09-24 05:13:05	2012-09-24 15:13:05	VR2W-112612	A69-1601-6503	1
2012-09-24 05:34:44	2012-09-24 15:34:44	VR2W-112612	A69-1601-6503	1
2012-09-24 05:38:24	2012-09-24 15:38:24	VR2W-112612	A69-1601-6503	1
2012-09-24 06:42:10	2012-09-24 16:42:10	VR2W-112612	A69-1601-6503	1
2012-09-24 06:46:46	2012-09-24 16:46:46	VR2W-112612	A69-1601-6503	1
2012-09-24 07:10:39	2012-09-24 17:10:39	VR2W-112612	A69-1601-6503	1
2012-09-24 07:14:30	2012-09-24 17:14:30	VR2W-112612	A69-1601-6503	1
2012-09-24 07:18:57	2012-09-24 17:18:57	VR2W-112612	A69-1601-6503	1
2012-09-24 07:22:58	2012-09-24 17:22:58	VR2W-112612	A69-1601-6503	1
2012-09-24 08:01:19	2012-09-24 18:01:19	VR2W-112612	A69-1601-6503	1
2012-09-24 08:20:16	2012-09-24 18:20:16	VR2W-112612	A69-1601-6503	1
2012-09-24 13:45:13	2012-09-24 23:45:13	VR2W-112612	A69-1601-6503	0
2012-09-24 14:05:05	2012-09-25 00:05:05	VR2W-112612	A69-1601-6503	0
2012-09-24 21:48:48	2012-09-25 07:48:48	VR2W-112612	A69-1601-6503	1
2012-09-24 23:15:54	2012-09-25 09:15:54	VR2W-112612	A69-1601-6503	1
2012-09-24 23:22:42	2012-09-25 09:22:42	VR2W-112612	A69-1601-6503	1
2012-09-24 23:33:58	2012-09-25 09:33:58	VR2W-112612	A69-1601-6503	1
2012-09-25 00:03:00	2012-09-25 10:03:00	VR2W-112612	A69-1601-6503	1
2012-09-25 00:09:58	2012-09-25 10:09:58	VR2W-112612	A69-1601-6503	1
2012-09-25 00:18:29	2012-09-25 10:18:29	VR2W-112612	A69-1601-6503	1
2012-09-25 00:22:57	2012-09-25 10:22:57	VR2W-112613	A69-1601-6503	1
2012-09-25 00:30:45	2012-09-25 10:30:45	VR2W-112612	A69-1601-6503	1
2012-09-25 00:38:14	2012-09-25 10:38:14	VR2W-112612	A69-1601-6503	1
2012-09-25 00:42:50	2012-09-25 10:42:50	VR2W-112612	A69-1601-6503	1
2012-09-25 00:47:08	2012-09-25 10:47:08	VR2W-112612	A69-1601-6503	1
2012-09-25 00:50:51	2012-09-25 10:50:51	VR2W-112612	A69-1601-6503	1
2012-09-25 00:55:03	2012-09-25 10:55:03	VR2W-112612	A69-1601-6503	1
2012-09-25 00:58:35	2012-09-25 10:58:35	VR2W-112612	A69-1601-6503	1
2012-09-25 01:06:48	2012-09-25 11:06:48	VR2W-112612	A69-1601-6503	1
2012-09-25 02:43:54	2012-09-25 12:43:54	VR2W-112612	A69-1601-6503	1
2012-09-25 02:51:31	2012-09-25 12:51:31	VR2W-112612	A69-1601-6503	1
2012-09-25 03:13:44	2012-09-25 13:13:44	VR2W-112612	A69-1601-6503	1
2012-09-25 03:21:27	2012-09-25 13:21:27	VR2W-112612	A69-1601-6503	1
2012-09-25 03:42:09	2012-09-25 13:42:09	VR2W-112612	A69-1601-6503	1
2012-09-25 03:51:13	2012-09-25 13:51:13	VR2W-112613	A69-1601-6503	1
2012-09-25 05:39:29	2012-09-25 15:39:29	VR2W-112612	A69-1601-6503	1
2012-09-25 06:22:05	2012-09-25 16:22:05	VR2W-112612	A69-1601-6503	1
2012-09-25 06:43:41	2012-09-25 16:43:41	VR2W-112612	A69-1601-6503	1
2012-09-25 16:12:14	2012-09-26 02:12:14	VR2W-112612	A69-1601-6503	0
2012-09-25 20:07:42	2012-09-26 06:07:42	VR2W-112612	A69-1601-6503	0
2012-09-25 20:44:15	2012-09-26 06:44:15	VR2W-112612	A69-1601-6503	1
2012-09-25 21:23:05	2012-09-26 07:23:05	VR2W-112612	A69-1601-6503	1
2012-09-25 21:58:56	2012-09-26 07:58:56	VR2W-112612	A69-1601-6503	1
2012-09-25 22:03:23	2012-09-26 08:03:23	VR2W-112612	A69-1601-6503	1
2012-09-25 22:07:22	2012-09-26 08:07:22	VR2W-112612	A69-1601-6503	1
2012-09-25 22:53:44	2012-09-26 08:53:44	VR2W-112613	A69-1601-6503	1
2012-09-25 23:15:06	2012-09-26 09:15:06	VR2W-112612	A69-1601-6503	1
2012-09-25 23:26:46	2012-09-26 09:26:46	VR2W-112612	A69-1601-6503	1
2012-09-25 23:58:53	2012-09-26 09:58:53	VR2W-112612	A69-1601-6503	1
2012-09-26 00:29:01	2012-09-26 10:29:01	VR2W-112612	A69-1601-6503	1
2012-09-26 00:32:31	2012-09-26 10:32:31	VR2W-112612	A69-1601-6503	1
2012-09-26 00:40:35	2012-09-26 10:40:35	VR2W-112612	A69-1601-6503	1
2012-09-26 00:56:06	2012-09-26 10:56:06	VR2W-112612	A69-1601-6503	1
2012-09-26 01:00:46	2012-09-26 11:00:46	VR2W-112612	A69-1601-6503	1
2012-09-26 01:05:13	2012-09-26 11:05:13	VR2W-112612	A69-1601-6503	1
2012-09-26 01:09:14	2012-09-26 11:09:14	VR2W-112612	A69-1601-6503	1
2012-09-26 01:14:03	2012-09-26 11:14:03	VR2W-112612	A69-1601-6503	1
2012-09-26 01:23:21	2012-09-26 11:23:21	VR2W-112612	A69-1601-6503	1
2012-09-26 04:31:27	2012-09-26 14:31:27	VR2W-112612	A69-1601-6503	1
2012-09-26 04:39:19	2012-09-26 14:39:19	VR2W-112612	A69-1601-6503	1
2012-09-26 04:43:18	2012-09-26 14:43:18	VR2W-112612	A69-1601-6503	1
2012-09-26 04:48:03	2012-09-26 14:48:03	VR2W-112612	A69-1601-6503	1
2012-09-26 05:00:42	2012-09-26 15:00:42	VR2W-112612	A69-1601-6503	1
2012-09-26 05:08:33	2012-09-26 15:08:33	VR2W-112612	A69-1601-6503	1
2012-09-26 05:12:33	2012-09-26 15:12:33	VR2W-112612	A69-1601-6503	1
2012-09-26 05:17:18	2012-09-26 15:17:18	VR2W-112612	A69-1601-6503	1
2012-09-26 05:21:56	2012-09-26 15:21:56	VR2W-112612	A69-1601-6503	1
2012-09-26 05:26:18	2012-09-26 15:26:18	VR2W-112612	A69-1601-6503	1
2012-09-26 05:47:41	2012-09-26 15:47:41	VR2W-112612	A69-1601-6503	1
2012-09-26 05:55:01	2012-09-26 15:55:01	VR2W-112612	A69-1601-6503	1
2012-09-26 06:27:35	2012-09-26 16:27:35	VR2W-112612	A69-1601-6503	1
2012-09-26 06:46:32	2012-09-26 16:46:32	VR2W-112612	A69-1601-6503	1
2012-09-26 07:11:45	2012-09-26 17:11:45	VR2W-112612	A69-1601-6503	1
2012-09-26 07:15:36	2012-09-26 17:15:36	VR2W-112612	A69-1601-6503	1
2012-09-26 07:38:27	2012-09-26 17:38:27	VR2W-112612	A69-1601-6503	1
2012-09-26 13:04:36	2012-09-26 23:04:36	VR2W-112612	A69-1601-6503	0
2012-09-26 13:24:11	2012-09-26 23:24:11	VR2W-112612	A69-1601-6503	0
2012-09-26 21:08:58	2012-09-27 07:08:58	VR2W-112612	A69-1601-6503	1
2012-09-26 21:35:37	2012-09-27 07:35:37	VR2W-112612	A69-1601-6503	1
2012-09-26 21:49:29	2012-09-27 07:49:29	VR2W-112612	A69-1601-6503	1
2012-09-26 22:08:02	2012-09-27 08:08:02	VR2W-112612	A69-1601-6503	1
2012-09-26 22:34:08	2012-09-27 08:34:08	VR2W-112612	A69-1601-6503	1
2012-09-26 23:16:29	2012-09-27 09:16:29	VR2W-112612	A69-1601-6503	1
2012-09-27 00:53:26	2012-09-27 10:53:26	VR2W-112612	A69-1601-6503	1
2012-09-27 01:19:52	2012-09-27 11:19:52	VR2W-112612	A69-1601-6503	1
2012-09-27 01:24:19	2012-09-27 11:24:19	VR2W-112612	A69-1601-6503	1
2012-09-27 01:37:44	2012-09-27 11:37:44	VR2W-112612	A69-1601-6503	1
2012-09-27 02:36:16	2012-09-27 12:36:16	VR2W-112613	A69-1601-6503	1
2012-09-27 04:26:43	2012-09-27 14:26:43	VR2W-112612	A69-1601-6503	1
2012-09-27 04:35:17	2012-09-27 14:35:17	VR2W-112612	A69-1601-6503	1
2012-09-27 04:48:39	2012-09-27 14:48:39	VR2W-112612	A69-1601-6503	1
2012-09-27 05:14:01	2012-09-27 15:14:01	VR2W-112612	A69-1601-6503	1
2012-09-27 05:23:23	2012-09-27 15:23:23	VR2W-112612	A69-1601-6503	1
2012-09-27 05:27:42	2012-09-27 15:27:42	VR2W-112612	A69-1601-6503	1
2012-09-27 05:31:27	2012-09-27 15:31:27	VR2W-112612	A69-1601-6503	1
2012-09-27 05:35:43	2012-09-27 15:35:43	VR2W-112612	A69-1601-6503	1
2012-09-27 05:50:01	2012-09-27 15:50:01	VR2W-112612	A69-1601-6503	1
2012-09-27 05:53:24	2012-09-27 15:53:24	VR2W-112612	A69-1601-6503	1
2012-09-27 06:00:46	2012-09-27 16:00:46	VR2W-112612	A69-1601-6503	1
2012-09-27 06:05:14	2012-09-27 16:05:14	VR2W-112612	A69-1601-6503	1
2012-09-27 08:20:22	2012-09-27 18:20:22	VR2W-112612	A69-1601-6503	1
2012-09-27 12:44:00	2012-09-27 22:44:00	VR2W-112612	A69-1601-6503	0
2012-09-27 21:48:41	2012-09-28 07:48:41	VR2W-112612	A69-1601-6503	1
2012-09-27 21:52:25	2012-09-28 07:52:25	VR2W-112612	A69-1601-6503	1
2012-09-27 21:56:39	2012-09-28 07:56:39	VR2W-112612	A69-1601-6503	1
2012-09-27 23:08:01	2012-09-28 09:08:01	VR2W-112612	A69-1601-6503	1
2012-09-28 01:36:32	2012-09-28 11:36:32	VR2W-112612	A69-1601-6503	1
2012-09-28 01:40:34	2012-09-28 11:40:34	VR2W-112612	A69-1601-6503	1
2012-09-28 01:45:25	2012-09-28 11:45:25	VR2W-112612	A69-1601-6503	1
2012-09-28 01:55:00	2012-09-28 11:55:00	VR2W-112612	A69-1601-6503	1
2012-09-28 01:59:36	2012-09-28 11:59:36	VR2W-112612	A69-1601-6503	1
2012-09-28 02:03:56	2012-09-28 12:03:56	VR2W-112612	A69-1601-6503	1
2012-09-28 02:07:42	2012-09-28 12:07:42	VR2W-112612	A69-1601-6503	1
2012-09-28 02:31:57	2012-09-28 12:31:57	VR2W-112612	A69-1601-6503	1
2012-09-28 02:36:08	2012-09-28 12:36:08	VR2W-112612	A69-1601-6503	1
2012-09-28 02:39:38	2012-09-28 12:39:38	VR2W-112612	A69-1601-6503	1
2012-09-28 02:43:24	2012-09-28 12:43:24	VR2W-112612	A69-1601-6503	1
2012-09-28 04:17:24	2012-09-28 14:17:24	VR2W-112613	A69-1601-6503	1
2012-09-28 04:36:03	2012-09-28 14:36:03	VR2W-112612	A69-1601-6503	1
2012-09-28 04:39:20	2012-09-28 14:39:20	VR2W-112612	A69-1601-6503	1
2012-09-28 04:49:48	2012-09-28 14:49:48	VR2W-112612	A69-1601-6503	1
2012-09-28 04:53:56	2012-09-28 14:53:56	VR2W-112612	A69-1601-6503	1
2012-09-28 04:57:18	2012-09-28 14:57:18	VR2W-112612	A69-1601-6503	1
2012-09-28 05:04:39	2012-09-28 15:04:39	VR2W-112612	A69-1601-6503	1
2012-09-28 05:09:04	2012-09-28 15:09:04	VR2W-112612	A69-1601-6503	1
2012-09-28 05:22:06	2012-09-28 15:22:06	VR2W-112612	A69-1601-6503	1
2012-09-28 05:30:48	2012-09-28 15:30:48	VR2W-112612	A69-1601-6503	1
2012-09-28 05:39:33	2012-09-28 15:39:33	VR2W-112612	A69-1601-6503	1
2012-09-28 06:08:57	2012-09-28 16:08:57	VR2W-112612	A69-1601-6503	1
2012-09-28 06:12:37	2012-09-28 16:12:37	VR2W-112612	A69-1601-6503	1
2012-09-28 06:20:05	2012-09-28 16:20:05	VR2W-112612	A69-1601-6503	1
2012-09-28 06:23:32	2012-09-28 16:23:32	VR2W-112612	A69-1601-6503	1
2012-09-28 20:29:10	2012-09-29 06:29:10	VR2W-112612	A69-1601-6503	0
2012-09-28 21:12:05	2012-09-29 07:12:05	VR2W-112612	A69-1601-6503	1
2012-09-28 22:25:10	2012-09-29 08:25:10	VR2W-112612	A69-1601-6503	1
2012-09-28 23:05:13	2012-09-29 09:05:13	VR2W-112612	A69-1601-6503	1
2012-09-28 23:12:34	2012-09-29 09:12:34	VR2W-112612	A69-1601-6503	1
2012-09-29 00:10:22	2012-09-29 10:10:22	VR2W-112612	A69-1601-6503	1
2012-09-29 00:33:48	2012-09-29 10:33:48	VR2W-112612	A69-1601-6503	1
2012-09-29 01:28:01	2012-09-29 11:28:01	VR2W-112612	A69-1601-6503	1
2012-09-29 01:53:43	2012-09-29 11:53:43	VR2W-112613	A69-1601-6503	1
2012-09-29 01:56:31	2012-09-29 11:56:31	VR2W-112612	A69-1601-6503	1
2012-09-29 02:00:02	2012-09-29 12:00:02	VR2W-112612	A69-1601-6503	1
2012-09-29 02:39:21	2012-09-29 12:39:21	VR2W-112612	A69-1601-6503	1
2012-09-29 02:46:57	2012-09-29 12:46:57	VR2W-112612	A69-1601-6503	1
2012-09-29 02:54:40	2012-09-29 12:54:40	VR2W-112612	A69-1601-6503	1
2012-09-29 03:11:23	2012-09-29 13:11:23	VR2W-112612	A69-1601-6503	1
2012-09-29 03:15:14	2012-09-29 13:15:14	VR2W-112612	A69-1601-6503	1
2012-09-29 03:43:00	2012-09-29 13:43:00	VR2W-112612	A69-1601-6503	1
2012-09-29 03:47:34	2012-09-29 13:47:34	VR2W-112612	A69-1601-6503	1
2012-09-29 04:50:01	2012-09-29 14:50:01	VR2W-112612	A69-1601-6503	1
2012-09-29 04:59:14	2012-09-29 14:59:14	VR2W-112613	A69-1601-6503	1
2012-09-29 05:07:50	2012-09-29 15:07:50	VR2W-112612	A69-1601-6503	1
2012-09-29 05:11:09	2012-09-29 15:11:09	VR2W-112612	A69-1601-6503	1
2012-09-29 05:18:08	2012-09-29 15:18:08	VR2W-112612	A69-1601-6503	1
2012-09-29 05:31:03	2012-09-29 15:31:03	VR2W-112612	A69-1601-6503	1
2012-09-29 05:48:15	2012-09-29 15:48:15	VR2W-112612	A69-1601-6503	1
2012-09-29 06:10:03	2012-09-29 16:10:03	VR2W-112612	A69-1601-6503	1
2012-09-29 06:35:17	2012-09-29 16:35:17	VR2W-112612	A69-1601-6503	1
2012-09-29 06:39:59	2012-09-29 16:39:59	VR2W-112612	A69-1601-6503	1
2012-09-29 14:58:48	2012-09-30 00:58:48	VR2W-112612	A69-1601-6503	0
2012-09-30 00:40:15	2012-09-30 10:40:15	VR2W-112612	A69-1601-6503	1
2012-09-30 00:49:43	2012-09-30 10:49:43	VR2W-112612	A69-1601-6503	1
2012-09-30 01:21:09	2012-09-30 11:21:09	VR2W-112612	A69-1601-6503	1
2012-09-30 01:52:40	2012-09-30 11:52:40	VR2W-112612	A69-1601-6503	1
2012-09-30 02:16:00	2012-09-30 12:16:00	VR2W-112612	A69-1601-6503	1
2012-09-30 02:32:40	2012-09-30 12:32:40	VR2W-112612	A69-1601-6503	1
2012-09-30 02:36:01	2012-09-30 12:36:01	VR2W-112612	A69-1601-6503	1
2012-09-30 02:39:30	2012-09-30 12:39:30	VR2W-112612	A69-1601-6503	1
2012-09-30 02:43:15	2012-09-30 12:43:15	VR2W-112612	A69-1601-6503	1
2012-09-30 03:13:37	2012-09-30 13:13:37	VR2W-112612	A69-1601-6503	1
2012-09-30 03:21:31	2012-09-30 13:21:31	VR2W-112612	A69-1601-6503	1
2012-09-30 03:40:45	2012-09-30 13:40:45	VR2W-112612	A69-1601-6503	1
2012-09-30 03:54:12	2012-09-30 13:54:12	VR2W-112612	A69-1601-6503	1
2012-09-30 05:27:51	2012-09-30 15:27:51	VR2W-112612	A69-1601-6503	1
2012-09-30 06:03:57	2012-09-30 16:03:57	VR2W-112612	A69-1601-6503	1
2012-09-30 07:09:23	2012-09-30 17:09:23	VR2W-112613	A69-1601-6503	1
2012-09-30 07:25:05	2012-09-30 17:25:05	VR2W-112613	A69-1601-6503	1
2012-09-30 15:50:36	2012-10-01 01:50:36	VR2W-112612	A69-1601-6503	0
2012-09-30 16:01:17	2012-10-01 02:01:17	VR2W-112612	A69-1601-6503	0
2012-09-30 16:08:19	2012-10-01 02:08:19	VR2W-112612	A69-1601-6503	0
2012-09-30 21:23:09	2012-10-01 07:23:09	VR2W-112612	A69-1601-6503	1
2012-09-30 22:22:37	2012-10-01 08:22:37	VR2W-112612	A69-1601-6503	1
2012-10-01 02:16:08	2012-10-01 12:16:08	VR2W-112612	A69-1601-6503	1
2012-10-01 03:18:41	2012-10-01 13:18:41	VR2W-112612	A69-1601-6503	1
2012-10-01 04:16:18	2012-10-01 14:16:18	VR2W-112612	A69-1601-6503	1
2012-10-01 05:10:27	2012-10-01 15:10:27	VR2W-112612	A69-1601-6503	1
2012-10-01 05:13:56	2012-10-01 15:13:56	VR2W-112612	A69-1601-6503	1
2012-10-01 05:17:43	2012-10-01 15:17:43	VR2W-112612	A69-1601-6503	1
2012-10-01 05:22:02	2012-10-01 15:22:02	VR2W-112612	A69-1601-6503	1
2012-10-01 05:59:12	2012-10-01 15:59:12	VR2W-112612	A69-1601-6503	1
2012-10-01 06:48:01	2012-10-01 16:48:01	VR2W-112612	A69-1601-6503	1
2012-10-01 06:59:36	2012-10-01 16:59:36	VR2W-112612	A69-1601-6503	1
2012-10-01 07:21:11	2012-10-01 17:21:11	VR2W-112612	A69-1601-6503	1
2012-10-01 22:18:02	2012-10-02 08:18:02	VR2W-112613	A69-1601-6503	1
2012-10-01 22:33:23	2012-10-02 08:33:23	VR2W-112612	A69-1601-6503	1
2012-10-02 01:20:55	2012-10-02 11:20:55	VR2W-112612	A69-1601-6503	1
2012-10-02 02:38:51	2012-10-02 12:38:51	VR2W-112612	A69-1601-6503	1
2012-10-02 02:43:15	2012-10-02 12:43:15	VR2W-112612	A69-1601-6503	1
2012-10-02 02:56:06	2012-10-02 12:56:06	VR2W-112612	A69-1601-6503	1
2012-10-02 03:28:50	2012-10-02 13:28:50	VR2W-112612	A69-1601-6503	1
2012-10-02 03:32:56	2012-10-02 13:32:56	VR2W-112612	A69-1601-6503	1
2012-10-02 03:59:41	2012-10-02 13:59:41	VR2W-112612	A69-1601-6503	1
2012-10-02 04:59:59	2012-10-02 14:59:59	VR2W-112612	A69-1601-6503	1
2012-10-02 05:25:19	2012-10-02 15:25:19	VR2W-112612	A69-1601-6503	1
2012-10-02 05:29:02	2012-10-02 15:29:02	VR2W-112612	A69-1601-6503	1
2012-10-02 07:14:21	2012-10-02 17:14:21	VR2W-112612	A69-1601-6503	1
2012-10-02 15:41:15	2012-10-03 01:41:15	VR2W-112612	A69-1601-6503	0
2012-10-02 20:56:56	2012-10-03 06:56:56	VR2W-112613	A69-1601-6503	1
2012-10-03 01:14:22	2012-10-03 11:14:22	VR2W-112612	A69-1601-6503	1
2012-10-03 02:14:01	2012-10-03 12:14:01	VR2W-112612	A69-1601-6503	1
2012-10-03 02:30:57	2012-10-03 12:30:57	VR2W-112612	A69-1601-6503	1
2012-10-03 02:35:36	2012-10-03 12:35:36	VR2W-112612	A69-1601-6503	1
2012-10-03 02:48:19	2012-10-03 12:48:19	VR2W-112612	A69-1601-6503	1
2012-10-03 05:23:25	2012-10-03 15:23:25	VR2W-112612	A69-1601-6503	1
2012-10-03 06:12:36	2012-10-03 16:12:36	VR2W-112612	A69-1601-6503	1
2012-10-03 06:16:38	2012-10-03 16:16:38	VR2W-112612	A69-1601-6503	1
2012-10-03 20:47:55	2012-10-04 06:47:55	VR2W-112613	A69-1601-6503	1
2012-10-03 21:34:42	2012-10-04 07:34:42	VR2W-112612	A69-1601-6503	1
2012-10-04 03:45:04	2012-10-04 13:45:04	VR2W-112612	A69-1601-6503	1
2012-10-04 03:52:31	2012-10-04 13:52:31	VR2W-112612	A69-1601-6503	1
2012-10-04 04:07:04	2012-10-04 14:07:04	VR2W-112612	A69-1601-6503	1
2012-10-04 04:42:23	2012-10-04 14:42:23	VR2W-112612	A69-1601-6503	1
2012-10-04 05:20:37	2012-10-04 15:20:37	VR2W-112612	A69-1601-6503	1
2012-10-04 05:24:33	2012-10-04 15:24:33	VR2W-112612	A69-1601-6503	1
2012-10-04 05:33:30	2012-10-04 15:33:30	VR2W-112612	A69-1601-6503	1
2012-10-04 05:49:53	2012-10-04 15:49:53	VR2W-112612	A69-1601-6503	1
2012-10-04 20:24:49	2012-10-05 06:24:49	VR2W-112613	A69-1601-6503	0
2012-10-04 20:42:33	2012-10-05 06:42:33	VR2W-112613	A69-1601-6503	1
2012-10-05 01:16:03	2012-10-05 11:16:03	VR2W-112612	A69-1601-6503	1
2012-10-05 04:48:15	2012-10-05 14:48:15	VR2W-112612	A69-1601-6503	1
2012-10-05 06:19:26	2012-10-05 16:19:26	VR2W-112612	A69-1601-6503	1
2012-10-05 22:06:29	2012-10-06 08:06:29	VR2W-112613	A69-1601-6503	1
2012-10-05 22:53:09	2012-10-06 08:53:09	VR2W-112611	A69-1601-6503	1
2012-10-05 23:11:52	2012-10-06 09:11:52	VR2W-112612	A69-1601-6503	1
2012-10-06 00:27:21	2012-10-06 10:27:21	VR2W-112613	A69-1601-6503	1
2012-10-06 00:31:19	2012-10-06 10:31:19	VR2W-112613	A69-1601-6503	1
2012-10-06 00:50:43	2012-10-06 10:50:43	VR2W-112612	A69-1601-6503	1
2012-10-06 01:14:12	2012-10-06 11:14:12	VR2W-112612	A69-1601-6503	1
2012-10-06 01:36:03	2012-10-06 11:36:03	VR2W-112612	A69-1601-6503	1
2012-10-06 01:40:20	2012-10-06 11:40:20	VR2W-112612	A69-1601-6503	1
2012-10-06 03:00:19	2012-10-06 13:00:19	VR2W-112612	A69-1601-6503	1
2012-10-06 03:04:32	2012-10-06 13:04:32	VR2W-112612	A69-1601-6503	1
2012-10-06 03:08:05	2012-10-06 13:08:05	VR2W-112612	A69-1601-6503	1
2012-10-06 03:11:56	2012-10-06 13:11:56	VR2W-112612	A69-1601-6503	1
2012-10-06 03:16:25	2012-10-06 13:16:25	VR2W-112612	A69-1601-6503	1
2012-10-06 03:36:57	2012-10-06 13:36:57	VR2W-112612	A69-1601-6503	1
2012-10-06 03:40:32	2012-10-06 13:40:32	VR2W-112612	A69-1601-6503	1
2012-10-06 04:02:07	2012-10-06 14:02:07	VR2W-112612	A69-1601-6503	1
2012-10-06 04:06:30	2012-10-06 14:06:30	VR2W-112612	A69-1601-6503	1
2012-10-06 04:14:58	2012-10-06 14:14:58	VR2W-112612	A69-1601-6503	1
2012-10-06 04:19:12	2012-10-06 14:19:12	VR2W-112612	A69-1601-6503	1
2012-10-06 04:56:08	2012-10-06 14:56:08	VR2W-112612	A69-1601-6503	1
2012-10-06 21:58:50	2012-10-07 07:58:50	VR2W-112612	A69-1601-6503	1
2012-10-06 23:37:11	2012-10-07 09:37:11	VR2W-112613	A69-1601-6503	1
2012-10-07 00:00:47	2012-10-07 10:00:47	VR2W-112612	A69-1601-6503	1
2012-10-07 00:07:22	2012-10-07 10:07:22	VR2W-112612	A69-1601-6503	1
2012-10-07 01:09:12	2012-10-07 11:09:12	VR2W-112612	A69-1601-6503	1
2012-10-07 01:12:44	2012-10-07 11:12:44	VR2W-112612	A69-1601-6503	1
2012-10-07 01:55:48	2012-10-07 11:55:48	VR2W-112612	A69-1601-6503	1
2012-10-07 02:00:28	2012-10-07 12:00:28	VR2W-112612	A69-1601-6503	1
2012-10-07 02:08:55	2012-10-07 12:08:55	VR2W-112612	A69-1601-6503	1
2012-10-07 02:26:53	2012-10-07 12:26:53	VR2W-112612	A69-1601-6503	1
2012-10-07 02:45:47	2012-10-07 12:45:47	VR2W-112612	A69-1601-6503	1
2012-10-07 02:53:30	2012-10-07 12:53:30	VR2W-112612	A69-1601-6503	1
2012-10-07 03:05:21	2012-10-07 13:05:21	VR2W-112612	A69-1601-6503	1
2012-10-07 03:09:38	2012-10-07 13:09:38	VR2W-112612	A69-1601-6503	1
2012-10-07 03:13:20	2012-10-07 13:13:20	VR2W-112612	A69-1601-6503	1
2012-10-07 04:07:11	2012-10-07 14:07:11	VR2W-112612	A69-1601-6503	1
2012-10-07 04:11:36	2012-10-07 14:11:36	VR2W-112612	A69-1601-6503	1
2012-10-07 04:33:39	2012-10-07 14:33:39	VR2W-112612	A69-1601-6503	1
2012-10-07 05:51:53	2012-10-07 15:51:53	VR2W-112612	A69-1601-6503	1
2012-10-07 21:28:06	2012-10-08 07:28:06	VR2W-112612	A69-1601-6503	1
2012-10-08 00:40:44	2012-10-08 10:40:44	VR2W-112612	A69-1601-6503	1
2012-10-08 01:14:31	2012-10-08 11:14:31	VR2W-112612	A69-1601-6503	1
2012-10-08 02:17:55	2012-10-08 12:17:55	VR2W-112612	A69-1601-6503	1
2012-10-08 03:10:26	2012-10-08 13:10:26	VR2W-112612	A69-1601-6503	1
2012-10-08 03:44:11	2012-10-08 13:44:11	VR2W-112612	A69-1601-6503	1
2012-10-08 03:53:04	2012-10-08 13:53:04	VR2W-112612	A69-1601-6503	1
2012-10-08 03:57:52	2012-10-08 13:57:52	VR2W-112612	A69-1601-6503	1
2012-10-08 04:02:36	2012-10-08 14:02:36	VR2W-112612	A69-1601-6503	1
2012-10-08 04:07:09	2012-10-08 14:07:09	VR2W-112612	A69-1601-6503	1
2012-10-08 04:14:53	2012-10-08 14:14:53	VR2W-112612	A69-1601-6503	1
2012-10-08 04:27:16	2012-10-08 14:27:16	VR2W-112612	A69-1601-6503	1
2012-10-08 07:06:22	2012-10-08 17:06:22	VR2W-112613	A69-1601-6503	1
2012-10-08 22:38:52	2012-10-09 08:38:52	VR2W-112612	A69-1601-6503	1
2012-10-08 22:42:49	2012-10-09 08:42:49	VR2W-112612	A69-1601-6503	1
2012-10-08 23:21:59	2012-10-09 09:21:59	VR2W-112612	A69-1601-6503	1
2012-10-08 23:31:32	2012-10-09 09:31:32	VR2W-112612	A69-1601-6503	1
2012-10-09 00:36:57	2012-10-09 10:36:57	VR2W-112612	A69-1601-6503	1
2012-10-09 00:51:43	2012-10-09 10:51:43	VR2W-112612	A69-1601-6503	1
2012-10-09 02:29:08	2012-10-09 12:29:08	VR2W-112612	A69-1601-6503	1
2012-10-09 02:40:20	2012-10-09 12:40:20	VR2W-112612	A69-1601-6503	1
2012-10-09 02:47:43	2012-10-09 12:47:43	VR2W-112612	A69-1601-6503	1
2012-10-09 03:49:10	2012-10-09 13:49:10	VR2W-112612	A69-1601-6503	1
2012-10-09 03:56:36	2012-10-09 13:56:36	VR2W-112612	A69-1601-6503	1
2012-10-09 13:55:20	2012-10-09 23:55:20	VR2W-112612	A69-1601-6503	0
2012-10-09 14:00:04	2012-10-10 00:00:04	VR2W-112612	A69-1601-6503	0
2012-10-09 14:08:55	2012-10-10 00:08:55	VR2W-112612	A69-1601-6503	0
2012-10-09 14:12:34	2012-10-10 00:12:34	VR2W-112612	A69-1601-6503	0
2012-10-09 14:16:38	2012-10-10 00:16:38	VR2W-112612	A69-1601-6503	0
2012-10-09 20:13:38	2012-10-10 06:13:38	VR2W-112613	A69-1601-6503	0
2012-10-09 23:33:31	2012-10-10 09:33:31	VR2W-112612	A69-1601-6503	1
2012-10-10 00:14:22	2012-10-10 10:14:22	VR2W-112612	A69-1601-6503	1
2012-10-10 00:30:49	2012-10-10 10:30:49	VR2W-112612	A69-1601-6503	1
2012-10-10 01:03:42	2012-10-10 11:03:42	VR2W-112613	A69-1601-6503	1
2012-10-10 01:08:23	2012-10-10 11:08:23	VR2W-112613	A69-1601-6503	1
2012-10-10 01:10:42	2012-10-10 11:10:42	VR2W-112612	A69-1601-6503	1
2012-10-10 01:36:04	2012-10-10 11:36:04	VR2W-112612	A69-1601-6503	1
2012-10-10 01:40:31	2012-10-10 11:40:31	VR2W-112612	A69-1601-6503	1
2012-10-10 01:44:30	2012-10-10 11:44:30	VR2W-112612	A69-1601-6503	1
2012-10-10 01:49:16	2012-10-10 11:49:16	VR2W-112612	A69-1601-6503	1
2012-10-10 02:27:54	2012-10-10 12:27:54	VR2W-112612	A69-1601-6503	1
2012-10-10 02:35:58	2012-10-10 12:35:58	VR2W-112612	A69-1601-6503	1
2012-10-10 02:43:54	2012-10-10 12:43:54	VR2W-112612	A69-1601-6503	1
2012-10-10 02:57:52	2012-10-10 12:57:52	VR2W-112612	A69-1601-6503	1
2012-10-10 04:35:20	2012-10-10 14:35:20	VR2W-112612	A69-1601-6503	1
2012-10-10 05:47:32	2012-10-10 15:47:32	VR2W-112612	A69-1601-6503	1
2012-10-10 22:22:56	2012-10-11 08:22:56	VR2W-112612	A69-1601-6503	1
2012-10-10 22:31:25	2012-10-11 08:31:25	VR2W-112612	A69-1601-6503	1
2012-10-10 23:26:57	2012-10-11 09:26:57	VR2W-112612	A69-1601-6503	1
2012-10-11 00:21:49	2012-10-11 10:21:49	VR2W-112612	A69-1601-6503	1
2012-10-11 00:28:29	2012-10-11 10:28:29	VR2W-112612	A69-1601-6503	1
2012-10-11 00:40:09	2012-10-11 10:40:09	VR2W-112612	A69-1601-6503	1
2012-10-11 01:05:26	2012-10-11 11:05:26	VR2W-112615	A69-1601-6503	1
2012-10-11 01:32:20	2012-10-11 11:32:20	VR2W-112612	A69-1601-6503	1
2012-10-11 01:45:44	2012-10-11 11:45:44	VR2W-112612	A69-1601-6503	1
2012-10-11 01:58:29	2012-10-11 11:58:29	VR2W-112612	A69-1601-6503	1
2012-10-11 02:09:24	2012-10-11 12:09:24	VR2W-112612	A69-1601-6503	1
2012-10-11 02:36:42	2012-10-11 12:36:42	VR2W-112612	A69-1601-6503	1
2012-10-11 03:04:47	2012-10-11 13:04:47	VR2W-112612	A69-1601-6503	1
2012-10-11 03:53:59	2012-10-11 13:53:59	VR2W-112612	A69-1601-6503	1
2012-10-11 04:02:18	2012-10-11 14:02:18	VR2W-112612	A69-1601-6503	1
2012-10-11 22:39:14	2012-10-12 08:39:14	VR2W-112612	A69-1601-6503	1
2012-10-11 23:23:31	2012-10-12 09:23:31	VR2W-112612	A69-1601-6503	1
2012-10-12 01:31:51	2012-10-12 11:31:51	VR2W-112612	A69-1601-6503	1
2012-10-12 23:58:31	2012-10-13 09:58:31	VR2W-112613	A69-1601-6503	1
2012-10-13 00:30:10	2012-10-13 10:30:10	VR2W-112612	A69-1601-6503	1
2012-10-13 01:35:08	2012-10-13 11:35:08	VR2W-112612	A69-1601-6503	1
2012-10-13 01:48:14	2012-10-13 11:48:14	VR2W-112612	A69-1601-6503	1
2012-10-13 04:05:26	2012-10-13 14:05:26	VR2W-112612	A69-1601-6503	1
2012-10-14 00:32:43	2012-10-14 10:32:43	VR2W-112612	A69-1601-6503	1
2012-10-14 01:37:35	2012-10-14 11:37:35	VR2W-112612	A69-1601-6503	1
2012-10-14 04:37:40	2012-10-14 14:37:40	VR2W-112612	A69-1601-6503	1
2012-10-14 04:41:36	2012-10-14 14:41:36	VR2W-112612	A69-1601-6503	1
2012-10-14 05:11:49	2012-10-14 15:11:49	VR2W-112612	A69-1601-6503	1
2012-10-14 05:15:47	2012-10-14 15:15:47	VR2W-112612	A69-1601-6503	1
2012-10-14 05:29:10	2012-10-14 15:29:10	VR2W-112612	A69-1601-6503	1
2012-10-14 05:32:35	2012-10-14 15:32:35	VR2W-112612	A69-1601-6503	1
2012-10-14 05:40:08	2012-10-14 15:40:08	VR2W-112612	A69-1601-6503	1
2012-10-14 05:53:22	2012-10-14 15:53:22	VR2W-112612	A69-1601-6503	1
2012-10-14 06:03:03	2012-10-14 16:03:03	VR2W-112612	A69-1601-6503	1
2012-10-14 06:12:54	2012-10-14 16:12:54	VR2W-112612	A69-1601-6503	1
2012-10-15 01:59:49	2012-10-15 11:59:49	VR2W-112612	A69-1601-6503	1
2012-10-15 02:24:36	2012-10-15 12:24:36	VR2W-112612	A69-1601-6503	1
2012-10-15 04:22:45	2012-10-15 14:22:45	VR2W-112612	A69-1601-6503	1
2012-10-15 06:07:12	2012-10-15 16:07:12	VR2W-112612	A69-1601-6503	1
2012-10-15 20:20:48	2012-10-16 06:20:48	VR2W-112613	A69-1601-6503	0
2012-10-15 20:25:22	2012-10-16 06:25:22	VR2W-112613	A69-1601-6503	0
2012-10-15 20:29:35	2012-10-16 06:29:35	VR2W-112613	A69-1601-6503	0
2012-10-15 20:33:09	2012-10-16 06:33:09	VR2W-112613	A69-1601-6503	1
2012-10-16 04:04:48	2012-10-16 14:04:48	VR2W-112613	A69-1601-6503	1
2012-10-16 04:59:45	2012-10-16 14:59:45	VR2W-112612	A69-1601-6503	1
2012-10-16 05:17:58	2012-10-16 15:17:58	VR2W-112612	A69-1601-6503	1
2012-10-16 05:30:34	2012-10-16 15:30:34	VR2W-112612	A69-1601-6503	1
2012-10-16 06:03:48	2012-10-16 16:03:48	VR2W-112612	A69-1601-6503	1
2012-10-16 06:08:30	2012-10-16 16:08:30	VR2W-112612	A69-1601-6503	1
2012-10-17 00:05:34	2012-10-17 10:05:34	VR2W-112613	A69-1601-6503	1
2012-10-17 02:42:08	2012-10-17 12:42:08	VR2W-112612	A69-1601-6503	1
2012-10-17 04:21:33	2012-10-17 14:21:33	VR2W-112612	A69-1601-6503	1
2012-10-17 23:35:03	2012-10-18 09:35:03	VR2W-112613	A69-1601-6503	1
2012-10-18 00:23:01	2012-10-18 10:23:01	VR2W-112613	A69-1601-6503	1
2012-10-18 00:36:17	2012-10-18 10:36:17	VR2W-112613	A69-1601-6503	1
2012-10-18 21:09:42	2012-10-19 07:09:42	VR2W-112614	A69-1601-6503	1
2012-10-20 23:38:52	2012-10-21 09:38:52	VR2W-112612	A69-1601-6503	1
2012-10-22 03:53:19	2012-10-22 13:53:19	VR2W-112612	A69-1601-6503	1
2012-10-22 04:18:42	2012-10-22 14:18:42	VR2W-112612	A69-1601-6503	1
2012-10-23 01:28:02	2012-10-23 11:28:02	VR2W-112612	A69-1601-6503	1
2012-10-23 02:14:14	2012-10-23 12:14:14	VR2W-112612	A69-1601-6503	1
2012-10-23 02:39:34	2012-10-23 12:39:34	VR2W-112612	A69-1601-6503	1
2012-10-25 00:18:07	2012-10-25 10:18:07	VR2W-112612	A69-1601-6503	1
2012-10-25 01:12:09	2012-10-25 11:12:09	VR2W-112612	A69-1601-6503	1
2012-10-25 01:51:58	2012-10-25 11:51:58	VR2W-112612	A69-1601-6503	1
2012-10-25 03:26:42	2012-10-25 13:26:42	VR2W-112612	A69-1601-6503	1
2012-10-25 05:05:23	2012-10-25 15:05:23	VR2W-112612	A69-1601-6503	1
2012-10-26 00:40:02	2012-10-26 10:40:02	VR2W-112612	A69-1601-6503	1
2012-10-26 02:52:52	2012-10-26 12:52:52	VR2W-112612	A69-1601-6503	1
2012-10-28 04:20:19	2012-10-28 14:20:19	VR2W-112612	A69-1601-6503	1
2012-10-28 04:27:15	2012-10-28 14:27:15	VR2W-112612	A69-1601-6503	1
2012-10-28 05:37:07	2012-10-28 15:37:07	VR2W-112612	A69-1601-6503	1
2012-10-28 07:00:38	2012-10-28 17:00:38	VR2W-112612	A69-1601-6503	1
2012-10-29 04:11:23	2012-10-29 14:11:23	VR2W-112612	A69-1601-6503	1
2012-10-29 22:24:55	2012-10-30 08:24:55	VR2W-112615	A69-1601-6503	1
2012-10-30 03:23:16	2012-10-30 13:23:16	VR2W-112612	A69-1601-6503	1
2012-11-01 21:44:48	2012-11-02 07:44:48	VR2W-112614	A69-1601-6503	1
2012-11-04 23:16:50	2012-11-05 09:16:50	VR2W-112613	A69-1601-6503	1
2012-11-05 02:08:04	2012-11-05 12:08:04	VR2W-112612	A69-1601-6503	1
2012-11-05 03:46:52	2012-11-05 13:46:52	VR2W-112613	A69-1601-6503	1
2012-11-06 01:21:27	2012-11-06 11:21:27	VR2W-112612	A69-1601-6503	1
2012-11-10 00:35:48	2012-11-10 10:35:48	VR2W-112612	A69-1601-6503	1
2012-11-10 23:48:26	2012-11-11 09:48:26	VR2W-112612	A69-1601-6503	1
2012-11-11 04:16:37	2012-11-11 14:16:37	VR2W-112612	A69-1601-6503	1
2012-11-11 20:24:18	2012-11-12 06:24:18	VR2W-112613	A69-1601-6503	0
2012-11-12 02:29:34	2012-11-12 12:29:34	VR2W-112611	A69-1601-6503	1
2012-11-12 22:43:03	2012-11-13 08:43:03	VR2W-112613	A69-1601-6503	1
2012-11-18 07:05:16	2012-11-18 17:05:16	VR2W-112613	A69-1601-6503	1
