# Supplementary material for: Simulated Macro-Algal Outbreak Triggers a Large-Scale Response on Coral Reefs
Source: PLoS One. 2015 Jul 14;10(7):e0132895. doi: 10.1371/journal.pone.0132895 (PMC4501832; doi:10.1371/journal.pone.0132895)
Supplement: S1 Dataset — Data has been separated into three sub-folders; video data, visual transect data and individual fishes’ acoustic detection data. (ZIP) [file pone.0132895.s001.zip › Raw Data/Spatial/Siganid/Processed /6504MSC.xlsx]

## Sheet: 6504MSC.csv
ï»¿Date and Time (UTC)	Local time	Receiver	Transmitter	Day/night code
	10			06:30:00
	2011-04-21			18:30:00
2012-09-10 00:20:37	2012-09-10 10:20:37	VR2W-105218	A69-1601-6504	1
2012-09-10 00:24:11	2012-09-10 10:24:11	VR2W-105217	A69-1601-6504	1
2012-09-10 00:24:23	2012-09-10 10:24:23	VR2W-105218	A69-1601-6504	1
2012-09-10 00:32:14	2012-09-10 10:32:14	VR2W-105217	A69-1601-6504	1
2012-09-10 00:48:48	2012-09-10 10:48:48	VR2W-105218	A69-1601-6504	1
2012-09-10 00:53:09	2012-09-10 10:53:09	VR2W-105218	A69-1601-6504	1
2012-09-10 00:56:57	2012-09-10 10:56:57	VR2W-105218	A69-1601-6504	1
2012-09-10 01:01:19	2012-09-10 11:01:19	VR2W-105218	A69-1601-6504	1
2012-09-10 01:05:09	2012-09-10 11:05:09	VR2W-105218	A69-1601-6504	1
2012-09-10 01:09:35	2012-09-10 11:09:35	VR2W-105218	A69-1601-6504	1
2012-09-10 01:13:33	2012-09-10 11:13:33	VR2W-105218	A69-1601-6504	1
2012-09-10 01:18:16	2012-09-10 11:18:16	VR2W-105218	A69-1601-6504	1
2012-09-10 01:30:24	2012-09-10 11:30:24	VR2W-105218	A69-1601-6504	1
2012-09-10 01:52:03	2012-09-10 11:52:03	VR2W-105217	A69-1601-6504	1
2012-09-10 01:52:16	2012-09-10 11:52:16	VR2W-105218	A69-1601-6504	1
2012-09-10 01:56:36	2012-09-10 11:56:36	VR2W-105218	A69-1601-6504	1
2012-09-10 02:00:24	2012-09-10 12:00:24	VR2W-105218	A69-1601-6504	1
2012-09-10 02:05:54	2012-09-10 12:05:54	VR2W-105219	A69-1601-6504	1
2012-09-10 02:08:20	2012-09-10 12:08:20	VR2W-105217	A69-1601-6504	1
2012-09-10 02:08:32	2012-09-10 12:08:32	VR2W-105218	A69-1601-6504	1
2012-09-10 02:12:54	2012-09-10 12:12:54	VR2W-105218	A69-1601-6504	1
2012-09-10 02:16:43	2012-09-10 12:16:43	VR2W-105218	A69-1601-6504	1
2012-09-10 02:25:05	2012-09-10 12:25:05	VR2W-105218	A69-1601-6504	1
2012-09-10 02:29:43	2012-09-10 12:29:43	VR2W-105218	A69-1601-6504	1
2012-09-10 02:42:15	2012-09-10 12:42:15	VR2W-105217	A69-1601-6504	1
2012-09-10 02:49:48	2012-09-10 12:49:48	VR2W-105218	A69-1601-6504	1
2012-09-10 03:11:45	2012-09-10 13:11:45	VR2W-105217	A69-1601-6504	1
2012-09-10 03:11:57	2012-09-10 13:11:57	VR2W-105218	A69-1601-6504	1
2012-09-10 03:24:44	2012-09-10 13:24:44	VR2W-105218	A69-1601-6504	1
2012-09-10 03:32:05	2012-09-10 13:32:05	VR2W-105217	A69-1601-6504	1
2012-09-10 03:48:22	2012-09-10 13:48:22	VR2W-105218	A69-1601-6504	1
2012-09-10 04:25:03	2012-09-10 14:25:03	VR2W-105217	A69-1601-6504	1
2012-09-10 04:25:16	2012-09-10 14:25:16	VR2W-105218	A69-1601-6504	1
2012-09-10 04:54:10	2012-09-10 14:54:10	VR2W-105217	A69-1601-6504	1
2012-09-10 05:06:53	2012-09-10 15:06:53	VR2W-105218	A69-1601-6504	1
2012-09-10 05:10:43	2012-09-10 15:10:43	VR2W-105218	A69-1601-6504	1
2012-09-10 05:15:09	2012-09-10 15:15:09	VR2W-105218	A69-1601-6504	1
2012-09-10 05:35:37	2012-09-10 15:35:37	VR2W-105218	A69-1601-6504	1
2012-09-10 05:38:54	2012-09-10 15:38:54	VR2W-105218	A69-1601-6504	1
2012-09-10 05:45:38	2012-09-10 15:45:38	VR2W-105218	A69-1601-6504	1
2012-09-10 06:28:24	2012-09-10 16:28:24	VR2W-105217	A69-1601-6504	1
2012-09-10 06:36:30	2012-09-10 16:36:30	VR2W-105218	A69-1601-6504	1
2012-09-10 06:45:20	2012-09-10 16:45:20	VR2W-105218	A69-1601-6504	1
2012-09-10 06:50:04	2012-09-10 16:50:04	VR2W-105218	A69-1601-6504	1
2012-09-10 06:54:38	2012-09-10 16:54:38	VR2W-105218	A69-1601-6504	1
2012-09-10 07:11:03	2012-09-10 17:11:03	VR2W-105218	A69-1601-6504	1
2012-09-10 07:15:15	2012-09-10 17:15:15	VR2W-105217	A69-1601-6504	1
2012-09-10 07:19:20	2012-09-10 17:19:20	VR2W-105218	A69-1601-6504	1
2012-09-10 07:28:04	2012-09-10 17:28:04	VR2W-105218	A69-1601-6504	1
2012-09-10 07:31:33	2012-09-10 17:31:33	VR2W-105218	A69-1601-6504	1
2012-09-10 07:32:43	2012-09-10 17:32:43	VR2W-105219	A69-1601-6504	1
2012-09-10 08:02:12	2012-09-10 18:02:12	VR2W-105218	A69-1601-6504	1
2012-09-10 08:05:43	2012-09-10 18:05:43	VR2W-105218	A69-1601-6504	1
2012-09-10 08:21:52	2012-09-10 18:21:52	VR2W-105218	A69-1601-6504	1
2012-09-10 08:25:32	2012-09-10 18:25:32	VR2W-105218	A69-1601-6504	1
2012-09-10 08:32:56	2012-09-10 18:32:56	VR2W-105218	A69-1601-6504	0
2012-09-10 08:36:18	2012-09-10 18:36:18	VR2W-105218	A69-1601-6504	0
2012-09-10 19:47:31	2012-09-11 05:47:31	VR2W-105218	A69-1601-6504	0
2012-09-10 19:54:38	2012-09-11 05:54:38	VR2W-105218	A69-1601-6504	0
2012-09-10 20:01:59	2012-09-11 06:01:59	VR2W-105218	A69-1601-6504	0
2012-09-10 20:05:18	2012-09-11 06:05:18	VR2W-105218	A69-1601-6504	0
2012-09-10 20:08:42	2012-09-11 06:08:42	VR2W-105218	A69-1601-6504	0
2012-09-10 20:12:15	2012-09-11 06:12:15	VR2W-105218	A69-1601-6504	0
2012-09-10 20:16:07	2012-09-11 06:16:07	VR2W-105218	A69-1601-6504	0
2012-09-10 20:20:37	2012-09-11 06:20:37	VR2W-105218	A69-1601-6504	0
2012-09-10 20:21:46	2012-09-11 06:21:46	VR2W-105219	A69-1601-6504	0
2012-09-10 20:25:52	2012-09-11 06:25:52	VR2W-105219	A69-1601-6504	0
2012-09-10 20:32:31	2012-09-11 06:32:31	VR2W-105219	A69-1601-6504	1
2012-09-10 20:34:49	2012-09-11 06:34:49	VR2W-105218	A69-1601-6504	1
2012-09-10 20:35:59	2012-09-11 06:35:59	VR2W-105219	A69-1601-6504	1
2012-09-10 20:38:32	2012-09-11 06:38:32	VR2W-105218	A69-1601-6504	1
2012-09-10 20:39:41	2012-09-11 06:39:41	VR2W-105219	A69-1601-6504	1
2012-09-10 20:42:42	2012-09-11 06:42:42	VR2W-105218	A69-1601-6504	1
2012-09-10 20:46:09	2012-09-11 06:46:09	VR2W-105218	A69-1601-6504	1
2012-09-10 20:47:19	2012-09-11 06:47:19	VR2W-105219	A69-1601-6504	1
2012-09-10 20:53:41	2012-09-11 06:53:41	VR2W-105216	A69-1601-6504	1
2012-09-10 20:53:44	2012-09-11 06:53:44	VR2W-105217	A69-1601-6504	1
2012-09-10 20:57:00	2012-09-11 06:57:00	VR2W-105216	A69-1601-6504	1
2012-09-10 20:57:03	2012-09-11 06:57:03	VR2W-105217	A69-1601-6504	1
2012-09-10 21:00:28	2012-09-11 07:00:28	VR2W-105217	A69-1601-6504	1
2012-09-10 21:04:15	2012-09-11 07:04:15	VR2W-105218	A69-1601-6504	1
2012-09-10 21:25:37	2012-09-11 07:25:37	VR2W-105218	A69-1601-6504	1
2012-09-10 21:36:28	2012-09-11 07:36:28	VR2W-105217	A69-1601-6504	1
2012-09-10 21:36:41	2012-09-11 07:36:41	VR2W-105218	A69-1601-6504	1
2012-09-10 21:40:32	2012-09-11 07:40:32	VR2W-105218	A69-1601-6504	1
2012-09-10 21:58:31	2012-09-11 07:58:31	VR2W-105218	A69-1601-6504	1
2012-09-10 22:10:36	2012-09-11 08:10:36	VR2W-105218	A69-1601-6504	1
2012-09-10 22:58:09	2012-09-11 08:58:09	VR2W-105218	A69-1601-6504	1
2012-09-10 23:16:12	2012-09-11 09:16:12	VR2W-105218	A69-1601-6504	1
2012-09-10 23:17:22	2012-09-11 09:17:22	VR2W-105219	A69-1601-6504	1
2012-09-10 23:23:46	2012-09-11 09:23:46	VR2W-105218	A69-1601-6504	1
2012-09-10 23:35:39	2012-09-11 09:35:39	VR2W-105217	A69-1601-6504	1
2012-09-11 00:23:52	2012-09-11 10:23:52	VR2W-105218	A69-1601-6504	1
2012-09-11 00:48:56	2012-09-11 10:48:56	VR2W-105218	A69-1601-6504	1
2012-09-11 00:56:40	2012-09-11 10:56:40	VR2W-105218	A69-1601-6504	1
2012-09-11 01:08:53	2012-09-11 11:08:53	VR2W-105218	A69-1601-6504	1
2012-09-11 01:19:10	2012-09-11 11:19:10	VR2W-105219	A69-1601-6504	1
2012-09-11 01:22:01	2012-09-11 11:22:01	VR2W-105218	A69-1601-6504	1
2012-09-11 01:31:28	2012-09-11 11:31:28	VR2W-105218	A69-1601-6504	1
2012-09-11 01:35:55	2012-09-11 11:35:55	VR2W-105218	A69-1601-6504	1
2012-09-11 01:39:56	2012-09-11 11:39:56	VR2W-105218	A69-1601-6504	1
2012-09-11 01:41:06	2012-09-11 11:41:06	VR2W-105219	A69-1601-6504	1
2012-09-11 01:44:43	2012-09-11 11:44:43	VR2W-105218	A69-1601-6504	1
2012-09-11 01:57:47	2012-09-11 11:57:47	VR2W-105218	A69-1601-6504	1
2012-09-11 01:58:57	2012-09-11 11:58:57	VR2W-105219	A69-1601-6504	1
2012-09-11 02:02:29	2012-09-11 12:02:29	VR2W-105218	A69-1601-6504	1
2012-09-11 02:17:58	2012-09-11 12:17:58	VR2W-105218	A69-1601-6504	1
2012-09-11 02:22:52	2012-09-11 12:22:52	VR2W-105219	A69-1601-6504	1
2012-09-11 02:25:55	2012-09-11 12:25:55	VR2W-105218	A69-1601-6504	1
2012-09-11 02:33:06	2012-09-11 12:33:06	VR2W-105216	A69-1601-6504	1
2012-09-11 02:33:09	2012-09-11 12:33:09	VR2W-105217	A69-1601-6504	1
2012-09-11 02:43:09	2012-09-11 12:43:09	VR2W-105219	A69-1601-6504	1
2012-09-11 02:48:46	2012-09-11 12:48:46	VR2W-105218	A69-1601-6504	1
2012-09-11 02:49:56	2012-09-11 12:49:56	VR2W-105219	A69-1601-6504	1
2012-09-11 02:52:26	2012-09-11 12:52:26	VR2W-105218	A69-1601-6504	1
2012-09-11 03:04:22	2012-09-11 13:04:22	VR2W-105219	A69-1601-6504	1
2012-09-11 03:07:52	2012-09-11 13:07:52	VR2W-105219	A69-1601-6504	1
2012-09-11 03:10:14	2012-09-11 13:10:14	VR2W-105216	A69-1601-6504	1
2012-09-11 03:10:29	2012-09-11 13:10:29	VR2W-105218	A69-1601-6504	1
2012-09-11 03:14:36	2012-09-11 13:14:36	VR2W-105217	A69-1601-6504	1
2012-09-11 03:14:49	2012-09-11 13:14:49	VR2W-105218	A69-1601-6504	1
2012-09-11 03:18:21	2012-09-11 13:18:21	VR2W-105217	A69-1601-6504	1
2012-09-11 03:26:16	2012-09-11 13:26:16	VR2W-105217	A69-1601-6504	1
2012-09-11 03:26:28	2012-09-11 13:26:28	VR2W-105218	A69-1601-6504	1
2012-09-11 03:30:31	2012-09-11 13:30:31	VR2W-105218	A69-1601-6504	1
2012-09-11 03:31:40	2012-09-11 13:31:40	VR2W-105219	A69-1601-6504	1
2012-09-11 03:35:22	2012-09-11 13:35:22	VR2W-105218	A69-1601-6504	1
2012-09-11 03:40:10	2012-09-11 13:40:10	VR2W-105218	A69-1601-6504	1
2012-09-11 03:44:53	2012-09-11 13:44:53	VR2W-105218	A69-1601-6504	1
2012-09-11 03:50:36	2012-09-11 13:50:36	VR2W-105219	A69-1601-6504	1
2012-09-11 03:53:36	2012-09-11 13:53:36	VR2W-105218	A69-1601-6504	1
2012-09-11 03:54:46	2012-09-11 13:54:46	VR2W-105219	A69-1601-6504	1
2012-09-11 04:14:44	2012-09-11 14:14:44	VR2W-105216	A69-1601-6504	1
2012-09-11 04:18:31	2012-09-11 14:18:31	VR2W-105216	A69-1601-6504	1
2012-09-11 04:18:34	2012-09-11 14:18:34	VR2W-105217	A69-1601-6504	1
2012-09-11 04:18:46	2012-09-11 14:18:46	VR2W-105218	A69-1601-6504	1
2012-09-11 04:58:48	2012-09-11 14:58:48	VR2W-105218	A69-1601-6504	1
2012-09-11 05:03:40	2012-09-11 15:03:40	VR2W-105219	A69-1601-6504	1
2012-09-11 05:06:39	2012-09-11 15:06:39	VR2W-105218	A69-1601-6504	1
2012-09-11 05:10:05	2012-09-11 15:10:05	VR2W-105218	A69-1601-6504	1
2012-09-11 05:13:41	2012-09-11 15:13:41	VR2W-105218	A69-1601-6504	1
2012-09-11 05:22:09	2012-09-11 15:22:09	VR2W-105217	A69-1601-6504	1
2012-09-11 05:22:21	2012-09-11 15:22:21	VR2W-105218	A69-1601-6504	1
2012-09-11 06:40:13	2012-09-11 16:40:13	VR2W-105218	A69-1601-6504	1
2012-09-11 06:44:32	2012-09-11 16:44:32	VR2W-105218	A69-1601-6504	1
2012-09-11 06:52:33	2012-09-11 16:52:33	VR2W-105218	A69-1601-6504	1
2012-09-11 06:56:11	2012-09-11 16:56:11	VR2W-105218	A69-1601-6504	1
2012-09-11 06:57:21	2012-09-11 16:57:21	VR2W-105219	A69-1601-6504	1
2012-09-11 07:00:12	2012-09-11 17:00:12	VR2W-105218	A69-1601-6504	1
2012-09-11 07:14:19	2012-09-11 17:14:19	VR2W-105218	A69-1601-6504	1
2012-09-11 07:30:33	2012-09-11 17:30:33	VR2W-105218	A69-1601-6504	1
2012-09-11 07:34:45	2012-09-11 17:34:45	VR2W-105218	A69-1601-6504	1
2012-09-11 07:38:15	2012-09-11 17:38:15	VR2W-105218	A69-1601-6504	1
2012-09-11 07:42:00	2012-09-11 17:42:00	VR2W-105218	A69-1601-6504	1
2012-09-11 07:43:10	2012-09-11 17:43:10	VR2W-105219	A69-1601-6504	1
2012-09-11 07:46:17	2012-09-11 17:46:17	VR2W-105218	A69-1601-6504	1
2012-09-11 08:17:58	2012-09-11 18:17:58	VR2W-105218	A69-1601-6504	1
2012-09-11 08:22:33	2012-09-11 18:22:33	VR2W-105218	A69-1601-6504	1
2012-09-11 08:30:26	2012-09-11 18:30:26	VR2W-105218	A69-1601-6504	0
2012-09-11 08:57:10	2012-09-11 18:57:10	VR2W-105218	A69-1601-6504	0
2012-09-11 19:57:08	2012-09-12 05:57:08	VR2W-105218	A69-1601-6504	0
2012-09-11 20:01:44	2012-09-12 06:01:44	VR2W-105218	A69-1601-6504	0
2012-09-11 20:09:46	2012-09-12 06:09:46	VR2W-105218	A69-1601-6504	0
2012-09-11 20:13:58	2012-09-12 06:13:58	VR2W-105218	A69-1601-6504	0
2012-09-11 20:21:16	2012-09-12 06:21:16	VR2W-105218	A69-1601-6504	0
2012-09-11 20:25:21	2012-09-12 06:25:21	VR2W-105216	A69-1601-6504	0
2012-09-11 20:41:48	2012-09-12 06:41:48	VR2W-105218	A69-1601-6504	1
2012-09-11 20:45:32	2012-09-12 06:45:32	VR2W-105218	A69-1601-6504	1
2012-09-11 21:14:58	2012-09-12 07:14:58	VR2W-105218	A69-1601-6504	1
2012-09-11 21:19:20	2012-09-12 07:19:20	VR2W-105218	A69-1601-6504	1
2012-09-11 21:31:41	2012-09-12 07:31:41	VR2W-105218	A69-1601-6504	1
2012-09-11 21:50:26	2012-09-12 07:50:26	VR2W-105218	A69-1601-6504	1
2012-09-11 21:54:26	2012-09-12 07:54:26	VR2W-105218	A69-1601-6504	1
2012-09-11 22:03:53	2012-09-12 08:03:53	VR2W-105218	A69-1601-6504	1
2012-09-11 22:30:03	2012-09-12 08:30:03	VR2W-105218	A69-1601-6504	1
2012-09-11 22:34:35	2012-09-12 08:34:35	VR2W-105218	A69-1601-6504	1
2012-09-11 22:38:34	2012-09-12 08:38:34	VR2W-105217	A69-1601-6504	1
2012-09-11 22:38:46	2012-09-12 08:38:46	VR2W-105218	A69-1601-6504	1
2012-09-11 23:26:12	2012-09-12 09:26:12	VR2W-105218	A69-1601-6504	1
2012-09-11 23:34:16	2012-09-12 09:34:16	VR2W-105218	A69-1601-6504	1
2012-09-12 00:19:16	2012-09-12 10:19:16	VR2W-105216	A69-1601-6504	1
2012-09-12 00:19:31	2012-09-12 10:19:31	VR2W-105218	A69-1601-6504	1
2012-09-12 00:22:57	2012-09-12 10:22:57	VR2W-105218	A69-1601-6504	1
2012-09-12 00:26:34	2012-09-12 10:26:34	VR2W-105218	A69-1601-6504	1
2012-09-12 00:58:08	2012-09-12 10:58:08	VR2W-105218	A69-1601-6504	1
2012-09-12 01:28:30	2012-09-12 11:28:30	VR2W-105218	A69-1601-6504	1
2012-09-12 01:29:40	2012-09-12 11:29:40	VR2W-105219	A69-1601-6504	1
2012-09-12 01:38:36	2012-09-12 11:38:36	VR2W-105219	A69-1601-6504	1
2012-09-12 01:43:28	2012-09-12 11:43:28	VR2W-105219	A69-1601-6504	1
2012-09-12 01:51:52	2012-09-12 11:51:52	VR2W-105218	A69-1601-6504	1
2012-09-12 02:33:19	2012-09-12 12:33:19	VR2W-105218	A69-1601-6504	1
2012-09-12 02:41:07	2012-09-12 12:41:07	VR2W-105217	A69-1601-6504	1
2012-09-12 02:44:57	2012-09-12 12:44:57	VR2W-105218	A69-1601-6504	1
2012-09-12 02:53:46	2012-09-12 12:53:46	VR2W-105218	A69-1601-6504	1
2012-09-12 02:54:56	2012-09-12 12:54:56	VR2W-105219	A69-1601-6504	1
2012-09-12 02:58:28	2012-09-12 12:58:28	VR2W-105218	A69-1601-6504	1
2012-09-12 03:07:01	2012-09-12 13:07:01	VR2W-105218	A69-1601-6504	1
2012-09-12 03:41:19	2012-09-12 13:41:19	VR2W-105218	A69-1601-6504	1
2012-09-12 03:53:39	2012-09-12 13:53:39	VR2W-105219	A69-1601-6504	1
2012-09-12 03:55:43	2012-09-12 13:55:43	VR2W-105218	A69-1601-6504	1
2012-09-12 04:00:09	2012-09-12 14:00:09	VR2W-105219	A69-1601-6504	1
2012-09-12 04:02:15	2012-09-12 14:02:15	VR2W-105218	A69-1601-6504	1
2012-09-12 04:03:25	2012-09-12 14:03:25	VR2W-105219	A69-1601-6504	1
2012-09-12 04:08:46	2012-09-12 14:08:46	VR2W-105217	A69-1601-6504	1
2012-09-12 04:16:26	2012-09-12 14:16:26	VR2W-105218	A69-1601-6504	1
2012-09-12 04:21:00	2012-09-12 14:21:00	VR2W-105218	A69-1601-6504	1
2012-09-12 04:22:10	2012-09-12 14:22:10	VR2W-105219	A69-1601-6504	1
2012-09-12 04:29:59	2012-09-12 14:29:59	VR2W-105219	A69-1601-6504	1
2012-09-12 04:32:45	2012-09-12 14:32:45	VR2W-105218	A69-1601-6504	1
2012-09-12 04:37:22	2012-09-12 14:37:22	VR2W-105218	A69-1601-6504	1
2012-09-12 04:53:23	2012-09-12 14:53:23	VR2W-105217	A69-1601-6504	1
2012-09-12 05:01:36	2012-09-12 15:01:36	VR2W-105218	A69-1601-6504	1
2012-09-12 05:12:54	2012-09-12 15:12:54	VR2W-105218	A69-1601-6504	1
2012-09-12 05:17:01	2012-09-12 15:17:01	VR2W-105218	A69-1601-6504	1
2012-09-12 05:23:46	2012-09-12 15:23:46	VR2W-105218	A69-1601-6504	1
2012-09-12 05:27:22	2012-09-12 15:27:22	VR2W-105218	A69-1601-6504	1
2012-09-12 05:31:21	2012-09-12 15:31:21	VR2W-105218	A69-1601-6504	1
2012-09-12 05:36:04	2012-09-12 15:36:04	VR2W-105218	A69-1601-6504	1
2012-09-12 06:46:42	2012-09-12 16:46:42	VR2W-105218	A69-1601-6504	1
2012-09-12 07:46:36	2012-09-12 17:46:36	VR2W-105218	A69-1601-6504	1
2012-09-12 08:09:25	2012-09-12 18:09:25	VR2W-105218	A69-1601-6504	1
2012-09-12 08:12:54	2012-09-12 18:12:54	VR2W-105218	A69-1601-6504	1
2012-09-12 08:20:54	2012-09-12 18:20:54	VR2W-105218	A69-1601-6504	1
2012-09-12 08:24:30	2012-09-12 18:24:30	VR2W-105218	A69-1601-6504	1
2012-09-12 08:28:28	2012-09-12 18:28:28	VR2W-105218	A69-1601-6504	1
2012-09-12 13:10:10	2012-09-12 23:10:10	VR2W-105218	A69-1601-6504	0
2012-09-12 19:56:11	2012-09-13 05:56:11	VR2W-105218	A69-1601-6504	0
2012-09-12 20:17:04	2012-09-13 06:17:04	VR2W-105217	A69-1601-6504	0
2012-09-12 20:17:17	2012-09-13 06:17:17	VR2W-105218	A69-1601-6504	0
2012-09-12 20:29:44	2012-09-13 06:29:44	VR2W-105218	A69-1601-6504	0
2012-09-12 20:41:31	2012-09-13 06:41:31	VR2W-105218	A69-1601-6504	1
2012-09-12 20:45:42	2012-09-13 06:45:42	VR2W-105218	A69-1601-6504	1
2012-09-12 21:04:21	2012-09-13 07:04:21	VR2W-105218	A69-1601-6504	1
2012-09-12 21:16:22	2012-09-13 07:16:22	VR2W-105218	A69-1601-6504	1
2012-09-12 21:26:21	2012-09-13 07:26:21	VR2W-105218	A69-1601-6504	1
2012-09-12 21:29:39	2012-09-13 07:29:39	VR2W-105216	A69-1601-6504	1
2012-09-12 21:29:42	2012-09-13 07:29:42	VR2W-105217	A69-1601-6504	1
2012-09-12 21:33:47	2012-09-13 07:33:47	VR2W-105218	A69-1601-6504	1
2012-09-12 21:42:25	2012-09-13 07:42:25	VR2W-105218	A69-1601-6504	1
2012-09-12 21:49:15	2012-09-13 07:49:15	VR2W-105218	A69-1601-6504	1
2012-09-12 21:52:46	2012-09-13 07:52:46	VR2W-105217	A69-1601-6504	1
2012-09-12 21:52:58	2012-09-13 07:52:58	VR2W-105218	A69-1601-6504	1
2012-09-12 22:34:03	2012-09-13 08:34:03	VR2W-105218	A69-1601-6504	1
2012-09-12 22:46:48	2012-09-13 08:46:48	VR2W-105217	A69-1601-6504	1
2012-09-12 22:59:27	2012-09-13 08:59:27	VR2W-105218	A69-1601-6504	1
2012-09-12 23:12:47	2012-09-13 09:12:47	VR2W-105218	A69-1601-6504	1
2012-09-12 23:20:28	2012-09-13 09:20:28	VR2W-105216	A69-1601-6504	1
2012-09-12 23:20:31	2012-09-13 09:20:31	VR2W-105217	A69-1601-6504	1
2012-09-12 23:28:08	2012-09-13 09:28:08	VR2W-105218	A69-1601-6504	1
2012-09-12 23:38:49	2012-09-13 09:38:49	VR2W-105218	A69-1601-6504	1
2012-09-12 23:43:11	2012-09-13 09:43:11	VR2W-105218	A69-1601-6504	1
2012-09-13 00:04:37	2012-09-13 10:04:37	VR2W-105218	A69-1601-6504	1
2012-09-13 00:08:30	2012-09-13 10:08:30	VR2W-105217	A69-1601-6504	1
2012-09-13 00:12:01	2012-09-13 10:12:01	VR2W-105218	A69-1601-6504	1
2012-09-13 00:27:04	2012-09-13 10:27:04	VR2W-105218	A69-1601-6504	1
2012-09-13 00:39:22	2012-09-13 10:39:22	VR2W-105218	A69-1601-6504	1
2012-09-13 00:43:57	2012-09-13 10:43:57	VR2W-105217	A69-1601-6504	1
2012-09-13 00:44:10	2012-09-13 10:44:10	VR2W-105218	A69-1601-6504	1
2012-09-13 00:48:51	2012-09-13 10:48:51	VR2W-105218	A69-1601-6504	1
2012-09-13 01:02:14	2012-09-13 11:02:14	VR2W-105218	A69-1601-6504	1
2012-09-13 01:11:51	2012-09-13 11:11:51	VR2W-105218	A69-1601-6504	1
2012-09-13 01:16:30	2012-09-13 11:16:30	VR2W-105218	A69-1601-6504	1
2012-09-13 01:20:54	2012-09-13 11:20:54	VR2W-105218	A69-1601-6504	1
2012-09-13 01:24:48	2012-09-13 11:24:48	VR2W-105218	A69-1601-6504	1
2012-09-13 01:29:22	2012-09-13 11:29:22	VR2W-105218	A69-1601-6504	1
2012-09-13 01:41:09	2012-09-13 11:41:09	VR2W-105218	A69-1601-6504	1
2012-09-13 01:50:18	2012-09-13 11:50:18	VR2W-105218	A69-1601-6504	1
2012-09-13 01:51:28	2012-09-13 11:51:28	VR2W-105219	A69-1601-6504	1
2012-09-13 01:54:20	2012-09-13 11:54:20	VR2W-105218	A69-1601-6504	1
2012-09-13 01:59:10	2012-09-13 11:59:10	VR2W-105218	A69-1601-6504	1
2012-09-13 02:12:55	2012-09-13 12:12:55	VR2W-105218	A69-1601-6504	1
2012-09-13 02:21:12	2012-09-13 12:21:12	VR2W-105218	A69-1601-6504	1
2012-09-13 02:25:09	2012-09-13 12:25:09	VR2W-105218	A69-1601-6504	1
2012-09-13 02:29:51	2012-09-13 12:29:51	VR2W-105218	A69-1601-6504	1
2012-09-13 02:34:20	2012-09-13 12:34:20	VR2W-105218	A69-1601-6504	1
2012-09-13 02:38:25	2012-09-13 12:38:25	VR2W-105218	A69-1601-6504	1
2012-09-13 02:41:39	2012-09-13 12:41:39	VR2W-105218	A69-1601-6504	1
2012-09-13 02:44:56	2012-09-13 12:44:56	VR2W-105218	A69-1601-6504	1
2012-09-13 02:51:37	2012-09-13 12:51:37	VR2W-105218	A69-1601-6504	1
2012-09-13 02:55:09	2012-09-13 12:55:09	VR2W-105218	A69-1601-6504	1
2012-09-13 02:59:00	2012-09-13 12:59:00	VR2W-105218	A69-1601-6504	1
2012-09-13 03:03:27	2012-09-13 13:03:27	VR2W-105218	A69-1601-6504	1
2012-09-13 03:04:37	2012-09-13 13:04:37	VR2W-105219	A69-1601-6504	1
2012-09-13 03:12:15	2012-09-13 13:12:15	VR2W-105218	A69-1601-6504	1
2012-09-13 03:40:07	2012-09-13 13:40:07	VR2W-105218	A69-1601-6504	1
2012-09-13 03:44:57	2012-09-13 13:44:57	VR2W-105218	A69-1601-6504	1
2012-09-13 03:49:44	2012-09-13 13:49:44	VR2W-105218	A69-1601-6504	1
2012-09-13 03:54:12	2012-09-13 13:54:12	VR2W-105217	A69-1601-6504	1
2012-09-13 03:54:25	2012-09-13 13:54:25	VR2W-105218	A69-1601-6504	1
2012-09-13 03:58:52	2012-09-13 13:58:52	VR2W-105218	A69-1601-6504	1
2012-09-13 04:02:51	2012-09-13 14:02:51	VR2W-105218	A69-1601-6504	1
2012-09-13 04:16:34	2012-09-13 14:16:34	VR2W-105218	A69-1601-6504	1
2012-09-13 04:20:20	2012-09-13 14:20:20	VR2W-105218	A69-1601-6504	1
2012-09-13 04:32:33	2012-09-13 14:32:33	VR2W-105218	A69-1601-6504	1
2012-09-13 04:36:03	2012-09-13 14:36:03	VR2W-105218	A69-1601-6504	1
2012-09-13 04:39:49	2012-09-13 14:39:49	VR2W-105218	A69-1601-6504	1
2012-09-13 04:44:06	2012-09-13 14:44:06	VR2W-105218	A69-1601-6504	1
2012-09-13 04:47:47	2012-09-13 14:47:47	VR2W-105218	A69-1601-6504	1
2012-09-13 04:55:06	2012-09-13 14:55:06	VR2W-105217	A69-1601-6504	1
2012-09-13 04:58:39	2012-09-13 14:58:39	VR2W-105217	A69-1601-6504	1
2012-09-13 04:58:51	2012-09-13 14:58:51	VR2W-105218	A69-1601-6504	1
2012-09-13 05:02:42	2012-09-13 15:02:42	VR2W-105218	A69-1601-6504	1
2012-09-13 05:07:10	2012-09-13 15:07:10	VR2W-105218	A69-1601-6504	1
2012-09-13 05:08:21	2012-09-13 15:08:21	VR2W-105219	A69-1601-6504	1
2012-09-13 05:11:12	2012-09-13 15:11:12	VR2W-105218	A69-1601-6504	1
2012-09-13 05:12:23	2012-09-13 15:12:23	VR2W-105219	A69-1601-6504	1
2012-09-13 05:16:03	2012-09-13 15:16:03	VR2W-105218	A69-1601-6504	1
2012-09-13 05:20:35	2012-09-13 15:20:35	VR2W-105216	A69-1601-6504	1
2012-09-13 05:20:38	2012-09-13 15:20:38	VR2W-105217	A69-1601-6504	1
2012-09-13 05:38:35	2012-09-13 15:38:35	VR2W-105217	A69-1601-6504	1
2012-09-13 05:43:30	2012-09-13 15:43:30	VR2W-105218	A69-1601-6504	1
2012-09-13 05:48:00	2012-09-13 15:48:00	VR2W-105218	A69-1601-6504	1
2012-09-13 05:49:11	2012-09-13 15:49:11	VR2W-105219	A69-1601-6504	1
2012-09-13 05:55:28	2012-09-13 15:55:28	VR2W-105218	A69-1601-6504	1
2012-09-13 06:02:22	2012-09-13 16:02:22	VR2W-105217	A69-1601-6504	1
2012-09-13 06:02:34	2012-09-13 16:02:34	VR2W-105218	A69-1601-6504	1
2012-09-13 06:13:00	2012-09-13 16:13:00	VR2W-105217	A69-1601-6504	1
2012-09-13 06:16:34	2012-09-13 16:16:34	VR2W-105218	A69-1601-6504	1
2012-09-13 06:23:47	2012-09-13 16:23:47	VR2W-105218	A69-1601-6504	1
2012-09-13 06:27:46	2012-09-13 16:27:46	VR2W-105216	A69-1601-6504	1
2012-09-13 06:28:02	2012-09-13 16:28:02	VR2W-105218	A69-1601-6504	1
2012-09-13 07:12:36	2012-09-13 17:12:36	VR2W-105218	A69-1601-6504	1
2012-09-13 07:16:52	2012-09-13 17:16:52	VR2W-105218	A69-1601-6504	1
2012-09-13 07:20:29	2012-09-13 17:20:29	VR2W-105218	A69-1601-6504	1
2012-09-13 07:24:31	2012-09-13 17:24:31	VR2W-105218	A69-1601-6504	1
2012-09-13 07:34:04	2012-09-13 17:34:04	VR2W-105218	A69-1601-6504	1
2012-09-13 07:50:31	2012-09-13 17:50:31	VR2W-105218	A69-1601-6504	1
2012-09-13 08:04:06	2012-09-13 18:04:06	VR2W-105217	A69-1601-6504	1
2012-09-13 08:12:43	2012-09-13 18:12:43	VR2W-105218	A69-1601-6504	1
2012-09-13 08:16:52	2012-09-13 18:16:52	VR2W-105218	A69-1601-6504	1
2012-09-13 08:20:16	2012-09-13 18:20:16	VR2W-105218	A69-1601-6504	1
2012-09-13 08:32:15	2012-09-13 18:32:15	VR2W-105218	A69-1601-6504	0
2012-09-13 19:46:46	2012-09-14 05:46:46	VR2W-105218	A69-1601-6504	0
2012-09-13 19:57:31	2012-09-14 05:57:31	VR2W-105218	A69-1601-6504	0
2012-09-13 20:08:54	2012-09-14 06:08:54	VR2W-105218	A69-1601-6504	0
2012-09-13 20:20:29	2012-09-14 06:20:29	VR2W-105218	A69-1601-6504	0
2012-09-13 20:28:26	2012-09-14 06:28:26	VR2W-105218	A69-1601-6504	0
2012-09-13 20:49:13	2012-09-14 06:49:13	VR2W-105218	A69-1601-6504	1
2012-09-13 21:07:59	2012-09-14 07:07:59	VR2W-105218	A69-1601-6504	1
2012-09-13 21:21:39	2012-09-14 07:21:39	VR2W-105218	A69-1601-6504	1
2012-09-13 22:02:37	2012-09-14 08:02:37	VR2W-105218	A69-1601-6504	1
2012-09-13 22:05:55	2012-09-14 08:05:55	VR2W-105218	A69-1601-6504	1
2012-09-13 22:16:19	2012-09-14 08:16:19	VR2W-105216	A69-1601-6504	1
2012-09-13 22:16:35	2012-09-14 08:16:35	VR2W-105218	A69-1601-6504	1
2012-09-13 22:24:41	2012-09-14 08:24:41	VR2W-105218	A69-1601-6504	1
2012-09-13 22:28:59	2012-09-14 08:28:59	VR2W-105218	A69-1601-6504	1
2012-09-13 22:56:36	2012-09-14 08:56:36	VR2W-105218	A69-1601-6504	1
2012-09-13 23:19:46	2012-09-14 09:19:46	VR2W-105217	A69-1601-6504	1
2012-09-13 23:58:49	2012-09-14 09:58:49	VR2W-105218	A69-1601-6504	1
2012-09-14 00:02:56	2012-09-14 10:02:56	VR2W-105218	A69-1601-6504	1
2012-09-14 00:06:15	2012-09-14 10:06:15	VR2W-105218	A69-1601-6504	1
2012-09-14 00:13:17	2012-09-14 10:13:17	VR2W-105218	A69-1601-6504	1
2012-09-14 00:17:16	2012-09-14 10:17:16	VR2W-105218	A69-1601-6504	1
2012-09-14 00:22:00	2012-09-14 10:22:00	VR2W-105218	A69-1601-6504	1
2012-09-14 00:23:10	2012-09-14 10:23:10	VR2W-105219	A69-1601-6504	1
2012-09-14 00:30:49	2012-09-14 10:30:49	VR2W-105218	A69-1601-6504	1
2012-09-14 00:34:24	2012-09-14 10:34:24	VR2W-105218	A69-1601-6504	1
2012-09-14 00:43:03	2012-09-14 10:43:03	VR2W-105218	A69-1601-6504	1
2012-09-14 00:44:13	2012-09-14 10:44:13	VR2W-105219	A69-1601-6504	1
2012-09-14 00:51:34	2012-09-14 10:51:34	VR2W-105218	A69-1601-6504	1
2012-09-14 00:56:25	2012-09-14 10:56:25	VR2W-105218	A69-1601-6504	1
2012-09-14 01:01:01	2012-09-14 11:01:01	VR2W-105217	A69-1601-6504	1
2012-09-14 01:10:19	2012-09-14 11:10:19	VR2W-105217	A69-1601-6504	1
2012-09-14 01:14:30	2012-09-14 11:14:30	VR2W-105216	A69-1601-6504	1
2012-09-14 01:14:32	2012-09-14 11:14:32	VR2W-105217	A69-1601-6504	1
2012-09-14 01:18:18	2012-09-14 11:18:18	VR2W-105218	A69-1601-6504	1
2012-09-14 01:22:10	2012-09-14 11:22:10	VR2W-105218	A69-1601-6504	1
2012-09-14 01:26:40	2012-09-14 11:26:40	VR2W-105218	A69-1601-6504	1
2012-09-14 01:37:24	2012-09-14 11:37:24	VR2W-105218	A69-1601-6504	1
2012-09-14 01:40:52	2012-09-14 11:40:52	VR2W-105218	A69-1601-6504	1
2012-09-14 01:44:35	2012-09-14 11:44:35	VR2W-105218	A69-1601-6504	1
2012-09-14 01:48:46	2012-09-14 11:48:46	VR2W-105218	A69-1601-6504	1
2012-09-14 01:52:13	2012-09-14 11:52:13	VR2W-105218	A69-1601-6504	1
2012-09-14 02:00:05	2012-09-14 12:00:05	VR2W-105218	A69-1601-6504	1
2012-09-14 02:07:06	2012-09-14 12:07:06	VR2W-105218	A69-1601-6504	1
2012-09-14 02:10:50	2012-09-14 12:10:50	VR2W-105216	A69-1601-6504	1
2012-09-14 02:11:05	2012-09-14 12:11:05	VR2W-105218	A69-1601-6504	1
2012-09-14 02:12:15	2012-09-14 12:12:15	VR2W-105219	A69-1601-6504	1
2012-09-14 02:24:32	2012-09-14 12:24:32	VR2W-105218	A69-1601-6504	1
2012-09-14 02:28:01	2012-09-14 12:28:01	VR2W-105218	A69-1601-6504	1
2012-09-14 02:31:45	2012-09-14 12:31:45	VR2W-105218	A69-1601-6504	1
2012-09-14 02:39:34	2012-09-14 12:39:34	VR2W-105218	A69-1601-6504	1
2012-09-14 02:52:12	2012-09-14 12:52:12	VR2W-105217	A69-1601-6504	1
2012-09-14 02:52:25	2012-09-14 12:52:25	VR2W-105218	A69-1601-6504	1
2012-09-14 02:53:35	2012-09-14 12:53:35	VR2W-105219	A69-1601-6504	1
2012-09-14 02:56:09	2012-09-14 12:56:09	VR2W-105218	A69-1601-6504	1
2012-09-14 03:00:22	2012-09-14 13:00:22	VR2W-105218	A69-1601-6504	1
2012-09-14 03:03:56	2012-09-14 13:03:56	VR2W-105218	A69-1601-6504	1
2012-09-14 03:07:51	2012-09-14 13:07:51	VR2W-105218	A69-1601-6504	1
2012-09-14 03:12:25	2012-09-14 13:12:25	VR2W-105218	A69-1601-6504	1
2012-09-14 03:16:40	2012-09-14 13:16:40	VR2W-105218	A69-1601-6504	1
2012-09-14 03:20:04	2012-09-14 13:20:04	VR2W-105217	A69-1601-6504	1
2012-09-14 03:20:16	2012-09-14 13:20:16	VR2W-105218	A69-1601-6504	1
2012-09-14 03:24:14	2012-09-14 13:24:14	VR2W-105218	A69-1601-6504	1
2012-09-14 03:28:56	2012-09-14 13:28:56	VR2W-105218	A69-1601-6504	1
2012-09-14 03:30:07	2012-09-14 13:30:07	VR2W-105219	A69-1601-6504	1
2012-09-14 03:33:26	2012-09-14 13:33:26	VR2W-105218	A69-1601-6504	1
2012-09-14 03:34:37	2012-09-14 13:34:37	VR2W-105219	A69-1601-6504	1
2012-09-14 03:37:33	2012-09-14 13:37:33	VR2W-105218	A69-1601-6504	1
2012-09-14 03:40:52	2012-09-14 13:40:52	VR2W-105218	A69-1601-6504	1
2012-09-14 03:42:54	2012-09-14 13:42:54	VR2W-105222	A69-1601-6504	1
2012-09-14 03:43:14	2012-09-14 13:43:14	VR2W-105221	A69-1601-6504	1
2012-09-14 03:44:03	2012-09-14 13:44:03	VR2W-105217	A69-1601-6504	1
2012-09-14 03:44:16	2012-09-14 13:44:16	VR2W-105218	A69-1601-6504	1
2012-09-14 03:45:27	2012-09-14 13:45:27	VR2W-105219	A69-1601-6504	1
2012-09-14 03:47:51	2012-09-14 13:47:51	VR2W-105218	A69-1601-6504	1
2012-09-14 03:51:47	2012-09-14 13:51:47	VR2W-105218	A69-1601-6504	1
2012-09-14 03:56:23	2012-09-14 13:56:23	VR2W-105218	A69-1601-6504	1
2012-09-14 04:00:43	2012-09-14 14:00:43	VR2W-105218	A69-1601-6504	1
2012-09-14 04:12:27	2012-09-14 14:12:27	VR2W-105218	A69-1601-6504	1
2012-09-14 04:16:23	2012-09-14 14:16:23	VR2W-105217	A69-1601-6504	1
2012-09-14 04:16:35	2012-09-14 14:16:35	VR2W-105218	A69-1601-6504	1
2012-09-14 04:19:57	2012-09-14 14:19:57	VR2W-105218	A69-1601-6504	1
2012-09-14 04:23:28	2012-09-14 14:23:28	VR2W-105218	A69-1601-6504	1
2012-09-14 04:27:14	2012-09-14 14:27:14	VR2W-105218	A69-1601-6504	1
2012-09-14 04:31:32	2012-09-14 14:31:32	VR2W-105218	A69-1601-6504	1
2012-09-14 04:35:16	2012-09-14 14:35:16	VR2W-105218	A69-1601-6504	1
2012-09-14 04:39:29	2012-09-14 14:39:29	VR2W-105218	A69-1601-6504	1
2012-09-14 04:43:01	2012-09-14 14:43:01	VR2W-105218	A69-1601-6504	1
2012-09-14 04:46:40	2012-09-14 14:46:40	VR2W-105217	A69-1601-6504	1
2012-09-14 04:46:52	2012-09-14 14:46:52	VR2W-105218	A69-1601-6504	1
2012-09-14 04:51:20	2012-09-14 14:51:20	VR2W-105218	A69-1601-6504	1
2012-09-14 04:56:31	2012-09-14 14:56:31	VR2W-105219	A69-1601-6504	1
2012-09-14 05:00:09	2012-09-14 15:00:09	VR2W-105218	A69-1601-6504	1
2012-09-14 05:04:51	2012-09-14 15:04:51	VR2W-105218	A69-1601-6504	1
2012-09-14 05:09:22	2012-09-14 15:09:22	VR2W-105218	A69-1601-6504	1
2012-09-14 05:13:31	2012-09-14 15:13:31	VR2W-105218	A69-1601-6504	1
2012-09-14 05:16:54	2012-09-14 15:16:54	VR2W-105218	A69-1601-6504	1
2012-09-14 05:20:26	2012-09-14 15:20:26	VR2W-105218	A69-1601-6504	1
2012-09-14 05:55:37	2012-09-14 15:55:37	VR2W-105218	A69-1601-6504	1
2012-09-14 06:00:16	2012-09-14 16:00:16	VR2W-105217	A69-1601-6504	1
2012-09-14 06:52:55	2012-09-14 16:52:55	VR2W-105218	A69-1601-6504	1
2012-09-14 07:04:55	2012-09-14 17:04:55	VR2W-105218	A69-1601-6504	1
2012-09-14 07:09:08	2012-09-14 17:09:08	VR2W-105218	A69-1601-6504	1
2012-09-14 07:12:38	2012-09-14 17:12:38	VR2W-105218	A69-1601-6504	1
2012-09-14 07:28:51	2012-09-14 17:28:51	VR2W-105218	A69-1601-6504	1
2012-09-14 07:32:36	2012-09-14 17:32:36	VR2W-105218	A69-1601-6504	1
2012-09-14 07:36:52	2012-09-14 17:36:52	VR2W-105218	A69-1601-6504	1
2012-09-14 07:40:30	2012-09-14 17:40:30	VR2W-105218	A69-1601-6504	1
2012-09-14 08:07:15	2012-09-14 18:07:15	VR2W-105218	A69-1601-6504	1
2012-09-14 08:20:43	2012-09-14 18:20:43	VR2W-105218	A69-1601-6504	1
2012-09-14 08:32:15	2012-09-14 18:32:15	VR2W-105218	A69-1601-6504	0
2012-09-14 08:39:59	2012-09-14 18:39:59	VR2W-105218	A69-1601-6504	0
2012-09-14 08:49:53	2012-09-14 18:49:53	VR2W-105218	A69-1601-6504	0
2012-09-14 19:51:06	2012-09-15 05:51:06	VR2W-105218	A69-1601-6504	0
2012-09-14 20:11:17	2012-09-15 06:11:17	VR2W-105218	A69-1601-6504	0
2012-09-14 20:18:31	2012-09-15 06:18:31	VR2W-105217	A69-1601-6504	0
2012-09-14 20:23:03	2012-09-15 06:23:03	VR2W-105217	A69-1601-6504	0
2012-09-14 20:27:14	2012-09-15 06:27:14	VR2W-105217	A69-1601-6504	0
2012-09-14 20:30:42	2012-09-15 06:30:42	VR2W-105217	A69-1601-6504	1
2012-09-14 20:34:22	2012-09-15 06:34:22	VR2W-105217	A69-1601-6504	1
2012-09-14 20:38:42	2012-09-15 06:38:42	VR2W-105218	A69-1601-6504	1
2012-09-14 20:45:29	2012-09-15 06:45:29	VR2W-105218	A69-1601-6504	1
2012-09-14 20:46:40	2012-09-15 06:46:40	VR2W-105219	A69-1601-6504	1
2012-09-14 20:53:14	2012-09-15 06:53:14	VR2W-105218	A69-1601-6504	1
2012-09-14 21:10:41	2012-09-15 07:10:41	VR2W-105218	A69-1601-6504	1
2012-09-14 21:15:14	2012-09-15 07:15:14	VR2W-105218	A69-1601-6504	1
2012-09-14 21:19:27	2012-09-15 07:19:27	VR2W-105218	A69-1601-6504	1
2012-09-14 21:26:51	2012-09-15 07:26:51	VR2W-105218	A69-1601-6504	1
2012-09-14 21:31:18	2012-09-15 07:31:18	VR2W-105218	A69-1601-6504	1
2012-09-14 21:35:05	2012-09-15 07:35:05	VR2W-105216	A69-1601-6504	1
2012-09-14 21:49:37	2012-09-15 07:49:37	VR2W-105218	A69-1601-6504	1
2012-09-14 21:54:01	2012-09-15 07:54:01	VR2W-105218	A69-1601-6504	1
2012-09-14 22:18:34	2012-09-15 08:18:34	VR2W-105216	A69-1601-6504	1
2012-09-14 22:34:38	2012-09-15 08:34:38	VR2W-105217	A69-1601-6504	1
2012-09-14 22:42:13	2012-09-15 08:42:13	VR2W-105218	A69-1601-6504	1
2012-09-14 22:52:34	2012-09-15 08:52:34	VR2W-105218	A69-1601-6504	1
2012-09-14 22:56:17	2012-09-15 08:56:17	VR2W-105216	A69-1601-6504	1
2012-09-14 23:01:16	2012-09-15 09:01:16	VR2W-105218	A69-1601-6504	1
2012-09-14 23:17:11	2012-09-15 09:17:11	VR2W-105218	A69-1601-6504	1
2012-09-15 00:09:46	2012-09-15 10:09:46	VR2W-105216	A69-1601-6504	1
2012-09-15 00:10:01	2012-09-15 10:10:01	VR2W-105218	A69-1601-6504	1
2012-09-15 00:13:10	2012-09-15 10:13:10	VR2W-105217	A69-1601-6504	1
2012-09-15 00:36:52	2012-09-15 10:36:52	VR2W-105217	A69-1601-6504	1
2012-09-15 00:59:43	2012-09-15 10:59:43	VR2W-105218	A69-1601-6504	1
2012-09-15 01:07:27	2012-09-15 11:07:27	VR2W-105217	A69-1601-6504	1
2012-09-15 01:18:21	2012-09-15 11:18:21	VR2W-105218	A69-1601-6504	1
2012-09-15 01:21:47	2012-09-15 11:21:47	VR2W-105218	A69-1601-6504	1
2012-09-15 01:25:24	2012-09-15 11:25:24	VR2W-105218	A69-1601-6504	1
2012-09-15 01:34:10	2012-09-15 11:34:10	VR2W-105218	A69-1601-6504	1
2012-09-15 01:46:58	2012-09-15 11:46:58	VR2W-105218	A69-1601-6504	1
2012-09-15 02:12:21	2012-09-15 12:12:21	VR2W-105218	A69-1601-6504	1
2012-09-15 02:16:05	2012-09-15 12:16:05	VR2W-105218	A69-1601-6504	1
2012-09-15 02:20:19	2012-09-15 12:20:19	VR2W-105218	A69-1601-6504	1
2012-09-15 02:23:54	2012-09-15 12:23:54	VR2W-105218	A69-1601-6504	1
2012-09-15 02:36:47	2012-09-15 12:36:47	VR2W-105218	A69-1601-6504	1
2012-09-15 02:40:33	2012-09-15 12:40:33	VR2W-105218	A69-1601-6504	1
2012-09-15 02:46:02	2012-09-15 12:46:02	VR2W-105219	A69-1601-6504	1
2012-09-15 02:48:34	2012-09-15 12:48:34	VR2W-105218	A69-1601-6504	1
2012-09-15 02:59:56	2012-09-15 12:59:56	VR2W-105218	A69-1601-6504	1
2012-09-15 03:15:32	2012-09-15 13:15:32	VR2W-105218	A69-1601-6504	1
2012-09-15 03:19:05	2012-09-15 13:19:05	VR2W-105218	A69-1601-6504	1
2012-09-15 03:22:55	2012-09-15 13:22:55	VR2W-105218	A69-1601-6504	1
2012-09-15 03:27:23	2012-09-15 13:27:23	VR2W-105218	A69-1601-6504	1
2012-09-15 03:28:34	2012-09-15 13:28:34	VR2W-105219	A69-1601-6504	1
2012-09-15 03:31:25	2012-09-15 13:31:25	VR2W-105218	A69-1601-6504	1
2012-09-15 03:32:36	2012-09-15 13:32:36	VR2W-105219	A69-1601-6504	1
2012-09-15 03:36:16	2012-09-15 13:36:16	VR2W-105218	A69-1601-6504	1
2012-09-15 03:41:02	2012-09-15 13:41:02	VR2W-105218	A69-1601-6504	1
2012-09-15 03:50:04	2012-09-15 13:50:04	VR2W-105218	A69-1601-6504	1
2012-09-15 03:53:57	2012-09-15 13:53:57	VR2W-105218	A69-1601-6504	1
2012-09-15 03:58:30	2012-09-15 13:58:30	VR2W-105218	A69-1601-6504	1
2012-09-15 04:02:40	2012-09-15 14:02:40	VR2W-105218	A69-1601-6504	1
2012-09-15 04:10:59	2012-09-15 14:10:59	VR2W-105219	A69-1601-6504	1
2012-09-15 04:13:56	2012-09-15 14:13:56	VR2W-105218	A69-1601-6504	1
2012-09-15 04:17:18	2012-09-15 14:17:18	VR2W-105218	A69-1601-6504	1
2012-09-15 04:24:32	2012-09-15 14:24:32	VR2W-105218	A69-1601-6504	1
2012-09-15 04:28:47	2012-09-15 14:28:47	VR2W-105218	A69-1601-6504	1
2012-09-15 04:32:23	2012-09-15 14:32:23	VR2W-105218	A69-1601-6504	1
2012-09-15 04:36:22	2012-09-15 14:36:22	VR2W-105218	A69-1601-6504	1
2012-09-15 04:41:06	2012-09-15 14:41:06	VR2W-105218	A69-1601-6504	1
2012-09-15 04:45:40	2012-09-15 14:45:40	VR2W-105218	A69-1601-6504	1
2012-09-15 04:49:55	2012-09-15 14:49:55	VR2W-105218	A69-1601-6504	1
2012-09-15 05:01:59	2012-09-15 15:01:59	VR2W-105218	A69-1601-6504	1
2012-09-15 05:06:15	2012-09-15 15:06:15	VR2W-105218	A69-1601-6504	1
2012-09-15 05:09:40	2012-09-15 15:09:40	VR2W-105216	A69-1601-6504	1
2012-09-15 05:09:55	2012-09-15 15:09:55	VR2W-105218	A69-1601-6504	1
2012-09-15 05:20:33	2012-09-15 15:20:33	VR2W-105218	A69-1601-6504	1
2012-09-15 05:23:54	2012-09-15 15:23:54	VR2W-105218	A69-1601-6504	1
2012-09-15 05:27:22	2012-09-15 15:27:22	VR2W-105218	A69-1601-6504	1
2012-09-15 05:38:39	2012-09-15 15:38:39	VR2W-105218	A69-1601-6504	1
2012-09-15 06:38:53	2012-09-15 16:38:53	VR2W-105218	A69-1601-6504	1
2012-09-15 06:42:35	2012-09-15 16:42:35	VR2W-105218	A69-1601-6504	1
2012-09-15 07:29:57	2012-09-15 17:29:57	VR2W-105218	A69-1601-6504	1
2012-09-15 07:42:55	2012-09-15 17:42:55	VR2W-105218	A69-1601-6504	1
2012-09-15 07:51:01	2012-09-15 17:51:01	VR2W-105218	A69-1601-6504	1
2012-09-15 08:03:16	2012-09-15 18:03:16	VR2W-105218	A69-1601-6504	1
2012-09-15 08:06:48	2012-09-15 18:06:48	VR2W-105218	A69-1601-6504	1
2012-09-15 08:10:39	2012-09-15 18:10:39	VR2W-105218	A69-1601-6504	1
2012-09-15 08:15:05	2012-09-15 18:15:05	VR2W-105218	A69-1601-6504	1
2012-09-15 08:28:26	2012-09-15 18:28:26	VR2W-105218	A69-1601-6504	1
2012-09-15 08:32:46	2012-09-15 18:32:46	VR2W-105218	A69-1601-6504	0
2012-09-15 08:48:29	2012-09-15 18:48:29	VR2W-105218	A69-1601-6504	0
2012-09-15 08:53:23	2012-09-15 18:53:23	VR2W-105218	A69-1601-6504	0
2012-09-15 19:50:18	2012-09-16 05:50:18	VR2W-105218	A69-1601-6504	0
2012-09-15 19:54:42	2012-09-16 05:54:42	VR2W-105218	A69-1601-6504	0
2012-09-15 19:58:36	2012-09-16 05:58:36	VR2W-105218	A69-1601-6504	0
2012-09-15 20:02:58	2012-09-16 06:02:58	VR2W-105217	A69-1601-6504	0
2012-09-15 20:07:26	2012-09-16 06:07:26	VR2W-105218	A69-1601-6504	0
2012-09-15 20:11:02	2012-09-16 06:11:02	VR2W-105218	A69-1601-6504	0
2012-09-15 20:15:01	2012-09-16 06:15:01	VR2W-105218	A69-1601-6504	0
2012-09-15 20:24:06	2012-09-16 06:24:06	VR2W-105217	A69-1601-6504	0
2012-09-15 20:24:19	2012-09-16 06:24:19	VR2W-105218	A69-1601-6504	0
2012-09-15 20:28:17	2012-09-16 06:28:17	VR2W-105216	A69-1601-6504	0
2012-09-15 20:28:20	2012-09-16 06:28:20	VR2W-105217	A69-1601-6504	0
2012-09-15 20:31:54	2012-09-16 06:31:54	VR2W-105217	A69-1601-6504	1
2012-09-15 20:36:01	2012-09-16 06:36:01	VR2W-105218	A69-1601-6504	1
2012-09-15 20:44:51	2012-09-16 06:44:51	VR2W-105218	A69-1601-6504	1
2012-09-15 20:48:28	2012-09-16 06:48:28	VR2W-105218	A69-1601-6504	1
2012-09-15 20:52:28	2012-09-16 06:52:28	VR2W-105218	A69-1601-6504	1
2012-09-15 20:57:13	2012-09-16 06:57:13	VR2W-105218	A69-1601-6504	1
2012-09-15 21:22:23	2012-09-16 07:22:23	VR2W-105218	A69-1601-6504	1
2012-09-15 21:33:58	2012-09-16 07:33:58	VR2W-105218	A69-1601-6504	1
2012-09-15 21:42:36	2012-09-16 07:42:36	VR2W-105218	A69-1601-6504	1
2012-09-15 21:47:04	2012-09-16 07:47:04	VR2W-105218	A69-1601-6504	1
2012-09-15 21:51:06	2012-09-16 07:51:06	VR2W-105218	A69-1601-6504	1
2012-09-15 21:55:55	2012-09-16 07:55:55	VR2W-105218	A69-1601-6504	1
2012-09-15 22:00:41	2012-09-16 08:00:41	VR2W-105218	A69-1601-6504	1
2012-09-15 22:05:19	2012-09-16 08:05:19	VR2W-105218	A69-1601-6504	1
2012-09-15 22:09:40	2012-09-16 08:09:40	VR2W-105218	A69-1601-6504	1
2012-09-15 22:21:43	2012-09-16 08:21:43	VR2W-105218	A69-1601-6504	1
2012-09-15 22:30:19	2012-09-16 08:30:19	VR2W-105218	A69-1601-6504	1
2012-09-16 00:30:36	2012-09-16 10:30:36	VR2W-105218	A69-1601-6504	1
2012-09-16 00:35:25	2012-09-16 10:35:25	VR2W-105218	A69-1601-6504	1
2012-09-16 00:56:19	2012-09-16 10:56:19	VR2W-105218	A69-1601-6504	1
2012-09-16 01:00:47	2012-09-16 11:00:47	VR2W-105218	A69-1601-6504	1
2012-09-16 01:09:40	2012-09-16 11:09:40	VR2W-105218	A69-1601-6504	1
2012-09-16 01:30:57	2012-09-16 11:30:57	VR2W-105218	A69-1601-6504	1
2012-09-16 01:58:19	2012-09-16 11:58:19	VR2W-105219	A69-1601-6504	1
2012-09-16 02:00:42	2012-09-16 12:00:42	VR2W-105218	A69-1601-6504	1
2012-09-16 02:04:34	2012-09-16 12:04:34	VR2W-105218	A69-1601-6504	1
2012-09-16 02:13:12	2012-09-16 12:13:12	VR2W-105218	A69-1601-6504	1
2012-09-16 02:20:00	2012-09-16 12:20:00	VR2W-105218	A69-1601-6504	1
2012-09-16 02:23:41	2012-09-16 12:23:41	VR2W-105218	A69-1601-6504	1
2012-09-16 02:27:48	2012-09-16 12:27:48	VR2W-105218	A69-1601-6504	1
2012-09-16 02:31:09	2012-09-16 12:31:09	VR2W-105218	A69-1601-6504	1
2012-09-16 02:39:27	2012-09-16 12:39:27	VR2W-105219	A69-1601-6504	1
2012-09-16 02:42:23	2012-09-16 12:42:23	VR2W-105218	A69-1601-6504	1
2012-09-16 03:05:36	2012-09-16 13:05:36	VR2W-105218	A69-1601-6504	1
2012-09-16 03:09:26	2012-09-16 13:09:26	VR2W-105218	A69-1601-6504	1
2012-09-16 03:17:48	2012-09-16 13:17:48	VR2W-105218	A69-1601-6504	1
2012-09-16 03:26:53	2012-09-16 13:26:53	VR2W-105218	A69-1601-6504	1
2012-09-16 03:43:48	2012-09-16 13:43:48	VR2W-105218	A69-1601-6504	1
2012-09-16 03:52:44	2012-09-16 13:52:44	VR2W-105218	A69-1601-6504	1
2012-09-16 03:56:28	2012-09-16 13:56:28	VR2W-105218	A69-1601-6504	1
2012-09-16 04:00:42	2012-09-16 14:00:42	VR2W-105218	A69-1601-6504	1
2012-09-16 04:04:17	2012-09-16 14:04:17	VR2W-105218	A69-1601-6504	1
2012-09-16 04:08:13	2012-09-16 14:08:13	VR2W-105218	A69-1601-6504	1
2012-09-16 04:12:51	2012-09-16 14:12:51	VR2W-105218	A69-1601-6504	1
2012-09-16 04:17:12	2012-09-16 14:17:12	VR2W-105218	A69-1601-6504	1
2012-09-16 04:33:45	2012-09-16 14:33:45	VR2W-105218	A69-1601-6504	1
2012-09-16 04:37:52	2012-09-16 14:37:52	VR2W-105218	A69-1601-6504	1
2012-09-16 04:41:11	2012-09-16 14:41:11	VR2W-105218	A69-1601-6504	1
2012-09-16 04:44:35	2012-09-16 14:44:35	VR2W-105218	A69-1601-6504	1
2012-09-16 04:48:10	2012-09-16 14:48:10	VR2W-105218	A69-1601-6504	1
2012-09-16 04:52:05	2012-09-16 14:52:05	VR2W-105218	A69-1601-6504	1
2012-09-16 04:56:42	2012-09-16 14:56:42	VR2W-105218	A69-1601-6504	1
2012-09-16 05:01:01	2012-09-16 15:01:01	VR2W-105218	A69-1601-6504	1
2012-09-16 05:04:45	2012-09-16 15:04:45	VR2W-105218	A69-1601-6504	1
2012-09-16 05:08:59	2012-09-16 15:08:59	VR2W-105218	A69-1601-6504	1
2012-09-16 05:12:35	2012-09-16 15:12:35	VR2W-105218	A69-1601-6504	1
2012-09-16 05:16:31	2012-09-16 15:16:31	VR2W-105218	A69-1601-6504	1
2012-09-16 05:41:21	2012-09-16 15:41:21	VR2W-105218	A69-1601-6504	1
2012-09-16 06:03:19	2012-09-16 16:03:19	VR2W-105219	A69-1601-6504	1
2012-09-16 06:18:56	2012-09-16 16:18:56	VR2W-105218	A69-1601-6504	1
2012-09-16 06:35:20	2012-09-16 16:35:20	VR2W-105217	A69-1601-6504	1
2012-09-16 06:44:09	2012-09-16 16:44:09	VR2W-105218	A69-1601-6504	1
2012-09-16 06:48:20	2012-09-16 16:48:20	VR2W-105216	A69-1601-6504	1
2012-09-16 06:48:22	2012-09-16 16:48:22	VR2W-105217	A69-1601-6504	1
2012-09-16 07:27:02	2012-09-16 17:27:02	VR2W-105218	A69-1601-6504	1
2012-09-16 07:30:08	2012-09-16 17:30:08	VR2W-105217	A69-1601-6504	1
2012-09-16 07:50:00	2012-09-16 17:50:00	VR2W-105217	A69-1601-6504	1
2012-09-16 07:58:16	2012-09-16 17:58:16	VR2W-105218	A69-1601-6504	1
2012-09-16 08:09:17	2012-09-16 18:09:17	VR2W-105217	A69-1601-6504	1
2012-09-16 08:16:55	2012-09-16 18:16:55	VR2W-105218	A69-1601-6504	1
2012-09-16 08:21:25	2012-09-16 18:21:25	VR2W-105218	A69-1601-6504	1
2012-09-16 08:25:32	2012-09-16 18:25:32	VR2W-105218	A69-1601-6504	1
2012-09-16 08:35:53	2012-09-16 18:35:53	VR2W-105218	A69-1601-6504	0
2012-09-16 08:39:51	2012-09-16 18:39:51	VR2W-105218	A69-1601-6504	0
2012-09-16 08:44:33	2012-09-16 18:44:33	VR2W-105218	A69-1601-6504	0
2012-09-16 19:58:18	2012-09-17 05:58:18	VR2W-105218	A69-1601-6504	0
2012-09-16 20:01:44	2012-09-17 06:01:44	VR2W-105218	A69-1601-6504	0
2012-09-16 20:05:23	2012-09-17 06:05:23	VR2W-105218	A69-1601-6504	0
2012-09-16 20:09:27	2012-09-17 06:09:27	VR2W-105218	A69-1601-6504	0
2012-09-16 20:14:19	2012-09-17 06:14:19	VR2W-105218	A69-1601-6504	0
2012-09-16 20:18:57	2012-09-17 06:18:57	VR2W-105217	A69-1601-6504	0
2012-09-16 20:28:24	2012-09-17 06:28:24	VR2W-105216	A69-1601-6504	0
2012-09-16 20:28:26	2012-09-17 06:28:26	VR2W-105217	A69-1601-6504	0
2012-09-16 20:54:58	2012-09-17 06:54:58	VR2W-105218	A69-1601-6504	1
2012-09-16 21:04:37	2012-09-17 07:04:37	VR2W-105218	A69-1601-6504	1
2012-09-16 21:09:19	2012-09-17 07:09:19	VR2W-105218	A69-1601-6504	1
2012-09-16 21:10:31	2012-09-17 07:10:31	VR2W-105219	A69-1601-6504	1
2012-09-16 21:17:59	2012-09-17 07:17:59	VR2W-105218	A69-1601-6504	1
2012-09-16 21:24:52	2012-09-17 07:24:52	VR2W-105218	A69-1601-6504	1
2012-09-16 21:28:40	2012-09-17 07:28:40	VR2W-105218	A69-1601-6504	1
2012-09-16 21:34:12	2012-09-17 07:34:12	VR2W-105219	A69-1601-6504	1
2012-09-16 21:41:12	2012-09-17 07:41:12	VR2W-105218	A69-1601-6504	1
2012-09-16 21:56:53	2012-09-17 07:56:53	VR2W-105218	A69-1601-6504	1
2012-09-16 22:06:52	2012-09-17 08:06:52	VR2W-105218	A69-1601-6504	1
2012-09-16 22:22:56	2012-09-17 08:22:56	VR2W-105218	A69-1601-6504	1
2012-09-16 22:26:18	2012-09-17 08:26:18	VR2W-105218	A69-1601-6504	1
2012-09-16 22:56:10	2012-09-17 08:56:10	VR2W-105217	A69-1601-6504	1
2012-09-16 22:56:23	2012-09-17 08:56:23	VR2W-105218	A69-1601-6504	1
2012-09-16 23:13:11	2012-09-17 09:13:11	VR2W-105218	A69-1601-6504	1
2012-09-16 23:39:06	2012-09-17 09:39:06	VR2W-105218	A69-1601-6504	1
2012-09-16 23:48:50	2012-09-17 09:48:50	VR2W-105218	A69-1601-6504	1
2012-09-16 23:53:40	2012-09-17 09:53:40	VR2W-105218	A69-1601-6504	1
2012-09-16 23:58:25	2012-09-17 09:58:25	VR2W-105218	A69-1601-6504	1
2012-09-17 00:03:03	2012-09-17 10:03:03	VR2W-105218	A69-1601-6504	1
2012-09-17 00:07:23	2012-09-17 10:07:23	VR2W-105218	A69-1601-6504	1
2012-09-17 00:27:36	2012-09-17 10:27:36	VR2W-105218	A69-1601-6504	1
2012-09-17 00:32:06	2012-09-17 10:32:06	VR2W-105218	A69-1601-6504	1
2012-09-17 00:36:13	2012-09-17 10:36:13	VR2W-105218	A69-1601-6504	1
2012-09-17 00:50:12	2012-09-17 10:50:12	VR2W-105216	A69-1601-6504	1
2012-09-17 00:50:14	2012-09-17 10:50:14	VR2W-105217	A69-1601-6504	1
2012-09-17 00:50:27	2012-09-17 10:50:27	VR2W-105218	A69-1601-6504	1
2012-09-17 00:51:38	2012-09-17 10:51:38	VR2W-105219	A69-1601-6504	1
2012-09-17 01:03:17	2012-09-17 11:03:17	VR2W-105218	A69-1601-6504	1
2012-09-17 01:04:28	2012-09-17 11:04:28	VR2W-105219	A69-1601-6504	1
2012-09-17 01:07:28	2012-09-17 11:07:28	VR2W-105216	A69-1601-6504	1
2012-09-17 01:07:43	2012-09-17 11:07:43	VR2W-105218	A69-1601-6504	1
2012-09-17 01:43:39	2012-09-17 11:43:39	VR2W-105216	A69-1601-6504	1
2012-09-17 01:43:54	2012-09-17 11:43:54	VR2W-105218	A69-1601-6504	1
2012-09-17 01:56:46	2012-09-17 11:56:46	VR2W-105218	A69-1601-6504	1
2012-09-17 02:00:59	2012-09-17 12:00:59	VR2W-105218	A69-1601-6504	1
2012-09-17 02:04:34	2012-09-17 12:04:34	VR2W-105218	A69-1601-6504	1
2012-09-17 02:29:28	2012-09-17 12:29:28	VR2W-105216	A69-1601-6504	1
2012-09-17 02:29:30	2012-09-17 12:29:30	VR2W-105217	A69-1601-6504	1
2012-09-17 02:38:53	2012-09-17 12:38:53	VR2W-105218	A69-1601-6504	1
2012-09-17 02:42:43	2012-09-17 12:42:43	VR2W-105217	A69-1601-6504	1
2012-09-17 02:42:56	2012-09-17 12:42:56	VR2W-105218	A69-1601-6504	1
2012-09-17 02:52:40	2012-09-17 12:52:40	VR2W-105218	A69-1601-6504	1
2012-09-17 02:57:29	2012-09-17 12:57:29	VR2W-105218	A69-1601-6504	1
2012-09-17 03:02:00	2012-09-17 13:02:00	VR2W-105217	A69-1601-6504	1
2012-09-17 03:23:25	2012-09-17 13:23:25	VR2W-105218	A69-1601-6504	1
2012-09-17 03:28:02	2012-09-17 13:28:02	VR2W-105218	A69-1601-6504	1
2012-09-17 03:29:13	2012-09-17 13:29:13	VR2W-105219	A69-1601-6504	1
2012-09-17 03:36:08	2012-09-17 13:36:08	VR2W-105218	A69-1601-6504	1
2012-09-17 03:40:26	2012-09-17 13:40:26	VR2W-105218	A69-1601-6504	1
2012-09-17 03:44:09	2012-09-17 13:44:09	VR2W-105218	A69-1601-6504	1
2012-09-17 03:48:20	2012-09-17 13:48:20	VR2W-105218	A69-1601-6504	1
2012-09-17 04:19:00	2012-09-17 14:19:00	VR2W-105218	A69-1601-6504	1
2012-09-17 04:22:17	2012-09-17 14:22:17	VR2W-105218	A69-1601-6504	1
2012-09-17 04:28:59	2012-09-17 14:28:59	VR2W-105218	A69-1601-6504	1
2012-09-17 04:32:32	2012-09-17 14:32:32	VR2W-105218	A69-1601-6504	1
2012-09-17 04:51:46	2012-09-17 14:51:46	VR2W-105218	A69-1601-6504	1
2012-09-17 04:55:23	2012-09-17 14:55:23	VR2W-105218	A69-1601-6504	1
2012-09-17 05:04:06	2012-09-17 15:04:06	VR2W-105218	A69-1601-6504	1
2012-09-17 05:30:12	2012-09-17 15:30:12	VR2W-105218	A69-1601-6504	1
2012-09-17 05:34:50	2012-09-17 15:34:50	VR2W-105218	A69-1601-6504	1
2012-09-17 05:39:11	2012-09-17 15:39:11	VR2W-105218	A69-1601-6504	1
2012-09-17 05:43:00	2012-09-17 15:43:00	VR2W-105218	A69-1601-6504	1
2012-09-17 05:47:24	2012-09-17 15:47:24	VR2W-105218	A69-1601-6504	1
2012-09-17 05:55:52	2012-09-17 15:55:52	VR2W-105218	A69-1601-6504	1
2012-09-17 06:25:00	2012-09-17 16:25:00	VR2W-105218	A69-1601-6504	1
2012-09-17 06:53:38	2012-09-17 16:53:38	VR2W-105218	A69-1601-6504	1
2012-09-17 07:12:40	2012-09-17 17:12:40	VR2W-105217	A69-1601-6504	1
2012-09-17 07:12:53	2012-09-17 17:12:53	VR2W-105218	A69-1601-6504	1
2012-09-17 07:49:01	2012-09-17 17:49:01	VR2W-105218	A69-1601-6504	1
2012-09-17 08:31:33	2012-09-17 18:31:33	VR2W-105218	A69-1601-6504	0
2012-09-17 08:45:12	2012-09-17 18:45:12	VR2W-105218	A69-1601-6504	0
2012-09-17 19:36:03	2012-09-18 05:36:03	VR2W-105218	A69-1601-6504	0
2012-09-17 19:42:58	2012-09-18 05:42:58	VR2W-105218	A69-1601-6504	0
2012-09-17 19:46:48	2012-09-18 05:46:48	VR2W-105218	A69-1601-6504	0
2012-09-17 20:04:22	2012-09-18 06:04:22	VR2W-105218	A69-1601-6504	0
2012-09-17 20:08:27	2012-09-18 06:08:27	VR2W-105218	A69-1601-6504	0
2012-09-17 20:11:42	2012-09-18 06:11:42	VR2W-105218	A69-1601-6504	0
2012-09-17 20:14:59	2012-09-18 06:14:59	VR2W-105218	A69-1601-6504	0
2012-09-17 20:16:10	2012-09-18 06:16:10	VR2W-105219	A69-1601-6504	0
2012-09-17 20:21:44	2012-09-18 06:21:44	VR2W-105218	A69-1601-6504	0
2012-09-17 20:38:36	2012-09-18 06:38:36	VR2W-105217	A69-1601-6504	1
2012-09-17 20:43:03	2012-09-18 06:43:03	VR2W-105217	A69-1601-6504	1
2012-09-17 20:56:39	2012-09-18 06:56:39	VR2W-105218	A69-1601-6504	1
2012-09-17 21:04:34	2012-09-18 07:04:34	VR2W-105217	A69-1601-6504	1
2012-09-17 21:08:53	2012-09-18 07:08:53	VR2W-105216	A69-1601-6504	1
2012-09-17 21:08:55	2012-09-18 07:08:55	VR2W-105217	A69-1601-6504	1
2012-09-17 21:09:08	2012-09-18 07:09:08	VR2W-105218	A69-1601-6504	1
2012-09-17 21:12:42	2012-09-18 07:12:42	VR2W-105216	A69-1601-6504	1
2012-09-17 21:12:44	2012-09-18 07:12:44	VR2W-105217	A69-1601-6504	1
2012-09-17 21:14:09	2012-09-18 07:14:09	VR2W-105219	A69-1601-6504	1
2012-09-17 21:33:25	2012-09-18 07:33:25	VR2W-105218	A69-1601-6504	1
2012-09-17 21:37:07	2012-09-18 07:37:07	VR2W-105218	A69-1601-6504	1
2012-09-17 21:44:29	2012-09-18 07:44:29	VR2W-105217	A69-1601-6504	1
2012-09-17 21:52:17	2012-09-18 07:52:17	VR2W-105218	A69-1601-6504	1
2012-09-17 22:01:36	2012-09-18 08:01:36	VR2W-105218	A69-1601-6504	1
2012-09-17 22:13:29	2012-09-18 08:13:29	VR2W-105218	A69-1601-6504	1
2012-09-17 22:40:07	2012-09-18 08:40:07	VR2W-105218	A69-1601-6504	1
2012-09-17 22:43:47	2012-09-18 08:43:47	VR2W-105218	A69-1601-6504	1
2012-09-17 22:47:55	2012-09-18 08:47:55	VR2W-105218	A69-1601-6504	1
2012-09-17 22:51:16	2012-09-18 08:51:16	VR2W-105218	A69-1601-6504	1
2012-09-17 22:54:46	2012-09-18 08:54:46	VR2W-105218	A69-1601-6504	1
2012-09-17 22:58:30	2012-09-18 08:58:30	VR2W-105218	A69-1601-6504	1
2012-09-17 23:02:44	2012-09-18 09:02:44	VR2W-105218	A69-1601-6504	1
2012-09-17 23:27:51	2012-09-18 09:27:51	VR2W-105218	A69-1601-6504	1
2012-09-17 23:40:03	2012-09-18 09:40:03	VR2W-105218	A69-1601-6504	1
2012-09-17 23:47:18	2012-09-18 09:47:18	VR2W-105218	A69-1601-6504	1
2012-09-18 00:13:24	2012-09-18 10:13:24	VR2W-105218	A69-1601-6504	1
2012-09-18 00:14:35	2012-09-18 10:14:35	VR2W-105219	A69-1601-6504	1
2012-09-18 00:21:24	2012-09-18 10:21:24	VR2W-105218	A69-1601-6504	1
2012-09-18 00:25:21	2012-09-18 10:25:21	VR2W-105217	A69-1601-6504	1
2012-09-18 00:25:35	2012-09-18 10:25:35	VR2W-105218	A69-1601-6504	1
2012-09-18 00:29:01	2012-09-18 10:29:01	VR2W-105218	A69-1601-6504	1
2012-09-18 00:32:41	2012-09-18 10:32:41	VR2W-105218	A69-1601-6504	1
2012-09-18 01:24:01	2012-09-18 11:24:01	VR2W-105218	A69-1601-6504	1
2012-09-18 01:27:17	2012-09-18 11:27:17	VR2W-105217	A69-1601-6504	1
2012-09-18 02:11:38	2012-09-18 12:11:38	VR2W-105218	A69-1601-6504	1
2012-09-18 02:32:37	2012-09-18 12:32:37	VR2W-105218	A69-1601-6504	1
2012-09-18 02:49:10	2012-09-18 12:49:10	VR2W-105218	A69-1601-6504	1
2012-09-18 02:56:30	2012-09-18 12:56:30	VR2W-105218	A69-1601-6504	1
2012-09-18 02:59:48	2012-09-18 12:59:48	VR2W-105218	A69-1601-6504	1
2012-09-18 03:03:09	2012-09-18 13:03:09	VR2W-105218	A69-1601-6504	1
2012-09-18 03:06:36	2012-09-18 13:06:36	VR2W-105218	A69-1601-6504	1
2012-09-18 03:17:44	2012-09-18 13:17:44	VR2W-105218	A69-1601-6504	1
2012-09-18 03:24:35	2012-09-18 13:24:35	VR2W-105216	A69-1601-6504	1
2012-09-18 03:24:38	2012-09-18 13:24:38	VR2W-105217	A69-1601-6504	1
2012-09-18 03:24:51	2012-09-18 13:24:51	VR2W-105218	A69-1601-6504	1
2012-09-18 03:28:42	2012-09-18 13:28:42	VR2W-105217	A69-1601-6504	1
2012-09-18 03:32:11	2012-09-18 13:32:11	VR2W-105218	A69-1601-6504	1
2012-09-18 03:35:29	2012-09-18 13:35:29	VR2W-105218	A69-1601-6504	1
2012-09-18 03:38:38	2012-09-18 13:38:38	VR2W-105217	A69-1601-6504	1
2012-09-18 03:38:51	2012-09-18 13:38:51	VR2W-105218	A69-1601-6504	1
2012-09-18 03:42:20	2012-09-18 13:42:20	VR2W-105218	A69-1601-6504	1
2012-09-18 03:46:05	2012-09-18 13:46:05	VR2W-105218	A69-1601-6504	1
2012-09-18 03:50:06	2012-09-18 13:50:06	VR2W-105216	A69-1601-6504	1
2012-09-18 03:50:08	2012-09-18 13:50:08	VR2W-105217	A69-1601-6504	1
2012-09-18 03:50:21	2012-09-18 13:50:21	VR2W-105218	A69-1601-6504	1
2012-09-18 03:53:59	2012-09-18 13:53:59	VR2W-105218	A69-1601-6504	1
2012-09-18 03:57:48	2012-09-18 13:57:48	VR2W-105217	A69-1601-6504	1
2012-09-18 03:58:01	2012-09-18 13:58:01	VR2W-105218	A69-1601-6504	1
2012-09-18 04:02:50	2012-09-18 14:02:50	VR2W-105218	A69-1601-6504	1
2012-09-18 04:07:35	2012-09-18 14:07:35	VR2W-105218	A69-1601-6504	1
2012-09-18 04:12:10	2012-09-18 14:12:10	VR2W-105218	A69-1601-6504	1
2012-09-18 04:20:10	2012-09-18 14:20:10	VR2W-105218	A69-1601-6504	1
2012-09-18 04:24:19	2012-09-18 14:24:19	VR2W-105218	A69-1601-6504	1
2012-09-18 04:27:43	2012-09-18 14:27:43	VR2W-105218	A69-1601-6504	1
2012-09-18 04:31:19	2012-09-18 14:31:19	VR2W-105218	A69-1601-6504	1
2012-09-18 04:35:15	2012-09-18 14:35:15	VR2W-105218	A69-1601-6504	1
2012-09-18 04:39:53	2012-09-18 14:39:53	VR2W-105218	A69-1601-6504	1
2012-09-18 04:48:09	2012-09-18 14:48:09	VR2W-105218	A69-1601-6504	1
2012-09-18 04:52:41	2012-09-18 14:52:41	VR2W-105218	A69-1601-6504	1
2012-09-18 04:56:51	2012-09-18 14:56:51	VR2W-105218	A69-1601-6504	1
2012-09-18 05:07:56	2012-09-18 15:07:56	VR2W-105218	A69-1601-6504	1
2012-09-18 05:12:43	2012-09-18 15:12:43	VR2W-105218	A69-1601-6504	1
2012-09-18 05:17:12	2012-09-18 15:17:12	VR2W-105217	A69-1601-6504	1
2012-09-18 05:17:25	2012-09-18 15:17:25	VR2W-105218	A69-1601-6504	1
2012-09-18 05:21:55	2012-09-18 15:21:55	VR2W-105218	A69-1601-6504	1
2012-09-18 05:26:01	2012-09-18 15:26:01	VR2W-105218	A69-1601-6504	1
2012-09-18 05:29:19	2012-09-18 15:29:19	VR2W-105218	A69-1601-6504	1
2012-09-18 05:32:41	2012-09-18 15:32:41	VR2W-105218	A69-1601-6504	1
2012-09-18 05:36:11	2012-09-18 15:36:11	VR2W-105218	A69-1601-6504	1
2012-09-18 05:39:58	2012-09-18 15:39:58	VR2W-105218	A69-1601-6504	1
2012-09-18 05:44:16	2012-09-18 15:44:16	VR2W-105218	A69-1601-6504	1
2012-09-18 05:45:27	2012-09-18 15:45:27	VR2W-105219	A69-1601-6504	1
2012-09-18 05:47:58	2012-09-18 15:47:58	VR2W-105218	A69-1601-6504	1
2012-09-18 05:52:10	2012-09-18 15:52:10	VR2W-105218	A69-1601-6504	1
2012-09-18 05:55:24	2012-09-18 15:55:24	VR2W-105216	A69-1601-6504	1
2012-09-18 05:59:23	2012-09-18 15:59:23	VR2W-105218	A69-1601-6504	1
2012-09-18 06:03:38	2012-09-18 16:03:38	VR2W-105218	A69-1601-6504	1
2012-09-18 06:07:13	2012-09-18 16:07:13	VR2W-105218	A69-1601-6504	1
2012-09-18 06:11:09	2012-09-18 16:11:09	VR2W-105218	A69-1601-6504	1
2012-09-18 06:28:38	2012-09-18 16:28:38	VR2W-105218	A69-1601-6504	1
2012-09-18 06:36:21	2012-09-18 16:36:21	VR2W-105218	A69-1601-6504	1
2012-09-18 06:40:10	2012-09-18 16:40:10	VR2W-105218	A69-1601-6504	1
2012-09-18 06:52:37	2012-09-18 16:52:37	VR2W-105217	A69-1601-6504	1
2012-09-18 06:56:52	2012-09-18 16:56:52	VR2W-105218	A69-1601-6504	1
2012-09-18 07:01:40	2012-09-18 17:01:40	VR2W-105218	A69-1601-6504	1
2012-09-18 07:10:56	2012-09-18 17:10:56	VR2W-105218	A69-1601-6504	1
2012-09-18 07:15:06	2012-09-18 17:15:06	VR2W-105218	A69-1601-6504	1
2012-09-18 07:18:34	2012-09-18 17:18:34	VR2W-105218	A69-1601-6504	1
2012-09-18 07:49:26	2012-09-18 17:49:26	VR2W-105218	A69-1601-6504	1
2012-09-18 07:53:07	2012-09-18 17:53:07	VR2W-105218	A69-1601-6504	1
2012-09-18 08:15:30	2012-09-18 18:15:30	VR2W-105218	A69-1601-6504	1
2012-09-18 08:23:41	2012-09-18 18:23:41	VR2W-105218	A69-1601-6504	1
2012-09-18 08:27:32	2012-09-18 18:27:32	VR2W-105218	A69-1601-6504	1
2012-09-18 08:31:59	2012-09-18 18:31:59	VR2W-105218	A69-1601-6504	0
2012-09-18 08:45:31	2012-09-18 18:45:31	VR2W-105218	A69-1601-6504	0
2012-09-18 14:03:11	2012-09-19 00:03:11	VR2W-105218	A69-1601-6504	0
2012-09-18 16:28:43	2012-09-19 02:28:43	VR2W-105219	A69-1601-6504	0
2012-09-18 17:30:06	2012-09-19 03:30:06	VR2W-105219	A69-1601-6504	0
2012-09-18 19:50:32	2012-09-19 05:50:32	VR2W-105218	A69-1601-6504	0
2012-09-18 19:54:47	2012-09-19 05:54:47	VR2W-105218	A69-1601-6504	0
2012-09-18 19:58:24	2012-09-19 05:58:24	VR2W-105218	A69-1601-6504	0
2012-09-18 20:02:25	2012-09-19 06:02:25	VR2W-105218	A69-1601-6504	0
2012-09-18 20:06:59	2012-09-19 06:06:59	VR2W-105217	A69-1601-6504	0
2012-09-18 20:07:12	2012-09-19 06:07:12	VR2W-105218	A69-1601-6504	0
2012-09-18 20:11:40	2012-09-19 06:11:40	VR2W-105217	A69-1601-6504	0
2012-09-18 20:11:54	2012-09-19 06:11:54	VR2W-105218	A69-1601-6504	0
2012-09-18 20:47:34	2012-09-19 06:47:34	VR2W-105218	A69-1601-6504	1
2012-09-18 20:55:33	2012-09-19 06:55:33	VR2W-105218	A69-1601-6504	1
2012-09-18 21:29:05	2012-09-19 07:29:05	VR2W-105218	A69-1601-6504	1
2012-09-18 21:30:17	2012-09-19 07:30:17	VR2W-105219	A69-1601-6504	1
2012-09-18 21:42:22	2012-09-19 07:42:22	VR2W-105219	A69-1601-6504	1
2012-09-18 21:49:12	2012-09-19 07:49:12	VR2W-105218	A69-1601-6504	1
2012-09-18 21:53:24	2012-09-19 07:53:24	VR2W-105218	A69-1601-6504	1
2012-09-18 22:12:49	2012-09-19 08:12:49	VR2W-105218	A69-1601-6504	1
2012-09-18 22:16:15	2012-09-19 08:16:15	VR2W-105218	A69-1601-6504	1
2012-09-18 22:19:53	2012-09-19 08:19:53	VR2W-105218	A69-1601-6504	1
2012-09-18 22:28:42	2012-09-19 08:28:42	VR2W-105218	A69-1601-6504	1
2012-09-18 22:33:24	2012-09-19 08:33:24	VR2W-105218	A69-1601-6504	1
2012-09-18 22:37:55	2012-09-19 08:37:55	VR2W-105218	A69-1601-6504	1
2012-09-18 22:48:52	2012-09-19 08:48:52	VR2W-105218	A69-1601-6504	1
2012-09-18 22:56:48	2012-09-19 08:56:48	VR2W-105218	A69-1601-6504	1
2012-09-18 23:27:59	2012-09-19 09:27:59	VR2W-105218	A69-1601-6504	1
2012-09-18 23:36:18	2012-09-19 09:36:18	VR2W-105218	A69-1601-6504	1
2012-09-18 23:49:56	2012-09-19 09:49:56	VR2W-105217	A69-1601-6504	1
2012-09-18 23:59:41	2012-09-19 09:59:41	VR2W-105217	A69-1601-6504	1
2012-09-19 00:29:30	2012-09-19 10:29:30	VR2W-105218	A69-1601-6504	1
2012-09-19 00:32:59	2012-09-19 10:32:59	VR2W-105218	A69-1601-6504	1
2012-09-19 00:36:42	2012-09-19 10:36:42	VR2W-105218	A69-1601-6504	1
2012-09-19 00:44:26	2012-09-19 10:44:26	VR2W-105218	A69-1601-6504	1
2012-09-19 00:48:15	2012-09-19 10:48:15	VR2W-105218	A69-1601-6504	1
2012-09-19 01:19:27	2012-09-19 11:19:27	VR2W-105218	A69-1601-6504	1
2012-09-19 01:23:58	2012-09-19 11:23:58	VR2W-105217	A69-1601-6504	1
2012-09-19 01:28:45	2012-09-19 11:28:45	VR2W-105218	A69-1601-6504	1
2012-09-19 01:32:58	2012-09-19 11:32:58	VR2W-105218	A69-1601-6504	1
2012-09-19 01:44:56	2012-09-19 11:44:56	VR2W-105218	A69-1601-6504	1
2012-09-19 01:56:04	2012-09-19 11:56:04	VR2W-105218	A69-1601-6504	1
2012-09-19 02:20:38	2012-09-19 12:20:38	VR2W-105217	A69-1601-6504	1
2012-09-19 02:33:11	2012-09-19 12:33:11	VR2W-105218	A69-1601-6504	1
2012-09-19 02:36:49	2012-09-19 12:36:49	VR2W-105218	A69-1601-6504	1
2012-09-19 02:40:50	2012-09-19 12:40:50	VR2W-105218	A69-1601-6504	1
2012-09-19 02:45:38	2012-09-19 12:45:38	VR2W-105218	A69-1601-6504	1
2012-09-19 03:05:29	2012-09-19 13:05:29	VR2W-105218	A69-1601-6504	1
2012-09-19 03:20:44	2012-09-19 13:20:44	VR2W-105218	A69-1601-6504	1
2012-09-19 03:39:15	2012-09-19 13:39:15	VR2W-105218	A69-1601-6504	1
2012-09-19 03:43:54	2012-09-19 13:43:54	VR2W-105218	A69-1601-6504	1
2012-09-19 03:52:11	2012-09-19 13:52:11	VR2W-105218	A69-1601-6504	1
2012-09-19 04:00:54	2012-09-19 14:00:54	VR2W-105218	A69-1601-6504	1
2012-09-19 04:12:11	2012-09-19 14:12:11	VR2W-105218	A69-1601-6504	1
2012-09-19 04:31:29	2012-09-19 14:31:29	VR2W-105218	A69-1601-6504	1
2012-09-19 04:36:21	2012-09-19 14:36:21	VR2W-105218	A69-1601-6504	1
2012-09-19 04:41:11	2012-09-19 14:41:11	VR2W-105218	A69-1601-6504	1
2012-09-19 04:59:08	2012-09-19 14:59:08	VR2W-105218	A69-1601-6504	1
2012-09-19 05:43:09	2012-09-19 15:43:09	VR2W-105217	A69-1601-6504	1
2012-09-19 05:54:35	2012-09-19 15:54:35	VR2W-105217	A69-1601-6504	1
2012-09-19 05:58:06	2012-09-19 15:58:06	VR2W-105216	A69-1601-6504	1
2012-09-19 06:06:27	2012-09-19 16:06:27	VR2W-105216	A69-1601-6504	1
2012-09-19 06:17:06	2012-09-19 16:17:06	VR2W-105216	A69-1601-6504	1
2012-09-19 06:17:08	2012-09-19 16:17:08	VR2W-105217	A69-1601-6504	1
2012-09-19 06:39:46	2012-09-19 16:39:46	VR2W-105218	A69-1601-6504	1
2012-09-19 06:53:09	2012-09-19 16:53:09	VR2W-105218	A69-1601-6504	1
2012-09-19 07:15:51	2012-09-19 17:15:51	VR2W-105217	A69-1601-6504	1
2012-09-19 08:25:06	2012-09-19 18:25:06	VR2W-105218	A69-1601-6504	1
2012-09-19 08:29:25	2012-09-19 18:29:25	VR2W-105218	A69-1601-6504	1
2012-09-19 09:31:22	2012-09-19 19:31:22	VR2W-105219	A69-1601-6504	0
2012-09-19 19:52:30	2012-09-20 05:52:30	VR2W-105218	A69-1601-6504	0
2012-09-19 19:56:36	2012-09-20 05:56:36	VR2W-105218	A69-1601-6504	0
2012-09-19 19:59:53	2012-09-20 05:59:53	VR2W-105218	A69-1601-6504	0
2012-09-19 20:06:40	2012-09-20 06:06:40	VR2W-105218	A69-1601-6504	0
2012-09-19 20:10:19	2012-09-20 06:10:19	VR2W-105218	A69-1601-6504	0
2012-09-19 20:14:24	2012-09-20 06:14:24	VR2W-105218	A69-1601-6504	0
2012-09-19 20:17:39	2012-09-20 06:17:39	VR2W-105218	A69-1601-6504	0
2012-09-19 20:20:55	2012-09-20 06:20:55	VR2W-105218	A69-1601-6504	0
2012-09-19 20:30:54	2012-09-20 06:30:54	VR2W-105217	A69-1601-6504	1
2012-09-19 20:34:56	2012-09-20 06:34:56	VR2W-105218	A69-1601-6504	1
2012-09-19 20:43:12	2012-09-20 06:43:12	VR2W-105218	A69-1601-6504	1
2012-09-19 20:47:44	2012-09-20 06:47:44	VR2W-105218	A69-1601-6504	1
2012-09-19 20:48:56	2012-09-20 06:48:56	VR2W-105219	A69-1601-6504	1
2012-09-19 20:58:56	2012-09-20 06:58:56	VR2W-105218	A69-1601-6504	1
2012-09-19 21:00:08	2012-09-20 07:00:08	VR2W-105219	A69-1601-6504	1
2012-09-19 21:07:42	2012-09-20 07:07:42	VR2W-105218	A69-1601-6504	1
2012-09-19 21:16:45	2012-09-20 07:16:45	VR2W-105218	A69-1601-6504	1
2012-09-19 21:20:40	2012-09-20 07:20:40	VR2W-105218	A69-1601-6504	1
2012-09-19 21:33:05	2012-09-20 07:33:05	VR2W-105218	A69-1601-6504	1
2012-09-19 21:37:03	2012-09-20 07:37:03	VR2W-105218	A69-1601-6504	1
2012-09-19 21:50:18	2012-09-20 07:50:18	VR2W-105218	A69-1601-6504	1
2012-09-19 21:53:33	2012-09-20 07:53:33	VR2W-105218	A69-1601-6504	1
2012-09-19 22:07:01	2012-09-20 08:07:01	VR2W-105218	A69-1601-6504	1
2012-09-19 22:10:49	2012-09-20 08:10:49	VR2W-105218	A69-1601-6504	1
2012-09-19 22:36:51	2012-09-20 08:36:51	VR2W-105218	A69-1601-6504	1
2012-09-19 22:45:00	2012-09-20 08:45:00	VR2W-105218	A69-1601-6504	1
2012-09-19 22:49:22	2012-09-20 08:49:22	VR2W-105218	A69-1601-6504	1
2012-09-19 22:53:12	2012-09-20 08:53:12	VR2W-105218	A69-1601-6504	1
2012-09-19 22:57:38	2012-09-20 08:57:38	VR2W-105218	A69-1601-6504	1
2012-09-19 23:06:21	2012-09-20 09:06:21	VR2W-105218	A69-1601-6504	1
2012-09-19 23:10:55	2012-09-20 09:10:55	VR2W-105218	A69-1601-6504	1
2012-09-19 23:15:08	2012-09-20 09:15:08	VR2W-105218	A69-1601-6504	1
2012-09-19 23:22:33	2012-09-20 09:22:33	VR2W-105218	A69-1601-6504	1
2012-09-19 23:27:02	2012-09-20 09:27:02	VR2W-105218	A69-1601-6504	1
2012-09-19 23:55:38	2012-09-20 09:55:38	VR2W-105218	A69-1601-6504	1
2012-09-20 00:02:49	2012-09-20 10:02:49	VR2W-105218	A69-1601-6504	1
2012-09-20 00:30:39	2012-09-20 10:30:39	VR2W-105218	A69-1601-6504	1
2012-09-20 01:04:59	2012-09-20 11:04:59	VR2W-105218	A69-1601-6504	1
2012-09-20 01:13:45	2012-09-20 11:13:45	VR2W-105218	A69-1601-6504	1
2012-09-20 01:17:18	2012-09-20 11:17:18	VR2W-105218	A69-1601-6504	1
2012-09-20 01:21:09	2012-09-20 11:21:09	VR2W-105218	A69-1601-6504	1
2012-09-20 01:29:37	2012-09-20 11:29:37	VR2W-105218	A69-1601-6504	1
2012-09-20 01:34:26	2012-09-20 11:34:26	VR2W-105218	A69-1601-6504	1
2012-09-20 02:04:14	2012-09-20 12:04:14	VR2W-105218	A69-1601-6504	1
2012-09-20 02:07:48	2012-09-20 12:07:48	VR2W-105218	A69-1601-6504	1
2012-09-20 02:16:03	2012-09-20 12:16:03	VR2W-105217	A69-1601-6504	1
2012-09-20 02:45:59	2012-09-20 12:45:59	VR2W-105218	A69-1601-6504	1
2012-09-20 04:14:18	2012-09-20 14:14:18	VR2W-105217	A69-1601-6504	1
2012-09-20 04:18:04	2012-09-20 14:18:04	VR2W-105217	A69-1601-6504	1
2012-09-20 04:30:13	2012-09-20 14:30:13	VR2W-105217	A69-1601-6504	1
2012-09-20 04:41:28	2012-09-20 14:41:28	VR2W-105218	A69-1601-6504	1
2012-09-20 04:58:42	2012-09-20 14:58:42	VR2W-105217	A69-1601-6504	1
2012-09-20 06:00:54	2012-09-20 16:00:54	VR2W-105218	A69-1601-6504	1
2012-09-20 06:09:08	2012-09-20 16:09:08	VR2W-105216	A69-1601-6504	1
2012-09-20 06:09:10	2012-09-20 16:09:10	VR2W-105217	A69-1601-6504	1
2012-09-20 07:29:02	2012-09-20 17:29:02	VR2W-105218	A69-1601-6504	1
2012-09-20 07:33:46	2012-09-20 17:33:46	VR2W-105218	A69-1601-6504	1
2012-09-20 07:38:21	2012-09-20 17:38:21	VR2W-105218	A69-1601-6504	1
2012-09-20 07:46:01	2012-09-20 17:46:01	VR2W-105216	A69-1601-6504	1
2012-09-20 08:16:47	2012-09-20 18:16:47	VR2W-105218	A69-1601-6504	1
2012-09-20 08:20:24	2012-09-20 18:20:24	VR2W-105218	A69-1601-6504	1
2012-09-20 08:29:11	2012-09-20 18:29:11	VR2W-105218	A69-1601-6504	1
2012-09-20 19:54:39	2012-09-21 05:54:39	VR2W-105218	A69-1601-6504	0
2012-09-20 20:06:10	2012-09-21 06:06:10	VR2W-105218	A69-1601-6504	0
2012-09-20 20:13:54	2012-09-21 06:13:54	VR2W-105218	A69-1601-6504	0
2012-09-20 20:17:09	2012-09-21 06:17:09	VR2W-105218	A69-1601-6504	0
2012-09-20 20:27:04	2012-09-21 06:27:04	VR2W-105218	A69-1601-6504	0
2012-09-20 20:30:19	2012-09-21 06:30:19	VR2W-105217	A69-1601-6504	1
2012-09-20 20:30:32	2012-09-21 06:30:32	VR2W-105218	A69-1601-6504	1
2012-09-20 21:03:35	2012-09-21 07:03:35	VR2W-105217	A69-1601-6504	1
2012-09-20 21:03:48	2012-09-21 07:03:48	VR2W-105218	A69-1601-6504	1
2012-09-20 21:24:00	2012-09-21 07:24:00	VR2W-105218	A69-1601-6504	1
2012-09-20 21:31:31	2012-09-21 07:31:31	VR2W-105218	A69-1601-6504	1
2012-09-20 21:40:30	2012-09-21 07:40:30	VR2W-105218	A69-1601-6504	1
2012-09-20 21:44:19	2012-09-21 07:44:19	VR2W-105218	A69-1601-6504	1
2012-09-20 21:48:45	2012-09-21 07:48:45	VR2W-105218	A69-1601-6504	1
2012-09-20 21:52:42	2012-09-21 07:52:42	VR2W-105218	A69-1601-6504	1
2012-09-20 21:57:22	2012-09-21 07:57:22	VR2W-105218	A69-1601-6504	1
2012-09-20 22:05:47	2012-09-21 08:05:47	VR2W-105218	A69-1601-6504	1
2012-09-20 22:15:04	2012-09-21 08:15:04	VR2W-105218	A69-1601-6504	1
2012-09-20 22:26:37	2012-09-21 08:26:37	VR2W-105218	A69-1601-6504	1
2012-09-20 22:39:27	2012-09-21 08:39:27	VR2W-105218	A69-1601-6504	1
2012-09-20 22:59:05	2012-09-21 08:59:05	VR2W-105218	A69-1601-6504	1
2012-09-20 23:03:10	2012-09-21 09:03:10	VR2W-105216	A69-1601-6504	1
2012-09-20 23:19:44	2012-09-21 09:19:44	VR2W-105218	A69-1601-6504	1
2012-09-20 23:23:34	2012-09-21 09:23:34	VR2W-105218	A69-1601-6504	1
2012-09-20 23:32:01	2012-09-21 09:32:01	VR2W-105218	A69-1601-6504	1
2012-09-21 00:05:23	2012-09-21 10:05:23	VR2W-105218	A69-1601-6504	1
2012-09-21 00:09:20	2012-09-21 10:09:20	VR2W-105218	A69-1601-6504	1
2012-09-21 00:14:00	2012-09-21 10:14:00	VR2W-105218	A69-1601-6504	1
2012-09-21 00:44:31	2012-09-21 10:44:31	VR2W-105218	A69-1601-6504	1
2012-09-21 01:26:25	2012-09-21 11:26:25	VR2W-105217	A69-1601-6504	1
2012-09-21 01:26:38	2012-09-21 11:26:38	VR2W-105218	A69-1601-6504	1
2012-09-21 01:53:38	2012-09-21 11:53:38	VR2W-105218	A69-1601-6504	1
2012-09-21 02:31:39	2012-09-21 12:31:39	VR2W-105218	A69-1601-6504	1
2012-09-21 02:40:17	2012-09-21 12:40:17	VR2W-105218	A69-1601-6504	1
2012-09-21 03:19:45	2012-09-21 13:19:45	VR2W-105218	A69-1601-6504	1
2012-09-21 03:24:37	2012-09-21 13:24:37	VR2W-105218	A69-1601-6504	1
2012-09-21 03:34:10	2012-09-21 13:34:10	VR2W-105218	A69-1601-6504	1
2012-09-21 03:50:30	2012-09-21 13:50:30	VR2W-105218	A69-1601-6504	1
2012-09-21 04:31:03	2012-09-21 14:31:03	VR2W-105218	A69-1601-6504	1
2012-09-21 04:39:32	2012-09-21 14:39:32	VR2W-105218	A69-1601-6504	1
2012-09-21 04:49:04	2012-09-21 14:49:04	VR2W-105218	A69-1601-6504	1
2012-09-21 05:45:56	2012-09-21 15:45:56	VR2W-105218	A69-1601-6504	1
2012-09-21 06:16:16	2012-09-21 16:16:16	VR2W-105218	A69-1601-6504	1
2012-09-21 06:28:27	2012-09-21 16:28:27	VR2W-105218	A69-1601-6504	1
2012-09-21 07:38:09	2012-09-21 17:38:09	VR2W-105217	A69-1601-6504	1
2012-09-21 08:13:37	2012-09-21 18:13:37	VR2W-105218	A69-1601-6504	1
2012-09-21 08:22:32	2012-09-21 18:22:32	VR2W-105218	A69-1601-6504	1
2012-09-21 16:51:54	2012-09-22 02:51:54	VR2W-105218	A69-1601-6504	0
2012-09-21 19:44:07	2012-09-22 05:44:07	VR2W-105218	A69-1601-6504	0
2012-09-21 19:50:39	2012-09-22 05:50:39	VR2W-105218	A69-1601-6504	0
2012-09-21 19:57:24	2012-09-22 05:57:24	VR2W-105218	A69-1601-6504	0
2012-09-21 20:01:00	2012-09-22 06:01:00	VR2W-105218	A69-1601-6504	0
2012-09-21 20:49:03	2012-09-22 06:49:03	VR2W-105218	A69-1601-6504	1
2012-09-21 20:58:41	2012-09-22 06:58:41	VR2W-105218	A69-1601-6504	1
2012-09-21 21:03:21	2012-09-22 07:03:21	VR2W-105218	A69-1601-6504	1
2012-09-21 21:07:47	2012-09-22 07:07:47	VR2W-105218	A69-1601-6504	1
2012-09-21 21:21:02	2012-09-22 07:21:02	VR2W-105218	A69-1601-6504	1
2012-09-21 21:25:13	2012-09-22 07:25:13	VR2W-105218	A69-1601-6504	1
2012-09-21 21:40:16	2012-09-22 07:40:16	VR2W-105218	A69-1601-6504	1
2012-09-21 21:53:15	2012-09-22 07:53:15	VR2W-105218	A69-1601-6504	1
2012-09-21 22:09:30	2012-09-22 08:09:30	VR2W-105218	A69-1601-6504	1
2012-09-21 22:13:24	2012-09-22 08:13:24	VR2W-105218	A69-1601-6504	1
2012-09-21 22:22:08	2012-09-22 08:22:08	VR2W-105218	A69-1601-6504	1
2012-09-21 22:45:04	2012-09-22 08:45:04	VR2W-105218	A69-1601-6504	1
2012-09-21 22:52:56	2012-09-22 08:52:56	VR2W-105218	A69-1601-6504	1
2012-09-21 22:56:21	2012-09-22 08:56:21	VR2W-105218	A69-1601-6504	1
2012-09-21 22:59:58	2012-09-22 08:59:58	VR2W-105218	A69-1601-6504	1
2012-09-21 23:17:48	2012-09-22 09:17:48	VR2W-105218	A69-1601-6504	1
2012-09-21 23:21:42	2012-09-22 09:21:42	VR2W-105218	A69-1601-6504	1
2012-09-21 23:30:33	2012-09-22 09:30:33	VR2W-105218	A69-1601-6504	1
2012-09-21 23:34:10	2012-09-22 09:34:10	VR2W-105218	A69-1601-6504	1
2012-09-21 23:47:42	2012-09-22 09:47:42	VR2W-105218	A69-1601-6504	1
2012-09-21 23:52:13	2012-09-22 09:52:13	VR2W-105218	A69-1601-6504	1
2012-09-22 00:14:44	2012-09-22 10:14:44	VR2W-105217	A69-1601-6504	1
2012-09-22 00:34:45	2012-09-22 10:34:45	VR2W-105218	A69-1601-6504	1
2012-09-22 00:39:13	2012-09-22 10:39:13	VR2W-105218	A69-1601-6504	1
2012-09-22 00:43:15	2012-09-22 10:43:15	VR2W-105218	A69-1601-6504	1
2012-09-22 01:11:39	2012-09-22 11:11:39	VR2W-105219	A69-1601-6504	1
2012-09-22 01:14:45	2012-09-22 11:14:45	VR2W-105218	A69-1601-6504	1
2012-09-22 01:22:40	2012-09-22 11:22:40	VR2W-105218	A69-1601-6504	1
2012-09-22 01:25:56	2012-09-22 11:25:56	VR2W-105216	A69-1601-6504	1
2012-09-22 01:25:58	2012-09-22 11:25:58	VR2W-105217	A69-1601-6504	1
2012-09-22 01:26:11	2012-09-22 11:26:11	VR2W-105218	A69-1601-6504	1
2012-09-22 01:34:22	2012-09-22 11:34:22	VR2W-105218	A69-1601-6504	1
2012-09-22 01:51:35	2012-09-22 11:51:35	VR2W-105218	A69-1601-6504	1
2012-09-22 01:56:23	2012-09-22 11:56:23	VR2W-105218	A69-1601-6504	1
2012-09-22 02:09:37	2012-09-22 12:09:37	VR2W-105218	A69-1601-6504	1
2012-09-22 02:12:52	2012-09-22 12:12:52	VR2W-105218	A69-1601-6504	1
2012-09-22 02:26:00	2012-09-22 12:26:00	VR2W-105218	A69-1601-6504	1
2012-09-22 02:29:27	2012-09-22 12:29:27	VR2W-105218	A69-1601-6504	1
2012-09-22 03:07:05	2012-09-22 13:07:05	VR2W-105217	A69-1601-6504	1
2012-09-22 03:14:58	2012-09-22 13:14:58	VR2W-105218	A69-1601-6504	1
2012-09-22 03:18:40	2012-09-22 13:18:40	VR2W-105218	A69-1601-6504	1
2012-09-22 03:22:38	2012-09-22 13:22:38	VR2W-105217	A69-1601-6504	1
2012-09-22 04:35:09	2012-09-22 14:35:09	VR2W-105218	A69-1601-6504	1
2012-09-22 05:13:59	2012-09-22 15:13:59	VR2W-105217	A69-1601-6504	1
2012-09-22 05:26:05	2012-09-22 15:26:05	VR2W-105218	A69-1601-6504	1
2012-09-22 05:39:36	2012-09-22 15:39:36	VR2W-105217	A69-1601-6504	1
2012-09-22 05:48:01	2012-09-22 15:48:01	VR2W-105218	A69-1601-6504	1
2012-09-22 05:51:53	2012-09-22 15:51:53	VR2W-105218	A69-1601-6504	1
2012-09-22 06:46:54	2012-09-22 16:46:54	VR2W-105218	A69-1601-6504	1
2012-09-22 07:03:31	2012-09-22 17:03:31	VR2W-105218	A69-1601-6504	1
2012-09-22 07:24:12	2012-09-22 17:24:12	VR2W-105218	A69-1601-6504	1
2012-09-22 07:31:42	2012-09-22 17:31:42	VR2W-105218	A69-1601-6504	1
2012-09-22 07:54:32	2012-09-22 17:54:32	VR2W-105218	A69-1601-6504	1
2012-09-22 07:58:08	2012-09-22 17:58:08	VR2W-105218	A69-1601-6504	1
2012-09-22 08:06:34	2012-09-22 18:06:34	VR2W-105217	A69-1601-6504	1
2012-09-22 08:11:18	2012-09-22 18:11:18	VR2W-105218	A69-1601-6504	1
2012-09-22 19:42:57	2012-09-23 05:42:57	VR2W-105218	A69-1601-6504	0
2012-09-22 19:51:34	2012-09-23 05:51:34	VR2W-105218	A69-1601-6504	0
2012-09-22 20:10:20	2012-09-23 06:10:20	VR2W-105218	A69-1601-6504	0
2012-09-22 20:14:35	2012-09-23 06:14:35	VR2W-105218	A69-1601-6504	0
2012-09-22 20:18:11	2012-09-23 06:18:11	VR2W-105218	A69-1601-6504	0
2012-09-22 20:39:20	2012-09-23 06:39:20	VR2W-105218	A69-1601-6504	1
2012-09-22 21:12:55	2012-09-23 07:12:55	VR2W-105216	A69-1601-6504	1
2012-09-22 21:21:00	2012-09-23 07:21:00	VR2W-105218	A69-1601-6504	1
2012-09-22 21:24:24	2012-09-23 07:24:24	VR2W-105218	A69-1601-6504	1
2012-09-22 21:27:58	2012-09-23 07:27:58	VR2W-105218	A69-1601-6504	1
2012-09-22 21:58:51	2012-09-23 07:58:51	VR2W-105218	A69-1601-6504	1
2012-09-22 22:07:22	2012-09-23 08:07:22	VR2W-105218	A69-1601-6504	1
2012-09-22 22:34:19	2012-09-23 08:34:19	VR2W-105218	A69-1601-6504	1
2012-09-22 22:46:45	2012-09-23 08:46:45	VR2W-105218	A69-1601-6504	1
2012-09-22 22:51:27	2012-09-23 08:51:27	VR2W-105218	A69-1601-6504	1
2012-09-22 23:00:03	2012-09-23 09:00:03	VR2W-105218	A69-1601-6504	1
2012-09-22 23:13:54	2012-09-23 09:13:54	VR2W-105218	A69-1601-6504	1
2012-09-22 23:21:39	2012-09-23 09:21:39	VR2W-105218	A69-1601-6504	1
2012-09-22 23:25:30	2012-09-23 09:25:30	VR2W-105218	A69-1601-6504	1
2012-09-22 23:29:46	2012-09-23 09:29:46	VR2W-105217	A69-1601-6504	1
2012-09-22 23:38:42	2012-09-23 09:38:42	VR2W-105217	A69-1601-6504	1
2012-09-22 23:48:37	2012-09-23 09:48:37	VR2W-105218	A69-1601-6504	1
2012-09-22 23:58:01	2012-09-23 09:58:01	VR2W-105218	A69-1601-6504	1
2012-09-23 00:02:23	2012-09-23 10:02:23	VR2W-105218	A69-1601-6504	1
2012-09-23 00:06:13	2012-09-23 10:06:13	VR2W-105218	A69-1601-6504	1
2012-09-23 00:10:40	2012-09-23 10:10:40	VR2W-105218	A69-1601-6504	1
2012-09-23 00:14:41	2012-09-23 10:14:41	VR2W-105218	A69-1601-6504	1
2012-09-23 00:19:28	2012-09-23 10:19:28	VR2W-105218	A69-1601-6504	1
2012-09-23 00:20:41	2012-09-23 10:20:41	VR2W-105219	A69-1601-6504	1
2012-09-23 00:29:49	2012-09-23 10:29:49	VR2W-105219	A69-1601-6504	1
2012-09-23 00:33:51	2012-09-23 10:33:51	VR2W-105219	A69-1601-6504	1
2012-09-23 00:37:27	2012-09-23 10:37:27	VR2W-105218	A69-1601-6504	1
2012-09-23 00:46:43	2012-09-23 10:46:43	VR2W-105218	A69-1601-6504	1
2012-09-23 00:52:08	2012-09-23 10:52:08	VR2W-105219	A69-1601-6504	1
2012-09-23 00:58:13	2012-09-23 10:58:13	VR2W-105218	A69-1601-6504	1
2012-09-23 01:06:22	2012-09-23 11:06:22	VR2W-105218	A69-1601-6504	1
2012-09-23 01:10:44	2012-09-23 11:10:44	VR2W-105218	A69-1601-6504	1
2012-09-23 01:14:19	2012-09-23 11:14:19	VR2W-105216	A69-1601-6504	1
2012-09-23 01:14:21	2012-09-23 11:14:21	VR2W-105217	A69-1601-6504	1
2012-09-23 01:24:12	2012-09-23 11:24:12	VR2W-105219	A69-1601-6504	1
2012-09-23 01:27:28	2012-09-23 11:27:28	VR2W-105216	A69-1601-6504	1
2012-09-23 01:36:31	2012-09-23 11:36:31	VR2W-105218	A69-1601-6504	1
2012-09-23 02:04:09	2012-09-23 12:04:09	VR2W-105218	A69-1601-6504	1
2012-09-23 02:11:37	2012-09-23 12:11:37	VR2W-105218	A69-1601-6504	1
2012-09-23 02:32:33	2012-09-23 12:32:33	VR2W-105218	A69-1601-6504	1
2012-09-23 02:36:54	2012-09-23 12:36:54	VR2W-105218	A69-1601-6504	1
2012-09-23 02:40:42	2012-09-23 12:40:42	VR2W-105218	A69-1601-6504	1
2012-09-23 02:54:36	2012-09-23 12:54:36	VR2W-105219	A69-1601-6504	1
2012-09-23 03:02:01	2012-09-23 13:02:01	VR2W-105216	A69-1601-6504	1
2012-09-23 03:02:02	2012-09-23 13:02:02	VR2W-105217	A69-1601-6504	1
2012-09-23 03:15:51	2012-09-23 13:15:51	VR2W-105216	A69-1601-6504	1
2012-09-23 03:36:36	2012-09-23 13:36:36	VR2W-105218	A69-1601-6504	1
2012-09-23 03:43:05	2012-09-23 13:43:05	VR2W-105218	A69-1601-6504	1
2012-09-23 03:46:21	2012-09-23 13:46:21	VR2W-105218	A69-1601-6504	1
2012-09-23 03:53:02	2012-09-23 13:53:02	VR2W-105218	A69-1601-6504	1
2012-09-23 03:56:32	2012-09-23 13:56:32	VR2W-105218	A69-1601-6504	1
2012-09-23 04:00:18	2012-09-23 14:00:18	VR2W-105218	A69-1601-6504	1
2012-09-23 04:12:33	2012-09-23 14:12:33	VR2W-105218	A69-1601-6504	1
2012-09-23 04:33:09	2012-09-23 14:33:09	VR2W-105218	A69-1601-6504	1
2012-09-23 04:42:11	2012-09-23 14:42:11	VR2W-105218	A69-1601-6504	1
2012-09-23 05:44:58	2012-09-23 15:44:58	VR2W-105218	A69-1601-6504	1
2012-09-23 05:46:11	2012-09-23 15:46:11	VR2W-105219	A69-1601-6504	1
2012-09-23 06:08:56	2012-09-23 16:08:56	VR2W-105218	A69-1601-6504	1
2012-09-23 07:38:45	2012-09-23 17:38:45	VR2W-105218	A69-1601-6504	1
2012-09-23 07:48:05	2012-09-23 17:48:05	VR2W-105218	A69-1601-6504	1
2012-09-23 08:13:54	2012-09-23 18:13:54	VR2W-105218	A69-1601-6504	1
2012-09-23 08:18:01	2012-09-23 18:18:01	VR2W-105218	A69-1601-6504	1
2012-09-23 08:21:22	2012-09-23 18:21:22	VR2W-105218	A69-1601-6504	1
2012-09-23 08:28:29	2012-09-23 18:28:29	VR2W-105218	A69-1601-6504	1
2012-09-23 08:32:36	2012-09-23 18:32:36	VR2W-105218	A69-1601-6504	0
2012-09-23 08:35:56	2012-09-23 18:35:56	VR2W-105218	A69-1601-6504	0
2012-09-23 08:39:21	2012-09-23 18:39:21	VR2W-105218	A69-1601-6504	0
2012-09-23 08:42:57	2012-09-23 18:42:57	VR2W-105218	A69-1601-6504	0
2012-09-23 08:46:56	2012-09-23 18:46:56	VR2W-105218	A69-1601-6504	0
2012-09-23 09:25:53	2012-09-23 19:25:53	VR2W-105218	A69-1601-6504	0
2012-09-23 09:30:29	2012-09-23 19:30:29	VR2W-105218	A69-1601-6504	0
2012-09-23 09:38:27	2012-09-23 19:38:27	VR2W-105218	A69-1601-6504	0
2012-09-23 09:42:34	2012-09-23 19:42:34	VR2W-105218	A69-1601-6504	0
2012-09-23 09:45:55	2012-09-23 19:45:55	VR2W-105218	A69-1601-6504	0
2012-09-23 09:49:22	2012-09-23 19:49:22	VR2W-105218	A69-1601-6504	0
2012-09-23 09:53:03	2012-09-23 19:53:03	VR2W-105218	A69-1601-6504	0
2012-09-23 10:00:32	2012-09-23 20:00:32	VR2W-105218	A69-1601-6504	0
2012-09-23 10:04:02	2012-09-23 20:04:02	VR2W-105218	A69-1601-6504	0
2012-09-23 10:07:47	2012-09-23 20:07:47	VR2W-105218	A69-1601-6504	0
2012-09-23 10:12:02	2012-09-23 20:12:02	VR2W-105218	A69-1601-6504	0
2012-09-23 10:15:40	2012-09-23 20:15:40	VR2W-105218	A69-1601-6504	0
2012-09-23 10:19:41	2012-09-23 20:19:41	VR2W-105218	A69-1601-6504	0
2012-09-23 10:29:12	2012-09-23 20:29:12	VR2W-105218	A69-1601-6504	0
2012-09-23 10:41:20	2012-09-23 20:41:20	VR2W-105218	A69-1601-6504	0
2012-09-23 10:44:58	2012-09-23 20:44:58	VR2W-105218	A69-1601-6504	0
2012-09-23 10:49:01	2012-09-23 20:49:01	VR2W-105218	A69-1601-6504	0
2012-09-23 10:53:53	2012-09-23 20:53:53	VR2W-105218	A69-1601-6504	0
2012-09-23 11:03:29	2012-09-23 21:03:29	VR2W-105218	A69-1601-6504	0
2012-09-23 11:16:19	2012-09-23 21:16:19	VR2W-105218	A69-1601-6504	0
2012-09-23 11:33:54	2012-09-23 21:33:54	VR2W-105218	A69-1601-6504	0
2012-09-23 19:22:40	2012-09-24 05:22:40	VR2W-105218	A69-1601-6504	0
2012-09-23 19:34:58	2012-09-24 05:34:58	VR2W-105218	A69-1601-6504	0
2012-09-23 19:47:09	2012-09-24 05:47:09	VR2W-105218	A69-1601-6504	0
2012-09-23 20:00:05	2012-09-24 06:00:05	VR2W-105218	A69-1601-6504	0
2012-09-23 20:12:02	2012-09-24 06:12:02	VR2W-105217	A69-1601-6504	0
2012-09-23 20:15:42	2012-09-24 06:15:42	VR2W-105217	A69-1601-6504	0
2012-09-23 20:19:49	2012-09-24 06:19:49	VR2W-105217	A69-1601-6504	0
2012-09-23 20:23:08	2012-09-24 06:23:08	VR2W-105216	A69-1601-6504	0
2012-09-23 20:23:10	2012-09-24 06:23:10	VR2W-105217	A69-1601-6504	0
2012-09-23 20:26:37	2012-09-24 06:26:37	VR2W-105217	A69-1601-6504	0
2012-09-23 20:30:17	2012-09-24 06:30:17	VR2W-105217	A69-1601-6504	1
2012-09-23 20:44:48	2012-09-24 06:44:48	VR2W-105218	A69-1601-6504	1
2012-09-23 20:48:35	2012-09-24 06:48:35	VR2W-105218	A69-1601-6504	1
2012-09-23 20:56:41	2012-09-24 06:56:41	VR2W-105218	A69-1601-6504	1
2012-09-23 21:16:04	2012-09-24 07:16:04	VR2W-105218	A69-1601-6504	1
2012-09-23 21:35:18	2012-09-24 07:35:18	VR2W-105218	A69-1601-6504	1
2012-09-23 21:36:31	2012-09-24 07:36:31	VR2W-105219	A69-1601-6504	1
2012-09-23 21:39:15	2012-09-24 07:39:15	VR2W-105218	A69-1601-6504	1
2012-09-23 21:48:20	2012-09-24 07:48:20	VR2W-105218	A69-1601-6504	1
2012-09-23 22:24:50	2012-09-24 08:24:50	VR2W-105218	A69-1601-6504	1
2012-09-23 22:26:03	2012-09-24 08:26:03	VR2W-105219	A69-1601-6504	1
2012-09-23 22:37:30	2012-09-24 08:37:30	VR2W-105218	A69-1601-6504	1
2012-09-23 22:45:25	2012-09-24 08:45:25	VR2W-105218	A69-1601-6504	1
2012-09-23 23:04:00	2012-09-24 09:04:00	VR2W-105218	A69-1601-6504	1
2012-09-23 23:17:25	2012-09-24 09:17:25	VR2W-105218	A69-1601-6504	1
2012-09-23 23:28:32	2012-09-24 09:28:32	VR2W-105218	A69-1601-6504	1
2012-09-23 23:42:58	2012-09-24 09:42:58	VR2W-105218	A69-1601-6504	1
2012-09-24 00:08:34	2012-09-24 10:08:34	VR2W-105219	A69-1601-6504	1
2012-09-24 00:16:13	2012-09-24 10:16:13	VR2W-105218	A69-1601-6504	1
2012-09-24 00:19:53	2012-09-24 10:19:53	VR2W-105218	A69-1601-6504	1
2012-09-24 00:23:59	2012-09-24 10:23:59	VR2W-105218	A69-1601-6504	1
2012-09-24 00:28:31	2012-09-24 10:28:31	VR2W-105219	A69-1601-6504	1
2012-09-24 00:34:12	2012-09-24 10:34:12	VR2W-105218	A69-1601-6504	1
2012-09-24 00:38:01	2012-09-24 10:38:01	VR2W-105218	A69-1601-6504	1
2012-09-24 00:39:13	2012-09-24 10:39:13	VR2W-105219	A69-1601-6504	1
2012-09-24 00:42:23	2012-09-24 10:42:23	VR2W-105218	A69-1601-6504	1
2012-09-24 00:43:36	2012-09-24 10:43:36	VR2W-105219	A69-1601-6504	1
2012-09-24 00:46:15	2012-09-24 10:46:15	VR2W-105218	A69-1601-6504	1
2012-09-24 00:50:46	2012-09-24 10:50:46	VR2W-105218	A69-1601-6504	1
2012-09-24 00:54:53	2012-09-24 10:54:53	VR2W-105218	A69-1601-6504	1
2012-09-24 01:01:39	2012-09-24 11:01:39	VR2W-105218	A69-1601-6504	1
2012-09-24 01:05:17	2012-09-24 11:05:17	VR2W-105218	A69-1601-6504	1
2012-09-24 01:20:16	2012-09-24 11:20:16	VR2W-105219	A69-1601-6504	1
2012-09-24 01:43:07	2012-09-24 11:43:07	VR2W-105219	A69-1601-6504	1
2012-09-24 01:56:04	2012-09-24 11:56:04	VR2W-105218	A69-1601-6504	1
2012-09-24 02:00:21	2012-09-24 12:00:21	VR2W-105218	A69-1601-6504	1
2012-09-24 02:08:07	2012-09-24 12:08:07	VR2W-105218	A69-1601-6504	1
2012-09-24 02:22:06	2012-09-24 12:22:06	VR2W-105218	A69-1601-6504	1
2012-09-24 02:38:30	2012-09-24 12:38:30	VR2W-105218	A69-1601-6504	1
2012-09-24 02:43:01	2012-09-24 12:43:01	VR2W-105218	A69-1601-6504	1
2012-09-24 02:46:53	2012-09-24 12:46:53	VR2W-105217	A69-1601-6504	1
2012-09-24 02:47:07	2012-09-24 12:47:07	VR2W-105218	A69-1601-6504	1
2012-09-24 02:50:26	2012-09-24 12:50:26	VR2W-105218	A69-1601-6504	1
2012-09-24 02:53:51	2012-09-24 12:53:51	VR2W-105218	A69-1601-6504	1
2012-09-24 02:57:27	2012-09-24 12:57:27	VR2W-105218	A69-1601-6504	1
2012-09-24 03:01:10	2012-09-24 13:01:10	VR2W-105217	A69-1601-6504	1
2012-09-24 03:01:24	2012-09-24 13:01:24	VR2W-105218	A69-1601-6504	1
2012-09-24 03:19:30	2012-09-24 13:19:30	VR2W-105218	A69-1601-6504	1
2012-09-24 03:24:22	2012-09-24 13:24:22	VR2W-105218	A69-1601-6504	1
2012-09-24 03:38:35	2012-09-24 13:38:35	VR2W-105218	A69-1601-6504	1
2012-09-24 03:39:48	2012-09-24 13:39:48	VR2W-105219	A69-1601-6504	1
2012-09-24 03:42:57	2012-09-24 13:42:57	VR2W-105218	A69-1601-6504	1
2012-09-24 03:46:46	2012-09-24 13:46:46	VR2W-105218	A69-1601-6504	1
2012-09-24 03:51:11	2012-09-24 13:51:11	VR2W-105218	A69-1601-6504	1
2012-09-24 04:27:12	2012-09-24 14:27:12	VR2W-105218	A69-1601-6504	1
2012-09-24 04:34:49	2012-09-24 14:34:49	VR2W-105218	A69-1601-6504	1
2012-09-24 04:38:30	2012-09-24 14:38:30	VR2W-105218	A69-1601-6504	1
2012-09-24 04:42:36	2012-09-24 14:42:36	VR2W-105218	A69-1601-6504	1
2012-09-24 04:45:42	2012-09-24 14:45:42	VR2W-105217	A69-1601-6504	1
2012-09-24 04:45:55	2012-09-24 14:45:55	VR2W-105218	A69-1601-6504	1
2012-09-24 04:49:06	2012-09-24 14:49:06	VR2W-105217	A69-1601-6504	1
2012-09-24 05:21:28	2012-09-24 15:21:28	VR2W-105217	A69-1601-6504	1
2012-09-24 05:28:43	2012-09-24 15:28:43	VR2W-105218	A69-1601-6504	1
2012-09-24 05:56:18	2012-09-24 15:56:18	VR2W-105218	A69-1601-6504	1
2012-09-24 06:00:13	2012-09-24 16:00:13	VR2W-105218	A69-1601-6504	1
2012-09-24 06:09:07	2012-09-24 16:09:07	VR2W-105218	A69-1601-6504	1
2012-09-24 06:20:28	2012-09-24 16:20:28	VR2W-105218	A69-1601-6504	1
2012-09-24 06:51:50	2012-09-24 16:51:50	VR2W-105218	A69-1601-6504	1
2012-09-24 07:11:32	2012-09-24 17:11:32	VR2W-105218	A69-1601-6504	1
2012-09-24 07:25:41	2012-09-24 17:25:41	VR2W-105219	A69-1601-6504	1
2012-09-24 07:40:12	2012-09-24 17:40:12	VR2W-105218	A69-1601-6504	1
2012-09-24 08:34:08	2012-09-24 18:34:08	VR2W-105218	A69-1601-6504	0
2012-09-24 08:38:10	2012-09-24 18:38:10	VR2W-105218	A69-1601-6504	0
2012-09-24 09:27:12	2012-09-24 19:27:12	VR2W-105218	A69-1601-6504	0
2012-09-24 09:34:14	2012-09-24 19:34:14	VR2W-105218	A69-1601-6504	0
2012-09-24 09:43:00	2012-09-24 19:43:00	VR2W-105218	A69-1601-6504	0
2012-09-24 09:52:00	2012-09-24 19:52:00	VR2W-105218	A69-1601-6504	0
2012-09-24 10:00:16	2012-09-24 20:00:16	VR2W-105218	A69-1601-6504	0
2012-09-24 10:13:26	2012-09-24 20:13:26	VR2W-105218	A69-1601-6504	0
2012-09-24 10:20:51	2012-09-24 20:20:51	VR2W-105218	A69-1601-6504	0
2012-09-24 10:27:48	2012-09-24 20:27:48	VR2W-105218	A69-1601-6504	0
2012-09-24 10:36:09	2012-09-24 20:36:09	VR2W-105218	A69-1601-6504	0
2012-09-24 10:46:41	2012-09-24 20:46:41	VR2W-105218	A69-1601-6504	0
2012-09-24 10:49:56	2012-09-24 20:49:56	VR2W-105218	A69-1601-6504	0
2012-09-24 10:53:11	2012-09-24 20:53:11	VR2W-105218	A69-1601-6504	0
2012-09-24 11:03:08	2012-09-24 21:03:08	VR2W-105218	A69-1601-6504	0
2012-09-24 11:10:28	2012-09-24 21:10:28	VR2W-105218	A69-1601-6504	0
2012-09-24 11:30:42	2012-09-24 21:30:42	VR2W-105218	A69-1601-6504	0
2012-09-24 11:37:51	2012-09-24 21:37:51	VR2W-105218	A69-1601-6504	0
2012-09-24 11:41:59	2012-09-24 21:41:59	VR2W-105218	A69-1601-6504	0
2012-09-24 11:52:39	2012-09-24 21:52:39	VR2W-105218	A69-1601-6504	0
2012-09-24 12:05:01	2012-09-24 22:05:01	VR2W-105218	A69-1601-6504	0
2012-09-24 12:08:41	2012-09-24 22:08:41	VR2W-105218	A69-1601-6504	0
2012-09-24 12:16:05	2012-09-24 22:16:05	VR2W-105218	A69-1601-6504	0
2012-09-24 12:23:00	2012-09-24 22:23:00	VR2W-105218	A69-1601-6504	0
2012-09-24 12:26:48	2012-09-24 22:26:48	VR2W-105218	A69-1601-6504	0
2012-09-24 19:28:53	2012-09-25 05:28:53	VR2W-105218	A69-1601-6504	0
2012-09-24 19:43:31	2012-09-25 05:43:31	VR2W-105218	A69-1601-6504	0
2012-09-24 19:47:14	2012-09-25 05:47:14	VR2W-105218	A69-1601-6504	0
2012-09-24 19:51:26	2012-09-25 05:51:26	VR2W-105218	A69-1601-6504	0
2012-09-24 19:54:56	2012-09-25 05:54:56	VR2W-105218	A69-1601-6504	0
2012-09-24 19:58:42	2012-09-25 05:58:42	VR2W-105218	A69-1601-6504	0
2012-09-24 20:06:40	2012-09-25 06:06:40	VR2W-105218	A69-1601-6504	0
2012-09-24 20:12:02	2012-09-25 06:12:02	VR2W-105219	A69-1601-6504	0
2012-09-24 20:17:43	2012-09-25 06:17:43	VR2W-105218	A69-1601-6504	0
2012-09-24 20:38:25	2012-09-25 06:38:25	VR2W-105218	A69-1601-6504	1
2012-09-24 21:18:24	2012-09-25 07:18:24	VR2W-105218	A69-1601-6504	1
2012-09-24 21:50:16	2012-09-25 07:50:16	VR2W-105218	A69-1601-6504	1
2012-09-24 21:58:05	2012-09-25 07:58:05	VR2W-105218	A69-1601-6504	1
2012-09-24 22:05:01	2012-09-25 08:05:01	VR2W-105218	A69-1601-6504	1
2012-09-24 22:17:16	2012-09-25 08:17:16	VR2W-105218	A69-1601-6504	1
2012-09-24 23:04:47	2012-09-25 09:04:47	VR2W-105218	A69-1601-6504	1
2012-09-24 23:08:15	2012-09-25 09:08:15	VR2W-105218	A69-1601-6504	1
2012-09-24 23:11:56	2012-09-25 09:11:56	VR2W-105218	A69-1601-6504	1
2012-09-24 23:16:03	2012-09-25 09:16:03	VR2W-105218	A69-1601-6504	1
2012-09-24 23:19:24	2012-09-25 09:19:24	VR2W-105218	A69-1601-6504	1
2012-09-24 23:22:53	2012-09-25 09:22:53	VR2W-105218	A69-1601-6504	1
2012-09-24 23:24:06	2012-09-25 09:24:06	VR2W-105219	A69-1601-6504	1
2012-09-24 23:26:35	2012-09-25 09:26:35	VR2W-105218	A69-1601-6504	1
2012-09-24 23:37:53	2012-09-25 09:37:53	VR2W-105218	A69-1601-6504	1
2012-09-24 23:41:59	2012-09-25 09:41:59	VR2W-105218	A69-1601-6504	1
2012-09-25 00:00:47	2012-09-25 10:00:47	VR2W-105218	A69-1601-6504	1
2012-09-25 00:16:03	2012-09-25 10:16:03	VR2W-105218	A69-1601-6504	1
2012-09-25 00:19:19	2012-09-25 10:19:19	VR2W-105218	A69-1601-6504	1
2012-09-25 00:33:32	2012-09-25 10:33:32	VR2W-105218	A69-1601-6504	1
2012-09-25 00:46:11	2012-09-25 10:46:11	VR2W-105218	A69-1601-6504	1
2012-09-25 00:57:46	2012-09-25 10:57:46	VR2W-105218	A69-1601-6504	1
2012-09-25 01:06:13	2012-09-25 11:06:13	VR2W-105218	A69-1601-6504	1
2012-09-25 01:15:34	2012-09-25 11:15:34	VR2W-105218	A69-1601-6504	1
2012-09-25 01:19:39	2012-09-25 11:19:39	VR2W-105217	A69-1601-6504	1
2012-09-25 01:19:52	2012-09-25 11:19:52	VR2W-105218	A69-1601-6504	1
2012-09-25 01:23:36	2012-09-25 11:23:36	VR2W-105218	A69-1601-6504	1
2012-09-25 01:43:39	2012-09-25 11:43:39	VR2W-105218	A69-1601-6504	1
2012-09-25 02:06:12	2012-09-25 12:06:12	VR2W-105218	A69-1601-6504	1
2012-09-25 02:10:41	2012-09-25 12:10:41	VR2W-105218	A69-1601-6504	1
2012-09-25 02:23:24	2012-09-25 12:23:24	VR2W-105221	A69-1601-6504	1
2012-09-25 02:24:27	2012-09-25 12:24:27	VR2W-105218	A69-1601-6504	1
2012-09-25 02:30:57	2012-09-25 12:30:57	VR2W-105218	A69-1601-6504	1
2012-09-25 02:32:10	2012-09-25 12:32:10	VR2W-105219	A69-1601-6504	1
2012-09-25 02:34:13	2012-09-25 12:34:13	VR2W-105218	A69-1601-6504	1
2012-09-25 02:44:19	2012-09-25 12:44:19	VR2W-105218	A69-1601-6504	1
2012-09-25 02:52:09	2012-09-25 12:52:09	VR2W-105218	A69-1601-6504	1
2012-09-25 02:59:07	2012-09-25 12:59:07	VR2W-105218	A69-1601-6504	1
2012-09-25 03:02:47	2012-09-25 13:02:47	VR2W-105217	A69-1601-6504	1
2012-09-25 03:03:01	2012-09-25 13:03:01	VR2W-105218	A69-1601-6504	1
2012-09-25 03:11:49	2012-09-25 13:11:49	VR2W-105218	A69-1601-6504	1
2012-09-25 03:15:09	2012-09-25 13:15:09	VR2W-105217	A69-1601-6504	1
2012-09-25 03:15:22	2012-09-25 13:15:22	VR2W-105218	A69-1601-6504	1
2012-09-25 03:19:16	2012-09-25 13:19:16	VR2W-105218	A69-1601-6504	1
2012-09-25 03:23:48	2012-09-25 13:23:48	VR2W-105218	A69-1601-6504	1
2012-09-25 03:27:59	2012-09-25 13:27:59	VR2W-105218	A69-1601-6504	1
2012-09-25 03:31:28	2012-09-25 13:31:28	VR2W-105218	A69-1601-6504	1
2012-09-25 03:35:11	2012-09-25 13:35:11	VR2W-105218	A69-1601-6504	1
2012-09-25 03:39:24	2012-09-25 13:39:24	VR2W-105218	A69-1601-6504	1
2012-09-25 03:51:08	2012-09-25 13:51:08	VR2W-105218	A69-1601-6504	1
2012-09-25 03:55:02	2012-09-25 13:55:02	VR2W-105218	A69-1601-6504	1
2012-09-25 03:59:34	2012-09-25 13:59:34	VR2W-105218	A69-1601-6504	1
2012-09-25 04:03:33	2012-09-25 14:03:33	VR2W-105217	A69-1601-6504	1
2012-09-25 04:03:47	2012-09-25 14:03:47	VR2W-105218	A69-1601-6504	1
2012-09-25 04:10:51	2012-09-25 14:10:51	VR2W-105217	A69-1601-6504	1
2012-09-25 04:23:27	2012-09-25 14:23:27	VR2W-105218	A69-1601-6504	1
2012-09-25 04:24:40	2012-09-25 14:24:40	VR2W-105219	A69-1601-6504	1
2012-09-25 04:27:08	2012-09-25 14:27:08	VR2W-105218	A69-1601-6504	1
2012-09-25 04:31:16	2012-09-25 14:31:16	VR2W-105218	A69-1601-6504	1
2012-09-25 04:34:37	2012-09-25 14:34:37	VR2W-105218	A69-1601-6504	1
2012-09-25 04:38:06	2012-09-25 14:38:06	VR2W-105218	A69-1601-6504	1
2012-09-25 04:46:04	2012-09-25 14:46:04	VR2W-105218	A69-1601-6504	1
2012-09-25 04:49:38	2012-09-25 14:49:38	VR2W-105218	A69-1601-6504	1
2012-09-25 04:53:31	2012-09-25 14:53:31	VR2W-105218	A69-1601-6504	1
2012-09-25 04:58:03	2012-09-25 14:58:03	VR2W-105218	A69-1601-6504	1
2012-09-25 05:02:15	2012-09-25 15:02:15	VR2W-105218	A69-1601-6504	1
2012-09-25 05:05:43	2012-09-25 15:05:43	VR2W-105218	A69-1601-6504	1
2012-09-25 05:09:27	2012-09-25 15:09:27	VR2W-105218	A69-1601-6504	1
2012-09-25 05:20:50	2012-09-25 15:20:50	VR2W-105217	A69-1601-6504	1
2012-09-25 05:34:25	2012-09-25 15:34:25	VR2W-105218	A69-1601-6504	1
2012-09-25 05:39:15	2012-09-25 15:39:15	VR2W-105218	A69-1601-6504	1
2012-09-25 05:43:58	2012-09-25 15:43:58	VR2W-105218	A69-1601-6504	1
2012-09-25 05:48:33	2012-09-25 15:48:33	VR2W-105218	A69-1601-6504	1
2012-09-25 05:52:47	2012-09-25 15:52:47	VR2W-105218	A69-1601-6504	1
2012-09-25 06:05:00	2012-09-25 16:05:00	VR2W-105218	A69-1601-6504	1
2012-09-25 06:09:28	2012-09-25 16:09:28	VR2W-105218	A69-1601-6504	1
2012-09-25 06:40:09	2012-09-25 16:40:09	VR2W-105217	A69-1601-6504	1
2012-09-25 07:29:52	2012-09-25 17:29:52	VR2W-105218	A69-1601-6504	1
2012-09-25 07:39:17	2012-09-25 17:39:17	VR2W-105218	A69-1601-6504	1
2012-09-25 08:21:51	2012-09-25 18:21:51	VR2W-105218	A69-1601-6504	1
2012-09-25 08:26:29	2012-09-25 18:26:29	VR2W-105218	A69-1601-6504	1
2012-09-25 08:30:53	2012-09-25 18:30:53	VR2W-105218	A69-1601-6504	0
2012-09-25 08:34:45	2012-09-25 18:34:45	VR2W-105218	A69-1601-6504	0
2012-09-25 08:58:31	2012-09-25 18:58:31	VR2W-105218	A69-1601-6504	0
2012-09-25 09:59:50	2012-09-25 19:59:50	VR2W-105218	A69-1601-6504	0
2012-09-25 10:03:14	2012-09-25 20:03:14	VR2W-105218	A69-1601-6504	0
2012-09-25 10:10:42	2012-09-25 20:10:42	VR2W-105218	A69-1601-6504	0
2012-09-25 19:31:14	2012-09-26 05:31:14	VR2W-105218	A69-1601-6504	0
2012-09-25 19:44:48	2012-09-26 05:44:48	VR2W-105218	A69-1601-6504	0
2012-09-25 19:53:33	2012-09-26 05:53:33	VR2W-105218	A69-1601-6504	0
2012-09-25 19:57:04	2012-09-26 05:57:04	VR2W-105218	A69-1601-6504	0
2012-09-25 20:00:51	2012-09-26 06:00:51	VR2W-105218	A69-1601-6504	0
2012-09-25 20:13:15	2012-09-26 06:13:15	VR2W-105218	A69-1601-6504	0
2012-09-25 20:32:22	2012-09-26 06:32:22	VR2W-105217	A69-1601-6504	1
2012-09-25 20:52:30	2012-09-26 06:52:30	VR2W-105218	A69-1601-6504	1
2012-09-25 21:01:11	2012-09-26 07:01:11	VR2W-105218	A69-1601-6504	1
2012-09-25 21:09:50	2012-09-26 07:09:50	VR2W-105218	A69-1601-6504	1
2012-09-25 21:13:12	2012-09-26 07:13:12	VR2W-105218	A69-1601-6504	1
2012-09-25 21:24:48	2012-09-26 07:24:48	VR2W-105218	A69-1601-6504	1
2012-09-25 21:40:19	2012-09-26 07:40:19	VR2W-105218	A69-1601-6504	1
2012-09-25 21:44:59	2012-09-26 07:44:59	VR2W-105218	A69-1601-6504	1
2012-09-25 21:49:25	2012-09-26 07:49:25	VR2W-105218	A69-1601-6504	1
2012-09-25 22:17:32	2012-09-26 08:17:32	VR2W-105218	A69-1601-6504	1
2012-09-25 22:51:45	2012-09-26 08:51:45	VR2W-105218	A69-1601-6504	1
2012-09-25 23:06:47	2012-09-26 09:06:47	VR2W-105218	A69-1601-6504	1
2012-09-25 23:13:18	2012-09-26 09:13:18	VR2W-105218	A69-1601-6504	1
2012-09-26 00:20:02	2012-09-26 10:20:02	VR2W-105218	A69-1601-6504	1
2012-09-26 00:40:03	2012-09-26 10:40:03	VR2W-105218	A69-1601-6504	1
2012-09-26 01:07:08	2012-09-26 11:07:08	VR2W-105218	A69-1601-6504	1
2012-09-26 01:22:28	2012-09-26 11:22:28	VR2W-105218	A69-1601-6504	1
2012-09-26 01:26:36	2012-09-26 11:26:36	VR2W-105218	A69-1601-6504	1
2012-09-26 01:29:57	2012-09-26 11:29:57	VR2W-105218	A69-1601-6504	1
2012-09-26 01:48:25	2012-09-26 11:48:25	VR2W-105218	A69-1601-6504	1
2012-09-26 01:52:32	2012-09-26 11:52:32	VR2W-105218	A69-1601-6504	1
2012-09-26 01:55:51	2012-09-26 11:55:51	VR2W-105218	A69-1601-6504	1
2012-09-26 01:57:05	2012-09-26 11:57:05	VR2W-105219	A69-1601-6504	1
2012-09-26 01:59:17	2012-09-26 11:59:17	VR2W-105218	A69-1601-6504	1
2012-09-26 02:06:51	2012-09-26 12:06:51	VR2W-105218	A69-1601-6504	1
2012-09-26 02:11:34	2012-09-26 12:11:34	VR2W-105218	A69-1601-6504	1
2012-09-26 02:16:05	2012-09-26 12:16:05	VR2W-105218	A69-1601-6504	1
2012-09-26 02:23:37	2012-09-26 12:23:37	VR2W-105218	A69-1601-6504	1
2012-09-26 02:27:10	2012-09-26 12:27:10	VR2W-105218	A69-1601-6504	1
2012-09-26 02:28:24	2012-09-26 12:28:24	VR2W-105219	A69-1601-6504	1
2012-09-26 02:31:02	2012-09-26 12:31:02	VR2W-105218	A69-1601-6504	1
2012-09-26 02:32:15	2012-09-26 12:32:15	VR2W-105219	A69-1601-6504	1
2012-09-26 02:35:31	2012-09-26 12:35:31	VR2W-105218	A69-1601-6504	1
2012-09-26 02:39:37	2012-09-26 12:39:37	VR2W-105218	A69-1601-6504	1
2012-09-26 02:46:12	2012-09-26 12:46:12	VR2W-105218	A69-1601-6504	1
2012-09-26 02:47:25	2012-09-26 12:47:25	VR2W-105219	A69-1601-6504	1
2012-09-26 02:50:49	2012-09-26 12:50:49	VR2W-105219	A69-1601-6504	1
2012-09-26 02:53:10	2012-09-26 12:53:10	VR2W-105218	A69-1601-6504	1
2012-09-26 02:57:03	2012-09-26 12:57:03	VR2W-105218	A69-1601-6504	1
2012-09-26 03:05:49	2012-09-26 13:05:49	VR2W-105218	A69-1601-6504	1
2012-09-26 03:09:21	2012-09-26 13:09:21	VR2W-105218	A69-1601-6504	1
2012-09-26 03:14:23	2012-09-26 13:14:23	VR2W-105219	A69-1601-6504	1
2012-09-26 03:21:25	2012-09-26 13:21:25	VR2W-105218	A69-1601-6504	1
2012-09-26 03:22:38	2012-09-26 13:22:38	VR2W-105219	A69-1601-6504	1
2012-09-26 03:25:56	2012-09-26 13:25:56	VR2W-105218	A69-1601-6504	1
2012-09-26 03:30:04	2012-09-26 13:30:04	VR2W-105218	A69-1601-6504	1
2012-09-26 03:31:18	2012-09-26 13:31:18	VR2W-105219	A69-1601-6504	1
2012-09-26 03:36:59	2012-09-26 13:36:59	VR2W-105218	A69-1601-6504	1
2012-09-26 03:38:12	2012-09-26 13:38:12	VR2W-105219	A69-1601-6504	1
2012-09-26 03:45:11	2012-09-26 13:45:11	VR2W-105218	A69-1601-6504	1
2012-09-26 03:53:39	2012-09-26 13:53:39	VR2W-105218	A69-1601-6504	1
2012-09-26 03:57:53	2012-09-26 13:57:53	VR2W-105218	A69-1601-6504	1
2012-09-26 03:59:06	2012-09-26 13:59:06	VR2W-105219	A69-1601-6504	1
2012-09-26 04:01:26	2012-09-26 14:01:26	VR2W-105218	A69-1601-6504	1
2012-09-26 04:02:39	2012-09-26 14:02:39	VR2W-105219	A69-1601-6504	1
2012-09-26 04:05:19	2012-09-26 14:05:19	VR2W-105218	A69-1601-6504	1
2012-09-26 04:09:51	2012-09-26 14:09:51	VR2W-105218	A69-1601-6504	1
2012-09-26 04:42:45	2012-09-26 14:42:45	VR2W-105218	A69-1601-6504	1
2012-09-26 04:47:18	2012-09-26 14:47:18	VR2W-105218	A69-1601-6504	1
2012-09-26 04:58:46	2012-09-26 14:58:46	VR2W-105218	A69-1601-6504	1
2012-09-26 05:14:24	2012-09-26 15:14:24	VR2W-105218	A69-1601-6504	1
2012-09-26 05:18:03	2012-09-26 15:18:03	VR2W-105218	A69-1601-6504	1
2012-09-26 05:25:24	2012-09-26 15:25:24	VR2W-105218	A69-1601-6504	1
2012-09-26 05:32:02	2012-09-26 15:32:02	VR2W-105218	A69-1601-6504	1
2012-09-26 05:46:47	2012-09-26 15:46:47	VR2W-105218	A69-1601-6504	1
2012-09-26 06:19:16	2012-09-26 16:19:16	VR2W-105218	A69-1601-6504	1
2012-09-26 07:08:00	2012-09-26 17:08:00	VR2W-105218	A69-1601-6504	1
2012-09-26 08:01:31	2012-09-26 18:01:31	VR2W-105218	A69-1601-6504	1
2012-09-26 08:27:57	2012-09-26 18:27:57	VR2W-105218	A69-1601-6504	1
2012-09-26 08:31:46	2012-09-26 18:31:46	VR2W-105218	A69-1601-6504	0
2012-09-26 08:36:11	2012-09-26 18:36:11	VR2W-105218	A69-1601-6504	0
2012-09-26 08:40:06	2012-09-26 18:40:06	VR2W-105218	A69-1601-6504	0
2012-09-26 09:00:39	2012-09-26 19:00:39	VR2W-105218	A69-1601-6504	0
2012-09-26 09:04:39	2012-09-26 19:04:39	VR2W-105218	A69-1601-6504	0
2012-09-26 09:09:25	2012-09-26 19:09:25	VR2W-105218	A69-1601-6504	0
2012-09-26 09:38:27	2012-09-26 19:38:27	VR2W-105218	A69-1601-6504	0
2012-09-26 11:12:52	2012-09-26 21:12:52	VR2W-105218	A69-1601-6504	0
2012-09-26 11:45:01	2012-09-26 21:45:01	VR2W-105218	A69-1601-6504	0
2012-09-26 11:52:55	2012-09-26 21:52:55	VR2W-105218	A69-1601-6504	0
2012-09-26 12:39:57	2012-09-26 22:39:57	VR2W-105218	A69-1601-6504	0
2012-09-26 12:48:17	2012-09-26 22:48:17	VR2W-105218	A69-1601-6504	0
2012-09-26 12:52:20	2012-09-26 22:52:20	VR2W-105218	A69-1601-6504	0
2012-09-26 12:57:13	2012-09-26 22:57:13	VR2W-105218	A69-1601-6504	0
2012-09-26 13:02:04	2012-09-26 23:02:04	VR2W-105218	A69-1601-6504	0
2012-09-26 13:16:05	2012-09-26 23:16:05	VR2W-105218	A69-1601-6504	0
2012-09-26 13:27:09	2012-09-26 23:27:09	VR2W-105218	A69-1601-6504	0
2012-09-26 14:04:39	2012-09-27 00:04:39	VR2W-105218	A69-1601-6504	0
2012-09-26 15:48:18	2012-09-27 01:48:18	VR2W-105218	A69-1601-6504	0
2012-09-26 16:00:02	2012-09-27 02:00:02	VR2W-105218	A69-1601-6504	0
2012-09-26 19:59:29	2012-09-27 05:59:29	VR2W-105218	A69-1601-6504	0
2012-09-26 20:03:38	2012-09-27 06:03:38	VR2W-105218	A69-1601-6504	0
2012-09-26 20:07:01	2012-09-27 06:07:01	VR2W-105218	A69-1601-6504	0
2012-09-26 20:10:20	2012-09-27 06:10:20	VR2W-105217	A69-1601-6504	0
2012-09-26 20:18:56	2012-09-27 06:18:56	VR2W-105218	A69-1601-6504	0
2012-09-26 20:23:02	2012-09-27 06:23:02	VR2W-105218	A69-1601-6504	0
2012-09-26 20:26:20	2012-09-27 06:26:20	VR2W-105218	A69-1601-6504	0
2012-09-26 20:44:52	2012-09-27 06:44:52	VR2W-105217	A69-1601-6504	1
2012-09-26 20:45:06	2012-09-27 06:45:06	VR2W-105218	A69-1601-6504	1
2012-09-26 20:53:08	2012-09-27 06:53:08	VR2W-105218	A69-1601-6504	1
2012-09-26 21:04:35	2012-09-27 07:04:35	VR2W-105218	A69-1601-6504	1
2012-09-26 21:16:35	2012-09-27 07:16:35	VR2W-105218	A69-1601-6504	1
2012-09-26 21:26:25	2012-09-27 07:26:25	VR2W-105218	A69-1601-6504	1
2012-09-26 21:37:11	2012-09-27 07:37:11	VR2W-105218	A69-1601-6504	1
2012-09-26 22:03:01	2012-09-27 08:03:01	VR2W-105218	A69-1601-6504	1
2012-09-26 22:07:15	2012-09-27 08:07:15	VR2W-105218	A69-1601-6504	1
2012-09-26 22:41:25	2012-09-27 08:41:25	VR2W-105218	A69-1601-6504	1
2012-09-26 22:45:03	2012-09-27 08:45:03	VR2W-105218	A69-1601-6504	1
2012-09-26 23:39:01	2012-09-27 09:39:01	VR2W-105218	A69-1601-6504	1
2012-09-27 00:25:05	2012-09-27 10:25:05	VR2W-105218	A69-1601-6504	1
2012-09-27 00:51:44	2012-09-27 10:51:44	VR2W-105218	A69-1601-6504	1
2012-09-27 01:07:59	2012-09-27 11:07:59	VR2W-105217	A69-1601-6504	1
2012-09-27 01:37:11	2012-09-27 11:37:11	VR2W-105218	A69-1601-6504	1
2012-09-27 01:42:06	2012-09-27 11:42:06	VR2W-105219	A69-1601-6504	1
2012-09-27 01:45:02	2012-09-27 11:45:02	VR2W-105218	A69-1601-6504	1
2012-09-27 01:46:15	2012-09-27 11:46:15	VR2W-105219	A69-1601-6504	1
2012-09-27 01:49:39	2012-09-27 11:49:39	VR2W-105219	A69-1601-6504	1
2012-09-27 01:51:59	2012-09-27 11:51:59	VR2W-105218	A69-1601-6504	1
2012-09-27 01:55:53	2012-09-27 11:55:53	VR2W-105218	A69-1601-6504	1
2012-09-27 02:00:25	2012-09-27 12:00:25	VR2W-105218	A69-1601-6504	1
2012-09-27 02:19:07	2012-09-27 12:19:07	VR2W-105218	A69-1601-6504	1
2012-09-27 02:23:43	2012-09-27 12:23:43	VR2W-105219	A69-1601-6504	1
2012-09-27 02:26:01	2012-09-27 12:26:01	VR2W-105218	A69-1601-6504	1
2012-09-27 02:34:15	2012-09-27 12:34:15	VR2W-105218	A69-1601-6504	1
2012-09-27 02:47:09	2012-09-27 12:47:09	VR2W-105218	A69-1601-6504	1
2012-09-27 02:50:57	2012-09-27 12:50:57	VR2W-105218	A69-1601-6504	1
2012-09-27 02:52:10	2012-09-27 12:52:10	VR2W-105219	A69-1601-6504	1
2012-09-27 02:55:18	2012-09-27 12:55:18	VR2W-105218	A69-1601-6504	1
2012-09-27 03:00:20	2012-09-27 13:00:20	VR2W-105219	A69-1601-6504	1
2012-09-27 03:03:30	2012-09-27 13:03:30	VR2W-105218	A69-1601-6504	1
2012-09-27 03:07:22	2012-09-27 13:07:22	VR2W-105218	A69-1601-6504	1
2012-09-27 03:11:53	2012-09-27 13:11:53	VR2W-105218	A69-1601-6504	1
2012-09-27 03:13:06	2012-09-27 13:13:06	VR2W-105219	A69-1601-6504	1
2012-09-27 03:17:14	2012-09-27 13:17:14	VR2W-105219	A69-1601-6504	1
2012-09-27 03:26:33	2012-09-27 13:26:33	VR2W-105218	A69-1601-6504	1
2012-09-27 03:30:45	2012-09-27 13:30:45	VR2W-105218	A69-1601-6504	1
2012-09-27 03:34:15	2012-09-27 13:34:15	VR2W-105218	A69-1601-6504	1
2012-09-27 03:50:09	2012-09-27 13:50:09	VR2W-105218	A69-1601-6504	1
2012-09-27 03:57:08	2012-09-27 13:57:08	VR2W-105218	A69-1601-6504	1
2012-09-27 04:22:21	2012-09-27 14:22:21	VR2W-105218	A69-1601-6504	1
2012-09-27 04:31:43	2012-09-27 14:31:43	VR2W-105218	A69-1601-6504	1
2012-09-27 04:37:15	2012-09-27 14:37:15	VR2W-105219	A69-1601-6504	1
2012-09-27 04:43:57	2012-09-27 14:43:57	VR2W-105218	A69-1601-6504	1
2012-09-27 04:51:19	2012-09-27 14:51:19	VR2W-105218	A69-1601-6504	1
2012-09-27 04:52:32	2012-09-27 14:52:32	VR2W-105219	A69-1601-6504	1
2012-09-27 04:59:41	2012-09-27 14:59:41	VR2W-105218	A69-1601-6504	1
2012-09-27 05:04:22	2012-09-27 15:04:22	VR2W-105218	A69-1601-6504	1
2012-09-27 05:34:26	2012-09-27 15:34:26	VR2W-105218	A69-1601-6504	1
2012-09-27 05:46:26	2012-09-27 15:46:26	VR2W-105218	A69-1601-6504	1
2012-09-27 05:50:39	2012-09-27 15:50:39	VR2W-105218	A69-1601-6504	1
2012-09-27 05:57:56	2012-09-27 15:57:56	VR2W-105218	A69-1601-6504	1
2012-09-27 06:02:16	2012-09-27 16:02:16	VR2W-105218	A69-1601-6504	1
2012-09-27 06:10:21	2012-09-27 16:10:21	VR2W-105218	A69-1601-6504	1
2012-09-27 06:13:49	2012-09-27 16:13:49	VR2W-105217	A69-1601-6504	1
2012-09-27 06:33:03	2012-09-27 16:33:03	VR2W-105218	A69-1601-6504	1
2012-09-27 07:34:05	2012-09-27 17:34:05	VR2W-105218	A69-1601-6504	1
2012-09-27 08:04:59	2012-09-27 18:04:59	VR2W-105218	A69-1601-6504	1
2012-09-27 08:09:30	2012-09-27 18:09:30	VR2W-105218	A69-1601-6504	1
2012-09-27 08:24:18	2012-09-27 18:24:18	VR2W-105218	A69-1601-6504	1
2012-09-27 08:32:23	2012-09-27 18:32:23	VR2W-105218	A69-1601-6504	0
2012-09-27 08:36:40	2012-09-27 18:36:40	VR2W-105218	A69-1601-6504	0
2012-09-27 08:40:20	2012-09-27 18:40:20	VR2W-105218	A69-1601-6504	0
2012-09-27 08:47:43	2012-09-27 18:47:43	VR2W-105218	A69-1601-6504	0
2012-09-27 09:09:31	2012-09-27 19:09:31	VR2W-105218	A69-1601-6504	0
2012-09-27 09:13:37	2012-09-27 19:13:37	VR2W-105218	A69-1601-6504	0
2012-09-27 09:20:13	2012-09-27 19:20:13	VR2W-105218	A69-1601-6504	0
2012-09-27 09:31:13	2012-09-27 19:31:13	VR2W-105218	A69-1601-6504	0
2012-09-27 09:35:57	2012-09-27 19:35:57	VR2W-105218	A69-1601-6504	0
2012-09-27 09:40:29	2012-09-27 19:40:29	VR2W-105218	A69-1601-6504	0
2012-09-27 10:31:57	2012-09-27 20:31:57	VR2W-105218	A69-1601-6504	0
2012-09-27 11:24:15	2012-09-27 21:24:15	VR2W-105218	A69-1601-6504	0
2012-09-27 11:28:15	2012-09-27 21:28:15	VR2W-105218	A69-1601-6504	0
2012-09-27 11:42:01	2012-09-27 21:42:01	VR2W-105218	A69-1601-6504	0
2012-09-27 12:17:25	2012-09-27 22:17:25	VR2W-105218	A69-1601-6504	0
2012-09-27 12:24:36	2012-09-27 22:24:36	VR2W-105218	A69-1601-6504	0
2012-09-27 12:35:55	2012-09-27 22:35:55	VR2W-105218	A69-1601-6504	0
2012-09-27 12:46:53	2012-09-27 22:46:53	VR2W-105218	A69-1601-6504	0
2012-09-27 16:19:33	2012-09-28 02:19:33	VR2W-105218	A69-1601-6504	0
2012-09-27 16:26:38	2012-09-28 02:26:38	VR2W-105218	A69-1601-6504	0
2012-09-27 16:40:28	2012-09-28 02:40:28	VR2W-105218	A69-1601-6504	0
2012-09-27 16:54:58	2012-09-28 02:54:58	VR2W-105218	A69-1601-6504	0
2012-09-27 20:02:30	2012-09-28 06:02:30	VR2W-105218	A69-1601-6504	0
2012-09-27 20:05:57	2012-09-28 06:05:57	VR2W-105218	A69-1601-6504	0
2012-09-27 20:09:37	2012-09-28 06:09:37	VR2W-105218	A69-1601-6504	0
2012-09-27 20:13:43	2012-09-28 06:13:43	VR2W-105218	A69-1601-6504	0
2012-09-27 20:17:00	2012-09-28 06:17:00	VR2W-105218	A69-1601-6504	0
2012-09-27 20:20:21	2012-09-28 06:20:21	VR2W-105218	A69-1601-6504	0
2012-09-27 20:23:48	2012-09-28 06:23:48	VR2W-105218	A69-1601-6504	0
2012-09-27 20:27:29	2012-09-28 06:27:29	VR2W-105218	A69-1601-6504	0
2012-09-27 20:31:36	2012-09-28 06:31:36	VR2W-105218	A69-1601-6504	1
2012-09-27 20:34:57	2012-09-28 06:34:57	VR2W-105218	A69-1601-6504	1
2012-09-27 20:38:24	2012-09-28 06:38:24	VR2W-105218	A69-1601-6504	1
2012-09-27 20:39:38	2012-09-28 06:39:38	VR2W-105219	A69-1601-6504	1
2012-09-27 20:46:00	2012-09-28 06:46:00	VR2W-105217	A69-1601-6504	1
2012-09-27 21:05:18	2012-09-28 07:05:18	VR2W-105217	A69-1601-6504	1
2012-09-27 21:05:32	2012-09-28 07:05:32	VR2W-105218	A69-1601-6504	1
2012-09-27 21:28:35	2012-09-28 07:28:35	VR2W-105218	A69-1601-6504	1
2012-09-27 21:54:24	2012-09-28 07:54:24	VR2W-105218	A69-1601-6504	1
2012-09-27 21:59:15	2012-09-28 07:59:15	VR2W-105218	A69-1601-6504	1
2012-09-27 22:04:04	2012-09-28 08:04:04	VR2W-105218	A69-1601-6504	1
2012-09-27 22:17:39	2012-09-28 08:17:39	VR2W-105218	A69-1601-6504	1
2012-09-27 22:30:08	2012-09-28 08:30:08	VR2W-105218	A69-1601-6504	1
2012-09-27 23:03:20	2012-09-28 09:03:20	VR2W-105218	A69-1601-6504	1
2012-09-27 23:19:07	2012-09-28 09:19:07	VR2W-105218	A69-1601-6504	1
2012-09-28 00:06:19	2012-09-28 10:06:19	VR2W-105218	A69-1601-6504	1
2012-09-28 00:57:19	2012-09-28 10:57:19	VR2W-105218	A69-1601-6504	1
2012-09-28 01:37:37	2012-09-28 11:37:37	VR2W-105218	A69-1601-6504	1
2012-09-28 01:45:50	2012-09-28 11:45:50	VR2W-105218	A69-1601-6504	1
2012-09-28 02:06:15	2012-09-28 12:06:15	VR2W-105218	A69-1601-6504	1
2012-09-28 02:15:49	2012-09-28 12:15:49	VR2W-105218	A69-1601-6504	1
2012-09-28 02:20:25	2012-09-28 12:20:25	VR2W-105218	A69-1601-6504	1
2012-09-28 02:35:54	2012-09-28 12:35:54	VR2W-105218	A69-1601-6504	1
2012-09-28 02:51:26	2012-09-28 12:51:26	VR2W-105218	A69-1601-6504	1
2012-09-28 03:09:36	2012-09-28 13:09:36	VR2W-105218	A69-1601-6504	1
2012-09-28 03:10:50	2012-09-28 13:10:50	VR2W-105219	A69-1601-6504	1
2012-09-28 03:14:18	2012-09-28 13:14:18	VR2W-105218	A69-1601-6504	1
2012-09-28 03:20:02	2012-09-28 13:20:02	VR2W-105219	A69-1601-6504	1
2012-09-28 03:22:54	2012-09-28 13:22:54	VR2W-105218	A69-1601-6504	1
2012-09-28 03:29:33	2012-09-28 13:29:33	VR2W-105218	A69-1601-6504	1
2012-09-28 03:30:47	2012-09-28 13:30:47	VR2W-105219	A69-1601-6504	1
2012-09-28 03:32:48	2012-09-28 13:32:48	VR2W-105217	A69-1601-6504	1
2012-09-28 03:33:02	2012-09-28 13:33:02	VR2W-105218	A69-1601-6504	1
2012-09-28 03:36:46	2012-09-28 13:36:46	VR2W-105218	A69-1601-6504	1
2012-09-28 03:40:59	2012-09-28 13:40:59	VR2W-105218	A69-1601-6504	1
2012-09-28 03:48:24	2012-09-28 13:48:24	VR2W-105218	A69-1601-6504	1
2012-09-28 04:00:12	2012-09-28 14:00:12	VR2W-105218	A69-1601-6504	1
2012-09-28 04:03:28	2012-09-28 14:03:28	VR2W-105218	A69-1601-6504	1
2012-09-28 04:06:47	2012-09-28 14:06:47	VR2W-105218	A69-1601-6504	1
2012-09-28 04:10:09	2012-09-28 14:10:09	VR2W-105218	A69-1601-6504	1
2012-09-28 04:13:38	2012-09-28 14:13:38	VR2W-105218	A69-1601-6504	1
2012-09-28 04:25:21	2012-09-28 14:25:21	VR2W-105218	A69-1601-6504	1
2012-09-28 04:29:13	2012-09-28 14:29:13	VR2W-105217	A69-1601-6504	1
2012-09-28 04:32:45	2012-09-28 14:32:45	VR2W-105218	A69-1601-6504	1
2012-09-28 04:36:07	2012-09-28 14:36:07	VR2W-105218	A69-1601-6504	1
2012-09-28 04:43:25	2012-09-28 14:43:25	VR2W-105218	A69-1601-6504	1
2012-09-28 04:47:45	2012-09-28 14:47:45	VR2W-105218	A69-1601-6504	1
2012-09-28 04:51:16	2012-09-28 14:51:16	VR2W-105217	A69-1601-6504	1
2012-09-28 04:51:30	2012-09-28 14:51:30	VR2W-105218	A69-1601-6504	1
2012-09-28 05:07:06	2012-09-28 15:07:06	VR2W-105218	A69-1601-6504	1
2012-09-28 05:14:34	2012-09-28 15:14:34	VR2W-105217	A69-1601-6504	1
2012-09-28 05:14:48	2012-09-28 15:14:48	VR2W-105218	A69-1601-6504	1
2012-09-28 05:19:25	2012-09-28 15:19:25	VR2W-105216	A69-1601-6504	1
2012-09-28 05:19:26	2012-09-28 15:19:26	VR2W-105217	A69-1601-6504	1
2012-09-28 05:19:40	2012-09-28 15:19:40	VR2W-105218	A69-1601-6504	1
2012-09-28 05:33:54	2012-09-28 15:33:54	VR2W-105218	A69-1601-6504	1
2012-09-28 05:38:17	2012-09-28 15:38:17	VR2W-105218	A69-1601-6504	1
2012-09-28 05:54:06	2012-09-28 15:54:06	VR2W-105218	A69-1601-6504	1
2012-09-28 05:57:31	2012-09-28 15:57:31	VR2W-105218	A69-1601-6504	1
2012-09-28 06:01:07	2012-09-28 16:01:07	VR2W-105218	A69-1601-6504	1
2012-09-28 06:05:06	2012-09-28 16:05:06	VR2W-105218	A69-1601-6504	1
2012-09-28 06:29:25	2012-09-28 16:29:25	VR2W-105218	A69-1601-6504	1
2012-09-28 06:34:04	2012-09-28 16:34:04	VR2W-105218	A69-1601-6504	1
2012-09-28 06:42:18	2012-09-28 16:42:18	VR2W-105218	A69-1601-6504	1
2012-09-28 07:07:24	2012-09-28 17:07:24	VR2W-105218	A69-1601-6504	1
2012-09-28 07:11:02	2012-09-28 17:11:02	VR2W-105218	A69-1601-6504	1
2012-09-28 08:03:45	2012-09-28 18:03:45	VR2W-105218	A69-1601-6504	1
2012-09-28 08:34:55	2012-09-28 18:34:55	VR2W-105218	A69-1601-6504	0
2012-09-28 08:38:11	2012-09-28 18:38:11	VR2W-105218	A69-1601-6504	0
2012-09-28 10:02:06	2012-09-28 20:02:06	VR2W-105218	A69-1601-6504	0
2012-09-28 10:06:21	2012-09-28 20:06:21	VR2W-105218	A69-1601-6504	0
2012-09-28 10:09:58	2012-09-28 20:09:58	VR2W-105218	A69-1601-6504	0
2012-09-28 10:13:58	2012-09-28 20:13:58	VR2W-105218	A69-1601-6504	0
2012-09-28 11:18:18	2012-09-28 21:18:18	VR2W-105218	A69-1601-6504	0
2012-09-28 11:36:47	2012-09-28 21:36:47	VR2W-105218	A69-1601-6504	0
2012-09-28 11:53:46	2012-09-28 21:53:46	VR2W-105218	A69-1601-6504	0
2012-09-28 12:01:30	2012-09-28 22:01:30	VR2W-105218	A69-1601-6504	0
2012-09-28 12:23:20	2012-09-28 22:23:20	VR2W-105218	A69-1601-6504	0
2012-09-28 12:27:21	2012-09-28 22:27:21	VR2W-105218	A69-1601-6504	0
2012-09-28 12:32:11	2012-09-28 22:32:11	VR2W-105218	A69-1601-6504	0
2012-09-28 14:27:12	2012-09-29 00:27:12	VR2W-105218	A69-1601-6504	0
2012-09-28 15:32:21	2012-09-29 01:32:21	VR2W-105218	A69-1601-6504	0
2012-09-28 15:47:53	2012-09-29 01:47:53	VR2W-105218	A69-1601-6504	0
2012-09-28 16:12:05	2012-09-29 02:12:05	VR2W-105218	A69-1601-6504	0
2012-09-28 16:19:00	2012-09-29 02:19:00	VR2W-105218	A69-1601-6504	0
2012-09-28 17:51:28	2012-09-29 03:51:28	VR2W-105218	A69-1601-6504	0
2012-09-28 17:55:05	2012-09-29 03:55:05	VR2W-105218	A69-1601-6504	0
2012-09-28 20:01:51	2012-09-29 06:01:51	VR2W-105218	A69-1601-6504	0
2012-09-28 20:14:41	2012-09-29 06:14:41	VR2W-105218	A69-1601-6504	0
2012-09-28 20:18:25	2012-09-29 06:18:25	VR2W-105218	A69-1601-6504	0
2012-09-28 20:38:14	2012-09-29 06:38:14	VR2W-105218	A69-1601-6504	1
2012-09-28 20:46:58	2012-09-29 06:46:58	VR2W-105218	A69-1601-6504	1
2012-09-28 21:10:13	2012-09-29 07:10:13	VR2W-105218	A69-1601-6504	1
2012-09-28 21:14:13	2012-09-29 07:14:13	VR2W-105218	A69-1601-6504	1
2012-09-28 21:28:02	2012-09-29 07:28:02	VR2W-105218	A69-1601-6504	1
2012-09-28 21:31:56	2012-09-29 07:31:56	VR2W-105218	A69-1601-6504	1
2012-09-28 21:57:37	2012-09-29 07:57:37	VR2W-105217	A69-1601-6504	1
2012-09-28 22:02:04	2012-09-29 08:02:04	VR2W-105217	A69-1601-6504	1
2012-09-28 22:06:04	2012-09-29 08:06:04	VR2W-105217	A69-1601-6504	1
2012-09-28 23:07:23	2012-09-29 09:07:23	VR2W-105218	A69-1601-6504	1
2012-09-28 23:57:02	2012-09-29 09:57:02	VR2W-105218	A69-1601-6504	1
2012-09-29 00:45:44	2012-09-29 10:45:44	VR2W-105218	A69-1601-6504	1
2012-09-29 01:15:36	2012-09-29 11:15:36	VR2W-105218	A69-1601-6504	1
2012-09-29 01:18:58	2012-09-29 11:18:58	VR2W-105217	A69-1601-6504	1
2012-09-29 01:19:12	2012-09-29 11:19:12	VR2W-105218	A69-1601-6504	1
2012-09-29 01:20:26	2012-09-29 11:20:26	VR2W-105219	A69-1601-6504	1
2012-09-29 01:32:18	2012-09-29 11:32:18	VR2W-105218	A69-1601-6504	1
2012-09-29 01:58:31	2012-09-29 11:58:31	VR2W-105218	A69-1601-6504	1
2012-09-29 02:02:42	2012-09-29 12:02:42	VR2W-105218	A69-1601-6504	1
2012-09-29 02:09:54	2012-09-29 12:09:54	VR2W-105218	A69-1601-6504	1
2012-09-29 02:14:07	2012-09-29 12:14:07	VR2W-105218	A69-1601-6504	1
2012-09-29 02:27:02	2012-09-29 12:27:02	VR2W-105219	A69-1601-6504	1
2012-09-29 02:29:39	2012-09-29 12:29:39	VR2W-105218	A69-1601-6504	1
2012-09-29 02:38:08	2012-09-29 12:38:08	VR2W-105218	A69-1601-6504	1
2012-09-29 02:42:57	2012-09-29 12:42:57	VR2W-105218	A69-1601-6504	1
2012-09-29 02:47:41	2012-09-29 12:47:41	VR2W-105218	A69-1601-6504	1
2012-09-29 02:52:16	2012-09-29 12:52:16	VR2W-105218	A69-1601-6504	1
2012-09-29 03:00:08	2012-09-29 13:00:08	VR2W-105218	A69-1601-6504	1
2012-09-29 03:04:08	2012-09-29 13:04:08	VR2W-105218	A69-1601-6504	1
2012-09-29 03:13:33	2012-09-29 13:13:33	VR2W-105218	A69-1601-6504	1
2012-09-29 03:17:57	2012-09-29 13:17:57	VR2W-105218	A69-1601-6504	1
2012-09-29 03:21:52	2012-09-29 13:21:52	VR2W-105218	A69-1601-6504	1
2012-09-29 03:26:26	2012-09-29 13:26:26	VR2W-105218	A69-1601-6504	1
2012-09-29 03:30:42	2012-09-29 13:30:42	VR2W-105218	A69-1601-6504	1
2012-09-29 03:48:58	2012-09-29 13:48:58	VR2W-105219	A69-1601-6504	1
2012-09-29 03:56:01	2012-09-29 13:56:01	VR2W-105218	A69-1601-6504	1
2012-09-29 04:00:34	2012-09-29 14:00:34	VR2W-105218	A69-1601-6504	1
2012-09-29 04:08:14	2012-09-29 14:08:14	VR2W-105218	A69-1601-6504	1
2012-09-29 04:11:58	2012-09-29 14:11:58	VR2W-105218	A69-1601-6504	1
2012-09-29 04:19:49	2012-09-29 14:19:49	VR2W-105218	A69-1601-6504	1
2012-09-29 04:23:46	2012-09-29 14:23:46	VR2W-105218	A69-1601-6504	1
2012-09-29 04:28:27	2012-09-29 14:28:27	VR2W-105218	A69-1601-6504	1
2012-09-29 04:32:56	2012-09-29 14:32:56	VR2W-105218	A69-1601-6504	1
2012-09-29 04:36:59	2012-09-29 14:36:59	VR2W-105218	A69-1601-6504	1
2012-09-29 04:38:13	2012-09-29 14:38:13	VR2W-105219	A69-1601-6504	1
2012-09-29 04:41:51	2012-09-29 14:41:51	VR2W-105218	A69-1601-6504	1
2012-09-29 04:46:41	2012-09-29 14:46:41	VR2W-105218	A69-1601-6504	1
2012-09-29 04:51:29	2012-09-29 14:51:29	VR2W-105218	A69-1601-6504	1
2012-09-29 05:00:38	2012-09-29 15:00:38	VR2W-105218	A69-1601-6504	1
2012-09-29 05:04:40	2012-09-29 15:04:40	VR2W-105218	A69-1601-6504	1
2012-09-29 05:09:32	2012-09-29 15:09:32	VR2W-105218	A69-1601-6504	1
2012-09-29 05:14:20	2012-09-29 15:14:20	VR2W-105218	A69-1601-6504	1
2012-09-29 05:19:02	2012-09-29 15:19:02	VR2W-105218	A69-1601-6504	1
2012-09-29 05:23:33	2012-09-29 15:23:33	VR2W-105218	A69-1601-6504	1
2012-09-29 05:27:41	2012-09-29 15:27:41	VR2W-105218	A69-1601-6504	1
2012-09-29 05:31:04	2012-09-29 15:31:04	VR2W-105218	A69-1601-6504	1
2012-09-29 05:34:37	2012-09-29 15:34:37	VR2W-105218	A69-1601-6504	1
2012-09-29 05:42:57	2012-09-29 15:42:57	VR2W-105218	A69-1601-6504	1
2012-09-29 05:47:00	2012-09-29 15:47:00	VR2W-105218	A69-1601-6504	1
2012-09-29 06:15:09	2012-09-29 16:15:09	VR2W-105218	A69-1601-6504	1
2012-09-29 06:18:48	2012-09-29 16:18:48	VR2W-105218	A69-1601-6504	1
2012-09-29 06:22:37	2012-09-29 16:22:37	VR2W-105217	A69-1601-6504	1
2012-09-29 06:22:51	2012-09-29 16:22:51	VR2W-105218	A69-1601-6504	1
2012-09-29 06:27:45	2012-09-29 16:27:45	VR2W-105218	A69-1601-6504	1
2012-09-29 06:37:31	2012-09-29 16:37:31	VR2W-105218	A69-1601-6504	1
2012-09-29 06:42:22	2012-09-29 16:42:22	VR2W-105218	A69-1601-6504	1
2012-09-29 07:00:31	2012-09-29 17:00:31	VR2W-105218	A69-1601-6504	1
2012-09-29 07:03:52	2012-09-29 17:03:52	VR2W-105218	A69-1601-6504	1
2012-09-29 07:07:22	2012-09-29 17:07:22	VR2W-105218	A69-1601-6504	1
2012-09-29 07:11:07	2012-09-29 17:11:07	VR2W-105218	A69-1601-6504	1
2012-09-29 07:27:49	2012-09-29 17:27:49	VR2W-105218	A69-1601-6504	1
2012-09-29 07:32:31	2012-09-29 17:32:31	VR2W-105218	A69-1601-6504	1
2012-09-29 07:37:02	2012-09-29 17:37:02	VR2W-105218	A69-1601-6504	1
2012-09-29 07:48:07	2012-09-29 17:48:07	VR2W-105218	A69-1601-6504	1
2012-09-29 08:00:29	2012-09-29 18:00:29	VR2W-105218	A69-1601-6504	1
2012-09-29 08:10:11	2012-09-29 18:10:11	VR2W-105218	A69-1601-6504	1
2012-09-29 08:19:33	2012-09-29 18:19:33	VR2W-105218	A69-1601-6504	1
2012-09-29 08:27:40	2012-09-29 18:27:40	VR2W-105218	A69-1601-6504	1
2012-09-29 08:35:42	2012-09-29 18:35:42	VR2W-105218	A69-1601-6504	0
2012-09-29 08:39:56	2012-09-29 18:39:56	VR2W-105218	A69-1601-6504	0
2012-09-29 09:11:30	2012-09-29 19:11:30	VR2W-105218	A69-1601-6504	0
2012-09-29 09:15:46	2012-09-29 19:15:46	VR2W-105218	A69-1601-6504	0
2012-09-29 09:23:27	2012-09-29 19:23:27	VR2W-105218	A69-1601-6504	0
2012-09-29 10:19:57	2012-09-29 20:19:57	VR2W-105218	A69-1601-6504	0
2012-09-29 10:28:24	2012-09-29 20:28:24	VR2W-105218	A69-1601-6504	0
2012-09-29 11:29:19	2012-09-29 21:29:19	VR2W-105218	A69-1601-6504	0
2012-09-29 11:33:16	2012-09-29 21:33:16	VR2W-105218	A69-1601-6504	0
2012-09-29 11:37:56	2012-09-29 21:37:56	VR2W-105218	A69-1601-6504	0
2012-09-29 12:03:23	2012-09-29 22:03:23	VR2W-105218	A69-1601-6504	0
2012-09-29 12:15:40	2012-09-29 22:15:40	VR2W-105218	A69-1601-6504	0
2012-09-29 12:20:25	2012-09-29 22:20:25	VR2W-105218	A69-1601-6504	0
2012-09-29 12:29:18	2012-09-29 22:29:18	VR2W-105218	A69-1601-6504	0
2012-09-29 12:32:59	2012-09-29 22:32:59	VR2W-105218	A69-1601-6504	0
2012-09-29 16:51:07	2012-09-30 02:51:07	VR2W-105218	A69-1601-6504	0
2012-09-29 16:54:52	2012-09-30 02:54:52	VR2W-105218	A69-1601-6504	0
2012-09-29 17:55:43	2012-09-30 03:55:43	VR2W-105218	A69-1601-6504	0
2012-09-29 18:09:30	2012-09-30 04:09:30	VR2W-105218	A69-1601-6504	0
2012-09-29 18:24:16	2012-09-30 04:24:16	VR2W-105218	A69-1601-6504	0
2012-09-29 18:28:34	2012-09-30 04:28:34	VR2W-105218	A69-1601-6504	0
2012-09-29 18:32:17	2012-09-30 04:32:17	VR2W-105218	A69-1601-6504	0
2012-09-29 19:26:47	2012-09-30 05:26:47	VR2W-105218	A69-1601-6504	0
2012-09-29 19:37:49	2012-09-30 05:37:49	VR2W-105218	A69-1601-6504	0
2012-09-29 19:51:27	2012-09-30 05:51:27	VR2W-105218	A69-1601-6504	0
2012-09-29 19:55:08	2012-09-30 05:55:08	VR2W-105218	A69-1601-6504	0
2012-09-29 19:59:18	2012-09-30 05:59:18	VR2W-105218	A69-1601-6504	0
2012-09-29 20:07:36	2012-09-30 06:07:36	VR2W-105219	A69-1601-6504	0
2012-09-29 20:10:23	2012-09-30 06:10:23	VR2W-105218	A69-1601-6504	0
2012-09-29 20:24:24	2012-09-30 06:24:24	VR2W-105218	A69-1601-6504	0
2012-09-29 20:43:41	2012-09-30 06:43:41	VR2W-105218	A69-1601-6504	1
2012-09-29 21:04:11	2012-09-30 07:04:11	VR2W-105218	A69-1601-6504	1
2012-09-29 21:07:26	2012-09-30 07:07:26	VR2W-105218	A69-1601-6504	1
2012-09-29 21:10:43	2012-09-30 07:10:43	VR2W-105218	A69-1601-6504	1
2012-09-29 21:14:02	2012-09-30 07:14:02	VR2W-105218	A69-1601-6504	1
2012-09-29 21:17:26	2012-09-30 07:17:26	VR2W-105218	A69-1601-6504	1
2012-09-29 22:07:09	2012-09-30 08:07:09	VR2W-105218	A69-1601-6504	1
2012-09-29 22:31:57	2012-09-30 08:31:57	VR2W-105218	A69-1601-6504	1
2012-09-29 23:12:03	2012-09-30 09:12:03	VR2W-105218	A69-1601-6504	1
2012-09-29 23:16:30	2012-09-30 09:16:30	VR2W-105218	A69-1601-6504	1
2012-09-29 23:25:14	2012-09-30 09:25:14	VR2W-105218	A69-1601-6504	1
2012-09-29 23:58:52	2012-09-30 09:58:52	VR2W-105218	A69-1601-6504	1
2012-09-30 00:07:49	2012-09-30 10:07:49	VR2W-105218	A69-1601-6504	1
2012-09-30 01:20:57	2012-09-30 11:20:57	VR2W-105216	A69-1601-6504	1
2012-09-30 01:52:00	2012-09-30 11:52:00	VR2W-105218	A69-1601-6504	1
2012-09-30 01:55:16	2012-09-30 11:55:16	VR2W-105218	A69-1601-6504	1
2012-09-30 01:58:33	2012-09-30 11:58:33	VR2W-105218	A69-1601-6504	1
2012-09-30 02:09:01	2012-09-30 12:09:01	VR2W-105218	A69-1601-6504	1
2012-09-30 02:13:06	2012-09-30 12:13:06	VR2W-105218	A69-1601-6504	1
2012-09-30 02:26:50	2012-09-30 12:26:50	VR2W-105218	A69-1601-6504	1
2012-09-30 02:30:54	2012-09-30 12:30:54	VR2W-105218	A69-1601-6504	1
2012-09-30 02:34:09	2012-09-30 12:34:09	VR2W-105218	A69-1601-6504	1
2012-09-30 02:50:54	2012-09-30 12:50:54	VR2W-105218	A69-1601-6504	1
2012-09-30 02:54:45	2012-09-30 12:54:45	VR2W-105218	A69-1601-6504	1
2012-09-30 02:59:14	2012-09-30 12:59:14	VR2W-105218	A69-1601-6504	1
2012-09-30 03:03:16	2012-09-30 13:03:16	VR2W-105218	A69-1601-6504	1
2012-09-30 03:17:40	2012-09-30 13:17:40	VR2W-105218	A69-1601-6504	1
2012-09-30 03:22:14	2012-09-30 13:22:14	VR2W-105218	A69-1601-6504	1
2012-09-30 03:33:39	2012-09-30 13:33:39	VR2W-105217	A69-1601-6504	1
2012-09-30 03:42:31	2012-09-30 13:42:31	VR2W-105218	A69-1601-6504	1
2012-09-30 03:49:18	2012-09-30 13:49:18	VR2W-105218	A69-1601-6504	1
2012-09-30 03:52:58	2012-09-30 13:52:58	VR2W-105218	A69-1601-6504	1
2012-09-30 04:00:21	2012-09-30 14:00:21	VR2W-105218	A69-1601-6504	1
2012-09-30 04:07:09	2012-09-30 14:07:09	VR2W-105218	A69-1601-6504	1
2012-09-30 04:14:55	2012-09-30 14:14:55	VR2W-105218	A69-1601-6504	1
2012-09-30 04:18:13	2012-09-30 14:18:13	VR2W-105218	A69-1601-6504	1
2012-09-30 04:21:37	2012-09-30 14:21:37	VR2W-105218	A69-1601-6504	1
2012-09-30 04:25:09	2012-09-30 14:25:09	VR2W-105218	A69-1601-6504	1
2012-09-30 04:37:30	2012-09-30 14:37:30	VR2W-105218	A69-1601-6504	1
2012-09-30 04:42:19	2012-09-30 14:42:19	VR2W-105218	A69-1601-6504	1
2012-09-30 04:51:43	2012-09-30 14:51:43	VR2W-105218	A69-1601-6504	1
2012-09-30 04:56:04	2012-09-30 14:56:04	VR2W-105218	A69-1601-6504	1
2012-09-30 05:04:16	2012-09-30 15:04:16	VR2W-105218	A69-1601-6504	1
2012-09-30 05:12:39	2012-09-30 15:12:39	VR2W-105218	A69-1601-6504	1
2012-09-30 05:16:46	2012-09-30 15:16:46	VR2W-105218	A69-1601-6504	1
2012-09-30 05:23:33	2012-09-30 15:23:33	VR2W-105218	A69-1601-6504	1
2012-09-30 05:27:13	2012-09-30 15:27:13	VR2W-105218	A69-1601-6504	1
2012-09-30 05:53:15	2012-09-30 15:53:15	VR2W-105218	A69-1601-6504	1
2012-09-30 05:57:25	2012-09-30 15:57:25	VR2W-105218	A69-1601-6504	1
2012-09-30 06:00:50	2012-09-30 16:00:50	VR2W-105218	A69-1601-6504	1
2012-09-30 06:21:46	2012-09-30 16:21:46	VR2W-105218	A69-1601-6504	1
2012-09-30 06:36:51	2012-09-30 16:36:51	VR2W-105218	A69-1601-6504	1
2012-09-30 06:40:43	2012-09-30 16:40:43	VR2W-105218	A69-1601-6504	1
2012-09-30 06:45:13	2012-09-30 16:45:13	VR2W-105218	A69-1601-6504	1
2012-09-30 06:52:36	2012-09-30 16:52:36	VR2W-105218	A69-1601-6504	1
2012-09-30 07:20:53	2012-09-30 17:20:53	VR2W-105218	A69-1601-6504	1
2012-09-30 07:24:58	2012-09-30 17:24:58	VR2W-105218	A69-1601-6504	1
2012-09-30 07:54:30	2012-09-30 17:54:30	VR2W-105218	A69-1601-6504	1
2012-09-30 08:15:26	2012-09-30 18:15:26	VR2W-105218	A69-1601-6504	1
2012-09-30 08:22:19	2012-09-30 18:22:19	VR2W-105218	A69-1601-6504	1
2012-09-30 08:26:07	2012-09-30 18:26:07	VR2W-105218	A69-1601-6504	1
2012-09-30 08:30:28	2012-09-30 18:30:28	VR2W-105218	A69-1601-6504	0
2012-09-30 08:38:40	2012-09-30 18:38:40	VR2W-105218	A69-1601-6504	0
2012-09-30 09:20:18	2012-09-30 19:20:18	VR2W-105218	A69-1601-6504	0
2012-09-30 09:23:34	2012-09-30 19:23:34	VR2W-105218	A69-1601-6504	0
2012-09-30 09:26:53	2012-09-30 19:26:53	VR2W-105218	A69-1601-6504	0
2012-09-30 09:42:08	2012-09-30 19:42:08	VR2W-105218	A69-1601-6504	0
2012-09-30 09:46:12	2012-09-30 19:46:12	VR2W-105218	A69-1601-6504	0
2012-09-30 09:51:04	2012-09-30 19:51:04	VR2W-105218	A69-1601-6504	0
2012-09-30 10:00:45	2012-09-30 20:00:45	VR2W-105218	A69-1601-6504	0
2012-09-30 10:30:57	2012-09-30 20:30:57	VR2W-105218	A69-1601-6504	0
2012-09-30 11:22:39	2012-09-30 21:22:39	VR2W-105218	A69-1601-6504	0
2012-09-30 11:26:20	2012-09-30 21:26:20	VR2W-105218	A69-1601-6504	0
2012-09-30 11:30:26	2012-09-30 21:30:26	VR2W-105218	A69-1601-6504	0
2012-09-30 11:44:41	2012-09-30 21:44:41	VR2W-105218	A69-1601-6504	0
2012-09-30 11:53:41	2012-09-30 21:53:41	VR2W-105218	A69-1601-6504	0
2012-09-30 11:57:32	2012-09-30 21:57:32	VR2W-105218	A69-1601-6504	0
2012-09-30 12:02:01	2012-09-30 22:02:01	VR2W-105218	A69-1601-6504	0
2012-09-30 12:06:03	2012-09-30 22:06:03	VR2W-105218	A69-1601-6504	0
2012-09-30 12:10:55	2012-09-30 22:10:55	VR2W-105218	A69-1601-6504	0
2012-09-30 12:15:43	2012-09-30 22:15:43	VR2W-105218	A69-1601-6504	0
2012-09-30 12:25:00	2012-09-30 22:25:00	VR2W-105218	A69-1601-6504	0
2012-09-30 13:02:43	2012-09-30 23:02:43	VR2W-105218	A69-1601-6504	0
2012-09-30 13:29:22	2012-09-30 23:29:22	VR2W-105218	A69-1601-6504	0
2012-09-30 14:45:07	2012-10-01 00:45:07	VR2W-105218	A69-1601-6504	0
2012-09-30 16:58:06	2012-10-01 02:58:06	VR2W-105218	A69-1601-6504	0
2012-09-30 17:32:45	2012-10-01 03:32:45	VR2W-105218	A69-1601-6504	0
2012-09-30 18:39:47	2012-10-01 04:39:47	VR2W-105218	A69-1601-6504	0
2012-09-30 19:53:42	2012-10-01 05:53:42	VR2W-105218	A69-1601-6504	0
2012-09-30 19:57:22	2012-10-01 05:57:22	VR2W-105218	A69-1601-6504	0
2012-09-30 20:01:27	2012-10-01 06:01:27	VR2W-105218	A69-1601-6504	0
2012-09-30 20:04:43	2012-10-01 06:04:43	VR2W-105218	A69-1601-6504	0
2012-09-30 20:11:24	2012-10-01 06:11:24	VR2W-105218	A69-1601-6504	0
2012-09-30 20:22:54	2012-10-01 06:22:54	VR2W-105217	A69-1601-6504	0
2012-09-30 20:31:35	2012-10-01 06:31:35	VR2W-105218	A69-1601-6504	1
2012-09-30 20:47:17	2012-10-01 06:47:17	VR2W-105217	A69-1601-6504	1
2012-09-30 20:47:31	2012-10-01 06:47:31	VR2W-105218	A69-1601-6504	1
2012-09-30 21:03:35	2012-10-01 07:03:35	VR2W-105218	A69-1601-6504	1
2012-09-30 21:07:17	2012-10-01 07:07:17	VR2W-105218	A69-1601-6504	1
2012-09-30 21:14:50	2012-10-01 07:14:50	VR2W-105218	A69-1601-6504	1
2012-09-30 21:34:42	2012-10-01 07:34:42	VR2W-105218	A69-1601-6504	1
2012-09-30 21:38:39	2012-10-01 07:38:39	VR2W-105218	A69-1601-6504	1
2012-09-30 21:47:45	2012-10-01 07:47:45	VR2W-105218	A69-1601-6504	1
2012-09-30 21:56:25	2012-10-01 07:56:25	VR2W-105218	A69-1601-6504	1
2012-09-30 22:05:02	2012-10-01 08:05:02	VR2W-105218	A69-1601-6504	1
2012-09-30 22:15:02	2012-10-01 08:15:02	VR2W-105217	A69-1601-6504	1
2012-09-30 22:27:44	2012-10-01 08:27:44	VR2W-105218	A69-1601-6504	1
2012-09-30 23:43:25	2012-10-01 09:43:25	VR2W-105218	A69-1601-6504	1
2012-09-30 23:47:44	2012-10-01 09:47:44	VR2W-105218	A69-1601-6504	1
2012-10-01 02:44:23	2012-10-01 12:44:23	VR2W-105218	A69-1601-6504	1
2012-10-01 02:54:59	2012-10-01 12:54:59	VR2W-105219	A69-1601-6504	1
2012-10-01 02:58:04	2012-10-01 12:58:04	VR2W-105218	A69-1601-6504	1
2012-10-01 03:01:49	2012-10-01 13:01:49	VR2W-105218	A69-1601-6504	1
2012-10-01 03:06:04	2012-10-01 13:06:04	VR2W-105218	A69-1601-6504	1
2012-10-01 03:33:28	2012-10-01 13:33:28	VR2W-105218	A69-1601-6504	1
2012-10-01 03:36:51	2012-10-01 13:36:51	VR2W-105218	A69-1601-6504	1
2012-10-01 03:44:11	2012-10-01 13:44:11	VR2W-105218	A69-1601-6504	1
2012-10-01 03:48:34	2012-10-01 13:48:34	VR2W-105218	A69-1601-6504	1
2012-10-01 04:07:55	2012-10-01 14:07:55	VR2W-105218	A69-1601-6504	1
2012-10-01 04:11:40	2012-10-01 14:11:40	VR2W-105218	A69-1601-6504	1
2012-10-01 04:15:54	2012-10-01 14:15:54	VR2W-105218	A69-1601-6504	1
2012-10-01 04:19:30	2012-10-01 14:19:30	VR2W-105218	A69-1601-6504	1
2012-10-01 04:23:27	2012-10-01 14:23:27	VR2W-105218	A69-1601-6504	1
2012-10-01 04:33:48	2012-10-01 14:33:48	VR2W-105219	A69-1601-6504	1
2012-10-01 04:36:32	2012-10-01 14:36:32	VR2W-105218	A69-1601-6504	1
2012-10-01 04:51:15	2012-10-01 14:51:15	VR2W-105219	A69-1601-6504	1
2012-10-01 04:53:30	2012-10-01 14:53:30	VR2W-105218	A69-1601-6504	1
2012-10-01 06:09:13	2012-10-01 16:09:13	VR2W-105218	A69-1601-6504	1
2012-10-01 06:22:48	2012-10-01 16:22:48	VR2W-105218	A69-1601-6504	1
2012-10-01 06:26:27	2012-10-01 16:26:27	VR2W-105218	A69-1601-6504	1
2012-10-01 06:50:05	2012-10-01 16:50:05	VR2W-105218	A69-1601-6504	1
2012-10-01 08:26:09	2012-10-01 18:26:09	VR2W-105218	A69-1601-6504	1
2012-10-01 10:52:25	2012-10-01 20:52:25	VR2W-105218	A69-1601-6504	0
2012-10-01 11:22:35	2012-10-01 21:22:35	VR2W-105218	A69-1601-6504	0
2012-10-01 12:20:08	2012-10-01 22:20:08	VR2W-105218	A69-1601-6504	0
2012-10-01 12:28:53	2012-10-01 22:28:53	VR2W-105218	A69-1601-6504	0
2012-10-01 13:08:56	2012-10-01 23:08:56	VR2W-105218	A69-1601-6504	0
2012-10-01 13:40:52	2012-10-01 23:40:52	VR2W-105218	A69-1601-6504	0
2012-10-01 13:44:51	2012-10-01 23:44:51	VR2W-105218	A69-1601-6504	0
2012-10-01 14:01:55	2012-10-02 00:01:55	VR2W-105218	A69-1601-6504	0
2012-10-01 19:33:34	2012-10-02 05:33:34	VR2W-105218	A69-1601-6504	0
2012-10-01 19:50:20	2012-10-02 05:50:20	VR2W-105218	A69-1601-6504	0
2012-10-01 19:54:39	2012-10-02 05:54:39	VR2W-105218	A69-1601-6504	0
2012-10-01 20:02:39	2012-10-02 06:02:39	VR2W-105218	A69-1601-6504	0
2012-10-01 20:31:45	2012-10-02 06:31:45	VR2W-105218	A69-1601-6504	1
2012-10-01 20:38:49	2012-10-02 06:38:49	VR2W-105218	A69-1601-6504	1
2012-10-01 20:42:51	2012-10-02 06:42:51	VR2W-105218	A69-1601-6504	1
2012-10-01 21:01:23	2012-10-02 07:01:23	VR2W-105218	A69-1601-6504	1
2012-10-01 21:20:55	2012-10-02 07:20:55	VR2W-105218	A69-1601-6504	1
2012-10-01 21:33:00	2012-10-02 07:33:00	VR2W-105218	A69-1601-6504	1
2012-10-01 21:37:32	2012-10-02 07:37:32	VR2W-105218	A69-1601-6504	1
2012-10-01 21:41:41	2012-10-02 07:41:41	VR2W-105218	A69-1601-6504	1
2012-10-01 22:06:01	2012-10-02 08:06:01	VR2W-105218	A69-1601-6504	1
2012-10-01 22:09:21	2012-10-02 08:09:21	VR2W-105218	A69-1601-6504	1
2012-10-01 22:12:48	2012-10-02 08:12:48	VR2W-105218	A69-1601-6504	1
2012-10-01 22:16:27	2012-10-02 08:16:27	VR2W-105218	A69-1601-6504	1
2012-10-01 22:20:33	2012-10-02 08:20:33	VR2W-105218	A69-1601-6504	1
2012-10-01 22:42:59	2012-10-02 08:42:59	VR2W-105218	A69-1601-6504	1
2012-10-01 22:47:38	2012-10-02 08:47:38	VR2W-105218	A69-1601-6504	1
2012-10-01 22:56:00	2012-10-02 08:56:00	VR2W-105218	A69-1601-6504	1
2012-10-01 23:27:04	2012-10-02 09:27:04	VR2W-105218	A69-1601-6504	1
2012-10-01 23:31:50	2012-10-02 09:31:50	VR2W-105218	A69-1601-6504	1
2012-10-01 23:36:29	2012-10-02 09:36:29	VR2W-105218	A69-1601-6504	1
2012-10-02 00:03:17	2012-10-02 10:03:17	VR2W-105218	A69-1601-6504	1
2012-10-02 00:06:50	2012-10-02 10:06:50	VR2W-105218	A69-1601-6504	1
2012-10-02 00:52:02	2012-10-02 10:52:02	VR2W-105218	A69-1601-6504	1
2012-10-02 01:29:14	2012-10-02 11:29:14	VR2W-105218	A69-1601-6504	1
2012-10-02 01:47:08	2012-10-02 11:47:08	VR2W-105218	A69-1601-6504	1
2012-10-02 01:53:58	2012-10-02 11:53:58	VR2W-105218	A69-1601-6504	1
2012-10-02 01:57:43	2012-10-02 11:57:43	VR2W-105218	A69-1601-6504	1
2012-10-02 02:09:30	2012-10-02 12:09:30	VR2W-105218	A69-1601-6504	1
2012-10-02 02:22:42	2012-10-02 12:22:42	VR2W-105218	A69-1601-6504	1
2012-10-02 02:38:19	2012-10-02 12:38:19	VR2W-105219	A69-1601-6504	1
2012-10-02 02:41:36	2012-10-02 12:41:36	VR2W-105218	A69-1601-6504	1
2012-10-02 02:45:45	2012-10-02 12:45:45	VR2W-105218	A69-1601-6504	1
2012-10-02 02:56:38	2012-10-02 12:56:38	VR2W-105218	A69-1601-6504	1
2012-10-02 03:02:29	2012-10-02 13:02:29	VR2W-105219	A69-1601-6504	1
2012-10-02 03:16:49	2012-10-02 13:16:49	VR2W-105218	A69-1601-6504	1
2012-10-02 03:20:26	2012-10-02 13:20:26	VR2W-105218	A69-1601-6504	1
2012-10-02 03:54:37	2012-10-02 13:54:37	VR2W-105219	A69-1601-6504	1
2012-10-02 04:01:41	2012-10-02 14:01:41	VR2W-105218	A69-1601-6504	1
2012-10-02 04:11:49	2012-10-02 14:11:49	VR2W-105219	A69-1601-6504	1
2012-10-02 04:14:16	2012-10-02 14:14:16	VR2W-105218	A69-1601-6504	1
2012-10-02 04:21:53	2012-10-02 14:21:53	VR2W-105218	A69-1601-6504	1
2012-10-02 04:25:31	2012-10-02 14:25:31	VR2W-105218	A69-1601-6504	1
2012-10-02 04:29:35	2012-10-02 14:29:35	VR2W-105218	A69-1601-6504	1
2012-10-02 04:34:29	2012-10-02 14:34:29	VR2W-105218	A69-1601-6504	1
2012-10-02 04:39:22	2012-10-02 14:39:22	VR2W-105218	A69-1601-6504	1
2012-10-02 04:44:15	2012-10-02 14:44:15	VR2W-105218	A69-1601-6504	1
2012-10-02 04:49:05	2012-10-02 14:49:05	VR2W-105218	A69-1601-6504	1
2012-10-02 04:53:53	2012-10-02 14:53:53	VR2W-105218	A69-1601-6504	1
2012-10-02 05:03:05	2012-10-02 15:03:05	VR2W-105218	A69-1601-6504	1
2012-10-02 05:07:12	2012-10-02 15:07:12	VR2W-105218	A69-1601-6504	1
2012-10-02 05:10:32	2012-10-02 15:10:32	VR2W-105218	A69-1601-6504	1
2012-10-02 05:13:57	2012-10-02 15:13:57	VR2W-105218	A69-1601-6504	1
2012-10-02 05:17:33	2012-10-02 15:17:33	VR2W-105218	A69-1601-6504	1
2012-10-02 05:21:31	2012-10-02 15:21:31	VR2W-105218	A69-1601-6504	1
2012-10-02 05:30:43	2012-10-02 15:30:43	VR2W-105218	A69-1601-6504	1
2012-10-02 05:34:50	2012-10-02 15:34:50	VR2W-105218	A69-1601-6504	1
2012-10-02 05:38:09	2012-10-02 15:38:09	VR2W-105218	A69-1601-6504	1
2012-10-02 05:41:32	2012-10-02 15:41:32	VR2W-105218	A69-1601-6504	1
2012-10-02 05:53:30	2012-10-02 15:53:30	VR2W-105218	A69-1601-6504	1
2012-10-02 05:57:40	2012-10-02 15:57:40	VR2W-105218	A69-1601-6504	1
2012-10-02 06:01:05	2012-10-02 16:01:05	VR2W-105218	A69-1601-6504	1
2012-10-02 06:08:43	2012-10-02 16:08:43	VR2W-105218	A69-1601-6504	1
2012-10-02 06:22:30	2012-10-02 16:22:30	VR2W-105218	A69-1601-6504	1
2012-10-02 06:26:22	2012-10-02 16:26:22	VR2W-105218	A69-1601-6504	1
2012-10-02 06:30:52	2012-10-02 16:30:52	VR2W-105218	A69-1601-6504	1
2012-10-02 06:34:58	2012-10-02 16:34:58	VR2W-105218	A69-1601-6504	1
2012-10-02 06:41:39	2012-10-02 16:41:39	VR2W-105218	A69-1601-6504	1
2012-10-02 06:53:23	2012-10-02 16:53:23	VR2W-105218	A69-1601-6504	1
2012-10-02 07:06:01	2012-10-02 17:06:01	VR2W-105218	A69-1601-6504	1
2012-10-02 07:09:30	2012-10-02 17:09:30	VR2W-105218	A69-1601-6504	1
2012-10-02 07:25:05	2012-10-02 17:25:05	VR2W-105218	A69-1601-6504	1
2012-10-02 07:34:23	2012-10-02 17:34:23	VR2W-105218	A69-1601-6504	1
2012-10-02 07:38:38	2012-10-02 17:38:38	VR2W-105218	A69-1601-6504	1
2012-10-02 08:16:09	2012-10-02 18:16:09	VR2W-105218	A69-1601-6504	1
2012-10-02 08:23:59	2012-10-02 18:23:59	VR2W-105218	A69-1601-6504	1
2012-10-02 08:27:22	2012-10-02 18:27:22	VR2W-105218	A69-1601-6504	1
2012-10-02 10:56:05	2012-10-02 20:56:05	VR2W-105218	A69-1601-6504	0
2012-10-02 13:03:42	2012-10-02 23:03:42	VR2W-105218	A69-1601-6504	0
2012-10-02 13:19:03	2012-10-02 23:19:03	VR2W-105218	A69-1601-6504	0
2012-10-02 13:23:19	2012-10-02 23:23:19	VR2W-105218	A69-1601-6504	0
2012-10-02 13:30:55	2012-10-02 23:30:55	VR2W-105218	A69-1601-6504	0
2012-10-02 13:52:59	2012-10-02 23:52:59	VR2W-105218	A69-1601-6504	0
2012-10-02 14:01:43	2012-10-03 00:01:43	VR2W-105218	A69-1601-6504	0
2012-10-02 14:06:18	2012-10-03 00:06:18	VR2W-105218	A69-1601-6504	0
2012-10-02 14:14:14	2012-10-03 00:14:14	VR2W-105218	A69-1601-6504	0
2012-10-02 14:18:18	2012-10-03 00:18:18	VR2W-105218	A69-1601-6504	0
2012-10-02 14:24:50	2012-10-03 00:24:50	VR2W-105218	A69-1601-6504	0
2012-10-02 14:31:33	2012-10-03 00:31:33	VR2W-105218	A69-1601-6504	0
2012-10-02 15:13:52	2012-10-03 01:13:52	VR2W-105218	A69-1601-6504	0
2012-10-02 15:25:57	2012-10-03 01:25:57	VR2W-105218	A69-1601-6504	0
2012-10-02 17:24:46	2012-10-03 03:24:46	VR2W-105218	A69-1601-6504	0
2012-10-02 19:46:28	2012-10-03 05:46:28	VR2W-105218	A69-1601-6504	0
2012-10-02 19:51:01	2012-10-03 05:51:01	VR2W-105218	A69-1601-6504	0
2012-10-02 19:55:13	2012-10-03 05:55:13	VR2W-105218	A69-1601-6504	0
2012-10-02 19:58:43	2012-10-03 05:58:43	VR2W-105218	A69-1601-6504	0
2012-10-02 20:02:30	2012-10-03 06:02:30	VR2W-105218	A69-1601-6504	0
2012-10-02 20:06:49	2012-10-03 06:06:49	VR2W-105218	A69-1601-6504	0
2012-10-02 20:14:46	2012-10-03 06:14:46	VR2W-105218	A69-1601-6504	0
2012-10-02 20:21:56	2012-10-03 06:21:56	VR2W-105217	A69-1601-6504	0
2012-10-02 20:33:58	2012-10-03 06:33:58	VR2W-105218	A69-1601-6504	1
2012-10-02 20:46:59	2012-10-03 06:46:59	VR2W-105218	A69-1601-6504	1
2012-10-02 20:57:17	2012-10-03 06:57:17	VR2W-105218	A69-1601-6504	1
2012-10-02 21:14:04	2012-10-03 07:14:04	VR2W-105218	A69-1601-6504	1
2012-10-02 21:18:31	2012-10-03 07:18:31	VR2W-105218	A69-1601-6504	1
2012-10-02 21:27:18	2012-10-03 07:27:18	VR2W-105218	A69-1601-6504	1
2012-10-02 21:49:34	2012-10-03 07:49:34	VR2W-105218	A69-1601-6504	1
2012-10-02 21:53:41	2012-10-03 07:53:41	VR2W-105218	A69-1601-6504	1
2012-10-02 21:56:59	2012-10-03 07:56:59	VR2W-105218	A69-1601-6504	1
2012-10-02 22:00:23	2012-10-03 08:00:23	VR2W-105218	A69-1601-6504	1
2012-10-02 23:08:42	2012-10-03 09:08:42	VR2W-105218	A69-1601-6504	1
[truncated: 1,758 more rows]
