# Supplementary material for: Simulated Macro-Algal Outbreak Triggers a Large-Scale Response on Coral Reefs
Source: PLoS One. 2015 Jul 14;10(7):e0132895. doi: 10.1371/journal.pone.0132895 (PMC4501832; doi:10.1371/journal.pone.0132895)
Supplement: S1 Dataset — Data has been separated into three sub-folders; video data, visual transect data and individual fishes’ acoustic detection data. (ZIP) [file pone.0132895.s001.zip › Raw Data/Spatial/Siganid/Processed /6505MSC.xlsx]

## Sheet: 6505MSC.csv
ï»¿Date and Time (UTC)	Local time	Receiver	Transmitter	Day/night code
	10			06:30:00
	2011-04-21			18:30:00
2012-09-10 00:11:12	2012-09-10 10:11:12	VR2W-105219	A69-1601-6505	1
2012-09-10 00:13:57	2012-09-10 10:13:57	VR2W-105218	A69-1601-6505	1
2012-09-10 00:18:32	2012-09-10 10:18:32	VR2W-105218	A69-1601-6505	1
2012-09-10 00:33:40	2012-09-10 10:33:40	VR2W-105217	A69-1601-6505	1
2012-09-10 00:55:41	2012-09-10 10:55:41	VR2W-105218	A69-1601-6505	1
2012-09-10 01:11:22	2012-09-10 11:11:22	VR2W-105219	A69-1601-6505	1
2012-09-10 01:19:07	2012-09-10 11:19:07	VR2W-105218	A69-1601-6505	1
2012-09-10 01:23:57	2012-09-10 11:23:57	VR2W-105218	A69-1601-6505	1
2012-09-10 01:41:25	2012-09-10 11:41:25	VR2W-105218	A69-1601-6505	1
2012-09-10 01:49:30	2012-09-10 11:49:30	VR2W-105218	A69-1601-6505	1
2012-09-10 01:53:46	2012-09-10 11:53:46	VR2W-105218	A69-1601-6505	1
2012-09-10 02:01:27	2012-09-10 12:01:27	VR2W-105218	A69-1601-6505	1
2012-09-10 02:06:18	2012-09-10 12:06:18	VR2W-105218	A69-1601-6505	1
2012-09-10 02:11:06	2012-09-10 12:11:06	VR2W-105218	A69-1601-6505	1
2012-09-10 02:20:11	2012-09-10 12:20:11	VR2W-105217	A69-1601-6505	1
2012-09-10 02:20:23	2012-09-10 12:20:23	VR2W-105218	A69-1601-6505	1
2012-09-10 02:24:35	2012-09-10 12:24:35	VR2W-105218	A69-1601-6505	1
2012-09-10 02:31:51	2012-09-10 12:31:51	VR2W-105218	A69-1601-6505	1
2012-09-10 02:36:10	2012-09-10 12:36:10	VR2W-105218	A69-1601-6505	1
2012-09-10 02:39:55	2012-09-10 12:39:55	VR2W-105218	A69-1601-6505	1
2012-09-10 03:00:45	2012-09-10 13:00:45	VR2W-105217	A69-1601-6505	1
2012-09-10 03:11:40	2012-09-10 13:11:40	VR2W-105217	A69-1601-6505	1
2012-09-10 03:15:22	2012-09-10 13:15:22	VR2W-105217	A69-1601-6505	1
2012-09-10 04:25:28	2012-09-10 14:25:28	VR2W-105217	A69-1601-6505	1
2012-09-10 04:33:46	2012-09-10 14:33:46	VR2W-105218	A69-1601-6505	1
2012-09-10 04:37:52	2012-09-10 14:37:52	VR2W-105217	A69-1601-6505	1
2012-09-10 04:41:35	2012-09-10 14:41:35	VR2W-105217	A69-1601-6505	1
2012-09-10 04:41:48	2012-09-10 14:41:48	VR2W-105218	A69-1601-6505	1
2012-09-10 05:09:39	2012-09-10 15:09:39	VR2W-105217	A69-1601-6505	1
2012-09-10 05:14:30	2012-09-10 15:14:30	VR2W-105218	A69-1601-6505	1
2012-09-10 05:31:17	2012-09-10 15:31:17	VR2W-105218	A69-1601-6505	1
2012-09-10 06:18:10	2012-09-10 16:18:10	VR2W-105218	A69-1601-6505	1
2012-09-10 06:27:39	2012-09-10 16:27:39	VR2W-105218	A69-1601-6505	1
2012-09-10 06:36:10	2012-09-10 16:36:10	VR2W-105218	A69-1601-6505	1
2012-09-10 06:41:02	2012-09-10 16:41:02	VR2W-105218	A69-1601-6505	1
2012-09-10 06:45:52	2012-09-10 16:45:52	VR2W-105218	A69-1601-6505	1
2012-09-10 06:50:38	2012-09-10 16:50:38	VR2W-105218	A69-1601-6505	1
2012-09-10 07:03:32	2012-09-10 17:03:32	VR2W-105218	A69-1601-6505	1
2012-09-10 07:08:03	2012-09-10 17:08:03	VR2W-105218	A69-1601-6505	1
2012-09-10 07:15:21	2012-09-10 17:15:21	VR2W-105217	A69-1601-6505	1
2012-09-10 07:19:04	2012-09-10 17:19:04	VR2W-105218	A69-1601-6505	1
2012-09-10 07:22:52	2012-09-10 17:22:52	VR2W-105218	A69-1601-6505	1
2012-09-10 07:27:13	2012-09-10 17:27:13	VR2W-105218	A69-1601-6505	1
2012-09-10 07:51:22	2012-09-10 17:51:22	VR2W-105218	A69-1601-6505	1
2012-09-10 07:58:52	2012-09-10 17:58:52	VR2W-105218	A69-1601-6505	1
2012-09-10 08:03:29	2012-09-10 18:03:29	VR2W-105218	A69-1601-6505	1
2012-09-10 08:07:49	2012-09-10 18:07:49	VR2W-105218	A69-1601-6505	1
2012-09-10 08:11:35	2012-09-10 18:11:35	VR2W-105218	A69-1601-6505	1
2012-09-10 08:34:37	2012-09-10 18:34:37	VR2W-105218	A69-1601-6505	0
2012-09-10 08:39:13	2012-09-10 18:39:13	VR2W-105218	A69-1601-6505	0
2012-09-10 09:43:19	2012-09-10 19:43:19	VR2W-105218	A69-1601-6505	0
2012-09-10 09:50:14	2012-09-10 19:50:14	VR2W-105218	A69-1601-6505	0
2012-09-10 09:58:32	2012-09-10 19:58:32	VR2W-105218	A69-1601-6505	0
2012-09-10 10:32:54	2012-09-10 20:32:54	VR2W-105218	A69-1601-6505	0
2012-09-10 10:40:32	2012-09-10 20:40:32	VR2W-105218	A69-1601-6505	0
2012-09-10 11:15:39	2012-09-10 21:15:39	VR2W-105218	A69-1601-6505	0
2012-09-10 11:46:29	2012-09-10 21:46:29	VR2W-105218	A69-1601-6505	0
2012-09-10 11:55:29	2012-09-10 21:55:29	VR2W-105218	A69-1601-6505	0
2012-09-10 12:07:53	2012-09-10 22:07:53	VR2W-105218	A69-1601-6505	0
2012-09-10 14:05:20	2012-09-11 00:05:20	VR2W-105218	A69-1601-6505	0
2012-09-10 14:16:36	2012-09-11 00:16:36	VR2W-105218	A69-1601-6505	0
2012-09-10 14:23:26	2012-09-11 00:23:26	VR2W-105218	A69-1601-6505	0
2012-09-10 14:31:24	2012-09-11 00:31:24	VR2W-105218	A69-1601-6505	0
2012-09-10 14:34:58	2012-09-11 00:34:58	VR2W-105218	A69-1601-6505	0
2012-09-10 14:43:25	2012-09-11 00:43:25	VR2W-105218	A69-1601-6505	0
2012-09-10 15:06:57	2012-09-11 01:06:57	VR2W-105218	A69-1601-6505	0
2012-09-10 15:21:55	2012-09-11 01:21:55	VR2W-105218	A69-1601-6505	0
2012-09-10 15:37:24	2012-09-11 01:37:24	VR2W-105218	A69-1601-6505	0
2012-09-10 15:42:02	2012-09-11 01:42:02	VR2W-105218	A69-1601-6505	0
2012-09-10 15:50:15	2012-09-11 01:50:15	VR2W-105218	A69-1601-6505	0
2012-09-10 15:54:44	2012-09-11 01:54:44	VR2W-105218	A69-1601-6505	0
2012-09-10 16:18:03	2012-09-11 02:18:03	VR2W-105218	A69-1601-6505	0
2012-09-10 16:22:36	2012-09-11 02:22:36	VR2W-105218	A69-1601-6505	0
2012-09-10 16:30:20	2012-09-11 02:30:20	VR2W-105218	A69-1601-6505	0
2012-09-10 16:38:33	2012-09-11 02:38:33	VR2W-105218	A69-1601-6505	0
2012-09-10 16:42:27	2012-09-11 02:42:27	VR2W-105218	A69-1601-6505	0
2012-09-10 16:51:18	2012-09-11 02:51:18	VR2W-105218	A69-1601-6505	0
2012-09-10 16:58:58	2012-09-11 02:58:58	VR2W-105218	A69-1601-6505	0
2012-09-10 17:03:48	2012-09-11 03:03:48	VR2W-105218	A69-1601-6505	0
2012-09-10 17:08:35	2012-09-11 03:08:35	VR2W-105218	A69-1601-6505	0
2012-09-10 17:13:16	2012-09-11 03:13:16	VR2W-105218	A69-1601-6505	0
2012-09-10 17:43:57	2012-09-11 03:43:57	VR2W-105218	A69-1601-6505	0
2012-09-10 18:03:15	2012-09-11 04:03:15	VR2W-105218	A69-1601-6505	0
2012-09-10 18:07:15	2012-09-11 04:07:15	VR2W-105218	A69-1601-6505	0
2012-09-10 18:12:01	2012-09-11 04:12:01	VR2W-105218	A69-1601-6505	0
2012-09-10 18:21:03	2012-09-11 04:21:03	VR2W-105218	A69-1601-6505	0
2012-09-10 18:33:33	2012-09-11 04:33:33	VR2W-105218	A69-1601-6505	0
2012-09-10 18:36:55	2012-09-11 04:36:55	VR2W-105218	A69-1601-6505	0
2012-09-10 18:40:24	2012-09-11 04:40:24	VR2W-105218	A69-1601-6505	0
2012-09-10 18:52:01	2012-09-11 04:52:01	VR2W-105218	A69-1601-6505	0
2012-09-10 19:05:24	2012-09-11 05:05:24	VR2W-105218	A69-1601-6505	0
2012-09-10 19:09:46	2012-09-11 05:09:46	VR2W-105218	A69-1601-6505	0
2012-09-10 19:18:05	2012-09-11 05:18:05	VR2W-105218	A69-1601-6505	0
2012-09-10 19:26:56	2012-09-11 05:26:56	VR2W-105218	A69-1601-6505	0
2012-09-10 19:36:20	2012-09-11 05:36:20	VR2W-105218	A69-1601-6505	0
2012-09-10 20:06:17	2012-09-11 06:06:17	VR2W-105218	A69-1601-6505	0
2012-09-10 20:09:38	2012-09-11 06:09:38	VR2W-105218	A69-1601-6505	0
2012-09-10 20:13:07	2012-09-11 06:13:07	VR2W-105218	A69-1601-6505	0
2012-09-10 20:22:18	2012-09-11 06:22:18	VR2W-105219	A69-1601-6505	0
2012-09-10 20:58:03	2012-09-11 06:58:03	VR2W-105218	A69-1601-6505	1
2012-09-10 21:15:00	2012-09-11 07:15:00	VR2W-105218	A69-1601-6505	1
2012-09-10 21:48:29	2012-09-11 07:48:29	VR2W-105217	A69-1601-6505	1
2012-09-10 22:38:24	2012-09-11 08:38:24	VR2W-105217	A69-1601-6505	1
2012-09-10 22:47:12	2012-09-11 08:47:12	VR2W-105217	A69-1601-6505	1
2012-09-10 23:17:24	2012-09-11 09:17:24	VR2W-105217	A69-1601-6505	1
2012-09-10 23:26:12	2012-09-11 09:26:12	VR2W-105218	A69-1601-6505	1
2012-09-11 00:04:11	2012-09-11 10:04:11	VR2W-105218	A69-1601-6505	1
2012-09-11 00:21:37	2012-09-11 10:21:37	VR2W-105218	A69-1601-6505	1
2012-09-11 00:44:59	2012-09-11 10:44:59	VR2W-105218	A69-1601-6505	1
2012-09-11 00:49:06	2012-09-11 10:49:06	VR2W-105218	A69-1601-6505	1
2012-09-11 00:55:42	2012-09-11 10:55:42	VR2W-105217	A69-1601-6505	1
2012-09-11 00:55:55	2012-09-11 10:55:55	VR2W-105218	A69-1601-6505	1
2012-09-11 01:07:04	2012-09-11 11:07:04	VR2W-105218	A69-1601-6505	1
2012-09-11 01:10:34	2012-09-11 11:10:34	VR2W-105218	A69-1601-6505	1
2012-09-11 01:14:19	2012-09-11 11:14:19	VR2W-105218	A69-1601-6505	1
2012-09-11 01:18:35	2012-09-11 11:18:35	VR2W-105218	A69-1601-6505	1
2012-09-11 01:19:44	2012-09-11 11:19:44	VR2W-105219	A69-1601-6505	1
2012-09-11 01:22:13	2012-09-11 11:22:13	VR2W-105218	A69-1601-6505	1
2012-09-11 01:31:07	2012-09-11 11:31:07	VR2W-105218	A69-1601-6505	1
2012-09-11 01:45:12	2012-09-11 11:45:12	VR2W-105218	A69-1601-6505	1
2012-09-11 02:01:17	2012-09-11 12:01:17	VR2W-105218	A69-1601-6505	1
2012-09-11 02:05:20	2012-09-11 12:05:20	VR2W-105218	A69-1601-6505	1
2012-09-11 02:15:01	2012-09-11 12:15:01	VR2W-105218	A69-1601-6505	1
2012-09-11 02:19:45	2012-09-11 12:19:45	VR2W-105218	A69-1601-6505	1
2012-09-11 02:24:21	2012-09-11 12:24:21	VR2W-105218	A69-1601-6505	1
2012-09-11 02:25:31	2012-09-11 12:25:31	VR2W-105219	A69-1601-6505	1
2012-09-11 02:32:04	2012-09-11 12:32:04	VR2W-105216	A69-1601-6505	1
2012-09-11 02:36:26	2012-09-11 12:36:26	VR2W-105218	A69-1601-6505	1
2012-09-11 02:39:47	2012-09-11 12:39:47	VR2W-105218	A69-1601-6505	1
2012-09-11 02:43:14	2012-09-11 12:43:14	VR2W-105218	A69-1601-6505	1
2012-09-11 02:46:55	2012-09-11 12:46:55	VR2W-105218	A69-1601-6505	1
2012-09-11 02:51:04	2012-09-11 12:51:04	VR2W-105218	A69-1601-6505	1
2012-09-11 03:01:50	2012-09-11 13:01:50	VR2W-105218	A69-1601-6505	1
2012-09-11 03:10:18	2012-09-11 13:10:18	VR2W-105218	A69-1601-6505	1
2012-09-11 03:15:06	2012-09-11 13:15:06	VR2W-105218	A69-1601-6505	1
2012-09-11 03:28:22	2012-09-11 13:28:22	VR2W-105218	A69-1601-6505	1
2012-09-11 03:31:39	2012-09-11 13:31:39	VR2W-105218	A69-1601-6505	1
2012-09-11 03:34:58	2012-09-11 13:34:58	VR2W-105218	A69-1601-6505	1
2012-09-11 03:36:08	2012-09-11 13:36:08	VR2W-105219	A69-1601-6505	1
2012-09-11 03:38:24	2012-09-11 13:38:24	VR2W-105218	A69-1601-6505	1
2012-09-11 03:46:01	2012-09-11 13:46:01	VR2W-105218	A69-1601-6505	1
2012-09-11 03:47:11	2012-09-11 13:47:11	VR2W-105219	A69-1601-6505	1
2012-09-11 03:51:59	2012-09-11 13:51:59	VR2W-105219	A69-1601-6505	1
2012-09-11 03:55:30	2012-09-11 13:55:30	VR2W-105218	A69-1601-6505	1
2012-09-11 04:18:24	2012-09-11 14:18:24	VR2W-105217	A69-1601-6505	1
2012-09-11 04:23:08	2012-09-11 14:23:08	VR2W-105216	A69-1601-6505	1
2012-09-11 04:28:03	2012-09-11 14:28:03	VR2W-105218	A69-1601-6505	1
2012-09-11 05:04:10	2012-09-11 15:04:10	VR2W-105218	A69-1601-6505	1
2012-09-11 05:13:24	2012-09-11 15:13:24	VR2W-105218	A69-1601-6505	1
2012-09-11 05:53:21	2012-09-11 15:53:21	VR2W-105218	A69-1601-6505	1
2012-09-11 06:00:29	2012-09-11 16:00:29	VR2W-105218	A69-1601-6505	1
2012-09-11 06:37:28	2012-09-11 16:37:28	VR2W-105218	A69-1601-6505	1
2012-09-11 06:41:10	2012-09-11 16:41:10	VR2W-105218	A69-1601-6505	1
2012-09-11 06:45:20	2012-09-11 16:45:20	VR2W-105218	A69-1601-6505	1
2012-09-11 06:48:45	2012-09-11 16:48:45	VR2W-105218	A69-1601-6505	1
2012-09-11 06:56:19	2012-09-11 16:56:19	VR2W-105218	A69-1601-6505	1
2012-09-11 07:00:49	2012-09-11 17:00:49	VR2W-105217	A69-1601-6505	1
2012-09-11 07:01:01	2012-09-11 17:01:01	VR2W-105218	A69-1601-6505	1
2012-09-11 07:13:06	2012-09-11 17:13:06	VR2W-105218	A69-1601-6505	1
2012-09-11 07:16:41	2012-09-11 17:16:41	VR2W-105218	A69-1601-6505	1
2012-09-11 07:25:12	2012-09-11 17:25:12	VR2W-105218	A69-1601-6505	1
2012-09-11 07:40:56	2012-09-11 17:40:56	VR2W-105218	A69-1601-6505	1
2012-09-11 07:44:43	2012-09-11 17:44:43	VR2W-105218	A69-1601-6505	1
2012-09-11 08:12:25	2012-09-11 18:12:25	VR2W-105218	A69-1601-6505	1
2012-09-11 08:16:50	2012-09-11 18:16:50	VR2W-105218	A69-1601-6505	1
2012-09-11 08:20:47	2012-09-11 18:20:47	VR2W-105218	A69-1601-6505	1
2012-09-11 08:29:54	2012-09-11 18:29:54	VR2W-105218	A69-1601-6505	1
2012-09-11 09:10:57	2012-09-11 19:10:57	VR2W-105218	A69-1601-6505	0
2012-09-11 09:23:49	2012-09-11 19:23:49	VR2W-105218	A69-1601-6505	0
2012-09-11 09:31:37	2012-09-11 19:31:37	VR2W-105218	A69-1601-6505	0
2012-09-11 09:44:20	2012-09-11 19:44:20	VR2W-105218	A69-1601-6505	0
2012-09-11 09:47:57	2012-09-11 19:47:57	VR2W-105218	A69-1601-6505	0
2012-09-11 09:56:40	2012-09-11 19:56:40	VR2W-105218	A69-1601-6505	0
2012-09-11 10:01:14	2012-09-11 20:01:14	VR2W-105218	A69-1601-6505	0
2012-09-11 10:05:30	2012-09-11 20:05:30	VR2W-105218	A69-1601-6505	0
2012-09-11 10:17:50	2012-09-11 20:17:50	VR2W-105218	A69-1601-6505	0
2012-09-11 10:22:26	2012-09-11 20:22:26	VR2W-105218	A69-1601-6505	0
2012-09-11 11:06:37	2012-09-11 21:06:37	VR2W-105218	A69-1601-6505	0
2012-09-11 11:23:28	2012-09-11 21:23:28	VR2W-105218	A69-1601-6505	0
2012-09-11 11:30:48	2012-09-11 21:30:48	VR2W-105218	A69-1601-6505	0
2012-09-11 12:17:46	2012-09-11 22:17:46	VR2W-105218	A69-1601-6505	0
2012-09-11 12:29:38	2012-09-11 22:29:38	VR2W-105218	A69-1601-6505	0
2012-09-11 12:34:25	2012-09-11 22:34:25	VR2W-105218	A69-1601-6505	0
2012-09-11 12:48:36	2012-09-11 22:48:36	VR2W-105219	A69-1601-6505	0
2012-09-11 14:02:01	2012-09-12 00:02:01	VR2W-105218	A69-1601-6505	0
2012-09-11 14:06:25	2012-09-12 00:06:25	VR2W-105218	A69-1601-6505	0
2012-09-11 14:22:58	2012-09-12 00:22:58	VR2W-105218	A69-1601-6505	0
2012-09-11 14:30:43	2012-09-12 00:30:43	VR2W-105218	A69-1601-6505	0
2012-09-11 14:47:40	2012-09-12 00:47:40	VR2W-105218	A69-1601-6505	0
2012-09-11 15:52:58	2012-09-12 01:52:58	VR2W-105218	A69-1601-6505	0
2012-09-11 16:02:13	2012-09-12 02:02:13	VR2W-105218	A69-1601-6505	0
2012-09-11 16:13:38	2012-09-12 02:13:38	VR2W-105218	A69-1601-6505	0
2012-09-11 16:21:24	2012-09-12 02:21:24	VR2W-105218	A69-1601-6505	0
2012-09-11 16:33:56	2012-09-12 02:33:56	VR2W-105218	A69-1601-6505	0
2012-09-11 16:37:18	2012-09-12 02:37:18	VR2W-105218	A69-1601-6505	0
2012-09-11 16:48:56	2012-09-12 02:48:56	VR2W-105218	A69-1601-6505	0
2012-09-11 17:00:58	2012-09-12 03:00:58	VR2W-105218	A69-1601-6505	0
2012-09-11 17:27:55	2012-09-12 03:27:55	VR2W-105218	A69-1601-6505	0
2012-09-11 17:39:10	2012-09-12 03:39:10	VR2W-105218	A69-1601-6505	0
2012-09-11 17:52:32	2012-09-12 03:52:32	VR2W-105219	A69-1601-6505	0
2012-09-11 17:56:59	2012-09-12 03:56:59	VR2W-105219	A69-1601-6505	0
2012-09-11 18:00:57	2012-09-12 04:00:57	VR2W-105219	A69-1601-6505	0
2012-09-11 18:05:41	2012-09-12 04:05:41	VR2W-105219	A69-1601-6505	0
2012-09-11 18:10:14	2012-09-12 04:10:14	VR2W-105219	A69-1601-6505	0
2012-09-11 18:14:26	2012-09-12 04:14:26	VR2W-105219	A69-1601-6505	0
2012-09-11 18:17:58	2012-09-12 04:17:58	VR2W-105219	A69-1601-6505	0
2012-09-11 18:21:47	2012-09-12 04:21:47	VR2W-105219	A69-1601-6505	0
2012-09-11 18:26:12	2012-09-12 04:26:12	VR2W-105219	A69-1601-6505	0
2012-09-11 18:30:07	2012-09-12 04:30:07	VR2W-105219	A69-1601-6505	0
2012-09-11 18:34:43	2012-09-12 04:34:43	VR2W-105219	A69-1601-6505	0
2012-09-11 18:39:02	2012-09-12 04:39:02	VR2W-105219	A69-1601-6505	0
2012-09-11 18:42:46	2012-09-12 04:42:46	VR2W-105219	A69-1601-6505	0
2012-09-11 18:47:00	2012-09-12 04:47:00	VR2W-105219	A69-1601-6505	0
2012-09-11 18:50:34	2012-09-12 04:50:34	VR2W-105219	A69-1601-6505	0
2012-09-11 18:54:28	2012-09-12 04:54:28	VR2W-105219	A69-1601-6505	0
2012-09-11 19:38:21	2012-09-12 05:38:21	VR2W-105218	A69-1601-6505	0
2012-09-11 19:45:41	2012-09-12 05:45:41	VR2W-105218	A69-1601-6505	0
2012-09-11 19:59:14	2012-09-12 05:59:14	VR2W-105218	A69-1601-6505	0
2012-09-11 20:03:08	2012-09-12 06:03:08	VR2W-105218	A69-1601-6505	0
2012-09-11 20:19:28	2012-09-12 06:19:28	VR2W-105218	A69-1601-6505	0
2012-09-11 21:53:28	2012-09-12 07:53:28	VR2W-105218	A69-1601-6505	1
2012-09-11 22:32:57	2012-09-12 08:32:57	VR2W-105218	A69-1601-6505	1
2012-09-11 22:37:38	2012-09-12 08:37:38	VR2W-105218	A69-1601-6505	1
2012-09-11 23:47:13	2012-09-12 09:47:13	VR2W-105217	A69-1601-6505	1
2012-09-11 23:47:26	2012-09-12 09:47:26	VR2W-105218	A69-1601-6505	1
2012-09-12 00:18:42	2012-09-12 10:18:42	VR2W-105217	A69-1601-6505	1
2012-09-12 00:28:14	2012-09-12 10:28:14	VR2W-105217	A69-1601-6505	1
2012-09-12 00:40:41	2012-09-12 10:40:41	VR2W-105218	A69-1601-6505	1
2012-09-12 00:56:30	2012-09-12 10:56:30	VR2W-105218	A69-1601-6505	1
2012-09-12 00:59:50	2012-09-12 10:59:50	VR2W-105218	A69-1601-6505	1
2012-09-12 01:03:16	2012-09-12 11:03:16	VR2W-105218	A69-1601-6505	1
2012-09-12 01:06:55	2012-09-12 11:06:55	VR2W-105218	A69-1601-6505	1
2012-09-12 01:35:22	2012-09-12 11:35:22	VR2W-105218	A69-1601-6505	1
2012-09-12 01:44:53	2012-09-12 11:44:53	VR2W-105218	A69-1601-6505	1
2012-09-12 01:49:25	2012-09-12 11:49:25	VR2W-105218	A69-1601-6505	1
2012-09-12 02:57:24	2012-09-12 12:57:24	VR2W-105218	A69-1601-6505	1
2012-09-12 03:05:48	2012-09-12 13:05:48	VR2W-105218	A69-1601-6505	1
2012-09-12 03:25:44	2012-09-12 13:25:44	VR2W-105218	A69-1601-6505	1
2012-09-12 03:38:25	2012-09-12 13:38:25	VR2W-105218	A69-1601-6505	1
2012-09-12 03:47:29	2012-09-12 13:47:29	VR2W-105219	A69-1601-6505	1
2012-09-12 04:13:22	2012-09-12 14:13:22	VR2W-105218	A69-1601-6505	1
2012-09-12 04:16:45	2012-09-12 14:16:45	VR2W-105218	A69-1601-6505	1
2012-09-12 05:13:30	2012-09-12 15:13:30	VR2W-105218	A69-1601-6505	1
2012-09-12 05:16:52	2012-09-12 15:16:52	VR2W-105218	A69-1601-6505	1
2012-09-12 05:24:08	2012-09-12 15:24:08	VR2W-105218	A69-1601-6505	1
2012-09-12 05:28:26	2012-09-12 15:28:26	VR2W-105218	A69-1601-6505	1
2012-09-12 05:32:09	2012-09-12 15:32:09	VR2W-105218	A69-1601-6505	1
2012-09-12 05:36:19	2012-09-12 15:36:19	VR2W-105218	A69-1601-6505	1
2012-09-12 07:55:01	2012-09-12 17:55:01	VR2W-105218	A69-1601-6505	1
2012-09-12 09:00:28	2012-09-12 19:00:28	VR2W-105218	A69-1601-6505	0
2012-09-12 09:27:35	2012-09-12 19:27:35	VR2W-105218	A69-1601-6505	0
2012-09-12 10:08:59	2012-09-12 20:08:59	VR2W-105218	A69-1601-6505	0
2012-09-12 10:55:13	2012-09-12 20:55:13	VR2W-105218	A69-1601-6505	0
2012-09-12 11:06:30	2012-09-12 21:06:30	VR2W-105218	A69-1601-6505	0
2012-09-12 11:10:06	2012-09-12 21:10:06	VR2W-105218	A69-1601-6505	0
2012-09-12 11:18:47	2012-09-12 21:18:47	VR2W-105218	A69-1601-6505	0
2012-09-12 11:52:55	2012-09-12 21:52:55	VR2W-105218	A69-1601-6505	0
2012-09-12 11:57:24	2012-09-12 21:57:24	VR2W-105218	A69-1601-6505	0
2012-09-12 12:01:28	2012-09-12 22:01:28	VR2W-105218	A69-1601-6505	0
2012-09-12 12:11:15	2012-09-12 22:11:15	VR2W-105218	A69-1601-6505	0
2012-09-12 12:21:36	2012-09-12 22:21:36	VR2W-105218	A69-1601-6505	0
2012-09-12 12:30:16	2012-09-12 22:30:16	VR2W-105218	A69-1601-6505	0
2012-09-12 12:45:48	2012-09-12 22:45:48	VR2W-105218	A69-1601-6505	0
2012-09-12 13:18:47	2012-09-12 23:18:47	VR2W-105218	A69-1601-6505	0
2012-09-12 13:26:42	2012-09-12 23:26:42	VR2W-105218	A69-1601-6505	0
2012-09-12 13:59:01	2012-09-12 23:59:01	VR2W-105218	A69-1601-6505	0
2012-09-12 14:42:26	2012-09-13 00:42:26	VR2W-105218	A69-1601-6505	0
2012-09-12 15:00:53	2012-09-13 01:00:53	VR2W-105218	A69-1601-6505	0
2012-09-12 15:33:31	2012-09-13 01:33:31	VR2W-105218	A69-1601-6505	0
2012-09-12 16:10:13	2012-09-13 02:10:13	VR2W-105218	A69-1601-6505	0
2012-09-12 16:16:42	2012-09-13 02:16:42	VR2W-105218	A69-1601-6505	0
2012-09-12 16:40:56	2012-09-13 02:40:56	VR2W-105218	A69-1601-6505	0
2012-09-12 17:00:19	2012-09-13 03:00:19	VR2W-105218	A69-1601-6505	0
2012-09-12 17:04:59	2012-09-13 03:04:59	VR2W-105218	A69-1601-6505	0
2012-09-12 17:18:13	2012-09-13 03:18:13	VR2W-105218	A69-1601-6505	0
2012-09-12 17:27:17	2012-09-13 03:27:17	VR2W-105218	A69-1601-6505	0
2012-09-12 17:35:53	2012-09-13 03:35:53	VR2W-105218	A69-1601-6505	0
2012-09-12 18:01:31	2012-09-13 04:01:31	VR2W-105218	A69-1601-6505	0
2012-09-12 18:14:54	2012-09-13 04:14:54	VR2W-105218	A69-1601-6505	0
2012-09-12 18:31:18	2012-09-13 04:31:18	VR2W-105218	A69-1601-6505	0
2012-09-12 18:39:54	2012-09-13 04:39:54	VR2W-105218	A69-1601-6505	0
2012-09-12 18:51:09	2012-09-13 04:51:09	VR2W-105219	A69-1601-6505	0
2012-09-12 18:59:01	2012-09-13 04:59:01	VR2W-105219	A69-1601-6505	0
2012-09-12 19:02:26	2012-09-13 05:02:26	VR2W-105219	A69-1601-6505	0
2012-09-12 19:06:03	2012-09-13 05:06:03	VR2W-105219	A69-1601-6505	0
2012-09-12 19:10:03	2012-09-13 05:10:03	VR2W-105219	A69-1601-6505	0
2012-09-12 19:14:49	2012-09-13 05:14:49	VR2W-105219	A69-1601-6505	0
2012-09-12 19:19:27	2012-09-13 05:19:27	VR2W-105219	A69-1601-6505	0
2012-09-12 19:23:49	2012-09-13 05:23:49	VR2W-105219	A69-1601-6505	0
2012-09-12 19:27:40	2012-09-13 05:27:40	VR2W-105219	A69-1601-6505	0
2012-09-12 19:32:08	2012-09-13 05:32:08	VR2W-105219	A69-1601-6505	0
2012-09-12 19:36:11	2012-09-13 05:36:11	VR2W-105219	A69-1601-6505	0
2012-09-12 19:41:02	2012-09-13 05:41:02	VR2W-105219	A69-1601-6505	0
2012-09-12 19:45:50	2012-09-13 05:45:50	VR2W-105219	A69-1601-6505	0
2012-09-12 19:50:31	2012-09-13 05:50:31	VR2W-105219	A69-1601-6505	0
2012-09-12 19:57:54	2012-09-13 05:57:54	VR2W-105218	A69-1601-6505	0
2012-09-12 20:07:45	2012-09-13 06:07:45	VR2W-105218	A69-1601-6505	0
2012-09-12 20:18:36	2012-09-13 06:18:36	VR2W-105218	A69-1601-6505	0
2012-09-12 20:23:09	2012-09-13 06:23:09	VR2W-105218	A69-1601-6505	0
2012-09-12 21:12:56	2012-09-13 07:12:56	VR2W-105218	A69-1601-6505	1
2012-09-12 21:24:55	2012-09-13 07:24:55	VR2W-105218	A69-1601-6505	1
2012-09-12 21:32:33	2012-09-13 07:32:33	VR2W-105218	A69-1601-6505	1
2012-09-12 21:47:17	2012-09-13 07:47:17	VR2W-105218	A69-1601-6505	1
2012-09-12 21:51:05	2012-09-13 07:51:05	VR2W-105218	A69-1601-6505	1
2012-09-12 22:03:49	2012-09-13 08:03:49	VR2W-105218	A69-1601-6505	1
2012-09-12 23:01:40	2012-09-13 09:01:40	VR2W-105218	A69-1601-6505	1
2012-09-12 23:12:52	2012-09-13 09:12:52	VR2W-105218	A69-1601-6505	1
2012-09-12 23:31:00	2012-09-13 09:31:00	VR2W-105218	A69-1601-6505	1
2012-09-13 00:12:14	2012-09-13 10:12:14	VR2W-105218	A69-1601-6505	1
2012-09-13 00:23:38	2012-09-13 10:23:38	VR2W-105218	A69-1601-6505	1
2012-09-13 00:50:17	2012-09-13 10:50:17	VR2W-105217	A69-1601-6505	1
2012-09-13 00:50:30	2012-09-13 10:50:30	VR2W-105218	A69-1601-6505	1
2012-09-13 01:01:46	2012-09-13 11:01:46	VR2W-105218	A69-1601-6505	1
2012-09-13 01:12:25	2012-09-13 11:12:25	VR2W-105218	A69-1601-6505	1
2012-09-13 01:20:28	2012-09-13 11:20:28	VR2W-105218	A69-1601-6505	1
2012-09-13 01:24:43	2012-09-13 11:24:43	VR2W-105218	A69-1601-6505	1
2012-09-13 01:28:20	2012-09-13 11:28:20	VR2W-105218	A69-1601-6505	1
2012-09-13 01:49:20	2012-09-13 11:49:20	VR2W-105218	A69-1601-6505	1
2012-09-13 01:53:10	2012-09-13 11:53:10	VR2W-105218	A69-1601-6505	1
2012-09-13 02:01:22	2012-09-13 12:01:22	VR2W-105217	A69-1601-6505	1
2012-09-13 02:14:57	2012-09-13 12:14:57	VR2W-105218	A69-1601-6505	1
2012-09-13 02:18:21	2012-09-13 12:18:21	VR2W-105218	A69-1601-6505	1
2012-09-13 02:21:55	2012-09-13 12:21:55	VR2W-105218	A69-1601-6505	1
2012-09-13 02:25:49	2012-09-13 12:25:49	VR2W-105218	A69-1601-6505	1
2012-09-13 02:30:22	2012-09-13 12:30:22	VR2W-105218	A69-1601-6505	1
2012-09-13 02:38:10	2012-09-13 12:38:10	VR2W-105218	A69-1601-6505	1
2012-09-13 02:42:04	2012-09-13 12:42:04	VR2W-105218	A69-1601-6505	1
2012-09-13 02:46:38	2012-09-13 12:46:38	VR2W-105218	A69-1601-6505	1
2012-09-13 02:50:51	2012-09-13 12:50:51	VR2W-105218	A69-1601-6505	1
2012-09-13 03:13:35	2012-09-13 13:13:35	VR2W-105218	A69-1601-6505	1
2012-09-13 03:29:33	2012-09-13 13:29:33	VR2W-105218	A69-1601-6505	1
2012-09-13 03:30:43	2012-09-13 13:30:43	VR2W-105219	A69-1601-6505	1
2012-09-13 03:32:48	2012-09-13 13:32:48	VR2W-105218	A69-1601-6505	1
2012-09-13 03:39:24	2012-09-13 13:39:24	VR2W-105218	A69-1601-6505	1
2012-09-13 03:42:49	2012-09-13 13:42:49	VR2W-105218	A69-1601-6505	1
2012-09-13 03:46:24	2012-09-13 13:46:24	VR2W-105218	A69-1601-6505	1
2012-09-13 03:55:00	2012-09-13 13:55:00	VR2W-105218	A69-1601-6505	1
2012-09-13 04:12:20	2012-09-13 14:12:20	VR2W-105218	A69-1601-6505	1
2012-09-13 04:16:11	2012-09-13 14:16:11	VR2W-105218	A69-1601-6505	1
2012-09-13 04:20:37	2012-09-13 14:20:37	VR2W-105218	A69-1601-6505	1
2012-09-13 04:41:58	2012-09-13 14:41:58	VR2W-105218	A69-1601-6505	1
2012-09-13 04:46:09	2012-09-13 14:46:09	VR2W-105218	A69-1601-6505	1
2012-09-13 05:10:22	2012-09-13 15:10:22	VR2W-105219	A69-1601-6505	1
2012-09-13 05:37:41	2012-09-13 15:37:41	VR2W-105221	A69-1601-6505	1
2012-09-13 05:39:53	2012-09-13 15:39:53	VR2W-105219	A69-1601-6505	1
2012-09-13 05:42:47	2012-09-13 15:42:47	VR2W-105218	A69-1601-6505	1
2012-09-13 06:44:06	2012-09-13 16:44:06	VR2W-105218	A69-1601-6505	1
2012-09-13 07:13:47	2012-09-13 17:13:47	VR2W-105218	A69-1601-6505	1
2012-09-13 07:23:04	2012-09-13 17:23:04	VR2W-105218	A69-1601-6505	1
2012-09-13 07:39:03	2012-09-13 17:39:03	VR2W-105218	A69-1601-6505	1
2012-09-13 07:47:38	2012-09-13 17:47:38	VR2W-105218	A69-1601-6505	1
2012-09-13 08:14:07	2012-09-13 18:14:07	VR2W-105218	A69-1601-6505	1
2012-09-13 08:20:37	2012-09-13 18:20:37	VR2W-105218	A69-1601-6505	1
2012-09-13 08:55:39	2012-09-13 18:55:39	VR2W-105218	A69-1601-6505	0
2012-09-13 09:16:12	2012-09-13 19:16:12	VR2W-105218	A69-1601-6505	0
2012-09-13 09:19:49	2012-09-13 19:19:49	VR2W-105218	A69-1601-6505	0
2012-09-13 09:49:12	2012-09-13 19:49:12	VR2W-105218	A69-1601-6505	0
2012-09-13 09:53:17	2012-09-13 19:53:17	VR2W-105218	A69-1601-6505	0
2012-09-13 09:56:35	2012-09-13 19:56:35	VR2W-105218	A69-1601-6505	0
2012-09-13 09:59:56	2012-09-13 19:59:56	VR2W-105218	A69-1601-6505	0
2012-09-13 10:03:26	2012-09-13 20:03:26	VR2W-105218	A69-1601-6505	0
2012-09-13 10:11:26	2012-09-13 20:11:26	VR2W-105218	A69-1601-6505	0
2012-09-13 10:15:03	2012-09-13 20:15:03	VR2W-105218	A69-1601-6505	0
2012-09-13 10:19:03	2012-09-13 20:19:03	VR2W-105218	A69-1601-6505	0
2012-09-13 10:23:51	2012-09-13 20:23:51	VR2W-105218	A69-1601-6505	0
2012-09-13 10:41:51	2012-09-13 20:41:51	VR2W-105218	A69-1601-6505	0
2012-09-13 10:46:37	2012-09-13 20:46:37	VR2W-105218	A69-1601-6505	0
2012-09-13 10:55:37	2012-09-13 20:55:37	VR2W-105218	A69-1601-6505	0
2012-09-13 11:08:00	2012-09-13 21:08:00	VR2W-105218	A69-1601-6505	0
2012-09-13 11:12:53	2012-09-13 21:12:53	VR2W-105218	A69-1601-6505	0
2012-09-13 11:17:45	2012-09-13 21:17:45	VR2W-105218	A69-1601-6505	0
2012-09-13 11:27:21	2012-09-13 21:27:21	VR2W-105218	A69-1601-6505	0
2012-09-13 11:31:59	2012-09-13 21:31:59	VR2W-105218	A69-1601-6505	0
2012-09-13 11:36:22	2012-09-13 21:36:22	VR2W-105218	A69-1601-6505	0
2012-09-13 11:40:14	2012-09-13 21:40:14	VR2W-105218	A69-1601-6505	0
2012-09-13 11:44:43	2012-09-13 21:44:43	VR2W-105218	A69-1601-6505	0
2012-09-13 11:52:01	2012-09-13 21:52:01	VR2W-105218	A69-1601-6505	0
2012-09-13 11:55:17	2012-09-13 21:55:17	VR2W-105218	A69-1601-6505	0
2012-09-13 11:58:34	2012-09-13 21:58:34	VR2W-105218	A69-1601-6505	0
2012-09-13 12:01:53	2012-09-13 22:01:53	VR2W-105218	A69-1601-6505	0
2012-09-13 12:08:55	2012-09-13 22:08:55	VR2W-105218	A69-1601-6505	0
2012-09-13 12:12:53	2012-09-13 22:12:53	VR2W-105218	A69-1601-6505	0
2012-09-13 12:22:09	2012-09-13 22:22:09	VR2W-105218	A69-1601-6505	0
2012-09-13 12:33:33	2012-09-13 22:33:33	VR2W-105218	A69-1601-6505	0
2012-09-13 12:37:47	2012-09-13 22:37:47	VR2W-105218	A69-1601-6505	0
2012-09-13 12:41:20	2012-09-13 22:41:20	VR2W-105218	A69-1601-6505	0
2012-09-13 12:49:47	2012-09-13 22:49:47	VR2W-105218	A69-1601-6505	0
2012-09-13 12:53:59	2012-09-13 22:53:59	VR2W-105218	A69-1601-6505	0
2012-09-13 12:57:29	2012-09-13 22:57:29	VR2W-105218	A69-1601-6505	0
2012-09-13 13:01:17	2012-09-13 23:01:17	VR2W-105218	A69-1601-6505	0
2012-09-13 13:14:54	2012-09-13 23:14:54	VR2W-105219	A69-1601-6505	0
2012-09-13 13:21:46	2012-09-13 23:21:46	VR2W-105218	A69-1601-6505	0
2012-09-13 13:36:09	2012-09-13 23:36:09	VR2W-105218	A69-1601-6505	0
2012-09-13 13:39:37	2012-09-13 23:39:37	VR2W-105218	A69-1601-6505	0
2012-09-13 13:43:19	2012-09-13 23:43:19	VR2W-105218	A69-1601-6505	0
2012-09-13 13:47:28	2012-09-13 23:47:28	VR2W-105218	A69-1601-6505	0
2012-09-13 13:50:52	2012-09-13 23:50:52	VR2W-105218	A69-1601-6505	0
2012-09-13 13:54:28	2012-09-13 23:54:28	VR2W-105218	A69-1601-6505	0
2012-09-13 13:58:24	2012-09-13 23:58:24	VR2W-105218	A69-1601-6505	0
2012-09-13 14:11:24	2012-09-14 00:11:24	VR2W-105218	A69-1601-6505	0
2012-09-13 14:16:02	2012-09-14 00:16:02	VR2W-105218	A69-1601-6505	0
2012-09-13 14:20:24	2012-09-14 00:20:24	VR2W-105218	A69-1601-6505	0
2012-09-13 14:24:15	2012-09-14 00:24:15	VR2W-105218	A69-1601-6505	0
2012-09-13 14:51:59	2012-09-14 00:51:59	VR2W-105219	A69-1601-6505	0
2012-09-13 14:54:07	2012-09-14 00:54:07	VR2W-105218	A69-1601-6505	0
2012-09-13 14:57:30	2012-09-14 00:57:30	VR2W-105218	A69-1601-6505	0
2012-09-13 15:25:35	2012-09-14 01:25:35	VR2W-105218	A69-1601-6505	0
2012-09-13 15:30:45	2012-09-14 01:30:45	VR2W-105219	A69-1601-6505	0
2012-09-13 15:35:31	2012-09-14 01:35:31	VR2W-105219	A69-1601-6505	0
2012-09-13 15:40:09	2012-09-14 01:40:09	VR2W-105219	A69-1601-6505	0
2012-09-13 15:44:31	2012-09-14 01:44:31	VR2W-105219	A69-1601-6505	0
2012-09-13 15:52:48	2012-09-14 01:52:48	VR2W-105219	A69-1601-6505	0
2012-09-13 15:55:37	2012-09-14 01:55:37	VR2W-105218	A69-1601-6505	0
2012-09-13 16:04:59	2012-09-14 02:04:59	VR2W-105218	A69-1601-6505	0
2012-09-13 16:17:22	2012-09-14 02:17:22	VR2W-105218	A69-1601-6505	0
2012-09-13 16:36:17	2012-09-14 02:36:17	VR2W-105218	A69-1601-6505	0
2012-09-13 16:41:04	2012-09-14 02:41:04	VR2W-105218	A69-1601-6505	0
2012-09-13 16:51:23	2012-09-14 02:51:23	VR2W-105219	A69-1601-6505	0
2012-09-13 17:00:14	2012-09-14 03:00:14	VR2W-105219	A69-1601-6505	0
2012-09-13 17:04:59	2012-09-14 03:04:59	VR2W-105219	A69-1601-6505	0
2012-09-13 17:13:54	2012-09-14 03:13:54	VR2W-105219	A69-1601-6505	0
2012-09-13 17:17:37	2012-09-14 03:17:37	VR2W-105219	A69-1601-6505	0
2012-09-13 17:21:49	2012-09-14 03:21:49	VR2W-105219	A69-1601-6505	0
2012-09-13 17:25:20	2012-09-14 03:25:20	VR2W-105219	A69-1601-6505	0
2012-09-13 17:29:08	2012-09-14 03:29:08	VR2W-105219	A69-1601-6505	0
2012-09-13 17:33:30	2012-09-14 03:33:30	VR2W-105219	A69-1601-6505	0
2012-09-13 17:40:36	2012-09-14 03:40:36	VR2W-105218	A69-1601-6505	0
2012-09-13 17:44:34	2012-09-14 03:44:34	VR2W-105218	A69-1601-6505	0
2012-09-13 17:53:51	2012-09-14 03:53:51	VR2W-105218	A69-1601-6505	0
2012-09-13 18:01:36	2012-09-14 04:01:36	VR2W-105218	A69-1601-6505	0
2012-09-13 18:11:04	2012-09-14 04:11:04	VR2W-105219	A69-1601-6505	0
2012-09-13 18:15:03	2012-09-14 04:15:03	VR2W-105219	A69-1601-6505	0
2012-09-13 18:19:49	2012-09-14 04:19:49	VR2W-105219	A69-1601-6505	0
2012-09-13 18:24:26	2012-09-14 04:24:26	VR2W-105219	A69-1601-6505	0
2012-09-13 18:28:47	2012-09-14 04:28:47	VR2W-105219	A69-1601-6505	0
2012-09-13 18:32:34	2012-09-14 04:32:34	VR2W-105219	A69-1601-6505	0
2012-09-13 18:35:44	2012-09-14 04:35:44	VR2W-105218	A69-1601-6505	0
2012-09-13 19:12:05	2012-09-14 05:12:05	VR2W-105218	A69-1601-6505	0
2012-09-13 19:52:51	2012-09-14 05:52:51	VR2W-105218	A69-1601-6505	0
2012-09-13 19:57:22	2012-09-14 05:57:22	VR2W-105218	A69-1601-6505	0
2012-09-13 20:01:30	2012-09-14 06:01:30	VR2W-105218	A69-1601-6505	0
2012-09-13 21:07:11	2012-09-14 07:07:11	VR2W-105218	A69-1601-6505	1
2012-09-13 21:21:02	2012-09-14 07:21:02	VR2W-105218	A69-1601-6505	1
2012-09-13 21:35:39	2012-09-14 07:35:39	VR2W-105218	A69-1601-6505	1
2012-09-13 21:49:46	2012-09-14 07:49:46	VR2W-105218	A69-1601-6505	1
2012-09-13 22:38:27	2012-09-14 08:38:27	VR2W-105218	A69-1601-6505	1
2012-09-13 23:12:33	2012-09-14 09:12:33	VR2W-105218	A69-1601-6505	1
2012-09-13 23:56:36	2012-09-14 09:56:36	VR2W-105218	A69-1601-6505	1
2012-09-14 00:05:39	2012-09-14 10:05:39	VR2W-105219	A69-1601-6505	1
2012-09-14 00:35:21	2012-09-14 10:35:21	VR2W-105218	A69-1601-6505	1
2012-09-14 00:43:58	2012-09-14 10:43:58	VR2W-105218	A69-1601-6505	1
2012-09-14 00:52:24	2012-09-14 10:52:24	VR2W-105218	A69-1601-6505	1
2012-09-14 00:57:08	2012-09-14 10:57:08	VR2W-105218	A69-1601-6505	1
2012-09-14 01:01:30	2012-09-14 11:01:30	VR2W-105217	A69-1601-6505	1
2012-09-14 01:13:19	2012-09-14 11:13:19	VR2W-105217	A69-1601-6505	1
2012-09-14 01:18:14	2012-09-14 11:18:14	VR2W-105218	A69-1601-6505	1
2012-09-14 01:22:46	2012-09-14 11:22:46	VR2W-105218	A69-1601-6505	1
2012-09-14 01:26:40	2012-09-14 11:26:40	VR2W-105216	A69-1601-6505	1
2012-09-14 01:26:43	2012-09-14 11:26:43	VR2W-105217	A69-1601-6505	1
2012-09-14 01:26:55	2012-09-14 11:26:55	VR2W-105218	A69-1601-6505	1
2012-09-14 01:42:45	2012-09-14 11:42:45	VR2W-105218	A69-1601-6505	1
2012-09-14 01:47:25	2012-09-14 11:47:25	VR2W-105218	A69-1601-6505	1
2012-09-14 01:51:52	2012-09-14 11:51:52	VR2W-105218	A69-1601-6505	1
2012-09-14 01:55:51	2012-09-14 11:55:51	VR2W-105218	A69-1601-6505	1
2012-09-14 02:05:09	2012-09-14 12:05:09	VR2W-105218	A69-1601-6505	1
2012-09-14 02:09:23	2012-09-14 12:09:23	VR2W-105218	A69-1601-6505	1
2012-09-14 02:25:45	2012-09-14 12:25:45	VR2W-105218	A69-1601-6505	1
2012-09-14 02:29:27	2012-09-14 12:29:27	VR2W-105218	A69-1601-6505	1
2012-09-14 02:33:35	2012-09-14 12:33:35	VR2W-105218	A69-1601-6505	1
2012-09-14 02:53:15	2012-09-14 12:53:15	VR2W-105218	A69-1601-6505	1
2012-09-14 02:56:50	2012-09-14 12:56:50	VR2W-105218	A69-1601-6505	1
2012-09-14 03:00:45	2012-09-14 13:00:45	VR2W-105218	A69-1601-6505	1
2012-09-14 03:05:21	2012-09-14 13:05:21	VR2W-105218	A69-1601-6505	1
2012-09-14 03:09:39	2012-09-14 13:09:39	VR2W-105218	A69-1601-6505	1
2012-09-14 03:13:23	2012-09-14 13:13:23	VR2W-105218	A69-1601-6505	1
2012-09-14 03:17:35	2012-09-14 13:17:35	VR2W-105218	A69-1601-6505	1
2012-09-14 03:21:07	2012-09-14 13:21:07	VR2W-105218	A69-1601-6505	1
2012-09-14 03:29:22	2012-09-14 13:29:22	VR2W-105218	A69-1601-6505	1
2012-09-14 03:42:28	2012-09-14 13:42:28	VR2W-105218	A69-1601-6505	1
2012-09-14 03:46:28	2012-09-14 13:46:28	VR2W-105218	A69-1601-6505	1
2012-09-14 03:55:58	2012-09-14 13:55:58	VR2W-105218	A69-1601-6505	1
2012-09-14 04:00:27	2012-09-14 14:00:27	VR2W-105218	A69-1601-6505	1
2012-09-14 04:07:45	2012-09-14 14:07:45	VR2W-105218	A69-1601-6505	1
2012-09-14 04:08:55	2012-09-14 14:08:55	VR2W-105219	A69-1601-6505	1
2012-09-14 04:10:59	2012-09-14 14:10:59	VR2W-105218	A69-1601-6505	1
2012-09-14 04:14:15	2012-09-14 14:14:15	VR2W-105218	A69-1601-6505	1
2012-09-14 04:17:31	2012-09-14 14:17:31	VR2W-105218	A69-1601-6505	1
2012-09-14 04:20:50	2012-09-14 14:20:50	VR2W-105218	A69-1601-6505	1
2012-09-14 04:24:01	2012-09-14 14:24:01	VR2W-105217	A69-1601-6505	1
2012-09-14 04:24:13	2012-09-14 14:24:13	VR2W-105218	A69-1601-6505	1
2012-09-14 04:27:47	2012-09-14 14:27:47	VR2W-105218	A69-1601-6505	1
2012-09-14 04:31:39	2012-09-14 14:31:39	VR2W-105218	A69-1601-6505	1
2012-09-14 04:40:18	2012-09-14 14:40:18	VR2W-105218	A69-1601-6505	1
2012-09-14 04:43:40	2012-09-14 14:43:40	VR2W-105218	A69-1601-6505	1
2012-09-14 04:47:11	2012-09-14 14:47:11	VR2W-105218	A69-1601-6505	1
2012-09-14 04:50:58	2012-09-14 14:50:58	VR2W-105218	A69-1601-6505	1
2012-09-14 04:59:05	2012-09-14 14:59:05	VR2W-105218	A69-1601-6505	1
2012-09-14 05:07:12	2012-09-14 15:07:12	VR2W-105218	A69-1601-6505	1
2012-09-14 05:11:30	2012-09-14 15:11:30	VR2W-105218	A69-1601-6505	1
2012-09-14 05:15:12	2012-09-14 15:15:12	VR2W-105218	A69-1601-6505	1
2012-09-14 05:19:23	2012-09-14 15:19:23	VR2W-105218	A69-1601-6505	1
2012-09-14 05:51:53	2012-09-14 15:51:53	VR2W-105218	A69-1601-6505	1
2012-09-14 05:55:25	2012-09-14 15:55:25	VR2W-105218	A69-1601-6505	1
2012-09-14 05:59:15	2012-09-14 15:59:15	VR2W-105218	A69-1601-6505	1
2012-09-14 06:03:41	2012-09-14 16:03:41	VR2W-105218	A69-1601-6505	1
2012-09-14 06:07:40	2012-09-14 16:07:40	VR2W-105218	A69-1601-6505	1
2012-09-14 06:57:27	2012-09-14 16:57:27	VR2W-105218	A69-1601-6505	1
2012-09-14 07:01:28	2012-09-14 17:01:28	VR2W-105218	A69-1601-6505	1
2012-09-14 07:06:15	2012-09-14 17:06:15	VR2W-105218	A69-1601-6505	1
2012-09-14 07:19:27	2012-09-14 17:19:27	VR2W-105218	A69-1601-6505	1
2012-09-14 07:24:18	2012-09-14 17:24:18	VR2W-105218	A69-1601-6505	1
2012-09-14 07:33:48	2012-09-14 17:33:48	VR2W-105218	A69-1601-6505	1
2012-09-14 08:23:21	2012-09-14 18:23:21	VR2W-105218	A69-1601-6505	1
2012-09-14 21:17:37	2012-09-15 07:17:37	VR2W-105218	A69-1601-6505	1
2012-09-14 21:44:40	2012-09-15 07:44:40	VR2W-105218	A69-1601-6505	1
2012-09-15 02:00:33	2012-09-15 12:00:33	VR2W-105218	A69-1601-6505	1
2012-09-15 02:04:07	2012-09-15 12:04:07	VR2W-105218	A69-1601-6505	1
2012-09-15 02:20:31	2012-09-15 12:20:31	VR2W-105218	A69-1601-6505	1
2012-09-15 02:29:10	2012-09-15 12:29:10	VR2W-105216	A69-1601-6505	1
2012-09-15 02:29:25	2012-09-15 12:29:25	VR2W-105218	A69-1601-6505	1
2012-09-15 02:39:00	2012-09-15 12:39:00	VR2W-105218	A69-1601-6505	1
2012-09-15 02:43:37	2012-09-15 12:43:37	VR2W-105218	A69-1601-6505	1
2012-09-15 02:47:57	2012-09-15 12:47:57	VR2W-105218	A69-1601-6505	1
2012-09-15 02:56:02	2012-09-15 12:56:02	VR2W-105218	A69-1601-6505	1
2012-09-15 02:59:46	2012-09-15 12:59:46	VR2W-105218	A69-1601-6505	1
2012-09-15 03:16:12	2012-09-15 13:16:12	VR2W-105218	A69-1601-6505	1
2012-09-15 03:29:14	2012-09-15 13:29:14	VR2W-105218	A69-1601-6505	1
2012-09-15 03:33:39	2012-09-15 13:33:39	VR2W-105218	A69-1601-6505	1
2012-09-15 03:59:41	2012-09-15 13:59:41	VR2W-105218	A69-1601-6505	1
2012-09-15 04:00:51	2012-09-15 14:00:51	VR2W-105219	A69-1601-6505	1
2012-09-15 04:03:36	2012-09-15 14:03:36	VR2W-105218	A69-1601-6505	1
2012-09-15 04:24:38	2012-09-15 14:24:38	VR2W-105218	A69-1601-6505	1
2012-09-15 04:29:08	2012-09-15 14:29:08	VR2W-105218	A69-1601-6505	1
2012-09-15 04:33:13	2012-09-15 14:33:13	VR2W-105218	A69-1601-6505	1
2012-09-15 04:36:30	2012-09-15 14:36:30	VR2W-105218	A69-1601-6505	1
2012-09-15 04:39:49	2012-09-15 14:39:49	VR2W-105218	A69-1601-6505	1
2012-09-15 04:46:48	2012-09-15 14:46:48	VR2W-105218	A69-1601-6505	1
2012-09-15 04:50:42	2012-09-15 14:50:42	VR2W-105218	A69-1601-6505	1
2012-09-15 04:55:18	2012-09-15 14:55:18	VR2W-105218	A69-1601-6505	1
2012-09-15 05:18:24	2012-09-15 15:18:24	VR2W-105218	A69-1601-6505	1
2012-09-15 05:27:32	2012-09-15 15:27:32	VR2W-105218	A69-1601-6505	1
2012-09-15 05:41:02	2012-09-15 15:41:02	VR2W-105218	A69-1601-6505	1
2012-09-15 05:45:33	2012-09-15 15:45:33	VR2W-105218	A69-1601-6505	1
2012-09-15 06:39:27	2012-09-15 16:39:27	VR2W-105218	A69-1601-6505	1
2012-09-15 06:43:48	2012-09-15 16:43:48	VR2W-105218	A69-1601-6505	1
2012-09-15 07:35:46	2012-09-15 17:35:46	VR2W-105218	A69-1601-6505	1
2012-09-15 08:05:31	2012-09-15 18:05:31	VR2W-105218	A69-1601-6505	1
2012-09-15 08:21:14	2012-09-15 18:21:14	VR2W-105218	A69-1601-6505	1
2012-09-15 08:25:00	2012-09-15 18:25:00	VR2W-105218	A69-1601-6505	1
2012-09-15 20:01:50	2012-09-16 06:01:50	VR2W-105218	A69-1601-6505	0
2012-09-15 20:09:45	2012-09-16 06:09:45	VR2W-105218	A69-1601-6505	0
2012-09-15 20:13:16	2012-09-16 06:13:16	VR2W-105218	A69-1601-6505	0
2012-09-15 20:50:37	2012-09-16 06:50:37	VR2W-105218	A69-1601-6505	1
2012-09-15 21:45:27	2012-09-16 07:45:27	VR2W-105218	A69-1601-6505	1
2012-09-15 21:48:46	2012-09-16 07:48:46	VR2W-105218	A69-1601-6505	1
2012-09-15 22:20:40	2012-09-16 08:20:40	VR2W-105218	A69-1601-6505	1
2012-09-15 22:25:09	2012-09-16 08:25:09	VR2W-105218	A69-1601-6505	1
2012-09-16 01:57:17	2012-09-16 11:57:17	VR2W-105218	A69-1601-6505	1
2012-09-16 02:03:48	2012-09-16 12:03:48	VR2W-105218	A69-1601-6505	1
2012-09-16 02:14:01	2012-09-16 12:14:01	VR2W-105218	A69-1601-6505	1
2012-09-16 02:22:16	2012-09-16 12:22:16	VR2W-105218	A69-1601-6505	1
2012-09-16 02:26:13	2012-09-16 12:26:13	VR2W-105218	A69-1601-6505	1
2012-09-16 02:30:52	2012-09-16 12:30:52	VR2W-105218	A69-1601-6505	1
2012-09-16 03:01:45	2012-09-16 13:01:45	VR2W-105218	A69-1601-6505	1
2012-09-16 03:06:06	2012-09-16 13:06:06	VR2W-105218	A69-1601-6505	1
2012-09-16 03:09:53	2012-09-16 13:09:53	VR2W-105218	A69-1601-6505	1
2012-09-16 03:26:05	2012-09-16 13:26:05	VR2W-105217	A69-1601-6505	1
2012-09-16 03:26:17	2012-09-16 13:26:17	VR2W-105218	A69-1601-6505	1
2012-09-16 03:47:56	2012-09-16 13:47:56	VR2W-105218	A69-1601-6505	1
2012-09-16 03:51:21	2012-09-16 13:51:21	VR2W-105218	A69-1601-6505	1
2012-09-16 03:54:56	2012-09-16 13:54:56	VR2W-105218	A69-1601-6505	1
2012-09-16 03:58:54	2012-09-16 13:58:54	VR2W-105218	A69-1601-6505	1
2012-09-16 04:03:35	2012-09-16 14:03:35	VR2W-105218	A69-1601-6505	1
2012-09-16 04:08:03	2012-09-16 14:08:03	VR2W-105218	A69-1601-6505	1
2012-09-16 04:12:06	2012-09-16 14:12:06	VR2W-105218	A69-1601-6505	1
2012-09-16 04:16:58	2012-09-16 14:16:58	VR2W-105218	A69-1601-6505	1
2012-09-16 04:31:15	2012-09-16 14:31:15	VR2W-105218	A69-1601-6505	1
2012-09-16 04:35:41	2012-09-16 14:35:41	VR2W-105218	A69-1601-6505	1
2012-09-16 04:39:39	2012-09-16 14:39:39	VR2W-105218	A69-1601-6505	1
2012-09-16 04:44:21	2012-09-16 14:44:21	VR2W-105218	A69-1601-6505	1
2012-09-16 04:48:51	2012-09-16 14:48:51	VR2W-105218	A69-1601-6505	1
2012-09-16 04:52:57	2012-09-16 14:52:57	VR2W-105218	A69-1601-6505	1
2012-09-16 04:56:15	2012-09-16 14:56:15	VR2W-105218	A69-1601-6505	1
2012-09-16 04:59:36	2012-09-16 14:59:36	VR2W-105218	A69-1601-6505	1
2012-09-16 05:00:47	2012-09-16 15:00:47	VR2W-105219	A69-1601-6505	1
2012-09-16 05:06:46	2012-09-16 15:06:46	VR2W-105218	A69-1601-6505	1
2012-09-16 05:10:58	2012-09-16 15:10:58	VR2W-105218	A69-1601-6505	1
2012-09-16 05:50:04	2012-09-16 15:50:04	VR2W-105218	A69-1601-6505	1
2012-09-16 06:03:38	2012-09-16 16:03:38	VR2W-105219	A69-1601-6505	1
2012-09-16 06:19:38	2012-09-16 16:19:38	VR2W-105218	A69-1601-6505	1
2012-09-16 06:49:01	2012-09-16 16:49:01	VR2W-105216	A69-1601-6505	1
2012-09-16 08:15:44	2012-09-16 18:15:44	VR2W-105218	A69-1601-6505	1
2012-09-16 19:33:46	2012-09-17 05:33:46	VR2W-105218	A69-1601-6505	0
2012-09-16 19:42:19	2012-09-17 05:42:19	VR2W-105218	A69-1601-6505	0
2012-09-16 19:58:40	2012-09-17 05:58:40	VR2W-105218	A69-1601-6505	0
2012-09-16 20:09:46	2012-09-17 06:09:46	VR2W-105218	A69-1601-6505	0
2012-09-16 20:19:22	2012-09-17 06:19:22	VR2W-105218	A69-1601-6505	0
2012-09-16 20:57:04	2012-09-17 06:57:04	VR2W-105218	A69-1601-6505	1
2012-09-16 22:07:56	2012-09-17 08:07:56	VR2W-105218	A69-1601-6505	1
2012-09-16 22:12:15	2012-09-17 08:12:15	VR2W-105218	A69-1601-6505	1
2012-09-16 22:27:28	2012-09-17 08:27:28	VR2W-105218	A69-1601-6505	1
2012-09-16 23:57:29	2012-09-17 09:57:29	VR2W-105218	A69-1601-6505	1
2012-09-17 01:39:35	2012-09-17 11:39:35	VR2W-105218	A69-1601-6505	1
2012-09-17 01:44:17	2012-09-17 11:44:17	VR2W-105218	A69-1601-6505	1
2012-09-17 01:59:28	2012-09-17 11:59:28	VR2W-105218	A69-1601-6505	1
2012-09-17 02:02:54	2012-09-17 12:02:54	VR2W-105218	A69-1601-6505	1
2012-09-17 02:37:17	2012-09-17 12:37:17	VR2W-105217	A69-1601-6505	1
2012-09-17 02:37:30	2012-09-17 12:37:30	VR2W-105218	A69-1601-6505	1
2012-09-17 03:17:13	2012-09-17 13:17:13	VR2W-105218	A69-1601-6505	1
2012-09-17 03:26:27	2012-09-17 13:26:27	VR2W-105218	A69-1601-6505	1
2012-09-17 03:33:58	2012-09-17 13:33:58	VR2W-105218	A69-1601-6505	1
2012-09-17 03:41:18	2012-09-17 13:41:18	VR2W-105218	A69-1601-6505	1
2012-09-17 03:49:36	2012-09-17 13:49:36	VR2W-105218	A69-1601-6505	1
2012-09-17 03:50:48	2012-09-17 13:50:48	VR2W-105219	A69-1601-6505	1
2012-09-17 03:54:11	2012-09-17 13:54:11	VR2W-105218	A69-1601-6505	1
2012-09-17 04:19:55	2012-09-17 14:19:55	VR2W-105218	A69-1601-6505	1
2012-09-17 04:23:52	2012-09-17 14:23:52	VR2W-105218	A69-1601-6505	1
2012-09-17 04:41:42	2012-09-17 14:41:42	VR2W-105218	A69-1601-6505	1
2012-09-17 04:46:16	2012-09-17 14:46:16	VR2W-105218	A69-1601-6505	1
2012-09-17 05:20:05	2012-09-17 15:20:05	VR2W-105218	A69-1601-6505	1
2012-09-17 05:36:20	2012-09-17 15:36:20	VR2W-105218	A69-1601-6505	1
2012-09-17 05:40:12	2012-09-17 15:40:12	VR2W-105218	A69-1601-6505	1
2012-09-17 05:44:43	2012-09-17 15:44:43	VR2W-105218	A69-1601-6505	1
2012-09-17 05:55:47	2012-09-17 15:55:47	VR2W-105218	A69-1601-6505	1
2012-09-17 06:52:30	2012-09-17 16:52:30	VR2W-105218	A69-1601-6505	1
2012-09-17 20:07:44	2012-09-18 06:07:44	VR2W-105218	A69-1601-6505	0
2012-09-17 21:28:34	2012-09-18 07:28:34	VR2W-105217	A69-1601-6505	1
2012-09-17 21:32:23	2012-09-18 07:32:23	VR2W-105218	A69-1601-6505	1
2012-09-17 21:49:38	2012-09-18 07:49:38	VR2W-105218	A69-1601-6505	1
2012-09-17 22:39:32	2012-09-18 08:39:32	VR2W-105218	A69-1601-6505	1
2012-09-17 22:48:14	2012-09-18 08:48:14	VR2W-105218	A69-1601-6505	1
2012-09-17 23:08:26	2012-09-18 09:08:26	VR2W-105218	A69-1601-6505	1
2012-09-18 01:00:09	2012-09-18 11:00:09	VR2W-105218	A69-1601-6505	1
2012-09-18 03:00:49	2012-09-18 13:00:49	VR2W-105218	A69-1601-6505	1
2012-09-18 03:11:21	2012-09-18 13:11:21	VR2W-105218	A69-1601-6505	1
2012-09-18 03:17:49	2012-09-18 13:17:49	VR2W-105218	A69-1601-6505	1
2012-09-18 03:31:07	2012-09-18 13:31:07	VR2W-105218	A69-1601-6505	1
2012-09-18 03:34:45	2012-09-18 13:34:45	VR2W-105218	A69-1601-6505	1
2012-09-18 03:38:46	2012-09-18 13:38:46	VR2W-105218	A69-1601-6505	1
2012-09-18 03:48:19	2012-09-18 13:48:19	VR2W-105218	A69-1601-6505	1
2012-09-18 03:57:07	2012-09-18 13:57:07	VR2W-105218	A69-1601-6505	1
2012-09-18 04:00:41	2012-09-18 14:00:41	VR2W-105218	A69-1601-6505	1
2012-09-18 04:04:35	2012-09-18 14:04:35	VR2W-105218	A69-1601-6505	1
2012-09-18 04:13:23	2012-09-18 14:13:23	VR2W-105218	A69-1601-6505	1
2012-09-18 04:16:58	2012-09-18 14:16:58	VR2W-105218	A69-1601-6505	1
2012-09-18 04:20:54	2012-09-18 14:20:54	VR2W-105218	A69-1601-6505	1
2012-09-18 04:33:44	2012-09-18 14:33:44	VR2W-105218	A69-1601-6505	1
2012-09-18 04:46:55	2012-09-18 14:46:55	VR2W-105218	A69-1601-6505	1
2012-09-18 04:51:30	2012-09-18 14:51:30	VR2W-105218	A69-1601-6505	1
2012-09-18 04:55:35	2012-09-18 14:55:35	VR2W-105217	A69-1601-6505	1
2012-09-18 05:03:40	2012-09-18 15:03:40	VR2W-105218	A69-1601-6505	1
2012-09-18 05:14:46	2012-09-18 15:14:46	VR2W-105218	A69-1601-6505	1
2012-09-18 05:29:03	2012-09-18 15:29:03	VR2W-105218	A69-1601-6505	1
2012-09-18 05:33:29	2012-09-18 15:33:29	VR2W-105218	A69-1601-6505	1
2012-09-18 05:37:27	2012-09-18 15:37:27	VR2W-105218	A69-1601-6505	1
2012-09-18 06:05:05	2012-09-18 16:05:05	VR2W-105218	A69-1601-6505	1
2012-09-18 06:29:48	2012-09-18 16:29:48	VR2W-105218	A69-1601-6505	1
2012-09-18 07:39:20	2012-09-18 17:39:20	VR2W-105218	A69-1601-6505	1
2012-09-18 07:43:59	2012-09-18 17:43:59	VR2W-105218	A69-1601-6505	1
2012-09-18 07:57:04	2012-09-18 17:57:04	VR2W-105218	A69-1601-6505	1
2012-09-18 08:37:12	2012-09-18 18:37:12	VR2W-105218	A69-1601-6505	0
2012-09-18 22:06:06	2012-09-19 08:06:06	VR2W-105218	A69-1601-6505	1
2012-09-18 22:09:25	2012-09-19 08:09:25	VR2W-105217	A69-1601-6505	1
2012-09-18 22:09:38	2012-09-19 08:09:38	VR2W-105218	A69-1601-6505	1
2012-09-18 22:17:58	2012-09-19 08:17:58	VR2W-105218	A69-1601-6505	1
2012-09-18 22:31:45	2012-09-19 08:31:45	VR2W-105218	A69-1601-6505	1
2012-09-18 22:36:33	2012-09-19 08:36:33	VR2W-105218	A69-1601-6505	1
2012-09-18 22:41:16	2012-09-19 08:41:16	VR2W-105218	A69-1601-6505	1
2012-09-19 00:43:08	2012-09-19 10:43:08	VR2W-105218	A69-1601-6505	1
2012-09-19 00:47:31	2012-09-19 10:47:31	VR2W-105218	A69-1601-6505	1
2012-09-19 00:55:54	2012-09-19 10:55:54	VR2W-105218	A69-1601-6505	1
2012-09-19 01:00:02	2012-09-19 11:00:02	VR2W-105218	A69-1601-6505	1
2012-09-19 01:03:23	2012-09-19 11:03:23	VR2W-105218	A69-1601-6505	1
2012-09-19 01:35:09	2012-09-19 11:35:09	VR2W-105218	A69-1601-6505	1
2012-09-19 01:58:30	2012-09-19 11:58:30	VR2W-105218	A69-1601-6505	1
2012-09-19 02:01:51	2012-09-19 12:01:51	VR2W-105218	A69-1601-6505	1
2012-09-19 02:33:25	2012-09-19 12:33:25	VR2W-105218	A69-1601-6505	1
2012-09-19 02:44:42	2012-09-19 12:44:42	VR2W-105218	A69-1601-6505	1
2012-09-19 02:52:04	2012-09-19 12:52:04	VR2W-105218	A69-1601-6505	1
2012-09-19 03:40:29	2012-09-19 13:40:29	VR2W-105218	A69-1601-6505	1
2012-09-19 03:45:04	2012-09-19 13:45:04	VR2W-105218	A69-1601-6505	1
2012-09-19 03:52:59	2012-09-19 13:52:59	VR2W-105218	A69-1601-6505	1
2012-09-19 04:26:41	2012-09-19 14:26:41	VR2W-105218	A69-1601-6505	1
2012-09-19 04:30:15	2012-09-19 14:30:15	VR2W-105218	A69-1601-6505	1
2012-09-19 04:34:08	2012-09-19 14:34:08	VR2W-105218	A69-1601-6505	1
2012-09-19 04:38:40	2012-09-19 14:38:40	VR2W-105218	A69-1601-6505	1
2012-09-19 04:42:51	2012-09-19 14:42:51	VR2W-105218	A69-1601-6505	1
2012-09-19 04:57:39	2012-09-19 14:57:39	VR2W-105218	A69-1601-6505	1
2012-09-19 05:22:49	2012-09-19 15:22:49	VR2W-105217	A69-1601-6505	1
2012-09-19 05:40:45	2012-09-19 15:40:45	VR2W-105218	A69-1601-6505	1
2012-09-19 05:53:01	2012-09-19 15:53:01	VR2W-105218	A69-1601-6505	1
2012-09-19 06:33:26	2012-09-19 16:33:26	VR2W-105218	A69-1601-6505	1
2012-09-19 08:16:43	2012-09-19 18:16:43	VR2W-105218	A69-1601-6505	1
2012-09-19 20:01:10	2012-09-20 06:01:10	VR2W-105218	A69-1601-6505	0
2012-09-19 20:15:24	2012-09-20 06:15:24	VR2W-105218	A69-1601-6505	0
2012-09-19 20:20:01	2012-09-20 06:20:01	VR2W-105218	A69-1601-6505	0
2012-09-19 20:59:05	2012-09-20 06:59:05	VR2W-105218	A69-1601-6505	1
2012-09-19 21:03:29	2012-09-20 07:03:29	VR2W-105218	A69-1601-6505	1
2012-09-19 21:07:25	2012-09-20 07:07:25	VR2W-105218	A69-1601-6505	1
2012-09-19 21:33:33	2012-09-20 07:33:33	VR2W-105218	A69-1601-6505	1
2012-09-19 22:40:10	2012-09-20 08:40:10	VR2W-105218	A69-1601-6505	1
2012-09-19 22:49:28	2012-09-20 08:49:28	VR2W-105218	A69-1601-6505	1
2012-09-19 22:57:18	2012-09-20 08:57:18	VR2W-105218	A69-1601-6505	1
2012-09-19 23:01:14	2012-09-20 09:01:14	VR2W-105218	A69-1601-6505	1
2012-09-19 23:10:17	2012-09-20 09:10:17	VR2W-105218	A69-1601-6505	1
2012-09-19 23:14:13	2012-09-20 09:14:13	VR2W-105218	A69-1601-6505	1
2012-09-19 23:18:49	2012-09-20 09:18:49	VR2W-105218	A69-1601-6505	1
2012-09-19 23:23:08	2012-09-20 09:23:08	VR2W-105218	A69-1601-6505	1
2012-09-19 23:26:52	2012-09-20 09:26:52	VR2W-105218	A69-1601-6505	1
2012-09-20 01:07:48	2012-09-20 11:07:48	VR2W-105218	A69-1601-6505	1
2012-09-20 01:12:06	2012-09-20 11:12:06	VR2W-105218	A69-1601-6505	1
2012-09-20 01:15:48	2012-09-20 11:15:48	VR2W-105218	A69-1601-6505	1
2012-09-20 01:19:58	2012-09-20 11:19:58	VR2W-105218	A69-1601-6505	1
2012-09-20 01:34:09	2012-09-20 11:34:09	VR2W-105217	A69-1601-6505	1
2012-09-20 02:04:05	2012-09-20 12:04:05	VR2W-105218	A69-1601-6505	1
2012-09-20 02:07:51	2012-09-20 12:07:51	VR2W-105218	A69-1601-6505	1
2012-09-20 02:43:42	2012-09-20 12:43:42	VR2W-105218	A69-1601-6505	1
2012-09-20 02:48:07	2012-09-20 12:48:07	VR2W-105218	A69-1601-6505	1
2012-09-20 03:22:47	2012-09-20 13:22:47	VR2W-105218	A69-1601-6505	1
2012-09-20 03:49:03	2012-09-20 13:49:03	VR2W-105218	A69-1601-6505	1
2012-09-20 05:57:14	2012-09-20 15:57:14	VR2W-105218	A69-1601-6505	1
2012-09-20 06:01:25	2012-09-20 16:01:25	VR2W-105218	A69-1601-6505	1
2012-09-20 06:08:24	2012-09-20 16:08:24	VR2W-105217	A69-1601-6505	1
2012-09-20 07:40:54	2012-09-20 17:40:54	VR2W-105218	A69-1601-6505	1
2012-09-20 20:10:35	2012-09-21 06:10:35	VR2W-105218	A69-1601-6505	0
2012-09-20 20:14:37	2012-09-21 06:14:37	VR2W-105218	A69-1601-6505	0
2012-09-20 21:25:20	2012-09-21 07:25:20	VR2W-105218	A69-1601-6505	1
2012-09-20 21:42:18	2012-09-21 07:42:18	VR2W-105218	A69-1601-6505	1
2012-09-20 21:59:42	2012-09-21 07:59:42	VR2W-105218	A69-1601-6505	1
2012-09-20 22:57:49	2012-09-21 08:57:49	VR2W-105218	A69-1601-6505	1
2012-09-20 23:21:24	2012-09-21 09:21:24	VR2W-105218	A69-1601-6505	1
2012-09-20 23:25:57	2012-09-21 09:25:57	VR2W-105218	A69-1601-6505	1
2012-09-21 00:14:05	2012-09-21 10:14:05	VR2W-105218	A69-1601-6505	1
2012-09-21 01:33:27	2012-09-21 11:33:27	VR2W-105218	A69-1601-6505	1
2012-09-21 02:29:16	2012-09-21 12:29:16	VR2W-105218	A69-1601-6505	1
2012-09-21 02:33:08	2012-09-21 12:33:08	VR2W-105218	A69-1601-6505	1
2012-09-21 03:19:37	2012-09-21 13:19:37	VR2W-105218	A69-1601-6505	1
2012-09-21 04:47:44	2012-09-21 14:47:44	VR2W-105218	A69-1601-6505	1
2012-09-21 05:46:11	2012-09-21 15:46:11	VR2W-105218	A69-1601-6505	1
2012-09-21 12:11:26	2012-09-21 22:11:26	VR2W-105219	A69-1601-6505	0
2012-09-21 12:22:58	2012-09-21 22:22:58	VR2W-105218	A69-1601-6505	0
2012-09-21 12:27:19	2012-09-21 22:27:19	VR2W-105218	A69-1601-6505	0
2012-09-21 12:47:49	2012-09-21 22:47:49	VR2W-105218	A69-1601-6505	0
2012-09-21 13:42:37	2012-09-21 23:42:37	VR2W-105218	A69-1601-6505	0
2012-09-21 13:50:51	2012-09-21 23:50:51	VR2W-105218	A69-1601-6505	0
2012-09-21 13:59:23	2012-09-21 23:59:23	VR2W-105218	A69-1601-6505	0
2012-09-21 14:09:06	2012-09-22 00:09:06	VR2W-105218	A69-1601-6505	0
2012-09-21 14:13:54	2012-09-22 00:13:54	VR2W-105218	A69-1601-6505	0
2012-09-21 14:27:09	2012-09-22 00:27:09	VR2W-105218	A69-1601-6505	0
2012-09-21 14:43:44	2012-09-22 00:43:44	VR2W-105218	A69-1601-6505	0
2012-09-21 14:47:24	2012-09-22 00:47:24	VR2W-105218	A69-1601-6505	0
2012-09-21 15:01:46	2012-09-22 01:01:46	VR2W-105218	A69-1601-6505	0
2012-09-21 15:05:38	2012-09-22 01:05:38	VR2W-105218	A69-1601-6505	0
2012-09-21 15:10:09	2012-09-22 01:10:09	VR2W-105218	A69-1601-6505	0
2012-09-21 15:14:17	2012-09-22 01:14:17	VR2W-105218	A69-1601-6505	0
2012-09-21 15:24:53	2012-09-22 01:24:53	VR2W-105218	A69-1601-6505	0
2012-09-21 15:41:40	2012-09-22 01:41:40	VR2W-105218	A69-1601-6505	0
2012-09-21 15:46:28	2012-09-22 01:46:28	VR2W-105218	A69-1601-6505	0
2012-09-21 16:15:36	2012-09-22 02:15:36	VR2W-105218	A69-1601-6505	0
2012-09-21 16:20:08	2012-09-22 02:20:08	VR2W-105218	A69-1601-6505	0
2012-09-21 16:53:36	2012-09-22 02:53:36	VR2W-105218	A69-1601-6505	0
2012-09-21 17:01:04	2012-09-22 03:01:04	VR2W-105218	A69-1601-6505	0
2012-09-21 17:35:25	2012-09-22 03:35:25	VR2W-105218	A69-1601-6505	0
2012-09-21 17:40:11	2012-09-22 03:40:11	VR2W-105218	A69-1601-6505	0
2012-09-21 18:04:33	2012-09-22 04:04:33	VR2W-105218	A69-1601-6505	0
2012-09-21 18:52:10	2012-09-22 04:52:10	VR2W-105218	A69-1601-6505	0
2012-09-21 20:56:29	2012-09-22 06:56:29	VR2W-105218	A69-1601-6505	1
2012-09-21 21:04:17	2012-09-22 07:04:17	VR2W-105218	A69-1601-6505	1
2012-09-21 21:08:12	2012-09-22 07:08:12	VR2W-105218	A69-1601-6505	1
2012-09-21 21:20:36	2012-09-22 07:20:36	VR2W-105217	A69-1601-6505	1
2012-09-21 21:28:30	2012-09-22 07:28:30	VR2W-105218	A69-1601-6505	1
2012-09-21 21:32:15	2012-09-22 07:32:15	VR2W-105218	A69-1601-6505	1
2012-09-21 21:53:51	2012-09-22 07:53:51	VR2W-105218	A69-1601-6505	1
2012-09-21 21:58:32	2012-09-22 07:58:32	VR2W-105218	A69-1601-6505	1
2012-09-21 22:03:02	2012-09-22 08:03:02	VR2W-105218	A69-1601-6505	1
2012-09-21 22:07:08	2012-09-22 08:07:08	VR2W-105218	A69-1601-6505	1
2012-09-21 22:13:47	2012-09-22 08:13:47	VR2W-105218	A69-1601-6505	1
2012-09-21 22:17:16	2012-09-22 08:17:16	VR2W-105218	A69-1601-6505	1
2012-09-21 22:28:52	2012-09-22 08:28:52	VR2W-105218	A69-1601-6505	1
2012-09-21 22:37:32	2012-09-22 08:37:32	VR2W-105218	A69-1601-6505	1
2012-09-21 22:42:03	2012-09-22 08:42:03	VR2W-105218	A69-1601-6505	1
2012-09-21 23:08:49	2012-09-22 09:08:49	VR2W-105218	A69-1601-6505	1
2012-09-21 23:12:05	2012-09-22 09:12:05	VR2W-105218	A69-1601-6505	1
2012-09-21 23:18:42	2012-09-22 09:18:42	VR2W-105218	A69-1601-6505	1
2012-09-21 23:25:49	2012-09-22 09:25:49	VR2W-105218	A69-1601-6505	1
2012-09-21 23:33:12	2012-09-22 09:33:12	VR2W-105218	A69-1601-6505	1
2012-09-21 23:51:28	2012-09-22 09:51:28	VR2W-105218	A69-1601-6505	1
2012-09-22 00:34:24	2012-09-22 10:34:24	VR2W-105218	A69-1601-6505	1
2012-09-22 00:42:51	2012-09-22 10:42:51	VR2W-105218	A69-1601-6505	1
2012-09-22 01:13:04	2012-09-22 11:13:04	VR2W-105218	A69-1601-6505	1
2012-09-22 01:17:06	2012-09-22 11:17:06	VR2W-105218	A69-1601-6505	1
2012-09-22 01:21:56	2012-09-22 11:21:56	VR2W-105218	A69-1601-6505	1
2012-09-22 01:53:10	2012-09-22 11:53:10	VR2W-105218	A69-1601-6505	1
2012-09-22 01:56:34	2012-09-22 11:56:34	VR2W-105218	A69-1601-6505	1
2012-09-22 02:00:07	2012-09-22 12:00:07	VR2W-105218	A69-1601-6505	1
2012-09-22 02:04:01	2012-09-22 12:04:01	VR2W-105218	A69-1601-6505	1
2012-09-22 02:27:45	2012-09-22 12:27:45	VR2W-105218	A69-1601-6505	1
2012-09-22 02:31:38	2012-09-22 12:31:38	VR2W-105218	A69-1601-6505	1
2012-09-22 03:17:09	2012-09-22 13:17:09	VR2W-105218	A69-1601-6505	1
2012-09-22 04:33:20	2012-09-22 14:33:20	VR2W-105218	A69-1601-6505	1
2012-09-22 08:31:05	2012-09-22 18:31:05	VR2W-105218	A69-1601-6505	0
2012-09-22 19:50:57	2012-09-23 05:50:57	VR2W-105218	A69-1601-6505	0
2012-09-22 20:06:47	2012-09-23 06:06:47	VR2W-105218	A69-1601-6505	0
2012-09-22 20:13:36	2012-09-23 06:13:36	VR2W-105218	A69-1601-6505	0
2012-09-22 20:59:22	2012-09-23 06:59:22	VR2W-105217	A69-1601-6505	1
2012-09-22 21:10:35	2012-09-23 07:10:35	VR2W-105217	A69-1601-6505	1
2012-09-22 21:24:20	2012-09-23 07:24:20	VR2W-105218	A69-1601-6505	1
2012-09-22 21:28:51	2012-09-23 07:28:51	VR2W-105218	A69-1601-6505	1
2012-09-22 22:09:15	2012-09-23 08:09:15	VR2W-105218	A69-1601-6505	1
2012-09-22 22:17:41	2012-09-23 08:17:41	VR2W-105218	A69-1601-6505	1
2012-09-22 22:33:35	2012-09-23 08:33:35	VR2W-105218	A69-1601-6505	1
2012-09-22 22:37:25	2012-09-23 08:37:25	VR2W-105218	A69-1601-6505	1
2012-09-22 22:45:49	2012-09-23 08:45:49	VR2W-105218	A69-1601-6505	1
2012-09-22 23:22:30	2012-09-23 09:22:30	VR2W-105218	A69-1601-6505	1
2012-09-22 23:26:31	2012-09-23 09:26:31	VR2W-105218	A69-1601-6505	1
2012-09-22 23:44:22	2012-09-23 09:44:22	VR2W-105218	A69-1601-6505	1
2012-09-22 23:57:39	2012-09-23 09:57:39	VR2W-105218	A69-1601-6505	1
2012-09-23 00:04:18	2012-09-23 10:04:18	VR2W-105218	A69-1601-6505	1
2012-09-23 00:11:31	2012-09-23 10:11:31	VR2W-105218	A69-1601-6505	1
2012-09-23 00:32:25	2012-09-23 10:32:25	VR2W-105218	A69-1601-6505	1
2012-09-23 00:36:25	2012-09-23 10:36:25	VR2W-105218	A69-1601-6505	1
2012-09-23 01:36:05	2012-09-23 11:36:05	VR2W-105218	A69-1601-6505	1
2012-09-23 01:47:25	2012-09-23 11:47:25	VR2W-105218	A69-1601-6505	1
2012-09-23 01:55:00	2012-09-23 11:55:00	VR2W-105218	A69-1601-6505	1
2012-09-23 02:02:36	2012-09-23 12:02:36	VR2W-105218	A69-1601-6505	1
2012-09-23 02:11:56	2012-09-23 12:11:56	VR2W-105218	A69-1601-6505	1
2012-09-23 02:19:52	2012-09-23 12:19:52	VR2W-105218	A69-1601-6505	1
2012-09-23 02:27:12	2012-09-23 12:27:12	VR2W-105218	A69-1601-6505	1
2012-09-23 02:30:29	2012-09-23 12:30:29	VR2W-105218	A69-1601-6505	1
2012-09-23 02:33:48	2012-09-23 12:33:48	VR2W-105218	A69-1601-6505	1
2012-09-23 02:44:57	2012-09-23 12:44:57	VR2W-105218	A69-1601-6505	1
2012-09-23 02:51:02	2012-09-23 12:51:02	VR2W-105219	A69-1601-6505	1
2012-09-23 03:53:25	2012-09-23 13:53:25	VR2W-105218	A69-1601-6505	1
2012-09-23 04:00:23	2012-09-23 14:00:23	VR2W-105218	A69-1601-6505	1
2012-09-23 04:34:46	2012-09-23 14:34:46	VR2W-105218	A69-1601-6505	1
2012-09-23 04:38:53	2012-09-23 14:38:53	VR2W-105218	A69-1601-6505	1
2012-09-23 06:55:59	2012-09-23 16:55:59	VR2W-105218	A69-1601-6505	1
2012-09-23 09:25:42	2012-09-23 19:25:42	VR2W-105218	A69-1601-6505	0
2012-09-23 19:59:28	2012-09-24 05:59:28	VR2W-105218	A69-1601-6505	0
2012-09-23 20:03:15	2012-09-24 06:03:15	VR2W-105218	A69-1601-6505	0
2012-09-23 20:07:36	2012-09-24 06:07:36	VR2W-105218	A69-1601-6505	0
2012-09-23 20:46:23	2012-09-24 06:46:23	VR2W-105218	A69-1601-6505	1
2012-09-23 20:53:54	2012-09-24 06:53:54	VR2W-105218	A69-1601-6505	1
2012-09-23 20:58:33	2012-09-24 06:58:33	VR2W-105218	A69-1601-6505	1
2012-09-23 21:30:36	2012-09-24 07:30:36	VR2W-105218	A69-1601-6505	1
2012-09-23 21:47:11	2012-09-24 07:47:11	VR2W-105218	A69-1601-6505	1
2012-09-23 21:51:26	2012-09-24 07:51:26	VR2W-105218	A69-1601-6505	1
2012-09-23 22:39:40	2012-09-24 08:39:40	VR2W-105218	A69-1601-6505	1
2012-09-23 23:05:31	2012-09-24 09:05:31	VR2W-105218	A69-1601-6505	1
2012-09-23 23:25:36	2012-09-24 09:25:36	VR2W-105218	A69-1601-6505	1
2012-09-23 23:43:45	2012-09-24 09:43:45	VR2W-105218	A69-1601-6505	1
2012-09-24 01:12:05	2012-09-24 11:12:05	VR2W-105218	A69-1601-6505	1
2012-09-24 01:20:02	2012-09-24 11:20:02	VR2W-105218	A69-1601-6505	1
2012-09-24 01:24:09	2012-09-24 11:24:09	VR2W-105218	A69-1601-6505	1
2012-09-24 01:30:52	2012-09-24 11:30:52	VR2W-105218	A69-1601-6505	1
2012-09-24 01:34:27	2012-09-24 11:34:27	VR2W-105218	A69-1601-6505	1
2012-09-24 01:48:33	2012-09-24 11:48:33	VR2W-105219	A69-1601-6505	1
2012-09-24 02:06:53	2012-09-24 12:06:53	VR2W-105218	A69-1601-6505	1
2012-09-24 02:33:11	2012-09-24 12:33:11	VR2W-105218	A69-1601-6505	1
2012-09-24 02:40:33	2012-09-24 12:40:33	VR2W-105218	A69-1601-6505	1
2012-09-24 02:43:52	2012-09-24 12:43:52	VR2W-105218	A69-1601-6505	1
2012-09-24 02:54:43	2012-09-24 12:54:43	VR2W-105218	A69-1601-6505	1
2012-09-24 02:59:18	2012-09-24 12:59:18	VR2W-105218	A69-1601-6505	1
2012-09-24 03:20:15	2012-09-24 13:20:15	VR2W-105218	A69-1601-6505	1
2012-09-24 03:24:18	2012-09-24 13:24:18	VR2W-105218	A69-1601-6505	1
2012-09-24 03:43:32	2012-09-24 13:43:32	VR2W-105218	A69-1601-6505	1
2012-09-24 03:48:03	2012-09-24 13:48:03	VR2W-105218	A69-1601-6505	1
2012-09-24 04:27:20	2012-09-24 14:27:20	VR2W-105218	A69-1601-6505	1
2012-09-24 04:40:26	2012-09-24 14:40:26	VR2W-105218	A69-1601-6505	1
2012-09-24 04:49:04	2012-09-24 14:49:04	VR2W-105218	A69-1601-6505	1
2012-09-24 05:20:08	2012-09-24 15:20:08	VR2W-105218	A69-1601-6505	1
2012-09-24 05:27:35	2012-09-24 15:27:35	VR2W-105218	A69-1601-6505	1
2012-09-24 06:20:45	2012-09-24 16:20:45	VR2W-105218	A69-1601-6505	1
2012-09-24 08:27:34	2012-09-24 18:27:34	VR2W-105218	A69-1601-6505	1
2012-09-24 08:35:16	2012-09-24 18:35:16	VR2W-105218	A69-1601-6505	0
2012-09-24 09:18:27	2012-09-24 19:18:27	VR2W-105218	A69-1601-6505	0
2012-09-24 10:32:11	2012-09-24 20:32:11	VR2W-105218	A69-1601-6505	0
2012-09-24 11:04:20	2012-09-24 21:04:20	VR2W-105218	A69-1601-6505	0
2012-09-24 11:28:23	2012-09-24 21:28:23	VR2W-105218	A69-1601-6505	0
2012-09-24 20:54:22	2012-09-25 06:54:22	VR2W-105218	A69-1601-6505	1
2012-09-24 21:42:40	2012-09-25 07:42:40	VR2W-105218	A69-1601-6505	1
2012-09-24 22:21:52	2012-09-25 08:21:52	VR2W-105218	A69-1601-6505	1
2012-09-24 23:03:43	2012-09-25 09:03:43	VR2W-105218	A69-1601-6505	1
2012-09-24 23:12:31	2012-09-25 09:12:31	VR2W-105218	A69-1601-6505	1
2012-09-24 23:21:39	2012-09-25 09:21:39	VR2W-105218	A69-1601-6505	1
2012-09-25 01:13:41	2012-09-25 11:13:41	VR2W-105218	A69-1601-6505	1
2012-09-25 01:17:34	2012-09-25 11:17:34	VR2W-105218	A69-1601-6505	1
2012-09-25 01:52:48	2012-09-25 11:52:48	VR2W-105218	A69-1601-6505	1
2012-09-25 02:24:20	2012-09-25 12:24:20	VR2W-105218	A69-1601-6505	1
2012-09-25 02:33:21	2012-09-25 12:33:21	VR2W-105218	A69-1601-6505	1
2012-09-25 02:41:42	2012-09-25 12:41:42	VR2W-105218	A69-1601-6505	1
2012-09-25 02:45:48	2012-09-25 12:45:48	VR2W-105218	A69-1601-6505	1
2012-09-25 02:52:23	2012-09-25 12:52:23	VR2W-105218	A69-1601-6505	1
2012-09-25 03:16:21	2012-09-25 13:16:21	VR2W-105218	A69-1601-6505	1
2012-09-25 03:20:59	2012-09-25 13:20:59	VR2W-105218	A69-1601-6505	1
2012-09-25 03:25:22	2012-09-25 13:25:22	VR2W-105218	A69-1601-6505	1
2012-09-25 03:29:15	2012-09-25 13:29:15	VR2W-105218	A69-1601-6505	1
2012-09-25 03:37:54	2012-09-25 13:37:54	VR2W-105218	A69-1601-6505	1
2012-09-25 03:57:00	2012-09-25 13:57:00	VR2W-105218	A69-1601-6505	1
2012-09-25 04:01:39	2012-09-25 14:01:39	VR2W-105218	A69-1601-6505	1
2012-09-25 04:06:04	2012-09-25 14:06:04	VR2W-105218	A69-1601-6505	1
2012-09-25 04:37:56	2012-09-25 14:37:56	VR2W-105218	A69-1601-6505	1
2012-09-25 04:47:56	2012-09-25 14:47:56	VR2W-105218	A69-1601-6505	1
2012-09-25 04:51:31	2012-09-25 14:51:31	VR2W-105218	A69-1601-6505	1
2012-09-25 04:55:27	2012-09-25 14:55:27	VR2W-105218	A69-1601-6505	1
2012-09-25 05:00:05	2012-09-25 15:00:05	VR2W-105218	A69-1601-6505	1
2012-09-25 05:04:27	2012-09-25 15:04:27	VR2W-105218	A69-1601-6505	1
2012-09-25 05:08:19	2012-09-25 15:08:19	VR2W-105218	A69-1601-6505	1
2012-09-25 05:36:21	2012-09-25 15:36:21	VR2W-105218	A69-1601-6505	1
2012-09-25 06:01:04	2012-09-25 16:01:04	VR2W-105218	A69-1601-6505	1
2012-09-25 06:08:11	2012-09-25 16:08:11	VR2W-105218	A69-1601-6505	1
2012-09-25 08:25:15	2012-09-25 18:25:15	VR2W-105218	A69-1601-6505	1
2012-09-25 08:34:20	2012-09-25 18:34:20	VR2W-105218	A69-1601-6505	0
2012-09-25 10:04:27	2012-09-25 20:04:27	VR2W-105218	A69-1601-6505	0
2012-09-25 10:17:24	2012-09-25 20:17:24	VR2W-105218	A69-1601-6505	0
2012-09-25 20:00:35	2012-09-26 06:00:35	VR2W-105218	A69-1601-6505	0
2012-09-25 21:47:31	2012-09-26 07:47:31	VR2W-105218	A69-1601-6505	1
2012-09-25 22:56:39	2012-09-26 08:56:39	VR2W-105218	A69-1601-6505	1
2012-09-25 23:39:08	2012-09-26 09:39:08	VR2W-105218	A69-1601-6505	1
2012-09-26 00:39:10	2012-09-26 10:39:10	VR2W-105218	A69-1601-6505	1
2012-09-26 00:52:46	2012-09-26 10:52:46	VR2W-105218	A69-1601-6505	1
2012-09-26 01:21:56	2012-09-26 11:21:56	VR2W-105218	A69-1601-6505	1
2012-09-26 01:25:46	2012-09-26 11:25:46	VR2W-105218	A69-1601-6505	1
2012-09-26 01:30:12	2012-09-26 11:30:12	VR2W-105218	A69-1601-6505	1
2012-09-26 01:47:28	2012-09-26 11:47:28	VR2W-105218	A69-1601-6505	1
2012-09-26 01:50:46	2012-09-26 11:50:46	VR2W-105218	A69-1601-6505	1
2012-09-26 02:09:34	2012-09-26 12:09:34	VR2W-105218	A69-1601-6505	1
2012-09-26 02:13:54	2012-09-26 12:13:54	VR2W-105218	A69-1601-6505	1
2012-09-26 02:22:02	2012-09-26 12:22:02	VR2W-105218	A69-1601-6505	1
2012-09-26 02:57:10	2012-09-26 12:57:10	VR2W-105218	A69-1601-6505	1
2012-09-26 03:47:27	2012-09-26 13:47:27	VR2W-105218	A69-1601-6505	1
2012-09-26 03:51:59	2012-09-26 13:51:59	VR2W-105218	A69-1601-6505	1
2012-09-26 03:56:08	2012-09-26 13:56:08	VR2W-105218	A69-1601-6505	1
2012-09-26 04:41:41	2012-09-26 14:41:41	VR2W-105218	A69-1601-6505	1
2012-09-26 04:45:07	2012-09-26 14:45:07	VR2W-105218	A69-1601-6505	1
2012-09-26 04:52:49	2012-09-26 14:52:49	VR2W-105218	A69-1601-6505	1
2012-09-26 05:16:44	2012-09-26 15:16:44	VR2W-105218	A69-1601-6505	1
2012-09-26 05:36:18	2012-09-26 15:36:18	VR2W-105218	A69-1601-6505	1
2012-09-26 08:30:47	2012-09-26 18:30:47	VR2W-105218	A69-1601-6505	0
2012-09-26 08:34:06	2012-09-26 18:34:06	VR2W-105218	A69-1601-6505	0
2012-09-26 08:37:31	2012-09-26 18:37:31	VR2W-105218	A69-1601-6505	0
2012-09-26 09:16:23	2012-09-26 19:16:23	VR2W-105218	A69-1601-6505	0
2012-09-26 11:16:01	2012-09-26 21:16:01	VR2W-105218	A69-1601-6505	0
2012-09-26 11:27:51	2012-09-26 21:27:51	VR2W-105218	A69-1601-6505	0
2012-09-26 20:16:04	2012-09-27 06:16:04	VR2W-105218	A69-1601-6505	0
2012-09-26 20:24:55	2012-09-27 06:24:55	VR2W-105218	A69-1601-6505	0
2012-09-26 20:51:41	2012-09-27 06:51:41	VR2W-105218	A69-1601-6505	1
2012-09-26 21:04:18	2012-09-27 07:04:18	VR2W-105218	A69-1601-6505	1
2012-09-27 02:00:10	2012-09-27 12:00:10	VR2W-105218	A69-1601-6505	1
2012-09-27 02:18:12	2012-09-27 12:18:12	VR2W-105218	A69-1601-6505	1
2012-09-27 02:33:03	2012-09-27 12:33:03	VR2W-105218	A69-1601-6505	1
2012-09-27 02:37:26	2012-09-27 12:37:26	VR2W-105218	A69-1601-6505	1
2012-09-27 02:49:52	2012-09-27 12:49:52	VR2W-105218	A69-1601-6505	1
2012-09-27 02:57:39	2012-09-27 12:57:39	VR2W-105219	A69-1601-6505	1
2012-09-27 03:23:39	2012-09-27 13:23:39	VR2W-105219	A69-1601-6505	1
2012-09-27 03:29:26	2012-09-27 13:29:26	VR2W-105218	A69-1601-6505	1
2012-09-27 03:33:23	2012-09-27 13:33:23	VR2W-105218	A69-1601-6505	1
2012-09-27 03:42:32	2012-09-27 13:42:32	VR2W-105218	A69-1601-6505	1
2012-09-27 03:56:18	2012-09-27 13:56:18	VR2W-105218	A69-1601-6505	1
2012-09-27 04:22:57	2012-09-27 14:22:57	VR2W-105218	A69-1601-6505	1
2012-09-27 04:39:10	2012-09-27 14:39:10	VR2W-105219	A69-1601-6505	1
2012-09-27 04:45:20	2012-09-27 14:45:20	VR2W-105218	A69-1601-6505	1
2012-09-27 05:00:17	2012-09-27 15:00:17	VR2W-105218	A69-1601-6505	1
2012-09-27 05:04:00	2012-09-27 15:04:00	VR2W-105218	A69-1601-6505	1
2012-09-27 05:51:21	2012-09-27 15:51:21	VR2W-105218	A69-1601-6505	1
2012-09-27 06:09:10	2012-09-27 16:09:10	VR2W-105218	A69-1601-6505	1
2012-09-27 06:32:34	2012-09-27 16:32:34	VR2W-105218	A69-1601-6505	1
2012-09-27 07:39:37	2012-09-27 17:39:37	VR2W-105218	A69-1601-6505	1
2012-09-27 09:45:58	2012-09-27 19:45:58	VR2W-105218	A69-1601-6505	0
2012-09-27 11:38:34	2012-09-27 21:38:34	VR2W-105218	A69-1601-6505	0
2012-09-27 12:30:48	2012-09-27 22:30:48	VR2W-105218	A69-1601-6505	0
2012-09-27 12:51:33	2012-09-27 22:51:33	VR2W-105218	A69-1601-6505	0
2012-09-27 12:55:02	2012-09-27 22:55:02	VR2W-105218	A69-1601-6505	0
2012-09-27 13:03:04	2012-09-27 23:03:04	VR2W-105218	A69-1601-6505	0
2012-09-27 13:06:43	2012-09-27 23:06:43	VR2W-105218	A69-1601-6505	0
2012-09-27 14:55:42	2012-09-28 00:55:42	VR2W-105218	A69-1601-6505	0
2012-09-27 15:03:14	2012-09-28 01:03:14	VR2W-105218	A69-1601-6505	0
2012-09-27 15:22:38	2012-09-28 01:22:38	VR2W-105218	A69-1601-6505	0
2012-09-27 16:38:41	2012-09-28 02:38:41	VR2W-105218	A69-1601-6505	0
2012-09-27 16:48:08	2012-09-28 02:48:08	VR2W-105218	A69-1601-6505	0
2012-09-27 20:00:41	2012-09-28 06:00:41	VR2W-105218	A69-1601-6505	0
2012-09-27 20:03:59	2012-09-28 06:03:59	VR2W-105218	A69-1601-6505	0
2012-09-27 20:14:37	2012-09-28 06:14:37	VR2W-105218	A69-1601-6505	0
2012-09-27 20:22:42	2012-09-28 06:22:42	VR2W-105218	A69-1601-6505	0
2012-09-27 20:26:57	2012-09-28 06:26:57	VR2W-105218	A69-1601-6505	0
2012-09-27 21:58:13	2012-09-28 07:58:13	VR2W-105218	A69-1601-6505	1
2012-09-27 22:18:10	2012-09-28 08:18:10	VR2W-105218	A69-1601-6505	1
2012-09-28 02:17:35	2012-09-28 12:17:35	VR2W-105218	A69-1601-6505	1
2012-09-28 02:35:59	2012-09-28 12:35:59	VR2W-105218	A69-1601-6505	1
2012-09-28 02:48:26	2012-09-28 12:48:26	VR2W-105218	A69-1601-6505	1
2012-09-28 03:06:28	2012-09-28 13:06:28	VR2W-105219	A69-1601-6505	1
2012-09-28 03:08:49	2012-09-28 13:08:49	VR2W-105218	A69-1601-6505	1
2012-09-28 03:39:17	2012-09-28 13:39:17	VR2W-105218	A69-1601-6505	1
2012-09-28 03:42:44	2012-09-28 13:42:44	VR2W-105218	A69-1601-6505	1
2012-09-28 04:09:53	2012-09-28 14:09:53	VR2W-105218	A69-1601-6505	1
2012-09-28 04:14:46	2012-09-28 14:14:46	VR2W-105218	A69-1601-6505	1
2012-09-28 04:34:17	2012-09-28 14:34:17	VR2W-105218	A69-1601-6505	1
2012-09-28 04:45:03	2012-09-28 14:45:03	VR2W-105219	A69-1601-6505	1
2012-09-28 05:19:26	2012-09-28 15:19:26	VR2W-105218	A69-1601-6505	1
2012-09-28 05:32:29	2012-09-28 15:32:29	VR2W-105218	A69-1601-6505	1
2012-09-28 06:33:18	2012-09-28 16:33:18	VR2W-105218	A69-1601-6505	1
2012-09-28 07:35:55	2012-09-28 17:35:55	VR2W-105218	A69-1601-6505	1
2012-09-28 10:24:43	2012-09-28 20:24:43	VR2W-105218	A69-1601-6505	0
2012-09-28 10:28:45	2012-09-28 20:28:45	VR2W-105218	A69-1601-6505	0
2012-09-28 11:13:48	2012-09-28 21:13:48	VR2W-105218	A69-1601-6505	0
2012-09-28 11:18:10	2012-09-28 21:18:10	VR2W-105218	A69-1601-6505	0
2012-09-28 11:26:22	2012-09-28 21:26:22	VR2W-105218	A69-1601-6505	0
2012-09-28 11:30:15	2012-09-28 21:30:15	VR2W-105218	A69-1601-6505	0
2012-09-28 11:34:48	2012-09-28 21:34:48	VR2W-105218	A69-1601-6505	0
2012-09-28 15:47:15	2012-09-29 01:47:15	VR2W-105218	A69-1601-6505	0
2012-09-28 15:52:00	2012-09-29 01:52:00	VR2W-105218	A69-1601-6505	0
2012-09-28 17:00:36	2012-09-29 03:00:36	VR2W-105218	A69-1601-6505	0
2012-09-28 21:11:37	2012-09-29 07:11:37	VR2W-105218	A69-1601-6505	1
2012-09-28 21:31:21	2012-09-29 07:31:21	VR2W-105218	A69-1601-6505	1
2012-09-28 21:49:33	2012-09-29 07:49:33	VR2W-105218	A69-1601-6505	1
2012-09-29 02:14:35	2012-09-29 12:14:35	VR2W-105219	A69-1601-6505	1
2012-09-29 02:41:02	2012-09-29 12:41:02	VR2W-105218	A69-1601-6505	1
2012-09-29 02:45:40	2012-09-29 12:45:40	VR2W-105218	A69-1601-6505	1
2012-09-29 02:49:49	2012-09-29 12:49:49	VR2W-105217	A69-1601-6505	1
2012-09-29 02:50:03	2012-09-29 12:50:03	VR2W-105218	A69-1601-6505	1
2012-09-29 02:53:54	2012-09-29 12:53:54	VR2W-105218	A69-1601-6505	1
2012-09-29 03:02:29	2012-09-29 13:02:29	VR2W-105218	A69-1601-6505	1
2012-09-29 03:12:23	2012-09-29 13:12:23	VR2W-105218	A69-1601-6505	1
2012-09-29 03:15:51	2012-09-29 13:15:51	VR2W-105218	A69-1601-6505	1
2012-09-29 03:19:34	2012-09-29 13:19:34	VR2W-105218	A69-1601-6505	1
2012-09-29 03:30:59	2012-09-29 13:30:59	VR2W-105218	A69-1601-6505	1
2012-09-29 03:56:23	2012-09-29 13:56:23	VR2W-105218	A69-1601-6505	1
2012-09-29 04:00:00	2012-09-29 14:00:00	VR2W-105218	A69-1601-6505	1
2012-09-29 04:03:59	2012-09-29 14:03:59	VR2W-105218	A69-1601-6505	1
2012-09-29 04:08:43	2012-09-29 14:08:43	VR2W-105218	A69-1601-6505	1
2012-09-29 04:13:18	2012-09-29 14:13:18	VR2W-105218	A69-1601-6505	1
2012-09-29 04:17:32	2012-09-29 14:17:32	VR2W-105218	A69-1601-6505	1
2012-09-29 04:21:09	2012-09-29 14:21:09	VR2W-105218	A69-1601-6505	1
2012-09-29 04:25:08	2012-09-29 14:25:08	VR2W-105218	A69-1601-6505	1
2012-09-29 04:29:52	2012-09-29 14:29:52	VR2W-105218	A69-1601-6505	1
2012-09-29 04:42:12	2012-09-29 14:42:12	VR2W-105218	A69-1601-6505	1
2012-09-29 04:46:05	2012-09-29 14:46:05	VR2W-105218	A69-1601-6505	1
2012-09-29 04:50:35	2012-09-29 14:50:35	VR2W-105218	A69-1601-6505	1
2012-09-29 05:05:08	2012-09-29 15:05:08	VR2W-105218	A69-1601-6505	1
2012-09-29 05:09:13	2012-09-29 15:09:13	VR2W-105218	A69-1601-6505	1
2012-09-29 05:12:27	2012-09-29 15:12:27	VR2W-105218	A69-1601-6505	1
2012-09-29 05:15:41	2012-09-29 15:15:41	VR2W-105218	A69-1601-6505	1
2012-09-29 05:18:57	2012-09-29 15:18:57	VR2W-105218	A69-1601-6505	1
2012-09-29 05:22:13	2012-09-29 15:22:13	VR2W-105218	A69-1601-6505	1
2012-09-29 05:25:32	2012-09-29 15:25:32	VR2W-105218	A69-1601-6505	1
2012-09-29 05:32:31	2012-09-29 15:32:31	VR2W-105218	A69-1601-6505	1
2012-09-29 05:41:05	2012-09-29 15:41:05	VR2W-105218	A69-1601-6505	1
2012-09-29 05:45:26	2012-09-29 15:45:26	VR2W-105218	A69-1601-6505	1
2012-09-29 05:49:15	2012-09-29 15:49:15	VR2W-105218	A69-1601-6505	1
2012-09-29 06:07:34	2012-09-29 16:07:34	VR2W-105219	A69-1601-6505	1
2012-09-29 06:09:53	2012-09-29 16:09:53	VR2W-105218	A69-1601-6505	1
2012-09-29 06:22:08	2012-09-29 16:22:08	VR2W-105217	A69-1601-6505	1
2012-09-29 06:25:42	2012-09-29 16:25:42	VR2W-105218	A69-1601-6505	1
2012-09-29 06:29:07	2012-09-29 16:29:07	VR2W-105218	A69-1601-6505	1
2012-09-29 06:58:32	2012-09-29 16:58:32	VR2W-105218	A69-1601-6505	1
2012-09-29 07:02:16	2012-09-29 17:02:16	VR2W-105218	A69-1601-6505	1
2012-09-29 07:06:31	2012-09-29 17:06:31	VR2W-105218	A69-1601-6505	1
2012-09-29 07:10:07	2012-09-29 17:10:07	VR2W-105218	A69-1601-6505	1
2012-09-29 07:34:23	2012-09-29 17:34:23	VR2W-105218	A69-1601-6505	1
2012-09-29 07:38:13	2012-09-29 17:38:13	VR2W-105218	A69-1601-6505	1
2012-09-29 10:35:04	2012-09-29 20:35:04	VR2W-105218	A69-1601-6505	0
2012-09-29 11:30:16	2012-09-29 21:30:16	VR2W-105218	A69-1601-6505	0
2012-09-29 12:02:08	2012-09-29 22:02:08	VR2W-105218	A69-1601-6505	0
2012-09-29 12:05:23	2012-09-29 22:05:23	VR2W-105218	A69-1601-6505	0
2012-09-29 12:08:40	2012-09-29 22:08:40	VR2W-105218	A69-1601-6505	0
2012-09-29 12:12:00	2012-09-29 22:12:00	VR2W-105218	A69-1601-6505	0
2012-09-29 16:45:17	2012-09-30 02:45:17	VR2W-105218	A69-1601-6505	0
2012-09-29 18:24:12	2012-09-30 04:24:12	VR2W-105218	A69-1601-6505	0
2012-09-29 18:40:54	2012-09-30 04:40:54	VR2W-105218	A69-1601-6505	0
2012-09-29 19:01:12	2012-09-30 05:01:12	VR2W-105218	A69-1601-6505	0
2012-09-29 19:24:47	2012-09-30 05:24:47	VR2W-105218	A69-1601-6505	0
2012-09-29 19:49:52	2012-09-30 05:49:52	VR2W-105218	A69-1601-6505	0
2012-09-29 20:22:14	2012-09-30 06:22:14	VR2W-105218	A69-1601-6505	0
2012-09-29 20:34:42	2012-09-30 06:34:42	VR2W-105218	A69-1601-6505	1
2012-09-29 21:04:50	2012-09-30 07:04:50	VR2W-105218	A69-1601-6505	1
2012-09-29 21:09:30	2012-09-30 07:09:30	VR2W-105218	A69-1601-6505	1
2012-09-29 22:11:02	2012-09-30 08:11:02	VR2W-105218	A69-1601-6505	1
2012-09-29 23:58:45	2012-09-30 09:58:45	VR2W-105218	A69-1601-6505	1
2012-09-30 01:47:53	2012-09-30 11:47:53	VR2W-105218	A69-1601-6505	1
2012-09-30 02:19:13	2012-09-30 12:19:13	VR2W-105218	A69-1601-6505	1
2012-09-30 02:31:21	2012-09-30 12:31:21	VR2W-105218	A69-1601-6505	1
2012-09-30 03:18:07	2012-09-30 13:18:07	VR2W-105218	A69-1601-6505	1
2012-09-30 04:22:00	2012-09-30 14:22:00	VR2W-105218	A69-1601-6505	1
2012-09-30 04:26:21	2012-09-30 14:26:21	VR2W-105218	A69-1601-6505	1
2012-09-30 04:30:10	2012-09-30 14:30:10	VR2W-105218	A69-1601-6505	1
2012-09-30 04:38:26	2012-09-30 14:38:26	VR2W-105218	A69-1601-6505	1
2012-09-30 04:42:57	2012-09-30 14:42:57	VR2W-105218	A69-1601-6505	1
2012-09-30 04:50:31	2012-09-30 14:50:31	VR2W-105218	A69-1601-6505	1
2012-09-30 04:54:06	2012-09-30 14:54:06	VR2W-105218	A69-1601-6505	1
2012-09-30 04:58:02	2012-09-30 14:58:02	VR2W-105218	A69-1601-6505	1
2012-09-30 05:28:01	2012-09-30 15:28:01	VR2W-105218	A69-1601-6505	1
2012-09-30 05:50:15	2012-09-30 15:50:15	VR2W-105218	A69-1601-6505	1
2012-09-30 05:55:06	2012-09-30 15:55:06	VR2W-105218	A69-1601-6505	1
2012-09-30 05:59:54	2012-09-30 15:59:54	VR2W-105218	A69-1601-6505	1
2012-09-30 06:24:25	2012-09-30 16:24:25	VR2W-105218	A69-1601-6505	1
2012-09-30 07:33:35	2012-09-30 17:33:35	VR2W-105218	A69-1601-6505	1
2012-09-30 08:31:01	2012-09-30 18:31:01	VR2W-105218	A69-1601-6505	0
2012-09-30 10:41:26	2012-09-30 20:41:26	VR2W-105218	A69-1601-6505	0
2012-09-30 10:44:44	2012-09-30 20:44:44	VR2W-105218	A69-1601-6505	0
2012-09-30 10:55:17	2012-09-30 20:55:17	VR2W-105218	A69-1601-6505	0
2012-09-30 11:19:01	2012-09-30 21:19:01	VR2W-105218	A69-1601-6505	0
2012-09-30 11:50:11	2012-09-30 21:50:11	VR2W-105218	A69-1601-6505	0
2012-09-30 11:54:03	2012-09-30 21:54:03	VR2W-105218	A69-1601-6505	0
2012-09-30 12:02:38	2012-09-30 22:02:38	VR2W-105218	A69-1601-6505	0
2012-09-30 12:20:04	2012-09-30 22:20:04	VR2W-105218	A69-1601-6505	0
2012-09-30 13:19:11	2012-09-30 23:19:11	VR2W-105218	A69-1601-6505	0
2012-09-30 13:26:30	2012-09-30 23:26:30	VR2W-105218	A69-1601-6505	0
2012-09-30 13:30:52	2012-09-30 23:30:52	VR2W-105218	A69-1601-6505	0
2012-09-30 16:55:19	2012-10-01 02:55:19	VR2W-105218	A69-1601-6505	0
2012-09-30 17:31:05	2012-10-01 03:31:05	VR2W-105218	A69-1601-6505	0
2012-09-30 19:24:27	2012-10-01 05:24:27	VR2W-105218	A69-1601-6505	0
2012-09-30 20:15:27	2012-10-01 06:15:27	VR2W-105218	A69-1601-6505	0
2012-09-30 20:31:54	2012-10-01 06:31:54	VR2W-105218	A69-1601-6505	1
2012-09-30 21:34:33	2012-10-01 07:34:33	VR2W-105218	A69-1601-6505	1
2012-09-30 21:48:20	2012-10-01 07:48:20	VR2W-105218	A69-1601-6505	1
2012-09-30 21:52:12	2012-10-01 07:52:12	VR2W-105218	A69-1601-6505	1
2012-09-30 22:04:08	2012-10-01 08:04:08	VR2W-105218	A69-1601-6505	1
2012-09-30 22:11:08	2012-10-01 08:11:08	VR2W-105218	A69-1601-6505	1
2012-09-30 23:39:00	2012-10-01 09:39:00	VR2W-105218	A69-1601-6505	1
2012-09-30 23:42:59	2012-10-01 09:42:59	VR2W-105218	A69-1601-6505	1
2012-10-01 02:16:52	2012-10-01 12:16:52	VR2W-105218	A69-1601-6505	1
2012-10-01 02:44:06	2012-10-01 12:44:06	VR2W-105218	A69-1601-6505	1
2012-10-01 03:00:06	2012-10-01 13:00:06	VR2W-105218	A69-1601-6505	1
2012-10-01 03:42:48	2012-10-01 13:42:48	VR2W-105218	A69-1601-6505	1
2012-10-01 03:46:49	2012-10-01 13:46:49	VR2W-105218	A69-1601-6505	1
2012-10-01 04:09:01	2012-10-01 14:09:01	VR2W-105218	A69-1601-6505	1
2012-10-01 04:16:37	2012-10-01 14:16:37	VR2W-105218	A69-1601-6505	1
2012-10-01 04:33:49	2012-10-01 14:33:49	VR2W-105218	A69-1601-6505	1
2012-10-01 04:35:03	2012-10-01 14:35:03	VR2W-105219	A69-1601-6505	1
2012-10-01 04:39:38	2012-10-01 14:39:38	VR2W-105219	A69-1601-6505	1
2012-10-01 04:51:28	2012-10-01 14:51:28	VR2W-105219	A69-1601-6505	1
2012-10-01 06:10:55	2012-10-01 16:10:55	VR2W-105218	A69-1601-6505	1
2012-10-01 06:16:08	2012-10-01 16:16:08	VR2W-105219	A69-1601-6505	1
2012-10-01 10:32:34	2012-10-01 20:32:34	VR2W-105218	A69-1601-6505	0
2012-10-01 13:33:47	2012-10-01 23:33:47	VR2W-105218	A69-1601-6505	0
2012-10-01 13:38:15	2012-10-01 23:38:15	VR2W-105218	A69-1601-6505	0
2012-10-01 13:42:16	2012-10-01 23:42:16	VR2W-105218	A69-1601-6505	0
2012-10-01 14:00:44	2012-10-02 00:00:44	VR2W-105218	A69-1601-6505	0
2012-10-01 14:04:25	2012-10-02 00:04:25	VR2W-105218	A69-1601-6505	0
2012-10-01 14:24:06	2012-10-02 00:24:06	VR2W-105218	A69-1601-6505	0
2012-10-01 14:36:28	2012-10-02 00:36:28	VR2W-105218	A69-1601-6505	0
2012-10-01 14:47:35	2012-10-02 00:47:35	VR2W-105218	A69-1601-6505	0
2012-10-01 15:08:08	2012-10-02 01:08:08	VR2W-105218	A69-1601-6505	0
2012-10-01 16:22:22	2012-10-02 02:22:22	VR2W-105218	A69-1601-6505	0
2012-10-01 16:35:43	2012-10-02 02:35:43	VR2W-105218	A69-1601-6505	0
2012-10-01 19:10:29	2012-10-02 05:10:29	VR2W-105218	A69-1601-6505	0
2012-10-01 20:38:09	2012-10-02 06:38:09	VR2W-105218	A69-1601-6505	1
2012-10-01 20:50:55	2012-10-02 06:50:55	VR2W-105218	A69-1601-6505	1
2012-10-01 21:45:47	2012-10-02 07:45:47	VR2W-105218	A69-1601-6505	1
2012-10-01 22:10:30	2012-10-02 08:10:30	VR2W-105218	A69-1601-6505	1
2012-10-01 22:14:43	2012-10-02 08:14:43	VR2W-105218	A69-1601-6505	1
2012-10-01 22:47:47	2012-10-02 08:47:47	VR2W-105218	A69-1601-6505	1
2012-10-01 22:55:24	2012-10-02 08:55:24	VR2W-105218	A69-1601-6505	1
2012-10-02 02:53:37	2012-10-02 12:53:37	VR2W-105218	A69-1601-6505	1
2012-10-02 03:10:52	2012-10-02 13:10:52	VR2W-105218	A69-1601-6505	1
2012-10-02 03:14:36	2012-10-02 13:14:36	VR2W-105218	A69-1601-6505	1
2012-10-02 03:18:49	2012-10-02 13:18:49	VR2W-105218	A69-1601-6505	1
2012-10-02 03:22:22	2012-10-02 13:22:22	VR2W-105218	A69-1601-6505	1
2012-10-02 03:26:15	2012-10-02 13:26:15	VR2W-105218	A69-1601-6505	1
2012-10-02 03:45:32	2012-10-02 13:45:32	VR2W-105218	A69-1601-6505	1
2012-10-02 03:49:50	2012-10-02 13:49:50	VR2W-105218	A69-1601-6505	1
2012-10-02 04:17:22	2012-10-02 14:17:22	VR2W-105218	A69-1601-6505	1
2012-10-02 04:21:01	2012-10-02 14:21:01	VR2W-105218	A69-1601-6505	1
2012-10-02 04:29:57	2012-10-02 14:29:57	VR2W-105218	A69-1601-6505	1
2012-10-02 04:39:37	2012-10-02 14:39:37	VR2W-105218	A69-1601-6505	1
2012-10-02 04:44:21	2012-10-02 14:44:21	VR2W-105218	A69-1601-6505	1
2012-10-02 04:48:55	2012-10-02 14:48:55	VR2W-105218	A69-1601-6505	1
2012-10-02 04:53:09	2012-10-02 14:53:09	VR2W-105218	A69-1601-6505	1
2012-10-02 04:56:44	2012-10-02 14:56:44	VR2W-105218	A69-1601-6505	1
2012-10-02 05:05:18	2012-10-02 15:05:18	VR2W-105218	A69-1601-6505	1
2012-10-02 05:13:31	2012-10-02 15:13:31	VR2W-105218	A69-1601-6505	1
2012-10-02 05:31:33	2012-10-02 15:31:33	VR2W-105218	A69-1601-6505	1
2012-10-02 05:36:07	2012-10-02 15:36:07	VR2W-105218	A69-1601-6505	1
2012-10-02 05:47:50	2012-10-02 15:47:50	VR2W-105218	A69-1601-6505	1
2012-10-02 05:52:27	2012-10-02 15:52:27	VR2W-105218	A69-1601-6505	1
2012-10-02 05:56:46	2012-10-02 15:56:46	VR2W-105218	A69-1601-6505	1
2012-10-02 06:20:47	2012-10-02 16:20:47	VR2W-105218	A69-1601-6505	1
2012-10-02 06:27:37	2012-10-02 16:27:37	VR2W-105218	A69-1601-6505	1
2012-10-02 06:39:04	2012-10-02 16:39:04	VR2W-105218	A69-1601-6505	1
2012-10-02 08:01:03	2012-10-02 18:01:03	VR2W-105218	A69-1601-6505	1
2012-10-02 12:40:53	2012-10-02 22:40:53	VR2W-105218	A69-1601-6505	0
2012-10-02 12:45:46	2012-10-02 22:45:46	VR2W-105218	A69-1601-6505	0
2012-10-02 12:50:39	2012-10-02 22:50:39	VR2W-105218	A69-1601-6505	0
2012-10-02 12:55:32	2012-10-02 22:55:32	VR2W-105218	A69-1601-6505	0
2012-10-02 13:00:24	2012-10-02 23:00:24	VR2W-105218	A69-1601-6505	0
2012-10-02 13:09:59	2012-10-02 23:09:59	VR2W-105218	A69-1601-6505	0
2012-10-02 13:35:02	2012-10-02 23:35:02	VR2W-105218	A69-1601-6505	0
2012-10-02 14:00:53	2012-10-03 00:00:53	VR2W-105218	A69-1601-6505	0
2012-10-02 14:04:18	2012-10-03 00:04:18	VR2W-105218	A69-1601-6505	0
2012-10-02 14:07:54	2012-10-03 00:07:54	VR2W-105218	A69-1601-6505	0
2012-10-02 14:16:35	2012-10-03 00:16:35	VR2W-105218	A69-1601-6505	0
2012-10-02 14:21:06	2012-10-03 00:21:06	VR2W-105218	A69-1601-6505	0
2012-10-02 14:36:13	2012-10-03 00:36:13	VR2W-105218	A69-1601-6505	0
2012-10-02 14:54:12	2012-10-03 00:54:12	VR2W-105218	A69-1601-6505	0
2012-10-02 15:03:30	2012-10-03 01:03:30	VR2W-105218	A69-1601-6505	0
2012-10-02 15:39:06	2012-10-03 01:39:06	VR2W-105218	A69-1601-6505	0
2012-10-02 15:52:57	2012-10-03 01:52:57	VR2W-105218	A69-1601-6505	0
2012-10-02 16:03:21	2012-10-03 02:03:21	VR2W-105218	A69-1601-6505	0
2012-10-02 16:12:13	2012-10-03 02:12:13	VR2W-105218	A69-1601-6505	0
2012-10-02 16:26:04	2012-10-03 02:26:04	VR2W-105218	A69-1601-6505	0
2012-10-02 16:47:53	2012-10-03 02:47:53	VR2W-105218	A69-1601-6505	0
2012-10-02 16:52:28	2012-10-03 02:52:28	VR2W-105218	A69-1601-6505	0
2012-10-02 17:00:24	2012-10-03 03:00:24	VR2W-105218	A69-1601-6505	0
2012-10-02 17:30:15	2012-10-03 03:30:15	VR2W-105218	A69-1601-6505	0
2012-10-02 17:51:46	2012-10-03 03:51:46	VR2W-105218	A69-1601-6505	0
2012-10-02 18:15:54	2012-10-03 04:15:54	VR2W-105218	A69-1601-6505	0
2012-10-02 18:50:51	2012-10-03 04:50:51	VR2W-105218	A69-1601-6505	0
2012-10-02 18:54:58	2012-10-03 04:54:58	VR2W-105218	A69-1601-6505	0
2012-10-02 19:45:44	2012-10-03 05:45:44	VR2W-105218	A69-1601-6505	0
2012-10-02 21:14:20	2012-10-03 07:14:20	VR2W-105218	A69-1601-6505	1
2012-10-02 21:23:18	2012-10-03 07:23:18	VR2W-105218	A69-1601-6505	1
2012-10-02 21:27:04	2012-10-03 07:27:04	VR2W-105218	A69-1601-6505	1
2012-10-02 21:47:30	2012-10-03 07:47:30	VR2W-105218	A69-1601-6505	1
2012-10-02 21:51:06	2012-10-03 07:51:06	VR2W-105218	A69-1601-6505	1
2012-10-02 21:55:04	2012-10-03 07:55:04	VR2W-105218	A69-1601-6505	1
2012-10-02 21:59:46	2012-10-03 07:59:46	VR2W-105218	A69-1601-6505	1
2012-10-02 22:18:31	2012-10-03 08:18:31	VR2W-105218	A69-1601-6505	1
2012-10-02 23:42:27	2012-10-03 09:42:27	VR2W-105218	A69-1601-6505	1
2012-10-02 23:56:11	2012-10-03 09:56:11	VR2W-105218	A69-1601-6505	1
2012-10-03 00:04:24	2012-10-03 10:04:24	VR2W-105218	A69-1601-6505	1
2012-10-03 00:59:20	2012-10-03 10:59:20	VR2W-105218	A69-1601-6505	1
2012-10-03 01:42:55	2012-10-03 11:42:55	VR2W-105218	A69-1601-6505	1
2012-10-03 02:00:38	2012-10-03 12:00:38	VR2W-105218	A69-1601-6505	1
2012-10-03 02:10:15	2012-10-03 12:10:15	VR2W-105218	A69-1601-6505	1
2012-10-03 03:35:38	2012-10-03 13:35:38	VR2W-105218	A69-1601-6505	1
2012-10-03 03:59:26	2012-10-03 13:59:26	VR2W-105218	A69-1601-6505	1
2012-10-03 04:22:19	2012-10-03 14:22:19	VR2W-105218	A69-1601-6505	1
2012-10-03 04:25:35	2012-10-03 14:25:35	VR2W-105218	A69-1601-6505	1
2012-10-03 04:47:46	2012-10-03 14:47:46	VR2W-105218	A69-1601-6505	1
2012-10-03 13:07:00	2012-10-03 23:07:00	VR2W-105218	A69-1601-6505	0
2012-10-03 13:19:10	2012-10-03 23:19:10	VR2W-105218	A69-1601-6505	0
2012-10-03 13:35:12	2012-10-03 23:35:12	VR2W-105218	A69-1601-6505	0
2012-10-03 13:40:06	2012-10-03 23:40:06	VR2W-105218	A69-1601-6505	0
2012-10-03 13:54:42	2012-10-03 23:54:42	VR2W-105218	A69-1601-6505	0
2012-10-03 14:12:48	2012-10-04 00:12:48	VR2W-105218	A69-1601-6505	0
2012-10-03 14:23:06	2012-10-04 00:23:06	VR2W-105218	A69-1601-6505	0
2012-10-03 14:27:01	2012-10-04 00:27:01	VR2W-105218	A69-1601-6505	0
2012-10-03 14:35:56	2012-10-04 00:35:56	VR2W-105218	A69-1601-6505	0
2012-10-03 14:39:39	2012-10-04 00:39:39	VR2W-105218	A69-1601-6505	0
2012-10-03 14:47:22	2012-10-04 00:47:22	VR2W-105218	A69-1601-6505	0
2012-10-03 14:55:33	2012-10-04 00:55:33	VR2W-105218	A69-1601-6505	0
2012-10-03 14:59:23	2012-10-04 00:59:23	VR2W-105218	A69-1601-6505	0
2012-10-03 15:17:21	2012-10-04 01:17:21	VR2W-105218	A69-1601-6505	0
2012-10-03 15:21:51	2012-10-04 01:21:51	VR2W-105218	A69-1601-6505	0
2012-10-03 15:25:57	2012-10-04 01:25:57	VR2W-105218	A69-1601-6505	0
2012-10-03 16:23:54	2012-10-04 02:23:54	VR2W-105218	A69-1601-6505	0
2012-10-03 16:39:19	2012-10-04 02:39:19	VR2W-105218	A69-1601-6505	0
2012-10-03 17:28:23	2012-10-04 03:28:23	VR2W-105218	A69-1601-6505	0
2012-10-03 17:32:26	2012-10-04 03:32:26	VR2W-105218	A69-1601-6505	0
2012-10-03 17:42:11	2012-10-04 03:42:11	VR2W-105218	A69-1601-6505	0
2012-10-03 17:47:01	2012-10-04 03:47:01	VR2W-105218	A69-1601-6505	0
2012-10-03 17:51:47	2012-10-04 03:51:47	VR2W-105218	A69-1601-6505	0
2012-10-03 18:04:40	2012-10-04 04:04:40	VR2W-105218	A69-1601-6505	0
2012-10-03 18:16:30	2012-10-04 04:16:30	VR2W-105218	A69-1601-6505	0
2012-10-03 19:11:39	2012-10-04 05:11:39	VR2W-105218	A69-1601-6505	0
2012-10-03 19:21:25	2012-10-04 05:21:25	VR2W-105218	A69-1601-6505	0
2012-10-03 19:31:06	2012-10-04 05:31:06	VR2W-105218	A69-1601-6505	0
2012-10-03 19:52:41	2012-10-04 05:52:41	VR2W-105218	A69-1601-6505	0
2012-10-03 19:59:59	2012-10-04 05:59:59	VR2W-105218	A69-1601-6505	0
2012-10-03 21:30:44	2012-10-04 07:30:44	VR2W-105218	A69-1601-6505	1
2012-10-03 22:01:37	2012-10-04 08:01:37	VR2W-105218	A69-1601-6505	1
2012-10-03 22:10:01	2012-10-04 08:10:01	VR2W-105218	A69-1601-6505	1
2012-10-03 22:46:04	2012-10-04 08:46:04	VR2W-105218	A69-1601-6505	1
2012-10-04 00:24:36	2012-10-04 10:24:36	VR2W-105218	A69-1601-6505	1
2012-10-04 00:44:42	2012-10-04 10:44:42	VR2W-105218	A69-1601-6505	1
2012-10-04 03:28:44	2012-10-04 13:28:44	VR2W-105218	A69-1601-6505	1
2012-10-04 03:36:52	2012-10-04 13:36:52	VR2W-105218	A69-1601-6505	1
2012-10-04 03:52:59	2012-10-04 13:52:59	VR2W-105218	A69-1601-6505	1
2012-10-04 03:57:11	2012-10-04 13:57:11	VR2W-105218	A69-1601-6505	1
2012-10-04 04:00:41	2012-10-04 14:00:41	VR2W-105218	A69-1601-6505	1
2012-10-04 04:04:28	2012-10-04 14:04:28	VR2W-105218	A69-1601-6505	1
2012-10-04 04:12:29	2012-10-04 14:12:29	VR2W-105218	A69-1601-6505	1
2012-10-04 04:16:41	2012-10-04 14:16:41	VR2W-105218	A69-1601-6505	1
2012-10-04 04:20:11	2012-10-04 14:20:11	VR2W-105218	A69-1601-6505	1
2012-10-04 04:23:56	2012-10-04 14:23:56	VR2W-105218	A69-1601-6505	1
2012-10-04 04:35:59	2012-10-04 14:35:59	VR2W-105218	A69-1601-6505	1
2012-10-04 04:39:16	2012-10-04 14:39:16	VR2W-105218	A69-1601-6505	1
2012-10-04 04:42:36	2012-10-04 14:42:36	VR2W-105218	A69-1601-6505	1
2012-10-04 05:05:09	2012-10-04 15:05:09	VR2W-105219	A69-1601-6505	1
2012-10-04 05:11:40	2012-10-04 15:11:40	VR2W-105218	A69-1601-6505	1
2012-10-04 05:21:59	2012-10-04 15:21:59	VR2W-105218	A69-1601-6505	1
2012-10-04 05:43:35	2012-10-04 15:43:35	VR2W-105218	A69-1601-6505	1
2012-10-04 06:00:24	2012-10-04 16:00:24	VR2W-105218	A69-1601-6505	1
2012-10-04 06:07:01	2012-10-04 16:07:01	VR2W-105218	A69-1601-6505	1
2012-10-04 06:27:48	2012-10-04 16:27:48	VR2W-105218	A69-1601-6505	1
2012-10-04 06:32:31	2012-10-04 16:32:31	VR2W-105218	A69-1601-6505	1
2012-10-04 06:37:04	2012-10-04 16:37:04	VR2W-105218	A69-1601-6505	1
2012-10-04 06:41:15	2012-10-04 16:41:15	VR2W-105218	A69-1601-6505	1
2012-10-04 06:44:44	2012-10-04 16:44:44	VR2W-105218	A69-1601-6505	1
2012-10-04 06:52:43	2012-10-04 16:52:43	VR2W-105218	A69-1601-6505	1
2012-10-04 06:56:17	2012-10-04 16:56:17	VR2W-105218	A69-1601-6505	1
2012-10-04 07:17:25	2012-10-04 17:17:25	VR2W-105218	A69-1601-6505	1
2012-10-04 07:25:53	2012-10-04 17:25:53	VR2W-105218	A69-1601-6505	1
2012-10-04 07:33:43	2012-10-04 17:33:43	VR2W-105218	A69-1601-6505	1
2012-10-04 07:42:19	2012-10-04 17:42:19	VR2W-105218	A69-1601-6505	1
2012-10-04 08:26:46	2012-10-04 18:26:46	VR2W-105218	A69-1601-6505	1
2012-10-04 08:30:04	2012-10-04 18:30:04	VR2W-105218	A69-1601-6505	0
2012-10-04 08:33:27	2012-10-04 18:33:27	VR2W-105218	A69-1601-6505	0
2012-10-04 08:36:59	2012-10-04 18:36:59	VR2W-105218	A69-1601-6505	0
2012-10-04 13:59:45	2012-10-04 23:59:45	VR2W-105218	A69-1601-6505	0
2012-10-04 14:04:15	2012-10-05 00:04:15	VR2W-105218	A69-1601-6505	0
2012-10-04 14:18:47	2012-10-05 00:18:47	VR2W-105218	A69-1601-6505	0
2012-10-04 14:27:44	2012-10-05 00:27:44	VR2W-105218	A69-1601-6505	0
2012-10-04 14:37:30	2012-10-05 00:37:30	VR2W-105218	A69-1601-6505	0
2012-10-04 14:47:13	2012-10-05 00:47:13	VR2W-105218	A69-1601-6505	0
2012-10-04 15:09:21	2012-10-05 01:09:21	VR2W-105218	A69-1601-6505	0
2012-10-04 15:13:26	2012-10-05 01:13:26	VR2W-105218	A69-1601-6505	0
2012-10-04 15:40:44	2012-10-05 01:40:44	VR2W-105218	A69-1601-6505	0
2012-10-04 15:45:22	2012-10-05 01:45:22	VR2W-105218	A69-1601-6505	0
2012-10-04 17:37:44	2012-10-05 03:37:44	VR2W-105218	A69-1601-6505	0
2012-10-04 17:54:55	2012-10-05 03:54:55	VR2W-105218	A69-1601-6505	0
2012-10-04 20:31:54	2012-10-05 06:31:54	VR2W-105218	A69-1601-6505	1
2012-10-04 20:44:03	2012-10-05 06:44:03	VR2W-105218	A69-1601-6505	1
2012-10-04 20:51:47	2012-10-05 06:51:47	VR2W-105218	A69-1601-6505	1
2012-10-04 21:05:16	2012-10-05 07:05:16	VR2W-105218	A69-1601-6505	1
2012-10-04 21:17:22	2012-10-05 07:17:22	VR2W-105218	A69-1601-6505	1
2012-10-04 21:26:11	2012-10-05 07:26:11	VR2W-105218	A69-1601-6505	1
2012-10-04 21:29:46	2012-10-05 07:29:46	VR2W-105218	A69-1601-6505	1
2012-10-04 21:33:41	2012-10-05 07:33:41	VR2W-105218	A69-1601-6505	1
2012-10-04 21:38:18	2012-10-05 07:38:18	VR2W-105218	A69-1601-6505	1
2012-10-04 21:42:38	2012-10-05 07:42:38	VR2W-105218	A69-1601-6505	1
2012-10-04 21:50:41	2012-10-05 07:50:41	VR2W-105218	A69-1601-6505	1
2012-10-04 21:54:22	2012-10-05 07:54:22	VR2W-105218	A69-1601-6505	1
2012-10-04 21:58:30	2012-10-05 07:58:30	VR2W-105218	A69-1601-6505	1
2012-10-04 23:07:33	2012-10-05 09:07:33	VR2W-105218	A69-1601-6505	1
2012-10-04 23:11:42	2012-10-05 09:11:42	VR2W-105218	A69-1601-6505	1
2012-10-05 01:31:51	2012-10-05 11:31:51	VR2W-105218	A69-1601-6505	1
2012-10-05 02:52:12	2012-10-05 12:52:12	VR2W-105218	A69-1601-6505	1
2012-10-05 03:41:21	2012-10-05 13:41:21	VR2W-105218	A69-1601-6505	1
2012-10-05 03:46:04	2012-10-05 13:46:04	VR2W-105218	A69-1601-6505	1
2012-10-05 03:50:39	2012-10-05 13:50:39	VR2W-105218	A69-1601-6505	1
2012-10-05 03:54:53	2012-10-05 13:54:53	VR2W-105218	A69-1601-6505	1
2012-10-05 03:58:29	2012-10-05 13:58:29	VR2W-105218	A69-1601-6505	1
2012-10-05 04:02:26	2012-10-05 14:02:26	VR2W-105218	A69-1601-6505	1
2012-10-05 04:11:32	2012-10-05 14:11:32	VR2W-105218	A69-1601-6505	1
2012-10-05 04:20:15	2012-10-05 14:20:15	VR2W-105218	A69-1601-6505	1
2012-10-05 04:24:50	2012-10-05 14:24:50	VR2W-105218	A69-1601-6505	1
2012-10-05 04:36:43	2012-10-05 14:36:43	VR2W-105218	A69-1601-6505	1
2012-10-05 04:50:33	2012-10-05 14:50:33	VR2W-105218	A69-1601-6505	1
2012-10-05 05:07:14	2012-10-05 15:07:14	VR2W-105218	A69-1601-6505	1
2012-10-05 05:23:35	2012-10-05 15:23:35	VR2W-105218	A69-1601-6505	1
2012-10-05 05:28:01	2012-10-05 15:28:01	VR2W-105218	A69-1601-6505	1
2012-10-05 05:32:00	2012-10-05 15:32:00	VR2W-105218	A69-1601-6505	1
2012-10-05 05:36:43	2012-10-05 15:36:43	VR2W-105218	A69-1601-6505	1
2012-10-05 05:41:16	2012-10-05 15:41:16	VR2W-105218	A69-1601-6505	1
2012-10-05 05:45:30	2012-10-05 15:45:30	VR2W-105218	A69-1601-6505	1
2012-10-05 05:57:21	2012-10-05 15:57:21	VR2W-105218	A69-1601-6505	1
2012-10-05 06:06:16	2012-10-05 16:06:16	VR2W-105218	A69-1601-6505	1
2012-10-05 06:38:29	2012-10-05 16:38:29	VR2W-105218	A69-1601-6505	1
2012-10-05 07:04:44	2012-10-05 17:04:44	VR2W-105218	A69-1601-6505	1
2012-10-05 08:06:55	2012-10-05 18:06:55	VR2W-105218	A69-1601-6505	1
2012-10-05 08:25:20	2012-10-05 18:25:20	VR2W-105218	A69-1601-6505	1
2012-10-05 09:18:05	2012-10-05 19:18:05	VR2W-105219	A69-1601-6505	0
2012-10-05 09:32:25	2012-10-05 19:32:25	VR2W-105218	A69-1601-6505	0
2012-10-05 09:49:56	2012-10-05 19:49:56	VR2W-105218	A69-1601-6505	0
2012-10-05 13:44:58	2012-10-05 23:44:58	VR2W-105218	A69-1601-6505	0
2012-10-05 15:44:14	2012-10-06 01:44:14	VR2W-105218	A69-1601-6505	0
2012-10-05 15:52:48	2012-10-06 01:52:48	VR2W-105218	A69-1601-6505	0
2012-10-05 16:14:15	2012-10-06 02:14:15	VR2W-105218	A69-1601-6505	0
2012-10-05 16:40:49	2012-10-06 02:40:49	VR2W-105218	A69-1601-6505	0
2012-10-05 16:52:39	2012-10-06 02:52:39	VR2W-105218	A69-1601-6505	0
2012-10-05 17:06:04	2012-10-06 03:06:04	VR2W-105218	A69-1601-6505	0
2012-10-05 17:14:22	2012-10-06 03:14:22	VR2W-105218	A69-1601-6505	0
2012-10-05 17:23:09	2012-10-06 03:23:09	VR2W-105218	A69-1601-6505	0
2012-10-05 17:42:59	2012-10-06 03:42:59	VR2W-105218	A69-1601-6505	0
2012-10-05 19:11:36	2012-10-06 05:11:36	VR2W-105218	A69-1601-6505	0
2012-10-05 19:20:55	2012-10-06 05:20:55	VR2W-105218	A69-1601-6505	0
2012-10-05 20:11:01	2012-10-06 06:11:01	VR2W-105218	A69-1601-6505	0
2012-10-05 20:15:02	2012-10-06 06:15:02	VR2W-105218	A69-1601-6505	0
2012-10-05 21:12:21	2012-10-06 07:12:21	VR2W-105218	A69-1601-6505	1
2012-10-05 21:30:56	2012-10-06 07:30:56	VR2W-105218	A69-1601-6505	1
2012-10-05 21:35:09	2012-10-06 07:35:09	VR2W-105218	A69-1601-6505	1
2012-10-05 21:42:35	2012-10-06 07:42:35	VR2W-105218	A69-1601-6505	1
2012-10-05 22:26:19	2012-10-06 08:26:19	VR2W-105218	A69-1601-6505	1
2012-10-05 22:30:47	2012-10-06 08:30:47	VR2W-105218	A69-1601-6505	1
2012-10-05 22:34:49	2012-10-06 08:34:49	VR2W-105218	A69-1601-6505	1
2012-10-05 22:56:57	2012-10-06 08:56:57	VR2W-105218	A69-1601-6505	1
2012-10-05 23:01:05	2012-10-06 09:01:05	VR2W-105218	A69-1601-6505	1
2012-10-05 23:46:05	2012-10-06 09:46:05	VR2W-105218	A69-1601-6505	1
2012-10-05 23:57:53	2012-10-06 09:57:53	VR2W-105218	A69-1601-6505	1
2012-10-06 00:01:09	2012-10-06 10:01:09	VR2W-105218	A69-1601-6505	1
2012-10-06 00:31:12	2012-10-06 10:31:12	VR2W-105218	A69-1601-6505	1
2012-10-06 03:58:50	2012-10-06 13:58:50	VR2W-105218	A69-1601-6505	1
2012-10-06 04:02:34	2012-10-06 14:02:34	VR2W-105218	A69-1601-6505	1
2012-10-06 04:06:47	2012-10-06 14:06:47	VR2W-105218	A69-1601-6505	1
2012-10-06 04:18:44	2012-10-06 14:18:44	VR2W-105218	A69-1601-6505	1
2012-10-06 04:41:47	2012-10-06 14:41:47	VR2W-105218	A69-1601-6505	1
2012-10-06 04:50:18	2012-10-06 14:50:18	VR2W-105218	A69-1601-6505	1
2012-10-06 05:09:14	2012-10-06 15:09:14	VR2W-105218	A69-1601-6505	1
2012-10-06 05:13:26	2012-10-06 15:13:26	VR2W-105218	A69-1601-6505	1
2012-10-06 05:33:25	2012-10-06 15:33:25	VR2W-105218	A69-1601-6505	1
2012-10-06 06:09:16	2012-10-06 16:09:16	VR2W-105218	A69-1601-6505	1
2012-10-06 08:25:58	2012-10-06 18:25:58	VR2W-105218	A69-1601-6505	1
2012-10-06 16:09:57	2012-10-07 02:09:57	VR2W-105218	A69-1601-6505	0
2012-10-06 16:18:51	2012-10-07 02:18:51	VR2W-105218	A69-1601-6505	0
2012-10-06 16:22:34	2012-10-07 02:22:34	VR2W-105218	A69-1601-6505	0
2012-10-06 16:26:45	2012-10-07 02:26:45	VR2W-105218	A69-1601-6505	0
2012-10-06 16:41:45	2012-10-07 02:41:45	VR2W-105218	A69-1601-6505	0
2012-10-06 16:45:38	2012-10-07 02:45:38	VR2W-105218	A69-1601-6505	0
2012-10-06 16:57:45	2012-10-07 02:57:45	VR2W-105218	A69-1601-6505	0
2012-10-06 17:10:16	2012-10-07 03:10:16	VR2W-105218	A69-1601-6505	0
2012-10-06 17:15:02	2012-10-07 03:15:02	VR2W-105218	A69-1601-6505	0
2012-10-06 17:24:03	2012-10-07 03:24:03	VR2W-105218	A69-1601-6505	0
2012-10-06 17:27:55	2012-10-07 03:27:55	VR2W-105218	A69-1601-6505	0
2012-10-06 17:32:24	2012-10-07 03:32:24	VR2W-105218	A69-1601-6505	0
2012-10-06 17:43:06	2012-10-07 03:43:06	VR2W-105218	A69-1601-6505	0
2012-10-06 17:58:49	2012-10-07 03:58:49	VR2W-105218	A69-1601-6505	0
2012-10-06 18:07:33	2012-10-07 04:07:33	VR2W-105218	A69-1601-6505	0
2012-10-06 18:11:02	2012-10-07 04:11:02	VR2W-105218	A69-1601-6505	0
2012-10-06 18:14:47	2012-10-07 04:14:47	VR2W-105218	A69-1601-6505	0
2012-10-06 18:40:16	2012-10-07 04:40:16	VR2W-105218	A69-1601-6505	0
2012-10-06 18:43:57	2012-10-07 04:43:57	VR2W-105218	A69-1601-6505	0
2012-10-06 18:48:04	2012-10-07 04:48:04	VR2W-105218	A69-1601-6505	0
2012-10-06 18:51:24	2012-10-07 04:51:24	VR2W-105218	A69-1601-6505	0
2012-10-06 19:09:09	2012-10-07 05:09:09	VR2W-105218	A69-1601-6505	0
2012-10-06 19:51:17	2012-10-07 05:51:17	VR2W-105218	A69-1601-6505	0
2012-10-06 20:01:13	2012-10-07 06:01:13	VR2W-105218	A69-1601-6505	0
2012-10-06 21:29:46	2012-10-07 07:29:46	VR2W-105218	A69-1601-6505	1
2012-10-06 21:59:35	2012-10-07 07:59:35	VR2W-105218	A69-1601-6505	1
2012-10-06 22:33:52	2012-10-07 08:33:52	VR2W-105218	A69-1601-6505	1
2012-10-06 22:37:09	2012-10-07 08:37:09	VR2W-105218	A69-1601-6505	1
2012-10-06 22:55:58	2012-10-07 08:55:58	VR2W-105218	A69-1601-6505	1
2012-10-07 00:20:30	2012-10-07 10:20:30	VR2W-105218	A69-1601-6505	1
2012-10-07 00:47:25	2012-10-07 10:47:25	VR2W-105218	A69-1601-6505	1
2012-10-07 00:51:01	2012-10-07 10:51:01	VR2W-105218	A69-1601-6505	1
2012-10-07 01:11:36	2012-10-07 11:11:36	VR2W-105218	A69-1601-6505	1
2012-10-07 01:15:00	2012-10-07 11:15:00	VR2W-105218	A69-1601-6505	1
2012-10-07 01:34:20	2012-10-07 11:34:20	VR2W-105218	A69-1601-6505	1
2012-10-07 02:27:55	2012-10-07 12:27:55	VR2W-105218	A69-1601-6505	1
2012-10-07 02:43:18	2012-10-07 12:43:18	VR2W-105218	A69-1601-6505	1
2012-10-07 04:47:57	2012-10-07 14:47:57	VR2W-105218	A69-1601-6505	1
2012-10-07 05:04:03	2012-10-07 15:04:03	VR2W-105218	A69-1601-6505	1
2012-10-07 05:23:58	2012-10-07 15:23:58	VR2W-105218	A69-1601-6505	1
2012-10-07 06:59:06	2012-10-07 16:59:06	VR2W-105218	A69-1601-6505	1
2012-10-07 19:30:53	2012-10-08 05:30:53	VR2W-105218	A69-1601-6505	0
2012-10-07 21:37:56	2012-10-08 07:37:56	VR2W-105218	A69-1601-6505	1
2012-10-07 21:41:25	2012-10-08 07:41:25	VR2W-105218	A69-1601-6505	1
2012-10-07 21:45:09	2012-10-08 07:45:09	VR2W-105218	A69-1601-6505	1
2012-10-07 22:28:38	2012-10-08 08:28:38	VR2W-105218	A69-1601-6505	1
2012-10-07 22:40:58	2012-10-08 08:40:58	VR2W-105218	A69-1601-6505	1
2012-10-07 22:55:12	2012-10-08 08:55:12	VR2W-105218	A69-1601-6505	1
2012-10-07 23:54:54	2012-10-08 09:54:54	VR2W-105218	A69-1601-6505	1
2012-10-08 00:15:39	2012-10-08 10:15:39	VR2W-105218	A69-1601-6505	1
2012-10-08 00:54:45	2012-10-08 10:54:45	VR2W-105218	A69-1601-6505	1
2012-10-08 00:58:22	2012-10-08 10:58:22	VR2W-105218	A69-1601-6505	1
2012-10-08 01:11:48	2012-10-08 11:11:48	VR2W-105218	A69-1601-6505	1
2012-10-08 01:16:11	2012-10-08 11:16:11	VR2W-105218	A69-1601-6505	1
2012-10-08 01:20:04	2012-10-08 11:20:04	VR2W-105218	A69-1601-6505	1
2012-10-08 01:32:18	2012-10-08 11:32:18	VR2W-105218	A69-1601-6505	1
2012-10-08 02:02:35	2012-10-08 12:02:35	VR2W-105218	A69-1601-6505	1
2012-10-08 02:16:19	2012-10-08 12:16:19	VR2W-105218	A69-1601-6505	1
2012-10-08 02:32:48	2012-10-08 12:32:48	VR2W-105218	A69-1601-6505	1
2012-10-08 03:10:55	2012-10-08 13:10:55	VR2W-105218	A69-1601-6505	1
2012-10-08 03:15:38	2012-10-08 13:15:38	VR2W-105218	A69-1601-6505	1
2012-10-08 03:44:40	2012-10-08 13:44:40	VR2W-105218	A69-1601-6505	1
2012-10-08 03:56:52	2012-10-08 13:56:52	VR2W-105218	A69-1601-6505	1
2012-10-08 04:15:03	2012-10-08 14:15:03	VR2W-105218	A69-1601-6505	1
2012-10-08 04:23:18	2012-10-08 14:23:18	VR2W-105218	A69-1601-6505	1
2012-10-08 04:40:17	2012-10-08 14:40:17	VR2W-105218	A69-1601-6505	1
2012-10-08 06:07:29	2012-10-08 16:07:29	VR2W-105218	A69-1601-6505	1
2012-10-08 07:12:19	2012-10-08 17:12:19	VR2W-105218	A69-1601-6505	1
2012-10-08 07:54:00	2012-10-08 17:54:00	VR2W-105218	A69-1601-6505	1
2012-10-08 08:03:24	2012-10-08 18:03:24	VR2W-105218	A69-1601-6505	1
2012-10-08 18:38:31	2012-10-09 04:38:31	VR2W-105218	A69-1601-6505	0
2012-10-08 18:41:59	2012-10-09 04:41:59	VR2W-105218	A69-1601-6505	0
2012-10-08 20:11:50	2012-10-09 06:11:50	VR2W-105218	A69-1601-6505	0
2012-10-08 22:55:44	2012-10-09 08:55:44	VR2W-105218	A69-1601-6505	1
2012-10-08 23:15:57	2012-10-09 09:15:57	VR2W-105218	A69-1601-6505	1
2012-10-08 23:20:28	2012-10-09 09:20:28	VR2W-105218	A69-1601-6505	1
2012-10-08 23:35:17	2012-10-09 09:35:17	VR2W-105218	A69-1601-6505	1
2012-10-08 23:43:31	2012-10-09 09:43:31	VR2W-105218	A69-1601-6505	1
2012-10-09 01:21:41	2012-10-09 11:21:41	VR2W-105218	A69-1601-6505	1
2012-10-09 02:23:33	2012-10-09 12:23:33	VR2W-105218	A69-1601-6505	1
2012-10-09 02:34:46	2012-10-09 12:34:46	VR2W-105218	A69-1601-6505	1
2012-10-09 02:48:50	2012-10-09 12:48:50	VR2W-105218	A69-1601-6505	1
2012-10-09 02:53:16	2012-10-09 12:53:16	VR2W-105218	A69-1601-6505	1
2012-10-09 03:06:27	2012-10-09 13:06:27	VR2W-105218	A69-1601-6505	1
2012-10-09 03:17:31	2012-10-09 13:17:31	VR2W-105218	A69-1601-6505	1
2012-10-09 03:34:49	2012-10-09 13:34:49	VR2W-105218	A69-1601-6505	1
2012-10-09 04:17:33	2012-10-09 14:17:33	VR2W-105218	A69-1601-6505	1
2012-10-09 04:40:20	2012-10-09 14:40:20	VR2W-105218	A69-1601-6505	1
2012-10-09 04:43:58	2012-10-09 14:43:58	VR2W-105218	A69-1601-6505	1
2012-10-09 21:16:53	2012-10-10 07:16:53	VR2W-105218	A69-1601-6505	1
2012-10-09 22:57:51	2012-10-10 08:57:51	VR2W-105218	A69-1601-6505	1
2012-10-09 23:13:43	2012-10-10 09:13:43	VR2W-105218	A69-1601-6505	1
2012-10-09 23:50:00	2012-10-10 09:50:00	VR2W-105218	A69-1601-6505	1
2012-10-10 01:01:41	2012-10-10 11:01:41	VR2W-105218	A69-1601-6505	1
2012-10-10 01:11:10	2012-10-10 11:11:10	VR2W-105218	A69-1601-6505	1
2012-10-10 01:15:38	2012-10-10 11:15:38	VR2W-105218	A69-1601-6505	1
2012-10-10 01:47:16	2012-10-10 11:47:16	VR2W-105218	A69-1601-6505	1
2012-10-10 01:52:00	2012-10-10 11:52:00	VR2W-105218	A69-1601-6505	1
2012-10-10 02:00:50	2012-10-10 12:00:50	VR2W-105218	A69-1601-6505	1
2012-10-10 02:08:26	2012-10-10 12:08:26	VR2W-105218	A69-1601-6505	1
2012-10-10 02:36:14	2012-10-10 12:36:14	VR2W-105218	A69-1601-6505	1
2012-10-10 02:42:44	2012-10-10 12:42:44	VR2W-105218	A69-1601-6505	1
2012-10-10 02:49:17	2012-10-10 12:49:17	VR2W-105218	A69-1601-6505	1
2012-10-10 02:59:51	2012-10-10 12:59:51	VR2W-105218	A69-1601-6505	1
2012-10-10 03:07:36	2012-10-10 13:07:36	VR2W-105218	A69-1601-6505	1
2012-10-10 03:19:54	2012-10-10 13:19:54	VR2W-105218	A69-1601-6505	1
2012-10-10 04:02:27	2012-10-10 14:02:27	VR2W-105218	A69-1601-6505	1
2012-10-10 05:33:25	2012-10-10 15:33:25	VR2W-105218	A69-1601-6505	1
2012-10-10 06:18:53	2012-10-10 16:18:53	VR2W-105218	A69-1601-6505	1
2012-10-10 07:22:03	2012-10-10 17:22:03	VR2W-105218	A69-1601-6505	1
2012-10-10 07:45:22	2012-10-10 17:45:22	VR2W-105218	A69-1601-6505	1
2012-10-10 08:16:27	2012-10-10 18:16:27	VR2W-105218	A69-1601-6505	1
2012-10-10 21:23:00	2012-10-11 07:23:00	VR2W-105218	A69-1601-6505	1
2012-10-10 21:35:17	2012-10-11 07:35:17	VR2W-105218	A69-1601-6505	1
2012-10-10 22:46:15	2012-10-11 08:46:15	VR2W-105218	A69-1601-6505	1
2012-10-10 22:54:00	2012-10-11 08:54:00	VR2W-105218	A69-1601-6505	1
2012-10-10 22:57:49	2012-10-11 08:57:49	VR2W-105218	A69-1601-6505	1
2012-10-10 23:15:16	2012-10-11 09:15:16	VR2W-105218	A69-1601-6505	1
2012-10-10 23:40:44	2012-10-11 09:40:44	VR2W-105218	A69-1601-6505	1
2012-10-11 00:27:33	2012-10-11 10:27:33	VR2W-105218	A69-1601-6505	1
2012-10-11 01:41:07	2012-10-11 11:41:07	VR2W-105218	A69-1601-6505	1
2012-10-11 01:44:40	2012-10-11 11:44:40	VR2W-105218	A69-1601-6505	1
2012-10-11 02:06:46	2012-10-11 12:06:46	VR2W-105218	A69-1601-6505	1
2012-10-11 02:11:34	2012-10-11 12:11:34	VR2W-105218	A69-1601-6505	1
2012-10-11 02:24:57	2012-10-11 12:24:57	VR2W-105218	A69-1601-6505	1
2012-10-11 02:35:49	2012-10-11 12:35:49	VR2W-105218	A69-1601-6505	1
2012-10-11 02:40:23	2012-10-11 12:40:23	VR2W-105218	A69-1601-6505	1
2012-10-11 02:44:38	2012-10-11 12:44:38	VR2W-105218	A69-1601-6505	1
2012-10-11 02:48:12	2012-10-11 12:48:12	VR2W-105218	A69-1601-6505	1
2012-10-11 03:04:42	2012-10-11 13:04:42	VR2W-105218	A69-1601-6505	1
2012-10-11 03:08:52	2012-10-11 13:08:52	VR2W-105218	A69-1601-6505	1
2012-10-11 03:15:56	2012-10-11 13:15:56	VR2W-105218	A69-1601-6505	1
2012-10-11 03:19:58	2012-10-11 13:19:58	VR2W-105218	A69-1601-6505	1
2012-10-11 03:24:48	2012-10-11 13:24:48	VR2W-105218	A69-1601-6505	1
2012-10-11 03:29:35	2012-10-11 13:29:35	VR2W-105218	A69-1601-6505	1
2012-10-11 03:34:14	2012-10-11 13:34:14	VR2W-105218	A69-1601-6505	1
2012-10-11 04:15:20	2012-10-11 14:15:20	VR2W-105218	A69-1601-6505	1
2012-10-11 04:42:22	2012-10-11 14:42:22	VR2W-105218	A69-1601-6505	1
2012-10-11 04:50:00	2012-10-11 14:50:00	VR2W-105218	A69-1601-6505	1
2012-10-11 04:57:49	2012-10-11 14:57:49	VR2W-105218	A69-1601-6505	1
2012-10-11 05:04:38	2012-10-11 15:04:38	VR2W-105218	A69-1601-6505	1
2012-10-11 06:43:22	2012-10-11 16:43:22	VR2W-105218	A69-1601-6505	1
2012-10-11 06:46:39	2012-10-11 16:46:39	VR2W-105218	A69-1601-6505	1
2012-10-11 06:50:00	2012-10-11 16:50:00	VR2W-105218	A69-1601-6505	1
2012-10-11 06:57:07	2012-10-11 16:57:07	VR2W-105218	A69-1601-6505	1
2012-10-11 07:04:34	2012-10-11 17:04:34	VR2W-105218	A69-1601-6505	1
2012-10-11 09:06:54	2012-10-11 19:06:54	VR2W-105218	A69-1601-6505	0
2012-10-11 09:14:51	2012-10-11 19:14:51	VR2W-105218	A69-1601-6505	0
2012-10-11 09:22:16	2012-10-11 19:22:16	VR2W-105218	A69-1601-6505	0
2012-10-11 09:34:06	2012-10-11 19:34:06	VR2W-105218	A69-1601-6505	0
2012-10-11 19:48:23	2012-10-12 05:48:23	VR2W-105218	A69-1601-6505	0
2012-10-11 19:53:15	2012-10-12 05:53:15	VR2W-105218	A69-1601-6505	0
2012-10-11 21:36:09	2012-10-12 07:36:09	VR2W-105218	A69-1601-6505	1
2012-10-11 21:44:01	2012-10-12 07:44:01	VR2W-105218	A69-1601-6505	1
2012-10-11 22:09:19	2012-10-12 08:09:19	VR2W-105218	A69-1601-6505	1
2012-10-11 23:12:49	2012-10-12 09:12:49	VR2W-105218	A69-1601-6505	1
2012-10-11 23:35:16	2012-10-12 09:35:16	VR2W-105218	A69-1601-6505	1
2012-10-11 23:56:17	2012-10-12 09:56:17	VR2W-105218	A69-1601-6505	1
2012-10-12 00:05:14	2012-10-12 10:05:14	VR2W-105218	A69-1601-6505	1
2012-10-12 00:28:45	2012-10-12 10:28:45	VR2W-105218	A69-1601-6505	1
2012-10-12 00:32:39	2012-10-12 10:32:39	VR2W-105218	A69-1601-6505	1
2012-10-12 00:58:50	2012-10-12 10:58:50	VR2W-105218	A69-1601-6505	1
2012-10-12 01:08:04	2012-10-12 11:08:04	VR2W-105218	A69-1601-6505	1
2012-10-12 01:36:23	2012-10-12 11:36:23	VR2W-105218	A69-1601-6505	1
2012-10-12 02:16:47	2012-10-12 12:16:47	VR2W-105218	A69-1601-6505	1
2012-10-12 02:54:03	2012-10-12 12:54:03	VR2W-105218	A69-1601-6505	1
2012-10-12 03:19:52	2012-10-12 13:19:52	VR2W-105218	A69-1601-6505	1
2012-10-12 03:45:42	2012-10-12 13:45:42	VR2W-105218	A69-1601-6505	1
2012-10-12 04:07:33	2012-10-12 14:07:33	VR2W-105218	A69-1601-6505	1
2012-10-12 04:36:54	2012-10-12 14:36:54	VR2W-105218	A69-1601-6505	1
2012-10-12 04:54:37	2012-10-12 14:54:37	VR2W-105218	A69-1601-6505	1
2012-10-12 05:19:47	2012-10-12 15:19:47	VR2W-105218	A69-1601-6505	1
2012-10-12 05:44:46	2012-10-12 15:44:46	VR2W-105218	A69-1601-6505	1
2012-10-12 05:52:57	2012-10-12 15:52:57	VR2W-105218	A69-1601-6505	1
2012-10-12 06:21:47	2012-10-12 16:21:47	VR2W-105218	A69-1601-6505	1
2012-10-12 06:38:57	2012-10-12 16:38:57	VR2W-105218	A69-1601-6505	1
2012-10-12 06:48:41	2012-10-12 16:48:41	VR2W-105218	A69-1601-6505	1
2012-10-12 07:10:02	2012-10-12 17:10:02	VR2W-105218	A69-1601-6505	1
2012-10-12 14:28:03	2012-10-13 00:28:03	VR2W-105219	A69-1601-6505	0
2012-10-12 14:32:14	2012-10-13 00:32:14	VR2W-105219	A69-1601-6505	0
2012-10-12 14:35:43	2012-10-13 00:35:43	VR2W-105219	A69-1601-6505	0
2012-10-12 15:10:45	2012-10-13 01:10:45	VR2W-105219	A69-1601-6505	0
2012-10-12 15:19:51	2012-10-13 01:19:51	VR2W-105219	A69-1601-6505	0
2012-10-12 15:33:08	2012-10-13 01:33:08	VR2W-105219	A69-1601-6505	0
2012-10-12 15:57:42	2012-10-13 01:57:42	VR2W-105219	A69-1601-6505	0
2012-10-12 16:48:15	2012-10-13 02:48:15	VR2W-105218	A69-1601-6505	0
2012-10-12 20:06:25	2012-10-13 06:06:25	VR2W-105218	A69-1601-6505	0
2012-10-12 20:53:57	2012-10-13 06:53:57	VR2W-105218	A69-1601-6505	1
2012-10-12 20:58:14	2012-10-13 06:58:14	VR2W-105218	A69-1601-6505	1
2012-10-12 21:06:06	2012-10-13 07:06:06	VR2W-105218	A69-1601-6505	1
2012-10-12 21:34:07	2012-10-13 07:34:07	VR2W-105218	A69-1601-6505	1
2012-10-12 21:46:16	2012-10-13 07:46:16	VR2W-105218	A69-1601-6505	1
2012-10-12 22:40:05	2012-10-13 08:40:05	VR2W-105218	A69-1601-6505	1
2012-10-12 23:15:31	2012-10-13 09:15:31	VR2W-105218	A69-1601-6505	1
2012-10-12 23:23:51	2012-10-13 09:23:51	VR2W-105218	A69-1601-6505	1
2012-10-12 23:45:13	2012-10-13 09:45:13	VR2W-105218	A69-1601-6505	1
2012-10-12 23:54:52	2012-10-13 09:54:52	VR2W-105218	A69-1601-6505	1
2012-10-13 00:04:06	2012-10-13 10:04:06	VR2W-105218	A69-1601-6505	1
2012-10-13 00:18:57	2012-10-13 10:18:57	VR2W-105218	A69-1601-6505	1
2012-10-13 00:23:21	2012-10-13 10:23:21	VR2W-105218	A69-1601-6505	1
2012-10-13 00:36:07	2012-10-13 10:36:07	VR2W-105218	A69-1601-6505	1
2012-10-13 00:39:45	2012-10-13 10:39:45	VR2W-105218	A69-1601-6505	1
2012-10-13 00:43:49	2012-10-13 10:43:49	VR2W-105218	A69-1601-6505	1
2012-10-13 01:03:05	2012-10-13 11:03:05	VR2W-105218	A69-1601-6505	1
2012-10-13 01:11:54	2012-10-13 11:11:54	VR2W-105218	A69-1601-6505	1
2012-10-13 01:24:08	2012-10-13 11:24:08	VR2W-105218	A69-1601-6505	1
2012-10-13 01:37:30	2012-10-13 11:37:30	VR2W-105218	A69-1601-6505	1
2012-10-13 01:47:00	2012-10-13 11:47:00	VR2W-105218	A69-1601-6505	1
2012-10-13 01:59:00	2012-10-13 11:59:00	VR2W-105218	A69-1601-6505	1
2012-10-13 02:06:11	2012-10-13 12:06:11	VR2W-105218	A69-1601-6505	1
2012-10-13 02:10:24	2012-10-13 12:10:24	VR2W-105218	A69-1601-6505	1
2012-10-13 02:17:42	2012-10-13 12:17:42	VR2W-105218	A69-1601-6505	1
2012-10-13 02:22:03	2012-10-13 12:22:03	VR2W-105218	A69-1601-6505	1
2012-10-13 02:25:52	2012-10-13 12:25:52	VR2W-105218	A69-1601-6505	1
2012-10-13 02:34:09	2012-10-13 12:34:09	VR2W-105218	A69-1601-6505	1
2012-10-13 02:42:54	2012-10-13 12:42:54	VR2W-105218	A69-1601-6505	1
2012-10-13 02:58:08	2012-10-13 12:58:08	VR2W-105218	A69-1601-6505	1
2012-10-13 03:02:16	2012-10-13 13:02:16	VR2W-105218	A69-1601-6505	1
2012-10-13 03:09:10	2012-10-13 13:09:10	VR2W-105218	A69-1601-6505	1
2012-10-13 03:12:58	2012-10-13 13:12:58	VR2W-105218	A69-1601-6505	1
2012-10-13 03:17:20	2012-10-13 13:17:20	VR2W-105218	A69-1601-6505	1
2012-10-13 03:21:10	2012-10-13 13:21:10	VR2W-105218	A69-1601-6505	1
2012-10-13 03:25:37	2012-10-13 13:25:37	VR2W-105218	A69-1601-6505	1
2012-10-13 03:34:24	2012-10-13 13:34:24	VR2W-105218	A69-1601-6505	1
2012-10-13 03:43:28	2012-10-13 13:43:28	VR2W-105218	A69-1601-6505	1
2012-10-13 04:07:30	2012-10-13 14:07:30	VR2W-105218	A69-1601-6505	1
2012-10-13 04:19:33	2012-10-13 14:19:33	VR2W-105218	A69-1601-6505	1
2012-10-13 04:36:03	2012-10-13 14:36:03	VR2W-105218	A69-1601-6505	1
2012-10-13 04:48:01	2012-10-13 14:48:01	VR2W-105218	A69-1601-6505	1
2012-10-13 04:55:04	2012-10-13 14:55:04	VR2W-105218	A69-1601-6505	1
2012-10-13 04:59:07	2012-10-13 14:59:07	VR2W-105218	A69-1601-6505	1
2012-10-13 05:08:43	2012-10-13 15:08:43	VR2W-105218	A69-1601-6505	1
2012-10-13 05:13:22	2012-10-13 15:13:22	VR2W-105218	A69-1601-6505	1
2012-10-13 05:34:06	2012-10-13 15:34:06	VR2W-105218	A69-1601-6505	1
2012-10-13 05:38:04	2012-10-13 15:38:04	VR2W-105218	A69-1601-6505	1
2012-10-13 05:42:47	2012-10-13 15:42:47	VR2W-105218	A69-1601-6505	1
2012-10-13 05:47:18	2012-10-13 15:47:18	VR2W-105218	A69-1601-6505	1
2012-10-13 06:35:22	2012-10-13 16:35:22	VR2W-105218	A69-1601-6505	1
2012-10-13 06:42:25	2012-10-13 16:42:25	VR2W-105218	A69-1601-6505	1
2012-10-13 07:11:51	2012-10-13 17:11:51	VR2W-105218	A69-1601-6505	1
2012-10-13 07:53:46	2012-10-13 17:53:46	VR2W-105218	A69-1601-6505	1
2012-10-13 08:39:14	2012-10-13 18:39:14	VR2W-105218	A69-1601-6505	0
2012-10-13 16:57:24	2012-10-14 02:57:24	VR2W-105218	A69-1601-6505	0
2012-10-13 18:15:04	2012-10-14 04:15:04	VR2W-105218	A69-1601-6505	0
2012-10-13 18:23:11	2012-10-14 04:23:11	VR2W-105218	A69-1601-6505	0
2012-10-13 18:35:26	2012-10-14 04:35:26	VR2W-105218	A69-1601-6505	0
2012-10-13 21:49:08	2012-10-14 07:49:08	VR2W-105218	A69-1601-6505	1
2012-10-13 21:57:15	2012-10-14 07:57:15	VR2W-105218	A69-1601-6505	1
2012-10-13 22:47:57	2012-10-14 08:47:57	VR2W-105218	A69-1601-6505	1
2012-10-14 01:08:28	2012-10-14 11:08:28	VR2W-105218	A69-1601-6505	1
2012-10-14 01:22:48	2012-10-14 11:22:48	VR2W-105218	A69-1601-6505	1
2012-10-14 01:59:28	2012-10-14 11:59:28	VR2W-105218	A69-1601-6505	1
2012-10-14 02:25:16	2012-10-14 12:25:16	VR2W-105218	A69-1601-6505	1
2012-10-14 02:58:06	2012-10-14 12:58:06	VR2W-105218	A69-1601-6505	1
2012-10-14 03:10:48	2012-10-14 13:10:48	VR2W-105218	A69-1601-6505	1
2012-10-14 03:51:40	2012-10-14 13:51:40	VR2W-105218	A69-1601-6505	1
2012-10-14 03:55:32	2012-10-14 13:55:32	VR2W-105218	A69-1601-6505	1
2012-10-14 04:00:02	2012-10-14 14:00:02	VR2W-105218	A69-1601-6505	1
2012-10-14 04:04:09	2012-10-14 14:04:09	VR2W-105218	A69-1601-6505	1
2012-10-14 04:33:14	2012-10-14 14:33:14	VR2W-105218	A69-1601-6505	1
2012-10-14 04:42:45	2012-10-14 14:42:45	VR2W-105218	A69-1601-6505	1
2012-10-14 04:47:17	2012-10-14 14:47:17	VR2W-105218	A69-1601-6505	1
2012-10-14 04:51:26	2012-10-14 14:51:26	VR2W-105218	A69-1601-6505	1
2012-10-14 04:54:50	2012-10-14 14:54:50	VR2W-105218	A69-1601-6505	1
2012-10-14 05:06:59	2012-10-14 15:06:59	VR2W-105218	A69-1601-6505	1
2012-10-14 05:55:48	2012-10-14 15:55:48	VR2W-105218	A69-1601-6505	1
2012-10-14 06:43:02	2012-10-14 16:43:02	VR2W-105218	A69-1601-6505	1
2012-10-14 06:51:27	2012-10-14 16:51:27	VR2W-105218	A69-1601-6505	1
2012-10-14 07:00:45	2012-10-14 17:00:45	VR2W-105218	A69-1601-6505	1
2012-10-14 08:18:35	2012-10-14 18:18:35	VR2W-105218	A69-1601-6505	1
2012-10-14 11:39:39	2012-10-14 21:39:39	VR2W-105219	A69-1601-6505	0
2012-10-14 12:19:59	2012-10-14 22:19:59	VR2W-105219	A69-1601-6505	0
2012-10-14 13:32:03	2012-10-14 23:32:03	VR2W-105219	A69-1601-6505	0
2012-10-14 14:11:20	2012-10-15 00:11:20	VR2W-105218	A69-1601-6505	0
2012-10-14 18:24:47	2012-10-15 04:24:47	VR2W-105219	A69-1601-6505	0
2012-10-14 19:23:59	2012-10-15 05:23:59	VR2W-105218	A69-1601-6505	0
2012-10-14 19:28:18	2012-10-15 05:28:18	VR2W-105218	A69-1601-6505	0
2012-10-14 21:27:59	2012-10-15 07:27:59	VR2W-105218	A69-1601-6505	1
2012-10-14 21:32:42	2012-10-15 07:32:42	VR2W-105218	A69-1601-6505	1
2012-10-14 21:37:15	2012-10-15 07:37:15	VR2W-105218	A69-1601-6505	1
2012-10-14 22:14:59	2012-10-15 08:14:59	VR2W-105218	A69-1601-6505	1
2012-10-14 22:41:25	2012-10-15 08:41:25	VR2W-105218	A69-1601-6505	1
2012-10-15 00:10:03	2012-10-15 10:10:03	VR2W-105218	A69-1601-6505	1
2012-10-15 01:24:27	2012-10-15 11:24:27	VR2W-105218	A69-1601-6505	1
2012-10-15 01:38:32	2012-10-15 11:38:32	VR2W-105219	A69-1601-6505	1
2012-10-15 01:51:32	2012-10-15 11:51:32	VR2W-105218	A69-1601-6505	1
2012-10-15 01:54:53	2012-10-15 11:54:53	VR2W-105218	A69-1601-6505	1
2012-10-15 02:06:23	2012-10-15 12:06:23	VR2W-105218	A69-1601-6505	1
2012-10-15 02:18:50	2012-10-15 12:18:50	VR2W-105218	A69-1601-6505	1
2012-10-15 02:35:20	2012-10-15 12:35:20	VR2W-105218	A69-1601-6505	1
2012-10-15 02:56:48	2012-10-15 12:56:48	VR2W-105218	A69-1601-6505	1
2012-10-15 03:00:27	2012-10-15 13:00:27	VR2W-105218	A69-1601-6505	1
2012-10-15 03:14:19	2012-10-15 13:14:19	VR2W-105218	A69-1601-6505	1
2012-10-15 03:17:40	2012-10-15 13:17:40	VR2W-105218	A69-1601-6505	1
2012-10-15 03:21:06	2012-10-15 13:21:06	VR2W-105218	A69-1601-6505	1
2012-10-15 03:38:42	2012-10-15 13:38:42	VR2W-105218	A69-1601-6505	1
2012-10-15 03:42:07	2012-10-15 13:42:07	VR2W-105218	A69-1601-6505	1
2012-10-15 03:45:44	2012-10-15 13:45:44	VR2W-105218	A69-1601-6505	1
2012-10-15 04:35:59	2012-10-15 14:35:59	VR2W-105218	A69-1601-6505	1
2012-10-15 05:41:56	2012-10-15 15:41:56	VR2W-105218	A69-1601-6505	1
2012-10-15 06:06:55	2012-10-15 16:06:55	VR2W-105218	A69-1601-6505	1
2012-10-15 07:12:39	2012-10-15 17:12:39	VR2W-105218	A69-1601-6505	1
2012-10-15 08:14:37	2012-10-15 18:14:37	VR2W-105218	A69-1601-6505	1
2012-10-15 21:09:29	2012-10-16 07:09:29	VR2W-105218	A69-1601-6505	1
2012-10-15 21:13:31	2012-10-16 07:13:31	VR2W-105218	A69-1601-6505	1
2012-10-15 22:15:20	2012-10-16 08:15:20	VR2W-105218	A69-1601-6505	1
2012-10-15 22:20:12	2012-10-16 08:20:12	VR2W-105218	A69-1601-6505	1
2012-10-15 22:29:48	2012-10-16 08:29:48	VR2W-105218	A69-1601-6505	1
2012-10-15 22:38:52	2012-10-16 08:38:52	VR2W-105218	A69-1601-6505	1
2012-10-15 23:34:49	2012-10-16 09:34:49	VR2W-105218	A69-1601-6505	1
2012-10-16 00:51:36	2012-10-16 10:51:36	VR2W-105218	A69-1601-6505	1
2012-10-16 02:04:46	2012-10-16 12:04:46	VR2W-105218	A69-1601-6505	1
2012-10-16 02:08:05	2012-10-16 12:08:05	VR2W-105218	A69-1601-6505	1
2012-10-16 02:49:53	2012-10-16 12:49:53	VR2W-105218	A69-1601-6505	1
2012-10-16 02:54:28	2012-10-16 12:54:28	VR2W-105218	A69-1601-6505	1
2012-10-16 03:40:11	2012-10-16 13:40:11	VR2W-105218	A69-1601-6505	1
2012-10-16 03:52:42	2012-10-16 13:52:42	VR2W-105218	A69-1601-6505	1
2012-10-16 04:19:00	2012-10-16 14:19:00	VR2W-105218	A69-1601-6505	1
2012-10-16 04:26:22	2012-10-16 14:26:22	VR2W-105218	A69-1601-6505	1
2012-10-16 04:29:41	2012-10-16 14:29:41	VR2W-105218	A69-1601-6505	1
2012-10-16 04:36:41	2012-10-16 14:36:41	VR2W-105218	A69-1601-6505	1
2012-10-16 04:40:38	2012-10-16 14:40:38	VR2W-105218	A69-1601-6505	1
2012-10-16 04:49:45	2012-10-16 14:49:45	VR2W-105218	A69-1601-6505	1
2012-10-16 05:10:54	2012-10-16 15:10:54	VR2W-105218	A69-1601-6505	1
2012-10-16 05:32:15	2012-10-16 15:32:15	VR2W-105218	A69-1601-6505	1
2012-10-16 05:43:34	2012-10-16 15:43:34	VR2W-105218	A69-1601-6505	1
2012-10-16 05:51:04	2012-10-16 15:51:04	VR2W-105218	A69-1601-6505	1
2012-10-16 05:58:17	2012-10-16 15:58:17	VR2W-105218	A69-1601-6505	1
2012-10-16 06:30:12	2012-10-16 16:30:12	VR2W-105218	A69-1601-6505	1
2012-10-16 06:47:34	2012-10-16 16:47:34	VR2W-105218	A69-1601-6505	1
2012-10-16 07:46:58	2012-10-16 17:46:58	VR2W-105218	A69-1601-6505	1
2012-10-16 08:07:58	2012-10-16 18:07:58	VR2W-105218	A69-1601-6505	1
2012-10-16 20:58:18	2012-10-17 06:58:18	VR2W-105218	A69-1601-6505	1
2012-10-16 21:08:40	2012-10-17 07:08:40	VR2W-105218	A69-1601-6505	1
2012-10-16 21:22:01	2012-10-17 07:22:01	VR2W-105218	A69-1601-6505	1
2012-10-16 22:11:46	2012-10-17 08:11:46	VR2W-105218	A69-1601-6505	1
2012-10-16 22:15:24	2012-10-17 08:15:24	VR2W-105218	A69-1601-6505	1
2012-10-16 22:19:27	2012-10-17 08:19:27	VR2W-105218	A69-1601-6505	1
2012-10-16 22:42:54	2012-10-17 08:42:54	VR2W-105218	A69-1601-6505	1
2012-10-16 22:55:02	2012-10-17 08:55:02	VR2W-105218	A69-1601-6505	1
2012-10-16 23:07:43	2012-10-17 09:07:43	VR2W-105218	A69-1601-6505	1
2012-10-16 23:42:56	2012-10-17 09:42:56	VR2W-105218	A69-1601-6505	1
2012-10-16 23:46:33	2012-10-17 09:46:33	VR2W-105218	A69-1601-6505	1
2012-10-17 00:12:19	2012-10-17 10:12:19	VR2W-105218	A69-1601-6505	1
2012-10-17 01:09:17	2012-10-17 11:09:17	VR2W-105218	A69-1601-6505	1
2012-10-17 01:28:49	2012-10-17 11:28:49	VR2W-105218	A69-1601-6505	1
2012-10-17 01:53:26	2012-10-17 11:53:26	VR2W-105218	A69-1601-6505	1
2012-10-17 02:40:06	2012-10-17 12:40:06	VR2W-105218	A69-1601-6505	1
2012-10-17 03:22:13	2012-10-17 13:22:13	VR2W-105218	A69-1601-6505	1
2012-10-17 03:25:37	2012-10-17 13:25:37	VR2W-105218	A69-1601-6505	1
2012-10-17 03:29:10	2012-10-17 13:29:10	VR2W-105218	A69-1601-6505	1
2012-10-17 03:44:53	2012-10-17 13:44:53	VR2W-105218	A69-1601-6505	1
2012-10-17 04:48:33	2012-10-17 14:48:33	VR2W-105218	A69-1601-6505	1
2012-10-17 04:56:09	2012-10-17 14:56:09	VR2W-105218	A69-1601-6505	1
2012-10-17 05:09:53	2012-10-17 15:09:53	VR2W-105218	A69-1601-6505	1
2012-10-17 05:29:50	2012-10-17 15:29:50	VR2W-105218	A69-1601-6505	1
2012-10-17 06:01:04	2012-10-17 16:01:04	VR2W-105218	A69-1601-6505	1
2012-10-17 06:13:16	2012-10-17 16:13:16	VR2W-105218	A69-1601-6505	1
2012-10-17 06:24:39	2012-10-17 16:24:39	VR2W-105218	A69-1601-6505	1
2012-10-17 06:36:18	2012-10-17 16:36:18	VR2W-105218	A69-1601-6505	1
2012-10-17 08:26:55	2012-10-17 18:26:55	VR2W-105218	A69-1601-6505	1
2012-10-17 08:40:11	2012-10-17 18:40:11	VR2W-105218	A69-1601-6505	0
2012-10-17 20:32:13	2012-10-18 06:32:13	VR2W-105218	A69-1601-6505	1
2012-10-17 20:36:12	2012-10-18 06:36:12	VR2W-105218	A69-1601-6505	1
2012-10-17 20:49:44	2012-10-18 06:49:44	VR2W-105218	A69-1601-6505	1
2012-10-17 21:47:51	2012-10-18 07:47:51	VR2W-105218	A69-1601-6505	1
2012-10-17 21:57:01	2012-10-18 07:57:01	VR2W-105218	A69-1601-6505	1
2012-10-17 22:01:05	2012-10-18 08:01:05	VR2W-105218	A69-1601-6505	1
2012-10-17 22:07:35	2012-10-18 08:07:35	VR2W-105218	A69-1601-6505	1
2012-10-17 22:10:52	2012-10-18 08:10:52	VR2W-105218	A69-1601-6505	1
2012-10-17 22:17:38	2012-10-18 08:17:38	VR2W-105218	A69-1601-6505	1
2012-10-17 22:51:18	2012-10-18 08:51:18	VR2W-105218	A69-1601-6505	1
2012-10-17 23:05:14	2012-10-18 09:05:14	VR2W-105218	A69-1601-6505	1
2012-10-17 23:35:59	2012-10-18 09:35:59	VR2W-105218	A69-1601-6505	1
2012-10-18 01:16:48	2012-10-18 11:16:48	VR2W-105218	A69-1601-6505	1
2012-10-18 01:29:02	2012-10-18 11:29:02	VR2W-105218	A69-1601-6505	1
2012-10-18 02:02:44	2012-10-18 12:02:44	VR2W-105218	A69-1601-6505	1
2012-10-18 02:06:58	2012-10-18 12:06:58	VR2W-105218	A69-1601-6505	1
2012-10-18 03:32:34	2012-10-18 13:32:34	VR2W-105218	A69-1601-6505	1
2012-10-18 03:46:00	2012-10-18 13:46:00	VR2W-105218	A69-1601-6505	1
2012-10-18 04:11:02	2012-10-18 14:11:02	VR2W-105217	A69-1601-6505	1
2012-10-18 04:15:47	2012-10-18 14:15:47	VR2W-105218	A69-1601-6505	1
2012-10-18 04:29:37	2012-10-18 14:29:37	VR2W-105218	A69-1601-6505	1
2012-10-18 05:01:03	2012-10-18 15:01:03	VR2W-105218	A69-1601-6505	1
2012-10-18 05:40:41	2012-10-18 15:40:41	VR2W-105218	A69-1601-6505	1
2012-10-18 06:50:27	2012-10-18 16:50:27	VR2W-105218	A69-1601-6505	1
2012-10-18 07:19:52	2012-10-18 17:19:52	VR2W-105218	A69-1601-6505	1
2012-10-18 09:23:08	2012-10-18 19:23:08	VR2W-105218	A69-1601-6505	0
2012-10-18 10:31:39	2012-10-18 20:31:39	VR2W-105218	A69-1601-6505	0
2012-10-18 10:47:11	2012-10-18 20:47:11	VR2W-105218	A69-1601-6505	0
2012-10-18 11:01:36	2012-10-18 21:01:36	VR2W-105218	A69-1601-6505	0
2012-10-18 11:08:08	2012-10-18 21:08:08	VR2W-105218	A69-1601-6505	0
2012-10-18 11:11:26	2012-10-18 21:11:26	VR2W-105218	A69-1601-6505	0
2012-10-18 20:15:51	2012-10-19 06:15:51	VR2W-105218	A69-1601-6505	0
2012-10-18 20:25:17	2012-10-19 06:25:17	VR2W-105218	A69-1601-6505	0
2012-10-18 20:55:12	2012-10-19 06:55:12	VR2W-105218	A69-1601-6505	1
2012-10-18 21:37:37	2012-10-19 07:37:37	VR2W-105218	A69-1601-6505	1
2012-10-18 21:41:05	2012-10-19 07:41:05	VR2W-105218	A69-1601-6505	1
2012-10-18 22:00:15	2012-10-19 08:00:15	VR2W-105218	A69-1601-6505	1
2012-10-18 22:28:52	2012-10-19 08:28:52	VR2W-105218	A69-1601-6505	1
2012-10-19 04:39:28	2012-10-19 14:39:28	VR2W-105218	A69-1601-6505	1
2012-10-19 04:47:03	2012-10-19 14:47:03	VR2W-105218	A69-1601-6505	1
2012-10-19 06:04:46	2012-10-19 16:04:46	VR2W-105218	A69-1601-6505	1
2012-10-19 06:14:26	2012-10-19 16:14:26	VR2W-105218	A69-1601-6505	1
2012-10-19 07:22:56	2012-10-19 17:22:56	VR2W-105218	A69-1601-6505	1
2012-10-19 19:39:04	2012-10-20 05:39:04	VR2W-105218	A69-1601-6505	0
2012-10-19 19:43:37	2012-10-20 05:43:37	VR2W-105218	A69-1601-6505	0
2012-10-19 19:55:07	2012-10-20 05:55:07	VR2W-105218	A69-1601-6505	0
2012-10-19 20:03:15	2012-10-20 06:03:15	VR2W-105218	A69-1601-6505	0
2012-10-19 20:11:24	2012-10-20 06:11:24	VR2W-105218	A69-1601-6505	0
2012-10-19 20:15:45	2012-10-20 06:15:45	VR2W-105218	A69-1601-6505	0
2012-10-19 20:41:04	2012-10-20 06:41:04	VR2W-105218	A69-1601-6505	1
2012-10-19 21:07:14	2012-10-20 07:07:14	VR2W-105218	A69-1601-6505	1
2012-10-19 21:38:54	2012-10-20 07:38:54	VR2W-105218	A69-1601-6505	1
2012-10-19 21:51:47	2012-10-20 07:51:47	VR2W-105218	A69-1601-6505	1
2012-10-19 22:12:09	2012-10-20 08:12:09	VR2W-105218	A69-1601-6505	1
2012-10-19 22:21:15	2012-10-20 08:21:15	VR2W-105218	A69-1601-6505	1
2012-10-19 22:34:25	2012-10-20 08:34:25	VR2W-105218	A69-1601-6505	1
2012-10-19 23:05:04	2012-10-20 09:05:04	VR2W-105218	A69-1601-6505	1
2012-10-19 23:17:47	2012-10-20 09:17:47	VR2W-105218	A69-1601-6505	1
2012-10-19 23:50:23	2012-10-20 09:50:23	VR2W-105218	A69-1601-6505	1
2012-10-20 02:03:48	2012-10-20 12:03:48	VR2W-105218	A69-1601-6505	1
2012-10-20 03:11:04	2012-10-20 13:11:04	VR2W-105218	A69-1601-6505	1
2012-10-20 03:15:25	2012-10-20 13:15:25	VR2W-105218	A69-1601-6505	1
2012-10-20 03:50:45	2012-10-20 13:50:45	VR2W-105218	A69-1601-6505	1
2012-10-20 03:54:06	2012-10-20 13:54:06	VR2W-105218	A69-1601-6505	1
2012-10-20 04:13:10	2012-10-20 14:13:10	VR2W-105218	A69-1601-6505	1
2012-10-20 04:26:31	2012-10-20 14:26:31	VR2W-105218	A69-1601-6505	1
2012-10-20 04:33:25	2012-10-20 14:33:25	VR2W-105218	A69-1601-6505	1
2012-10-20 04:45:30	2012-10-20 14:45:30	VR2W-105218	A69-1601-6505	1
2012-10-20 04:50:01	2012-10-20 14:50:01	VR2W-105218	A69-1601-6505	1
2012-10-20 05:17:17	2012-10-20 15:17:17	VR2W-105218	A69-1601-6505	1
2012-10-20 05:21:04	2012-10-20 15:21:04	VR2W-105218	A69-1601-6505	1
2012-10-20 05:25:24	2012-10-20 15:25:24	VR2W-105218	A69-1601-6505	1
2012-10-20 05:29:09	2012-10-20 15:29:09	VR2W-105218	A69-1601-6505	1
2012-10-20 05:33:26	2012-10-20 15:33:26	VR2W-105218	A69-1601-6505	1
2012-10-20 06:00:24	2012-10-20 16:00:24	VR2W-105218	A69-1601-6505	1
2012-10-20 06:09:33	2012-10-20 16:09:33	VR2W-105218	A69-1601-6505	1
2012-10-20 07:05:10	2012-10-20 17:05:10	VR2W-105218	A69-1601-6505	1
2012-10-20 08:17:10	2012-10-20 18:17:10	VR2W-105218	A69-1601-6505	1
2012-10-20 08:38:32	2012-10-20 18:38:32	VR2W-105218	A69-1601-6505	0
2012-10-20 19:40:59	2012-10-21 05:40:59	VR2W-105218	A69-1601-6505	0
2012-10-20 20:41:01	2012-10-21 06:41:01	VR2W-105218	A69-1601-6505	1
2012-10-20 20:49:46	2012-10-21 06:49:46	VR2W-105218	A69-1601-6505	1
2012-10-20 20:54:23	2012-10-21 06:54:23	VR2W-105218	A69-1601-6505	1
2012-10-20 21:26:18	2012-10-21 07:26:18	VR2W-105218	A69-1601-6505	1
2012-10-20 21:50:48	2012-10-21 07:50:48	VR2W-105218	A69-1601-6505	1
2012-10-20 22:12:45	2012-10-21 08:12:45	VR2W-105218	A69-1601-6505	1
2012-10-20 23:08:38	2012-10-21 09:08:38	VR2W-105218	A69-1601-6505	1
2012-10-21 00:34:18	2012-10-21 10:34:18	VR2W-105218	A69-1601-6505	1
2012-10-21 01:19:30	2012-10-21 11:19:30	VR2W-105218	A69-1601-6505	1
2012-10-21 01:49:22	2012-10-21 11:49:22	VR2W-105218	A69-1601-6505	1
2012-10-21 01:58:59	2012-10-21 11:58:59	VR2W-105218	A69-1601-6505	1
2012-10-21 02:37:20	2012-10-21 12:37:20	VR2W-105218	A69-1601-6505	1
2012-10-21 02:54:06	2012-10-21 12:54:06	VR2W-105218	A69-1601-6505	1
2012-10-21 03:19:58	2012-10-21 13:19:58	VR2W-105218	A69-1601-6505	1
2012-10-21 04:02:08	2012-10-21 14:02:08	VR2W-105218	A69-1601-6505	1
2012-10-21 04:47:31	2012-10-21 14:47:31	VR2W-105218	A69-1601-6505	1
2012-10-21 05:15:07	2012-10-21 15:15:07	VR2W-105218	A69-1601-6505	1
2012-10-21 06:05:34	2012-10-21 16:05:34	VR2W-105218	A69-1601-6505	1
2012-10-21 06:44:48	2012-10-21 16:44:48	VR2W-105218	A69-1601-6505	1
2012-10-21 21:52:44	2012-10-22 07:52:44	VR2W-105218	A69-1601-6505	1
2012-10-22 01:25:37	2012-10-22 11:25:37	VR2W-105218	A69-1601-6505	1
2012-10-22 02:04:54	2012-10-22 12:04:54	VR2W-105218	A69-1601-6505	1
2012-10-22 02:09:00	2012-10-22 12:09:00	VR2W-105218	A69-1601-6505	1
2012-10-22 02:34:52	2012-10-22 12:34:52	VR2W-105218	A69-1601-6505	1
2012-10-22 02:49:23	2012-10-22 12:49:23	VR2W-105218	A69-1601-6505	1
2012-10-22 03:02:47	2012-10-22 13:02:47	VR2W-105218	A69-1601-6505	1
2012-10-22 03:41:51	2012-10-22 13:41:51	VR2W-105218	A69-1601-6505	1
2012-10-22 04:28:28	2012-10-22 14:28:28	VR2W-105218	A69-1601-6505	1
2012-10-22 04:33:07	2012-10-22 14:33:07	VR2W-105218	A69-1601-6505	1
2012-10-22 08:04:41	2012-10-22 18:04:41	VR2W-105218	A69-1601-6505	1
2012-10-22 08:38:38	2012-10-22 18:38:38	VR2W-105218	A69-1601-6505	0
2012-10-22 20:10:37	2012-10-23 06:10:37	VR2W-105218	A69-1601-6505	0
2012-10-22 21:13:17	2012-10-23 07:13:17	VR2W-105218	A69-1601-6505	1
2012-10-22 21:31:21	2012-10-23 07:31:21	VR2W-105218	A69-1601-6505	1
2012-10-22 22:55:29	2012-10-23 08:55:29	VR2W-105218	A69-1601-6505	1
2012-10-22 23:05:09	2012-10-23 09:05:09	VR2W-105218	A69-1601-6505	1
2012-10-23 00:04:04	2012-10-23 10:04:04	VR2W-105218	A69-1601-6505	1
2012-10-23 00:07:32	2012-10-23 10:07:32	VR2W-105218	A69-1601-6505	1
2012-10-23 00:15:26	2012-10-23 10:15:26	VR2W-105218	A69-1601-6505	1
2012-10-23 00:18:54	2012-10-23 10:18:54	VR2W-105218	A69-1601-6505	1
2012-10-23 00:55:01	2012-10-23 10:55:01	VR2W-105218	A69-1601-6505	1
2012-10-23 01:02:21	2012-10-23 11:02:21	VR2W-105218	A69-1601-6505	1
2012-10-23 01:08:54	2012-10-23 11:08:54	VR2W-105218	A69-1601-6505	1
2012-10-23 02:00:33	2012-10-23 12:00:33	VR2W-105218	A69-1601-6505	1
2012-10-23 02:09:36	2012-10-23 12:09:36	VR2W-105218	A69-1601-6505	1
2012-10-23 02:26:02	2012-10-23 12:26:02	VR2W-105218	A69-1601-6505	1
2012-10-23 02:58:54	2012-10-23 12:58:54	VR2W-105218	A69-1601-6505	1
2012-10-23 03:07:30	2012-10-23 13:07:30	VR2W-105218	A69-1601-6505	1
2012-10-23 03:17:47	2012-10-23 13:17:47	VR2W-105218	A69-1601-6505	1
2012-10-23 03:21:42	2012-10-23 13:21:42	VR2W-105218	A69-1601-6505	1
2012-10-23 03:30:33	2012-10-23 13:30:33	VR2W-105218	A69-1601-6505	1
2012-10-23 03:48:01	2012-10-23 13:48:01	VR2W-105218	A69-1601-6505	1
2012-10-23 04:02:27	2012-10-23 14:02:27	VR2W-105218	A69-1601-6505	1
2012-10-23 04:11:23	2012-10-23 14:11:23	VR2W-105218	A69-1601-6505	1
2012-10-23 04:31:33	2012-10-23 14:31:33	VR2W-105218	A69-1601-6505	1
2012-10-23 04:48:44	2012-10-23 14:48:44	VR2W-105218	A69-1601-6505	1
2012-10-23 04:52:24	2012-10-23 14:52:24	VR2W-105218	A69-1601-6505	1
2012-10-23 04:59:50	2012-10-23 14:59:50	VR2W-105218	A69-1601-6505	1
2012-10-23 05:23:16	2012-10-23 15:23:16	VR2W-105218	A69-1601-6505	1
2012-10-23 05:27:23	2012-10-23 15:27:23	VR2W-105218	A69-1601-6505	1
2012-10-23 05:51:29	2012-10-23 15:51:29	VR2W-105218	A69-1601-6505	1
2012-10-23 10:07:57	2012-10-23 20:07:57	VR2W-105218	A69-1601-6505	0
2012-10-23 21:21:22	2012-10-24 07:21:22	VR2W-105218	A69-1601-6505	1
2012-10-23 22:31:46	2012-10-24 08:31:46	VR2W-105218	A69-1601-6505	1
2012-10-24 00:00:14	2012-10-24 10:00:14	VR2W-105218	A69-1601-6505	1
2012-10-24 00:07:29	2012-10-24 10:07:29	VR2W-105218	A69-1601-6505	1
2012-10-24 01:11:32	2012-10-24 11:11:32	VR2W-105218	A69-1601-6505	1
2012-10-24 01:29:58	2012-10-24 11:29:58	VR2W-105218	A69-1601-6505	1
2012-10-24 01:33:56	2012-10-24 11:33:56	VR2W-105218	A69-1601-6505	1
2012-10-24 01:43:08	2012-10-24 11:43:08	VR2W-105218	A69-1601-6505	1
2012-10-24 01:47:15	2012-10-24 11:47:15	VR2W-105218	A69-1601-6505	1
2012-10-24 02:16:09	2012-10-24 12:16:09	VR2W-105218	A69-1601-6505	1
2012-10-24 02:20:47	2012-10-24 12:20:47	VR2W-105218	A69-1601-6505	1
2012-10-24 02:45:39	2012-10-24 12:45:39	VR2W-105218	A69-1601-6505	1
2012-10-24 02:55:13	2012-10-24 12:55:13	VR2W-105218	A69-1601-6505	1
2012-10-24 03:04:05	2012-10-24 13:04:05	VR2W-105218	A69-1601-6505	1
2012-10-24 03:33:54	2012-10-24 13:33:54	VR2W-105218	A69-1601-6505	1
2012-10-24 03:38:11	2012-10-24 13:38:11	VR2W-105218	A69-1601-6505	1
2012-10-24 03:52:43	2012-10-24 13:52:43	VR2W-105218	A69-1601-6505	1
2012-10-24 04:13:52	2012-10-24 14:13:52	VR2W-105218	A69-1601-6505	1
2012-10-24 04:30:37	2012-10-24 14:30:37	VR2W-105218	A69-1601-6505	1
2012-10-24 04:37:59	2012-10-24 14:37:59	VR2W-105218	A69-1601-6505	1
2012-10-24 05:08:37	2012-10-24 15:08:37	VR2W-105218	A69-1601-6505	1
2012-10-24 06:53:49	2012-10-24 16:53:49	VR2W-105218	A69-1601-6505	1
2012-10-24 07:28:27	2012-10-24 17:28:27	VR2W-105218	A69-1601-6505	1
2012-10-24 08:36:32	2012-10-24 18:36:32	VR2W-105218	A69-1601-6505	0
2012-10-24 19:42:16	2012-10-25 05:42:16	VR2W-105218	A69-1601-6505	0
2012-10-24 19:54:48	2012-10-25 05:54:48	VR2W-105218	A69-1601-6505	0
2012-10-24 20:35:00	2012-10-25 06:35:00	VR2W-105218	A69-1601-6505	1
2012-10-24 23:34:28	2012-10-25 09:34:28	VR2W-105218	A69-1601-6505	1
2012-10-24 23:45:50	2012-10-25 09:45:50	VR2W-105218	A69-1601-6505	1
2012-10-24 23:49:33	2012-10-25 09:49:33	VR2W-105218	A69-1601-6505	1
2012-10-25 00:17:35	2012-10-25 10:17:35	VR2W-105218	A69-1601-6505	1
2012-10-25 00:34:18	2012-10-25 10:34:18	VR2W-105218	A69-1601-6505	1
2012-10-25 00:37:42	2012-10-25 10:37:42	VR2W-105218	A69-1601-6505	1
2012-10-25 00:45:08	2012-10-25 10:45:08	VR2W-105218	A69-1601-6505	1
2012-10-25 00:53:48	2012-10-25 10:53:48	VR2W-105218	A69-1601-6505	1
2012-10-25 01:00:44	2012-10-25 11:00:44	VR2W-105218	A69-1601-6505	1
2012-10-25 01:37:14	2012-10-25 11:37:14	VR2W-105218	A69-1601-6505	1
2012-10-25 01:46:08	2012-10-25 11:46:08	VR2W-105218	A69-1601-6505	1
2012-10-25 01:49:50	2012-10-25 11:49:50	VR2W-105218	A69-1601-6505	1
2012-10-25 02:13:14	2012-10-25 12:13:14	VR2W-105218	A69-1601-6505	1
2012-10-25 02:18:05	2012-10-25 12:18:05	VR2W-105218	A69-1601-6505	1
2012-10-25 02:22:55	2012-10-25 12:22:55	VR2W-105218	A69-1601-6505	1
2012-10-25 02:40:19	2012-10-25 12:40:19	VR2W-105218	A69-1601-6505	1
2012-10-25 02:44:34	2012-10-25 12:44:34	VR2W-105218	A69-1601-6505	1
2012-10-25 02:56:44	2012-10-25 12:56:44	VR2W-105218	A69-1601-6505	1
2012-10-25 03:01:07	2012-10-25 13:01:07	VR2W-105218	A69-1601-6505	1
2012-10-25 03:31:09	2012-10-25 13:31:09	VR2W-105218	A69-1601-6505	1
2012-10-25 03:35:50	2012-10-25 13:35:50	VR2W-105218	A69-1601-6505	1
2012-10-25 03:40:20	2012-10-25 13:40:20	VR2W-105218	A69-1601-6505	1
2012-10-25 03:44:25	2012-10-25 13:44:25	VR2W-105218	A69-1601-6505	1
2012-10-25 04:43:58	2012-10-25 14:43:58	VR2W-105218	A69-1601-6505	1
2012-10-25 04:56:21	2012-10-25 14:56:21	VR2W-105218	A69-1601-6505	1
2012-10-25 05:11:08	2012-10-25 15:11:08	VR2W-105218	A69-1601-6505	1
2012-10-25 05:15:00	2012-10-25 15:15:00	VR2W-105218	A69-1601-6505	1
2012-10-25 05:56:54	2012-10-25 15:56:54	VR2W-105218	A69-1601-6505	1
2012-10-25 06:04:19	2012-10-25 16:04:19	VR2W-105218	A69-1601-6505	1
2012-10-25 06:23:32	2012-10-25 16:23:32	VR2W-105218	A69-1601-6505	1
2012-10-25 07:34:36	2012-10-25 17:34:36	VR2W-105218	A69-1601-6505	1
2012-10-25 07:38:51	2012-10-25 17:38:51	VR2W-105218	A69-1601-6505	1
2012-10-25 07:46:23	2012-10-25 17:46:23	VR2W-105218	A69-1601-6505	1
2012-10-25 08:41:40	2012-10-25 18:41:40	VR2W-105218	A69-1601-6505	0
2012-10-25 20:04:15	2012-10-26 06:04:15	VR2W-105218	A69-1601-6505	0
2012-10-25 20:12:46	2012-10-26 06:12:46	VR2W-105218	A69-1601-6505	0
2012-10-25 20:36:17	2012-10-26 06:36:17	VR2W-105218	A69-1601-6505	1
2012-10-25 23:34:25	2012-10-26 09:34:25	VR2W-105218	A69-1601-6505	1
2012-10-25 23:47:03	2012-10-26 09:47:03	VR2W-105218	A69-1601-6505	1
2012-10-25 23:51:01	2012-10-26 09:51:01	VR2W-105218	A69-1601-6505	1
2012-10-26 00:30:14	2012-10-26 10:30:14	VR2W-105218	A69-1601-6505	1
2012-10-26 00:36:43	2012-10-26 10:36:43	VR2W-105218	A69-1601-6505	1
2012-10-26 00:43:15	2012-10-26 10:43:15	VR2W-105218	A69-1601-6505	1
2012-10-26 01:23:51	2012-10-26 11:23:51	VR2W-105218	A69-1601-6505	1
2012-10-26 01:30:41	2012-10-26 11:30:41	VR2W-105218	A69-1601-6505	1
2012-10-26 02:04:29	2012-10-26 12:04:29	VR2W-105218	A69-1601-6505	1
2012-10-26 02:49:06	2012-10-26 12:49:06	VR2W-105218	A69-1601-6505	1
2012-10-26 03:04:19	2012-10-26 13:04:19	VR2W-105218	A69-1601-6505	1
2012-10-26 03:09:07	2012-10-26 13:09:07	VR2W-105218	A69-1601-6505	1
2012-10-26 03:13:48	2012-10-26 13:13:48	VR2W-105218	A69-1601-6505	1
2012-10-26 03:18:15	2012-10-26 13:18:15	VR2W-105218	A69-1601-6505	1
2012-10-26 03:22:16	2012-10-26 13:22:16	VR2W-105218	A69-1601-6505	1
2012-10-26 03:36:16	2012-10-26 13:36:16	VR2W-105218	A69-1601-6505	1
2012-10-26 04:12:12	2012-10-26 14:12:12	VR2W-105218	A69-1601-6505	1
2012-10-26 04:20:12	2012-10-26 14:20:12	VR2W-105218	A69-1601-6505	1
2012-10-26 04:47:59	2012-10-26 14:47:59	VR2W-105218	A69-1601-6505	1
2012-10-26 04:52:18	2012-10-26 14:52:18	VR2W-105218	A69-1601-6505	1
2012-10-26 05:00:19	2012-10-26 15:00:19	VR2W-105218	A69-1601-6505	1
2012-10-26 05:21:58	2012-10-26 15:21:58	VR2W-105218	A69-1601-6505	1
2012-10-26 05:25:47	2012-10-26 15:25:47	VR2W-105217	A69-1601-6505	1
2012-10-26 05:49:19	2012-10-26 15:49:19	VR2W-105218	A69-1601-6505	1
2012-10-26 05:53:10	2012-10-26 15:53:10	VR2W-105218	A69-1601-6505	1
2012-10-26 07:01:16	2012-10-26 17:01:16	VR2W-105218	A69-1601-6505	1
2012-10-26 07:05:27	2012-10-26 17:05:27	VR2W-105218	A69-1601-6505	1
2012-10-26 07:08:56	2012-10-26 17:08:56	VR2W-105218	A69-1601-6505	1
2012-10-26 07:12:39	2012-10-26 17:12:39	VR2W-105218	A69-1601-6505	1
2012-10-26 07:16:51	2012-10-26 17:16:51	VR2W-105218	A69-1601-6505	1
2012-10-26 09:01:15	2012-10-26 19:01:15	VR2W-105218	A69-1601-6505	0
2012-10-26 09:45:54	2012-10-26 19:45:54	VR2W-105218	A69-1601-6505	0
2012-10-26 09:50:33	2012-10-26 19:50:33	VR2W-105218	A69-1601-6505	0
2012-10-26 09:54:56	2012-10-26 19:54:56	VR2W-105218	A69-1601-6505	0
2012-10-26 10:48:13	2012-10-26 20:48:13	VR2W-105218	A69-1601-6505	0
2012-10-26 10:51:42	2012-10-26 20:51:42	VR2W-105218	A69-1601-6505	0
[truncated: 1,163 more rows]
