# Supplementary material for: Simulated Macro-Algal Outbreak Triggers a Large-Scale Response on Coral Reefs
Source: PLoS One. 2015 Jul 14;10(7):e0132895. doi: 10.1371/journal.pone.0132895 (PMC4501832; doi:10.1371/journal.pone.0132895)
Supplement: S1 Dataset — Data has been separated into three sub-folders; video data, visual transect data and individual fishes’ acoustic detection data. (ZIP) [file pone.0132895.s001.zip › Raw Data/Spatial/Siganid/Processed /6508MSC.xlsx]

## Sheet: 6508MSC.csv
ï»¿Date and Time (UTC)	Local time	Receiver	Transmitter	Day/night code
	10			06:30:00
	2011-04-21			18:30:00
2012-09-10 00:16:59	2012-09-10 10:16:59	VR2W-112619	A69-1601-6508	1
2012-09-10 00:40:45	2012-09-10 10:40:45	VR2W-112619	A69-1601-6508	1
2012-09-10 00:44:06	2012-09-10 10:44:06	VR2W-112619	A69-1601-6508	1
2012-09-10 00:47:35	2012-09-10 10:47:35	VR2W-112619	A69-1601-6508	1
2012-09-10 00:51:18	2012-09-10 10:51:18	VR2W-112619	A69-1601-6508	1
2012-09-10 00:55:32	2012-09-10 10:55:32	VR2W-112619	A69-1601-6508	1
2012-09-10 01:02:59	2012-09-10 11:02:59	VR2W-112619	A69-1601-6508	1
2012-09-10 01:07:33	2012-09-10 11:07:33	VR2W-112619	A69-1601-6508	1
2012-09-10 01:15:22	2012-09-10 11:15:22	VR2W-112619	A69-1601-6508	1
2012-09-10 01:19:19	2012-09-10 11:19:19	VR2W-112619	A69-1601-6508	1
2012-09-10 01:28:28	2012-09-10 11:28:28	VR2W-112619	A69-1601-6508	1
2012-09-10 01:37:22	2012-09-10 11:37:22	VR2W-112619	A69-1601-6508	1
2012-09-10 01:42:11	2012-09-10 11:42:11	VR2W-112619	A69-1601-6508	1
2012-09-10 01:46:56	2012-09-10 11:46:56	VR2W-112619	A69-1601-6508	1
2012-09-10 01:51:31	2012-09-10 11:51:31	VR2W-112619	A69-1601-6508	1
2012-09-10 01:55:48	2012-09-10 11:55:48	VR2W-112619	A69-1601-6508	1
2012-09-10 02:07:05	2012-09-10 12:07:05	VR2W-112619	A69-1601-6508	1
2012-09-10 02:14:47	2012-09-10 12:14:47	VR2W-112619	A69-1601-6508	1
2012-09-10 02:19:39	2012-09-10 12:19:39	VR2W-112619	A69-1601-6508	1
2012-09-10 02:29:18	2012-09-10 12:29:18	VR2W-112619	A69-1601-6508	1
2012-09-10 02:34:01	2012-09-10 12:34:01	VR2W-112619	A69-1601-6508	1
2012-09-10 02:42:46	2012-09-10 12:42:46	VR2W-112619	A69-1601-6508	1
2012-09-10 02:46:18	2012-09-10 12:46:18	VR2W-112619	A69-1601-6508	1
2012-09-10 02:54:31	2012-09-10 12:54:31	VR2W-112619	A69-1601-6508	1
2012-09-10 03:03:04	2012-09-10 13:03:04	VR2W-112619	A69-1601-6508	1
2012-09-10 03:11:15	2012-09-10 13:11:15	VR2W-112619	A69-1601-6508	1
2012-09-10 03:19:37	2012-09-10 13:19:37	VR2W-112619	A69-1601-6508	1
2012-09-10 03:32:44	2012-09-10 13:32:44	VR2W-112619	A69-1601-6508	1
2012-09-10 03:37:31	2012-09-10 13:37:31	VR2W-112619	A69-1601-6508	1
2012-09-10 03:46:39	2012-09-10 13:46:39	VR2W-112619	A69-1601-6508	1
2012-09-10 03:50:40	2012-09-10 13:50:40	VR2W-112619	A69-1601-6508	1
2012-09-10 04:00:12	2012-09-10 14:00:12	VR2W-112619	A69-1601-6508	1
2012-09-10 04:04:47	2012-09-10 14:04:47	VR2W-112619	A69-1601-6508	1
2012-09-10 04:09:03	2012-09-10 14:09:03	VR2W-112619	A69-1601-6508	1
2012-09-10 04:12:41	2012-09-10 14:12:41	VR2W-112619	A69-1601-6508	1
2012-09-10 04:26:30	2012-09-10 14:26:30	VR2W-112619	A69-1601-6508	1
2012-09-10 04:31:22	2012-09-10 14:31:22	VR2W-112619	A69-1601-6508	1
2012-09-10 04:36:12	2012-09-10 14:36:12	VR2W-112619	A69-1601-6508	1
2012-09-10 04:40:58	2012-09-10 14:40:58	VR2W-112619	A69-1601-6508	1
2012-09-10 04:45:36	2012-09-10 14:45:36	VR2W-112619	A69-1601-6508	1
2012-09-10 04:50:00	2012-09-10 14:50:00	VR2W-112619	A69-1601-6508	1
2012-09-10 04:53:54	2012-09-10 14:53:54	VR2W-112619	A69-1601-6508	1
2012-09-10 05:06:18	2012-09-10 15:06:18	VR2W-112619	A69-1601-6508	1
2012-09-10 05:10:16	2012-09-10 15:10:16	VR2W-112619	A69-1601-6508	1
2012-09-10 05:19:27	2012-09-10 15:19:27	VR2W-112619	A69-1601-6508	1
2012-09-10 05:23:33	2012-09-10 15:23:33	VR2W-112619	A69-1601-6508	1
2012-09-10 05:26:50	2012-09-10 15:26:50	VR2W-112619	A69-1601-6508	1
2012-09-10 05:30:12	2012-09-10 15:30:12	VR2W-112619	A69-1601-6508	1
2012-09-10 05:33:41	2012-09-10 15:33:41	VR2W-112619	A69-1601-6508	1
2012-09-10 05:41:44	2012-09-10 15:41:44	VR2W-112619	A69-1601-6508	1
2012-09-10 05:45:25	2012-09-10 15:45:25	VR2W-112619	A69-1601-6508	1
2012-09-10 05:52:58	2012-09-10 15:52:58	VR2W-112619	A69-1601-6508	1
2012-09-10 05:56:31	2012-09-10 15:56:31	VR2W-112619	A69-1601-6508	1
2012-09-10 06:00:24	2012-09-10 16:00:24	VR2W-112619	A69-1601-6508	1
2012-09-10 06:09:07	2012-09-10 16:09:07	VR2W-112619	A69-1601-6508	1
2012-09-10 06:12:36	2012-09-10 16:12:36	VR2W-112619	A69-1601-6508	1
2012-09-10 06:16:20	2012-09-10 16:16:20	VR2W-112619	A69-1601-6508	1
2012-09-10 06:24:08	2012-09-10 16:24:08	VR2W-112619	A69-1601-6508	1
2012-09-10 06:36:57	2012-09-10 16:36:57	VR2W-112619	A69-1601-6508	1
2012-09-10 06:52:08	2012-09-10 16:52:08	VR2W-112619	A69-1601-6508	1
2012-09-10 07:00:12	2012-09-10 17:00:12	VR2W-112619	A69-1601-6508	1
2012-09-10 07:08:09	2012-09-10 17:08:09	VR2W-112619	A69-1601-6508	1
2012-09-10 07:41:20	2012-09-10 17:41:20	VR2W-112619	A69-1601-6508	1
2012-09-10 07:46:09	2012-09-10 17:46:09	VR2W-112619	A69-1601-6508	1
2012-09-10 07:50:53	2012-09-10 17:50:53	VR2W-112619	A69-1601-6508	1
2012-09-10 07:55:29	2012-09-10 17:55:29	VR2W-112619	A69-1601-6508	1
2012-09-10 07:59:48	2012-09-10 17:59:48	VR2W-112619	A69-1601-6508	1
2012-09-10 09:49:58	2012-09-10 19:49:58	VR2W-112619	A69-1601-6508	0
2012-09-10 10:01:14	2012-09-10 20:01:14	VR2W-112619	A69-1601-6508	0
2012-09-10 10:08:06	2012-09-10 20:08:06	VR2W-112619	A69-1601-6508	0
2012-09-10 12:07:22	2012-09-10 22:07:22	VR2W-112619	A69-1601-6508	0
2012-09-10 12:19:08	2012-09-10 22:19:08	VR2W-112619	A69-1601-6508	0
2012-09-10 12:54:08	2012-09-10 22:54:08	VR2W-112619	A69-1601-6508	0
2012-09-10 13:24:13	2012-09-10 23:24:13	VR2W-112619	A69-1601-6508	0
2012-09-10 13:27:46	2012-09-10 23:27:46	VR2W-112619	A69-1601-6508	0
2012-09-10 13:51:25	2012-09-10 23:51:25	VR2W-112619	A69-1601-6508	0
2012-09-10 14:05:34	2012-09-11 00:05:34	VR2W-112619	A69-1601-6508	0
2012-09-10 14:13:35	2012-09-11 00:13:35	VR2W-112619	A69-1601-6508	0
2012-09-10 14:21:16	2012-09-11 00:21:16	VR2W-112619	A69-1601-6508	0
2012-09-10 14:48:42	2012-09-11 00:48:42	VR2W-112619	A69-1601-6508	0
2012-09-10 14:56:22	2012-09-11 00:56:22	VR2W-112619	A69-1601-6508	0
2012-09-10 15:01:12	2012-09-11 01:01:12	VR2W-112619	A69-1601-6508	0
2012-09-10 15:15:07	2012-09-11 01:15:07	VR2W-112619	A69-1601-6508	0
2012-09-10 15:23:59	2012-09-11 01:23:59	VR2W-112619	A69-1601-6508	0
2012-09-10 15:46:09	2012-09-11 01:46:09	VR2W-112619	A69-1601-6508	0
2012-09-10 15:57:18	2012-09-11 01:57:18	VR2W-112619	A69-1601-6508	0
2012-09-10 16:19:18	2012-09-11 02:19:18	VR2W-112619	A69-1601-6508	0
2012-09-10 17:26:53	2012-09-11 03:26:53	VR2W-112619	A69-1601-6508	0
2012-09-10 18:32:37	2012-09-11 04:32:37	VR2W-112619	A69-1601-6508	0
2012-09-10 19:13:34	2012-09-11 05:13:34	VR2W-112619	A69-1601-6508	0
2012-09-10 19:17:14	2012-09-11 05:17:14	VR2W-112619	A69-1601-6508	0
2012-09-10 19:45:28	2012-09-11 05:45:28	VR2W-112619	A69-1601-6508	0
2012-09-10 20:26:13	2012-09-11 06:26:13	VR2W-112619	A69-1601-6508	0
2012-09-10 20:32:47	2012-09-11 06:32:47	VR2W-112619	A69-1601-6508	1
2012-09-10 20:39:39	2012-09-11 06:39:39	VR2W-112619	A69-1601-6508	1
2012-09-10 20:51:34	2012-09-11 06:51:34	VR2W-112619	A69-1601-6508	1
2012-09-10 20:59:46	2012-09-11 06:59:46	VR2W-112619	A69-1601-6508	1
2012-09-10 21:26:13	2012-09-11 07:26:13	VR2W-112619	A69-1601-6508	1
2012-09-10 21:31:05	2012-09-11 07:31:05	VR2W-112619	A69-1601-6508	1
2012-09-10 21:50:08	2012-09-11 07:50:08	VR2W-112619	A69-1601-6508	1
2012-09-10 21:54:28	2012-09-11 07:54:28	VR2W-112619	A69-1601-6508	1
2012-09-10 22:21:54	2012-09-11 08:21:54	VR2W-112619	A69-1601-6508	1
2012-09-10 22:34:25	2012-09-11 08:34:25	VR2W-112619	A69-1601-6508	1
2012-09-10 22:43:56	2012-09-11 08:43:56	VR2W-112619	A69-1601-6508	1
2012-09-10 23:11:22	2012-09-11 09:11:22	VR2W-112619	A69-1601-6508	1
2012-09-10 23:15:44	2012-09-11 09:15:44	VR2W-112619	A69-1601-6508	1
2012-09-10 23:19:36	2012-09-11 09:19:36	VR2W-112619	A69-1601-6508	1
2012-09-10 23:31:22	2012-09-11 09:31:22	VR2W-112619	A69-1601-6508	1
2012-09-10 23:34:36	2012-09-11 09:34:36	VR2W-112619	A69-1601-6508	1
2012-09-10 23:41:06	2012-09-11 09:41:06	VR2W-112619	A69-1601-6508	1
2012-09-10 23:47:44	2012-09-11 09:47:44	VR2W-112619	A69-1601-6508	1
2012-09-10 23:51:11	2012-09-11 09:51:11	VR2W-112619	A69-1601-6508	1
2012-09-11 00:23:04	2012-09-11 10:23:04	VR2W-112619	A69-1601-6508	1
2012-09-11 00:40:42	2012-09-11 10:40:42	VR2W-112619	A69-1601-6508	1
2012-09-11 00:49:19	2012-09-11 10:49:19	VR2W-112619	A69-1601-6508	1
2012-09-11 00:52:38	2012-09-11 10:52:38	VR2W-112619	A69-1601-6508	1
2012-09-11 00:56:04	2012-09-11 10:56:04	VR2W-112619	A69-1601-6508	1
2012-09-11 00:59:43	2012-09-11 10:59:43	VR2W-112619	A69-1601-6508	1
2012-09-11 01:03:46	2012-09-11 11:03:46	VR2W-112619	A69-1601-6508	1
2012-09-11 01:13:32	2012-09-11 11:13:32	VR2W-112619	A69-1601-6508	1
2012-09-11 01:23:12	2012-09-11 11:23:12	VR2W-112619	A69-1601-6508	1
2012-09-11 01:27:58	2012-09-11 11:27:58	VR2W-112619	A69-1601-6508	1
2012-09-11 01:32:36	2012-09-11 11:32:36	VR2W-112619	A69-1601-6508	1
2012-09-11 01:40:48	2012-09-11 11:40:48	VR2W-112619	A69-1601-6508	1
2012-09-11 01:45:16	2012-09-11 11:45:16	VR2W-112619	A69-1601-6508	1
2012-09-11 01:54:06	2012-09-11 11:54:06	VR2W-112619	A69-1601-6508	1
2012-09-11 02:03:27	2012-09-11 12:03:27	VR2W-112619	A69-1601-6508	1
2012-09-11 02:11:27	2012-09-11 12:11:27	VR2W-112619	A69-1601-6508	1
2012-09-11 02:26:58	2012-09-11 12:26:58	VR2W-112619	A69-1601-6508	1
2012-09-11 02:30:25	2012-09-11 12:30:25	VR2W-112619	A69-1601-6508	1
2012-09-11 02:34:06	2012-09-11 12:34:06	VR2W-112619	A69-1601-6508	1
2012-09-11 03:09:13	2012-09-11 13:09:13	VR2W-112619	A69-1601-6508	1
2012-09-11 03:16:37	2012-09-11 13:16:37	VR2W-112619	A69-1601-6508	1
2012-09-11 03:21:07	2012-09-11 13:21:07	VR2W-112619	A69-1601-6508	1
2012-09-11 03:39:37	2012-09-11 13:39:37	VR2W-112619	A69-1601-6508	1
2012-09-11 03:44:25	2012-09-11 13:44:25	VR2W-112619	A69-1601-6508	1
2012-09-11 03:57:42	2012-09-11 13:57:42	VR2W-112619	A69-1601-6508	1
2012-09-11 04:04:26	2012-09-11 14:04:26	VR2W-112619	A69-1601-6508	1
2012-09-11 04:24:57	2012-09-11 14:24:57	VR2W-112619	A69-1601-6508	1
2012-09-11 04:29:35	2012-09-11 14:29:35	VR2W-112619	A69-1601-6508	1
2012-09-11 04:33:59	2012-09-11 14:33:59	VR2W-112619	A69-1601-6508	1
2012-09-11 04:37:51	2012-09-11 14:37:51	VR2W-112619	A69-1601-6508	1
2012-09-11 04:42:24	2012-09-11 14:42:24	VR2W-112619	A69-1601-6508	1
2012-09-11 04:46:34	2012-09-11 14:46:34	VR2W-112619	A69-1601-6508	1
2012-09-11 04:53:46	2012-09-11 14:53:46	VR2W-112619	A69-1601-6508	1
2012-09-11 04:57:59	2012-09-11 14:57:59	VR2W-112619	A69-1601-6508	1
2012-09-11 05:01:31	2012-09-11 15:01:31	VR2W-112619	A69-1601-6508	1
2012-09-11 05:13:50	2012-09-11 15:13:50	VR2W-112619	A69-1601-6508	1
2012-09-11 05:32:22	2012-09-11 15:32:22	VR2W-112619	A69-1601-6508	1
2012-09-11 05:36:10	2012-09-11 15:36:10	VR2W-112619	A69-1601-6508	1
2012-09-11 05:44:22	2012-09-11 15:44:22	VR2W-112619	A69-1601-6508	1
2012-09-11 05:48:49	2012-09-11 15:48:49	VR2W-112619	A69-1601-6508	1
2012-09-11 05:57:36	2012-09-11 15:57:36	VR2W-112619	A69-1601-6508	1
2012-09-11 06:02:17	2012-09-11 16:02:17	VR2W-112619	A69-1601-6508	1
2012-09-11 06:06:45	2012-09-11 16:06:45	VR2W-112619	A69-1601-6508	1
2012-09-11 06:10:47	2012-09-11 16:10:47	VR2W-112619	A69-1601-6508	1
2012-09-11 06:20:26	2012-09-11 16:20:26	VR2W-112619	A69-1601-6508	1
2012-09-11 06:29:41	2012-09-11 16:29:41	VR2W-112619	A69-1601-6508	1
2012-09-11 06:45:07	2012-09-11 16:45:07	VR2W-112619	A69-1601-6508	1
2012-09-11 06:55:47	2012-09-11 16:55:47	VR2W-112619	A69-1601-6508	1
2012-09-11 07:00:08	2012-09-11 17:00:08	VR2W-112619	A69-1601-6508	1
2012-09-11 07:03:57	2012-09-11 17:03:57	VR2W-112619	A69-1601-6508	1
2012-09-11 07:08:20	2012-09-11 17:08:20	VR2W-112619	A69-1601-6508	1
2012-09-11 07:12:14	2012-09-11 17:12:14	VR2W-112619	A69-1601-6508	1
2012-09-11 07:16:48	2012-09-11 17:16:48	VR2W-112619	A69-1601-6508	1
2012-09-11 07:24:36	2012-09-11 17:24:36	VR2W-112619	A69-1601-6508	1
2012-09-11 07:28:30	2012-09-11 17:28:30	VR2W-112619	A69-1601-6508	1
2012-09-11 07:41:04	2012-09-11 17:41:04	VR2W-112619	A69-1601-6508	1
2012-09-11 07:48:36	2012-09-11 17:48:36	VR2W-112619	A69-1601-6508	1
2012-09-11 07:56:01	2012-09-11 17:56:01	VR2W-112619	A69-1601-6508	1
2012-09-11 08:11:33	2012-09-11 18:11:33	VR2W-112619	A69-1601-6508	1
2012-09-11 08:28:17	2012-09-11 18:28:17	VR2W-112619	A69-1601-6508	1
2012-09-11 09:30:10	2012-09-11 19:30:10	VR2W-112619	A69-1601-6508	0
2012-09-11 12:22:33	2012-09-11 22:22:33	VR2W-112619	A69-1601-6508	0
2012-09-11 12:32:26	2012-09-11 22:32:26	VR2W-112619	A69-1601-6508	0
2012-09-11 13:15:04	2012-09-11 23:15:04	VR2W-112619	A69-1601-6508	0
2012-09-11 13:19:00	2012-09-11 23:19:00	VR2W-112619	A69-1601-6508	0
2012-09-11 14:09:53	2012-09-12 00:09:53	VR2W-112619	A69-1601-6508	0
2012-09-11 14:26:31	2012-09-12 00:26:31	VR2W-112619	A69-1601-6508	0
2012-09-11 14:47:42	2012-09-12 00:47:42	VR2W-112619	A69-1601-6508	0
2012-09-11 14:51:44	2012-09-12 00:51:44	VR2W-112619	A69-1601-6508	0
2012-09-11 15:37:30	2012-09-12 01:37:30	VR2W-112619	A69-1601-6508	0
2012-09-11 15:41:01	2012-09-12 01:41:01	VR2W-112619	A69-1601-6508	0
2012-09-11 16:02:33	2012-09-12 02:02:33	VR2W-112619	A69-1601-6508	0
2012-09-11 16:23:03	2012-09-12 02:23:03	VR2W-112619	A69-1601-6508	0
2012-09-11 16:44:34	2012-09-12 02:44:34	VR2W-112619	A69-1601-6508	0
2012-09-11 16:53:20	2012-09-12 02:53:20	VR2W-112619	A69-1601-6508	0
2012-09-11 17:02:25	2012-09-12 03:02:25	VR2W-112619	A69-1601-6508	0
2012-09-11 17:15:31	2012-09-12 03:15:31	VR2W-112619	A69-1601-6508	0
2012-09-11 17:29:18	2012-09-12 03:29:18	VR2W-112619	A69-1601-6508	0
2012-09-11 17:38:55	2012-09-12 03:38:55	VR2W-112619	A69-1601-6508	0
2012-09-11 19:54:05	2012-09-12 05:54:05	VR2W-112619	A69-1601-6508	0
2012-09-11 20:07:44	2012-09-12 06:07:44	VR2W-112619	A69-1601-6508	0
2012-09-11 20:11:45	2012-09-12 06:11:45	VR2W-112619	A69-1601-6508	0
2012-09-11 20:37:41	2012-09-12 06:37:41	VR2W-112619	A69-1601-6508	1
2012-09-11 20:47:00	2012-09-12 06:47:00	VR2W-112619	A69-1601-6508	1
2012-09-11 20:58:56	2012-09-12 06:58:56	VR2W-112619	A69-1601-6508	1
2012-09-11 21:03:48	2012-09-12 07:03:48	VR2W-112619	A69-1601-6508	1
2012-09-11 21:18:06	2012-09-12 07:18:06	VR2W-112619	A69-1601-6508	1
2012-09-11 21:22:35	2012-09-12 07:22:35	VR2W-112619	A69-1601-6508	1
2012-09-11 21:31:31	2012-09-12 07:31:31	VR2W-112619	A69-1601-6508	1
2012-09-11 21:41:17	2012-09-12 07:41:17	VR2W-112619	A69-1601-6508	1
2012-09-11 21:50:57	2012-09-12 07:50:57	VR2W-112619	A69-1601-6508	1
2012-09-11 21:55:41	2012-09-12 07:55:41	VR2W-112619	A69-1601-6508	1
2012-09-11 22:04:32	2012-09-12 08:04:32	VR2W-112619	A69-1601-6508	1
2012-09-11 22:12:15	2012-09-12 08:12:15	VR2W-112619	A69-1601-6508	1
2012-09-11 22:15:30	2012-09-12 08:15:30	VR2W-112619	A69-1601-6508	1
2012-09-11 22:22:07	2012-09-12 08:22:07	VR2W-112619	A69-1601-6508	1
2012-09-11 22:28:52	2012-09-12 08:28:52	VR2W-112618	A69-1601-6508	1
2012-09-11 22:29:10	2012-09-12 08:29:10	VR2W-112619	A69-1601-6508	1
2012-09-11 22:55:20	2012-09-12 08:55:20	VR2W-112619	A69-1601-6508	1
2012-09-11 23:02:58	2012-09-12 09:02:58	VR2W-112619	A69-1601-6508	1
2012-09-11 23:31:04	2012-09-12 09:31:04	VR2W-112619	A69-1601-6508	1
2012-09-11 23:42:38	2012-09-12 09:42:38	VR2W-112619	A69-1601-6508	1
2012-09-12 00:00:13	2012-09-12 10:00:13	VR2W-112619	A69-1601-6508	1
2012-09-12 00:04:18	2012-09-12 10:04:18	VR2W-112619	A69-1601-6508	1
2012-09-12 00:10:55	2012-09-12 10:10:55	VR2W-112619	A69-1601-6508	1
2012-09-12 00:18:03	2012-09-12 10:18:03	VR2W-112619	A69-1601-6508	1
2012-09-12 00:22:10	2012-09-12 10:22:10	VR2W-112619	A69-1601-6508	1
2012-09-12 00:36:45	2012-09-12 10:36:45	VR2W-112619	A69-1601-6508	1
2012-09-12 00:43:35	2012-09-12 10:43:35	VR2W-112619	A69-1601-6508	1
2012-09-12 00:47:20	2012-09-12 10:47:20	VR2W-112619	A69-1601-6508	1
2012-09-12 01:15:39	2012-09-12 11:15:39	VR2W-112619	A69-1601-6508	1
2012-09-12 01:18:59	2012-09-12 11:18:59	VR2W-112619	A69-1601-6508	1
2012-09-12 01:34:41	2012-09-12 11:34:41	VR2W-112619	A69-1601-6508	1
2012-09-12 01:43:23	2012-09-12 11:43:23	VR2W-112619	A69-1601-6508	1
2012-09-12 01:54:40	2012-09-12 11:54:40	VR2W-112619	A69-1601-6508	1
2012-09-12 02:13:59	2012-09-12 12:13:59	VR2W-112619	A69-1601-6508	1
2012-09-12 02:26:56	2012-09-12 12:26:56	VR2W-112619	A69-1601-6508	1
2012-09-12 02:33:33	2012-09-12 12:33:33	VR2W-112619	A69-1601-6508	1
2012-09-12 02:36:58	2012-09-12 12:36:58	VR2W-112619	A69-1601-6508	1
2012-09-12 02:40:36	2012-09-12 12:40:36	VR2W-112619	A69-1601-6508	1
2012-09-12 02:44:37	2012-09-12 12:44:37	VR2W-112619	A69-1601-6508	1
2012-09-12 03:23:09	2012-09-12 13:23:09	VR2W-112619	A69-1601-6508	1
2012-09-12 03:27:28	2012-09-12 13:27:28	VR2W-112619	A69-1601-6508	1
2012-09-12 03:43:00	2012-09-12 13:43:00	VR2W-112619	A69-1601-6508	1
2012-09-12 03:47:42	2012-09-12 13:47:42	VR2W-112619	A69-1601-6508	1
2012-09-12 03:56:22	2012-09-12 13:56:22	VR2W-112619	A69-1601-6508	1
2012-09-12 04:03:22	2012-09-12 14:03:22	VR2W-112619	A69-1601-6508	1
2012-09-12 04:07:18	2012-09-12 14:07:18	VR2W-112619	A69-1601-6508	1
2012-09-12 04:11:57	2012-09-12 14:11:57	VR2W-112619	A69-1601-6508	1
2012-09-12 04:24:57	2012-09-12 14:24:57	VR2W-112619	A69-1601-6508	1
2012-09-12 04:33:14	2012-09-12 14:33:14	VR2W-112619	A69-1601-6508	1
2012-09-12 04:37:49	2012-09-12 14:37:49	VR2W-112619	A69-1601-6508	1
2012-09-12 04:45:41	2012-09-12 14:45:41	VR2W-112619	A69-1601-6508	1
2012-09-12 04:49:42	2012-09-12 14:49:42	VR2W-112619	A69-1601-6508	1
2012-09-12 04:59:12	2012-09-12 14:59:12	VR2W-112619	A69-1601-6508	1
2012-09-12 05:07:53	2012-09-12 15:07:53	VR2W-112619	A69-1601-6508	1
2012-09-12 05:11:18	2012-09-12 15:11:18	VR2W-112619	A69-1601-6508	1
2012-09-12 05:14:54	2012-09-12 15:14:54	VR2W-112619	A69-1601-6508	1
2012-09-12 05:36:01	2012-09-12 15:36:01	VR2W-112619	A69-1601-6508	1
2012-09-12 05:49:19	2012-09-12 15:49:19	VR2W-112619	A69-1601-6508	1
2012-09-12 05:57:12	2012-09-12 15:57:12	VR2W-112619	A69-1601-6508	1
2012-09-12 06:01:14	2012-09-12 16:01:14	VR2W-112619	A69-1601-6508	1
2012-09-12 06:06:04	2012-09-12 16:06:04	VR2W-112619	A69-1601-6508	1
2012-09-12 06:10:51	2012-09-12 16:10:51	VR2W-112619	A69-1601-6508	1
2012-09-12 06:19:56	2012-09-12 16:19:56	VR2W-112619	A69-1601-6508	1
2012-09-12 06:28:38	2012-09-12 16:28:38	VR2W-112619	A69-1601-6508	1
2012-09-12 06:37:25	2012-09-12 16:37:25	VR2W-112619	A69-1601-6508	1
2012-09-12 06:49:21	2012-09-12 16:49:21	VR2W-112619	A69-1601-6508	1
2012-09-12 07:04:27	2012-09-12 17:04:27	VR2W-112619	A69-1601-6508	1
2012-09-12 07:09:07	2012-09-12 17:09:07	VR2W-112619	A69-1601-6508	1
2012-09-12 07:17:33	2012-09-12 17:17:33	VR2W-112619	A69-1601-6508	1
2012-09-12 07:22:20	2012-09-12 17:22:20	VR2W-112619	A69-1601-6508	1
2012-09-12 07:26:59	2012-09-12 17:26:59	VR2W-112619	A69-1601-6508	1
2012-09-12 07:35:20	2012-09-12 17:35:20	VR2W-112619	A69-1601-6508	1
2012-09-12 07:44:23	2012-09-12 17:44:23	VR2W-112619	A69-1601-6508	1
2012-09-12 07:48:18	2012-09-12 17:48:18	VR2W-112619	A69-1601-6508	1
2012-09-12 07:52:54	2012-09-12 17:52:54	VR2W-112619	A69-1601-6508	1
2012-09-12 07:57:13	2012-09-12 17:57:13	VR2W-112619	A69-1601-6508	1
2012-09-12 08:05:09	2012-09-12 18:05:09	VR2W-112619	A69-1601-6508	1
2012-09-12 08:32:13	2012-09-12 18:32:13	VR2W-112619	A69-1601-6508	0
2012-09-12 12:16:17	2012-09-12 22:16:17	VR2W-112619	A69-1601-6508	0
2012-09-12 13:53:11	2012-09-12 23:53:11	VR2W-112619	A69-1601-6508	0
2012-09-12 14:06:55	2012-09-13 00:06:55	VR2W-112619	A69-1601-6508	0
2012-09-12 14:11:41	2012-09-13 00:11:41	VR2W-112619	A69-1601-6508	0
2012-09-12 15:09:39	2012-09-13 01:09:39	VR2W-112619	A69-1601-6508	0
2012-09-12 15:17:03	2012-09-13 01:17:03	VR2W-112619	A69-1601-6508	0
2012-09-12 15:27:52	2012-09-13 01:27:52	VR2W-112619	A69-1601-6508	0
2012-09-12 16:28:31	2012-09-13 02:28:31	VR2W-112619	A69-1601-6508	0
2012-09-12 16:49:09	2012-09-13 02:49:09	VR2W-112619	A69-1601-6508	0
2012-09-12 16:53:51	2012-09-13 02:53:51	VR2W-112619	A69-1601-6508	0
2012-09-12 16:58:21	2012-09-13 02:58:21	VR2W-112619	A69-1601-6508	0
2012-09-12 17:02:27	2012-09-13 03:02:27	VR2W-112619	A69-1601-6508	0
2012-09-12 17:09:10	2012-09-13 03:09:10	VR2W-112619	A69-1601-6508	0
2012-09-12 17:21:22	2012-09-13 03:21:22	VR2W-112619	A69-1601-6508	0
2012-09-12 17:59:17	2012-09-13 03:59:17	VR2W-112619	A69-1601-6508	0
2012-09-12 19:44:12	2012-09-13 05:44:12	VR2W-112619	A69-1601-6508	0
2012-09-12 20:22:34	2012-09-13 06:22:34	VR2W-112619	A69-1601-6508	0
2012-09-12 20:53:30	2012-09-13 06:53:30	VR2W-112619	A69-1601-6508	1
2012-09-12 21:01:41	2012-09-13 07:01:41	VR2W-112619	A69-1601-6508	1
2012-09-12 21:05:32	2012-09-13 07:05:32	VR2W-112619	A69-1601-6508	1
2012-09-12 21:10:02	2012-09-13 07:10:02	VR2W-112619	A69-1601-6508	1
2012-09-12 21:17:27	2012-09-13 07:17:27	VR2W-112619	A69-1601-6508	1
2012-09-12 21:24:23	2012-09-13 07:24:23	VR2W-112619	A69-1601-6508	1
2012-09-12 22:03:22	2012-09-13 08:03:22	VR2W-112619	A69-1601-6508	1
2012-09-12 22:27:14	2012-09-13 08:27:14	VR2W-112619	A69-1601-6508	1
2012-09-12 22:34:14	2012-09-13 08:34:14	VR2W-112619	A69-1601-6508	1
2012-09-12 22:42:53	2012-09-13 08:42:53	VR2W-112619	A69-1601-6508	1
2012-09-12 22:51:29	2012-09-13 08:51:29	VR2W-112619	A69-1601-6508	1
2012-09-12 22:54:49	2012-09-13 08:54:49	VR2W-112619	A69-1601-6508	1
2012-09-12 23:20:02	2012-09-13 09:20:02	VR2W-112619	A69-1601-6508	1
2012-09-12 23:24:19	2012-09-13 09:24:19	VR2W-112619	A69-1601-6508	1
2012-09-12 23:28:00	2012-09-13 09:28:00	VR2W-112619	A69-1601-6508	1
2012-09-12 23:38:59	2012-09-13 09:38:59	VR2W-112619	A69-1601-6508	1
2012-09-12 23:42:46	2012-09-13 09:42:46	VR2W-112619	A69-1601-6508	1
2012-09-12 23:47:04	2012-09-13 09:47:04	VR2W-112619	A69-1601-6508	1
2012-09-12 23:58:39	2012-09-13 09:58:39	VR2W-112619	A69-1601-6508	1
2012-09-13 00:07:18	2012-09-13 10:07:18	VR2W-112619	A69-1601-6508	1
2012-09-13 00:15:54	2012-09-13 10:15:54	VR2W-112619	A69-1601-6508	1
2012-09-13 00:30:00	2012-09-13 10:30:00	VR2W-112619	A69-1601-6508	1
2012-09-13 00:45:06	2012-09-13 10:45:06	VR2W-112619	A69-1601-6508	1
2012-09-13 00:48:26	2012-09-13 10:48:26	VR2W-112619	A69-1601-6508	1
2012-09-13 00:51:52	2012-09-13 10:51:52	VR2W-112619	A69-1601-6508	1
2012-09-13 00:55:32	2012-09-13 10:55:32	VR2W-112619	A69-1601-6508	1
2012-09-13 01:02:53	2012-09-13 11:02:53	VR2W-112619	A69-1601-6508	1
2012-09-13 01:26:30	2012-09-13 11:26:30	VR2W-112619	A69-1601-6508	1
2012-09-13 01:43:01	2012-09-13 11:43:01	VR2W-112619	A69-1601-6508	1
2012-09-13 01:55:02	2012-09-13 11:55:02	VR2W-112619	A69-1601-6508	1
2012-09-13 02:20:15	2012-09-13 12:20:15	VR2W-112619	A69-1601-6508	1
2012-09-13 02:28:33	2012-09-13 12:28:33	VR2W-112619	A69-1601-6508	1
2012-09-13 02:33:07	2012-09-13 12:33:07	VR2W-112619	A69-1601-6508	1
2012-09-13 02:37:23	2012-09-13 12:37:23	VR2W-112619	A69-1601-6508	1
2012-09-13 02:41:02	2012-09-13 12:41:02	VR2W-112619	A69-1601-6508	1
2012-09-13 02:45:05	2012-09-13 12:45:05	VR2W-112619	A69-1601-6508	1
2012-09-13 02:54:52	2012-09-13 12:54:52	VR2W-112619	A69-1601-6508	1
2012-09-13 03:19:03	2012-09-13 13:19:03	VR2W-112619	A69-1601-6508	1
2012-09-13 03:23:40	2012-09-13 13:23:40	VR2W-112619	A69-1601-6508	1
2012-09-13 03:27:59	2012-09-13 13:27:59	VR2W-112619	A69-1601-6508	1
2012-09-13 03:31:44	2012-09-13 13:31:44	VR2W-112619	A69-1601-6508	1
2012-09-13 03:36:01	2012-09-13 13:36:01	VR2W-112619	A69-1601-6508	1
2012-09-13 03:50:33	2012-09-13 13:50:33	VR2W-112619	A69-1601-6508	1
2012-09-13 03:54:10	2012-09-13 13:54:10	VR2W-112619	A69-1601-6508	1
2012-09-13 03:58:12	2012-09-13 13:58:12	VR2W-112619	A69-1601-6508	1
2012-09-13 04:03:01	2012-09-13 14:03:01	VR2W-112619	A69-1601-6508	1
2012-09-13 04:12:20	2012-09-13 14:12:20	VR2W-112619	A69-1601-6508	1
2012-09-13 04:24:23	2012-09-13 14:24:23	VR2W-112619	A69-1601-6508	1
2012-09-13 04:27:42	2012-09-13 14:27:42	VR2W-112619	A69-1601-6508	1
2012-09-13 04:43:14	2012-09-13 14:43:14	VR2W-112619	A69-1601-6508	1
2012-09-13 04:47:36	2012-09-13 14:47:36	VR2W-112619	A69-1601-6508	1
2012-09-13 04:55:54	2012-09-13 14:55:54	VR2W-112619	A69-1601-6508	1
2012-09-13 04:59:54	2012-09-13 14:59:54	VR2W-112619	A69-1601-6508	1
2012-09-13 05:18:06	2012-09-13 15:18:06	VR2W-112619	A69-1601-6508	1
2012-09-13 05:33:58	2012-09-13 15:33:58	VR2W-112619	A69-1601-6508	1
2012-09-13 05:38:42	2012-09-13 15:38:42	VR2W-112619	A69-1601-6508	1
2012-09-13 05:43:15	2012-09-13 15:43:15	VR2W-112619	A69-1601-6508	1
2012-09-13 05:59:43	2012-09-13 15:59:43	VR2W-112619	A69-1601-6508	1
2012-09-13 06:37:43	2012-09-13 16:37:43	VR2W-112619	A69-1601-6508	1
2012-09-13 06:53:43	2012-09-13 16:53:43	VR2W-112619	A69-1601-6508	1
2012-09-13 07:03:25	2012-09-13 17:03:25	VR2W-112619	A69-1601-6508	1
2012-09-13 07:34:31	2012-09-13 17:34:31	VR2W-112619	A69-1601-6508	1
2012-09-13 07:37:49	2012-09-13 17:37:49	VR2W-112619	A69-1601-6508	1
2012-09-13 07:44:42	2012-09-13 17:44:42	VR2W-112619	A69-1601-6508	1
2012-09-13 07:52:53	2012-09-13 17:52:53	VR2W-112619	A69-1601-6508	1
2012-09-13 08:01:16	2012-09-13 18:01:16	VR2W-112619	A69-1601-6508	1
2012-09-13 08:05:23	2012-09-13 18:05:23	VR2W-112619	A69-1601-6508	1
2012-09-13 08:15:48	2012-09-13 18:15:48	VR2W-112619	A69-1601-6508	1
2012-09-13 08:19:53	2012-09-13 18:19:53	VR2W-112619	A69-1601-6508	1
2012-09-13 09:19:02	2012-09-13 19:19:02	VR2W-112619	A69-1601-6508	0
2012-09-13 13:06:26	2012-09-13 23:06:26	VR2W-112619	A69-1601-6508	0
2012-09-13 14:52:14	2012-09-14 00:52:14	VR2W-112619	A69-1601-6508	0
2012-09-13 15:21:52	2012-09-14 01:21:52	VR2W-112619	A69-1601-6508	0
2012-09-13 15:28:31	2012-09-14 01:28:31	VR2W-112619	A69-1601-6508	0
2012-09-13 15:35:44	2012-09-14 01:35:44	VR2W-112619	A69-1601-6508	0
2012-09-13 16:13:22	2012-09-14 02:13:22	VR2W-112619	A69-1601-6508	0
2012-09-13 16:37:39	2012-09-14 02:37:39	VR2W-112619	A69-1601-6508	0
2012-09-13 16:42:07	2012-09-14 02:42:07	VR2W-112619	A69-1601-6508	0
2012-09-13 19:48:30	2012-09-14 05:48:30	VR2W-112619	A69-1601-6508	0
2012-09-13 20:24:58	2012-09-14 06:24:58	VR2W-112619	A69-1601-6508	0
2012-09-13 20:33:03	2012-09-14 06:33:03	VR2W-112619	A69-1601-6508	1
2012-09-13 20:41:05	2012-09-14 06:41:05	VR2W-112619	A69-1601-6508	1
2012-09-13 20:48:48	2012-09-14 06:48:48	VR2W-112619	A69-1601-6508	1
2012-09-13 21:12:45	2012-09-14 07:12:45	VR2W-112619	A69-1601-6508	1
2012-09-13 21:19:44	2012-09-14 07:19:44	VR2W-112619	A69-1601-6508	1
2012-09-13 21:28:16	2012-09-14 07:28:16	VR2W-112619	A69-1601-6508	1
2012-09-13 21:52:22	2012-09-14 07:52:22	VR2W-112619	A69-1601-6508	1
2012-09-13 22:14:08	2012-09-14 08:14:08	VR2W-112619	A69-1601-6508	1
2012-09-13 23:16:36	2012-09-14 09:16:36	VR2W-112619	A69-1601-6508	1
2012-09-13 23:37:26	2012-09-14 09:37:26	VR2W-112619	A69-1601-6508	1
2012-09-13 23:40:56	2012-09-14 09:40:56	VR2W-112619	A69-1601-6508	1
2012-09-13 23:57:24	2012-09-14 09:57:24	VR2W-112619	A69-1601-6508	1
2012-09-14 00:06:16	2012-09-14 10:06:16	VR2W-112619	A69-1601-6508	1
2012-09-14 00:23:57	2012-09-14 10:23:57	VR2W-112619	A69-1601-6508	1
2012-09-14 00:36:21	2012-09-14 10:36:21	VR2W-112619	A69-1601-6508	1
2012-09-14 01:10:16	2012-09-14 11:10:16	VR2W-112619	A69-1601-6508	1
2012-09-14 01:14:00	2012-09-14 11:14:00	VR2W-112619	A69-1601-6508	1
2012-09-14 01:38:16	2012-09-14 11:38:16	VR2W-112619	A69-1601-6508	1
2012-09-14 01:42:22	2012-09-14 11:42:22	VR2W-112619	A69-1601-6508	1
2012-09-14 01:45:43	2012-09-14 11:45:43	VR2W-112619	A69-1601-6508	1
2012-09-14 01:52:52	2012-09-14 11:52:52	VR2W-112619	A69-1601-6508	1
2012-09-14 02:00:24	2012-09-14 12:00:24	VR2W-112619	A69-1601-6508	1
2012-09-14 02:03:59	2012-09-14 12:03:59	VR2W-112619	A69-1601-6508	1
2012-09-14 02:20:31	2012-09-14 12:20:31	VR2W-112619	A69-1601-6508	1
2012-09-14 02:28:15	2012-09-14 12:28:15	VR2W-112619	A69-1601-6508	1
2012-09-14 02:40:34	2012-09-14 12:40:34	VR2W-112619	A69-1601-6508	1
2012-09-14 02:45:21	2012-09-14 12:45:21	VR2W-112619	A69-1601-6508	1
2012-09-14 02:54:33	2012-09-14 12:54:33	VR2W-112619	A69-1601-6508	1
2012-09-14 02:58:39	2012-09-14 12:58:39	VR2W-112619	A69-1601-6508	1
2012-09-14 03:01:59	2012-09-14 13:01:59	VR2W-112619	A69-1601-6508	1
2012-09-14 03:05:24	2012-09-14 13:05:24	VR2W-112619	A69-1601-6508	1
2012-09-14 03:13:01	2012-09-14 13:13:01	VR2W-112619	A69-1601-6508	1
2012-09-14 03:30:52	2012-09-14 13:30:52	VR2W-112619	A69-1601-6508	1
2012-09-14 03:35:36	2012-09-14 13:35:36	VR2W-112619	A69-1601-6508	1
2012-09-14 03:51:58	2012-09-14 13:51:58	VR2W-112619	A69-1601-6508	1
2012-09-14 03:56:40	2012-09-14 13:56:40	VR2W-112619	A69-1601-6508	1
2012-09-14 04:01:11	2012-09-14 14:01:11	VR2W-112619	A69-1601-6508	1
2012-09-14 04:08:41	2012-09-14 14:08:41	VR2W-112619	A69-1601-6508	1
2012-09-14 04:12:11	2012-09-14 14:12:11	VR2W-112619	A69-1601-6508	1
2012-09-14 04:15:58	2012-09-14 14:15:58	VR2W-112619	A69-1601-6508	1
2012-09-14 04:24:05	2012-09-14 14:24:05	VR2W-112619	A69-1601-6508	1
2012-09-14 04:28:24	2012-09-14 14:28:24	VR2W-112619	A69-1601-6508	1
2012-09-14 04:32:10	2012-09-14 14:32:10	VR2W-112619	A69-1601-6508	1
2012-09-14 04:47:38	2012-09-14 14:47:38	VR2W-112619	A69-1601-6508	1
2012-09-14 04:51:10	2012-09-14 14:51:10	VR2W-112619	A69-1601-6508	1
2012-09-14 04:55:00	2012-09-14 14:55:00	VR2W-112619	A69-1601-6508	1
2012-09-14 04:59:26	2012-09-14 14:59:26	VR2W-112619	A69-1601-6508	1
2012-09-14 05:08:07	2012-09-14 15:08:07	VR2W-112619	A69-1601-6508	1
2012-09-14 05:16:50	2012-09-14 15:16:50	VR2W-112619	A69-1601-6508	1
2012-09-14 05:28:14	2012-09-14 15:28:14	VR2W-112619	A69-1601-6508	1
2012-09-14 05:31:46	2012-09-14 15:31:46	VR2W-112619	A69-1601-6508	1
2012-09-14 05:35:36	2012-09-14 15:35:36	VR2W-112619	A69-1601-6508	1
2012-09-14 05:48:50	2012-09-14 15:48:50	VR2W-112619	A69-1601-6508	1
2012-09-14 05:57:57	2012-09-14 15:57:57	VR2W-112619	A69-1601-6508	1
2012-09-14 06:06:43	2012-09-14 16:06:43	VR2W-112619	A69-1601-6508	1
2012-09-14 06:15:45	2012-09-14 16:15:45	VR2W-112619	A69-1601-6508	1
2012-09-14 06:19:38	2012-09-14 16:19:38	VR2W-112619	A69-1601-6508	1
2012-09-14 06:24:12	2012-09-14 16:24:12	VR2W-112619	A69-1601-6508	1
2012-09-14 06:51:43	2012-09-14 16:51:43	VR2W-112619	A69-1601-6508	1
2012-09-14 07:11:29	2012-09-14 17:11:29	VR2W-112619	A69-1601-6508	1
2012-09-14 07:42:44	2012-09-14 17:42:44	VR2W-112619	A69-1601-6508	1
2012-09-14 07:51:55	2012-09-14 17:51:55	VR2W-112618	A69-1601-6508	1
2012-09-14 07:56:42	2012-09-14 17:56:42	VR2W-112619	A69-1601-6508	1
2012-09-14 08:14:39	2012-09-14 18:14:39	VR2W-112619	A69-1601-6508	1
2012-09-14 08:18:54	2012-09-14 18:18:54	VR2W-112619	A69-1601-6508	1
2012-09-14 08:26:30	2012-09-14 18:26:30	VR2W-112619	A69-1601-6508	1
2012-09-14 12:47:00	2012-09-14 22:47:00	VR2W-112619	A69-1601-6508	0
2012-09-14 14:33:19	2012-09-15 00:33:19	VR2W-112619	A69-1601-6508	0
2012-09-14 14:45:29	2012-09-15 00:45:29	VR2W-112619	A69-1601-6508	0
2012-09-14 14:53:18	2012-09-15 00:53:18	VR2W-112619	A69-1601-6508	0
2012-09-14 14:56:40	2012-09-15 00:56:40	VR2W-112619	A69-1601-6508	0
2012-09-14 15:08:23	2012-09-15 01:08:23	VR2W-112619	A69-1601-6508	0
2012-09-14 15:32:17	2012-09-15 01:32:17	VR2W-112619	A69-1601-6508	0
2012-09-14 15:35:43	2012-09-15 01:35:43	VR2W-112619	A69-1601-6508	0
2012-09-14 21:30:19	2012-09-15 07:30:19	VR2W-112619	A69-1601-6508	1
2012-09-14 21:34:26	2012-09-15 07:34:26	VR2W-112619	A69-1601-6508	1
2012-09-14 21:41:13	2012-09-15 07:41:13	VR2W-112619	A69-1601-6508	1
2012-09-14 21:48:58	2012-09-15 07:48:58	VR2W-112619	A69-1601-6508	1
2012-09-14 22:11:29	2012-09-15 08:11:29	VR2W-112619	A69-1601-6508	1
2012-09-14 22:36:41	2012-09-15 08:36:41	VR2W-112619	A69-1601-6508	1
2012-09-14 22:40:40	2012-09-15 08:40:40	VR2W-112619	A69-1601-6508	1
2012-09-14 22:45:23	2012-09-15 08:45:23	VR2W-112619	A69-1601-6508	1
2012-09-14 23:06:06	2012-09-15 09:06:06	VR2W-112619	A69-1601-6508	1
2012-09-14 23:10:14	2012-09-15 09:10:14	VR2W-112619	A69-1601-6508	1
2012-09-14 23:20:56	2012-09-15 09:20:56	VR2W-112619	A69-1601-6508	1
2012-09-14 23:29:13	2012-09-15 09:29:13	VR2W-112619	A69-1601-6508	1
2012-09-14 23:38:01	2012-09-15 09:38:01	VR2W-112619	A69-1601-6508	1
2012-09-15 00:11:09	2012-09-15 10:11:09	VR2W-112619	A69-1601-6508	1
2012-09-15 00:23:00	2012-09-15 10:23:00	VR2W-112619	A69-1601-6508	1
2012-09-15 00:27:45	2012-09-15 10:27:45	VR2W-112619	A69-1601-6508	1
2012-09-15 00:40:20	2012-09-15 10:40:20	VR2W-112619	A69-1601-6508	1
2012-09-15 00:58:54	2012-09-15 10:58:54	VR2W-112619	A69-1601-6508	1
2012-09-15 01:12:16	2012-09-15 11:12:16	VR2W-112619	A69-1601-6508	1
2012-09-15 01:15:59	2012-09-15 11:15:59	VR2W-112619	A69-1601-6508	1
2012-09-15 01:27:29	2012-09-15 11:27:29	VR2W-112619	A69-1601-6508	1
2012-09-15 01:35:38	2012-09-15 11:35:38	VR2W-112619	A69-1601-6508	1
2012-09-15 01:43:56	2012-09-15 11:43:56	VR2W-112619	A69-1601-6508	1
2012-09-15 01:48:30	2012-09-15 11:48:30	VR2W-112619	A69-1601-6508	1
2012-09-15 01:52:45	2012-09-15 11:52:45	VR2W-112619	A69-1601-6508	1
2012-09-15 02:17:26	2012-09-15 12:17:26	VR2W-112619	A69-1601-6508	1
2012-09-15 02:21:23	2012-09-15 12:21:23	VR2W-112619	A69-1601-6508	1
2012-09-15 02:26:04	2012-09-15 12:26:04	VR2W-112619	A69-1601-6508	1
2012-09-15 02:34:36	2012-09-15 12:34:36	VR2W-112619	A69-1601-6508	1
2012-09-15 02:44:20	2012-09-15 12:44:20	VR2W-112619	A69-1601-6508	1
2012-09-15 02:49:10	2012-09-15 12:49:10	VR2W-112619	A69-1601-6508	1
2012-09-15 03:20:14	2012-09-15 13:20:14	VR2W-112619	A69-1601-6508	1
2012-09-15 03:26:45	2012-09-15 13:26:45	VR2W-112619	A69-1601-6508	1
2012-09-15 03:33:29	2012-09-15 13:33:29	VR2W-112619	A69-1601-6508	1
2012-09-15 03:37:06	2012-09-15 13:37:06	VR2W-112619	A69-1601-6508	1
2012-09-15 03:50:21	2012-09-15 13:50:21	VR2W-112619	A69-1601-6508	1
2012-09-15 03:58:07	2012-09-15 13:58:07	VR2W-112619	A69-1601-6508	1
2012-09-15 04:17:26	2012-09-15 14:17:26	VR2W-112619	A69-1601-6508	1
2012-09-15 04:25:18	2012-09-15 14:25:18	VR2W-112619	A69-1601-6508	1
2012-09-15 04:32:26	2012-09-15 14:32:26	VR2W-112619	A69-1601-6508	1
2012-09-15 04:36:34	2012-09-15 14:36:34	VR2W-112619	A69-1601-6508	1
2012-09-15 04:39:57	2012-09-15 14:39:57	VR2W-112619	A69-1601-6508	1
2012-09-15 04:43:29	2012-09-15 14:43:29	VR2W-112619	A69-1601-6508	1
2012-09-15 04:55:49	2012-09-15 14:55:49	VR2W-112619	A69-1601-6508	1
2012-09-15 05:05:23	2012-09-15 15:05:23	VR2W-112619	A69-1601-6508	1
2012-09-15 05:14:20	2012-09-15 15:14:20	VR2W-112619	A69-1601-6508	1
2012-09-15 05:18:05	2012-09-15 15:18:05	VR2W-112619	A69-1601-6508	1
2012-09-15 05:22:23	2012-09-15 15:22:23	VR2W-112619	A69-1601-6508	1
2012-09-15 05:30:16	2012-09-15 15:30:16	VR2W-112619	A69-1601-6508	1
2012-09-15 05:56:28	2012-09-15 15:56:28	VR2W-112619	A69-1601-6508	1
2012-09-15 06:12:10	2012-09-15 16:12:10	VR2W-112619	A69-1601-6508	1
2012-09-15 06:40:01	2012-09-15 16:40:01	VR2W-112619	A69-1601-6508	1
2012-09-15 06:46:56	2012-09-15 16:46:56	VR2W-112619	A69-1601-6508	1
2012-09-15 06:59:17	2012-09-15 16:59:17	VR2W-112619	A69-1601-6508	1
2012-09-15 07:08:56	2012-09-15 17:08:56	VR2W-112619	A69-1601-6508	1
2012-09-15 07:22:17	2012-09-15 17:22:17	VR2W-112619	A69-1601-6508	1
2012-09-15 07:29:11	2012-09-15 17:29:11	VR2W-112619	A69-1601-6508	1
2012-09-15 07:41:28	2012-09-15 17:41:28	VR2W-112619	A69-1601-6508	1
2012-09-15 07:46:14	2012-09-15 17:46:14	VR2W-112619	A69-1601-6508	1
2012-09-15 08:22:03	2012-09-15 18:22:03	VR2W-112619	A69-1601-6508	1
2012-09-15 08:35:09	2012-09-15 18:35:09	VR2W-112619	A69-1601-6508	0
2012-09-15 08:48:52	2012-09-15 18:48:52	VR2W-112619	A69-1601-6508	0
2012-09-15 13:46:27	2012-09-15 23:46:27	VR2W-112619	A69-1601-6508	0
2012-09-15 13:54:57	2012-09-15 23:54:57	VR2W-112619	A69-1601-6508	0
2012-09-15 14:27:17	2012-09-16 00:27:17	VR2W-112619	A69-1601-6508	0
2012-09-15 16:04:26	2012-09-16 02:04:26	VR2W-112619	A69-1601-6508	0
2012-09-15 20:06:41	2012-09-16 06:06:41	VR2W-112619	A69-1601-6508	0
2012-09-15 20:47:49	2012-09-16 06:47:49	VR2W-112619	A69-1601-6508	1
2012-09-15 21:02:14	2012-09-16 07:02:14	VR2W-112619	A69-1601-6508	1
2012-09-15 21:20:15	2012-09-16 07:20:15	VR2W-112619	A69-1601-6508	1
2012-09-15 21:27:30	2012-09-16 07:27:30	VR2W-112619	A69-1601-6508	1
2012-09-15 21:35:26	2012-09-16 07:35:26	VR2W-112619	A69-1601-6508	1
2012-09-15 21:42:49	2012-09-16 07:42:49	VR2W-112619	A69-1601-6508	1
2012-09-15 22:05:15	2012-09-16 08:05:15	VR2W-112619	A69-1601-6508	1
2012-09-15 22:19:05	2012-09-16 08:19:05	VR2W-112619	A69-1601-6508	1
2012-09-15 22:58:49	2012-09-16 08:58:49	VR2W-112619	A69-1601-6508	1
2012-09-15 23:07:49	2012-09-16 09:07:49	VR2W-112619	A69-1601-6508	1
2012-09-15 23:26:53	2012-09-16 09:26:53	VR2W-112619	A69-1601-6508	1
2012-09-15 23:56:15	2012-09-16 09:56:15	VR2W-112619	A69-1601-6508	1
2012-09-16 00:10:33	2012-09-16 10:10:33	VR2W-112619	A69-1601-6508	1
2012-09-16 00:17:28	2012-09-16 10:17:28	VR2W-112619	A69-1601-6508	1
2012-09-16 00:34:42	2012-09-16 10:34:42	VR2W-112619	A69-1601-6508	1
2012-09-16 01:01:03	2012-09-16 11:01:03	VR2W-112619	A69-1601-6508	1
2012-09-16 01:51:01	2012-09-16 11:51:01	VR2W-112619	A69-1601-6508	1
2012-09-16 02:00:25	2012-09-16 12:00:25	VR2W-112619	A69-1601-6508	1
2012-09-16 02:20:41	2012-09-16 12:20:41	VR2W-112619	A69-1601-6508	1
2012-09-16 02:28:03	2012-09-16 12:28:03	VR2W-112619	A69-1601-6508	1
2012-09-16 02:32:29	2012-09-16 12:32:29	VR2W-112619	A69-1601-6508	1
2012-09-16 03:01:23	2012-09-16 13:01:23	VR2W-112619	A69-1601-6508	1
2012-09-16 03:05:01	2012-09-16 13:05:01	VR2W-112619	A69-1601-6508	1
2012-09-16 03:28:38	2012-09-16 13:28:38	VR2W-112619	A69-1601-6508	1
2012-09-16 03:33:31	2012-09-16 13:33:31	VR2W-112619	A69-1601-6508	1
2012-09-16 03:48:08	2012-09-16 13:48:08	VR2W-112619	A69-1601-6508	1
2012-09-16 03:52:58	2012-09-16 13:52:58	VR2W-112619	A69-1601-6508	1
2012-09-16 03:57:43	2012-09-16 13:57:43	VR2W-112619	A69-1601-6508	1
2012-09-16 04:14:55	2012-09-16 14:14:55	VR2W-112619	A69-1601-6508	1
2012-09-16 04:35:39	2012-09-16 14:35:39	VR2W-112619	A69-1601-6508	1
2012-09-16 04:39:11	2012-09-16 14:39:11	VR2W-112619	A69-1601-6508	1
2012-09-16 04:47:29	2012-09-16 14:47:29	VR2W-112619	A69-1601-6508	1
2012-09-16 05:01:07	2012-09-16 15:01:07	VR2W-112619	A69-1601-6508	1
2012-09-16 05:18:40	2012-09-16 15:18:40	VR2W-112619	A69-1601-6508	1
2012-09-16 05:30:44	2012-09-16 15:30:44	VR2W-112619	A69-1601-6508	1
2012-09-16 05:37:31	2012-09-16 15:37:31	VR2W-112619	A69-1601-6508	1
2012-09-16 05:41:10	2012-09-16 15:41:10	VR2W-112619	A69-1601-6508	1
2012-09-16 05:45:15	2012-09-16 15:45:15	VR2W-112619	A69-1601-6508	1
2012-09-16 06:06:55	2012-09-16 16:06:55	VR2W-112619	A69-1601-6508	1
2012-09-16 06:19:41	2012-09-16 16:19:41	VR2W-112619	A69-1601-6508	1
2012-09-16 06:23:21	2012-09-16 16:23:21	VR2W-112619	A69-1601-6508	1
2012-09-16 06:30:44	2012-09-16 16:30:44	VR2W-112619	A69-1601-6508	1
2012-09-16 06:37:34	2012-09-16 16:37:34	VR2W-112619	A69-1601-6508	1
2012-09-16 06:49:03	2012-09-16 16:49:03	VR2W-112619	A69-1601-6508	1
2012-09-16 06:52:55	2012-09-16 16:52:55	VR2W-112619	A69-1601-6508	1
2012-09-16 06:57:24	2012-09-16 16:57:24	VR2W-112619	A69-1601-6508	1
2012-09-16 07:04:50	2012-09-16 17:04:50	VR2W-112619	A69-1601-6508	1
2012-09-16 07:08:15	2012-09-16 17:08:15	VR2W-112619	A69-1601-6508	1
2012-09-16 07:15:49	2012-09-16 17:15:49	VR2W-112619	A69-1601-6508	1
2012-09-16 07:36:25	2012-09-16 17:36:25	VR2W-112619	A69-1601-6508	1
2012-09-16 07:44:06	2012-09-16 17:44:06	VR2W-112619	A69-1601-6508	1
2012-09-16 07:47:50	2012-09-16 17:47:50	VR2W-112619	A69-1601-6508	1
2012-09-16 07:59:48	2012-09-16 17:59:48	VR2W-112619	A69-1601-6508	1
2012-09-16 08:04:41	2012-09-16 18:04:41	VR2W-112619	A69-1601-6508	1
2012-09-16 08:09:35	2012-09-16 18:09:35	VR2W-112619	A69-1601-6508	1
2012-09-16 08:42:49	2012-09-16 18:42:49	VR2W-112619	A69-1601-6508	0
2012-09-16 11:11:38	2012-09-16 21:11:38	VR2W-112619	A69-1601-6508	0
2012-09-16 19:44:15	2012-09-17 05:44:15	VR2W-112619	A69-1601-6508	0
2012-09-16 20:26:54	2012-09-17 06:26:54	VR2W-112619	A69-1601-6508	0
2012-09-16 21:05:34	2012-09-17 07:05:34	VR2W-112619	A69-1601-6508	1
2012-09-16 21:12:14	2012-09-17 07:12:14	VR2W-112619	A69-1601-6508	1
2012-09-16 22:02:12	2012-09-17 08:02:12	VR2W-112619	A69-1601-6508	1
2012-09-16 22:06:59	2012-09-17 08:06:59	VR2W-112619	A69-1601-6508	1
2012-09-16 22:20:07	2012-09-17 08:20:07	VR2W-112619	A69-1601-6508	1
2012-09-16 22:38:17	2012-09-17 08:38:17	VR2W-112619	A69-1601-6508	1
2012-09-16 22:49:11	2012-09-17 08:49:11	VR2W-112619	A69-1601-6508	1
2012-09-16 23:59:20	2012-09-17 09:59:20	VR2W-112619	A69-1601-6508	1
2012-09-17 00:09:04	2012-09-17 10:09:04	VR2W-112619	A69-1601-6508	1
2012-09-17 01:19:18	2012-09-17 11:19:18	VR2W-112619	A69-1601-6508	1
2012-09-17 01:37:39	2012-09-17 11:37:39	VR2W-112619	A69-1601-6508	1
2012-09-17 02:04:26	2012-09-17 12:04:26	VR2W-112619	A69-1601-6508	1
2012-09-17 02:07:52	2012-09-17 12:07:52	VR2W-112619	A69-1601-6508	1
2012-09-17 02:29:57	2012-09-17 12:29:57	VR2W-112619	A69-1601-6508	1
2012-09-17 02:34:32	2012-09-17 12:34:32	VR2W-112619	A69-1601-6508	1
2012-09-17 02:46:32	2012-09-17 12:46:32	VR2W-112619	A69-1601-6508	1
2012-09-17 02:53:03	2012-09-17 12:53:03	VR2W-112619	A69-1601-6508	1
2012-09-17 02:56:22	2012-09-17 12:56:22	VR2W-112619	A69-1601-6508	1
2012-09-17 02:59:46	2012-09-17 12:59:46	VR2W-112619	A69-1601-6508	1
2012-09-17 03:07:16	2012-09-17 13:07:16	VR2W-112619	A69-1601-6508	1
2012-09-17 03:28:23	2012-09-17 13:28:23	VR2W-112619	A69-1601-6508	1
2012-09-17 03:33:00	2012-09-17 13:33:00	VR2W-112619	A69-1601-6508	1
2012-09-17 03:37:20	2012-09-17 13:37:20	VR2W-112619	A69-1601-6508	1
2012-09-17 03:41:08	2012-09-17 13:41:08	VR2W-112619	A69-1601-6508	1
2012-09-17 03:49:18	2012-09-17 13:49:18	VR2W-112619	A69-1601-6508	1
2012-09-17 03:53:42	2012-09-17 13:53:42	VR2W-112619	A69-1601-6508	1
2012-09-17 04:44:34	2012-09-17 14:44:34	VR2W-112619	A69-1601-6508	1
2012-09-17 04:52:53	2012-09-17 14:52:53	VR2W-112619	A69-1601-6508	1
2012-09-17 05:05:29	2012-09-17 15:05:29	VR2W-112619	A69-1601-6508	1
2012-09-17 05:09:41	2012-09-17 15:09:41	VR2W-112619	A69-1601-6508	1
2012-09-17 05:25:00	2012-09-17 15:25:00	VR2W-112619	A69-1601-6508	1
2012-09-17 05:29:15	2012-09-17 15:29:15	VR2W-112619	A69-1601-6508	1
2012-09-17 05:53:21	2012-09-17 15:53:21	VR2W-112619	A69-1601-6508	1
2012-09-17 05:56:42	2012-09-17 15:56:42	VR2W-112619	A69-1601-6508	1
2012-09-17 06:14:34	2012-09-17 16:14:34	VR2W-112619	A69-1601-6508	1
2012-09-17 06:21:50	2012-09-17 16:21:50	VR2W-112619	A69-1601-6508	1
2012-09-17 06:26:10	2012-09-17 16:26:10	VR2W-112619	A69-1601-6508	1
2012-09-17 06:37:50	2012-09-17 16:37:50	VR2W-112619	A69-1601-6508	1
2012-09-17 06:41:55	2012-09-17 16:41:55	VR2W-112619	A69-1601-6508	1
2012-09-17 06:45:12	2012-09-17 16:45:12	VR2W-112619	A69-1601-6508	1
2012-09-17 06:51:55	2012-09-17 16:51:55	VR2W-112619	A69-1601-6508	1
2012-09-17 06:55:30	2012-09-17 16:55:30	VR2W-112619	A69-1601-6508	1
2012-09-17 06:59:27	2012-09-17 16:59:27	VR2W-112619	A69-1601-6508	1
2012-09-17 07:04:08	2012-09-17 17:04:08	VR2W-112619	A69-1601-6508	1
2012-09-17 07:08:36	2012-09-17 17:08:36	VR2W-112619	A69-1601-6508	1
2012-09-17 07:12:38	2012-09-17 17:12:38	VR2W-112619	A69-1601-6508	1
2012-09-17 07:35:37	2012-09-17 17:35:37	VR2W-112619	A69-1601-6508	1
2012-09-17 07:42:31	2012-09-17 17:42:31	VR2W-112619	A69-1601-6508	1
2012-09-17 08:03:51	2012-09-17 18:03:51	VR2W-112619	A69-1601-6508	1
2012-09-17 08:17:29	2012-09-17 18:17:29	VR2W-112619	A69-1601-6508	1
2012-09-17 08:35:10	2012-09-17 18:35:10	VR2W-112619	A69-1601-6508	0
2012-09-17 08:52:46	2012-09-17 18:52:46	VR2W-112619	A69-1601-6508	0
2012-09-17 13:11:59	2012-09-17 23:11:59	VR2W-112619	A69-1601-6508	0
2012-09-17 13:28:03	2012-09-17 23:28:03	VR2W-112619	A69-1601-6508	0
2012-09-17 15:54:37	2012-09-18 01:54:37	VR2W-112619	A69-1601-6508	0
2012-09-17 19:31:53	2012-09-18 05:31:53	VR2W-112619	A69-1601-6508	0
2012-09-17 21:56:03	2012-09-18 07:56:03	VR2W-112619	A69-1601-6508	1
2012-09-17 22:05:40	2012-09-18 08:05:40	VR2W-112619	A69-1601-6508	1
2012-09-17 22:10:21	2012-09-18 08:10:21	VR2W-112619	A69-1601-6508	1
2012-09-17 22:18:53	2012-09-18 08:18:53	VR2W-112619	A69-1601-6508	1
2012-09-17 22:23:46	2012-09-18 08:23:46	VR2W-112619	A69-1601-6508	1
2012-09-17 22:28:39	2012-09-18 08:28:39	VR2W-112619	A69-1601-6508	1
2012-09-17 22:38:23	2012-09-18 08:38:23	VR2W-112619	A69-1601-6508	1
2012-09-17 22:43:13	2012-09-18 08:43:13	VR2W-112619	A69-1601-6508	1
2012-09-17 22:52:37	2012-09-18 08:52:37	VR2W-112619	A69-1601-6508	1
2012-09-17 23:33:11	2012-09-18 09:33:11	VR2W-112619	A69-1601-6508	1
2012-09-17 23:59:34	2012-09-18 09:59:34	VR2W-112619	A69-1601-6508	1
2012-09-18 00:20:34	2012-09-18 10:20:34	VR2W-112619	A69-1601-6508	1
2012-09-18 00:37:15	2012-09-18 10:37:15	VR2W-112619	A69-1601-6508	1
2012-09-18 00:56:25	2012-09-18 10:56:25	VR2W-112619	A69-1601-6508	1
2012-09-18 01:17:59	2012-09-18 11:17:59	VR2W-112619	A69-1601-6508	1
2012-09-18 01:25:01	2012-09-18 11:25:01	VR2W-112618	A69-1601-6508	1
2012-09-18 01:45:37	2012-09-18 11:45:37	VR2W-112618	A69-1601-6508	1
2012-09-18 02:08:27	2012-09-18 12:08:27	VR2W-112619	A69-1601-6508	1
2012-09-18 02:19:40	2012-09-18 12:19:40	VR2W-112619	A69-1601-6508	1
2012-09-18 02:27:04	2012-09-18 12:27:04	VR2W-112619	A69-1601-6508	1
2012-09-18 02:35:37	2012-09-18 12:35:37	VR2W-112619	A69-1601-6508	1
2012-09-18 03:12:25	2012-09-18 13:12:25	VR2W-112619	A69-1601-6508	1
2012-09-18 03:25:49	2012-09-18 13:25:49	VR2W-112619	A69-1601-6508	1
2012-09-18 03:30:41	2012-09-18 13:30:41	VR2W-112619	A69-1601-6508	1
2012-09-18 03:40:17	2012-09-18 13:40:17	VR2W-112619	A69-1601-6508	1
2012-09-18 03:49:22	2012-09-18 13:49:22	VR2W-112619	A69-1601-6508	1
2012-09-18 03:57:58	2012-09-18 13:57:58	VR2W-112619	A69-1601-6508	1
2012-09-18 04:06:25	2012-09-18 14:06:25	VR2W-112619	A69-1601-6508	1
2012-09-18 04:28:48	2012-09-18 14:28:48	VR2W-112619	A69-1601-6508	1
2012-09-18 04:37:00	2012-09-18 14:37:00	VR2W-112619	A69-1601-6508	1
2012-09-18 04:55:07	2012-09-18 14:55:07	VR2W-112619	A69-1601-6508	1
2012-09-18 05:04:16	2012-09-18 15:04:16	VR2W-112619	A69-1601-6508	1
2012-09-18 05:13:08	2012-09-18 15:13:08	VR2W-112619	A69-1601-6508	1
2012-09-18 05:31:16	2012-09-18 15:31:16	VR2W-112619	A69-1601-6508	1
2012-09-18 05:41:50	2012-09-18 15:41:50	VR2W-112619	A69-1601-6508	1
2012-09-18 05:46:05	2012-09-18 15:46:05	VR2W-112619	A69-1601-6508	1
2012-09-18 05:53:41	2012-09-18 15:53:41	VR2W-112619	A69-1601-6508	1
2012-09-18 05:58:25	2012-09-18 15:58:25	VR2W-112619	A69-1601-6508	1
2012-09-18 06:07:18	2012-09-18 16:07:18	VR2W-112619	A69-1601-6508	1
2012-09-18 06:11:00	2012-09-18 16:11:00	VR2W-112619	A69-1601-6508	1
2012-09-18 06:39:33	2012-09-18 16:39:33	VR2W-112619	A69-1601-6508	1
2012-09-18 07:01:09	2012-09-18 17:01:09	VR2W-112619	A69-1601-6508	1
2012-09-18 07:05:11	2012-09-18 17:05:11	VR2W-112619	A69-1601-6508	1
2012-09-18 07:37:13	2012-09-18 17:37:13	VR2W-112619	A69-1601-6508	1
2012-09-18 07:45:09	2012-09-18 17:45:09	VR2W-112619	A69-1601-6508	1
2012-09-18 08:15:15	2012-09-18 18:15:15	VR2W-112619	A69-1601-6508	1
2012-09-18 08:34:19	2012-09-18 18:34:19	VR2W-112619	A69-1601-6508	0
2012-09-18 09:55:43	2012-09-18 19:55:43	VR2W-112619	A69-1601-6508	0
2012-09-18 10:09:24	2012-09-18 20:09:24	VR2W-112619	A69-1601-6508	0
2012-09-18 10:17:26	2012-09-18 20:17:26	VR2W-112619	A69-1601-6508	0
2012-09-18 11:03:11	2012-09-18 21:03:11	VR2W-112619	A69-1601-6508	0
2012-09-18 11:25:43	2012-09-18 21:25:43	VR2W-112619	A69-1601-6508	0
2012-09-18 11:55:23	2012-09-18 21:55:23	VR2W-112619	A69-1601-6508	0
2012-09-18 12:17:37	2012-09-18 22:17:37	VR2W-112619	A69-1601-6508	0
2012-09-18 20:45:26	2012-09-19 06:45:26	VR2W-112619	A69-1601-6508	1
2012-09-18 21:17:49	2012-09-19 07:17:49	VR2W-112619	A69-1601-6508	1
2012-09-18 21:26:49	2012-09-19 07:26:49	VR2W-112619	A69-1601-6508	1
2012-09-18 21:30:41	2012-09-19 07:30:41	VR2W-112619	A69-1601-6508	1
2012-09-18 21:35:10	2012-09-19 07:35:10	VR2W-112619	A69-1601-6508	1
2012-09-18 21:49:27	2012-09-19 07:49:27	VR2W-112619	A69-1601-6508	1
2012-09-18 22:01:27	2012-09-19 08:01:27	VR2W-112619	A69-1601-6508	1
2012-09-18 22:33:24	2012-09-19 08:33:24	VR2W-112619	A69-1601-6508	1
2012-09-18 22:59:09	2012-09-19 08:59:09	VR2W-112619	A69-1601-6508	1
2012-09-18 23:32:17	2012-09-19 09:32:17	VR2W-112619	A69-1601-6508	1
2012-09-19 00:00:02	2012-09-19 10:00:02	VR2W-112619	A69-1601-6508	1
2012-09-19 00:17:00	2012-09-19 10:17:00	VR2W-112619	A69-1601-6508	1
2012-09-19 01:04:49	2012-09-19 11:04:49	VR2W-112619	A69-1601-6508	1
2012-09-19 01:44:25	2012-09-19 11:44:25	VR2W-112619	A69-1601-6508	1
2012-09-19 01:51:06	2012-09-19 11:51:06	VR2W-112619	A69-1601-6508	1
2012-09-19 02:07:01	2012-09-19 12:07:01	VR2W-112619	A69-1601-6508	1
2012-09-19 02:31:15	2012-09-19 12:31:15	VR2W-112619	A69-1601-6508	1
2012-09-19 04:14:21	2012-09-19 14:14:21	VR2W-112618	A69-1601-6508	1
2012-09-19 04:14:40	2012-09-19 14:14:40	VR2W-112619	A69-1601-6508	1
2012-09-19 04:18:44	2012-09-19 14:18:44	VR2W-112619	A69-1601-6508	1
2012-09-19 04:22:00	2012-09-19 14:22:00	VR2W-112619	A69-1601-6508	1
2012-09-19 04:39:54	2012-09-19 14:39:54	VR2W-112619	A69-1601-6508	1
2012-09-19 04:59:29	2012-09-19 14:59:29	VR2W-112619	A69-1601-6508	1
2012-09-19 05:28:15	2012-09-19 15:28:15	VR2W-112619	A69-1601-6508	1
2012-09-19 05:37:25	2012-09-19 15:37:25	VR2W-112619	A69-1601-6508	1
2012-09-19 06:08:09	2012-09-19 16:08:09	VR2W-112619	A69-1601-6508	1
2012-09-19 06:12:14	2012-09-19 16:12:14	VR2W-112619	A69-1601-6508	1
2012-09-19 06:25:21	2012-09-19 16:25:21	VR2W-112619	A69-1601-6508	1
2012-09-19 06:28:48	2012-09-19 16:28:48	VR2W-112619	A69-1601-6508	1
2012-09-19 06:32:29	2012-09-19 16:32:29	VR2W-112619	A69-1601-6508	1
2012-09-19 06:36:37	2012-09-19 16:36:37	VR2W-112619	A69-1601-6508	1
2012-09-19 07:03:03	2012-09-19 17:03:03	VR2W-112619	A69-1601-6508	1
2012-09-19 07:54:42	2012-09-19 17:54:42	VR2W-112619	A69-1601-6508	1
2012-09-19 08:01:58	2012-09-19 18:01:58	VR2W-112619	A69-1601-6508	1
2012-09-19 08:45:16	2012-09-19 18:45:16	VR2W-112619	A69-1601-6508	0
2012-09-19 20:44:50	2012-09-20 06:44:50	VR2W-112619	A69-1601-6508	1
2012-09-19 23:53:30	2012-09-20 09:53:30	VR2W-112619	A69-1601-6508	1
2012-09-20 01:22:15	2012-09-20 11:22:15	VR2W-112619	A69-1601-6508	1
2012-09-20 01:29:40	2012-09-20 11:29:40	VR2W-112619	A69-1601-6508	1
2012-09-20 01:56:52	2012-09-20 11:56:52	VR2W-112619	A69-1601-6508	1
2012-09-20 02:27:01	2012-09-20 12:27:01	VR2W-112619	A69-1601-6508	1
2012-09-20 02:41:34	2012-09-20 12:41:34	VR2W-112619	A69-1601-6508	1
2012-09-20 04:03:45	2012-09-20 14:03:45	VR2W-112619	A69-1601-6508	1
2012-09-20 04:31:14	2012-09-20 14:31:14	VR2W-112619	A69-1601-6508	1
2012-09-20 04:44:09	2012-09-20 14:44:09	VR2W-112619	A69-1601-6508	1
2012-09-20 05:04:01	2012-09-20 15:04:01	VR2W-112619	A69-1601-6508	1
2012-09-20 05:17:17	2012-09-20 15:17:17	VR2W-112619	A69-1601-6508	1
2012-09-20 05:44:18	2012-09-20 15:44:18	VR2W-112619	A69-1601-6508	1
2012-09-20 06:22:31	2012-09-20 16:22:31	VR2W-112619	A69-1601-6508	1
2012-09-20 06:26:05	2012-09-20 16:26:05	VR2W-112619	A69-1601-6508	1
2012-09-20 06:39:00	2012-09-20 16:39:00	VR2W-112619	A69-1601-6508	1
2012-09-20 07:12:09	2012-09-20 17:12:09	VR2W-112619	A69-1601-6508	1
2012-09-20 07:24:04	2012-09-20 17:24:04	VR2W-112619	A69-1601-6508	1
2012-09-20 07:31:01	2012-09-20 17:31:01	VR2W-112619	A69-1601-6508	1
2012-09-20 07:39:28	2012-09-20 17:39:28	VR2W-112619	A69-1601-6508	1
2012-09-20 07:51:05	2012-09-20 17:51:05	VR2W-112619	A69-1601-6508	1
2012-09-20 19:29:26	2012-09-21 05:29:26	VR2W-112619	A69-1601-6508	0
2012-09-20 20:12:40	2012-09-21 06:12:40	VR2W-112619	A69-1601-6508	0
2012-09-20 20:23:39	2012-09-21 06:23:39	VR2W-112619	A69-1601-6508	0
2012-09-20 21:01:04	2012-09-21 07:01:04	VR2W-112619	A69-1601-6508	1
2012-09-20 21:57:02	2012-09-21 07:57:02	VR2W-112619	A69-1601-6508	1
2012-09-20 23:02:37	2012-09-21 09:02:37	VR2W-112619	A69-1601-6508	1
2012-09-21 00:08:15	2012-09-21 10:08:15	VR2W-112619	A69-1601-6508	1
2012-09-21 01:08:17	2012-09-21 11:08:17	VR2W-112619	A69-1601-6508	1
2012-09-21 01:19:57	2012-09-21 11:19:57	VR2W-112619	A69-1601-6508	1
2012-09-21 01:24:30	2012-09-21 11:24:30	VR2W-112619	A69-1601-6508	1
2012-09-21 02:07:55	2012-09-21 12:07:55	VR2W-112619	A69-1601-6508	1
2012-09-21 02:19:50	2012-09-21 12:19:50	VR2W-112619	A69-1601-6508	1
2012-09-21 02:40:41	2012-09-21 12:40:41	VR2W-112619	A69-1601-6508	1
2012-09-21 02:47:59	2012-09-21 12:47:59	VR2W-112619	A69-1601-6508	1
2012-09-21 02:51:13	2012-09-21 12:51:13	VR2W-112619	A69-1601-6508	1
2012-09-21 03:04:23	2012-09-21 13:04:23	VR2W-112619	A69-1601-6508	1
2012-09-21 03:19:55	2012-09-21 13:19:55	VR2W-112619	A69-1601-6508	1
2012-09-21 03:47:59	2012-09-21 13:47:59	VR2W-112619	A69-1601-6508	1
2012-09-21 04:24:12	2012-09-21 14:24:12	VR2W-112619	A69-1601-6508	1
2012-09-21 04:31:50	2012-09-21 14:31:50	VR2W-112619	A69-1601-6508	1
2012-09-21 04:36:38	2012-09-21 14:36:38	VR2W-112619	A69-1601-6508	1
2012-09-21 04:41:19	2012-09-21 14:41:19	VR2W-112619	A69-1601-6508	1
2012-09-21 05:19:48	2012-09-21 15:19:48	VR2W-112619	A69-1601-6508	1
2012-09-21 05:23:51	2012-09-21 15:23:51	VR2W-112619	A69-1601-6508	1
2012-09-21 06:32:04	2012-09-21 16:32:04	VR2W-112619	A69-1601-6508	1
2012-09-21 06:50:36	2012-09-21 16:50:36	VR2W-112619	A69-1601-6508	1
2012-09-21 07:06:59	2012-09-21 17:06:59	VR2W-112619	A69-1601-6508	1
2012-09-21 07:50:22	2012-09-21 17:50:22	VR2W-112619	A69-1601-6508	1
2012-09-21 20:48:16	2012-09-22 06:48:16	VR2W-112619	A69-1601-6508	1
2012-09-21 21:22:11	2012-09-22 07:22:11	VR2W-112619	A69-1601-6508	1
2012-09-21 22:13:23	2012-09-22 08:13:23	VR2W-112619	A69-1601-6508	1
2012-09-22 00:24:24	2012-09-22 10:24:24	VR2W-112619	A69-1601-6508	1
2012-09-22 00:31:29	2012-09-22 10:31:29	VR2W-112619	A69-1601-6508	1
2012-09-22 01:10:21	2012-09-22 11:10:21	VR2W-112619	A69-1601-6508	1
2012-09-22 01:28:13	2012-09-22 11:28:13	VR2W-112619	A69-1601-6508	1
2012-09-22 01:35:46	2012-09-22 11:35:46	VR2W-112619	A69-1601-6508	1
2012-09-22 02:10:40	2012-09-22 12:10:40	VR2W-112619	A69-1601-6508	1
2012-09-22 02:27:09	2012-09-22 12:27:09	VR2W-112619	A69-1601-6508	1
2012-09-22 02:31:45	2012-09-22 12:31:45	VR2W-112619	A69-1601-6508	1
2012-09-22 02:51:34	2012-09-22 12:51:34	VR2W-112619	A69-1601-6508	1
2012-09-22 02:56:13	2012-09-22 12:56:13	VR2W-112619	A69-1601-6508	1
2012-09-22 03:42:59	2012-09-22 13:42:59	VR2W-112619	A69-1601-6508	1
2012-09-22 04:22:34	2012-09-22 14:22:34	VR2W-112619	A69-1601-6508	1
2012-09-22 05:16:03	2012-09-22 15:16:03	VR2W-112619	A69-1601-6508	1
2012-09-22 05:20:28	2012-09-22 15:20:28	VR2W-112619	A69-1601-6508	1
2012-09-22 05:29:01	2012-09-22 15:29:01	VR2W-112619	A69-1601-6508	1
2012-09-22 05:59:43	2012-09-22 15:59:43	VR2W-112619	A69-1601-6508	1
2012-09-22 06:03:52	2012-09-22 16:03:52	VR2W-112619	A69-1601-6508	1
2012-09-22 07:11:11	2012-09-22 17:11:11	VR2W-112619	A69-1601-6508	1
2012-09-22 07:22:46	2012-09-22 17:22:46	VR2W-112619	A69-1601-6508	1
2012-09-22 07:35:54	2012-09-22 17:35:54	VR2W-112619	A69-1601-6508	1
2012-09-22 07:44:44	2012-09-22 17:44:44	VR2W-112619	A69-1601-6508	1
2012-09-22 20:17:25	2012-09-23 06:17:25	VR2W-112619	A69-1601-6508	0
2012-09-22 20:37:57	2012-09-23 06:37:57	VR2W-112619	A69-1601-6508	1
2012-09-22 22:22:48	2012-09-23 08:22:48	VR2W-112619	A69-1601-6508	1
2012-09-22 22:26:06	2012-09-23 08:26:06	VR2W-112619	A69-1601-6508	1
2012-09-22 23:12:57	2012-09-23 09:12:57	VR2W-112619	A69-1601-6508	1
2012-09-23 00:20:33	2012-09-23 10:20:33	VR2W-112619	A69-1601-6508	1
2012-09-23 00:51:16	2012-09-23 10:51:16	VR2W-112619	A69-1601-6508	1
2012-09-23 01:00:12	2012-09-23 11:00:12	VR2W-112619	A69-1601-6508	1
2012-09-23 03:52:27	2012-09-23 13:52:27	VR2W-112619	A69-1601-6508	1
2012-09-23 04:02:28	2012-09-23 14:02:28	VR2W-112619	A69-1601-6508	1
2012-09-23 04:06:04	2012-09-23 14:06:04	VR2W-112619	A69-1601-6508	1
2012-09-23 05:47:18	2012-09-23 15:47:18	VR2W-112619	A69-1601-6508	1
2012-09-23 06:16:18	2012-09-23 16:16:18	VR2W-112619	A69-1601-6508	1
2012-09-23 07:07:21	2012-09-23 17:07:21	VR2W-112619	A69-1601-6508	1
2012-09-23 10:19:44	2012-09-23 20:19:44	VR2W-112619	A69-1601-6508	0
2012-09-23 22:51:56	2012-09-24 08:51:56	VR2W-112619	A69-1601-6508	1
2012-09-23 22:56:25	2012-09-24 08:56:25	VR2W-112619	A69-1601-6508	1
2012-09-24 00:28:12	2012-09-24 10:28:12	VR2W-112619	A69-1601-6508	1
2012-09-24 00:48:06	2012-09-24 10:48:06	VR2W-112619	A69-1601-6508	1
2012-09-24 01:21:09	2012-09-24 11:21:09	VR2W-112619	A69-1601-6508	1
2012-09-24 02:59:47	2012-09-24 12:59:47	VR2W-112619	A69-1601-6508	1
2012-09-24 03:30:22	2012-09-24 13:30:22	VR2W-112619	A69-1601-6508	1
2012-09-24 03:41:46	2012-09-24 13:41:46	VR2W-112619	A69-1601-6508	1
2012-09-24 04:26:17	2012-09-24 14:26:17	VR2W-112619	A69-1601-6508	1
2012-09-24 04:50:56	2012-09-24 14:50:56	VR2W-112619	A69-1601-6508	1
2012-09-24 05:57:34	2012-09-24 15:57:34	VR2W-112619	A69-1601-6508	1
2012-09-24 06:50:52	2012-09-24 16:50:52	VR2W-112619	A69-1601-6508	1
2012-09-24 07:00:10	2012-09-24 17:00:10	VR2W-112619	A69-1601-6508	1
2012-09-24 07:11:55	2012-09-24 17:11:55	VR2W-112619	A69-1601-6508	1
2012-09-24 19:49:07	2012-09-25 05:49:07	VR2W-112619	A69-1601-6508	0
2012-09-24 20:28:12	2012-09-25 06:28:12	VR2W-112619	A69-1601-6508	0
2012-09-24 22:39:07	2012-09-25 08:39:07	VR2W-112619	A69-1601-6508	1
2012-09-24 23:32:00	2012-09-25 09:32:00	VR2W-112619	A69-1601-6508	1
2012-09-25 00:49:40	2012-09-25 10:49:40	VR2W-112619	A69-1601-6508	1
2012-09-25 00:57:34	2012-09-25 10:57:34	VR2W-112619	A69-1601-6508	1
2012-09-25 02:05:20	2012-09-25 12:05:20	VR2W-112619	A69-1601-6508	1
2012-09-25 02:26:52	2012-09-25 12:26:52	VR2W-112619	A69-1601-6508	1
2012-09-25 02:38:19	2012-09-25 12:38:19	VR2W-112619	A69-1601-6508	1
2012-09-25 02:50:28	2012-09-25 12:50:28	VR2W-112619	A69-1601-6508	1
2012-09-25 04:39:46	2012-09-25 14:39:46	VR2W-112619	A69-1601-6508	1
2012-09-25 04:54:03	2012-09-25 14:54:03	VR2W-112619	A69-1601-6508	1
2012-09-25 05:02:32	2012-09-25 15:02:32	VR2W-112619	A69-1601-6508	1
2012-09-25 06:54:14	2012-09-25 16:54:14	VR2W-112619	A69-1601-6508	1
2012-09-25 08:01:51	2012-09-25 18:01:51	VR2W-112619	A69-1601-6508	1
2012-09-25 11:45:42	2012-09-25 21:45:42	VR2W-112619	A69-1601-6508	0
2012-09-25 14:45:28	2012-09-26 00:45:28	VR2W-112619	A69-1601-6508	0
2012-09-26 00:25:12	2012-09-26 10:25:12	VR2W-112619	A69-1601-6508	1
2012-09-26 00:39:20	2012-09-26 10:39:20	VR2W-112619	A69-1601-6508	1
2012-09-26 01:44:25	2012-09-26 11:44:25	VR2W-112619	A69-1601-6508	1
2012-09-26 01:48:55	2012-09-26 11:48:55	VR2W-112619	A69-1601-6508	1
2012-09-26 02:28:43	2012-09-26 12:28:43	VR2W-112619	A69-1601-6508	1
2012-09-26 02:32:01	2012-09-26 12:32:01	VR2W-112619	A69-1601-6508	1
2012-09-26 03:06:21	2012-09-26 13:06:21	VR2W-112619	A69-1601-6508	1
2012-09-26 03:10:01	2012-09-26 13:10:01	VR2W-112619	A69-1601-6508	1
2012-09-26 03:27:27	2012-09-26 13:27:27	VR2W-112619	A69-1601-6508	1
2012-09-26 03:50:04	2012-09-26 13:50:04	VR2W-112619	A69-1601-6508	1
2012-09-26 05:04:53	2012-09-26 15:04:53	VR2W-112619	A69-1601-6508	1
2012-09-26 05:35:25	2012-09-26 15:35:25	VR2W-112619	A69-1601-6508	1
2012-09-26 05:55:47	2012-09-26 15:55:47	VR2W-112619	A69-1601-6508	1
2012-09-26 07:11:35	2012-09-26 17:11:35	VR2W-112619	A69-1601-6508	1
2012-09-26 07:47:52	2012-09-26 17:47:52	VR2W-112619	A69-1601-6508	1
2012-09-26 08:07:19	2012-09-26 18:07:19	VR2W-112619	A69-1601-6508	1
2012-09-26 21:21:48	2012-09-27 07:21:48	VR2W-112619	A69-1601-6508	1
2012-09-26 22:07:22	2012-09-27 08:07:22	VR2W-112619	A69-1601-6508	1
2012-09-27 00:48:20	2012-09-27 10:48:20	VR2W-112619	A69-1601-6508	1
2012-09-27 03:44:07	2012-09-27 13:44:07	VR2W-112619	A69-1601-6508	1
2012-09-27 15:32:55	2012-09-28 01:32:55	VR2W-112619	A69-1601-6508	0
2012-09-27 21:31:06	2012-09-28 07:31:06	VR2W-112619	A69-1601-6508	1
2012-09-27 22:30:42	2012-09-28 08:30:42	VR2W-112619	A69-1601-6508	1
2012-09-28 01:00:11	2012-09-28 11:00:11	VR2W-112619	A69-1601-6508	1
2012-09-28 01:52:56	2012-09-28 11:52:56	VR2W-112619	A69-1601-6508	1
2012-09-28 02:35:44	2012-09-28 12:35:44	VR2W-112619	A69-1601-6508	1
2012-09-28 02:40:06	2012-09-28 12:40:06	VR2W-112619	A69-1601-6508	1
2012-09-28 03:29:38	2012-09-28 13:29:38	VR2W-112619	A69-1601-6508	1
2012-09-28 03:38:44	2012-09-28 13:38:44	VR2W-112619	A69-1601-6508	1
2012-09-28 03:42:42	2012-09-28 13:42:42	VR2W-112619	A69-1601-6508	1
2012-09-28 04:44:56	2012-09-28 14:44:56	VR2W-112619	A69-1601-6508	1
2012-09-28 05:01:08	2012-09-28 15:01:08	VR2W-112619	A69-1601-6508	1
2012-09-28 06:58:52	2012-09-28 16:58:52	VR2W-112619	A69-1601-6508	1
2012-09-29 02:04:38	2012-09-29 12:04:38	VR2W-112619	A69-1601-6508	1
2012-09-29 02:36:56	2012-09-29 12:36:56	VR2W-112619	A69-1601-6508	1
2012-09-29 03:08:40	2012-09-29 13:08:40	VR2W-112619	A69-1601-6508	1
2012-09-29 04:08:45	2012-09-29 14:08:45	VR2W-112619	A69-1601-6508	1
2012-09-30 01:01:53	2012-09-30 11:01:53	VR2W-112619	A69-1601-6508	1
2012-09-30 05:19:34	2012-09-30 15:19:34	VR2W-112619	A69-1601-6508	1
2012-09-30 08:06:34	2012-09-30 18:06:34	VR2W-112619	A69-1601-6508	1
2012-10-01 01:05:26	2012-10-01 11:05:26	VR2W-112619	A69-1601-6508	1
2012-10-01 03:13:58	2012-10-01 13:13:58	VR2W-112619	A69-1601-6508	1
2012-10-01 22:56:21	2012-10-02 08:56:21	VR2W-112619	A69-1601-6508	1
2012-10-02 01:23:11	2012-10-02 11:23:11	VR2W-112619	A69-1601-6508	1
2012-10-02 01:58:27	2012-10-02 11:58:27	VR2W-112619	A69-1601-6508	1
2012-10-02 02:12:10	2012-10-02 12:12:10	VR2W-112619	A69-1601-6508	1
2012-10-02 02:20:23	2012-10-02 12:20:23	VR2W-112619	A69-1601-6508	1
2012-10-02 03:05:33	2012-10-02 13:05:33	VR2W-112619	A69-1601-6508	1
2012-10-02 03:22:13	2012-10-02 13:22:13	VR2W-112619	A69-1601-6508	1
2012-10-02 04:48:30	2012-10-02 14:48:30	VR2W-112619	A69-1601-6508	1
2012-10-02 04:56:28	2012-10-02 14:56:28	VR2W-112619	A69-1601-6508	1
2012-10-02 05:57:47	2012-10-02 15:57:47	VR2W-112619	A69-1601-6508	1
2012-10-02 07:09:53	2012-10-02 17:09:53	VR2W-112619	A69-1601-6508	1
2012-10-02 08:10:18	2012-10-02 18:10:18	VR2W-112619	A69-1601-6508	1
2012-10-02 08:59:33	2012-10-02 18:59:33	VR2W-112619	A69-1601-6508	0
2012-10-02 09:31:58	2012-10-02 19:31:58	VR2W-112619	A69-1601-6508	0
2012-10-02 13:52:47	2012-10-02 23:52:47	VR2W-112619	A69-1601-6508	0
2012-10-02 17:43:04	2012-10-03 03:43:04	VR2W-112619	A69-1601-6508	0
2012-10-02 18:58:14	2012-10-03 04:58:14	VR2W-112619	A69-1601-6508	0
2012-10-02 20:44:48	2012-10-03 06:44:48	VR2W-112619	A69-1601-6508	1
2012-10-02 22:43:13	2012-10-03 08:43:13	VR2W-112619	A69-1601-6508	1
2012-10-02 23:25:16	2012-10-03 09:25:16	VR2W-112619	A69-1601-6508	1
2012-10-03 00:14:26	2012-10-03 10:14:26	VR2W-112619	A69-1601-6508	1
2012-10-03 00:36:50	2012-10-03 10:36:50	VR2W-112619	A69-1601-6508	1
2012-10-03 00:55:31	2012-10-03 10:55:31	VR2W-112619	A69-1601-6508	1
2012-10-03 01:30:55	2012-10-03 11:30:55	VR2W-112619	A69-1601-6508	1
2012-10-03 01:44:11	2012-10-03 11:44:11	VR2W-112619	A69-1601-6508	1
2012-10-03 01:57:24	2012-10-03 11:57:24	VR2W-112619	A69-1601-6508	1
2012-10-03 02:17:31	2012-10-03 12:17:31	VR2W-112619	A69-1601-6508	1
2012-10-03 02:38:57	2012-10-03 12:38:57	VR2W-112619	A69-1601-6508	1
2012-10-03 02:54:23	2012-10-03 12:54:23	VR2W-112619	A69-1601-6508	1
2012-10-03 03:01:33	2012-10-03 13:01:33	VR2W-112619	A69-1601-6508	1
2012-10-03 04:08:11	2012-10-03 14:08:11	VR2W-112619	A69-1601-6508	1
2012-10-03 04:12:28	2012-10-03 14:12:28	VR2W-112619	A69-1601-6508	1
2012-10-03 05:23:32	2012-10-03 15:23:32	VR2W-112619	A69-1601-6508	1
2012-10-03 07:50:33	2012-10-03 17:50:33	VR2W-112619	A69-1601-6508	1
2012-10-03 13:19:54	2012-10-03 23:19:54	VR2W-112619	A69-1601-6508	0
2012-10-03 14:15:50	2012-10-04 00:15:50	VR2W-112619	A69-1601-6508	0
2012-10-03 14:20:24	2012-10-04 00:20:24	VR2W-112619	A69-1601-6508	0
2012-10-03 15:29:50	2012-10-04 01:29:50	VR2W-112619	A69-1601-6508	0
2012-10-03 16:03:19	2012-10-04 02:03:19	VR2W-112619	A69-1601-6508	0
2012-10-03 16:54:56	2012-10-04 02:54:56	VR2W-112619	A69-1601-6508	0
2012-10-03 20:54:03	2012-10-04 06:54:03	VR2W-112619	A69-1601-6508	1
2012-10-03 23:15:55	2012-10-04 09:15:55	VR2W-112619	A69-1601-6508	1
2012-10-03 23:24:19	2012-10-04 09:24:19	VR2W-112619	A69-1601-6508	1
2012-10-04 02:12:19	2012-10-04 12:12:19	VR2W-112619	A69-1601-6508	1
2012-10-04 03:17:24	2012-10-04 13:17:24	VR2W-112619	A69-1601-6508	1
2012-10-04 03:42:51	2012-10-04 13:42:51	VR2W-112619	A69-1601-6508	1
2012-10-04 03:51:17	2012-10-04 13:51:17	VR2W-112619	A69-1601-6508	1
2012-10-04 04:04:53	2012-10-04 14:04:53	VR2W-112619	A69-1601-6508	1
2012-10-04 04:31:47	2012-10-04 14:31:47	VR2W-112619	A69-1601-6508	1
2012-10-04 05:01:26	2012-10-04 15:01:26	VR2W-112619	A69-1601-6508	1
2012-10-04 05:16:49	2012-10-04 15:16:49	VR2W-112619	A69-1601-6508	1
2012-10-04 05:21:01	2012-10-04 15:21:01	VR2W-112619	A69-1601-6508	1
2012-10-04 06:58:22	2012-10-04 16:58:22	VR2W-112619	A69-1601-6508	1
2012-10-04 07:36:20	2012-10-04 17:36:20	VR2W-112619	A69-1601-6508	1
2012-10-04 15:05:55	2012-10-05 01:05:55	VR2W-112619	A69-1601-6508	0
2012-10-04 16:49:00	2012-10-05 02:49:00	VR2W-112619	A69-1601-6508	0
2012-10-04 18:38:38	2012-10-05 04:38:38	VR2W-112619	A69-1601-6508	0
2012-10-04 20:29:11	2012-10-05 06:29:11	VR2W-112619	A69-1601-6508	0
2012-10-04 21:08:19	2012-10-05 07:08:19	VR2W-112619	A69-1601-6508	1
2012-10-04 22:16:32	2012-10-05 08:16:32	VR2W-112619	A69-1601-6508	1
2012-10-05 00:16:51	2012-10-05 10:16:51	VR2W-112619	A69-1601-6508	1
2012-10-05 00:43:06	2012-10-05 10:43:06	VR2W-112619	A69-1601-6508	1
2012-10-05 01:53:53	2012-10-05 11:53:53	VR2W-112619	A69-1601-6508	1
2012-10-05 01:58:00	2012-10-05 11:58:00	VR2W-112619	A69-1601-6508	1
2012-10-05 04:17:54	2012-10-05 14:17:54	VR2W-112619	A69-1601-6508	1
2012-10-05 04:41:47	2012-10-05 14:41:47	VR2W-112619	A69-1601-6508	1
2012-10-05 05:02:31	2012-10-05 15:02:31	VR2W-112619	A69-1601-6508	1
2012-10-05 05:59:12	2012-10-05 15:59:12	VR2W-112619	A69-1601-6508	1
2012-10-05 11:51:09	2012-10-05 21:51:09	VR2W-112619	A69-1601-6508	0
2012-10-05 17:56:06	2012-10-06 03:56:06	VR2W-112619	A69-1601-6508	0
2012-10-05 21:23:28	2012-10-06 07:23:28	VR2W-112619	A69-1601-6508	1
2012-10-05 21:38:04	2012-10-06 07:38:04	VR2W-112619	A69-1601-6508	1
2012-10-06 00:31:46	2012-10-06 10:31:46	VR2W-112619	A69-1601-6508	1
2012-10-06 00:58:22	2012-10-06 10:58:22	VR2W-112619	A69-1601-6508	1
2012-10-06 01:01:59	2012-10-06 11:01:59	VR2W-112619	A69-1601-6508	1
2012-10-06 01:15:27	2012-10-06 11:15:27	VR2W-112619	A69-1601-6508	1
2012-10-06 02:10:31	2012-10-06 12:10:31	VR2W-112619	A69-1601-6508	1
2012-10-06 05:34:14	2012-10-06 15:34:14	VR2W-112619	A69-1601-6508	1
2012-10-06 05:41:12	2012-10-06 15:41:12	VR2W-112619	A69-1601-6508	1
2012-10-06 07:16:31	2012-10-06 17:16:31	VR2W-112619	A69-1601-6508	1
2012-10-07 00:57:10	2012-10-07 10:57:10	VR2W-112619	A69-1601-6508	1
2012-10-07 07:27:41	2012-10-07 17:27:41	VR2W-112619	A69-1601-6508	1
2012-10-08 06:27:07	2012-10-08 16:27:07	VR2W-112619	A69-1601-6508	1
2012-10-08 21:47:30	2012-10-09 07:47:30	VR2W-112619	A69-1601-6508	1
2012-10-08 23:31:51	2012-10-09 09:31:51	VR2W-112619	A69-1601-6508	1
2012-10-09 02:32:19	2012-10-09 12:32:19	VR2W-112619	A69-1601-6508	1
2012-10-09 03:03:00	2012-10-09 13:03:00	VR2W-112619	A69-1601-6508	1
2012-10-09 04:48:22	2012-10-09 14:48:22	VR2W-112619	A69-1601-6508	1
2012-10-09 05:23:48	2012-10-09 15:23:48	VR2W-112619	A69-1601-6508	1
2012-10-09 05:57:10	2012-10-09 15:57:10	VR2W-112619	A69-1601-6508	1
2012-10-09 06:49:03	2012-10-09 16:49:03	VR2W-112619	A69-1601-6508	1
2012-10-09 22:37:02	2012-10-10 08:37:02	VR2W-112619	A69-1601-6508	1
2012-10-09 22:58:54	2012-10-10 08:58:54	VR2W-112619	A69-1601-6508	1
2012-10-10 04:44:48	2012-10-10 14:44:48	VR2W-112619	A69-1601-6508	1
2012-10-10 04:59:15	2012-10-10 14:59:15	VR2W-112619	A69-1601-6508	1
2012-10-10 05:34:32	2012-10-10 15:34:32	VR2W-112619	A69-1601-6508	1
2012-10-10 20:36:12	2012-10-11 06:36:12	VR2W-112619	A69-1601-6508	1
2012-10-11 02:06:43	2012-10-11 12:06:43	VR2W-112619	A69-1601-6508	1
2012-10-11 02:59:38	2012-10-11 12:59:38	VR2W-112619	A69-1601-6508	1
2012-10-11 04:40:50	2012-10-11 14:40:50	VR2W-112619	A69-1601-6508	1
2012-10-11 07:08:17	2012-10-11 17:08:17	VR2W-112619	A69-1601-6508	1
2012-10-13 04:26:09	2012-10-13 14:26:09	VR2W-112619	A69-1601-6508	1
2012-10-13 05:03:18	2012-10-13 15:03:18	VR2W-112619	A69-1601-6508	1
2012-10-13 22:27:53	2012-10-14 08:27:53	VR2W-112619	A69-1601-6508	1
2012-10-14 01:21:25	2012-10-14 11:21:25	VR2W-112619	A69-1601-6508	1
2012-10-14 01:43:39	2012-10-14 11:43:39	VR2W-112619	A69-1601-6508	1
2012-10-14 02:09:23	2012-10-14 12:09:23	VR2W-112619	A69-1601-6508	1
2012-10-14 02:38:42	2012-10-14 12:38:42	VR2W-112619	A69-1601-6508	1
2012-10-14 02:42:45	2012-10-14 12:42:45	VR2W-112619	A69-1601-6508	1
2012-10-14 21:38:34	2012-10-15 07:38:34	VR2W-112619	A69-1601-6508	1
2012-10-15 00:03:06	2012-10-15 10:03:06	VR2W-112619	A69-1601-6508	1
2012-10-15 00:31:32	2012-10-15 10:31:32	VR2W-112619	A69-1601-6508	1
2012-10-15 01:16:04	2012-10-15 11:16:04	VR2W-112619	A69-1601-6508	1
2012-10-15 02:01:13	2012-10-15 12:01:13	VR2W-112619	A69-1601-6508	1
2012-10-15 02:33:21	2012-10-15 12:33:21	VR2W-112619	A69-1601-6508	1
2012-10-15 06:23:00	2012-10-15 16:23:00	VR2W-112619	A69-1601-6508	1
2012-10-15 22:58:01	2012-10-16 08:58:01	VR2W-112619	A69-1601-6508	1
2012-10-15 23:31:05	2012-10-16 09:31:05	VR2W-112619	A69-1601-6508	1
2012-10-16 01:51:22	2012-10-16 11:51:22	VR2W-112619	A69-1601-6508	1
2012-10-16 02:13:45	2012-10-16 12:13:45	VR2W-112619	A69-1601-6508	1
2012-10-16 02:17:34	2012-10-16 12:17:34	VR2W-112619	A69-1601-6508	1
2012-10-16 02:30:28	2012-10-16 12:30:28	VR2W-112619	A69-1601-6508	1
2012-10-16 03:25:38	2012-10-16 13:25:38	VR2W-112619	A69-1601-6508	1
2012-10-16 03:58:06	2012-10-16 13:58:06	VR2W-112619	A69-1601-6508	1
2012-10-16 04:23:27	2012-10-16 14:23:27	VR2W-112619	A69-1601-6508	1
2012-10-16 07:14:59	2012-10-16 17:14:59	VR2W-112619	A69-1601-6508	1
2012-10-16 22:34:49	2012-10-17 08:34:49	VR2W-112619	A69-1601-6508	1
2012-10-16 23:31:59	2012-10-17 09:31:59	VR2W-112619	A69-1601-6508	1
2012-10-17 02:46:30	2012-10-17 12:46:30	VR2W-112619	A69-1601-6508	1
2012-10-17 03:43:10	2012-10-17 13:43:10	VR2W-112619	A69-1601-6508	1
2012-10-17 05:11:22	2012-10-17 15:11:22	VR2W-112619	A69-1601-6508	1
2012-10-17 07:35:42	2012-10-17 17:35:42	VR2W-112619	A69-1601-6508	1
2012-10-18 04:15:40	2012-10-18 14:15:40	VR2W-112619	A69-1601-6508	1
2012-10-18 04:49:47	2012-10-18 14:49:47	VR2W-112619	A69-1601-6508	1
2012-10-18 06:59:35	2012-10-18 16:59:35	VR2W-112619	A69-1601-6508	1
2012-10-18 07:08:22	2012-10-18 17:08:22	VR2W-112619	A69-1601-6508	1
2012-10-19 10:35:07	2012-10-19 20:35:07	VR2W-112619	A69-1601-6508	0
2012-10-19 21:26:32	2012-10-20 07:26:32	VR2W-112619	A69-1601-6508	1
2012-10-20 01:00:27	2012-10-20 11:00:27	VR2W-112619	A69-1601-6508	1
2012-10-20 06:41:15	2012-10-20 16:41:15	VR2W-112619	A69-1601-6508	1
2012-10-21 00:10:06	2012-10-21 10:10:06	VR2W-112619	A69-1601-6508	1
2012-10-21 01:12:11	2012-10-21 11:12:11	VR2W-112619	A69-1601-6508	1
2012-10-21 01:42:25	2012-10-21 11:42:25	VR2W-112619	A69-1601-6508	1
2012-10-21 06:13:52	2012-10-21 16:13:52	VR2W-112619	A69-1601-6508	1
2012-10-22 04:54:21	2012-10-22 14:54:21	VR2W-112619	A69-1601-6508	1
2012-10-22 06:57:21	2012-10-22 16:57:21	VR2W-112619	A69-1601-6508	1
2012-10-23 04:13:30	2012-10-23 14:13:30	VR2W-112619	A69-1601-6508	1
2012-10-24 01:35:54	2012-10-24 11:35:54	VR2W-112619	A69-1601-6508	1
2012-10-24 02:24:25	2012-10-24 12:24:25	VR2W-112619	A69-1601-6508	1
2012-10-24 02:33:22	2012-10-24 12:33:22	VR2W-112619	A69-1601-6508	1
2012-10-24 03:22:49	2012-10-24 13:22:49	VR2W-112619	A69-1601-6508	1
2012-10-24 06:24:37	2012-10-24 16:24:37	VR2W-112619	A69-1601-6508	1
2012-10-25 02:16:14	2012-10-25 12:16:14	VR2W-112619	A69-1601-6508	1
2012-10-25 02:20:06	2012-10-25 12:20:06	VR2W-112619	A69-1601-6508	1
2012-10-25 03:18:23	2012-10-25 13:18:23	VR2W-112619	A69-1601-6508	1
2012-10-25 03:50:17	2012-10-25 13:50:17	VR2W-112619	A69-1601-6508	1
2012-10-26 00:25:48	2012-10-26 10:25:48	VR2W-112619	A69-1601-6508	1
2012-10-29 07:02:00	2012-10-29 17:02:00	VR2W-112619	A69-1601-6508	1
2012-10-29 22:43:44	2012-10-30 08:43:44	VR2W-112619	A69-1601-6508	1
2012-10-30 16:30:25	2012-10-31 02:30:25	VR2W-112619	A69-1601-6508	0
2012-10-31 05:45:27	2012-10-31 15:45:27	VR2W-112619	A69-1601-6508	1
2012-10-31 17:52:21	2012-11-01 03:52:21	VR2W-112619	A69-1601-6508	0
2012-11-04 00:32:56	2012-11-04 10:32:56	VR2W-112619	A69-1601-6508	1
2012-11-04 06:48:51	2012-11-04 16:48:51	VR2W-112619	A69-1601-6508	1
2012-11-04 07:19:17	2012-11-04 17:19:17	VR2W-112619	A69-1601-6508	1
2012-11-04 20:17:08	2012-11-05 06:17:08	VR2W-112619	A69-1601-6508	0
2012-11-05 21:43:59	2012-11-06 07:43:59	VR2W-112619	A69-1601-6508	1
2012-11-06 00:33:20	2012-11-06 10:33:20	VR2W-112619	A69-1601-6508	1
2012-11-06 04:54:01	2012-11-06 14:54:01	VR2W-112619	A69-1601-6508	1
2012-11-08 03:54:03	2012-11-08 13:54:03	VR2W-112619	A69-1601-6508	1
2012-11-09 03:29:06	2012-11-09 13:29:06	VR2W-112619	A69-1601-6508	1
2012-11-09 06:40:56	2012-11-09 16:40:56	VR2W-112619	A69-1601-6508	1
2012-11-11 14:18:23	2012-11-12 00:18:23	VR2W-112619	A69-1601-6508	0
2012-11-12 02:37:51	2012-11-12 12:37:51	VR2W-112619	A69-1601-6508	1
2012-11-12 03:09:41	2012-11-12 13:09:41	VR2W-112619	A69-1601-6508	1
2012-11-12 03:16:23	2012-11-12 13:16:23	VR2W-112619	A69-1601-6508	1
2012-11-12 04:23:32	2012-11-12 14:23:32	VR2W-112619	A69-1601-6508	1
2012-11-12 04:48:13	2012-11-12 14:48:13	VR2W-112619	A69-1601-6508	1
2012-11-12 05:04:10	2012-11-12 15:04:10	VR2W-112619	A69-1601-6508	1
2012-11-12 05:29:55	2012-11-12 15:29:55	VR2W-112619	A69-1601-6508	1
2012-11-12 22:22:14	2012-11-13 08:22:14	VR2W-112619	A69-1601-6508	1
2012-11-13 03:32:33	2012-11-13 13:32:33	VR2W-112619	A69-1601-6508	1
2012-11-13 04:15:28	2012-11-13 14:15:28	VR2W-112619	A69-1601-6508	1
2012-11-13 22:36:09	2012-11-14 08:36:09	VR2W-112619	A69-1601-6508	1
2012-11-14 01:23:04	2012-11-14 11:23:04	VR2W-112619	A69-1601-6508	1
2012-11-14 02:17:23	2012-11-14 12:17:23	VR2W-112619	A69-1601-6508	1
2012-11-14 03:37:40	2012-11-14 13:37:40	VR2W-112619	A69-1601-6508	1
2012-11-14 04:33:49	2012-11-14 14:33:49	VR2W-112619	A69-1601-6508	1
