# Supplementary material for: Simulated Macro-Algal Outbreak Triggers a Large-Scale Response on Coral Reefs
Source: PLoS One. 2015 Jul 14;10(7):e0132895. doi: 10.1371/journal.pone.0132895 (PMC4501832; doi:10.1371/journal.pone.0132895)
Supplement: S1 Dataset — Data has been separated into three sub-folders; video data, visual transect data and individual fishes’ acoustic detection data. (ZIP) [file pone.0132895.s001.zip › Raw Data/Spatial/Siganid/Processed /Cant use/6506MSV.xlsx]

## Sheet: 6506MSV.csv
ï»¿Date and Time (UTC)	date	time	Receiver	Transmitter	Day/night code
2012-09-10 00:29:00	2012-09-10	10:29:00	VR2W-112619	A69-1601-6506	1
2012-09-10 00:33:08	2012-09-10	10:33:08	VR2W-112619	A69-1601-6506	1
2012-09-10 00:36:31	2012-09-10	10:36:31	VR2W-112619	A69-1601-6506	1
2012-09-10 00:57:18	2012-09-10	10:57:18	VR2W-112619	A69-1601-6506	1
2012-09-10 01:20:56	2012-09-10	11:20:56	VR2W-112619	A69-1601-6506	1
2012-09-10 01:52:19	2012-09-10	11:52:19	VR2W-112619	A69-1601-6506	1
2012-09-10 02:00:53	2012-09-10	12:00:53	VR2W-112619	A69-1601-6506	1
2012-09-10 02:07:26	2012-09-10	12:07:26	VR2W-112619	A69-1601-6506	1
2012-09-10 02:14:16	2012-09-10	12:14:16	VR2W-112619	A69-1601-6506	1
2012-09-10 03:20:01	2012-09-10	13:20:01	VR2W-112619	A69-1601-6506	1
2012-09-10 03:24:27	2012-09-10	13:24:27	VR2W-112619	A69-1601-6506	1
2012-09-10 03:54:28	2012-09-10	13:54:28	VR2W-112619	A69-1601-6506	1
2012-09-10 04:30:31	2012-09-10	14:30:31	VR2W-112619	A69-1601-6506	1
2012-09-10 04:37:30	2012-09-10	14:37:30	VR2W-112619	A69-1601-6506	1
2012-09-10 04:59:01	2012-09-10	14:59:01	VR2W-112619	A69-1601-6506	1
2012-09-10 05:18:58	2012-09-10	15:18:58	VR2W-112619	A69-1601-6506	1
2012-09-10 05:23:46	2012-09-10	15:23:46	VR2W-112619	A69-1601-6506	1
2012-09-10 05:40:18	2012-09-10	15:40:18	VR2W-112619	A69-1601-6506	1
2012-09-10 05:47:04	2012-09-10	15:47:04	VR2W-112619	A69-1601-6506	1
2012-09-10 05:50:42	2012-09-10	15:50:42	VR2W-112619	A69-1601-6506	1
2012-09-10 05:54:45	2012-09-10	15:54:45	VR2W-112619	A69-1601-6506	1
2012-09-10 05:59:36	2012-09-10	15:59:36	VR2W-112619	A69-1601-6506	1
2012-09-10 06:13:47	2012-09-10	16:13:47	VR2W-112619	A69-1601-6506	1
2012-09-10 06:18:07	2012-09-10	16:18:07	VR2W-112619	A69-1601-6506	1
2012-09-10 06:21:52	2012-09-10	16:21:52	VR2W-112619	A69-1601-6506	1
2012-09-10 06:29:51	2012-09-10	16:29:51	VR2W-112619	A69-1601-6506	1
2012-09-10 06:34:01	2012-09-10	16:34:01	VR2W-112619	A69-1601-6506	1
2012-09-10 06:37:26	2012-09-10	16:37:26	VR2W-112619	A69-1601-6506	1
2012-09-10 07:18:32	2012-09-10	17:18:32	VR2W-112619	A69-1601-6506	1
2012-09-10 07:29:21	2012-09-10	17:29:21	VR2W-112619	A69-1601-6506	1
2012-09-10 07:32:54	2012-09-10	17:32:54	VR2W-112619	A69-1601-6506	1
2012-09-10 07:45:34	2012-09-10	17:45:34	VR2W-112619	A69-1601-6506	1
2012-09-10 20:23:38	2012-09-11	06:23:38	VR2W-112619	A69-1601-6506	0
2012-09-10 20:32:07	2012-09-11	06:32:07	VR2W-112619	A69-1601-6506	1
2012-09-10 20:36:56	2012-09-11	06:36:56	VR2W-112619	A69-1601-6506	1
2012-09-10 20:41:42	2012-09-11	06:41:42	VR2W-112619	A69-1601-6506	1
2012-09-10 20:50:38	2012-09-11	06:50:38	VR2W-112619	A69-1601-6506	1
2012-09-10 20:54:23	2012-09-11	06:54:23	VR2W-112619	A69-1601-6506	1
2012-09-10 21:06:28	2012-09-11	07:06:28	VR2W-112619	A69-1601-6506	1
2012-09-10 21:13:16	2012-09-11	07:13:16	VR2W-112619	A69-1601-6506	1
2012-09-10 22:02:07	2012-09-11	08:02:07	VR2W-112619	A69-1601-6506	1
2012-09-10 22:10:20	2012-09-11	08:10:20	VR2W-112619	A69-1601-6506	1
2012-09-10 22:14:15	2012-09-11	08:14:15	VR2W-112619	A69-1601-6506	1
2012-09-10 22:45:33	2012-09-11	08:45:33	VR2W-112619	A69-1601-6506	1
2012-09-10 22:48:56	2012-09-11	08:48:56	VR2W-112619	A69-1601-6506	1
2012-09-10 23:15:11	2012-09-11	09:15:11	VR2W-112619	A69-1601-6506	1
2012-09-10 23:23:31	2012-09-11	09:23:31	VR2W-112619	A69-1601-6506	1
2012-09-10 23:45:12	2012-09-11	09:45:12	VR2W-112619	A69-1601-6506	1
2012-09-11 01:10:47	2012-09-11	11:10:47	VR2W-112619	A69-1601-6506	1
2012-09-11 01:35:58	2012-09-11	11:35:58	VR2W-112619	A69-1601-6506	1
2012-09-11 02:02:09	2012-09-11	12:02:09	VR2W-112619	A69-1601-6506	1
2012-09-11 02:05:45	2012-09-11	12:05:45	VR2W-112619	A69-1601-6506	1
2012-09-11 03:10:51	2012-09-11	13:10:51	VR2W-112619	A69-1601-6506	1
2012-09-11 03:14:52	2012-09-11	13:14:52	VR2W-112619	A69-1601-6506	1
2012-09-11 03:19:40	2012-09-11	13:19:40	VR2W-112619	A69-1601-6506	1
2012-09-11 04:21:28	2012-09-11	14:21:28	VR2W-112619	A69-1601-6506	1
2012-09-11 04:30:56	2012-09-11	14:30:56	VR2W-112619	A69-1601-6506	1
2012-09-11 04:44:12	2012-09-11	14:44:12	VR2W-112619	A69-1601-6506	1
2012-09-11 06:37:02	2012-09-11	16:37:02	VR2W-112619	A69-1601-6506	1
2012-09-11 07:06:23	2012-09-11	17:06:23	VR2W-112619	A69-1601-6506	1
2012-09-11 07:14:55	2012-09-11	17:14:55	VR2W-112619	A69-1601-6506	1
2012-09-11 07:27:17	2012-09-11	17:27:17	VR2W-112619	A69-1601-6506	1
2012-09-11 07:49:44	2012-09-11	17:49:44	VR2W-112619	A69-1601-6506	1
2012-09-11 15:58:33	2012-09-12	01:58:33	VR2W-112619	A69-1601-6506	0
2012-09-11 20:30:03	2012-09-12	06:30:03	VR2W-112619	A69-1601-6506	1
2012-09-11 20:33:34	2012-09-12	06:33:34	VR2W-112619	A69-1601-6506	1
2012-09-11 20:37:23	2012-09-12	06:37:23	VR2W-112619	A69-1601-6506	1
2012-09-11 20:41:45	2012-09-12	06:41:45	VR2W-112619	A69-1601-6506	1
2012-09-11 20:45:37	2012-09-12	06:45:37	VR2W-112619	A69-1601-6506	1
2012-09-11 20:50:07	2012-09-12	06:50:07	VR2W-112619	A69-1601-6506	1
2012-09-11 21:12:07	2012-09-12	07:12:07	VR2W-112619	A69-1601-6506	1
2012-09-11 21:19:04	2012-09-12	07:19:04	VR2W-112619	A69-1601-6506	1
2012-09-11 21:22:57	2012-09-12	07:22:57	VR2W-112619	A69-1601-6506	1
2012-09-11 21:35:10	2012-09-12	07:35:10	VR2W-112619	A69-1601-6506	1
2012-09-11 22:04:00	2012-09-12	08:04:00	VR2W-112619	A69-1601-6506	1
2012-09-11 22:10:42	2012-09-12	08:10:42	VR2W-112619	A69-1601-6506	1
2012-09-11 22:30:21	2012-09-12	08:30:21	VR2W-112619	A69-1601-6506	1
2012-09-11 22:34:04	2012-09-12	08:34:04	VR2W-112619	A69-1601-6506	1
2012-09-11 22:38:18	2012-09-12	08:38:18	VR2W-112619	A69-1601-6506	1
2012-09-11 22:41:51	2012-09-12	08:41:51	VR2W-112619	A69-1601-6506	1
2012-09-11 22:57:51	2012-09-12	08:57:51	VR2W-112619	A69-1601-6506	1
2012-09-11 23:01:29	2012-09-12	09:01:29	VR2W-112619	A69-1601-6506	1
2012-09-11 23:15:18	2012-09-12	09:15:18	VR2W-112619	A69-1601-6506	1
2012-09-11 23:34:18	2012-09-12	09:34:18	VR2W-112619	A69-1601-6506	1
2012-09-12 00:05:09	2012-09-12	10:05:09	VR2W-112619	A69-1601-6506	1
2012-09-12 00:09:28	2012-09-12	10:09:28	VR2W-112619	A69-1601-6506	1
2012-09-12 01:40:01	2012-09-12	11:40:01	VR2W-112619	A69-1601-6506	1
2012-09-12 01:44:53	2012-09-12	11:44:53	VR2W-112619	A69-1601-6506	1
2012-09-12 01:54:31	2012-09-12	11:54:31	VR2W-112619	A69-1601-6506	1
2012-09-12 02:47:13	2012-09-12	12:47:13	VR2W-112619	A69-1601-6506	1
2012-09-12 03:15:42	2012-09-12	13:15:42	VR2W-112619	A69-1601-6506	1
2012-09-12 03:33:39	2012-09-12	13:33:39	VR2W-112619	A69-1601-6506	1
2012-09-12 03:47:07	2012-09-12	13:47:07	VR2W-112619	A69-1601-6506	1
2012-09-12 03:54:22	2012-09-12	13:54:22	VR2W-112619	A69-1601-6506	1
2012-09-12 04:02:21	2012-09-12	14:02:21	VR2W-112619	A69-1601-6506	1
2012-09-12 04:06:29	2012-09-12	14:06:29	VR2W-112619	A69-1601-6506	1
2012-09-12 04:13:26	2012-09-12	14:13:26	VR2W-112619	A69-1601-6506	1
2012-09-12 04:17:18	2012-09-12	14:17:18	VR2W-112619	A69-1601-6506	1
2012-09-12 04:25:55	2012-09-12	14:25:55	VR2W-112619	A69-1601-6506	1
2012-09-12 04:44:00	2012-09-12	14:44:00	VR2W-112619	A69-1601-6506	1
2012-09-12 04:56:26	2012-09-12	14:56:26	VR2W-112619	A69-1601-6506	1
2012-09-12 05:40:45	2012-09-12	15:40:45	VR2W-112619	A69-1601-6506	1
2012-09-12 05:48:03	2012-09-12	15:48:03	VR2W-112619	A69-1601-6506	1
2012-09-12 06:09:16	2012-09-12	16:09:16	VR2W-112619	A69-1601-6506	1
2012-09-12 06:17:40	2012-09-12	16:17:40	VR2W-112619	A69-1601-6506	1
2012-09-12 06:26:55	2012-09-12	16:26:55	VR2W-112619	A69-1601-6506	1
2012-09-12 06:52:04	2012-09-12	16:52:04	VR2W-112619	A69-1601-6506	1
2012-09-12 06:59:02	2012-09-12	16:59:02	VR2W-112619	A69-1601-6506	1
2012-09-12 07:02:56	2012-09-12	17:02:56	VR2W-112619	A69-1601-6506	1
2012-09-12 07:23:35	2012-09-12	17:23:35	VR2W-112619	A69-1601-6506	1
2012-09-12 20:12:21	2012-09-13	06:12:21	VR2W-112619	A69-1601-6506	0
2012-09-12 20:27:37	2012-09-13	06:27:37	VR2W-112619	A69-1601-6506	0
2012-09-12 20:34:59	2012-09-13	06:34:59	VR2W-112619	A69-1601-6506	1
2012-09-12 20:43:26	2012-09-13	06:43:26	VR2W-112619	A69-1601-6506	1
2012-09-12 21:01:19	2012-09-13	07:01:19	VR2W-112619	A69-1601-6506	1
2012-09-12 21:10:43	2012-09-13	07:10:43	VR2W-112619	A69-1601-6506	1
2012-09-12 21:27:22	2012-09-13	07:27:22	VR2W-112619	A69-1601-6506	1
2012-09-12 21:59:58	2012-09-13	07:59:58	VR2W-112619	A69-1601-6506	1
2012-09-12 22:18:17	2012-09-13	08:18:17	VR2W-112619	A69-1601-6506	1
2012-09-12 23:30:55	2012-09-13	09:30:55	VR2W-112619	A69-1601-6506	1
2012-09-12 23:35:42	2012-09-13	09:35:42	VR2W-112619	A69-1601-6506	1
2012-09-13 00:11:10	2012-09-13	10:11:10	VR2W-112619	A69-1601-6506	1
2012-09-13 00:23:27	2012-09-13	10:23:27	VR2W-112619	A69-1601-6506	1
2012-09-13 00:27:02	2012-09-13	10:27:02	VR2W-112619	A69-1601-6506	1
2012-09-13 00:43:59	2012-09-13	10:43:59	VR2W-112619	A69-1601-6506	1
2012-09-13 00:53:05	2012-09-13	10:53:05	VR2W-112619	A69-1601-6506	1
2012-09-13 01:10:18	2012-09-13	11:10:18	VR2W-112619	A69-1601-6506	1
2012-09-13 01:20:01	2012-09-13	11:20:01	VR2W-112618	A69-1601-6506	1
2012-09-13 01:41:12	2012-09-13	11:41:12	VR2W-112619	A69-1601-6506	1
2012-09-13 01:44:32	2012-09-13	11:44:32	VR2W-112619	A69-1601-6506	1
2012-09-13 01:55:42	2012-09-13	11:55:42	VR2W-112619	A69-1601-6506	1
2012-09-13 02:01:55	2012-09-13	12:01:55	VR2W-112618	A69-1601-6506	1
2012-09-13 02:12:29	2012-09-13	12:12:29	VR2W-112619	A69-1601-6506	1
2012-09-13 02:40:25	2012-09-13	12:40:25	VR2W-112619	A69-1601-6506	1
2012-09-13 02:48:11	2012-09-13	12:48:11	VR2W-112619	A69-1601-6506	1
2012-09-13 03:00:38	2012-09-13	13:00:38	VR2W-112619	A69-1601-6506	1
2012-09-13 03:25:34	2012-09-13	13:25:34	VR2W-112619	A69-1601-6506	1
2012-09-13 03:34:15	2012-09-13	13:34:15	VR2W-112619	A69-1601-6506	1
2012-09-13 04:15:41	2012-09-13	14:15:41	VR2W-112619	A69-1601-6506	1
2012-09-13 04:19:22	2012-09-13	14:19:22	VR2W-112619	A69-1601-6506	1
2012-09-13 04:26:52	2012-09-13	14:26:52	VR2W-112619	A69-1601-6506	1
2012-09-13 04:34:13	2012-09-13	14:34:13	VR2W-112619	A69-1601-6506	1
2012-09-13 05:20:32	2012-09-13	15:20:32	VR2W-112619	A69-1601-6506	1
2012-09-13 05:27:56	2012-09-13	15:27:56	VR2W-112619	A69-1601-6506	1
2012-09-13 05:50:21	2012-09-13	15:50:21	VR2W-112619	A69-1601-6506	1
2012-09-13 05:58:06	2012-09-13	15:58:06	VR2W-112619	A69-1601-6506	1
2012-09-13 06:06:24	2012-09-13	16:06:24	VR2W-112619	A69-1601-6506	1
2012-09-13 06:10:26	2012-09-13	16:10:26	VR2W-112619	A69-1601-6506	1
2012-09-13 06:24:39	2012-09-13	16:24:39	VR2W-112619	A69-1601-6506	1
2012-09-13 06:46:17	2012-09-13	16:46:17	VR2W-112619	A69-1601-6506	1
2012-09-13 06:56:04	2012-09-13	16:56:04	VR2W-112619	A69-1601-6506	1
2012-09-13 07:10:37	2012-09-13	17:10:37	VR2W-112619	A69-1601-6506	1
2012-09-13 07:15:21	2012-09-13	17:15:21	VR2W-112619	A69-1601-6506	1
2012-09-13 07:19:57	2012-09-13	17:19:57	VR2W-112619	A69-1601-6506	1
2012-09-13 07:51:04	2012-09-13	17:51:04	VR2W-112619	A69-1601-6506	1
2012-09-13 20:42:04	2012-09-14	06:42:04	VR2W-112619	A69-1601-6506	1
2012-09-13 20:53:22	2012-09-14	06:53:22	VR2W-112619	A69-1601-6506	1
2012-09-13 21:15:34	2012-09-14	07:15:34	VR2W-112619	A69-1601-6506	1
2012-09-13 21:23:11	2012-09-14	07:23:11	VR2W-112619	A69-1601-6506	1
2012-09-13 21:32:39	2012-09-14	07:32:39	VR2W-112619	A69-1601-6506	1
2012-09-13 22:19:32	2012-09-14	08:19:32	VR2W-112619	A69-1601-6506	1
2012-09-13 22:54:17	2012-09-14	08:54:17	VR2W-112619	A69-1601-6506	1
2012-09-13 23:15:24	2012-09-14	09:15:24	VR2W-112619	A69-1601-6506	1
2012-09-13 23:18:44	2012-09-14	09:18:44	VR2W-112619	A69-1601-6506	1
2012-09-13 23:25:52	2012-09-14	09:25:52	VR2W-112619	A69-1601-6506	1
2012-09-14 00:56:31	2012-09-14	10:56:31	VR2W-112619	A69-1601-6506	1
2012-09-14 01:50:54	2012-09-14	11:50:54	VR2W-112619	A69-1601-6506	1
2012-09-14 02:07:50	2012-09-14	12:07:50	VR2W-112619	A69-1601-6506	1
2012-09-14 02:15:50	2012-09-14	12:15:50	VR2W-112619	A69-1601-6506	1
2012-09-14 02:23:32	2012-09-14	12:23:32	VR2W-112619	A69-1601-6506	1
2012-09-14 03:18:03	2012-09-14	13:18:03	VR2W-112619	A69-1601-6506	1
2012-09-14 03:55:01	2012-09-14	13:55:01	VR2W-112619	A69-1601-6506	1
2012-09-14 03:58:38	2012-09-14	13:58:38	VR2W-112619	A69-1601-6506	1
2012-09-14 04:49:16	2012-09-14	14:49:16	VR2W-112619	A69-1601-6506	1
2012-09-14 05:30:03	2012-09-14	15:30:03	VR2W-112619	A69-1601-6506	1
2012-09-14 05:47:28	2012-09-14	15:47:28	VR2W-112619	A69-1601-6506	1
2012-09-14 05:51:24	2012-09-14	15:51:24	VR2W-112619	A69-1601-6506	1
2012-09-14 06:12:41	2012-09-14	16:12:41	VR2W-112619	A69-1601-6506	1
2012-09-14 06:17:28	2012-09-14	16:17:28	VR2W-112619	A69-1601-6506	1
2012-09-14 06:52:50	2012-09-14	16:52:50	VR2W-112619	A69-1601-6506	1
2012-09-14 07:04:30	2012-09-14	17:04:30	VR2W-112619	A69-1601-6506	1
2012-09-14 07:09:02	2012-09-14	17:09:02	VR2W-112619	A69-1601-6506	1
2012-09-14 07:16:38	2012-09-14	17:16:38	VR2W-112619	A69-1601-6506	1
2012-09-14 07:20:18	2012-09-14	17:20:18	VR2W-112619	A69-1601-6506	1
2012-09-14 07:27:39	2012-09-14	17:27:39	VR2W-112619	A69-1601-6506	1
2012-09-14 07:34:23	2012-09-14	17:34:23	VR2W-112619	A69-1601-6506	1
2012-09-14 07:55:17	2012-09-14	17:55:17	VR2W-112619	A69-1601-6506	1
2012-09-14 07:58:38	2012-09-14	17:58:38	VR2W-112619	A69-1601-6506	1
2012-09-14 20:42:47	2012-09-15	06:42:47	VR2W-112619	A69-1601-6506	1
2012-09-14 21:20:28	2012-09-15	07:20:28	VR2W-112619	A69-1601-6506	1
2012-09-14 21:51:54	2012-09-15	07:51:54	VR2W-112619	A69-1601-6506	1
2012-09-14 22:10:47	2012-09-15	08:10:47	VR2W-112619	A69-1601-6506	1
2012-09-14 22:23:09	2012-09-15	08:23:09	VR2W-112619	A69-1601-6506	1
2012-09-15 00:02:29	2012-09-15	10:02:29	VR2W-112619	A69-1601-6506	1
2012-09-15 00:06:37	2012-09-15	10:06:37	VR2W-112619	A69-1601-6506	1
2012-09-15 00:21:43	2012-09-15	10:21:43	VR2W-112619	A69-1601-6506	1
2012-09-15 00:34:25	2012-09-15	10:34:25	VR2W-112619	A69-1601-6506	1
2012-09-15 00:50:48	2012-09-15	10:50:48	VR2W-112619	A69-1601-6506	1
2012-09-15 00:54:30	2012-09-15	10:54:30	VR2W-112619	A69-1601-6506	1
2012-09-15 01:57:21	2012-09-15	11:57:21	VR2W-112619	A69-1601-6506	1
2012-09-15 03:25:13	2012-09-15	13:25:13	VR2W-112619	A69-1601-6506	1
2012-09-15 03:33:59	2012-09-15	13:33:59	VR2W-112619	A69-1601-6506	1
2012-09-15 03:55:24	2012-09-15	13:55:24	VR2W-112619	A69-1601-6506	1
2012-09-15 04:12:05	2012-09-15	14:12:05	VR2W-112619	A69-1601-6506	1
2012-09-15 04:15:53	2012-09-15	14:15:53	VR2W-112619	A69-1601-6506	1
2012-09-15 04:28:34	2012-09-15	14:28:34	VR2W-112619	A69-1601-6506	1
2012-09-15 04:47:06	2012-09-15	14:47:06	VR2W-112619	A69-1601-6506	1
2012-09-15 05:00:19	2012-09-15	15:00:19	VR2W-112619	A69-1601-6506	1
2012-09-15 05:28:49	2012-09-15	15:28:49	VR2W-112619	A69-1601-6506	1
2012-09-15 05:32:50	2012-09-15	15:32:50	VR2W-112619	A69-1601-6506	1
2012-09-15 05:51:21	2012-09-15	15:51:21	VR2W-112619	A69-1601-6506	1
2012-09-15 06:03:07	2012-09-15	16:03:07	VR2W-112619	A69-1601-6506	1
2012-09-15 06:07:19	2012-09-15	16:07:19	VR2W-112619	A69-1601-6506	1
2012-09-15 06:22:21	2012-09-15	16:22:21	VR2W-112619	A69-1601-6506	1
2012-09-15 06:39:18	2012-09-15	16:39:18	VR2W-112619	A69-1601-6506	1
2012-09-15 06:48:23	2012-09-15	16:48:23	VR2W-112619	A69-1601-6506	1
2012-09-15 07:01:29	2012-09-15	17:01:29	VR2W-112619	A69-1601-6506	1
2012-09-15 07:10:22	2012-09-15	17:10:22	VR2W-112619	A69-1601-6506	1
2012-09-15 07:31:58	2012-09-15	17:31:58	VR2W-112619	A69-1601-6506	1
2012-09-15 07:59:47	2012-09-15	17:59:47	VR2W-112619	A69-1601-6506	1
2012-09-15 20:45:52	2012-09-16	06:45:52	VR2W-112619	A69-1601-6506	1
2012-09-15 20:56:04	2012-09-16	06:56:04	VR2W-112619	A69-1601-6506	1
2012-09-15 21:08:16	2012-09-16	07:08:16	VR2W-112619	A69-1601-6506	1
2012-09-15 21:44:17	2012-09-16	07:44:17	VR2W-112619	A69-1601-6506	1
2012-09-15 21:54:02	2012-09-16	07:54:02	VR2W-112619	A69-1601-6506	1
2012-09-15 22:03:41	2012-09-16	08:03:41	VR2W-112619	A69-1601-6506	1
2012-09-15 22:20:51	2012-09-16	08:20:51	VR2W-112619	A69-1601-6506	1
2012-09-15 22:29:33	2012-09-16	08:29:33	VR2W-112619	A69-1601-6506	1
2012-09-15 22:38:24	2012-09-16	08:38:24	VR2W-112619	A69-1601-6506	1
2012-09-15 22:50:51	2012-09-16	08:50:51	VR2W-112619	A69-1601-6506	1
2012-09-15 23:07:58	2012-09-16	09:07:58	VR2W-112619	A69-1601-6506	1
2012-09-15 23:34:24	2012-09-16	09:34:24	VR2W-112619	A69-1601-6506	1
2012-09-15 23:42:36	2012-09-16	09:42:36	VR2W-112619	A69-1601-6506	1
2012-09-16 00:04:41	2012-09-16	10:04:41	VR2W-112619	A69-1601-6506	1
2012-09-16 00:08:25	2012-09-16	10:08:25	VR2W-112619	A69-1601-6506	1
2012-09-16 00:12:38	2012-09-16	10:12:38	VR2W-112619	A69-1601-6506	1
2012-09-16 00:24:31	2012-09-16	10:24:31	VR2W-112619	A69-1601-6506	1
2012-09-16 01:05:06	2012-09-16	11:05:06	VR2W-112619	A69-1601-6506	1
2012-09-16 01:28:54	2012-09-16	11:28:54	VR2W-112619	A69-1601-6506	1
2012-09-16 01:41:01	2012-09-16	11:41:01	VR2W-112619	A69-1601-6506	1
2012-09-16 01:53:30	2012-09-16	11:53:30	VR2W-112619	A69-1601-6506	1
2012-09-16 02:05:39	2012-09-16	12:05:39	VR2W-112619	A69-1601-6506	1
2012-09-16 02:30:34	2012-09-16	12:30:34	VR2W-112619	A69-1601-6506	1
2012-09-16 02:57:02	2012-09-16	12:57:02	VR2W-112619	A69-1601-6506	1
2012-09-16 03:36:20	2012-09-16	13:36:20	VR2W-112619	A69-1601-6506	1
2012-09-16 04:03:20	2012-09-16	14:03:20	VR2W-112619	A69-1601-6506	1
2012-09-16 04:14:37	2012-09-16	14:14:37	VR2W-112619	A69-1601-6506	1
2012-09-16 04:40:37	2012-09-16	14:40:37	VR2W-112619	A69-1601-6506	1
2012-09-16 04:48:13	2012-09-16	14:48:13	VR2W-112619	A69-1601-6506	1
2012-09-16 04:57:34	2012-09-16	14:57:34	VR2W-112619	A69-1601-6506	1
2012-09-16 05:28:36	2012-09-16	15:28:36	VR2W-112619	A69-1601-6506	1
2012-09-16 05:37:15	2012-09-16	15:37:15	VR2W-112619	A69-1601-6506	1
2012-09-16 06:16:18	2012-09-16	16:16:18	VR2W-112619	A69-1601-6506	1
2012-09-16 06:23:28	2012-09-16	16:23:28	VR2W-112619	A69-1601-6506	1
2012-09-16 06:38:56	2012-09-16	16:38:56	VR2W-112619	A69-1601-6506	1
2012-09-16 06:45:53	2012-09-16	16:45:53	VR2W-112619	A69-1601-6506	1
2012-09-16 06:49:46	2012-09-16	16:49:46	VR2W-112619	A69-1601-6506	1
2012-09-16 06:54:18	2012-09-16	16:54:18	VR2W-112619	A69-1601-6506	1
2012-09-16 06:58:28	2012-09-16	16:58:28	VR2W-112619	A69-1601-6506	1
2012-09-16 07:05:33	2012-09-16	17:05:33	VR2W-112619	A69-1601-6506	1
2012-09-16 07:26:32	2012-09-16	17:26:32	VR2W-112619	A69-1601-6506	1
2012-09-16 07:30:34	2012-09-16	17:30:34	VR2W-112619	A69-1601-6506	1
2012-09-16 07:40:12	2012-09-16	17:40:12	VR2W-112619	A69-1601-6506	1
2012-09-16 20:29:57	2012-09-17	06:29:57	VR2W-112619	A69-1601-6506	0
2012-09-16 20:48:37	2012-09-17	06:48:37	VR2W-112619	A69-1601-6506	1
2012-09-16 21:03:18	2012-09-17	07:03:18	VR2W-112619	A69-1601-6506	1
2012-09-16 21:11:26	2012-09-17	07:11:26	VR2W-112619	A69-1601-6506	1
2012-09-16 21:15:14	2012-09-17	07:15:14	VR2W-112619	A69-1601-6506	1
2012-09-16 21:46:18	2012-09-17	07:46:18	VR2W-112619	A69-1601-6506	1
2012-09-16 21:58:18	2012-09-17	07:58:18	VR2W-112619	A69-1601-6506	1
2012-09-16 22:32:49	2012-09-17	08:32:49	VR2W-112619	A69-1601-6506	1
2012-09-16 22:57:02	2012-09-17	08:57:02	VR2W-112619	A69-1601-6506	1
2012-09-16 23:22:03	2012-09-17	09:22:03	VR2W-112618	A69-1601-6506	1
2012-09-16 23:45:08	2012-09-17	09:45:08	VR2W-112619	A69-1601-6506	1
2012-09-17 02:09:52	2012-09-17	12:09:52	VR2W-112619	A69-1601-6506	1
2012-09-17 02:14:41	2012-09-17	12:14:41	VR2W-112619	A69-1601-6506	1
2012-09-17 02:23:59	2012-09-17	12:23:59	VR2W-112619	A69-1601-6506	1
2012-09-17 02:48:13	2012-09-17	12:48:13	VR2W-112619	A69-1601-6506	1
2012-09-17 03:29:02	2012-09-17	13:29:02	VR2W-112619	A69-1601-6506	1
2012-09-17 03:33:20	2012-09-17	13:33:20	VR2W-112619	A69-1601-6506	1
2012-09-17 03:37:02	2012-09-17	13:37:02	VR2W-112619	A69-1601-6506	1
2012-09-17 03:41:13	2012-09-17	13:41:13	VR2W-112619	A69-1601-6506	1
2012-09-17 03:48:23	2012-09-17	13:48:23	VR2W-112619	A69-1601-6506	1
2012-09-17 03:55:59	2012-09-17	13:55:59	VR2W-112619	A69-1601-6506	1
2012-09-17 03:59:39	2012-09-17	13:59:39	VR2W-112619	A69-1601-6506	1
2012-09-17 04:03:44	2012-09-17	14:03:44	VR2W-112619	A69-1601-6506	1
2012-09-17 04:07:00	2012-09-17	14:07:00	VR2W-112619	A69-1601-6506	1
2012-09-17 04:10:20	2012-09-17	14:10:20	VR2W-112619	A69-1601-6506	1
2012-09-17 04:26:20	2012-09-17	14:26:20	VR2W-112619	A69-1601-6506	1
2012-09-17 04:36:02	2012-09-17	14:36:02	VR2W-112619	A69-1601-6506	1
2012-09-17 04:49:53	2012-09-17	14:49:53	VR2W-112619	A69-1601-6506	1
2012-09-17 05:11:49	2012-09-17	15:11:49	VR2W-112619	A69-1601-6506	1
2012-09-17 05:25:29	2012-09-17	15:25:29	VR2W-112619	A69-1601-6506	1
2012-09-17 05:57:44	2012-09-17	15:57:44	VR2W-112619	A69-1601-6506	1
2012-09-17 06:01:14	2012-09-17	16:01:14	VR2W-112619	A69-1601-6506	1
2012-09-17 06:13:00	2012-09-17	16:13:00	VR2W-112619	A69-1601-6506	1
2012-09-17 06:17:12	2012-09-17	16:17:12	VR2W-112619	A69-1601-6506	1
2012-09-17 06:24:24	2012-09-17	16:24:24	VR2W-112619	A69-1601-6506	1
2012-09-17 06:32:10	2012-09-17	16:32:10	VR2W-112619	A69-1601-6506	1
2012-09-17 06:36:01	2012-09-17	16:36:01	VR2W-112619	A69-1601-6506	1
2012-09-17 06:40:30	2012-09-17	16:40:30	VR2W-112619	A69-1601-6506	1
2012-09-17 06:57:48	2012-09-17	16:57:48	VR2W-112619	A69-1601-6506	1
2012-09-17 07:01:21	2012-09-17	17:01:21	VR2W-112619	A69-1601-6506	1
2012-09-17 07:05:13	2012-09-17	17:05:13	VR2W-112619	A69-1601-6506	1
2012-09-17 07:13:54	2012-09-17	17:13:54	VR2W-112619	A69-1601-6506	1
2012-09-17 07:38:25	2012-09-17	17:38:25	VR2W-112619	A69-1601-6506	1
2012-09-17 07:45:54	2012-09-17	17:45:54	VR2W-112619	A69-1601-6506	1
2012-09-17 08:05:51	2012-09-17	18:05:51	VR2W-112619	A69-1601-6506	1
2012-09-17 20:21:22	2012-09-18	06:21:22	VR2W-112619	A69-1601-6506	0
2012-09-17 20:31:32	2012-09-18	06:31:32	VR2W-112619	A69-1601-6506	1
2012-09-17 20:47:17	2012-09-18	06:47:17	VR2W-112619	A69-1601-6506	1
2012-09-17 20:50:32	2012-09-18	06:50:32	VR2W-112619	A69-1601-6506	1
2012-09-17 21:11:51	2012-09-18	07:11:51	VR2W-112619	A69-1601-6506	1
2012-09-17 21:15:23	2012-09-18	07:15:23	VR2W-112619	A69-1601-6506	1
2012-09-17 21:37:58	2012-09-18	07:37:58	VR2W-112619	A69-1601-6506	1
2012-09-17 22:40:07	2012-09-18	08:40:07	VR2W-112619	A69-1601-6506	1
2012-09-17 22:44:16	2012-09-18	08:44:16	VR2W-112619	A69-1601-6506	1
2012-09-17 23:03:40	2012-09-18	09:03:40	VR2W-112619	A69-1601-6506	1
2012-09-17 23:10:24	2012-09-18	09:10:24	VR2W-112619	A69-1601-6506	1
2012-09-17 23:22:42	2012-09-18	09:22:42	VR2W-112619	A69-1601-6506	1
2012-09-17 23:51:34	2012-09-18	09:51:34	VR2W-112619	A69-1601-6506	1
2012-09-18 00:06:46	2012-09-18	10:06:46	VR2W-112619	A69-1601-6506	1
2012-09-18 00:24:39	2012-09-18	10:24:39	VR2W-112619	A69-1601-6506	1
2012-09-18 00:34:03	2012-09-18	10:34:03	VR2W-112619	A69-1601-6506	1
2012-09-18 01:40:36	2012-09-18	11:40:36	VR2W-112619	A69-1601-6506	1
2012-09-18 02:00:58	2012-09-18	12:00:58	VR2W-112619	A69-1601-6506	1
2012-09-18 02:08:31	2012-09-18	12:08:31	VR2W-112619	A69-1601-6506	1
2012-09-18 02:13:13	2012-09-18	12:13:13	VR2W-112619	A69-1601-6506	1
2012-09-18 02:28:32	2012-09-18	12:28:32	VR2W-112619	A69-1601-6506	1
2012-09-18 02:32:07	2012-09-18	12:32:07	VR2W-112619	A69-1601-6506	1
2012-09-18 02:44:49	2012-09-18	12:44:49	VR2W-112618	A69-1601-6506	1
2012-09-18 03:23:17	2012-09-18	13:23:17	VR2W-112619	A69-1601-6506	1
2012-09-18 03:36:40	2012-09-18	13:36:40	VR2W-112619	A69-1601-6506	1
2012-09-18 04:20:21	2012-09-18	14:20:21	VR2W-112619	A69-1601-6506	1
2012-09-18 04:34:42	2012-09-18	14:34:42	VR2W-112619	A69-1601-6506	1
2012-09-18 05:03:41	2012-09-18	15:03:41	VR2W-112619	A69-1601-6506	1
2012-09-18 05:15:36	2012-09-18	15:15:36	VR2W-112619	A69-1601-6506	1
2012-09-18 05:25:13	2012-09-18	15:25:13	VR2W-112619	A69-1601-6506	1
2012-09-18 05:50:55	2012-09-18	15:50:55	VR2W-112619	A69-1601-6506	1
2012-09-18 06:03:16	2012-09-18	16:03:16	VR2W-112619	A69-1601-6506	1
2012-09-18 06:06:55	2012-09-18	16:06:55	VR2W-112619	A69-1601-6506	1
2012-09-18 06:14:16	2012-09-18	16:14:16	VR2W-112619	A69-1601-6506	1
2012-09-18 06:56:21	2012-09-18	16:56:21	VR2W-112619	A69-1601-6506	1
2012-09-18 07:01:13	2012-09-18	17:01:13	VR2W-112619	A69-1601-6506	1
2012-09-18 07:06:05	2012-09-18	17:06:05	VR2W-112619	A69-1601-6506	1
2012-09-18 07:15:43	2012-09-18	17:15:43	VR2W-112619	A69-1601-6506	1
2012-09-18 07:28:54	2012-09-18	17:28:54	VR2W-112619	A69-1601-6506	1
2012-09-18 07:47:46	2012-09-18	17:47:46	VR2W-112619	A69-1601-6506	1
2012-09-18 07:59:00	2012-09-18	17:59:00	VR2W-112619	A69-1601-6506	1
2012-09-18 08:17:31	2012-09-18	18:17:31	VR2W-112619	A69-1601-6506	1
2012-09-18 20:43:35	2012-09-19	06:43:35	VR2W-112619	A69-1601-6506	1
2012-09-18 20:53:49	2012-09-19	06:53:49	VR2W-112619	A69-1601-6506	1
2012-09-18 21:16:39	2012-09-19	07:16:39	VR2W-112619	A69-1601-6506	1
2012-09-18 21:20:40	2012-09-19	07:20:40	VR2W-112619	A69-1601-6506	1
2012-09-18 21:56:50	2012-09-19	07:56:50	VR2W-112619	A69-1601-6506	1
2012-09-18 22:00:18	2012-09-19	08:00:18	VR2W-112619	A69-1601-6506	1
2012-09-18 22:08:10	2012-09-19	08:08:10	VR2W-112619	A69-1601-6506	1
2012-09-18 22:11:36	2012-09-19	08:11:36	VR2W-112619	A69-1601-6506	1
2012-09-18 22:19:20	2012-09-19	08:19:20	VR2W-112619	A69-1601-6506	1
2012-09-18 22:39:36	2012-09-19	08:39:36	VR2W-112619	A69-1601-6506	1
2012-09-18 23:03:05	2012-09-19	09:03:05	VR2W-112619	A69-1601-6506	1
2012-09-18 23:39:30	2012-09-19	09:39:30	VR2W-112618	A69-1601-6506	1
2012-09-18 23:56:28	2012-09-19	09:56:28	VR2W-112619	A69-1601-6506	1
2012-09-19 01:13:52	2012-09-19	11:13:52	VR2W-112619	A69-1601-6506	1
2012-09-19 01:47:37	2012-09-19	11:47:37	VR2W-112619	A69-1601-6506	1
2012-09-19 03:06:01	2012-09-19	13:06:01	VR2W-112618	A69-1601-6506	1
2012-09-19 03:38:21	2012-09-19	13:38:21	VR2W-112619	A69-1601-6506	1
2012-09-19 04:00:03	2012-09-19	14:00:03	VR2W-112618	A69-1601-6506	1
2012-09-19 04:36:39	2012-09-19	14:36:39	VR2W-112618	A69-1601-6506	1
2012-09-19 05:06:40	2012-09-19	15:06:40	VR2W-112619	A69-1601-6506	1
2012-09-19 05:20:34	2012-09-19	15:20:34	VR2W-112619	A69-1601-6506	1
2012-09-19 05:24:14	2012-09-19	15:24:14	VR2W-112618	A69-1601-6506	1
2012-09-19 05:33:52	2012-09-19	15:33:52	VR2W-112619	A69-1601-6506	1
2012-09-19 05:45:53	2012-09-19	15:45:53	VR2W-112619	A69-1601-6506	1
2012-09-19 05:49:09	2012-09-19	15:49:09	VR2W-112619	A69-1601-6506	1
2012-09-19 05:59:28	2012-09-19	15:59:28	VR2W-112619	A69-1601-6506	1
2012-09-19 06:12:30	2012-09-19	16:12:30	VR2W-112619	A69-1601-6506	1
2012-09-19 06:16:28	2012-09-19	16:16:28	VR2W-112619	A69-1601-6506	1
2012-09-19 06:59:36	2012-09-19	16:59:36	VR2W-112619	A69-1601-6506	1
2012-09-19 07:17:23	2012-09-19	17:17:23	VR2W-112619	A69-1601-6506	1
2012-09-19 07:21:16	2012-09-19	17:21:16	VR2W-112619	A69-1601-6506	1
2012-09-19 08:01:30	2012-09-19	18:01:30	VR2W-112619	A69-1601-6506	1
2012-09-19 20:19:55	2012-09-20	06:19:55	VR2W-112619	A69-1601-6506	0
2012-09-19 20:31:21	2012-09-20	06:31:21	VR2W-112619	A69-1601-6506	1
2012-09-19 20:39:29	2012-09-20	06:39:29	VR2W-112619	A69-1601-6506	1
2012-09-19 20:47:43	2012-09-20	06:47:43	VR2W-112619	A69-1601-6506	1
2012-09-19 21:04:08	2012-09-20	07:04:08	VR2W-112619	A69-1601-6506	1
2012-09-19 21:35:52	2012-09-20	07:35:52	VR2W-112619	A69-1601-6506	1
2012-09-19 22:17:37	2012-09-20	08:17:37	VR2W-112619	A69-1601-6506	1
2012-09-19 22:30:05	2012-09-20	08:30:05	VR2W-112619	A69-1601-6506	1
2012-09-19 22:43:30	2012-09-20	08:43:30	VR2W-112618	A69-1601-6506	1
2012-09-19 22:53:08	2012-09-20	08:53:08	VR2W-112619	A69-1601-6506	1
2012-09-19 23:24:46	2012-09-20	09:24:46	VR2W-112619	A69-1601-6506	1
2012-09-19 23:28:10	2012-09-20	09:28:10	VR2W-112619	A69-1601-6506	1
2012-09-19 23:44:55	2012-09-20	09:44:55	VR2W-112619	A69-1601-6506	1
2012-09-20 00:08:19	2012-09-20	10:08:19	VR2W-112619	A69-1601-6506	1
2012-09-20 00:22:19	2012-09-20	10:22:19	VR2W-112619	A69-1601-6506	1
2012-09-20 00:26:27	2012-09-20	10:26:27	VR2W-112619	A69-1601-6506	1
2012-09-20 00:33:17	2012-09-20	10:33:17	VR2W-112619	A69-1601-6506	1
2012-09-20 01:11:54	2012-09-20	11:11:54	VR2W-112618	A69-1601-6506	1
2012-09-20 01:29:34	2012-09-20	11:29:34	VR2W-112619	A69-1601-6506	1
2012-09-20 01:51:31	2012-09-20	11:51:31	VR2W-112619	A69-1601-6506	1
2012-09-20 01:55:25	2012-09-20	11:55:25	VR2W-112619	A69-1601-6506	1
2012-09-20 02:16:30	2012-09-20	12:16:30	VR2W-112619	A69-1601-6506	1
2012-09-20 03:05:45	2012-09-20	13:05:45	VR2W-112619	A69-1601-6506	1
2012-09-20 03:36:58	2012-09-20	13:36:58	VR2W-112619	A69-1601-6506	1
2012-09-20 03:40:44	2012-09-20	13:40:44	VR2W-112619	A69-1601-6506	1
2012-09-20 03:45:02	2012-09-20	13:45:02	VR2W-112619	A69-1601-6506	1
2012-09-20 03:48:45	2012-09-20	13:48:45	VR2W-112619	A69-1601-6506	1
2012-09-20 04:12:36	2012-09-20	14:12:36	VR2W-112619	A69-1601-6506	1
2012-09-20 04:20:24	2012-09-20	14:20:24	VR2W-112619	A69-1601-6506	1
2012-09-20 04:35:05	2012-09-20	14:35:05	VR2W-112619	A69-1601-6506	1
2012-09-20 05:09:56	2012-09-20	15:09:56	VR2W-112619	A69-1601-6506	1
2012-09-20 05:39:09	2012-09-20	15:39:09	VR2W-112619	A69-1601-6506	1
2012-09-20 06:07:47	2012-09-20	16:07:47	VR2W-112618	A69-1601-6506	1
2012-09-20 06:32:33	2012-09-20	16:32:33	VR2W-112619	A69-1601-6506	1
2012-09-20 07:53:16	2012-09-20	17:53:16	VR2W-112619	A69-1601-6506	1
2012-09-20 20:26:17	2012-09-21	06:26:17	VR2W-112619	A69-1601-6506	0
2012-09-20 20:35:04	2012-09-21	06:35:04	VR2W-112619	A69-1601-6506	1
2012-09-20 20:57:54	2012-09-21	06:57:54	VR2W-112619	A69-1601-6506	1
2012-09-20 21:16:35	2012-09-21	07:16:35	VR2W-112619	A69-1601-6506	1
2012-09-20 21:36:54	2012-09-21	07:36:54	VR2W-112619	A69-1601-6506	1
2012-09-20 21:44:55	2012-09-21	07:44:55	VR2W-112619	A69-1601-6506	1
2012-09-20 21:57:20	2012-09-21	07:57:20	VR2W-112619	A69-1601-6506	1
2012-09-20 22:02:03	2012-09-21	08:02:03	VR2W-112619	A69-1601-6506	1
2012-09-20 22:06:33	2012-09-21	08:06:33	VR2W-112619	A69-1601-6506	1
2012-09-20 22:17:27	2012-09-21	08:17:27	VR2W-112619	A69-1601-6506	1
2012-09-20 22:35:21	2012-09-21	08:35:21	VR2W-112619	A69-1601-6506	1
2012-09-20 22:39:07	2012-09-21	08:39:07	VR2W-112619	A69-1601-6506	1
2012-09-20 22:51:15	2012-09-21	08:51:15	VR2W-112619	A69-1601-6506	1
2012-09-20 22:58:16	2012-09-21	08:58:16	VR2W-112619	A69-1601-6506	1
2012-09-21 00:07:06	2012-09-21	10:07:06	VR2W-112619	A69-1601-6506	1
2012-09-21 00:19:36	2012-09-21	10:19:36	VR2W-112619	A69-1601-6506	1
2012-09-21 00:26:58	2012-09-21	10:26:58	VR2W-112619	A69-1601-6506	1
2012-09-21 00:30:16	2012-09-21	10:30:16	VR2W-112619	A69-1601-6506	1
2012-09-21 00:33:39	2012-09-21	10:33:39	VR2W-112619	A69-1601-6506	1
2012-09-21 01:14:58	2012-09-21	11:14:58	VR2W-112619	A69-1601-6506	1
2012-09-21 01:19:14	2012-09-21	11:19:14	VR2W-112619	A69-1601-6506	1
2012-09-21 01:26:53	2012-09-21	11:26:53	VR2W-112619	A69-1601-6506	1
2012-09-21 01:31:42	2012-09-21	11:31:42	VR2W-112619	A69-1601-6506	1
2012-09-21 02:00:58	2012-09-21	12:00:58	VR2W-112619	A69-1601-6506	1
2012-09-21 03:10:19	2012-09-21	13:10:19	VR2W-112619	A69-1601-6506	1
2012-09-21 04:44:38	2012-09-21	14:44:38	VR2W-112619	A69-1601-6506	1
2012-09-21 05:05:44	2012-09-21	15:05:44	VR2W-112619	A69-1601-6506	1
2012-09-21 05:53:56	2012-09-21	15:53:56	VR2W-112619	A69-1601-6506	1
2012-09-21 06:23:41	2012-09-21	16:23:41	VR2W-112619	A69-1601-6506	1
2012-09-21 07:21:31	2012-09-21	17:21:31	VR2W-112619	A69-1601-6506	1
2012-09-21 07:37:57	2012-09-21	17:37:57	VR2W-112619	A69-1601-6506	1
2012-09-21 08:16:57	2012-09-21	18:16:57	VR2W-112619	A69-1601-6506	1
2012-09-21 20:19:22	2012-09-22	06:19:22	VR2W-112619	A69-1601-6506	0
2012-09-21 21:19:33	2012-09-22	07:19:33	VR2W-112619	A69-1601-6506	1
2012-09-21 21:44:16	2012-09-22	07:44:16	VR2W-112619	A69-1601-6506	1
2012-09-21 22:05:39	2012-09-22	08:05:39	VR2W-112619	A69-1601-6506	1
2012-09-21 22:20:43	2012-09-22	08:20:43	VR2W-112619	A69-1601-6506	1
2012-09-21 22:24:02	2012-09-22	08:24:02	VR2W-112619	A69-1601-6506	1
2012-09-21 22:34:51	2012-09-22	08:34:51	VR2W-112619	A69-1601-6506	1
2012-09-21 22:39:22	2012-09-22	08:39:22	VR2W-112619	A69-1601-6506	1
2012-09-21 22:50:27	2012-09-22	08:50:27	VR2W-112619	A69-1601-6506	1
2012-09-21 23:02:56	2012-09-22	09:02:56	VR2W-112619	A69-1601-6506	1
2012-09-21 23:06:17	2012-09-22	09:06:17	VR2W-112619	A69-1601-6506	1
2012-09-21 23:09:46	2012-09-22	09:09:46	VR2W-112619	A69-1601-6506	1
2012-09-22 00:00:21	2012-09-22	10:00:21	VR2W-112619	A69-1601-6506	1
2012-09-22 01:03:54	2012-09-22	11:03:54	VR2W-112619	A69-1601-6506	1
2012-09-22 01:41:50	2012-09-22	11:41:50	VR2W-112619	A69-1601-6506	1
2012-09-22 01:46:32	2012-09-22	11:46:32	VR2W-112619	A69-1601-6506	1
2012-09-22 01:51:04	2012-09-22	11:51:04	VR2W-112619	A69-1601-6506	1
2012-09-22 01:58:39	2012-09-22	11:58:39	VR2W-112619	A69-1601-6506	1
2012-09-22 02:38:36	2012-09-22	12:38:36	VR2W-112619	A69-1601-6506	1
2012-09-22 03:49:10	2012-09-22	13:49:10	VR2W-112619	A69-1601-6506	1
2012-09-22 04:05:49	2012-09-22	14:05:49	VR2W-112619	A69-1601-6506	1
2012-09-22 04:44:24	2012-09-22	14:44:24	VR2W-112619	A69-1601-6506	1
2012-09-22 05:00:11	2012-09-22	15:00:11	VR2W-112619	A69-1601-6506	1
2012-09-22 05:09:31	2012-09-22	15:09:31	VR2W-112619	A69-1601-6506	1
2012-09-22 06:40:55	2012-09-22	16:40:55	VR2W-112619	A69-1601-6506	1
2012-09-22 06:45:41	2012-09-22	16:45:41	VR2W-112619	A69-1601-6506	1
2012-09-22 07:54:57	2012-09-22	17:54:57	VR2W-112619	A69-1601-6506	1
2012-09-22 20:39:31	2012-09-23	06:39:31	VR2W-112619	A69-1601-6506	1
2012-09-22 20:56:44	2012-09-23	06:56:44	VR2W-112619	A69-1601-6506	1
2012-09-22 21:52:04	2012-09-23	07:52:04	VR2W-112617	A69-1601-6506	1
2012-09-22 22:03:24	2012-09-23	08:03:24	VR2W-112619	A69-1601-6506	1
2012-09-22 22:22:28	2012-09-23	08:22:28	VR2W-112619	A69-1601-6506	1
2012-09-22 22:44:00	2012-09-23	08:44:00	VR2W-112619	A69-1601-6506	1
2012-09-23 00:33:58	2012-09-23	10:33:58	VR2W-112619	A69-1601-6506	1
2012-09-23 00:42:06	2012-09-23	10:42:06	VR2W-112619	A69-1601-6506	1
2012-09-23 01:15:56	2012-09-23	11:15:56	VR2W-112619	A69-1601-6506	1
2012-09-23 01:24:50	2012-09-23	11:24:50	VR2W-112619	A69-1601-6506	1
2012-09-23 01:29:40	2012-09-23	11:29:40	VR2W-112619	A69-1601-6506	1
2012-09-23 03:39:35	2012-09-23	13:39:35	VR2W-112619	A69-1601-6506	1
2012-09-23 04:09:28	2012-09-23	14:09:28	VR2W-112619	A69-1601-6506	1
2012-09-23 04:21:47	2012-09-23	14:21:47	VR2W-112619	A69-1601-6506	1
2012-09-23 04:26:21	2012-09-23	14:26:21	VR2W-112619	A69-1601-6506	1
2012-09-23 04:30:36	2012-09-23	14:30:36	VR2W-112619	A69-1601-6506	1
2012-09-23 04:34:12	2012-09-23	14:34:12	VR2W-112619	A69-1601-6506	1
2012-09-23 04:51:26	2012-09-23	14:51:26	VR2W-112619	A69-1601-6506	1
2012-09-23 04:54:44	2012-09-23	14:54:44	VR2W-112619	A69-1601-6506	1
2012-09-23 05:13:32	2012-09-23	15:13:32	VR2W-112619	A69-1601-6506	1
2012-09-23 05:17:54	2012-09-23	15:17:54	VR2W-112619	A69-1601-6506	1
2012-09-23 05:34:56	2012-09-23	15:34:56	VR2W-112619	A69-1601-6506	1
2012-09-23 05:39:34	2012-09-23	15:39:34	VR2W-112619	A69-1601-6506	1
2012-09-23 05:47:45	2012-09-23	15:47:45	VR2W-112619	A69-1601-6506	1
2012-09-23 06:06:01	2012-09-23	16:06:01	VR2W-112617	A69-1601-6506	1
2012-09-23 06:49:31	2012-09-23	16:49:31	VR2W-112619	A69-1601-6506	1
2012-09-23 07:07:17	2012-09-23	17:07:17	VR2W-112619	A69-1601-6506	1
2012-09-23 07:23:07	2012-09-23	17:23:07	VR2W-112619	A69-1601-6506	1
2012-09-23 08:10:11	2012-09-23	18:10:11	VR2W-112619	A69-1601-6506	1
2012-09-23 08:14:00	2012-09-23	18:14:00	VR2W-112619	A69-1601-6506	1
2012-09-23 20:13:44	2012-09-24	06:13:44	VR2W-112619	A69-1601-6506	0
2012-09-23 21:18:23	2012-09-24	07:18:23	VR2W-112619	A69-1601-6506	1
2012-09-23 23:11:59	2012-09-24	09:11:59	VR2W-112619	A69-1601-6506	1
2012-09-23 23:47:03	2012-09-24	09:47:03	VR2W-112619	A69-1601-6506	1
2012-09-24 00:02:20	2012-09-24	10:02:20	VR2W-112619	A69-1601-6506	1
2012-09-24 00:10:03	2012-09-24	10:10:03	VR2W-112619	A69-1601-6506	1
2012-09-24 00:29:49	2012-09-24	10:29:49	VR2W-112619	A69-1601-6506	1
2012-09-24 01:03:17	2012-09-24	11:03:17	VR2W-112619	A69-1601-6506	1
2012-09-24 01:14:40	2012-09-24	11:14:40	VR2W-112619	A69-1601-6506	1
2012-09-24 01:18:10	2012-09-24	11:18:10	VR2W-112619	A69-1601-6506	1
2012-09-24 01:26:17	2012-09-24	11:26:17	VR2W-112619	A69-1601-6506	1
2012-09-24 01:30:03	2012-09-24	11:30:03	VR2W-112619	A69-1601-6506	1
2012-09-24 01:34:20	2012-09-24	11:34:20	VR2W-112619	A69-1601-6506	1
2012-09-24 01:56:54	2012-09-24	11:56:54	VR2W-112619	A69-1601-6506	1
2012-09-24 04:02:09	2012-09-24	14:02:09	VR2W-112619	A69-1601-6506	1
2012-09-24 04:05:48	2012-09-24	14:05:48	VR2W-112619	A69-1601-6506	1
2012-09-24 04:23:27	2012-09-24	14:23:27	VR2W-112619	A69-1601-6506	1
2012-09-24 04:27:23	2012-09-24	14:27:23	VR2W-112619	A69-1601-6506	1
2012-09-24 04:32:00	2012-09-24	14:32:00	VR2W-112619	A69-1601-6506	1
2012-09-24 04:48:29	2012-09-24	14:48:29	VR2W-112619	A69-1601-6506	1
2012-09-24 04:53:05	2012-09-24	14:53:05	VR2W-112619	A69-1601-6506	1
2012-09-24 04:57:22	2012-09-24	14:57:22	VR2W-112619	A69-1601-6506	1
2012-09-24 05:12:17	2012-09-24	15:12:17	VR2W-112619	A69-1601-6506	1
2012-09-24 05:16:18	2012-09-24	15:16:18	VR2W-112619	A69-1601-6506	1
2012-09-24 05:21:06	2012-09-24	15:21:06	VR2W-112619	A69-1601-6506	1
2012-09-24 05:34:22	2012-09-24	15:34:22	VR2W-112618	A69-1601-6506	1
2012-09-24 06:22:25	2012-09-24	16:22:25	VR2W-112619	A69-1601-6506	1
2012-09-24 06:26:41	2012-09-24	16:26:41	VR2W-112619	A69-1601-6506	1
2012-09-24 07:07:33	2012-09-24	17:07:33	VR2W-112619	A69-1601-6506	1
2012-09-24 07:46:37	2012-09-24	17:46:37	VR2W-112619	A69-1601-6506	1
2012-09-24 22:04:50	2012-09-25	08:04:50	VR2W-112619	A69-1601-6506	1
2012-09-24 22:33:14	2012-09-25	08:33:14	VR2W-112619	A69-1601-6506	1
2012-09-24 23:31:04	2012-09-25	09:31:04	VR2W-112619	A69-1601-6506	1
2012-09-24 23:39:28	2012-09-25	09:39:28	VR2W-112619	A69-1601-6506	1
2012-09-25 00:37:12	2012-09-25	10:37:12	VR2W-112619	A69-1601-6506	1
2012-09-25 01:06:24	2012-09-25	11:06:24	VR2W-112619	A69-1601-6506	1
2012-09-25 01:34:04	2012-09-25	11:34:04	VR2W-112619	A69-1601-6506	1
2012-09-25 01:50:55	2012-09-25	11:50:55	VR2W-112619	A69-1601-6506	1
2012-09-25 02:18:08	2012-09-25	12:18:08	VR2W-112619	A69-1601-6506	1
2012-09-25 02:38:00	2012-09-25	12:38:00	VR2W-112619	A69-1601-6506	1
2012-09-25 03:25:37	2012-09-25	13:25:37	VR2W-112619	A69-1601-6506	1
2012-09-25 04:13:42	2012-09-25	14:13:42	VR2W-112619	A69-1601-6506	1
2012-09-25 04:44:25	2012-09-25	14:44:25	VR2W-112619	A69-1601-6506	1
2012-09-25 05:15:54	2012-09-25	15:15:54	VR2W-112619	A69-1601-6506	1
2012-09-25 05:20:43	2012-09-25	15:20:43	VR2W-112619	A69-1601-6506	1
2012-09-25 05:25:09	2012-09-25	15:25:09	VR2W-112618	A69-1601-6506	1
2012-09-25 06:22:00	2012-09-25	16:22:00	VR2W-112619	A69-1601-6506	1
2012-09-25 06:37:13	2012-09-25	16:37:13	VR2W-112619	A69-1601-6506	1
2012-09-25 06:43:44	2012-09-25	16:43:44	VR2W-112619	A69-1601-6506	1
2012-09-25 07:14:59	2012-09-25	17:14:59	VR2W-112619	A69-1601-6506	1
2012-09-25 17:37:52	2012-09-26	03:37:52	VR2W-112619	A69-1601-6506	0
2012-09-25 22:45:17	2012-09-26	08:45:17	VR2W-112619	A69-1601-6506	1
2012-09-25 22:57:56	2012-09-26	08:57:56	VR2W-112618	A69-1601-6506	1
2012-09-25 23:41:44	2012-09-26	09:41:44	VR2W-112619	A69-1601-6506	1
2012-09-25 23:49:19	2012-09-26	09:49:19	VR2W-112619	A69-1601-6506	1
2012-09-26 02:02:25	2012-09-26	12:02:25	VR2W-112619	A69-1601-6506	1
2012-09-26 02:43:22	2012-09-26	12:43:22	VR2W-112619	A69-1601-6506	1
2012-09-26 02:58:36	2012-09-26	12:58:36	VR2W-112619	A69-1601-6506	1
2012-09-26 03:06:48	2012-09-26	13:06:48	VR2W-112619	A69-1601-6506	1
2012-09-26 03:37:37	2012-09-26	13:37:37	VR2W-112619	A69-1601-6506	1
2012-09-26 03:41:57	2012-09-26	13:41:57	VR2W-112619	A69-1601-6506	1
2012-09-26 03:45:45	2012-09-26	13:45:45	VR2W-112619	A69-1601-6506	1
2012-09-26 04:07:10	2012-09-26	14:07:10	VR2W-112619	A69-1601-6506	1
2012-09-26 04:28:38	2012-09-26	14:28:38	VR2W-112619	A69-1601-6506	1
2012-09-26 06:10:33	2012-09-26	16:10:33	VR2W-112619	A69-1601-6506	1
2012-09-26 06:19:32	2012-09-26	16:19:32	VR2W-112619	A69-1601-6506	1
2012-09-26 06:31:44	2012-09-26	16:31:44	VR2W-112619	A69-1601-6506	1
2012-09-26 06:49:34	2012-09-26	16:49:34	VR2W-112619	A69-1601-6506	1
2012-09-26 07:06:23	2012-09-26	17:06:23	VR2W-112619	A69-1601-6506	1
2012-09-26 07:09:54	2012-09-26	17:09:54	VR2W-112619	A69-1601-6506	1
2012-09-26 20:32:50	2012-09-27	06:32:50	VR2W-112619	A69-1601-6506	1
2012-09-26 22:26:42	2012-09-27	08:26:42	VR2W-112619	A69-1601-6506	1
2012-09-26 22:58:57	2012-09-27	08:58:57	VR2W-112619	A69-1601-6506	1
2012-09-26 23:06:56	2012-09-27	09:06:56	VR2W-112619	A69-1601-6506	1
2012-09-27 02:01:19	2012-09-27	12:01:19	VR2W-112619	A69-1601-6506	1
2012-09-27 02:06:06	2012-09-27	12:06:06	VR2W-112619	A69-1601-6506	1
2012-09-27 02:47:27	2012-09-27	12:47:27	VR2W-112619	A69-1601-6506	1
2012-09-27 03:56:53	2012-09-27	13:56:53	VR2W-112619	A69-1601-6506	1
2012-09-27 06:42:00	2012-09-27	16:42:00	VR2W-112619	A69-1601-6506	1
2012-09-27 07:00:37	2012-09-27	17:00:37	VR2W-112619	A69-1601-6506	1
2012-09-27 07:08:18	2012-09-27	17:08:18	VR2W-112619	A69-1601-6506	1
2012-09-27 07:13:12	2012-09-27	17:13:12	VR2W-112619	A69-1601-6506	1
2012-09-27 08:06:22	2012-09-27	18:06:22	VR2W-112619	A69-1601-6506	1
2012-09-27 20:09:12	2012-09-28	06:09:12	VR2W-112619	A69-1601-6506	0
2012-09-27 20:13:35	2012-09-28	06:13:35	VR2W-112619	A69-1601-6506	0
2012-09-27 20:58:17	2012-09-28	06:58:17	VR2W-112619	A69-1601-6506	1
2012-09-27 22:41:17	2012-09-28	08:41:17	VR2W-112619	A69-1601-6506	1
2012-09-28 02:52:38	2012-09-28	12:52:38	VR2W-112619	A69-1601-6506	1
2012-09-28 03:00:03	2012-09-28	13:00:03	VR2W-112619	A69-1601-6506	1
2012-09-28 03:30:32	2012-09-28	13:30:32	VR2W-112619	A69-1601-6506	1
2012-09-28 06:36:23	2012-09-28	16:36:23	VR2W-112619	A69-1601-6506	1
2012-09-28 07:10:28	2012-09-28	17:10:28	VR2W-112619	A69-1601-6506	1
2012-09-28 20:27:25	2012-09-29	06:27:25	VR2W-112619	A69-1601-6506	0
2012-09-28 20:47:54	2012-09-29	06:47:54	VR2W-112619	A69-1601-6506	1
2012-09-28 21:04:08	2012-09-29	07:04:08	VR2W-112619	A69-1601-6506	1
2012-09-28 21:16:44	2012-09-29	07:16:44	VR2W-112619	A69-1601-6506	1
2012-09-28 21:50:17	2012-09-29	07:50:17	VR2W-112619	A69-1601-6506	1
2012-09-28 21:58:55	2012-09-29	07:58:55	VR2W-112618	A69-1601-6506	1
2012-09-29 00:12:27	2012-09-29	10:12:27	VR2W-112619	A69-1601-6506	1
2012-09-29 04:58:45	2012-09-29	14:58:45	VR2W-112619	A69-1601-6506	1
2012-09-29 05:33:44	2012-09-29	15:33:44	VR2W-112619	A69-1601-6506	1
2012-09-29 07:08:43	2012-09-29	17:08:43	VR2W-112619	A69-1601-6506	1
2012-09-29 08:02:27	2012-09-29	18:02:27	VR2W-112619	A69-1601-6506	1
2012-09-29 08:06:36	2012-09-29	18:06:36	VR2W-112619	A69-1601-6506	1
2012-09-29 20:04:12	2012-09-30	06:04:12	VR2W-112619	A69-1601-6506	0
2012-09-29 20:36:00	2012-09-30	06:36:00	VR2W-112619	A69-1601-6506	1
2012-09-29 21:17:51	2012-09-30	07:17:51	VR2W-112619	A69-1601-6506	1
2012-09-30 00:03:48	2012-09-30	10:03:48	VR2W-112618	A69-1601-6506	1
2012-09-30 01:49:27	2012-09-30	11:49:27	VR2W-112618	A69-1601-6506	1
2012-09-30 02:28:56	2012-09-30	12:28:56	VR2W-112619	A69-1601-6506	1
2012-09-30 04:17:32	2012-09-30	14:17:32	VR2W-112619	A69-1601-6506	1
2012-09-30 04:40:11	2012-09-30	14:40:11	VR2W-112619	A69-1601-6506	1
2012-09-30 05:24:26	2012-09-30	15:24:26	VR2W-112619	A69-1601-6506	1
2012-09-30 06:42:07	2012-09-30	16:42:07	VR2W-112618	A69-1601-6506	1
2012-09-30 20:26:55	2012-10-01	06:26:55	VR2W-112619	A69-1601-6506	0
2012-09-30 21:03:18	2012-10-01	07:03:18	VR2W-112619	A69-1601-6506	1
2012-09-30 21:48:39	2012-10-01	07:48:39	VR2W-112619	A69-1601-6506	1
2012-09-30 22:20:57	2012-10-01	08:20:57	VR2W-112619	A69-1601-6506	1
2012-10-01 00:56:19	2012-10-01	10:56:19	VR2W-112619	A69-1601-6506	1
2012-10-01 01:21:28	2012-10-01	11:21:28	VR2W-112619	A69-1601-6506	1
2012-10-01 02:21:36	2012-10-01	12:21:36	VR2W-112619	A69-1601-6506	1
2012-10-01 03:04:37	2012-10-01	13:04:37	VR2W-112619	A69-1601-6506	1
2012-10-01 03:11:24	2012-10-01	13:11:24	VR2W-112619	A69-1601-6506	1
2012-10-01 03:18:50	2012-10-01	13:18:50	VR2W-112618	A69-1601-6506	1
2012-10-01 03:25:51	2012-10-01	13:25:51	VR2W-112619	A69-1601-6506	1
2012-10-01 03:50:58	2012-10-01	13:50:58	VR2W-112619	A69-1601-6506	1
2012-10-01 06:44:18	2012-10-01	16:44:18	VR2W-112618	A69-1601-6506	1
2012-10-01 07:16:26	2012-10-01	17:16:26	VR2W-112619	A69-1601-6506	1
2012-10-01 20:35:25	2012-10-02	06:35:25	VR2W-112619	A69-1601-6506	1
2012-10-01 21:16:28	2012-10-02	07:16:28	VR2W-112619	A69-1601-6506	1
2012-10-02 00:26:05	2012-10-02	10:26:05	VR2W-112619	A69-1601-6506	1
2012-10-02 00:35:33	2012-10-02	10:35:33	VR2W-112618	A69-1601-6506	1
2012-10-02 04:15:46	2012-10-02	14:15:46	VR2W-112619	A69-1601-6506	1
2012-10-02 20:11:01	2012-10-03	06:11:01	VR2W-112619	A69-1601-6506	0
2012-10-02 22:24:44	2012-10-03	08:24:44	VR2W-112619	A69-1601-6506	1
2012-10-02 23:32:05	2012-10-03	09:32:05	VR2W-112619	A69-1601-6506	1
2012-10-03 00:47:26	2012-10-03	10:47:26	VR2W-112619	A69-1601-6506	1
2012-10-03 01:09:31	2012-10-03	11:09:31	VR2W-112619	A69-1601-6506	1
2012-10-03 03:10:26	2012-10-03	13:10:26	VR2W-112619	A69-1601-6506	1
2012-10-03 03:23:09	2012-10-03	13:23:09	VR2W-112619	A69-1601-6506	1
2012-10-03 06:27:09	2012-10-03	16:27:09	VR2W-112619	A69-1601-6506	1
2012-10-04 01:43:40	2012-10-04	11:43:40	VR2W-112619	A69-1601-6506	1
2012-10-04 02:04:02	2012-10-04	12:04:02	VR2W-112619	A69-1601-6506	1
2012-10-04 20:41:23	2012-10-05	06:41:23	VR2W-112619	A69-1601-6506	1
2012-10-04 22:20:01	2012-10-05	08:20:01	VR2W-112619	A69-1601-6506	1
2012-10-05 01:05:37	2012-10-05	11:05:37	VR2W-112619	A69-1601-6506	1
2012-10-05 03:50:37	2012-10-05	13:50:37	VR2W-112619	A69-1601-6506	1
2012-10-05 04:24:41	2012-10-05	14:24:41	VR2W-112619	A69-1601-6506	1
2012-10-05 05:29:54	2012-10-05	15:29:54	VR2W-112619	A69-1601-6506	1
2012-10-05 06:42:46	2012-10-05	16:42:46	VR2W-112619	A69-1601-6506	1
2012-10-05 21:23:12	2012-10-06	07:23:12	VR2W-112619	A69-1601-6506	1
2012-10-05 22:02:34	2012-10-06	08:02:34	VR2W-112619	A69-1601-6506	1
2012-10-05 22:58:46	2012-10-06	08:58:46	VR2W-112619	A69-1601-6506	1
2012-10-05 23:34:01	2012-10-06	09:34:01	VR2W-112619	A69-1601-6506	1
2012-10-05 23:49:28	2012-10-06	09:49:28	VR2W-112619	A69-1601-6506	1
2012-10-06 06:04:00	2012-10-06	16:04:00	VR2W-112619	A69-1601-6506	1
2012-10-06 06:39:29	2012-10-06	16:39:29	VR2W-112619	A69-1601-6506	1
2012-10-06 06:43:54	2012-10-06	16:43:54	VR2W-112619	A69-1601-6506	1
2012-10-06 07:12:49	2012-10-06	17:12:49	VR2W-112619	A69-1601-6506	1
2012-10-07 02:46:47	2012-10-07	12:46:47	VR2W-112619	A69-1601-6506	1
2012-10-08 06:48:36	2012-10-08	16:48:36	VR2W-112619	A69-1601-6506	1
2012-10-08 22:03:21	2012-10-09	08:03:21	VR2W-112619	A69-1601-6506	1
2012-10-09 05:39:49	2012-10-09	15:39:49	VR2W-112618	A69-1601-6506	1
2012-10-10 06:59:32	2012-10-10	16:59:32	VR2W-112618	A69-1601-6506	1
2012-10-10 21:33:14	2012-10-11	07:33:14	VR2W-112619	A69-1601-6506	1
2012-10-12 05:03:45	2012-10-12	15:03:45	VR2W-112619	A69-1601-6506	1
2012-10-15 02:15:01	2012-10-15	12:15:01	VR2W-112619	A69-1601-6506	1
2012-10-16 02:30:03	2012-10-16	12:30:03	VR2W-112619	A69-1601-6506	1
2012-10-19 20:11:39	2012-10-20	06:11:39	VR2W-112619	A69-1601-6506	0
2012-10-19 21:47:44	2012-10-20	07:47:44	VR2W-112619	A69-1601-6506	1
2012-10-20 03:33:46	2012-10-20	13:33:46	VR2W-112618	A69-1601-6506	1
2012-10-20 04:53:23	2012-10-20	14:53:23	VR2W-112619	A69-1601-6506	1
2012-10-21 00:00:02	2012-10-21	10:00:02	VR2W-112619	A69-1601-6506	1
2012-10-21 22:29:59	2012-10-22	08:29:59	VR2W-112619	A69-1601-6506	1
2012-10-23 23:24:13	2012-10-24	09:24:13	VR2W-112619	A69-1601-6506	1
2012-10-24 01:16:45	2012-10-24	11:16:45	VR2W-112619	A69-1601-6506	1
2012-10-24 01:20:30	2012-10-24	11:20:30	VR2W-112619	A69-1601-6506	1
2012-10-24 06:00:26	2012-10-24	16:00:26	VR2W-112619	A69-1601-6506	1
2012-10-24 06:05:09	2012-10-24	16:05:09	VR2W-112619	A69-1601-6506	1
2012-10-25 20:42:47	2012-10-26	06:42:47	VR2W-112619	A69-1601-6506	1
2012-10-26 20:32:03	2012-10-27	06:32:03	VR2W-112619	A69-1601-6506	1
2012-10-27 01:42:18	2012-10-27	11:42:18	VR2W-112619	A69-1601-6506	1
2012-10-29 06:53:01	2012-10-29	16:53:01	VR2W-112618	A69-1601-6506	1
2012-10-31 20:31:37	2012-11-01	06:31:37	VR2W-112619	A69-1601-6506	1
2012-11-01 04:02:17	2012-11-01	14:02:17	VR2W-112619	A69-1601-6506	1
2012-11-01 20:02:44	2012-11-02	06:02:44	VR2W-112619	A69-1601-6506	0
2012-11-05 20:52:44	2012-11-06	06:52:44	VR2W-112619	A69-1601-6506	1
2012-11-06 06:58:11	2012-11-06	16:58:11	VR2W-112619	A69-1601-6506	1
2012-11-06 22:09:12	2012-11-07	08:09:12	VR2W-112619	A69-1601-6506	1
2012-11-06 23:01:19	2012-11-07	09:01:19	VR2W-112619	A69-1601-6506	1
2012-11-09 23:34:47	2012-11-10	09:34:47	VR2W-112619	A69-1601-6506	1
2012-11-10 02:14:40	2012-11-10	12:14:40	VR2W-112619	A69-1601-6506	1
2012-11-12 00:50:18	2012-11-12	10:50:18	VR2W-112619	A69-1601-6506	1
2012-11-13 02:02:45	2012-11-13	12:02:45	VR2W-112619	A69-1601-6506	1
2012-11-13 03:36:43	2012-11-13	13:36:43	VR2W-112619	A69-1601-6506	1
2012-11-13 21:18:24	2012-11-14	07:18:24	VR2W-112619	A69-1601-6506	1
