# Supplementary material for: Simulated Macro-Algal Outbreak Triggers a Large-Scale Response on Coral Reefs
Source: PLoS One. 2015 Jul 14;10(7):e0132895. doi: 10.1371/journal.pone.0132895 (PMC4501832; doi:10.1371/journal.pone.0132895)
Supplement: S1 Dataset — Data has been separated into three sub-folders; video data, visual transect data and individual fishes’ acoustic detection data. (ZIP) [file pone.0132895.s001.zip › Raw Data/Spatial/Siganid/Processed /Cant use/6508MSC.xlsx]

## Sheet: Sheet1
Day/night code	(All)
Sum of Day/night code	Column Labels
Row Labels	VR2W-112619	Grand Total
0	12	12
2012-10-29	1	1
2012-10-30	1	1
2012-10-31	1	1
2012-11-01	0	0
2012-11-04	3	3
2012-11-05	0	0
2012-11-06	3	3
2012-11-08	1	1
2012-11-09	2	2
1	55	55
2012-10-13	2	2
2012-10-14	6	6
2012-10-15	7	7
2012-10-16	10	10
2012-10-17	6	6
2012-10-18	4	4
2012-10-19	0	0
2012-10-20	3	3
2012-10-21	4	4
2012-10-22	2	2
2012-10-23	1	1
2012-10-24	5	5
2012-10-25	4	4
2012-10-26	1	1
Grand Total	67	67

## Sheet: 6508MSC.csv
ï»¿Date and Time (UTC)	date	time	Receiver	Transmitter	Day/night code	Treatment code		min	max
2012-10-13 04:26:09	2012-10-13	14:26:09	VR2W-112619	A69-1601-6508	1	1		2012-10-12	2012-10-26
2012-10-13 05:03:18	2012-10-13	15:03:18	VR2W-112619	A69-1601-6508	1	1
2012-10-13 22:27:53	2012-10-14	08:27:53	VR2W-112619	A69-1601-6508	1	1
2012-10-14 01:21:25	2012-10-14	11:21:25	VR2W-112619	A69-1601-6508	1	1
2012-10-14 01:43:39	2012-10-14	11:43:39	VR2W-112619	A69-1601-6508	1	1
2012-10-14 02:09:23	2012-10-14	12:09:23	VR2W-112619	A69-1601-6508	1	1
2012-10-14 02:38:42	2012-10-14	12:38:42	VR2W-112619	A69-1601-6508	1	1
2012-10-14 02:42:45	2012-10-14	12:42:45	VR2W-112619	A69-1601-6508	1	1
2012-10-14 21:38:34	2012-10-15	07:38:34	VR2W-112619	A69-1601-6508	1	1
2012-10-15 00:03:06	2012-10-15	10:03:06	VR2W-112619	A69-1601-6508	1	1
2012-10-15 00:31:32	2012-10-15	10:31:32	VR2W-112619	A69-1601-6508	1	1
2012-10-15 01:16:04	2012-10-15	11:16:04	VR2W-112619	A69-1601-6508	1	1
2012-10-15 02:01:13	2012-10-15	12:01:13	VR2W-112619	A69-1601-6508	1	1
2012-10-15 02:33:21	2012-10-15	12:33:21	VR2W-112619	A69-1601-6508	1	1
2012-10-15 06:23:00	2012-10-15	16:23:00	VR2W-112619	A69-1601-6508	1	1
2012-10-15 22:58:01	2012-10-16	08:58:01	VR2W-112619	A69-1601-6508	1	1
2012-10-15 23:31:05	2012-10-16	09:31:05	VR2W-112619	A69-1601-6508	1	1
2012-10-16 01:51:22	2012-10-16	11:51:22	VR2W-112619	A69-1601-6508	1	1
2012-10-16 02:13:45	2012-10-16	12:13:45	VR2W-112619	A69-1601-6508	1	1
2012-10-16 02:17:34	2012-10-16	12:17:34	VR2W-112619	A69-1601-6508	1	1
2012-10-16 02:30:28	2012-10-16	12:30:28	VR2W-112619	A69-1601-6508	1	1
2012-10-16 03:25:38	2012-10-16	13:25:38	VR2W-112619	A69-1601-6508	1	1
2012-10-16 03:58:06	2012-10-16	13:58:06	VR2W-112619	A69-1601-6508	1	1
2012-10-16 04:23:27	2012-10-16	14:23:27	VR2W-112619	A69-1601-6508	1	1
2012-10-16 07:14:59	2012-10-16	17:14:59	VR2W-112619	A69-1601-6508	1	1
2012-10-16 22:34:49	2012-10-17	08:34:49	VR2W-112619	A69-1601-6508	1	1
2012-10-16 23:31:59	2012-10-17	09:31:59	VR2W-112619	A69-1601-6508	1	1
2012-10-17 02:46:30	2012-10-17	12:46:30	VR2W-112619	A69-1601-6508	1	1
2012-10-17 03:43:10	2012-10-17	13:43:10	VR2W-112619	A69-1601-6508	1	1
2012-10-17 05:11:22	2012-10-17	15:11:22	VR2W-112619	A69-1601-6508	1	1
2012-10-17 07:35:42	2012-10-17	17:35:42	VR2W-112619	A69-1601-6508	1	1
2012-10-18 04:15:40	2012-10-18	14:15:40	VR2W-112619	A69-1601-6508	1	1
2012-10-18 04:49:47	2012-10-18	14:49:47	VR2W-112619	A69-1601-6508	1	1
2012-10-18 06:59:35	2012-10-18	16:59:35	VR2W-112619	A69-1601-6508	1	1
2012-10-18 07:08:22	2012-10-18	17:08:22	VR2W-112619	A69-1601-6508	1	1
2012-10-19 10:35:07	2012-10-19	20:35:07	VR2W-112619	A69-1601-6508	0	1
2012-10-19 21:26:32	2012-10-20	07:26:32	VR2W-112619	A69-1601-6508	1	1
2012-10-20 01:00:27	2012-10-20	11:00:27	VR2W-112619	A69-1601-6508	1	1
2012-10-20 06:41:15	2012-10-20	16:41:15	VR2W-112619	A69-1601-6508	1	1
2012-10-21 00:10:06	2012-10-21	10:10:06	VR2W-112619	A69-1601-6508	1	1
2012-10-21 01:12:11	2012-10-21	11:12:11	VR2W-112619	A69-1601-6508	1	1
2012-10-21 01:42:25	2012-10-21	11:42:25	VR2W-112619	A69-1601-6508	1	1
2012-10-21 06:13:52	2012-10-21	16:13:52	VR2W-112619	A69-1601-6508	1	1
2012-10-22 04:54:21	2012-10-22	14:54:21	VR2W-112619	A69-1601-6508	1	1
2012-10-22 06:57:21	2012-10-22	16:57:21	VR2W-112619	A69-1601-6508	1	1
2012-10-23 04:13:30	2012-10-23	14:13:30	VR2W-112619	A69-1601-6508	1	1
2012-10-24 01:35:54	2012-10-24	11:35:54	VR2W-112619	A69-1601-6508	1	1
2012-10-24 02:24:25	2012-10-24	12:24:25	VR2W-112619	A69-1601-6508	1	1
2012-10-24 02:33:22	2012-10-24	12:33:22	VR2W-112619	A69-1601-6508	1	1
2012-10-24 03:22:49	2012-10-24	13:22:49	VR2W-112619	A69-1601-6508	1	1
2012-10-24 06:24:37	2012-10-24	16:24:37	VR2W-112619	A69-1601-6508	1	1
2012-10-25 02:16:14	2012-10-25	12:16:14	VR2W-112619	A69-1601-6508	1	1
2012-10-25 02:20:06	2012-10-25	12:20:06	VR2W-112619	A69-1601-6508	1	1
2012-10-25 03:18:23	2012-10-25	13:18:23	VR2W-112619	A69-1601-6508	1	1
2012-10-25 03:50:17	2012-10-25	13:50:17	VR2W-112619	A69-1601-6508	1	1
2012-10-26 00:25:48	2012-10-26	10:25:48	VR2W-112619	A69-1601-6508	1	1
2012-10-29 07:02:00	2012-10-29	17:02:00	VR2W-112619	A69-1601-6508	1	0
2012-10-29 22:43:44	2012-10-30	08:43:44	VR2W-112619	A69-1601-6508	1	0
2012-10-30 16:30:25	2012-10-31	02:30:25	VR2W-112619	A69-1601-6508	0	0
2012-10-31 05:45:27	2012-10-31	15:45:27	VR2W-112619	A69-1601-6508	1	0
2012-10-31 17:52:21	2012-11-01	03:52:21	VR2W-112619	A69-1601-6508	0	0
2012-11-04 00:32:56	2012-11-04	10:32:56	VR2W-112619	A69-1601-6508	1	0
2012-11-04 06:48:51	2012-11-04	16:48:51	VR2W-112619	A69-1601-6508	1	0
2012-11-04 07:19:17	2012-11-04	17:19:17	VR2W-112619	A69-1601-6508	1	0
2012-11-04 20:17:08	2012-11-05	06:17:08	VR2W-112619	A69-1601-6508	0	0
2012-11-05 21:43:59	2012-11-06	07:43:59	VR2W-112619	A69-1601-6508	1	0
2012-11-06 00:33:20	2012-11-06	10:33:20	VR2W-112619	A69-1601-6508	1	0
2012-11-06 04:54:01	2012-11-06	14:54:01	VR2W-112619	A69-1601-6508	1	0
2012-11-08 03:54:03	2012-11-08	13:54:03	VR2W-112619	A69-1601-6508	1	0
2012-11-09 03:29:06	2012-11-09	13:29:06	VR2W-112619	A69-1601-6508	1	0
2012-11-09 06:40:56	2012-11-09	16:40:56	VR2W-112619	A69-1601-6508	1	0
