# Supplementary material for: Simulated Macro-Algal Outbreak Triggers a Large-Scale Response on Coral Reefs
Source: PLoS One. 2015 Jul 14;10(7):e0132895. doi: 10.1371/journal.pone.0132895 (PMC4501832; doi:10.1371/journal.pone.0132895)
Supplement: S1 Dataset — Data has been separated into three sub-folders; video data, visual transect data and individual fishes’ acoustic detection data. (ZIP) [file pone.0132895.s001.zip › Raw Data/Spatial/Siganid/Processed /Worked/6496TSC.xlsx]

## Sheet: Sheet1
Day/night code	1
Count of Day/night code	Column Labels
Row Labels	VR2W-105217	VR2W-105218	Grand Total
0	0.942308	0.0576923	1
2012-10-27	0.75	0.25	1
2012-10-28	1	0	1
2012-10-29	1	0	1
2012-10-30	1	0	1
2012-10-31	1	0	1
2012-11-01	1	0	1
2012-11-02	1	0	1
2012-11-03	0.833333	0.166667	1
2012-11-04	1	0	1
2012-11-05	1	0	1
2012-11-06	0.857143	0.142857	1
2012-11-07	1	0	1
2012-11-08	1	0	1
2012-11-09	1	0	1
1	0.962406	0.037594	1
2012-10-12	1	0	1
2012-10-13	1	0	1
2012-10-14	1	0	1
2012-10-15	1	0	1
2012-10-16	0.916667	0.0833333	1
2012-10-17	1	0	1
2012-10-18	1	0	1
2012-10-19	1	0	1
2012-10-20	1	0	1
2012-10-21	1	0	1
2012-10-22	0.75	0.25	1
2012-10-23	1	0	1
2012-10-24	0.9	0.1	1
2012-10-25	0.888889	0.111111	1
2012-10-26	0.888889	0.111111	1
Grand Total	0.956757	0.0432432	1

## Sheet: 6496TSC.csv
ï»¿Date and Time (UTC)	date	time	Receiver	Transmitter	Day/night code	Treatment code		min	max
2012-10-11 20:02:50	2012-10-12	06:02:50	VR2W-105217	A69-1601-6496	0	1		2012-10-12	2012-10-26
2012-10-11 21:18:55	2012-10-12	07:18:55	VR2W-105217	A69-1601-6496	1	1
2012-10-11 21:52:50	2012-10-12	07:52:50	VR2W-105217	A69-1601-6496	1	1
2012-10-11 22:52:52	2012-10-12	08:52:52	VR2W-105217	A69-1601-6496	1	1
2012-10-11 23:42:24	2012-10-12	09:42:24	VR2W-105217	A69-1601-6496	1	1
2012-10-12 00:21:15	2012-10-12	10:21:15	VR2W-105217	A69-1601-6496	1	1
2012-10-12 00:56:33	2012-10-12	10:56:33	VR2W-105217	A69-1601-6496	1	1
2012-10-12 00:59:55	2012-10-12	10:59:55	VR2W-105217	A69-1601-6496	1	1
2012-10-12 01:19:34	2012-10-12	11:19:34	VR2W-105217	A69-1601-6496	1	1
2012-10-12 01:41:21	2012-10-12	11:41:21	VR2W-105217	A69-1601-6496	1	1
2012-10-12 02:05:32	2012-10-12	12:05:32	VR2W-105217	A69-1601-6496	1	1
2012-10-12 02:21:17	2012-10-12	12:21:17	VR2W-105217	A69-1601-6496	1	1
2012-10-12 02:32:28	2012-10-12	12:32:28	VR2W-105217	A69-1601-6496	1	1
2012-10-12 04:08:13	2012-10-12	14:08:13	VR2W-105217	A69-1601-6496	1	1
2012-10-12 04:23:30	2012-10-12	14:23:30	VR2W-105217	A69-1601-6496	1	1
2012-10-12 06:07:21	2012-10-12	16:07:21	VR2W-105217	A69-1601-6496	1	1
2012-10-12 23:13:48	2012-10-13	09:13:48	VR2W-105217	A69-1601-6496	1	1
2012-10-12 23:17:12	2012-10-13	09:17:12	VR2W-105217	A69-1601-6496	1	1
2012-10-13 01:52:49	2012-10-13	11:52:49	VR2W-105217	A69-1601-6496	1	1
2012-10-13 02:27:35	2012-10-13	12:27:35	VR2W-105217	A69-1601-6496	1	1
2012-10-13 02:57:40	2012-10-13	12:57:40	VR2W-105217	A69-1601-6496	1	1
2012-10-13 04:02:40	2012-10-13	14:02:40	VR2W-105217	A69-1601-6496	1	1
2012-10-13 04:19:18	2012-10-13	14:19:18	VR2W-105217	A69-1601-6496	1	1
2012-10-13 06:03:10	2012-10-13	16:03:10	VR2W-105217	A69-1601-6496	1	1
2012-10-13 07:01:14	2012-10-13	17:01:14	VR2W-105217	A69-1601-6496	1	1
2012-10-13 20:00:39	2012-10-14	06:00:39	VR2W-105217	A69-1601-6496	0	1
2012-10-14 00:22:12	2012-10-14	10:22:12	VR2W-105217	A69-1601-6496	1	1
2012-10-14 00:54:32	2012-10-14	10:54:32	VR2W-105217	A69-1601-6496	1	1
2012-10-14 02:44:11	2012-10-14	12:44:11	VR2W-105217	A69-1601-6496	1	1
2012-10-14 02:48:38	2012-10-14	12:48:38	VR2W-105217	A69-1601-6496	1	1
2012-10-14 02:52:37	2012-10-14	12:52:37	VR2W-105217	A69-1601-6496	1	1
2012-10-14 05:01:26	2012-10-14	15:01:26	VR2W-105217	A69-1601-6496	1	1
2012-10-14 06:36:55	2012-10-14	16:36:55	VR2W-105217	A69-1601-6496	1	1
2012-10-14 06:50:27	2012-10-14	16:50:27	VR2W-105217	A69-1601-6496	1	1
2012-10-14 07:28:37	2012-10-14	17:28:37	VR2W-105217	A69-1601-6496	1	1
2012-10-14 22:18:31	2012-10-15	08:18:31	VR2W-105217	A69-1601-6496	1	1
2012-10-14 22:53:07	2012-10-15	08:53:07	VR2W-105217	A69-1601-6496	1	1
2012-10-14 23:15:08	2012-10-15	09:15:08	VR2W-105217	A69-1601-6496	1	1
2012-10-14 23:33:37	2012-10-15	09:33:37	VR2W-105217	A69-1601-6496	1	1
2012-10-15 01:11:30	2012-10-15	11:11:30	VR2W-105217	A69-1601-6496	1	1
2012-10-15 04:08:06	2012-10-15	14:08:06	VR2W-105217	A69-1601-6496	1	1
2012-10-15 04:17:02	2012-10-15	14:17:02	VR2W-105217	A69-1601-6496	1	1
2012-10-15 04:35:56	2012-10-15	14:35:56	VR2W-105217	A69-1601-6496	1	1
2012-10-15 04:54:51	2012-10-15	14:54:51	VR2W-105217	A69-1601-6496	1	1
2012-10-15 05:07:06	2012-10-15	15:07:06	VR2W-105217	A69-1601-6496	1	1
2012-10-15 05:32:00	2012-10-15	15:32:00	VR2W-105217	A69-1601-6496	1	1
2012-10-15 08:10:52	2012-10-15	18:10:52	VR2W-105217	A69-1601-6496	1	1
2012-10-15 08:19:28	2012-10-15	18:19:28	VR2W-105217	A69-1601-6496	1	1
2012-10-16 01:53:25	2012-10-16	11:53:25	VR2W-105217	A69-1601-6496	1	1
2012-10-16 03:14:30	2012-10-16	13:14:30	VR2W-105218	A69-1601-6496	1	1
2012-10-16 03:43:14	2012-10-16	13:43:14	VR2W-105217	A69-1601-6496	1	1
2012-10-16 04:06:11	2012-10-16	14:06:11	VR2W-105217	A69-1601-6496	1	1
2012-10-16 04:52:07	2012-10-16	14:52:07	VR2W-105217	A69-1601-6496	1	1
2012-10-16 04:56:16	2012-10-16	14:56:16	VR2W-105217	A69-1601-6496	1	1
2012-10-16 04:59:41	2012-10-16	14:59:41	VR2W-105217	A69-1601-6496	1	1
2012-10-16 05:07:10	2012-10-16	15:07:10	VR2W-105217	A69-1601-6496	1	1
2012-10-16 05:34:35	2012-10-16	15:34:35	VR2W-105217	A69-1601-6496	1	1
2012-10-16 05:47:30	2012-10-16	15:47:30	VR2W-105217	A69-1601-6496	1	1
2012-10-16 06:51:55	2012-10-16	16:51:55	VR2W-105217	A69-1601-6496	1	1
2012-10-16 07:24:46	2012-10-16	17:24:46	VR2W-105217	A69-1601-6496	1	1
2012-10-16 19:53:47	2012-10-17	05:53:47	VR2W-105217	A69-1601-6496	0	1
2012-10-16 20:11:55	2012-10-17	06:11:55	VR2W-105217	A69-1601-6496	0	1
2012-10-17 00:36:12	2012-10-17	10:36:12	VR2W-105217	A69-1601-6496	1	1
2012-10-17 02:24:41	2012-10-17	12:24:41	VR2W-105217	A69-1601-6496	1	1
2012-10-17 04:22:26	2012-10-17	14:22:26	VR2W-105217	A69-1601-6496	1	1
2012-10-17 05:07:59	2012-10-17	15:07:59	VR2W-105217	A69-1601-6496	1	1
2012-10-17 05:21:49	2012-10-17	15:21:49	VR2W-105217	A69-1601-6496	1	1
2012-10-17 05:50:03	2012-10-17	15:50:03	VR2W-105217	A69-1601-6496	1	1
2012-10-17 06:43:30	2012-10-17	16:43:30	VR2W-105217	A69-1601-6496	1	1
2012-10-17 07:58:46	2012-10-17	17:58:46	VR2W-105217	A69-1601-6496	1	1
2012-10-17 20:10:13	2012-10-18	06:10:13	VR2W-105217	A69-1601-6496	0	1
2012-10-17 20:13:52	2012-10-18	06:13:52	VR2W-105217	A69-1601-6496	0	1
2012-10-17 22:05:17	2012-10-18	08:05:17	VR2W-105217	A69-1601-6496	1	1
2012-10-18 01:39:52	2012-10-18	11:39:52	VR2W-105217	A69-1601-6496	1	1
2012-10-18 02:36:37	2012-10-18	12:36:37	VR2W-105217	A69-1601-6496	1	1
2012-10-18 02:47:23	2012-10-18	12:47:23	VR2W-105217	A69-1601-6496	1	1
2012-10-18 03:18:17	2012-10-18	13:18:17	VR2W-105217	A69-1601-6496	1	1
2012-10-18 03:26:37	2012-10-18	13:26:37	VR2W-105217	A69-1601-6496	1	1
2012-10-18 04:30:42	2012-10-18	14:30:42	VR2W-105217	A69-1601-6496	1	1
2012-10-18 07:14:28	2012-10-18	17:14:28	VR2W-105217	A69-1601-6496	1	1
2012-10-18 21:50:44	2012-10-19	07:50:44	VR2W-105217	A69-1601-6496	1	1
2012-10-18 22:22:16	2012-10-19	08:22:16	VR2W-105217	A69-1601-6496	1	1
2012-10-18 22:29:56	2012-10-19	08:29:56	VR2W-105217	A69-1601-6496	1	1
2012-10-19 05:25:44	2012-10-19	15:25:44	VR2W-105217	A69-1601-6496	1	1
2012-10-19 07:28:51	2012-10-19	17:28:51	VR2W-105217	A69-1601-6496	1	1
2012-10-19 19:47:53	2012-10-20	05:47:53	VR2W-105217	A69-1601-6496	0	1
2012-10-19 20:43:58	2012-10-20	06:43:58	VR2W-105217	A69-1601-6496	1	1
2012-10-19 20:51:48	2012-10-20	06:51:48	VR2W-105217	A69-1601-6496	1	1
2012-10-19 21:13:33	2012-10-20	07:13:33	VR2W-105217	A69-1601-6496	1	1
2012-10-19 21:48:39	2012-10-20	07:48:39	VR2W-105217	A69-1601-6496	1	1
2012-10-20 00:54:20	2012-10-20	10:54:20	VR2W-105217	A69-1601-6496	1	1
2012-10-20 03:06:22	2012-10-20	13:06:22	VR2W-105217	A69-1601-6496	1	1
2012-10-20 04:04:54	2012-10-20	14:04:54	VR2W-105217	A69-1601-6496	1	1
2012-10-20 06:18:27	2012-10-20	16:18:27	VR2W-105217	A69-1601-6496	1	1
2012-10-20 07:15:57	2012-10-20	17:15:57	VR2W-105217	A69-1601-6496	1	1
2012-10-20 20:03:40	2012-10-21	06:03:40	VR2W-105217	A69-1601-6496	0	1
2012-10-20 21:03:17	2012-10-21	07:03:17	VR2W-105217	A69-1601-6496	1	1
2012-10-20 23:49:04	2012-10-21	09:49:04	VR2W-105217	A69-1601-6496	1	1
2012-10-21 04:22:01	2012-10-21	14:22:01	VR2W-105217	A69-1601-6496	1	1
2012-10-21 06:32:57	2012-10-21	16:32:57	VR2W-105217	A69-1601-6496	1	1
2012-10-22 00:01:42	2012-10-22	10:01:42	VR2W-105217	A69-1601-6496	1	1
2012-10-22 00:17:34	2012-10-22	10:17:34	VR2W-105217	A69-1601-6496	1	1
2012-10-22 01:49:03	2012-10-22	11:49:03	VR2W-105217	A69-1601-6496	1	1
2012-10-22 04:18:43	2012-10-22	14:18:43	VR2W-105218	A69-1601-6496	1	1
2012-10-22 22:03:24	2012-10-23	08:03:24	VR2W-105217	A69-1601-6496	1	1
2012-10-22 23:26:41	2012-10-23	09:26:41	VR2W-105217	A69-1601-6496	1	1
2012-10-23 00:33:18	2012-10-23	10:33:18	VR2W-105217	A69-1601-6496	1	1
2012-10-23 00:48:30	2012-10-23	10:48:30	VR2W-105217	A69-1601-6496	1	1
2012-10-23 03:14:41	2012-10-23	13:14:41	VR2W-105217	A69-1601-6496	1	1
2012-10-23 03:41:00	2012-10-23	13:41:00	VR2W-105217	A69-1601-6496	1	1
2012-10-23 03:47:35	2012-10-23	13:47:35	VR2W-105217	A69-1601-6496	1	1
2012-10-23 06:15:28	2012-10-23	16:15:28	VR2W-105217	A69-1601-6496	1	1
2012-10-23 07:14:31	2012-10-23	17:14:31	VR2W-105217	A69-1601-6496	1	1
2012-10-24 00:31:36	2012-10-24	10:31:36	VR2W-105217	A69-1601-6496	1	1
2012-10-24 00:55:54	2012-10-24	10:55:54	VR2W-105217	A69-1601-6496	1	1
2012-10-24 01:07:17	2012-10-24	11:07:17	VR2W-105217	A69-1601-6496	1	1
2012-10-24 01:34:44	2012-10-24	11:34:44	VR2W-105217	A69-1601-6496	1	1
2012-10-24 01:42:15	2012-10-24	11:42:15	VR2W-105217	A69-1601-6496	1	1
2012-10-24 02:13:40	2012-10-24	12:13:40	VR2W-105217	A69-1601-6496	1	1
2012-10-24 03:40:50	2012-10-24	13:40:50	VR2W-105217	A69-1601-6496	1	1
2012-10-24 04:25:34	2012-10-24	14:25:34	VR2W-105218	A69-1601-6496	1	1
2012-10-24 05:36:37	2012-10-24	15:36:37	VR2W-105217	A69-1601-6496	1	1
2012-10-24 08:23:02	2012-10-24	18:23:02	VR2W-105217	A69-1601-6496	1	1
2012-10-24 20:48:05	2012-10-25	06:48:05	VR2W-105218	A69-1601-6496	1	1
2012-10-25 00:04:09	2012-10-25	10:04:09	VR2W-105217	A69-1601-6496	1	1
2012-10-25 00:45:57	2012-10-25	10:45:57	VR2W-105217	A69-1601-6496	1	1
2012-10-25 02:17:00	2012-10-25	12:17:00	VR2W-105217	A69-1601-6496	1	1
2012-10-25 03:06:49	2012-10-25	13:06:49	VR2W-105217	A69-1601-6496	1	1
2012-10-25 04:09:09	2012-10-25	14:09:09	VR2W-105217	A69-1601-6496	1	1
2012-10-25 05:22:22	2012-10-25	15:22:22	VR2W-105217	A69-1601-6496	1	1
2012-10-25 05:41:56	2012-10-25	15:41:56	VR2W-105217	A69-1601-6496	1	1
2012-10-25 06:13:03	2012-10-25	16:13:03	VR2W-105217	A69-1601-6496	1	1
2012-10-25 20:39:31	2012-10-26	06:39:31	VR2W-105217	A69-1601-6496	1	1
2012-10-26 00:39:45	2012-10-26	10:39:45	VR2W-105217	A69-1601-6496	1	1
2012-10-26 03:51:39	2012-10-26	13:51:39	VR2W-105217	A69-1601-6496	1	1
2012-10-26 03:58:34	2012-10-26	13:58:34	VR2W-105218	A69-1601-6496	1	1
2012-10-26 04:42:17	2012-10-26	14:42:17	VR2W-105217	A69-1601-6496	1	1
2012-10-26 05:03:15	2012-10-26	15:03:15	VR2W-105217	A69-1601-6496	1	1
2012-10-26 05:27:48	2012-10-26	15:27:48	VR2W-105217	A69-1601-6496	1	1
2012-10-26 07:01:42	2012-10-26	17:01:42	VR2W-105217	A69-1601-6496	1	1
2012-10-26 07:46:45	2012-10-26	17:46:45	VR2W-105217	A69-1601-6496	1	1
2012-10-26 10:03:31	2012-10-26	20:03:31	VR2W-105217	A69-1601-6496	0	1
2012-10-26 12:03:34	2012-10-26	22:03:34	VR2W-105217	A69-1601-6496	0	1
2012-10-26 12:27:18	2012-10-26	22:27:18	VR2W-105217	A69-1601-6496	0	1
2012-10-26 13:06:35	2012-10-26	23:06:35	VR2W-105217	A69-1601-6496	0	1
2012-10-26 21:11:07	2012-10-27	07:11:07	VR2W-105218	A69-1601-6496	1	0
2012-10-26 22:40:47	2012-10-27	08:40:47	VR2W-105217	A69-1601-6496	1	0
2012-10-27 04:28:21	2012-10-27	14:28:21	VR2W-105217	A69-1601-6496	1	0
2012-10-27 06:54:04	2012-10-27	16:54:04	VR2W-105217	A69-1601-6496	1	0
2012-10-27 10:37:13	2012-10-27	20:37:13	VR2W-105217	A69-1601-6496	0	0
2012-10-27 14:48:24	2012-10-28	00:48:24	VR2W-105217	A69-1601-6496	0	0
2012-10-27 15:28:35	2012-10-28	01:28:35	VR2W-105217	A69-1601-6496	0	0
2012-10-27 23:57:19	2012-10-28	09:57:19	VR2W-105217	A69-1601-6496	1	0
2012-10-28 01:14:35	2012-10-28	11:14:35	VR2W-105217	A69-1601-6496	1	0
2012-10-28 05:35:20	2012-10-28	15:35:20	VR2W-105217	A69-1601-6496	1	0
2012-10-28 06:51:18	2012-10-28	16:51:18	VR2W-105217	A69-1601-6496	1	0
2012-10-28 06:58:56	2012-10-28	16:58:56	VR2W-105217	A69-1601-6496	1	0
2012-10-28 07:16:51	2012-10-28	17:16:51	VR2W-105217	A69-1601-6496	1	0
2012-10-28 08:19:20	2012-10-28	18:19:20	VR2W-105217	A69-1601-6496	1	0
2012-10-28 09:54:56	2012-10-28	19:54:56	VR2W-105217	A69-1601-6496	0	0
2012-10-28 10:10:10	2012-10-28	20:10:10	VR2W-105217	A69-1601-6496	0	0
2012-10-29 08:23:33	2012-10-29	18:23:33	VR2W-105217	A69-1601-6496	1	0
2012-10-29 08:48:13	2012-10-29	18:48:13	VR2W-105217	A69-1601-6496	0	0
2012-10-30 03:30:04	2012-10-30	13:30:04	VR2W-105217	A69-1601-6496	1	0
2012-10-30 06:14:16	2012-10-30	16:14:16	VR2W-105217	A69-1601-6496	1	0
2012-10-30 06:47:09	2012-10-30	16:47:09	VR2W-105217	A69-1601-6496	1	0
2012-10-30 08:14:53	2012-10-30	18:14:53	VR2W-105217	A69-1601-6496	1	0
2012-10-30 13:22:55	2012-10-30	23:22:55	VR2W-105217	A69-1601-6496	0	0
2012-10-30 13:39:06	2012-10-30	23:39:06	VR2W-105217	A69-1601-6496	0	0
2012-10-30 14:35:15	2012-10-31	00:35:15	VR2W-105217	A69-1601-6496	0	0
2012-10-30 16:30:18	2012-10-31	02:30:18	VR2W-105217	A69-1601-6496	0	0
2012-10-30 16:39:28	2012-10-31	02:39:28	VR2W-105217	A69-1601-6496	0	0
2012-10-31 00:52:40	2012-10-31	10:52:40	VR2W-105217	A69-1601-6496	1	0
2012-10-31 01:21:40	2012-10-31	11:21:40	VR2W-105217	A69-1601-6496	1	0
2012-10-31 05:27:52	2012-10-31	15:27:52	VR2W-105217	A69-1601-6496	1	0
2012-11-01 00:09:36	2012-11-01	10:09:36	VR2W-105217	A69-1601-6496	1	0
2012-11-01 04:28:11	2012-11-01	14:28:11	VR2W-105217	A69-1601-6496	1	0
2012-11-01 06:40:39	2012-11-01	16:40:39	VR2W-105217	A69-1601-6496	1	0
2012-11-01 07:20:30	2012-11-01	17:20:30	VR2W-105217	A69-1601-6496	1	0
2012-11-01 19:49:32	2012-11-02	05:49:32	VR2W-105217	A69-1601-6496	0	0
2012-11-01 19:58:23	2012-11-02	05:58:23	VR2W-105217	A69-1601-6496	0	0
2012-11-01 23:09:37	2012-11-02	09:09:37	VR2W-105217	A69-1601-6496	1	0
2012-11-02 02:17:27	2012-11-02	12:17:27	VR2W-105217	A69-1601-6496	1	0
2012-11-02 05:02:30	2012-11-02	15:02:30	VR2W-105217	A69-1601-6496	1	0
2012-11-02 05:35:02	2012-11-02	15:35:02	VR2W-105217	A69-1601-6496	1	0
2012-11-02 22:50:27	2012-11-03	08:50:27	VR2W-105218	A69-1601-6496	1	0
2012-11-03 02:17:33	2012-11-03	12:17:33	VR2W-105217	A69-1601-6496	1	0
2012-11-03 04:16:28	2012-11-03	14:16:28	VR2W-105217	A69-1601-6496	1	0
2012-11-03 06:31:59	2012-11-03	16:31:59	VR2W-105217	A69-1601-6496	1	0
2012-11-03 07:01:45	2012-11-03	17:01:45	VR2W-105217	A69-1601-6496	1	0
2012-11-03 08:21:24	2012-11-03	18:21:24	VR2W-105217	A69-1601-6496	1	0
2012-11-03 20:04:06	2012-11-04	06:04:06	VR2W-105217	A69-1601-6496	0	0
2012-11-04 04:51:49	2012-11-04	14:51:49	VR2W-105217	A69-1601-6496	1	0
2012-11-04 06:43:43	2012-11-04	16:43:43	VR2W-105217	A69-1601-6496	1	0
2012-11-04 19:38:56	2012-11-05	05:38:56	VR2W-105217	A69-1601-6496	0	0
2012-11-04 20:06:27	2012-11-05	06:06:27	VR2W-105217	A69-1601-6496	0	0
2012-11-04 20:10:28	2012-11-05	06:10:28	VR2W-105217	A69-1601-6496	0	0
2012-11-04 21:00:08	2012-11-05	07:00:08	VR2W-105217	A69-1601-6496	1	0
2012-11-05 03:21:23	2012-11-05	13:21:23	VR2W-105217	A69-1601-6496	1	0
2012-11-05 03:55:09	2012-11-05	13:55:09	VR2W-105217	A69-1601-6496	1	0
2012-11-05 21:44:14	2012-11-06	07:44:14	VR2W-105218	A69-1601-6496	1	0
2012-11-05 22:16:06	2012-11-06	08:16:06	VR2W-105217	A69-1601-6496	1	0
2012-11-06 00:12:59	2012-11-06	10:12:59	VR2W-105217	A69-1601-6496	1	0
2012-11-06 01:51:20	2012-11-06	11:51:20	VR2W-105217	A69-1601-6496	1	0
2012-11-06 02:07:17	2012-11-06	12:07:17	VR2W-105217	A69-1601-6496	1	0
2012-11-06 03:06:41	2012-11-06	13:06:41	VR2W-105217	A69-1601-6496	1	0
2012-11-06 08:28:39	2012-11-06	18:28:39	VR2W-105217	A69-1601-6496	1	0
2012-11-07 02:48:46	2012-11-07	12:48:46	VR2W-105217	A69-1601-6496	1	0
2012-11-07 05:05:41	2012-11-07	15:05:41	VR2W-105217	A69-1601-6496	1	0
2012-11-07 06:02:50	2012-11-07	16:02:50	VR2W-105217	A69-1601-6496	1	0
2012-11-07 19:52:59	2012-11-08	05:52:59	VR2W-105217	A69-1601-6496	0	0
2012-11-08 03:55:45	2012-11-08	13:55:45	VR2W-105217	A69-1601-6496	1	0
2012-11-08 04:26:03	2012-11-08	14:26:03	VR2W-105217	A69-1601-6496	1	0
2012-11-09 03:21:25	2012-11-09	13:21:25	VR2W-105217	A69-1601-6496	1	0
2012-11-09 06:21:27	2012-11-09	16:21:27	VR2W-105217	A69-1601-6496	1	0
