# Supplementary material for: Simulated Macro-Algal Outbreak Triggers a Large-Scale Response on Coral Reefs
Source: PLoS One. 2015 Jul 14;10(7):e0132895. doi: 10.1371/journal.pone.0132895 (PMC4501832; doi:10.1371/journal.pone.0132895)
Supplement: S1 Dataset — Data has been separated into three sub-folders; video data, visual transect data and individual fishes’ acoustic detection data. (ZIP) [file pone.0132895.s001.zip › Raw Data/Spatial/Siganid/Processed /Worked/6497TSC.xlsx]

## Sheet: Sheet1
Day/night code	1
Count of Day/night code	Column Labels
Row Labels	VR2W-105216	VR2W-105217	VR2W-105218	VR2W-105219	Grand Total
0	0	0.91129	0.0806452	0.00806452	1
2012-10-27	0	0.818182	0.0909091	0.0909091	1
2012-10-28	0	0.941176	0.0588235	0	1
2012-10-29	0	1	0	0	1
2012-10-30	0	1	0	0	1
2012-10-31	0	0.9	0.1	0	1
2012-11-01	0	0.818182	0.181818	0	1
2012-11-02	0	0.7	0.3	0	1
2012-11-03	0	0.928571	0.0714286	0	1
2012-11-04	0	1	0	0	1
2012-11-05	0	1	0	0	1
2012-11-06	0	0.833333	0.166667	0	1
2012-11-07	0	1	0	0	1
2012-11-08	0	1	0	0	1
2012-11-09	0	1	0	0	1
1	0.0030303	0.936364	0.0606061	0	1
2012-10-12	0	0.935484	0.0645161	0	1
2012-10-13	0	1	0	0	1
2012-10-14	0	0.916667	0.0833333	0	1
2012-10-15	0	0.947368	0.0526316	0	1
2012-10-16	0	1	0	0	1
2012-10-17	0	0.882353	0.117647	0	1
2012-10-18	0.0384615	0.884615	0.0769231	0	1
2012-10-19	0	0.875	0.125	0	1
2012-10-20	0	1	0	0	1
2012-10-21	0	0.888889	0.111111	0	1
2012-10-22	0	0.933333	0.0666667	0	1
2012-10-23	0	1	0	0	1
2012-10-24	0	0.956522	0.0434783	0	1
2012-10-25	0	0.833333	0.166667	0	1
2012-10-26	0	0.842105	0.157895	0	1
Grand Total	0.00220264	0.929515	0.0660793	0.00220264	1

## Sheet: 6497TSC.csv
ï»¿Date and Time (UTC)	date	time	Receiver	Transmitter	Day/night code	Treatment code		min	max
2012-10-11 20:41:32	2012-10-12	06:41:32	VR2W-105217	A69-1601-6497	1	1		2012-10-12	2012-10-26
2012-10-11 20:45:12	2012-10-12	06:45:12	VR2W-105217	A69-1601-6497	1	1
2012-10-11 20:56:08	2012-10-12	06:56:08	VR2W-105217	A69-1601-6497	1	1
2012-10-11 21:03:58	2012-10-12	07:03:58	VR2W-105217	A69-1601-6497	1	1
2012-10-11 21:23:02	2012-10-12	07:23:02	VR2W-105217	A69-1601-6497	1	1
2012-10-11 22:39:07	2012-10-12	08:39:07	VR2W-105218	A69-1601-6497	1	1
2012-10-11 22:42:51	2012-10-12	08:42:51	VR2W-105217	A69-1601-6497	1	1
2012-10-11 23:04:49	2012-10-12	09:04:49	VR2W-105217	A69-1601-6497	1	1
2012-10-11 23:43:10	2012-10-12	09:43:10	VR2W-105217	A69-1601-6497	1	1
2012-10-11 23:52:47	2012-10-12	09:52:47	VR2W-105217	A69-1601-6497	1	1
2012-10-12 00:28:52	2012-10-12	10:28:52	VR2W-105217	A69-1601-6497	1	1
2012-10-12 00:35:26	2012-10-12	10:35:26	VR2W-105217	A69-1601-6497	1	1
2012-10-12 01:01:34	2012-10-12	11:01:34	VR2W-105217	A69-1601-6497	1	1
2012-10-12 01:17:24	2012-10-12	11:17:24	VR2W-105217	A69-1601-6497	1	1
2012-10-12 01:31:22	2012-10-12	11:31:22	VR2W-105218	A69-1601-6497	1	1
2012-10-12 01:39:11	2012-10-12	11:39:11	VR2W-105217	A69-1601-6497	1	1
2012-10-12 01:47:07	2012-10-12	11:47:07	VR2W-105217	A69-1601-6497	1	1
2012-10-12 01:58:45	2012-10-12	11:58:45	VR2W-105217	A69-1601-6497	1	1
2012-10-12 02:06:53	2012-10-12	12:06:53	VR2W-105217	A69-1601-6497	1	1
2012-10-12 02:18:44	2012-10-12	12:18:44	VR2W-105217	A69-1601-6497	1	1
2012-10-12 02:23:00	2012-10-12	12:23:00	VR2W-105217	A69-1601-6497	1	1
2012-10-12 02:26:39	2012-10-12	12:26:39	VR2W-105217	A69-1601-6497	1	1
2012-10-12 02:45:21	2012-10-12	12:45:21	VR2W-105217	A69-1601-6497	1	1
2012-10-12 03:24:43	2012-10-12	13:24:43	VR2W-105217	A69-1601-6497	1	1
2012-10-12 04:52:09	2012-10-12	14:52:09	VR2W-105217	A69-1601-6497	1	1
2012-10-12 05:44:26	2012-10-12	15:44:26	VR2W-105217	A69-1601-6497	1	1
2012-10-12 05:47:42	2012-10-12	15:47:42	VR2W-105217	A69-1601-6497	1	1
2012-10-12 05:51:01	2012-10-12	15:51:01	VR2W-105217	A69-1601-6497	1	1
2012-10-12 06:01:46	2012-10-12	16:01:46	VR2W-105217	A69-1601-6497	1	1
2012-10-12 06:23:28	2012-10-12	16:23:28	VR2W-105217	A69-1601-6497	1	1
2012-10-12 07:04:04	2012-10-12	17:04:04	VR2W-105217	A69-1601-6497	1	1
2012-10-12 20:39:00	2012-10-13	06:39:00	VR2W-105217	A69-1601-6497	1	1
2012-10-12 20:45:44	2012-10-13	06:45:44	VR2W-105217	A69-1601-6497	1	1
2012-10-12 21:10:35	2012-10-13	07:10:35	VR2W-105217	A69-1601-6497	1	1
2012-10-12 21:24:21	2012-10-13	07:24:21	VR2W-105217	A69-1601-6497	1	1
2012-10-12 22:53:41	2012-10-13	08:53:41	VR2W-105217	A69-1601-6497	1	1
2012-10-12 23:18:48	2012-10-13	09:18:48	VR2W-105217	A69-1601-6497	1	1
2012-10-12 23:46:54	2012-10-13	09:46:54	VR2W-105217	A69-1601-6497	1	1
2012-10-12 23:58:01	2012-10-13	09:58:01	VR2W-105217	A69-1601-6497	1	1
2012-10-13 00:22:25	2012-10-13	10:22:25	VR2W-105217	A69-1601-6497	1	1
2012-10-13 00:26:20	2012-10-13	10:26:20	VR2W-105217	A69-1601-6497	1	1
2012-10-13 01:08:37	2012-10-13	11:08:37	VR2W-105217	A69-1601-6497	1	1
2012-10-13 01:17:20	2012-10-13	11:17:20	VR2W-105217	A69-1601-6497	1	1
2012-10-13 01:52:56	2012-10-13	11:52:56	VR2W-105217	A69-1601-6497	1	1
2012-10-13 02:03:23	2012-10-13	12:03:23	VR2W-105217	A69-1601-6497	1	1
2012-10-13 02:07:29	2012-10-13	12:07:29	VR2W-105217	A69-1601-6497	1	1
2012-10-13 02:10:47	2012-10-13	12:10:47	VR2W-105217	A69-1601-6497	1	1
2012-10-13 02:17:38	2012-10-13	12:17:38	VR2W-105217	A69-1601-6497	1	1
2012-10-13 02:29:18	2012-10-13	12:29:18	VR2W-105217	A69-1601-6497	1	1
2012-10-13 02:38:13	2012-10-13	12:38:13	VR2W-105217	A69-1601-6497	1	1
2012-10-13 02:47:47	2012-10-13	12:47:47	VR2W-105217	A69-1601-6497	1	1
2012-10-13 03:04:24	2012-10-13	13:04:24	VR2W-105217	A69-1601-6497	1	1
2012-10-13 04:03:37	2012-10-13	14:03:37	VR2W-105217	A69-1601-6497	1	1
2012-10-13 04:50:03	2012-10-13	14:50:03	VR2W-105217	A69-1601-6497	1	1
2012-10-13 06:53:33	2012-10-13	16:53:33	VR2W-105217	A69-1601-6497	1	1
2012-10-13 06:58:18	2012-10-13	16:58:18	VR2W-105217	A69-1601-6497	1	1
2012-10-13 07:02:55	2012-10-13	17:02:55	VR2W-105217	A69-1601-6497	1	1
2012-10-13 07:51:29	2012-10-13	17:51:29	VR2W-105217	A69-1601-6497	1	1
2012-10-13 08:20:52	2012-10-13	18:20:52	VR2W-105217	A69-1601-6497	1	1
2012-10-13 21:01:11	2012-10-14	07:01:11	VR2W-105217	A69-1601-6497	1	1
2012-10-13 21:27:00	2012-10-14	07:27:00	VR2W-105217	A69-1601-6497	1	1
2012-10-13 21:40:05	2012-10-14	07:40:05	VR2W-105217	A69-1601-6497	1	1
2012-10-13 22:11:58	2012-10-14	08:11:58	VR2W-105217	A69-1601-6497	1	1
2012-10-13 23:22:39	2012-10-14	09:22:39	VR2W-105218	A69-1601-6497	1	1
2012-10-14 00:06:12	2012-10-14	10:06:12	VR2W-105217	A69-1601-6497	1	1
2012-10-14 01:04:52	2012-10-14	11:04:52	VR2W-105217	A69-1601-6497	1	1
2012-10-14 02:02:42	2012-10-14	12:02:42	VR2W-105217	A69-1601-6497	1	1
2012-10-14 02:10:11	2012-10-14	12:10:11	VR2W-105217	A69-1601-6497	1	1
2012-10-14 02:46:05	2012-10-14	12:46:05	VR2W-105217	A69-1601-6497	1	1
2012-10-14 02:55:04	2012-10-14	12:55:04	VR2W-105217	A69-1601-6497	1	1
2012-10-14 03:27:18	2012-10-14	13:27:18	VR2W-105217	A69-1601-6497	1	1
2012-10-14 03:38:54	2012-10-14	13:38:54	VR2W-105217	A69-1601-6497	1	1
2012-10-14 04:33:13	2012-10-14	14:33:13	VR2W-105217	A69-1601-6497	1	1
2012-10-14 04:37:50	2012-10-14	14:37:50	VR2W-105218	A69-1601-6497	1	1
2012-10-14 05:44:29	2012-10-14	15:44:29	VR2W-105217	A69-1601-6497	1	1
2012-10-14 06:14:46	2012-10-14	16:14:46	VR2W-105217	A69-1601-6497	1	1
2012-10-14 06:18:06	2012-10-14	16:18:06	VR2W-105217	A69-1601-6497	1	1
2012-10-14 06:21:32	2012-10-14	16:21:32	VR2W-105217	A69-1601-6497	1	1
2012-10-14 06:38:49	2012-10-14	16:38:49	VR2W-105217	A69-1601-6497	1	1
2012-10-14 06:51:44	2012-10-14	16:51:44	VR2W-105217	A69-1601-6497	1	1
2012-10-14 07:07:24	2012-10-14	17:07:24	VR2W-105217	A69-1601-6497	1	1
2012-10-14 07:24:12	2012-10-14	17:24:12	VR2W-105217	A69-1601-6497	1	1
2012-10-14 07:28:41	2012-10-14	17:28:41	VR2W-105217	A69-1601-6497	1	1
2012-10-14 20:26:46	2012-10-15	06:26:46	VR2W-105217	A69-1601-6497	0	1
2012-10-14 20:47:19	2012-10-15	06:47:19	VR2W-105217	A69-1601-6497	1	1
2012-10-14 20:55:14	2012-10-15	06:55:14	VR2W-105217	A69-1601-6497	1	1
2012-10-14 22:23:20	2012-10-15	08:23:20	VR2W-105217	A69-1601-6497	1	1
2012-10-14 22:27:12	2012-10-15	08:27:12	VR2W-105217	A69-1601-6497	1	1
2012-10-14 22:39:03	2012-10-15	08:39:03	VR2W-105217	A69-1601-6497	1	1
2012-10-14 22:42:21	2012-10-15	08:42:21	VR2W-105217	A69-1601-6497	1	1
2012-10-14 23:05:41	2012-10-15	09:05:41	VR2W-105217	A69-1601-6497	1	1
2012-10-14 23:30:12	2012-10-15	09:30:12	VR2W-105217	A69-1601-6497	1	1
2012-10-14 23:40:48	2012-10-15	09:40:48	VR2W-105217	A69-1601-6497	1	1
2012-10-15 00:19:53	2012-10-15	10:19:53	VR2W-105217	A69-1601-6497	1	1
2012-10-15 00:23:20	2012-10-15	10:23:20	VR2W-105217	A69-1601-6497	1	1
2012-10-15 01:09:04	2012-10-15	11:09:04	VR2W-105217	A69-1601-6497	1	1
2012-10-15 01:38:00	2012-10-15	11:38:00	VR2W-105217	A69-1601-6497	1	1
2012-10-15 01:45:25	2012-10-15	11:45:25	VR2W-105217	A69-1601-6497	1	1
2012-10-15 01:54:02	2012-10-15	11:54:02	VR2W-105217	A69-1601-6497	1	1
2012-10-15 02:13:21	2012-10-15	12:13:21	VR2W-105217	A69-1601-6497	1	1
2012-10-15 02:18:10	2012-10-15	12:18:10	VR2W-105217	A69-1601-6497	1	1
2012-10-15 02:27:27	2012-10-15	12:27:27	VR2W-105217	A69-1601-6497	1	1
2012-10-15 02:54:16	2012-10-15	12:54:16	VR2W-105217	A69-1601-6497	1	1
2012-10-15 03:13:30	2012-10-15	13:13:30	VR2W-105217	A69-1601-6497	1	1
2012-10-15 04:41:13	2012-10-15	14:41:13	VR2W-105217	A69-1601-6497	1	1
2012-10-15 04:45:50	2012-10-15	14:45:50	VR2W-105217	A69-1601-6497	1	1
2012-10-15 05:05:43	2012-10-15	15:05:43	VR2W-105217	A69-1601-6497	1	1
2012-10-15 05:22:29	2012-10-15	15:22:29	VR2W-105218	A69-1601-6497	1	1
2012-10-15 05:28:46	2012-10-15	15:28:46	VR2W-105217	A69-1601-6497	1	1
2012-10-15 05:32:05	2012-10-15	15:32:05	VR2W-105217	A69-1601-6497	1	1
2012-10-15 05:35:30	2012-10-15	15:35:30	VR2W-105217	A69-1601-6497	1	1
2012-10-15 05:52:24	2012-10-15	15:52:24	VR2W-105217	A69-1601-6497	1	1
2012-10-15 05:56:39	2012-10-15	15:56:39	VR2W-105217	A69-1601-6497	1	1
2012-10-15 05:56:55	2012-10-15	15:56:55	VR2W-105218	A69-1601-6497	1	1
2012-10-15 06:17:19	2012-10-15	16:17:19	VR2W-105217	A69-1601-6497	1	1
2012-10-15 06:34:38	2012-10-15	16:34:38	VR2W-105217	A69-1601-6497	1	1
2012-10-15 06:57:02	2012-10-15	16:57:02	VR2W-105217	A69-1601-6497	1	1
2012-10-15 07:05:09	2012-10-15	17:05:09	VR2W-105217	A69-1601-6497	1	1
2012-10-15 07:28:35	2012-10-15	17:28:35	VR2W-105217	A69-1601-6497	1	1
2012-10-15 07:46:54	2012-10-15	17:46:54	VR2W-105217	A69-1601-6497	1	1
2012-10-15 08:13:54	2012-10-15	18:13:54	VR2W-105217	A69-1601-6497	1	1
2012-10-15 08:24:49	2012-10-15	18:24:49	VR2W-105217	A69-1601-6497	1	1
2012-10-15 19:51:07	2012-10-16	05:51:07	VR2W-105217	A69-1601-6497	0	1
2012-10-15 20:36:00	2012-10-16	06:36:00	VR2W-105217	A69-1601-6497	1	1
2012-10-15 20:56:27	2012-10-16	06:56:27	VR2W-105217	A69-1601-6497	1	1
2012-10-15 21:00:17	2012-10-16	07:00:17	VR2W-105217	A69-1601-6497	1	1
2012-10-15 21:08:45	2012-10-16	07:08:45	VR2W-105217	A69-1601-6497	1	1
2012-10-15 22:13:14	2012-10-16	08:13:14	VR2W-105217	A69-1601-6497	1	1
2012-10-15 22:17:20	2012-10-16	08:17:20	VR2W-105217	A69-1601-6497	1	1
2012-10-15 22:20:38	2012-10-16	08:20:38	VR2W-105217	A69-1601-6497	1	1
2012-10-15 22:49:08	2012-10-16	08:49:08	VR2W-105217	A69-1601-6497	1	1
2012-10-15 23:08:36	2012-10-16	09:08:36	VR2W-105217	A69-1601-6497	1	1
2012-10-16 00:10:59	2012-10-16	10:10:59	VR2W-105217	A69-1601-6497	1	1
2012-10-16 00:20:19	2012-10-16	10:20:19	VR2W-105217	A69-1601-6497	1	1
2012-10-16 00:28:15	2012-10-16	10:28:15	VR2W-105217	A69-1601-6497	1	1
2012-10-16 00:35:37	2012-10-16	10:35:37	VR2W-105217	A69-1601-6497	1	1
2012-10-16 00:42:20	2012-10-16	10:42:20	VR2W-105217	A69-1601-6497	1	1
2012-10-16 00:54:14	2012-10-16	10:54:14	VR2W-105217	A69-1601-6497	1	1
2012-10-16 01:04:57	2012-10-16	11:04:57	VR2W-105217	A69-1601-6497	1	1
2012-10-16 01:30:37	2012-10-16	11:30:37	VR2W-105217	A69-1601-6497	1	1
2012-10-16 01:50:57	2012-10-16	11:50:57	VR2W-105217	A69-1601-6497	1	1
2012-10-16 02:17:03	2012-10-16	12:17:03	VR2W-105217	A69-1601-6497	1	1
2012-10-16 02:34:42	2012-10-16	12:34:42	VR2W-105217	A69-1601-6497	1	1
2012-10-16 02:54:04	2012-10-16	12:54:04	VR2W-105217	A69-1601-6497	1	1
2012-10-16 03:22:19	2012-10-16	13:22:19	VR2W-105217	A69-1601-6497	1	1
2012-10-16 03:55:26	2012-10-16	13:55:26	VR2W-105217	A69-1601-6497	1	1
2012-10-16 04:36:08	2012-10-16	14:36:08	VR2W-105217	A69-1601-6497	1	1
2012-10-16 04:40:57	2012-10-16	14:40:57	VR2W-105217	A69-1601-6497	1	1
2012-10-16 04:50:13	2012-10-16	14:50:13	VR2W-105217	A69-1601-6497	1	1
2012-10-16 05:06:03	2012-10-16	15:06:03	VR2W-105217	A69-1601-6497	1	1
2012-10-16 05:09:49	2012-10-16	15:09:49	VR2W-105217	A69-1601-6497	1	1
2012-10-16 05:14:06	2012-10-16	15:14:06	VR2W-105217	A69-1601-6497	1	1
2012-10-16 05:17:46	2012-10-16	15:17:46	VR2W-105217	A69-1601-6497	1	1
2012-10-16 05:21:53	2012-10-16	15:21:53	VR2W-105217	A69-1601-6497	1	1
2012-10-16 05:36:04	2012-10-16	15:36:04	VR2W-105217	A69-1601-6497	1	1
2012-10-16 05:52:25	2012-10-16	15:52:25	VR2W-105217	A69-1601-6497	1	1
2012-10-16 06:01:30	2012-10-16	16:01:30	VR2W-105217	A69-1601-6497	1	1
2012-10-16 06:14:25	2012-10-16	16:14:25	VR2W-105217	A69-1601-6497	1	1
2012-10-16 06:53:54	2012-10-16	16:53:54	VR2W-105217	A69-1601-6497	1	1
2012-10-16 08:18:30	2012-10-16	18:18:30	VR2W-105217	A69-1601-6497	1	1
2012-10-16 19:54:47	2012-10-17	05:54:47	VR2W-105217	A69-1601-6497	0	1
2012-10-16 19:59:28	2012-10-17	05:59:28	VR2W-105217	A69-1601-6497	0	1
2012-10-16 21:01:28	2012-10-17	07:01:28	VR2W-105217	A69-1601-6497	1	1
2012-10-16 21:19:15	2012-10-17	07:19:15	VR2W-105217	A69-1601-6497	1	1
2012-10-16 21:43:51	2012-10-17	07:43:51	VR2W-105217	A69-1601-6497	1	1
2012-10-16 23:40:10	2012-10-17	09:40:10	VR2W-105218	A69-1601-6497	1	1
2012-10-17 00:18:44	2012-10-17	10:18:44	VR2W-105217	A69-1601-6497	1	1
2012-10-17 00:22:18	2012-10-17	10:22:18	VR2W-105217	A69-1601-6497	1	1
2012-10-17 00:49:41	2012-10-17	10:49:41	VR2W-105217	A69-1601-6497	1	1
2012-10-17 02:01:24	2012-10-17	12:01:24	VR2W-105217	A69-1601-6497	1	1
2012-10-17 02:26:22	2012-10-17	12:26:22	VR2W-105217	A69-1601-6497	1	1
2012-10-17 02:47:56	2012-10-17	12:47:56	VR2W-105217	A69-1601-6497	1	1
2012-10-17 03:02:01	2012-10-17	13:02:01	VR2W-105218	A69-1601-6497	1	1
2012-10-17 03:14:25	2012-10-17	13:14:25	VR2W-105217	A69-1601-6497	1	1
2012-10-17 03:52:21	2012-10-17	13:52:21	VR2W-105217	A69-1601-6497	1	1
2012-10-17 05:25:05	2012-10-17	15:25:05	VR2W-105217	A69-1601-6497	1	1
2012-10-17 06:06:58	2012-10-17	16:06:58	VR2W-105217	A69-1601-6497	1	1
2012-10-17 06:34:52	2012-10-17	16:34:52	VR2W-105217	A69-1601-6497	1	1
2012-10-17 07:48:06	2012-10-17	17:48:06	VR2W-105217	A69-1601-6497	1	1
2012-10-17 19:52:29	2012-10-18	05:52:29	VR2W-105217	A69-1601-6497	0	1
2012-10-17 20:17:05	2012-10-18	06:17:05	VR2W-105217	A69-1601-6497	0	1
2012-10-17 20:34:32	2012-10-18	06:34:32	VR2W-105217	A69-1601-6497	1	1
2012-10-17 20:55:32	2012-10-18	06:55:32	VR2W-105217	A69-1601-6497	1	1
2012-10-17 21:11:40	2012-10-18	07:11:40	VR2W-105217	A69-1601-6497	1	1
2012-10-17 22:06:11	2012-10-18	08:06:11	VR2W-105217	A69-1601-6497	1	1
2012-10-17 22:46:11	2012-10-18	08:46:11	VR2W-105217	A69-1601-6497	1	1
2012-10-17 23:08:48	2012-10-18	09:08:48	VR2W-105217	A69-1601-6497	1	1
2012-10-18 00:01:58	2012-10-18	10:01:58	VR2W-105217	A69-1601-6497	1	1
2012-10-18 00:06:41	2012-10-18	10:06:41	VR2W-105217	A69-1601-6497	1	1
2012-10-18 00:22:26	2012-10-18	10:22:26	VR2W-105217	A69-1601-6497	1	1
2012-10-18 01:32:11	2012-10-18	11:32:11	VR2W-105217	A69-1601-6497	1	1
2012-10-18 01:40:52	2012-10-18	11:40:52	VR2W-105218	A69-1601-6497	1	1
2012-10-18 02:04:22	2012-10-18	12:04:22	VR2W-105217	A69-1601-6497	1	1
2012-10-18 03:14:45	2012-10-18	13:14:45	VR2W-105217	A69-1601-6497	1	1
2012-10-18 03:53:38	2012-10-18	13:53:38	VR2W-105217	A69-1601-6497	1	1
2012-10-18 04:01:36	2012-10-18	14:01:36	VR2W-105217	A69-1601-6497	1	1
2012-10-18 04:05:11	2012-10-18	14:05:11	VR2W-105217	A69-1601-6497	1	1
2012-10-18 04:13:44	2012-10-18	14:13:44	VR2W-105217	A69-1601-6497	1	1
2012-10-18 04:29:48	2012-10-18	14:29:48	VR2W-105217	A69-1601-6497	1	1
2012-10-18 05:10:33	2012-10-18	15:10:33	VR2W-105217	A69-1601-6497	1	1
2012-10-18 05:18:17	2012-10-18	15:18:17	VR2W-105217	A69-1601-6497	1	1
2012-10-18 05:22:22	2012-10-18	15:22:22	VR2W-105218	A69-1601-6497	1	1
2012-10-18 05:46:03	2012-10-18	15:46:03	VR2W-105217	A69-1601-6497	1	1
2012-10-18 07:11:46	2012-10-18	17:11:46	VR2W-105217	A69-1601-6497	1	1
2012-10-18 07:31:18	2012-10-18	17:31:18	VR2W-105216	A69-1601-6497	1	1
2012-10-18 07:51:10	2012-10-18	17:51:10	VR2W-105217	A69-1601-6497	1	1
2012-10-18 08:20:35	2012-10-18	18:20:35	VR2W-105217	A69-1601-6497	1	1
2012-10-18 20:44:49	2012-10-19	06:44:49	VR2W-105217	A69-1601-6497	1	1
2012-10-18 20:49:24	2012-10-19	06:49:24	VR2W-105217	A69-1601-6497	1	1
2012-10-18 21:19:10	2012-10-19	07:19:10	VR2W-105217	A69-1601-6497	1	1
2012-10-18 22:22:10	2012-10-19	08:22:10	VR2W-105217	A69-1601-6497	1	1
2012-10-19 05:25:20	2012-10-19	15:25:20	VR2W-105217	A69-1601-6497	1	1
2012-10-19 06:33:32	2012-10-19	16:33:32	VR2W-105217	A69-1601-6497	1	1
2012-10-19 07:27:22	2012-10-19	17:27:22	VR2W-105217	A69-1601-6497	1	1
2012-10-19 07:45:54	2012-10-19	17:45:54	VR2W-105218	A69-1601-6497	1	1
2012-10-19 19:46:57	2012-10-20	05:46:57	VR2W-105217	A69-1601-6497	0	1
2012-10-19 19:59:26	2012-10-20	05:59:26	VR2W-105217	A69-1601-6497	0	1
2012-10-19 20:08:46	2012-10-20	06:08:46	VR2W-105217	A69-1601-6497	0	1
2012-10-19 20:31:15	2012-10-20	06:31:15	VR2W-105217	A69-1601-6497	1	1
2012-10-19 20:49:30	2012-10-20	06:49:30	VR2W-105217	A69-1601-6497	1	1
2012-10-19 21:02:06	2012-10-20	07:02:06	VR2W-105217	A69-1601-6497	1	1
2012-10-19 21:06:02	2012-10-20	07:06:02	VR2W-105217	A69-1601-6497	1	1
2012-10-19 21:31:38	2012-10-20	07:31:38	VR2W-105217	A69-1601-6497	1	1
2012-10-19 22:57:26	2012-10-20	08:57:26	VR2W-105217	A69-1601-6497	1	1
2012-10-19 23:24:50	2012-10-20	09:24:50	VR2W-105217	A69-1601-6497	1	1
2012-10-20 00:03:50	2012-10-20	10:03:50	VR2W-105217	A69-1601-6497	1	1
2012-10-20 00:53:00	2012-10-20	10:53:00	VR2W-105217	A69-1601-6497	1	1
2012-10-20 01:05:56	2012-10-20	11:05:56	VR2W-105217	A69-1601-6497	1	1
2012-10-20 03:00:42	2012-10-20	13:00:42	VR2W-105217	A69-1601-6497	1	1
2012-10-20 03:44:34	2012-10-20	13:44:34	VR2W-105217	A69-1601-6497	1	1
2012-10-20 04:14:34	2012-10-20	14:14:34	VR2W-105217	A69-1601-6497	1	1
2012-10-20 05:14:04	2012-10-20	15:14:04	VR2W-105217	A69-1601-6497	1	1
2012-10-20 05:27:29	2012-10-20	15:27:29	VR2W-105217	A69-1601-6497	1	1
2012-10-20 06:06:45	2012-10-20	16:06:45	VR2W-105217	A69-1601-6497	1	1
2012-10-20 07:16:09	2012-10-20	17:16:09	VR2W-105217	A69-1601-6497	1	1
2012-10-20 07:25:50	2012-10-20	17:25:50	VR2W-105217	A69-1601-6497	1	1
2012-10-20 07:47:18	2012-10-20	17:47:18	VR2W-105217	A69-1601-6497	1	1
2012-10-20 20:59:11	2012-10-21	06:59:11	VR2W-105217	A69-1601-6497	1	1
2012-10-20 21:03:44	2012-10-21	07:03:44	VR2W-105217	A69-1601-6497	1	1
2012-10-20 22:09:56	2012-10-21	08:09:56	VR2W-105217	A69-1601-6497	1	1
2012-10-20 23:49:16	2012-10-21	09:49:16	VR2W-105217	A69-1601-6497	1	1
2012-10-20 23:53:10	2012-10-21	09:53:10	VR2W-105217	A69-1601-6497	1	1
2012-10-21 00:30:24	2012-10-21	10:30:24	VR2W-105217	A69-1601-6497	1	1
2012-10-21 01:16:41	2012-10-21	11:16:41	VR2W-105218	A69-1601-6497	1	1
2012-10-21 01:59:49	2012-10-21	11:59:49	VR2W-105217	A69-1601-6497	1	1
2012-10-21 02:20:43	2012-10-21	12:20:43	VR2W-105217	A69-1601-6497	1	1
2012-10-21 02:29:27	2012-10-21	12:29:27	VR2W-105217	A69-1601-6497	1	1
2012-10-21 03:00:09	2012-10-21	13:00:09	VR2W-105217	A69-1601-6497	1	1
2012-10-21 03:04:28	2012-10-21	13:04:28	VR2W-105217	A69-1601-6497	1	1
2012-10-21 03:41:03	2012-10-21	13:41:03	VR2W-105217	A69-1601-6497	1	1
2012-10-21 04:05:44	2012-10-21	14:05:44	VR2W-105217	A69-1601-6497	1	1
2012-10-21 04:53:23	2012-10-21	14:53:23	VR2W-105217	A69-1601-6497	1	1
2012-10-21 04:56:58	2012-10-21	14:56:58	VR2W-105217	A69-1601-6497	1	1
2012-10-21 05:18:36	2012-10-21	15:18:36	VR2W-105218	A69-1601-6497	1	1
2012-10-21 08:21:32	2012-10-21	18:21:32	VR2W-105217	A69-1601-6497	1	1
2012-10-21 20:24:05	2012-10-22	06:24:05	VR2W-105217	A69-1601-6497	0	1
2012-10-21 20:27:47	2012-10-22	06:27:47	VR2W-105217	A69-1601-6497	0	1
2012-10-21 22:34:12	2012-10-22	08:34:12	VR2W-105217	A69-1601-6497	1	1
2012-10-21 23:32:22	2012-10-22	09:32:22	VR2W-105218	A69-1601-6497	1	1
2012-10-22 01:10:07	2012-10-22	11:10:07	VR2W-105217	A69-1601-6497	1	1
2012-10-22 01:28:20	2012-10-22	11:28:20	VR2W-105217	A69-1601-6497	1	1
2012-10-22 02:30:11	2012-10-22	12:30:11	VR2W-105217	A69-1601-6497	1	1
2012-10-22 02:33:57	2012-10-22	12:33:57	VR2W-105217	A69-1601-6497	1	1
2012-10-22 02:46:10	2012-10-22	12:46:10	VR2W-105217	A69-1601-6497	1	1
2012-10-22 03:23:55	2012-10-22	13:23:55	VR2W-105217	A69-1601-6497	1	1
2012-10-22 03:40:34	2012-10-22	13:40:34	VR2W-105217	A69-1601-6497	1	1
2012-10-22 04:40:13	2012-10-22	14:40:13	VR2W-105217	A69-1601-6497	1	1
2012-10-22 04:57:43	2012-10-22	14:57:43	VR2W-105217	A69-1601-6497	1	1
2012-10-22 06:16:32	2012-10-22	16:16:32	VR2W-105217	A69-1601-6497	1	1
2012-10-22 06:39:26	2012-10-22	16:39:26	VR2W-105217	A69-1601-6497	1	1
2012-10-22 07:50:14	2012-10-22	17:50:14	VR2W-105217	A69-1601-6497	1	1
2012-10-22 08:00:47	2012-10-22	18:00:47	VR2W-105217	A69-1601-6497	1	1
2012-10-22 19:47:33	2012-10-23	05:47:33	VR2W-105217	A69-1601-6497	0	1
2012-10-22 20:59:17	2012-10-23	06:59:17	VR2W-105217	A69-1601-6497	1	1
2012-10-22 21:21:47	2012-10-23	07:21:47	VR2W-105217	A69-1601-6497	1	1
2012-10-22 23:07:04	2012-10-23	09:07:04	VR2W-105217	A69-1601-6497	1	1
2012-10-22 23:58:48	2012-10-23	09:58:48	VR2W-105217	A69-1601-6497	1	1
2012-10-23 01:03:32	2012-10-23	11:03:32	VR2W-105217	A69-1601-6497	1	1
2012-10-23 01:13:01	2012-10-23	11:13:01	VR2W-105217	A69-1601-6497	1	1
2012-10-23 01:50:23	2012-10-23	11:50:23	VR2W-105217	A69-1601-6497	1	1
2012-10-23 02:31:53	2012-10-23	12:31:53	VR2W-105217	A69-1601-6497	1	1
2012-10-23 03:02:42	2012-10-23	13:02:42	VR2W-105217	A69-1601-6497	1	1
2012-10-23 03:46:24	2012-10-23	13:46:24	VR2W-105217	A69-1601-6497	1	1
2012-10-23 04:43:17	2012-10-23	14:43:17	VR2W-105217	A69-1601-6497	1	1
2012-10-23 05:47:09	2012-10-23	15:47:09	VR2W-105217	A69-1601-6497	1	1
2012-10-23 07:14:49	2012-10-23	17:14:49	VR2W-105217	A69-1601-6497	1	1
2012-10-23 07:18:08	2012-10-23	17:18:08	VR2W-105217	A69-1601-6497	1	1
2012-10-23 08:00:26	2012-10-23	18:00:26	VR2W-105217	A69-1601-6497	1	1
2012-10-23 22:22:50	2012-10-24	08:22:50	VR2W-105217	A69-1601-6497	1	1
2012-10-23 23:12:19	2012-10-24	09:12:19	VR2W-105217	A69-1601-6497	1	1
2012-10-24 00:17:07	2012-10-24	10:17:07	VR2W-105217	A69-1601-6497	1	1
2012-10-24 00:30:19	2012-10-24	10:30:19	VR2W-105217	A69-1601-6497	1	1
2012-10-24 00:56:31	2012-10-24	10:56:31	VR2W-105217	A69-1601-6497	1	1
2012-10-24 01:17:55	2012-10-24	11:17:55	VR2W-105217	A69-1601-6497	1	1
2012-10-24 01:30:43	2012-10-24	11:30:43	VR2W-105218	A69-1601-6497	1	1
2012-10-24 01:34:31	2012-10-24	11:34:31	VR2W-105217	A69-1601-6497	1	1
2012-10-24 01:41:00	2012-10-24	11:41:00	VR2W-105217	A69-1601-6497	1	1
2012-10-24 01:47:34	2012-10-24	11:47:34	VR2W-105217	A69-1601-6497	1	1
2012-10-24 01:54:22	2012-10-24	11:54:22	VR2W-105217	A69-1601-6497	1	1
2012-10-24 02:02:14	2012-10-24	12:02:14	VR2W-105217	A69-1601-6497	1	1
2012-10-24 02:09:19	2012-10-24	12:09:19	VR2W-105217	A69-1601-6497	1	1
2012-10-24 02:18:11	2012-10-24	12:18:11	VR2W-105217	A69-1601-6497	1	1
2012-10-24 02:22:58	2012-10-24	12:22:58	VR2W-105217	A69-1601-6497	1	1
2012-10-24 02:32:05	2012-10-24	12:32:05	VR2W-105217	A69-1601-6497	1	1
2012-10-24 02:36:04	2012-10-24	12:36:04	VR2W-105217	A69-1601-6497	1	1
2012-10-24 02:40:47	2012-10-24	12:40:47	VR2W-105217	A69-1601-6497	1	1
2012-10-24 03:05:10	2012-10-24	13:05:10	VR2W-105217	A69-1601-6497	1	1
2012-10-24 03:33:30	2012-10-24	13:33:30	VR2W-105217	A69-1601-6497	1	1
2012-10-24 03:53:25	2012-10-24	13:53:25	VR2W-105217	A69-1601-6497	1	1
2012-10-24 04:10:41	2012-10-24	14:10:41	VR2W-105217	A69-1601-6497	1	1
2012-10-24 04:13:59	2012-10-24	14:13:59	VR2W-105217	A69-1601-6497	1	1
2012-10-24 19:53:21	2012-10-25	05:53:21	VR2W-105217	A69-1601-6497	0	1
2012-10-24 21:49:03	2012-10-25	07:49:03	VR2W-105217	A69-1601-6497	1	1
2012-10-25 01:29:24	2012-10-25	11:29:24	VR2W-105217	A69-1601-6497	1	1
2012-10-25 01:40:44	2012-10-25	11:40:44	VR2W-105218	A69-1601-6497	1	1
2012-10-25 01:45:14	2012-10-25	11:45:14	VR2W-105217	A69-1601-6497	1	1
2012-10-25 01:54:15	2012-10-25	11:54:15	VR2W-105217	A69-1601-6497	1	1
2012-10-25 01:58:07	2012-10-25	11:58:07	VR2W-105217	A69-1601-6497	1	1
2012-10-25 02:49:24	2012-10-25	12:49:24	VR2W-105217	A69-1601-6497	1	1
2012-10-25 03:09:36	2012-10-25	13:09:36	VR2W-105217	A69-1601-6497	1	1
2012-10-25 03:41:01	2012-10-25	13:41:01	VR2W-105218	A69-1601-6497	1	1
2012-10-25 03:45:22	2012-10-25	13:45:22	VR2W-105217	A69-1601-6497	1	1
2012-10-25 03:49:44	2012-10-25	13:49:44	VR2W-105217	A69-1601-6497	1	1
2012-10-25 06:23:26	2012-10-25	16:23:26	VR2W-105217	A69-1601-6497	1	1
2012-10-25 19:46:57	2012-10-26	05:46:57	VR2W-105218	A69-1601-6497	0	1
2012-10-25 20:02:08	2012-10-26	06:02:08	VR2W-105217	A69-1601-6497	0	1
2012-10-25 20:26:01	2012-10-26	06:26:01	VR2W-105217	A69-1601-6497	0	1
2012-10-25 20:49:42	2012-10-26	06:49:42	VR2W-105218	A69-1601-6497	1	1
2012-10-25 21:04:51	2012-10-26	07:04:51	VR2W-105217	A69-1601-6497	1	1
2012-10-25 21:52:55	2012-10-26	07:52:55	VR2W-105217	A69-1601-6497	1	1
2012-10-26 00:00:40	2012-10-26	10:00:40	VR2W-105217	A69-1601-6497	1	1
2012-10-26 01:07:46	2012-10-26	11:07:46	VR2W-105217	A69-1601-6497	1	1
2012-10-26 01:38:52	2012-10-26	11:38:52	VR2W-105217	A69-1601-6497	1	1
2012-10-26 01:42:10	2012-10-26	11:42:10	VR2W-105217	A69-1601-6497	1	1
2012-10-26 02:13:52	2012-10-26	12:13:52	VR2W-105217	A69-1601-6497	1	1
2012-10-26 02:18:04	2012-10-26	12:18:04	VR2W-105217	A69-1601-6497	1	1
2012-10-26 02:50:34	2012-10-26	12:50:34	VR2W-105217	A69-1601-6497	1	1
2012-10-26 03:16:42	2012-10-26	13:16:42	VR2W-105217	A69-1601-6497	1	1
2012-10-26 03:33:47	2012-10-26	13:33:47	VR2W-105217	A69-1601-6497	1	1
2012-10-26 03:51:22	2012-10-26	13:51:22	VR2W-105217	A69-1601-6497	1	1
2012-10-26 04:51:39	2012-10-26	14:51:39	VR2W-105217	A69-1601-6497	1	1
2012-10-26 05:03:12	2012-10-26	15:03:12	VR2W-105218	A69-1601-6497	1	1
2012-10-26 06:14:17	2012-10-26	16:14:17	VR2W-105217	A69-1601-6497	1	1
2012-10-26 06:59:10	2012-10-26	16:59:10	VR2W-105217	A69-1601-6497	1	1
2012-10-26 07:45:22	2012-10-26	17:45:22	VR2W-105217	A69-1601-6497	1	1
2012-10-26 08:25:29	2012-10-26	18:25:29	VR2W-105218	A69-1601-6497	1	1
2012-10-26 10:27:53	2012-10-26	20:27:53	VR2W-105217	A69-1601-6497	0	1
2012-10-26 10:32:02	2012-10-26	20:32:02	VR2W-105217	A69-1601-6497	0	1
2012-10-26 10:35:25	2012-10-26	20:35:25	VR2W-105217	A69-1601-6497	0	1
2012-10-26 10:51:33	2012-10-26	20:51:33	VR2W-105217	A69-1601-6497	0	1
2012-10-26 11:57:04	2012-10-26	21:57:04	VR2W-105217	A69-1601-6497	0	1
2012-10-26 12:12:51	2012-10-26	22:12:51	VR2W-105217	A69-1601-6497	0	1
2012-10-26 12:16:13	2012-10-26	22:16:13	VR2W-105217	A69-1601-6497	0	1
2012-10-26 12:19:43	2012-10-26	22:19:43	VR2W-105217	A69-1601-6497	0	1
2012-10-26 13:27:40	2012-10-26	23:27:40	VR2W-105217	A69-1601-6497	0	1
2012-10-26 14:51:12	2012-10-27	00:51:12	VR2W-105218	A69-1601-6497	0	0
2012-10-26 19:50:42	2012-10-27	05:50:42	VR2W-105217	A69-1601-6497	0	0
2012-10-26 20:28:08	2012-10-27	06:28:08	VR2W-105217	A69-1601-6497	0	0
2012-10-26 22:12:20	2012-10-27	08:12:20	VR2W-105217	A69-1601-6497	1	0
2012-10-26 23:08:01	2012-10-27	09:08:01	VR2W-105218	A69-1601-6497	1	0
2012-10-26 23:55:17	2012-10-27	09:55:17	VR2W-105217	A69-1601-6497	1	0
2012-10-27 00:58:21	2012-10-27	10:58:21	VR2W-105217	A69-1601-6497	1	0
2012-10-27 02:14:51	2012-10-27	12:14:51	VR2W-105219	A69-1601-6497	1	0
2012-10-27 02:25:02	2012-10-27	12:25:02	VR2W-105217	A69-1601-6497	1	0
2012-10-27 03:06:30	2012-10-27	13:06:30	VR2W-105217	A69-1601-6497	1	0
2012-10-27 03:10:21	2012-10-27	13:10:21	VR2W-105217	A69-1601-6497	1	0
2012-10-27 03:28:12	2012-10-27	13:28:12	VR2W-105217	A69-1601-6497	1	0
2012-10-27 03:49:13	2012-10-27	13:49:13	VR2W-105217	A69-1601-6497	1	0
2012-10-27 05:11:30	2012-10-27	15:11:30	VR2W-105217	A69-1601-6497	1	0
2012-10-27 08:45:30	2012-10-27	18:45:30	VR2W-105217	A69-1601-6497	0	0
2012-10-27 10:17:18	2012-10-27	20:17:18	VR2W-105217	A69-1601-6497	0	0
2012-10-27 11:23:09	2012-10-27	21:23:09	VR2W-105217	A69-1601-6497	0	0
2012-10-27 11:57:16	2012-10-27	21:57:16	VR2W-105217	A69-1601-6497	0	0
2012-10-27 12:01:24	2012-10-27	22:01:24	VR2W-105217	A69-1601-6497	0	0
2012-10-27 12:04:47	2012-10-27	22:04:47	VR2W-105217	A69-1601-6497	0	0
2012-10-27 12:36:35	2012-10-27	22:36:35	VR2W-105217	A69-1601-6497	0	0
2012-10-27 13:43:56	2012-10-27	23:43:56	VR2W-105217	A69-1601-6497	0	0
2012-10-27 14:36:07	2012-10-28	00:36:07	VR2W-105217	A69-1601-6497	0	0
2012-10-27 14:47:49	2012-10-28	00:47:49	VR2W-105217	A69-1601-6497	0	0
2012-10-27 15:09:32	2012-10-28	01:09:32	VR2W-105217	A69-1601-6497	0	0
2012-10-27 15:18:50	2012-10-28	01:18:50	VR2W-105217	A69-1601-6497	0	0
2012-10-27 15:23:04	2012-10-28	01:23:04	VR2W-105217	A69-1601-6497	0	0
2012-10-27 15:30:34	2012-10-28	01:30:34	VR2W-105217	A69-1601-6497	0	0
2012-10-27 16:03:27	2012-10-28	02:03:27	VR2W-105218	A69-1601-6497	0	0
2012-10-27 16:53:52	2012-10-28	02:53:52	VR2W-105218	A69-1601-6497	0	0
2012-10-27 21:23:49	2012-10-28	07:23:49	VR2W-105217	A69-1601-6497	1	0
2012-10-28 00:01:15	2012-10-28	10:01:15	VR2W-105217	A69-1601-6497	1	0
2012-10-28 00:09:41	2012-10-28	10:09:41	VR2W-105217	A69-1601-6497	1	0
2012-10-28 01:20:29	2012-10-28	11:20:29	VR2W-105217	A69-1601-6497	1	0
2012-10-28 02:03:29	2012-10-28	12:03:29	VR2W-105217	A69-1601-6497	1	0
2012-10-28 02:16:36	2012-10-28	12:16:36	VR2W-105217	A69-1601-6497	1	0
2012-10-28 03:54:09	2012-10-28	13:54:09	VR2W-105217	A69-1601-6497	1	0
2012-10-28 04:41:12	2012-10-28	14:41:12	VR2W-105217	A69-1601-6497	1	0
2012-10-28 04:59:56	2012-10-28	14:59:56	VR2W-105217	A69-1601-6497	1	0
2012-10-28 05:11:48	2012-10-28	15:11:48	VR2W-105218	A69-1601-6497	1	0
2012-10-28 06:00:58	2012-10-28	16:00:58	VR2W-105217	A69-1601-6497	1	0
2012-10-28 07:44:35	2012-10-28	17:44:35	VR2W-105217	A69-1601-6497	1	0
2012-10-28 07:48:41	2012-10-28	17:48:41	VR2W-105217	A69-1601-6497	1	0
2012-10-28 07:58:59	2012-10-28	17:58:59	VR2W-105217	A69-1601-6497	1	0
2012-10-28 08:15:16	2012-10-28	18:15:16	VR2W-105217	A69-1601-6497	1	0
2012-10-28 08:19:12	2012-10-28	18:19:12	VR2W-105217	A69-1601-6497	1	0
2012-10-28 08:23:50	2012-10-28	18:23:50	VR2W-105217	A69-1601-6497	1	0
2012-10-28 08:44:45	2012-10-28	18:44:45	VR2W-105217	A69-1601-6497	0	0
2012-10-28 08:58:59	2012-10-28	18:58:59	VR2W-105217	A69-1601-6497	0	0
2012-10-28 17:17:46	2012-10-29	03:17:46	VR2W-105217	A69-1601-6497	0	0
2012-10-28 17:27:07	2012-10-29	03:27:07	VR2W-105217	A69-1601-6497	0	0
2012-10-28 21:30:25	2012-10-29	07:30:25	VR2W-105217	A69-1601-6497	1	0
2012-10-28 22:39:21	2012-10-29	08:39:21	VR2W-105217	A69-1601-6497	1	0
2012-10-29 01:03:15	2012-10-29	11:03:15	VR2W-105217	A69-1601-6497	1	0
2012-10-29 01:28:14	2012-10-29	11:28:14	VR2W-105217	A69-1601-6497	1	0
2012-10-29 01:57:02	2012-10-29	11:57:02	VR2W-105217	A69-1601-6497	1	0
2012-10-29 03:06:56	2012-10-29	13:06:56	VR2W-105217	A69-1601-6497	1	0
2012-10-29 05:02:20	2012-10-29	15:02:20	VR2W-105217	A69-1601-6497	1	0
2012-10-29 05:35:56	2012-10-29	15:35:56	VR2W-105217	A69-1601-6497	1	0
2012-10-29 08:40:53	2012-10-29	18:40:53	VR2W-105217	A69-1601-6497	0	0
2012-10-29 12:08:22	2012-10-29	22:08:22	VR2W-105217	A69-1601-6497	0	0
2012-10-29 12:26:08	2012-10-29	22:26:08	VR2W-105217	A69-1601-6497	0	0
2012-10-29 13:17:14	2012-10-29	23:17:14	VR2W-105218	A69-1601-6497	0	0
2012-10-29 21:03:33	2012-10-30	07:03:33	VR2W-105217	A69-1601-6497	1	0
2012-10-29 21:19:25	2012-10-30	07:19:25	VR2W-105217	A69-1601-6497	1	0
2012-10-29 21:39:41	2012-10-30	07:39:41	VR2W-105217	A69-1601-6497	1	0
2012-10-30 03:32:31	2012-10-30	13:32:31	VR2W-105217	A69-1601-6497	1	0
2012-10-30 04:20:10	2012-10-30	14:20:10	VR2W-105217	A69-1601-6497	1	0
2012-10-30 04:42:47	2012-10-30	14:42:47	VR2W-105217	A69-1601-6497	1	0
2012-10-30 05:16:32	2012-10-30	15:16:32	VR2W-105217	A69-1601-6497	1	0
2012-10-30 08:13:43	2012-10-30	18:13:43	VR2W-105217	A69-1601-6497	1	0
2012-10-30 08:18:14	2012-10-30	18:18:14	VR2W-105217	A69-1601-6497	1	0
2012-10-30 08:49:24	2012-10-30	18:49:24	VR2W-105217	A69-1601-6497	0	0
2012-10-30 13:37:09	2012-10-30	23:37:09	VR2W-105217	A69-1601-6497	0	0
2012-10-30 13:59:38	2012-10-30	23:59:38	VR2W-105217	A69-1601-6497	0	0
2012-10-30 14:53:15	2012-10-31	00:53:15	VR2W-105217	A69-1601-6497	0	0
2012-10-30 15:01:05	2012-10-31	01:01:05	VR2W-105217	A69-1601-6497	0	0
2012-10-30 16:40:41	2012-10-31	02:40:41	VR2W-105217	A69-1601-6497	0	0
2012-10-30 20:24:05	2012-10-31	06:24:05	VR2W-105217	A69-1601-6497	0	0
2012-10-30 22:21:35	2012-10-31	08:21:35	VR2W-105217	A69-1601-6497	1	0
2012-10-30 23:17:08	2012-10-31	09:17:08	VR2W-105217	A69-1601-6497	1	0
2012-10-30 23:49:17	2012-10-31	09:49:17	VR2W-105217	A69-1601-6497	1	0
2012-10-31 00:08:31	2012-10-31	10:08:31	VR2W-105217	A69-1601-6497	1	0
2012-10-31 00:20:28	2012-10-31	10:20:28	VR2W-105217	A69-1601-6497	1	0
2012-10-31 02:10:18	2012-10-31	12:10:18	VR2W-105217	A69-1601-6497	1	0
2012-10-31 03:42:38	2012-10-31	13:42:38	VR2W-105218	A69-1601-6497	1	0
2012-10-31 04:15:18	2012-10-31	14:15:18	VR2W-105217	A69-1601-6497	1	0
2012-10-31 07:20:37	2012-10-31	17:20:37	VR2W-105217	A69-1601-6497	1	0
2012-10-31 07:48:25	2012-10-31	17:48:25	VR2W-105217	A69-1601-6497	1	0
2012-10-31 20:13:03	2012-11-01	06:13:03	VR2W-105217	A69-1601-6497	0	0
2012-10-31 21:10:13	2012-11-01	07:10:13	VR2W-105217	A69-1601-6497	1	0
2012-10-31 21:19:17	2012-11-01	07:19:17	VR2W-105218	A69-1601-6497	1	0
2012-10-31 22:32:53	2012-11-01	08:32:53	VR2W-105217	A69-1601-6497	1	0
2012-10-31 22:36:30	2012-11-01	08:36:30	VR2W-105217	A69-1601-6497	1	0
2012-10-31 22:57:10	2012-11-01	08:57:10	VR2W-105217	A69-1601-6497	1	0
2012-10-31 23:28:16	2012-11-01	09:28:16	VR2W-105217	A69-1601-6497	1	0
2012-11-01 01:31:25	2012-11-01	11:31:25	VR2W-105217	A69-1601-6497	1	0
2012-11-01 01:54:51	2012-11-01	11:54:51	VR2W-105217	A69-1601-6497	1	0
2012-11-01 06:08:04	2012-11-01	16:08:04	VR2W-105217	A69-1601-6497	1	0
2012-11-01 06:46:07	2012-11-01	16:46:07	VR2W-105218	A69-1601-6497	1	0
2012-11-01 07:20:23	2012-11-01	17:20:23	VR2W-105217	A69-1601-6497	1	0
2012-11-01 19:30:19	2012-11-02	05:30:19	VR2W-105217	A69-1601-6497	0	0
2012-11-01 20:51:55	2012-11-02	06:51:55	VR2W-105218	A69-1601-6497	1	0
2012-11-01 22:03:08	2012-11-02	08:03:08	VR2W-105218	A69-1601-6497	1	0
2012-11-01 23:08:18	2012-11-02	09:08:18	VR2W-105217	A69-1601-6497	1	0
2012-11-01 23:48:39	2012-11-02	09:48:39	VR2W-105217	A69-1601-6497	1	0
2012-11-02 01:30:43	2012-11-02	11:30:43	VR2W-105217	A69-1601-6497	1	0
2012-11-02 03:16:07	2012-11-02	13:16:07	VR2W-105217	A69-1601-6497	1	0
2012-11-02 03:30:16	2012-11-02	13:30:16	VR2W-105217	A69-1601-6497	1	0
2012-11-02 05:25:57	2012-11-02	15:25:57	VR2W-105217	A69-1601-6497	1	0
2012-11-02 05:55:52	2012-11-02	15:55:52	VR2W-105217	A69-1601-6497	1	0
2012-11-02 07:55:34	2012-11-02	17:55:34	VR2W-105218	A69-1601-6497	1	0
2012-11-02 12:03:37	2012-11-02	22:03:37	VR2W-105218	A69-1601-6497	0	0
2012-11-02 18:17:21	2012-11-03	04:17:21	VR2W-105217	A69-1601-6497	0	0
2012-11-02 20:28:00	2012-11-03	06:28:00	VR2W-105217	A69-1601-6497	0	0
2012-11-02 22:25:20	2012-11-03	08:25:20	VR2W-105217	A69-1601-6497	1	0
2012-11-03 01:12:46	2012-11-03	11:12:46	VR2W-105217	A69-1601-6497	1	0
2012-11-03 02:07:57	2012-11-03	12:07:57	VR2W-105217	A69-1601-6497	1	0
2012-11-03 03:11:11	2012-11-03	13:11:11	VR2W-105217	A69-1601-6497	1	0
2012-11-03 03:19:35	2012-11-03	13:19:35	VR2W-105217	A69-1601-6497	1	0
2012-11-03 03:39:25	2012-11-03	13:39:25	VR2W-105217	A69-1601-6497	1	0
2012-11-03 03:53:58	2012-11-03	13:53:58	VR2W-105217	A69-1601-6497	1	0
2012-11-03 04:27:17	2012-11-03	14:27:17	VR2W-105217	A69-1601-6497	1	0
2012-11-03 05:11:40	2012-11-03	15:11:40	VR2W-105217	A69-1601-6497	1	0
2012-11-03 05:29:18	2012-11-03	15:29:18	VR2W-105217	A69-1601-6497	1	0
2012-11-03 05:54:00	2012-11-03	15:54:00	VR2W-105218	A69-1601-6497	1	0
2012-11-03 06:14:38	2012-11-03	16:14:38	VR2W-105217	A69-1601-6497	1	0
2012-11-03 07:17:17	2012-11-03	17:17:17	VR2W-105217	A69-1601-6497	1	0
2012-11-03 08:18:22	2012-11-03	18:18:22	VR2W-105217	A69-1601-6497	1	0
2012-11-03 19:52:03	2012-11-04	05:52:03	VR2W-105217	A69-1601-6497	0	0
2012-11-03 19:55:21	2012-11-04	05:55:21	VR2W-105217	A69-1601-6497	0	0
2012-11-03 20:02:35	2012-11-04	06:02:35	VR2W-105218	A69-1601-6497	0	0
2012-11-04 02:08:21	2012-11-04	12:08:21	VR2W-105217	A69-1601-6497	1	0
2012-11-04 02:22:40	2012-11-04	12:22:40	VR2W-105217	A69-1601-6497	1	0
2012-11-04 02:39:21	2012-11-04	12:39:21	VR2W-105217	A69-1601-6497	1	0
2012-11-04 02:43:35	2012-11-04	12:43:35	VR2W-105217	A69-1601-6497	1	0
2012-11-04 03:20:38	2012-11-04	13:20:38	VR2W-105217	A69-1601-6497	1	0
2012-11-04 03:54:40	2012-11-04	13:54:40	VR2W-105217	A69-1601-6497	1	0
2012-11-04 04:09:05	2012-11-04	14:09:05	VR2W-105217	A69-1601-6497	1	0
2012-11-04 05:42:30	2012-11-04	15:42:30	VR2W-105217	A69-1601-6497	1	0
2012-11-04 07:26:05	2012-11-04	17:26:05	VR2W-105217	A69-1601-6497	1	0
2012-11-04 07:43:05	2012-11-04	17:43:05	VR2W-105217	A69-1601-6497	1	0
2012-11-04 19:39:07	2012-11-05	05:39:07	VR2W-105217	A69-1601-6497	0	0
2012-11-04 19:43:22	2012-11-05	05:43:22	VR2W-105217	A69-1601-6497	0	0
2012-11-04 22:48:27	2012-11-05	08:48:27	VR2W-105217	A69-1601-6497	1	0
2012-11-04 23:59:49	2012-11-05	09:59:49	VR2W-105217	A69-1601-6497	1	0
2012-11-05 00:12:58	2012-11-05	10:12:58	VR2W-105217	A69-1601-6497	1	0
2012-11-05 06:11:44	2012-11-05	16:11:44	VR2W-105217	A69-1601-6497	1	0
2012-11-05 20:41:42	2012-11-06	06:41:42	VR2W-105217	A69-1601-6497	1	0
2012-11-05 20:42:00	2012-11-06	06:42:00	VR2W-105218	A69-1601-6497	1	0
2012-11-06 02:03:51	2012-11-06	12:03:51	VR2W-105217	A69-1601-6497	1	0
2012-11-06 02:56:57	2012-11-06	12:56:57	VR2W-105217	A69-1601-6497	1	0
2012-11-06 03:40:32	2012-11-06	13:40:32	VR2W-105217	A69-1601-6497	1	0
2012-11-06 08:29:55	2012-11-06	18:29:55	VR2W-105217	A69-1601-6497	1	0
2012-11-06 08:34:30	2012-11-06	18:34:30	VR2W-105217	A69-1601-6497	0	0
2012-11-06 23:51:50	2012-11-07	09:51:50	VR2W-105217	A69-1601-6497	1	0
2012-11-07 01:18:43	2012-11-07	11:18:43	VR2W-105217	A69-1601-6497	1	0
2012-11-07 01:30:46	2012-11-07	11:30:46	VR2W-105217	A69-1601-6497	1	0
2012-11-07 02:48:56	2012-11-07	12:48:56	VR2W-105217	A69-1601-6497	1	0
2012-11-07 04:27:23	2012-11-07	14:27:23	VR2W-105217	A69-1601-6497	1	0
2012-11-07 21:01:04	2012-11-08	07:01:04	VR2W-105217	A69-1601-6497	1	0
2012-11-07 21:37:32	2012-11-08	07:37:32	VR2W-105217	A69-1601-6497	1	0
2012-11-07 22:20:15	2012-11-08	08:20:15	VR2W-105217	A69-1601-6497	1	0
2012-11-08 02:55:52	2012-11-08	12:55:52	VR2W-105217	A69-1601-6497	1	0
2012-11-08 06:04:07	2012-11-08	16:04:07	VR2W-105217	A69-1601-6497	1	0
2012-11-08 06:08:49	2012-11-08	16:08:49	VR2W-105217	A69-1601-6497	1	0
2012-11-08 19:28:46	2012-11-09	05:28:46	VR2W-105217	A69-1601-6497	0	0
2012-11-08 19:53:26	2012-11-09	05:53:26	VR2W-105217	A69-1601-6497	0	0
2012-11-08 22:53:37	2012-11-09	08:53:37	VR2W-105217	A69-1601-6497	1	0
2012-11-09 01:19:09	2012-11-09	11:19:09	VR2W-105217	A69-1601-6497	1	0
2012-11-09 08:28:34	2012-11-09	18:28:34	VR2W-105217	A69-1601-6497	1	0
