# Supplementary material for: Simulated Macro-Algal Outbreak Triggers a Large-Scale Response on Coral Reefs
Source: PLoS One. 2015 Jul 14;10(7):e0132895. doi: 10.1371/journal.pone.0132895 (PMC4501832; doi:10.1371/journal.pone.0132895)
Supplement: S1 Dataset — Data has been separated into three sub-folders; video data, visual transect data and individual fishes’ acoustic detection data. (ZIP) [file pone.0132895.s001.zip › Raw Data/Spatial/Siganid/Processed /Worked/6498TSV.xlsx]

## Sheet: Sheet1
Day/night code	1
Count of Day/night code	Column Labels
Row Labels	VR2W-105216	VR2W-105217	VR2W-105218	VR2W-105219	VR2W-105220	VR2W-105221	VR2W-105222	Grand Total
0	0.00481928	0.0506024	0.0951807	0.279518	0.162651	0.256627	0.150602	1
2012-10-27	0	0.0652174	0.173913	0.23913	0.195652	0.130435	0.195652	1
2012-10-28	0	0.0666667	0.08	0.133333	0.293333	0.24	0.186667	1
2012-10-29	0	0.0384615	0.0961538	0.173077	0.173077	0.269231	0.25	1
2012-10-30	0	0.06	0.12	0.32	0.14	0.36	0	1
2012-10-31	0.0454545	0.0454545	0.0757576	0.227273	0.166667	0.378788	0.0606061	1
2012-11-01	0	0.0416667	0.0416667	0.0972222	0.0972222	0.402778	0.319444	1
2012-11-02	0	0.0851064	0.170213	0.212766	0.148936	0.170213	0.212766	1
2012-11-03	0	0.0972222	0.0833333	0.125	0.0555556	0.416667	0.222222	1
2012-11-04	0	0.0222222	0.2	0.2	0.2	0.244444	0.133333	1
2012-11-05	0	0.0188679	0.0566038	0.528302	0.245283	0.113208	0.0377358	1
2012-11-06	0	0.025	0.075	0.6625	0.0375	0.1375	0.0625	1
2012-11-07	0	0.0172414	0.0172414	0.534483	0.189655	0.206897	0.0344828	1
2012-11-08	0	0.0833333	0.1	0.316667	0.183333	0.15	0.166667	1
2012-11-09	0.0185185	0.037037	0.12963	0.0925926	0.222222	0.296296	0.203704	1
1	0.00251256	0.0628141	0.133166	0.212312	0.155779	0.244975	0.188442	1
2012-10-12	0	0.137931	0.224138	0.172414	0.155172	0.172414	0.137931	1
2012-10-13	0.0285714	0.114286	0.228571	0.142857	0.342857	0.142857	0	1
2012-10-14	0	0.111111	0.0972222	0.291667	0.222222	0.152778	0.125	1
2012-10-15	0	0.0227273	0.0909091	0.295455	0.159091	0.181818	0.25	1
2012-10-16	0	0.0638298	0.191489	0.191489	0.106383	0.234043	0.212766	1
2012-10-17	0	0.0454545	0.181818	0.227273	0.0757576	0.30303	0.166667	1
2012-10-18	0	0.0126582	0.113924	0.278481	0.164557	0.202532	0.227848	1
2012-10-19	0.03125	0.0625	0.1875	0.34375	0.15625	0.09375	0.125	1
2012-10-20	0	0.0677966	0.0677966	0.20339	0.152542	0.338983	0.169492	1
2012-10-21	0	0.0545455	0.127273	0.0181818	0.145455	0.454545	0.2	1
2012-10-22	0	0.0833333	0	0.361111	0.305556	0.166667	0.0833333	1
2012-10-23	0	0.0638298	0.148936	0.234043	0.0425532	0.170213	0.340426	1
2012-10-24	0	0.0535714	0.107143	0.214286	0.107143	0.410714	0.107143	1
2012-10-25	0	0.0172414	0.103448	0.137931	0.12069	0.224138	0.396552	1
2012-10-26	0	0.0576923	0.153846	0.115385	0.173077	0.307692	0.192308	1
Grand Total	0.00369004	0.0565806	0.113776	0.246617	0.159287	0.250923	0.169127	1

## Sheet: 6498TSV.csv
ï»¿Date and Time (UTC)	date	time	Receiver	Transmitter	Day/night code	Treatment code		min	max
2012-10-11 18:22:28	2012-10-12	04:22:28	VR2W-105217	A69-1601-6498	0	1		2012-10-12	2012-10-26
2012-10-11 20:08:18	2012-10-12	06:08:18	VR2W-105218	A69-1601-6498	0	1
2012-10-11 20:13:37	2012-10-12	06:13:37	VR2W-105219	A69-1601-6498	0	1
2012-10-11 20:18:29	2012-10-12	06:18:29	VR2W-105219	A69-1601-6498	0	1
2012-10-11 20:36:57	2012-10-12	06:36:57	VR2W-105219	A69-1601-6498	1	1
2012-10-11 20:43:40	2012-10-12	06:43:40	VR2W-105218	A69-1601-6498	1	1
2012-10-11 20:44:57	2012-10-12	06:44:57	VR2W-105219	A69-1601-6498	1	1
2012-10-11 20:52:38	2012-10-12	06:52:38	VR2W-105219	A69-1601-6498	1	1
2012-10-11 20:56:14	2012-10-12	06:56:14	VR2W-105218	A69-1601-6498	1	1
2012-10-11 22:14:46	2012-10-12	08:14:46	VR2W-105221	A69-1601-6498	1	1
2012-10-11 22:23:13	2012-10-12	08:23:13	VR2W-105220	A69-1601-6498	1	1
2012-10-11 22:39:42	2012-10-12	08:39:42	VR2W-105218	A69-1601-6498	1	1
2012-10-11 22:41:00	2012-10-12	08:41:00	VR2W-105219	A69-1601-6498	1	1
2012-10-11 23:03:47	2012-10-12	09:03:47	VR2W-105220	A69-1601-6498	1	1
2012-10-11 23:13:20	2012-10-12	09:13:20	VR2W-105218	A69-1601-6498	1	1
2012-10-11 23:14:37	2012-10-12	09:14:37	VR2W-105219	A69-1601-6498	1	1
2012-10-11 23:44:26	2012-10-12	09:44:26	VR2W-105218	A69-1601-6498	1	1
2012-10-11 23:48:50	2012-10-12	09:48:50	VR2W-105218	A69-1601-6498	1	1
2012-10-11 23:58:43	2012-10-12	09:58:43	VR2W-105219	A69-1601-6498	1	1
2012-10-12 00:13:35	2012-10-12	10:13:35	VR2W-105222	A69-1601-6498	1	1
2012-10-12 00:17:39	2012-10-12	10:17:39	VR2W-105221	A69-1601-6498	1	1
2012-10-12 00:26:33	2012-10-12	10:26:33	VR2W-105221	A69-1601-6498	1	1
2012-10-12 00:42:00	2012-10-12	10:42:00	VR2W-105221	A69-1601-6498	1	1
2012-10-12 00:46:37	2012-10-12	10:46:37	VR2W-105221	A69-1601-6498	1	1
2012-10-12 00:50:58	2012-10-12	10:50:58	VR2W-105221	A69-1601-6498	1	1
2012-10-12 00:54:46	2012-10-12	10:54:46	VR2W-105221	A69-1601-6498	1	1
2012-10-12 01:01:07	2012-10-12	11:01:07	VR2W-105220	A69-1601-6498	1	1
2012-10-12 01:02:51	2012-10-12	11:02:51	VR2W-105222	A69-1601-6498	1	1
2012-10-12 01:03:00	2012-10-12	11:03:00	VR2W-105221	A69-1601-6498	1	1
2012-10-12 01:11:27	2012-10-12	11:11:27	VR2W-105222	A69-1601-6498	1	1
2012-10-12 02:30:44	2012-10-12	12:30:44	VR2W-105222	A69-1601-6498	1	1
2012-10-12 02:48:53	2012-10-12	12:48:53	VR2W-105222	A69-1601-6498	1	1
2012-10-12 02:52:18	2012-10-12	12:52:18	VR2W-105222	A69-1601-6498	1	1
2012-10-12 02:55:52	2012-10-12	12:55:52	VR2W-105222	A69-1601-6498	1	1
2012-10-12 03:04:28	2012-10-12	13:04:28	VR2W-105222	A69-1601-6498	1	1
2012-10-12 03:09:02	2012-10-12	13:09:02	VR2W-105221	A69-1601-6498	1	1
2012-10-12 03:27:04	2012-10-12	13:27:04	VR2W-105218	A69-1601-6498	1	1
2012-10-12 04:21:36	2012-10-12	14:21:36	VR2W-105219	A69-1601-6498	1	1
2012-10-12 04:41:23	2012-10-12	14:41:23	VR2W-105220	A69-1601-6498	1	1
2012-10-12 04:42:47	2012-10-12	14:42:47	VR2W-105221	A69-1601-6498	1	1
2012-10-12 04:52:10	2012-10-12	14:52:10	VR2W-105220	A69-1601-6498	1	1
2012-10-12 04:52:34	2012-10-12	14:52:34	VR2W-105219	A69-1601-6498	1	1
2012-10-12 04:55:46	2012-10-12	14:55:46	VR2W-105218	A69-1601-6498	1	1
2012-10-12 04:57:03	2012-10-12	14:57:03	VR2W-105219	A69-1601-6498	1	1
2012-10-12 04:59:37	2012-10-12	14:59:37	VR2W-105217	A69-1601-6498	1	1
2012-10-12 05:03:12	2012-10-12	15:03:12	VR2W-105218	A69-1601-6498	1	1
2012-10-12 05:15:26	2012-10-12	15:15:26	VR2W-105219	A69-1601-6498	1	1
2012-10-12 05:19:44	2012-10-12	15:19:44	VR2W-105220	A69-1601-6498	1	1
2012-10-12 05:24:13	2012-10-12	15:24:13	VR2W-105220	A69-1601-6498	1	1
2012-10-12 06:19:21	2012-10-12	16:19:21	VR2W-105220	A69-1601-6498	1	1
2012-10-12 06:23:26	2012-10-12	16:23:26	VR2W-105220	A69-1601-6498	1	1
2012-10-12 06:25:50	2012-10-12	16:25:50	VR2W-105218	A69-1601-6498	1	1
2012-10-12 06:29:10	2012-10-12	16:29:10	VR2W-105218	A69-1601-6498	1	1
2012-10-12 06:32:37	2012-10-12	16:32:37	VR2W-105218	A69-1601-6498	1	1
2012-10-12 06:36:18	2012-10-12	16:36:18	VR2W-105218	A69-1601-6498	1	1
2012-10-12 07:25:00	2012-10-12	17:25:00	VR2W-105217	A69-1601-6498	1	1
2012-10-12 07:29:24	2012-10-12	17:29:24	VR2W-105217	A69-1601-6498	1	1
2012-10-12 07:33:20	2012-10-12	17:33:20	VR2W-105217	A69-1601-6498	1	1
2012-10-12 07:37:58	2012-10-12	17:37:58	VR2W-105217	A69-1601-6498	1	1
2012-10-12 07:42:21	2012-10-12	17:42:21	VR2W-105217	A69-1601-6498	1	1
2012-10-12 07:46:13	2012-10-12	17:46:13	VR2W-105217	A69-1601-6498	1	1
2012-10-12 07:50:44	2012-10-12	17:50:44	VR2W-105217	A69-1601-6498	1	1
2012-10-12 09:19:15	2012-10-12	19:19:15	VR2W-105217	A69-1601-6498	0	1
2012-10-12 10:04:50	2012-10-12	20:04:50	VR2W-105217	A69-1601-6498	0	1
2012-10-12 10:08:27	2012-10-12	20:08:27	VR2W-105217	A69-1601-6498	0	1
2012-10-12 10:45:00	2012-10-12	20:45:00	VR2W-105217	A69-1601-6498	0	1
2012-10-12 11:45:56	2012-10-12	21:45:56	VR2W-105217	A69-1601-6498	0	1
2012-10-12 11:49:59	2012-10-12	21:49:59	VR2W-105217	A69-1601-6498	0	1
2012-10-12 11:54:51	2012-10-12	21:54:51	VR2W-105217	A69-1601-6498	0	1
2012-10-12 12:04:32	2012-10-12	22:04:32	VR2W-105217	A69-1601-6498	0	1
2012-10-12 12:09:18	2012-10-12	22:09:18	VR2W-105217	A69-1601-6498	0	1
2012-10-12 12:46:25	2012-10-12	22:46:25	VR2W-105217	A69-1601-6498	0	1
2012-10-12 12:54:45	2012-10-12	22:54:45	VR2W-105217	A69-1601-6498	0	1
2012-10-12 13:12:08	2012-10-12	23:12:08	VR2W-105217	A69-1601-6498	0	1
2012-10-12 18:09:17	2012-10-13	04:09:17	VR2W-105217	A69-1601-6498	0	1
2012-10-12 18:35:53	2012-10-13	04:35:53	VR2W-105217	A69-1601-6498	0	1
2012-10-12 18:46:40	2012-10-13	04:46:40	VR2W-105217	A69-1601-6498	0	1
2012-10-12 18:51:11	2012-10-13	04:51:11	VR2W-105217	A69-1601-6498	0	1
2012-10-12 18:58:40	2012-10-13	04:58:40	VR2W-105217	A69-1601-6498	0	1
2012-10-12 19:24:53	2012-10-13	05:24:53	VR2W-105217	A69-1601-6498	0	1
2012-10-12 19:55:33	2012-10-13	05:55:33	VR2W-105218	A69-1601-6498	0	1
2012-10-12 19:58:59	2012-10-13	05:58:59	VR2W-105218	A69-1601-6498	0	1
2012-10-12 20:02:37	2012-10-13	06:02:37	VR2W-105218	A69-1601-6498	0	1
2012-10-12 20:06:41	2012-10-13	06:06:41	VR2W-105218	A69-1601-6498	0	1
2012-10-12 20:12:51	2012-10-13	06:12:51	VR2W-105219	A69-1601-6498	0	1
2012-10-12 20:20:12	2012-10-13	06:20:12	VR2W-105221	A69-1601-6498	0	1
2012-10-12 22:23:19	2012-10-13	08:23:19	VR2W-105221	A69-1601-6498	1	1
2012-10-12 23:40:08	2012-10-13	09:40:08	VR2W-105219	A69-1601-6498	1	1
2012-10-12 23:43:59	2012-10-13	09:43:59	VR2W-105220	A69-1601-6498	1	1
2012-10-12 23:44:23	2012-10-13	09:44:23	VR2W-105219	A69-1601-6498	1	1
2012-10-12 23:47:36	2012-10-13	09:47:36	VR2W-105220	A69-1601-6498	1	1
2012-10-12 23:54:21	2012-10-13	09:54:21	VR2W-105221	A69-1601-6498	1	1
2012-10-13 00:15:02	2012-10-13	10:15:02	VR2W-105221	A69-1601-6498	1	1
2012-10-13 01:17:45	2012-10-13	11:17:45	VR2W-105220	A69-1601-6498	1	1
2012-10-13 01:28:05	2012-10-13	11:28:05	VR2W-105220	A69-1601-6498	1	1
2012-10-13 01:32:03	2012-10-13	11:32:03	VR2W-105220	A69-1601-6498	1	1
2012-10-13 02:26:28	2012-10-13	12:26:28	VR2W-105221	A69-1601-6498	1	1
2012-10-13 02:30:43	2012-10-13	12:30:43	VR2W-105221	A69-1601-6498	1	1
2012-10-13 04:55:30	2012-10-13	14:55:30	VR2W-105220	A69-1601-6498	1	1
2012-10-13 04:59:20	2012-10-13	14:59:20	VR2W-105220	A69-1601-6498	1	1
2012-10-13 05:03:47	2012-10-13	15:03:47	VR2W-105220	A69-1601-6498	1	1
2012-10-13 05:12:39	2012-10-13	15:12:39	VR2W-105220	A69-1601-6498	1	1
2012-10-13 05:17:25	2012-10-13	15:17:25	VR2W-105220	A69-1601-6498	1	1
2012-10-13 05:26:28	2012-10-13	15:26:28	VR2W-105220	A69-1601-6498	1	1
2012-10-13 05:34:59	2012-10-13	15:34:59	VR2W-105220	A69-1601-6498	1	1
2012-10-13 05:46:12	2012-10-13	15:46:12	VR2W-105217	A69-1601-6498	1	1
2012-10-13 05:46:27	2012-10-13	15:46:27	VR2W-105218	A69-1601-6498	1	1
2012-10-13 06:01:06	2012-10-13	16:01:06	VR2W-105218	A69-1601-6498	1	1
2012-10-13 06:04:51	2012-10-13	16:04:51	VR2W-105218	A69-1601-6498	1	1
2012-10-13 06:06:09	2012-10-13	16:06:09	VR2W-105219	A69-1601-6498	1	1
2012-10-13 06:24:53	2012-10-13	16:24:53	VR2W-105219	A69-1601-6498	1	1
2012-10-13 06:30:49	2012-10-13	16:30:49	VR2W-105217	A69-1601-6498	1	1
2012-10-13 06:31:04	2012-10-13	16:31:04	VR2W-105218	A69-1601-6498	1	1
2012-10-13 06:39:43	2012-10-13	16:39:43	VR2W-105217	A69-1601-6498	1	1
2012-10-13 06:39:44	2012-10-13	16:39:44	VR2W-105216	A69-1601-6498	1	1
2012-10-13 06:47:56	2012-10-13	16:47:56	VR2W-105218	A69-1601-6498	1	1
2012-10-13 06:51:30	2012-10-13	16:51:30	VR2W-105218	A69-1601-6498	1	1
2012-10-13 07:04:16	2012-10-13	17:04:16	VR2W-105218	A69-1601-6498	1	1
2012-10-13 07:05:34	2012-10-13	17:05:34	VR2W-105219	A69-1601-6498	1	1
2012-10-13 08:04:23	2012-10-13	18:04:23	VR2W-105217	A69-1601-6498	1	1
2012-10-13 08:08:40	2012-10-13	18:08:40	VR2W-105218	A69-1601-6498	1	1
2012-10-13 10:33:31	2012-10-13	20:33:31	VR2W-105217	A69-1601-6498	0	1
2012-10-13 10:58:55	2012-10-13	20:58:55	VR2W-105217	A69-1601-6498	0	1
2012-10-13 12:29:36	2012-10-13	22:29:36	VR2W-105217	A69-1601-6498	0	1
2012-10-13 13:56:10	2012-10-13	23:56:10	VR2W-105217	A69-1601-6498	0	1
2012-10-13 13:59:40	2012-10-13	23:59:40	VR2W-105217	A69-1601-6498	0	1
2012-10-13 19:57:22	2012-10-14	05:57:22	VR2W-105218	A69-1601-6498	0	1
2012-10-13 20:01:40	2012-10-14	06:01:40	VR2W-105218	A69-1601-6498	0	1
2012-10-13 20:10:51	2012-10-14	06:10:51	VR2W-105219	A69-1601-6498	0	1
2012-10-13 20:13:56	2012-10-14	06:13:56	VR2W-105220	A69-1601-6498	0	1
2012-10-13 20:48:25	2012-10-14	06:48:25	VR2W-105219	A69-1601-6498	1	1
2012-10-13 21:07:02	2012-10-14	07:07:02	VR2W-105220	A69-1601-6498	1	1
2012-10-13 21:07:26	2012-10-14	07:07:26	VR2W-105219	A69-1601-6498	1	1
2012-10-13 21:10:42	2012-10-14	07:10:42	VR2W-105219	A69-1601-6498	1	1
2012-10-13 21:13:59	2012-10-14	07:13:59	VR2W-105219	A69-1601-6498	1	1
2012-10-13 21:19:33	2012-10-14	07:19:33	VR2W-105218	A69-1601-6498	1	1
2012-10-13 21:20:51	2012-10-14	07:20:51	VR2W-105219	A69-1601-6498	1	1
2012-10-13 21:28:30	2012-10-14	07:28:30	VR2W-105220	A69-1601-6498	1	1
2012-10-13 21:32:11	2012-10-14	07:32:11	VR2W-105220	A69-1601-6498	1	1
2012-10-13 21:36:46	2012-10-14	07:36:46	VR2W-105219	A69-1601-6498	1	1
2012-10-13 21:47:57	2012-10-14	07:47:57	VR2W-105219	A69-1601-6498	1	1
2012-10-13 21:56:46	2012-10-14	07:56:46	VR2W-105218	A69-1601-6498	1	1
2012-10-13 22:28:00	2012-10-14	08:28:00	VR2W-105222	A69-1601-6498	1	1
2012-10-13 22:41:42	2012-10-14	08:41:42	VR2W-105220	A69-1601-6498	1	1
2012-10-13 23:23:14	2012-10-14	09:23:14	VR2W-105220	A69-1601-6498	1	1
2012-10-13 23:25:35	2012-10-14	09:25:35	VR2W-105218	A69-1601-6498	1	1
2012-10-13 23:26:53	2012-10-14	09:26:53	VR2W-105219	A69-1601-6498	1	1
2012-10-13 23:28:36	2012-10-14	09:28:36	VR2W-105217	A69-1601-6498	1	1
2012-10-13 23:51:30	2012-10-14	09:51:30	VR2W-105219	A69-1601-6498	1	1
2012-10-14 00:27:50	2012-10-14	10:27:50	VR2W-105220	A69-1601-6498	1	1
2012-10-14 00:55:31	2012-10-14	10:55:31	VR2W-105221	A69-1601-6498	1	1
2012-10-14 00:59:05	2012-10-14	10:59:05	VR2W-105221	A69-1601-6498	1	1
2012-10-14 01:12:02	2012-10-14	11:12:02	VR2W-105221	A69-1601-6498	1	1
2012-10-14 01:15:46	2012-10-14	11:15:46	VR2W-105222	A69-1601-6498	1	1
2012-10-14 01:31:29	2012-10-14	11:31:29	VR2W-105222	A69-1601-6498	1	1
2012-10-14 01:53:33	2012-10-14	11:53:33	VR2W-105222	A69-1601-6498	1	1
2012-10-14 01:56:50	2012-10-14	11:56:50	VR2W-105222	A69-1601-6498	1	1
2012-10-14 02:00:12	2012-10-14	12:00:12	VR2W-105222	A69-1601-6498	1	1
2012-10-14 02:07:27	2012-10-14	12:07:27	VR2W-105222	A69-1601-6498	1	1
2012-10-14 02:07:36	2012-10-14	12:07:36	VR2W-105221	A69-1601-6498	1	1
2012-10-14 02:32:03	2012-10-14	12:32:03	VR2W-105217	A69-1601-6498	1	1
2012-10-14 02:33:36	2012-10-14	12:33:36	VR2W-105219	A69-1601-6498	1	1
2012-10-14 03:24:21	2012-10-14	13:24:21	VR2W-105221	A69-1601-6498	1	1
2012-10-14 03:29:09	2012-10-14	13:29:09	VR2W-105221	A69-1601-6498	1	1
2012-10-14 03:33:51	2012-10-14	13:33:51	VR2W-105221	A69-1601-6498	1	1
2012-10-14 03:55:47	2012-10-14	13:55:47	VR2W-105220	A69-1601-6498	1	1
2012-10-14 04:02:39	2012-10-14	14:02:39	VR2W-105220	A69-1601-6498	1	1
2012-10-14 04:10:44	2012-10-14	14:10:44	VR2W-105220	A69-1601-6498	1	1
2012-10-14 04:14:30	2012-10-14	14:14:30	VR2W-105220	A69-1601-6498	1	1
2012-10-14 04:18:46	2012-10-14	14:18:46	VR2W-105220	A69-1601-6498	1	1
2012-10-14 04:29:55	2012-10-14	14:29:55	VR2W-105220	A69-1601-6498	1	1
2012-10-14 04:33:23	2012-10-14	14:33:23	VR2W-105220	A69-1601-6498	1	1
2012-10-14 04:37:30	2012-10-14	14:37:30	VR2W-105219	A69-1601-6498	1	1
2012-10-14 04:41:41	2012-10-14	14:41:41	VR2W-105219	A69-1601-6498	1	1
2012-10-14 04:47:26	2012-10-14	14:47:26	VR2W-105217	A69-1601-6498	1	1
2012-10-14 04:55:54	2012-10-14	14:55:54	VR2W-105218	A69-1601-6498	1	1
2012-10-14 05:00:21	2012-10-14	15:00:21	VR2W-105218	A69-1601-6498	1	1
2012-10-14 05:12:46	2012-10-14	15:12:46	VR2W-105221	A69-1601-6498	1	1
2012-10-14 05:21:17	2012-10-14	15:21:17	VR2W-105222	A69-1601-6498	1	1
2012-10-14 05:24:40	2012-10-14	15:24:40	VR2W-105222	A69-1601-6498	1	1
2012-10-14 05:24:49	2012-10-14	15:24:49	VR2W-105221	A69-1601-6498	1	1
2012-10-14 05:28:22	2012-10-14	15:28:22	VR2W-105221	A69-1601-6498	1	1
2012-10-14 05:40:56	2012-10-14	15:40:56	VR2W-105221	A69-1601-6498	1	1
2012-10-14 06:01:07	2012-10-14	16:01:07	VR2W-105220	A69-1601-6498	1	1
2012-10-14 06:04:59	2012-10-14	16:04:59	VR2W-105220	A69-1601-6498	1	1
2012-10-14 06:13:35	2012-10-14	16:13:35	VR2W-105220	A69-1601-6498	1	1
2012-10-14 06:13:59	2012-10-14	16:13:59	VR2W-105219	A69-1601-6498	1	1
2012-10-14 06:15:44	2012-10-14	16:15:44	VR2W-105217	A69-1601-6498	1	1
2012-10-14 06:16:00	2012-10-14	16:16:00	VR2W-105218	A69-1601-6498	1	1
2012-10-14 06:17:17	2012-10-14	16:17:17	VR2W-105219	A69-1601-6498	1	1
2012-10-14 06:19:07	2012-10-14	16:19:07	VR2W-105217	A69-1601-6498	1	1
2012-10-14 06:36:52	2012-10-14	16:36:52	VR2W-105219	A69-1601-6498	1	1
2012-10-14 06:57:11	2012-10-14	16:57:11	VR2W-105219	A69-1601-6498	1	1
2012-10-14 07:05:25	2012-10-14	17:05:25	VR2W-105219	A69-1601-6498	1	1
2012-10-14 07:09:54	2012-10-14	17:09:54	VR2W-105219	A69-1601-6498	1	1
2012-10-14 07:17:16	2012-10-14	17:17:16	VR2W-105219	A69-1601-6498	1	1
2012-10-14 07:27:44	2012-10-14	17:27:44	VR2W-105219	A69-1601-6498	1	1
2012-10-14 07:35:15	2012-10-14	17:35:15	VR2W-105219	A69-1601-6498	1	1
2012-10-14 07:37:29	2012-10-14	17:37:29	VR2W-105218	A69-1601-6498	1	1
2012-10-14 07:45:32	2012-10-14	17:45:32	VR2W-105217	A69-1601-6498	1	1
2012-10-14 07:49:34	2012-10-14	17:49:34	VR2W-105217	A69-1601-6498	1	1
2012-10-14 07:54:25	2012-10-14	17:54:25	VR2W-105217	A69-1601-6498	1	1
2012-10-14 08:55:29	2012-10-14	18:55:29	VR2W-105217	A69-1601-6498	0	1
2012-10-14 09:28:50	2012-10-14	19:28:50	VR2W-105217	A69-1601-6498	0	1
2012-10-14 09:32:15	2012-10-14	19:32:15	VR2W-105217	A69-1601-6498	0	1
2012-10-14 09:39:54	2012-10-14	19:39:54	VR2W-105217	A69-1601-6498	0	1
2012-10-14 09:58:28	2012-10-14	19:58:28	VR2W-105217	A69-1601-6498	0	1
2012-10-14 10:27:14	2012-10-14	20:27:14	VR2W-105217	A69-1601-6498	0	1
2012-10-14 10:57:34	2012-10-14	20:57:34	VR2W-105217	A69-1601-6498	0	1
2012-10-14 11:27:31	2012-10-14	21:27:31	VR2W-105217	A69-1601-6498	0	1
2012-10-14 11:44:50	2012-10-14	21:44:50	VR2W-105217	A69-1601-6498	0	1
2012-10-14 19:47:38	2012-10-15	05:47:38	VR2W-105218	A69-1601-6498	0	1
2012-10-14 19:51:01	2012-10-15	05:51:01	VR2W-105218	A69-1601-6498	0	1
2012-10-14 19:54:33	2012-10-15	05:54:33	VR2W-105218	A69-1601-6498	0	1
2012-10-14 20:04:09	2012-10-15	06:04:09	VR2W-105219	A69-1601-6498	0	1
2012-10-14 20:08:13	2012-10-15	06:08:13	VR2W-105219	A69-1601-6498	0	1
2012-10-14 20:20:28	2012-10-15	06:20:28	VR2W-105221	A69-1601-6498	0	1
2012-10-14 20:36:51	2012-10-15	06:36:51	VR2W-105220	A69-1601-6498	1	1
2012-10-14 21:24:11	2012-10-15	07:24:11	VR2W-105219	A69-1601-6498	1	1
2012-10-14 21:53:59	2012-10-15	07:53:59	VR2W-105221	A69-1601-6498	1	1
2012-10-14 23:08:18	2012-10-15	09:08:18	VR2W-105219	A69-1601-6498	1	1
2012-10-14 23:13:05	2012-10-15	09:13:05	VR2W-105219	A69-1601-6498	1	1
2012-10-14 23:17:22	2012-10-15	09:17:22	VR2W-105220	A69-1601-6498	1	1
2012-10-15 00:39:27	2012-10-15	10:39:27	VR2W-105219	A69-1601-6498	1	1
2012-10-15 01:17:27	2012-10-15	11:17:27	VR2W-105220	A69-1601-6498	1	1
2012-10-15 01:19:55	2012-10-15	11:19:55	VR2W-105221	A69-1601-6498	1	1
2012-10-15 02:04:43	2012-10-15	12:04:43	VR2W-105221	A69-1601-6498	1	1
2012-10-15 02:10:04	2012-10-15	12:10:04	VR2W-105220	A69-1601-6498	1	1
2012-10-15 02:10:28	2012-10-15	12:10:28	VR2W-105219	A69-1601-6498	1	1
2012-10-15 02:11:33	2012-10-15	12:11:33	VR2W-105221	A69-1601-6498	1	1
2012-10-15 02:15:16	2012-10-15	12:15:16	VR2W-105221	A69-1601-6498	1	1
2012-10-15 02:22:54	2012-10-15	12:22:54	VR2W-105222	A69-1601-6498	1	1
2012-10-15 02:38:33	2012-10-15	12:38:33	VR2W-105222	A69-1601-6498	1	1
2012-10-15 02:45:12	2012-10-15	12:45:12	VR2W-105222	A69-1601-6498	1	1
2012-10-15 02:48:41	2012-10-15	12:48:41	VR2W-105222	A69-1601-6498	1	1
2012-10-15 03:00:15	2012-10-15	13:00:15	VR2W-105222	A69-1601-6498	1	1
2012-10-15 03:08:55	2012-10-15	13:08:55	VR2W-105222	A69-1601-6498	1	1
2012-10-15 03:17:34	2012-10-15	13:17:34	VR2W-105222	A69-1601-6498	1	1
2012-10-15 04:12:42	2012-10-15	14:12:42	VR2W-105219	A69-1601-6498	1	1
2012-10-15 04:23:28	2012-10-15	14:23:28	VR2W-105219	A69-1601-6498	1	1
2012-10-15 04:45:32	2012-10-15	14:45:32	VR2W-105222	A69-1601-6498	1	1
2012-10-15 04:57:23	2012-10-15	14:57:23	VR2W-105222	A69-1601-6498	1	1
2012-10-15 05:01:47	2012-10-15	15:01:47	VR2W-105221	A69-1601-6498	1	1
2012-10-15 05:05:18	2012-10-15	15:05:18	VR2W-105222	A69-1601-6498	1	1
2012-10-15 05:05:26	2012-10-15	15:05:26	VR2W-105221	A69-1601-6498	1	1
2012-10-15 05:07:25	2012-10-15	15:07:25	VR2W-105220	A69-1601-6498	1	1
2012-10-15 05:12:35	2012-10-15	15:12:35	VR2W-105222	A69-1601-6498	1	1
2012-10-15 05:12:44	2012-10-15	15:12:44	VR2W-105221	A69-1601-6498	1	1
2012-10-15 05:48:07	2012-10-15	15:48:07	VR2W-105218	A69-1601-6498	1	1
2012-10-15 06:05:12	2012-10-15	16:05:12	VR2W-105219	A69-1601-6498	1	1
2012-10-15 06:08:40	2012-10-15	16:08:40	VR2W-105218	A69-1601-6498	1	1
2012-10-15 06:09:58	2012-10-15	16:09:58	VR2W-105219	A69-1601-6498	1	1
2012-10-15 06:30:48	2012-10-15	16:30:48	VR2W-105218	A69-1601-6498	1	1
2012-10-15 06:40:52	2012-10-15	16:40:52	VR2W-105219	A69-1601-6498	1	1
2012-10-15 06:53:59	2012-10-15	16:53:59	VR2W-105219	A69-1601-6498	1	1
2012-10-15 07:02:58	2012-10-15	17:02:58	VR2W-105220	A69-1601-6498	1	1
2012-10-15 07:07:20	2012-10-15	17:07:20	VR2W-105220	A69-1601-6498	1	1
2012-10-15 07:07:45	2012-10-15	17:07:45	VR2W-105219	A69-1601-6498	1	1
2012-10-15 07:16:04	2012-10-15	17:16:04	VR2W-105219	A69-1601-6498	1	1
2012-10-15 07:25:03	2012-10-15	17:25:03	VR2W-105217	A69-1601-6498	1	1
2012-10-15 07:25:19	2012-10-15	17:25:19	VR2W-105218	A69-1601-6498	1	1
2012-10-15 08:42:19	2012-10-15	18:42:19	VR2W-105217	A69-1601-6498	0	1
2012-10-15 09:22:39	2012-10-15	19:22:39	VR2W-105217	A69-1601-6498	0	1
2012-10-15 09:33:47	2012-10-15	19:33:47	VR2W-105217	A69-1601-6498	0	1
2012-10-15 10:11:30	2012-10-15	20:11:30	VR2W-105217	A69-1601-6498	0	1
2012-10-15 11:44:13	2012-10-15	21:44:13	VR2W-105217	A69-1601-6498	0	1
2012-10-15 19:54:41	2012-10-16	05:54:41	VR2W-105218	A69-1601-6498	0	1
2012-10-15 20:02:31	2012-10-16	06:02:31	VR2W-105219	A69-1601-6498	0	1
2012-10-15 20:04:33	2012-10-16	06:04:33	VR2W-105218	A69-1601-6498	0	1
2012-10-15 20:05:51	2012-10-16	06:05:51	VR2W-105219	A69-1601-6498	0	1
2012-10-15 20:09:18	2012-10-16	06:09:18	VR2W-105219	A69-1601-6498	0	1
2012-10-15 20:18:52	2012-10-16	06:18:52	VR2W-105217	A69-1601-6498	0	1
2012-10-15 20:26:18	2012-10-16	06:26:18	VR2W-105218	A69-1601-6498	0	1
2012-10-15 20:31:23	2012-10-16	06:31:23	VR2W-105220	A69-1601-6498	1	1
2012-10-15 20:31:47	2012-10-16	06:31:47	VR2W-105219	A69-1601-6498	1	1
2012-10-15 20:40:42	2012-10-16	06:40:42	VR2W-105222	A69-1601-6498	1	1
2012-10-15 20:48:21	2012-10-16	06:48:21	VR2W-105221	A69-1601-6498	1	1
2012-10-15 21:12:42	2012-10-16	07:12:42	VR2W-105219	A69-1601-6498	1	1
2012-10-15 21:24:55	2012-10-16	07:24:55	VR2W-105219	A69-1601-6498	1	1
2012-10-15 21:37:59	2012-10-16	07:37:59	VR2W-105220	A69-1601-6498	1	1
2012-10-15 21:45:22	2012-10-16	07:45:22	VR2W-105220	A69-1601-6498	1	1
2012-10-15 22:17:36	2012-10-16	08:17:36	VR2W-105221	A69-1601-6498	1	1
2012-10-15 22:35:49	2012-10-16	08:35:49	VR2W-105220	A69-1601-6498	1	1
2012-10-15 22:40:48	2012-10-16	08:40:48	VR2W-105219	A69-1601-6498	1	1
2012-10-15 22:56:07	2012-10-16	08:56:07	VR2W-105218	A69-1601-6498	1	1
2012-10-15 22:57:25	2012-10-16	08:57:25	VR2W-105219	A69-1601-6498	1	1
2012-10-15 23:21:12	2012-10-16	09:21:12	VR2W-105221	A69-1601-6498	1	1
2012-10-15 23:40:54	2012-10-16	09:40:54	VR2W-105218	A69-1601-6498	1	1
2012-10-15 23:42:12	2012-10-16	09:42:12	VR2W-105219	A69-1601-6498	1	1
2012-10-15 23:44:31	2012-10-16	09:44:31	VR2W-105217	A69-1601-6498	1	1
2012-10-16 00:13:12	2012-10-16	10:13:12	VR2W-105219	A69-1601-6498	1	1
2012-10-16 00:18:09	2012-10-16	10:18:09	VR2W-105221	A69-1601-6498	1	1
2012-10-16 00:21:18	2012-10-16	10:21:18	VR2W-105222	A69-1601-6498	1	1
2012-10-16 00:31:57	2012-10-16	10:31:57	VR2W-105222	A69-1601-6498	1	1
2012-10-16 01:07:55	2012-10-16	11:07:55	VR2W-105222	A69-1601-6498	1	1
2012-10-16 01:24:52	2012-10-16	11:24:52	VR2W-105222	A69-1601-6498	1	1
2012-10-16 01:24:59	2012-10-16	11:24:59	VR2W-105221	A69-1601-6498	1	1
2012-10-16 01:54:28	2012-10-16	11:54:28	VR2W-105219	A69-1601-6498	1	1
2012-10-16 02:15:11	2012-10-16	12:15:11	VR2W-105221	A69-1601-6498	1	1
2012-10-16 02:30:55	2012-10-16	12:30:55	VR2W-105222	A69-1601-6498	1	1
2012-10-16 02:35:43	2012-10-16	12:35:43	VR2W-105222	A69-1601-6498	1	1
2012-10-16 02:35:51	2012-10-16	12:35:51	VR2W-105221	A69-1601-6498	1	1
2012-10-16 03:13:32	2012-10-16	13:13:32	VR2W-105222	A69-1601-6498	1	1
2012-10-16 03:33:04	2012-10-16	13:33:04	VR2W-105222	A69-1601-6498	1	1
2012-10-16 03:36:42	2012-10-16	13:36:42	VR2W-105222	A69-1601-6498	1	1
2012-10-16 03:40:52	2012-10-16	13:40:52	VR2W-105221	A69-1601-6498	1	1
2012-10-16 03:51:36	2012-10-16	13:51:36	VR2W-105218	A69-1601-6498	1	1
2012-10-16 05:03:24	2012-10-16	15:03:24	VR2W-105221	A69-1601-6498	1	1
2012-10-16 05:13:56	2012-10-16	15:13:56	VR2W-105220	A69-1601-6498	1	1
2012-10-16 05:17:35	2012-10-16	15:17:35	VR2W-105219	A69-1601-6498	1	1
2012-10-16 05:19:17	2012-10-16	15:19:17	VR2W-105217	A69-1601-6498	1	1
2012-10-16 05:19:33	2012-10-16	15:19:33	VR2W-105218	A69-1601-6498	1	1
2012-10-16 05:26:17	2012-10-16	15:26:17	VR2W-105218	A69-1601-6498	1	1
2012-10-16 06:31:52	2012-10-16	16:31:52	VR2W-105221	A69-1601-6498	1	1
2012-10-16 06:35:31	2012-10-16	16:35:31	VR2W-105221	A69-1601-6498	1	1
2012-10-16 06:55:15	2012-10-16	16:55:15	VR2W-105218	A69-1601-6498	1	1
2012-10-16 07:26:01	2012-10-16	17:26:01	VR2W-105217	A69-1601-6498	1	1
2012-10-16 07:37:00	2012-10-16	17:37:00	VR2W-105218	A69-1601-6498	1	1
2012-10-16 07:41:25	2012-10-16	17:41:25	VR2W-105218	A69-1601-6498	1	1
2012-10-16 07:50:03	2012-10-16	17:50:03	VR2W-105218	A69-1601-6498	1	1
2012-10-16 09:15:46	2012-10-16	19:15:46	VR2W-105217	A69-1601-6498	0	1
2012-10-16 09:27:37	2012-10-16	19:27:37	VR2W-105217	A69-1601-6498	0	1
2012-10-16 09:41:22	2012-10-16	19:41:22	VR2W-105217	A69-1601-6498	0	1
2012-10-16 10:11:49	2012-10-16	20:11:49	VR2W-105217	A69-1601-6498	0	1
2012-10-16 10:15:12	2012-10-16	20:15:12	VR2W-105217	A69-1601-6498	0	1
2012-10-16 10:18:44	2012-10-16	20:18:44	VR2W-105217	A69-1601-6498	0	1
2012-10-16 10:44:08	2012-10-16	20:44:08	VR2W-105217	A69-1601-6498	0	1
2012-10-16 10:50:57	2012-10-16	20:50:57	VR2W-105217	A69-1601-6498	0	1
2012-10-16 11:52:47	2012-10-16	21:52:47	VR2W-105217	A69-1601-6498	0	1
2012-10-16 11:56:34	2012-10-16	21:56:34	VR2W-105217	A69-1601-6498	0	1
2012-10-16 12:09:03	2012-10-16	22:09:03	VR2W-105217	A69-1601-6498	0	1
2012-10-16 12:12:52	2012-10-16	22:12:52	VR2W-105217	A69-1601-6498	0	1
2012-10-16 12:21:10	2012-10-16	22:21:10	VR2W-105217	A69-1601-6498	0	1
2012-10-16 12:37:46	2012-10-16	22:37:46	VR2W-105217	A69-1601-6498	0	1
2012-10-16 12:41:04	2012-10-16	22:41:04	VR2W-105217	A69-1601-6498	0	1
2012-10-16 12:44:25	2012-10-16	22:44:25	VR2W-105217	A69-1601-6498	0	1
2012-10-16 12:47:55	2012-10-16	22:47:55	VR2W-105217	A69-1601-6498	0	1
2012-10-16 13:03:48	2012-10-16	23:03:48	VR2W-105217	A69-1601-6498	0	1
2012-10-16 13:07:14	2012-10-16	23:07:14	VR2W-105217	A69-1601-6498	0	1
2012-10-16 14:26:13	2012-10-17	00:26:13	VR2W-105217	A69-1601-6498	0	1
2012-10-16 19:44:14	2012-10-17	05:44:14	VR2W-105218	A69-1601-6498	0	1
2012-10-16 20:37:55	2012-10-17	06:37:55	VR2W-105221	A69-1601-6498	1	1
2012-10-16 20:41:54	2012-10-17	06:41:54	VR2W-105221	A69-1601-6498	1	1
2012-10-16 21:00:19	2012-10-17	07:00:19	VR2W-105217	A69-1601-6498	1	1
2012-10-16 21:09:03	2012-10-17	07:09:03	VR2W-105218	A69-1601-6498	1	1
2012-10-16 21:15:08	2012-10-17	07:15:08	VR2W-105219	A69-1601-6498	1	1
2012-10-16 21:19:49	2012-10-17	07:19:49	VR2W-105219	A69-1601-6498	1	1
2012-10-16 21:23:53	2012-10-17	07:23:53	VR2W-105220	A69-1601-6498	1	1
2012-10-16 21:24:18	2012-10-17	07:24:18	VR2W-105219	A69-1601-6498	1	1
2012-10-16 21:28:21	2012-10-17	07:28:21	VR2W-105219	A69-1601-6498	1	1
2012-10-16 21:40:06	2012-10-17	07:40:06	VR2W-105218	A69-1601-6498	1	1
2012-10-16 21:44:48	2012-10-17	07:44:48	VR2W-105219	A69-1601-6498	1	1
2012-10-16 21:49:50	2012-10-17	07:49:50	VR2W-105221	A69-1601-6498	1	1
2012-10-16 21:54:22	2012-10-17	07:54:22	VR2W-105221	A69-1601-6498	1	1
2012-10-16 22:06:42	2012-10-17	08:06:42	VR2W-105218	A69-1601-6498	1	1
2012-10-16 22:28:22	2012-10-17	08:28:22	VR2W-105219	A69-1601-6498	1	1
2012-10-16 22:31:23	2012-10-17	08:31:23	VR2W-105220	A69-1601-6498	1	1
2012-10-16 22:37:00	2012-10-17	08:37:00	VR2W-105221	A69-1601-6498	1	1
2012-10-16 22:41:46	2012-10-17	08:41:46	VR2W-105221	A69-1601-6498	1	1
2012-10-16 22:46:25	2012-10-17	08:46:25	VR2W-105221	A69-1601-6498	1	1
2012-10-16 23:06:17	2012-10-17	09:06:17	VR2W-105219	A69-1601-6498	1	1
2012-10-16 23:14:38	2012-10-17	09:14:38	VR2W-105220	A69-1601-6498	1	1
2012-10-16 23:27:40	2012-10-17	09:27:40	VR2W-105220	A69-1601-6498	1	1
2012-10-17 00:03:06	2012-10-17	10:03:06	VR2W-105218	A69-1601-6498	1	1
2012-10-17 00:06:41	2012-10-17	10:06:41	VR2W-105218	A69-1601-6498	1	1
2012-10-17 00:18:36	2012-10-17	10:18:36	VR2W-105221	A69-1601-6498	1	1
2012-10-17 00:22:33	2012-10-17	10:22:33	VR2W-105221	A69-1601-6498	1	1
2012-10-17 00:27:13	2012-10-17	10:27:13	VR2W-105221	A69-1601-6498	1	1
2012-10-17 00:40:25	2012-10-17	10:40:25	VR2W-105222	A69-1601-6498	1	1
2012-10-17 00:40:32	2012-10-17	10:40:32	VR2W-105221	A69-1601-6498	1	1
2012-10-17 00:45:19	2012-10-17	10:45:19	VR2W-105221	A69-1601-6498	1	1
2012-10-17 01:10:22	2012-10-17	11:10:22	VR2W-105219	A69-1601-6498	1	1
2012-10-17 01:19:07	2012-10-17	11:19:07	VR2W-105219	A69-1601-6498	1	1
2012-10-17 01:51:34	2012-10-17	11:51:34	VR2W-105218	A69-1601-6498	1	1
2012-10-17 02:11:35	2012-10-17	12:11:35	VR2W-105219	A69-1601-6498	1	1
2012-10-17 02:30:40	2012-10-17	12:30:40	VR2W-105221	A69-1601-6498	1	1
2012-10-17 02:35:01	2012-10-17	12:35:01	VR2W-105221	A69-1601-6498	1	1
2012-10-17 02:43:15	2012-10-17	12:43:15	VR2W-105221	A69-1601-6498	1	1
2012-10-17 02:47:10	2012-10-17	12:47:10	VR2W-105221	A69-1601-6498	1	1
2012-10-17 02:56:05	2012-10-17	12:56:05	VR2W-105222	A69-1601-6498	1	1
2012-10-17 04:16:54	2012-10-17	14:16:54	VR2W-105222	A69-1601-6498	1	1
2012-10-17 04:20:23	2012-10-17	14:20:23	VR2W-105222	A69-1601-6498	1	1
2012-10-17 04:24:08	2012-10-17	14:24:08	VR2W-105222	A69-1601-6498	1	1
2012-10-17 04:28:31	2012-10-17	14:28:31	VR2W-105221	A69-1601-6498	1	1
2012-10-17 04:42:08	2012-10-17	14:42:08	VR2W-105218	A69-1601-6498	1	1
2012-10-17 04:43:27	2012-10-17	14:43:27	VR2W-105219	A69-1601-6498	1	1
2012-10-17 04:48:17	2012-10-17	14:48:17	VR2W-105219	A69-1601-6498	1	1
2012-10-17 05:08:43	2012-10-17	15:08:43	VR2W-105221	A69-1601-6498	1	1
2012-10-17 05:13:27	2012-10-17	15:13:27	VR2W-105222	A69-1601-6498	1	1
2012-10-17 05:48:33	2012-10-17	15:48:33	VR2W-105222	A69-1601-6498	1	1
2012-10-17 05:52:41	2012-10-17	15:52:41	VR2W-105222	A69-1601-6498	1	1
2012-10-17 05:59:34	2012-10-17	15:59:34	VR2W-105222	A69-1601-6498	1	1
2012-10-17 06:11:35	2012-10-17	16:11:35	VR2W-105222	A69-1601-6498	1	1
2012-10-17 06:16:04	2012-10-17	16:16:04	VR2W-105222	A69-1601-6498	1	1
2012-10-17 06:30:03	2012-10-17	16:30:03	VR2W-105221	A69-1601-6498	1	1
2012-10-17 06:33:26	2012-10-17	16:33:26	VR2W-105221	A69-1601-6498	1	1
2012-10-17 06:51:37	2012-10-17	16:51:37	VR2W-105219	A69-1601-6498	1	1
2012-10-17 06:55:04	2012-10-17	16:55:04	VR2W-105218	A69-1601-6498	1	1
2012-10-17 07:13:13	2012-10-17	17:13:13	VR2W-105220	A69-1601-6498	1	1
2012-10-17 07:21:04	2012-10-17	17:21:04	VR2W-105218	A69-1601-6498	1	1
2012-10-17 07:22:22	2012-10-17	17:22:22	VR2W-105219	A69-1601-6498	1	1
2012-10-17 07:25:25	2012-10-17	17:25:25	VR2W-105217	A69-1601-6498	1	1
2012-10-17 07:30:01	2012-10-17	17:30:01	VR2W-105218	A69-1601-6498	1	1
2012-10-17 08:02:55	2012-10-17	18:02:55	VR2W-105218	A69-1601-6498	1	1
2012-10-17 08:04:13	2012-10-17	18:04:13	VR2W-105219	A69-1601-6498	1	1
2012-10-17 08:14:39	2012-10-17	18:14:39	VR2W-105218	A69-1601-6498	1	1
2012-10-17 08:27:13	2012-10-17	18:27:13	VR2W-105217	A69-1601-6498	1	1
2012-10-17 09:20:49	2012-10-17	19:20:49	VR2W-105218	A69-1601-6498	0	1
2012-10-17 09:43:53	2012-10-17	19:43:53	VR2W-105218	A69-1601-6498	0	1
2012-10-17 09:48:24	2012-10-17	19:48:24	VR2W-105218	A69-1601-6498	0	1
2012-10-17 09:52:34	2012-10-17	19:52:34	VR2W-105218	A69-1601-6498	0	1
2012-10-17 11:30:47	2012-10-17	21:30:47	VR2W-105217	A69-1601-6498	0	1
2012-10-17 12:09:23	2012-10-17	22:09:23	VR2W-105217	A69-1601-6498	0	1
2012-10-17 12:21:04	2012-10-17	22:21:04	VR2W-105217	A69-1601-6498	0	1
2012-10-17 12:25:38	2012-10-17	22:25:38	VR2W-105217	A69-1601-6498	0	1
2012-10-17 12:54:54	2012-10-17	22:54:54	VR2W-105217	A69-1601-6498	0	1
2012-10-17 13:13:33	2012-10-17	23:13:33	VR2W-105217	A69-1601-6498	0	1
2012-10-17 13:20:45	2012-10-17	23:20:45	VR2W-105217	A69-1601-6498	0	1
2012-10-17 13:49:41	2012-10-17	23:49:41	VR2W-105217	A69-1601-6498	0	1
2012-10-17 13:58:15	2012-10-17	23:58:15	VR2W-105217	A69-1601-6498	0	1
2012-10-17 14:02:38	2012-10-18	00:02:38	VR2W-105217	A69-1601-6498	0	1
2012-10-17 14:06:30	2012-10-18	00:06:30	VR2W-105217	A69-1601-6498	0	1
2012-10-17 14:18:36	2012-10-18	00:18:36	VR2W-105217	A69-1601-6498	0	1
2012-10-17 14:26:15	2012-10-18	00:26:15	VR2W-105217	A69-1601-6498	0	1
2012-10-17 15:32:06	2012-10-18	01:32:06	VR2W-105217	A69-1601-6498	0	1
2012-10-17 19:51:56	2012-10-18	05:51:56	VR2W-105218	A69-1601-6498	0	1
2012-10-17 19:55:56	2012-10-18	05:55:56	VR2W-105218	A69-1601-6498	0	1
2012-10-17 20:24:40	2012-10-18	06:24:40	VR2W-105218	A69-1601-6498	0	1
2012-10-17 20:35:41	2012-10-18	06:35:41	VR2W-105221	A69-1601-6498	1	1
2012-10-17 20:41:05	2012-10-18	06:41:05	VR2W-105220	A69-1601-6498	1	1
2012-10-17 20:41:29	2012-10-18	06:41:29	VR2W-105219	A69-1601-6498	1	1
2012-10-17 20:46:37	2012-10-18	06:46:37	VR2W-105221	A69-1601-6498	1	1
2012-10-17 20:53:17	2012-10-18	06:53:17	VR2W-105220	A69-1601-6498	1	1
2012-10-17 20:56:51	2012-10-18	06:56:51	VR2W-105218	A69-1601-6498	1	1
2012-10-17 20:58:09	2012-10-18	06:58:09	VR2W-105219	A69-1601-6498	1	1
2012-10-17 21:00:36	2012-10-18	07:00:36	VR2W-105217	A69-1601-6498	1	1
2012-10-17 21:11:47	2012-10-18	07:11:47	VR2W-105219	A69-1601-6498	1	1
2012-10-17 21:20:25	2012-10-18	07:20:25	VR2W-105220	A69-1601-6498	1	1
2012-10-17 21:22:19	2012-10-18	07:22:19	VR2W-105221	A69-1601-6498	1	1
2012-10-17 21:23:25	2012-10-18	07:23:25	VR2W-105218	A69-1601-6498	1	1
2012-10-17 22:19:51	2012-10-18	08:19:51	VR2W-105219	A69-1601-6498	1	1
2012-10-17 22:23:55	2012-10-18	08:23:55	VR2W-105220	A69-1601-6498	1	1
2012-10-17 22:27:59	2012-10-18	08:27:59	VR2W-105220	A69-1601-6498	1	1
2012-10-17 22:35:43	2012-10-18	08:35:43	VR2W-105221	A69-1601-6498	1	1
2012-10-17 22:59:12	2012-10-18	08:59:12	VR2W-105219	A69-1601-6498	1	1
2012-10-17 23:01:15	2012-10-18	09:01:15	VR2W-105218	A69-1601-6498	1	1
2012-10-17 23:08:26	2012-10-18	09:08:26	VR2W-105218	A69-1601-6498	1	1
2012-10-17 23:09:45	2012-10-18	09:09:45	VR2W-105219	A69-1601-6498	1	1
2012-10-17 23:13:58	2012-10-18	09:13:58	VR2W-105219	A69-1601-6498	1	1
2012-10-17 23:17:07	2012-10-18	09:17:07	VR2W-105220	A69-1601-6498	1	1
2012-10-17 23:41:28	2012-10-18	09:41:28	VR2W-105219	A69-1601-6498	1	1
2012-10-17 23:43:38	2012-10-18	09:43:38	VR2W-105218	A69-1601-6498	1	1
2012-10-18 00:17:09	2012-10-18	10:17:09	VR2W-105219	A69-1601-6498	1	1
2012-10-18 00:20:37	2012-10-18	10:20:37	VR2W-105219	A69-1601-6498	1	1
2012-10-18 00:28:35	2012-10-18	10:28:35	VR2W-105219	A69-1601-6498	1	1
2012-10-18 00:36:06	2012-10-18	10:36:06	VR2W-105219	A69-1601-6498	1	1
2012-10-18 00:40:44	2012-10-18	10:40:44	VR2W-105219	A69-1601-6498	1	1
2012-10-18 00:45:07	2012-10-18	10:45:07	VR2W-105219	A69-1601-6498	1	1
2012-10-18 00:49:01	2012-10-18	10:49:01	VR2W-105219	A69-1601-6498	1	1
2012-10-18 00:57:27	2012-10-18	10:57:27	VR2W-105220	A69-1601-6498	1	1
2012-10-18 00:57:51	2012-10-18	10:57:51	VR2W-105219	A69-1601-6498	1	1
2012-10-18 01:14:47	2012-10-18	11:14:47	VR2W-105220	A69-1601-6498	1	1
2012-10-18 01:15:12	2012-10-18	11:15:12	VR2W-105219	A69-1601-6498	1	1
2012-10-18 01:28:51	2012-10-18	11:28:51	VR2W-105219	A69-1601-6498	1	1
2012-10-18 01:32:11	2012-10-18	11:32:11	VR2W-105220	A69-1601-6498	1	1
2012-10-18 01:36:25	2012-10-18	11:36:25	VR2W-105220	A69-1601-6498	1	1
2012-10-18 01:40:02	2012-10-18	11:40:02	VR2W-105220	A69-1601-6498	1	1
2012-10-18 01:59:26	2012-10-18	11:59:26	VR2W-105222	A69-1601-6498	1	1
2012-10-18 02:34:32	2012-10-18	12:34:32	VR2W-105222	A69-1601-6498	1	1
2012-10-18 02:49:08	2012-10-18	12:49:08	VR2W-105219	A69-1601-6498	1	1
2012-10-18 02:52:21	2012-10-18	12:52:21	VR2W-105218	A69-1601-6498	1	1
2012-10-18 02:53:40	2012-10-18	12:53:40	VR2W-105219	A69-1601-6498	1	1
2012-10-18 03:21:15	2012-10-18	13:21:15	VR2W-105220	A69-1601-6498	1	1
2012-10-18 03:23:44	2012-10-18	13:23:44	VR2W-105222	A69-1601-6498	1	1
2012-10-18 03:23:51	2012-10-18	13:23:51	VR2W-105221	A69-1601-6498	1	1
2012-10-18 03:31:49	2012-10-18	13:31:49	VR2W-105222	A69-1601-6498	1	1
2012-10-18 03:36:06	2012-10-18	13:36:06	VR2W-105222	A69-1601-6498	1	1
2012-10-18 03:39:46	2012-10-18	13:39:46	VR2W-105222	A69-1601-6498	1	1
2012-10-18 03:47:15	2012-10-18	13:47:15	VR2W-105222	A69-1601-6498	1	1
2012-10-18 03:50:45	2012-10-18	13:50:45	VR2W-105222	A69-1601-6498	1	1
2012-10-18 03:54:30	2012-10-18	13:54:30	VR2W-105222	A69-1601-6498	1	1
2012-10-18 03:58:47	2012-10-18	13:58:47	VR2W-105222	A69-1601-6498	1	1
2012-10-18 04:06:38	2012-10-18	14:06:38	VR2W-105222	A69-1601-6498	1	1
2012-10-18 04:10:02	2012-10-18	14:10:02	VR2W-105222	A69-1601-6498	1	1
2012-10-18 04:17:35	2012-10-18	14:17:35	VR2W-105222	A69-1601-6498	1	1
2012-10-18 04:26:46	2012-10-18	14:26:46	VR2W-105222	A69-1601-6498	1	1
2012-10-18 04:34:15	2012-10-18	14:34:15	VR2W-105221	A69-1601-6498	1	1
2012-10-18 04:37:36	2012-10-18	14:37:36	VR2W-105221	A69-1601-6498	1	1
2012-10-18 04:48:59	2012-10-18	14:48:59	VR2W-105221	A69-1601-6498	1	1
2012-10-18 05:11:34	2012-10-18	15:11:34	VR2W-105219	A69-1601-6498	1	1
2012-10-18 05:41:31	2012-10-18	15:41:31	VR2W-105221	A69-1601-6498	1	1
2012-10-18 05:45:31	2012-10-18	15:45:31	VR2W-105222	A69-1601-6498	1	1
2012-10-18 05:48:53	2012-10-18	15:48:53	VR2W-105222	A69-1601-6498	1	1
2012-10-18 05:49:00	2012-10-18	15:49:00	VR2W-105221	A69-1601-6498	1	1
2012-10-18 05:52:24	2012-10-18	15:52:24	VR2W-105222	A69-1601-6498	1	1
2012-10-18 06:08:49	2012-10-18	16:08:49	VR2W-105222	A69-1601-6498	1	1
2012-10-18 06:30:51	2012-10-18	16:30:51	VR2W-105221	A69-1601-6498	1	1
2012-10-18 06:35:40	2012-10-18	16:35:40	VR2W-105221	A69-1601-6498	1	1
2012-10-18 06:40:24	2012-10-18	16:40:24	VR2W-105221	A69-1601-6498	1	1
2012-10-18 06:44:58	2012-10-18	16:44:58	VR2W-105221	A69-1601-6498	1	1
2012-10-18 06:49:13	2012-10-18	16:49:13	VR2W-105221	A69-1601-6498	1	1
2012-10-18 07:01:36	2012-10-18	17:01:36	VR2W-105221	A69-1601-6498	1	1
2012-10-18 07:08:17	2012-10-18	17:08:17	VR2W-105220	A69-1601-6498	1	1
2012-10-18 07:08:41	2012-10-18	17:08:41	VR2W-105219	A69-1601-6498	1	1
2012-10-18 07:11:51	2012-10-18	17:11:51	VR2W-105218	A69-1601-6498	1	1
2012-10-18 08:03:00	2012-10-18	18:03:00	VR2W-105218	A69-1601-6498	1	1
2012-10-18 08:07:46	2012-10-18	18:07:46	VR2W-105218	A69-1601-6498	1	1
2012-10-18 09:12:09	2012-10-18	19:12:09	VR2W-105217	A69-1601-6498	0	1
2012-10-18 09:32:45	2012-10-18	19:32:45	VR2W-105217	A69-1601-6498	0	1
2012-10-18 09:55:54	2012-10-18	19:55:54	VR2W-105217	A69-1601-6498	0	1
2012-10-18 10:27:04	2012-10-18	20:27:04	VR2W-105217	A69-1601-6498	0	1
2012-10-18 10:31:46	2012-10-18	20:31:46	VR2W-105217	A69-1601-6498	0	1
2012-10-18 10:36:16	2012-10-18	20:36:16	VR2W-105217	A69-1601-6498	0	1
2012-10-18 10:40:24	2012-10-18	20:40:24	VR2W-105217	A69-1601-6498	0	1
2012-10-18 10:47:15	2012-10-18	20:47:15	VR2W-105217	A69-1601-6498	0	1
2012-10-18 10:51:00	2012-10-18	20:51:00	VR2W-105217	A69-1601-6498	0	1
2012-10-18 10:59:01	2012-10-18	20:59:01	VR2W-105217	A69-1601-6498	0	1
2012-10-18 11:03:14	2012-10-18	21:03:14	VR2W-105217	A69-1601-6498	0	1
2012-10-18 11:40:28	2012-10-18	21:40:28	VR2W-105217	A69-1601-6498	0	1
2012-10-18 11:56:16	2012-10-18	21:56:16	VR2W-105217	A69-1601-6498	0	1
2012-10-18 12:00:56	2012-10-18	22:00:56	VR2W-105217	A69-1601-6498	0	1
2012-10-18 12:05:22	2012-10-18	22:05:22	VR2W-105217	A69-1601-6498	0	1
2012-10-18 12:18:41	2012-10-18	22:18:41	VR2W-105217	A69-1601-6498	0	1
2012-10-18 12:42:42	2012-10-18	22:42:42	VR2W-105217	A69-1601-6498	0	1
2012-10-18 13:00:11	2012-10-18	23:00:11	VR2W-105217	A69-1601-6498	0	1
2012-10-18 13:03:45	2012-10-18	23:03:45	VR2W-105217	A69-1601-6498	0	1
2012-10-18 13:20:12	2012-10-18	23:20:12	VR2W-105217	A69-1601-6498	0	1
2012-10-18 13:27:39	2012-10-18	23:27:39	VR2W-105217	A69-1601-6498	0	1
2012-10-18 13:34:46	2012-10-18	23:34:46	VR2W-105217	A69-1601-6498	0	1
2012-10-18 13:45:42	2012-10-18	23:45:42	VR2W-105217	A69-1601-6498	0	1
2012-10-18 13:49:25	2012-10-18	23:49:25	VR2W-105217	A69-1601-6498	0	1
2012-10-18 13:53:37	2012-10-18	23:53:37	VR2W-105217	A69-1601-6498	0	1
2012-10-18 14:09:17	2012-10-19	00:09:17	VR2W-105217	A69-1601-6498	0	1
2012-10-18 14:18:32	2012-10-19	00:18:32	VR2W-105218	A69-1601-6498	0	1
2012-10-18 15:16:35	2012-10-19	01:16:35	VR2W-105218	A69-1601-6498	0	1
2012-10-18 15:20:00	2012-10-19	01:20:00	VR2W-105218	A69-1601-6498	0	1
2012-10-18 16:50:54	2012-10-19	02:50:54	VR2W-105218	A69-1601-6498	0	1
2012-10-18 19:32:40	2012-10-19	05:32:40	VR2W-105217	A69-1601-6498	0	1
2012-10-18 19:40:19	2012-10-19	05:40:19	VR2W-105218	A69-1601-6498	0	1
2012-10-18 19:44:48	2012-10-19	05:44:48	VR2W-105218	A69-1601-6498	0	1
2012-10-18 19:48:50	2012-10-19	05:48:50	VR2W-105218	A69-1601-6498	0	1
2012-10-18 19:58:34	2012-10-19	05:58:34	VR2W-105218	A69-1601-6498	0	1
2012-10-18 20:03:23	2012-10-19	06:03:23	VR2W-105218	A69-1601-6498	0	1
2012-10-18 20:04:42	2012-10-19	06:04:42	VR2W-105219	A69-1601-6498	0	1
2012-10-18 20:09:27	2012-10-19	06:09:27	VR2W-105219	A69-1601-6498	0	1
2012-10-18 21:48:11	2012-10-19	07:48:11	VR2W-105219	A69-1601-6498	1	1
2012-10-18 21:52:24	2012-10-19	07:52:24	VR2W-105219	A69-1601-6498	1	1
2012-10-18 21:54:38	2012-10-19	07:54:38	VR2W-105218	A69-1601-6498	1	1
2012-10-18 21:58:31	2012-10-19	07:58:31	VR2W-105218	A69-1601-6498	1	1
2012-10-18 22:04:22	2012-10-19	08:04:22	VR2W-105219	A69-1601-6498	1	1
2012-10-18 22:09:37	2012-10-19	08:09:37	VR2W-105221	A69-1601-6498	1	1
2012-10-18 22:27:25	2012-10-19	08:27:25	VR2W-105219	A69-1601-6498	1	1
2012-10-18 22:31:59	2012-10-19	08:31:59	VR2W-105219	A69-1601-6498	1	1
2012-10-18 22:45:54	2012-10-19	08:45:54	VR2W-105221	A69-1601-6498	1	1
2012-10-18 22:53:55	2012-10-19	08:53:55	VR2W-105222	A69-1601-6498	1	1
2012-10-18 22:58:17	2012-10-19	08:58:17	VR2W-105222	A69-1601-6498	1	1
2012-10-18 23:02:08	2012-10-19	09:02:08	VR2W-105222	A69-1601-6498	1	1
2012-10-18 23:06:35	2012-10-19	09:06:35	VR2W-105222	A69-1601-6498	1	1
2012-10-19 04:45:13	2012-10-19	14:45:13	VR2W-105221	A69-1601-6498	1	1
2012-10-19 04:54:22	2012-10-19	14:54:22	VR2W-105219	A69-1601-6498	1	1
2012-10-19 04:57:58	2012-10-19	14:57:58	VR2W-105219	A69-1601-6498	1	1
2012-10-19 05:35:39	2012-10-19	15:35:39	VR2W-105220	A69-1601-6498	1	1
2012-10-19 05:40:48	2012-10-19	15:40:48	VR2W-105219	A69-1601-6498	1	1
2012-10-19 05:49:16	2012-10-19	15:49:16	VR2W-105220	A69-1601-6498	1	1
2012-10-19 06:03:50	2012-10-19	16:03:50	VR2W-105220	A69-1601-6498	1	1
2012-10-19 06:26:27	2012-10-19	16:26:27	VR2W-105220	A69-1601-6498	1	1
2012-10-19 06:48:06	2012-10-19	16:48:06	VR2W-105220	A69-1601-6498	1	1
2012-10-19 06:59:44	2012-10-19	16:59:44	VR2W-105219	A69-1601-6498	1	1
2012-10-19 07:02:27	2012-10-19	17:02:27	VR2W-105218	A69-1601-6498	1	1
2012-10-19 07:07:02	2012-10-19	17:07:02	VR2W-105217	A69-1601-6498	1	1
2012-10-19 07:22:50	2012-10-19	17:22:50	VR2W-105219	A69-1601-6498	1	1
2012-10-19 08:06:11	2012-10-19	18:06:11	VR2W-105219	A69-1601-6498	1	1
2012-10-19 08:08:47	2012-10-19	18:08:47	VR2W-105218	A69-1601-6498	1	1
2012-10-19 08:13:24	2012-10-19	18:13:24	VR2W-105218	A69-1601-6498	1	1
2012-10-19 08:21:15	2012-10-19	18:21:15	VR2W-105217	A69-1601-6498	1	1
2012-10-19 08:21:16	2012-10-19	18:21:16	VR2W-105216	A69-1601-6498	1	1
2012-10-19 08:21:31	2012-10-19	18:21:31	VR2W-105218	A69-1601-6498	1	1
2012-10-19 08:41:59	2012-10-19	18:41:59	VR2W-105217	A69-1601-6498	0	1
2012-10-19 09:02:33	2012-10-19	19:02:33	VR2W-105217	A69-1601-6498	0	1
2012-10-19 09:05:57	2012-10-19	19:05:57	VR2W-105217	A69-1601-6498	0	1
2012-10-19 09:26:23	2012-10-19	19:26:23	VR2W-105217	A69-1601-6498	0	1
2012-10-19 09:47:05	2012-10-19	19:47:05	VR2W-105217	A69-1601-6498	0	1
2012-10-19 10:32:39	2012-10-19	20:32:39	VR2W-105217	A69-1601-6498	0	1
2012-10-19 10:54:07	2012-10-19	20:54:07	VR2W-105217	A69-1601-6498	0	1
2012-10-19 11:11:16	2012-10-19	21:11:16	VR2W-105217	A69-1601-6498	0	1
2012-10-19 11:26:56	2012-10-19	21:26:56	VR2W-105217	A69-1601-6498	0	1
2012-10-19 11:30:13	2012-10-19	21:30:13	VR2W-105217	A69-1601-6498	0	1
2012-10-19 11:40:50	2012-10-19	21:40:50	VR2W-105217	A69-1601-6498	0	1
2012-10-19 12:00:37	2012-10-19	22:00:37	VR2W-105217	A69-1601-6498	0	1
2012-10-19 12:09:39	2012-10-19	22:09:39	VR2W-105217	A69-1601-6498	0	1
2012-10-19 12:18:03	2012-10-19	22:18:03	VR2W-105217	A69-1601-6498	0	1
2012-10-19 12:43:36	2012-10-19	22:43:36	VR2W-105217	A69-1601-6498	0	1
2012-10-19 12:47:24	2012-10-19	22:47:24	VR2W-105217	A69-1601-6498	0	1
2012-10-19 12:55:38	2012-10-19	22:55:38	VR2W-105217	A69-1601-6498	0	1
2012-10-19 13:18:57	2012-10-19	23:18:57	VR2W-105217	A69-1601-6498	0	1
2012-10-19 13:33:55	2012-10-19	23:33:55	VR2W-105217	A69-1601-6498	0	1
2012-10-19 14:23:14	2012-10-20	00:23:14	VR2W-105217	A69-1601-6498	0	1
2012-10-19 14:27:46	2012-10-20	00:27:46	VR2W-105217	A69-1601-6498	0	1
2012-10-19 14:52:48	2012-10-20	00:52:48	VR2W-105217	A69-1601-6498	0	1
2012-10-19 14:57:41	2012-10-20	00:57:41	VR2W-105217	A69-1601-6498	0	1
2012-10-19 15:02:32	2012-10-20	01:02:32	VR2W-105217	A69-1601-6498	0	1
2012-10-19 15:12:09	2012-10-20	01:12:09	VR2W-105217	A69-1601-6498	0	1
2012-10-19 15:34:48	2012-10-20	01:34:48	VR2W-105217	A69-1601-6498	0	1
2012-10-19 15:39:21	2012-10-20	01:39:21	VR2W-105217	A69-1601-6498	0	1
2012-10-19 15:50:54	2012-10-20	01:50:54	VR2W-105217	A69-1601-6498	0	1
2012-10-19 15:59:14	2012-10-20	01:59:14	VR2W-105217	A69-1601-6498	0	1
2012-10-19 16:08:16	2012-10-20	02:08:16	VR2W-105217	A69-1601-6498	0	1
2012-10-19 16:35:24	2012-10-20	02:35:24	VR2W-105217	A69-1601-6498	0	1
2012-10-19 16:42:30	2012-10-20	02:42:30	VR2W-105217	A69-1601-6498	0	1
2012-10-19 16:56:46	2012-10-20	02:56:46	VR2W-105217	A69-1601-6498	0	1
2012-10-19 19:32:47	2012-10-20	05:32:47	VR2W-105218	A69-1601-6498	0	1
2012-10-19 19:45:03	2012-10-20	05:45:03	VR2W-105217	A69-1601-6498	0	1
2012-10-19 20:00:47	2012-10-20	06:00:47	VR2W-105219	A69-1601-6498	0	1
2012-10-19 20:05:06	2012-10-20	06:05:06	VR2W-105219	A69-1601-6498	0	1
2012-10-19 20:07:14	2012-10-20	06:07:14	VR2W-105217	A69-1601-6498	0	1
2012-10-19 20:07:31	2012-10-20	06:07:31	VR2W-105218	A69-1601-6498	0	1
2012-10-19 20:08:50	2012-10-20	06:08:50	VR2W-105219	A69-1601-6498	0	1
2012-10-19 20:11:44	2012-10-20	06:11:44	VR2W-105218	A69-1601-6498	0	1
2012-10-19 20:52:58	2012-10-20	06:52:58	VR2W-105222	A69-1601-6498	1	1
2012-10-19 20:56:56	2012-10-20	06:56:56	VR2W-105221	A69-1601-6498	1	1
2012-10-19 21:03:26	2012-10-20	07:03:26	VR2W-105220	A69-1601-6498	1	1
2012-10-19 21:07:32	2012-10-20	07:07:32	VR2W-105220	A69-1601-6498	1	1
2012-10-19 21:47:31	2012-10-20	07:47:31	VR2W-105222	A69-1601-6498	1	1
2012-10-19 21:52:22	2012-10-20	07:52:22	VR2W-105222	A69-1601-6498	1	1
2012-10-19 21:57:11	2012-10-20	07:57:11	VR2W-105222	A69-1601-6498	1	1
2012-10-19 22:02:01	2012-10-20	08:02:01	VR2W-105221	A69-1601-6498	1	1
2012-10-19 22:10:53	2012-10-20	08:10:53	VR2W-105221	A69-1601-6498	1	1
2012-10-19 23:11:48	2012-10-20	09:11:48	VR2W-105221	A69-1601-6498	1	1
2012-10-19 23:27:00	2012-10-20	09:27:00	VR2W-105220	A69-1601-6498	1	1
2012-10-19 23:41:58	2012-10-20	09:41:58	VR2W-105219	A69-1601-6498	1	1
2012-10-19 23:57:05	2012-10-20	09:57:05	VR2W-105221	A69-1601-6498	1	1
2012-10-20 00:05:24	2012-10-20	10:05:24	VR2W-105221	A69-1601-6498	1	1
2012-10-20 00:09:54	2012-10-20	10:09:54	VR2W-105222	A69-1601-6498	1	1
2012-10-20 01:19:35	2012-10-20	11:19:35	VR2W-105222	A69-1601-6498	1	1
2012-10-20 01:27:40	2012-10-20	11:27:40	VR2W-105221	A69-1601-6498	1	1
2012-10-20 01:31:48	2012-10-20	11:31:48	VR2W-105221	A69-1601-6498	1	1
2012-10-20 01:38:49	2012-10-20	11:38:49	VR2W-105221	A69-1601-6498	1	1
2012-10-20 01:42:46	2012-10-20	11:42:46	VR2W-105221	A69-1601-6498	1	1
2012-10-20 01:51:57	2012-10-20	11:51:57	VR2W-105221	A69-1601-6498	1	1
2012-10-20 01:58:03	2012-10-20	11:58:03	VR2W-105220	A69-1601-6498	1	1
2012-10-20 02:03:35	2012-10-20	12:03:35	VR2W-105217	A69-1601-6498	1	1
2012-10-20 02:03:52	2012-10-20	12:03:52	VR2W-105218	A69-1601-6498	1	1
2012-10-20 02:11:20	2012-10-20	12:11:20	VR2W-105218	A69-1601-6498	1	1
2012-10-20 02:17:15	2012-10-20	12:17:15	VR2W-105219	A69-1601-6498	1	1
2012-10-20 02:25:14	2012-10-20	12:25:14	VR2W-105219	A69-1601-6498	1	1
2012-10-20 02:29:25	2012-10-20	12:29:25	VR2W-105219	A69-1601-6498	1	1
2012-10-20 02:32:52	2012-10-20	12:32:52	VR2W-105219	A69-1601-6498	1	1
2012-10-20 02:36:08	2012-10-20	12:36:08	VR2W-105220	A69-1601-6498	1	1
2012-10-20 02:38:17	2012-10-20	12:38:17	VR2W-105221	A69-1601-6498	1	1
2012-10-20 03:01:45	2012-10-20	13:01:45	VR2W-105221	A69-1601-6498	1	1
2012-10-20 03:05:57	2012-10-20	13:05:57	VR2W-105221	A69-1601-6498	1	1
2012-10-20 03:09:28	2012-10-20	13:09:28	VR2W-105221	A69-1601-6498	1	1
2012-10-20 03:17:36	2012-10-20	13:17:36	VR2W-105221	A69-1601-6498	1	1
2012-10-20 03:19:36	2012-10-20	13:19:36	VR2W-105220	A69-1601-6498	1	1
2012-10-20 03:42:19	2012-10-20	13:42:19	VR2W-105221	A69-1601-6498	1	1
2012-10-20 04:01:52	2012-10-20	14:01:52	VR2W-105221	A69-1601-6498	1	1
2012-10-20 04:06:10	2012-10-20	14:06:10	VR2W-105221	A69-1601-6498	1	1
2012-10-20 04:13:54	2012-10-20	14:13:54	VR2W-105222	A69-1601-6498	1	1
2012-10-20 04:43:44	2012-10-20	14:43:44	VR2W-105222	A69-1601-6498	1	1
2012-10-20 04:47:46	2012-10-20	14:47:46	VR2W-105222	A69-1601-6498	1	1
2012-10-20 04:52:37	2012-10-20	14:52:37	VR2W-105222	A69-1601-6498	1	1
2012-10-20 04:57:30	2012-10-20	14:57:30	VR2W-105221	A69-1601-6498	1	1
2012-10-20 05:16:29	2012-10-20	15:16:29	VR2W-105219	A69-1601-6498	1	1
2012-10-20 05:19:51	2012-10-20	15:19:51	VR2W-105219	A69-1601-6498	1	1
2012-10-20 05:31:22	2012-10-20	15:31:22	VR2W-105219	A69-1601-6498	1	1
2012-10-20 05:35:04	2012-10-20	15:35:04	VR2W-105219	A69-1601-6498	1	1
2012-10-20 05:38:48	2012-10-20	15:38:48	VR2W-105220	A69-1601-6498	1	1
2012-10-20 05:42:13	2012-10-20	15:42:13	VR2W-105220	A69-1601-6498	1	1
2012-10-20 06:07:23	2012-10-20	16:07:23	VR2W-105220	A69-1601-6498	1	1
2012-10-20 07:05:01	2012-10-20	17:05:01	VR2W-105219	A69-1601-6498	1	1
2012-10-20 07:08:16	2012-10-20	17:08:16	VR2W-105219	A69-1601-6498	1	1
2012-10-20 07:11:34	2012-10-20	17:11:34	VR2W-105219	A69-1601-6498	1	1
2012-10-20 07:25:03	2012-10-20	17:25:03	VR2W-105217	A69-1601-6498	1	1
2012-10-20 07:33:41	2012-10-20	17:33:41	VR2W-105218	A69-1601-6498	1	1
2012-10-20 07:40:52	2012-10-20	17:40:52	VR2W-105217	A69-1601-6498	1	1
2012-10-20 07:47:59	2012-10-20	17:47:59	VR2W-105217	A69-1601-6498	1	1
2012-10-20 08:15:22	2012-10-20	18:15:22	VR2W-105218	A69-1601-6498	1	1
2012-10-20 10:02:13	2012-10-20	20:02:13	VR2W-105217	A69-1601-6498	0	1
2012-10-20 12:21:56	2012-10-20	22:21:56	VR2W-105217	A69-1601-6498	0	1
2012-10-20 12:30:48	2012-10-20	22:30:48	VR2W-105217	A69-1601-6498	0	1
2012-10-20 12:35:36	2012-10-20	22:35:36	VR2W-105217	A69-1601-6498	0	1
2012-10-20 12:44:46	2012-10-20	22:44:46	VR2W-105217	A69-1601-6498	0	1
2012-10-20 12:48:50	2012-10-20	22:48:50	VR2W-105217	A69-1601-6498	0	1
2012-10-20 13:29:06	2012-10-20	23:29:06	VR2W-105217	A69-1601-6498	0	1
2012-10-20 13:50:46	2012-10-20	23:50:46	VR2W-105217	A69-1601-6498	0	1
2012-10-20 14:18:33	2012-10-21	00:18:33	VR2W-105217	A69-1601-6498	0	1
2012-10-20 15:38:04	2012-10-21	01:38:04	VR2W-105217	A69-1601-6498	0	1
2012-10-20 15:41:44	2012-10-21	01:41:44	VR2W-105217	A69-1601-6498	0	1
2012-10-20 15:45:51	2012-10-21	01:45:51	VR2W-105217	A69-1601-6498	0	1
2012-10-20 15:49:12	2012-10-21	01:49:12	VR2W-105217	A69-1601-6498	0	1
2012-10-20 15:52:40	2012-10-21	01:52:40	VR2W-105217	A69-1601-6498	0	1
2012-10-20 16:12:05	2012-10-21	02:12:05	VR2W-105217	A69-1601-6498	0	1
2012-10-20 16:15:46	2012-10-21	02:15:46	VR2W-105217	A69-1601-6498	0	1
2012-10-20 16:34:58	2012-10-21	02:34:58	VR2W-105217	A69-1601-6498	0	1
2012-10-20 16:43:20	2012-10-21	02:43:20	VR2W-105217	A69-1601-6498	0	1
2012-10-20 16:54:16	2012-10-21	02:54:16	VR2W-105217	A69-1601-6498	0	1
2012-10-20 18:58:57	2012-10-21	04:58:57	VR2W-105217	A69-1601-6498	0	1
2012-10-20 19:06:04	2012-10-21	05:06:04	VR2W-105217	A69-1601-6498	0	1
2012-10-20 19:35:16	2012-10-21	05:35:16	VR2W-105217	A69-1601-6498	0	1
2012-10-20 19:46:48	2012-10-21	05:46:48	VR2W-105218	A69-1601-6498	0	1
2012-10-20 19:54:13	2012-10-21	05:54:13	VR2W-105218	A69-1601-6498	0	1
2012-10-20 20:01:11	2012-10-21	06:01:11	VR2W-105218	A69-1601-6498	0	1
2012-10-20 20:02:30	2012-10-21	06:02:30	VR2W-105219	A69-1601-6498	0	1
2012-10-20 20:06:24	2012-10-21	06:06:24	VR2W-105219	A69-1601-6498	0	1
2012-10-20 20:10:59	2012-10-21	06:10:59	VR2W-105219	A69-1601-6498	0	1
2012-10-20 20:23:47	2012-10-21	06:23:47	VR2W-105221	A69-1601-6498	0	1
2012-10-20 20:33:46	2012-10-21	06:33:46	VR2W-105221	A69-1601-6498	1	1
2012-10-20 20:37:20	2012-10-21	06:37:20	VR2W-105221	A69-1601-6498	1	1
2012-10-20 20:43:15	2012-10-21	06:43:15	VR2W-105220	A69-1601-6498	1	1
2012-10-20 20:47:51	2012-10-21	06:47:51	VR2W-105220	A69-1601-6498	1	1
2012-10-20 21:23:05	2012-10-21	07:23:05	VR2W-105222	A69-1601-6498	1	1
2012-10-20 22:31:50	2012-10-21	08:31:50	VR2W-105222	A69-1601-6498	1	1
2012-10-20 22:35:04	2012-10-21	08:35:04	VR2W-105222	A69-1601-6498	1	1
2012-10-20 22:38:18	2012-10-21	08:38:18	VR2W-105222	A69-1601-6498	1	1
2012-10-20 22:59:33	2012-10-21	08:59:33	VR2W-105221	A69-1601-6498	1	1
2012-10-20 23:10:24	2012-10-21	09:10:24	VR2W-105221	A69-1601-6498	1	1
2012-10-20 23:48:43	2012-10-21	09:48:43	VR2W-105220	A69-1601-6498	1	1
2012-10-21 00:11:02	2012-10-21	10:11:02	VR2W-105221	A69-1601-6498	1	1
2012-10-21 00:30:39	2012-10-21	10:30:39	VR2W-105221	A69-1601-6498	1	1
2012-10-21 00:32:40	2012-10-21	10:32:40	VR2W-105220	A69-1601-6498	1	1
2012-10-21 00:34:20	2012-10-21	10:34:20	VR2W-105221	A69-1601-6498	1	1
2012-10-21 00:38:27	2012-10-21	10:38:27	VR2W-105221	A69-1601-6498	1	1
2012-10-21 00:41:48	2012-10-21	10:41:48	VR2W-105221	A69-1601-6498	1	1
2012-10-21 00:49:00	2012-10-21	10:49:00	VR2W-105221	A69-1601-6498	1	1
2012-10-21 00:56:41	2012-10-21	10:56:41	VR2W-105222	A69-1601-6498	1	1
2012-10-21 01:09:16	2012-10-21	11:09:16	VR2W-105222	A69-1601-6498	1	1
2012-10-21 01:24:12	2012-10-21	11:24:12	VR2W-105222	A69-1601-6498	1	1
2012-10-21 02:38:08	2012-10-21	12:38:08	VR2W-105222	A69-1601-6498	1	1
2012-10-21 02:42:47	2012-10-21	12:42:47	VR2W-105222	A69-1601-6498	1	1
2012-10-21 02:47:18	2012-10-21	12:47:18	VR2W-105221	A69-1601-6498	1	1
2012-10-21 02:55:57	2012-10-21	12:55:57	VR2W-105221	A69-1601-6498	1	1
2012-10-21 03:06:54	2012-10-21	13:06:54	VR2W-105219	A69-1601-6498	1	1
2012-10-21 03:08:32	2012-10-21	13:08:32	VR2W-105217	A69-1601-6498	1	1
2012-10-21 03:22:54	2012-10-21	13:22:54	VR2W-105220	A69-1601-6498	1	1
2012-10-21 03:30:16	2012-10-21	13:30:16	VR2W-105220	A69-1601-6498	1	1
2012-10-21 03:32:42	2012-10-21	13:32:42	VR2W-105221	A69-1601-6498	1	1
2012-10-21 03:36:41	2012-10-21	13:36:41	VR2W-105221	A69-1601-6498	1	1
2012-10-21 03:41:27	2012-10-21	13:41:27	VR2W-105221	A69-1601-6498	1	1
2012-10-21 03:46:05	2012-10-21	13:46:05	VR2W-105221	A69-1601-6498	1	1
2012-10-21 03:50:29	2012-10-21	13:50:29	VR2W-105221	A69-1601-6498	1	1
2012-10-21 03:58:56	2012-10-21	13:58:56	VR2W-105221	A69-1601-6498	1	1
2012-10-21 04:10:36	2012-10-21	14:10:36	VR2W-105222	A69-1601-6498	1	1
2012-10-21 05:00:41	2012-10-21	15:00:41	VR2W-105222	A69-1601-6498	1	1
2012-10-21 05:05:10	2012-10-21	15:05:10	VR2W-105221	A69-1601-6498	1	1
2012-10-21 05:09:04	2012-10-21	15:09:04	VR2W-105221	A69-1601-6498	1	1
2012-10-21 05:13:38	2012-10-21	15:13:38	VR2W-105221	A69-1601-6498	1	1
2012-10-21 05:17:52	2012-10-21	15:17:52	VR2W-105221	A69-1601-6498	1	1
2012-10-21 05:21:28	2012-10-21	15:21:28	VR2W-105221	A69-1601-6498	1	1
2012-10-21 05:25:27	2012-10-21	15:25:27	VR2W-105221	A69-1601-6498	1	1
2012-10-21 05:34:42	2012-10-21	15:34:42	VR2W-105221	A69-1601-6498	1	1
2012-10-21 06:15:19	2012-10-21	16:15:19	VR2W-105220	A69-1601-6498	1	1
2012-10-21 06:31:31	2012-10-21	16:31:31	VR2W-105220	A69-1601-6498	1	1
2012-10-21 06:54:13	2012-10-21	16:54:13	VR2W-105218	A69-1601-6498	1	1
2012-10-21 07:08:13	2012-10-21	17:08:13	VR2W-105218	A69-1601-6498	1	1
2012-10-21 07:12:21	2012-10-21	17:12:21	VR2W-105218	A69-1601-6498	1	1
2012-10-21 07:15:44	2012-10-21	17:15:44	VR2W-105218	A69-1601-6498	1	1
2012-10-21 07:36:22	2012-10-21	17:36:22	VR2W-105218	A69-1601-6498	1	1
2012-10-21 07:49:46	2012-10-21	17:49:46	VR2W-105218	A69-1601-6498	1	1
2012-10-21 07:52:56	2012-10-21	17:52:56	VR2W-105217	A69-1601-6498	1	1
2012-10-21 08:21:58	2012-10-21	18:21:58	VR2W-105217	A69-1601-6498	1	1
2012-10-21 08:25:48	2012-10-21	18:25:48	VR2W-105218	A69-1601-6498	1	1
2012-10-21 08:50:47	2012-10-21	18:50:47	VR2W-105217	A69-1601-6498	0	1
2012-10-21 10:42:01	2012-10-21	20:42:01	VR2W-105217	A69-1601-6498	0	1
2012-10-21 12:23:12	2012-10-21	22:23:12	VR2W-105217	A69-1601-6498	0	1
2012-10-21 13:22:57	2012-10-21	23:22:57	VR2W-105217	A69-1601-6498	0	1
2012-10-21 13:27:13	2012-10-21	23:27:13	VR2W-105217	A69-1601-6498	0	1
2012-10-21 13:49:18	2012-10-21	23:49:18	VR2W-105217	A69-1601-6498	0	1
2012-10-21 14:01:49	2012-10-22	00:01:49	VR2W-105217	A69-1601-6498	0	1
2012-10-21 14:09:13	2012-10-22	00:09:13	VR2W-105217	A69-1601-6498	0	1
2012-10-21 14:12:38	2012-10-22	00:12:38	VR2W-105217	A69-1601-6498	0	1
2012-10-21 14:20:09	2012-10-22	00:20:09	VR2W-105217	A69-1601-6498	0	1
2012-10-21 14:24:48	2012-10-22	00:24:48	VR2W-105217	A69-1601-6498	0	1
2012-10-21 14:29:12	2012-10-22	00:29:12	VR2W-105217	A69-1601-6498	0	1
2012-10-21 14:50:40	2012-10-22	00:50:40	VR2W-105217	A69-1601-6498	0	1
2012-10-21 14:54:57	2012-10-22	00:54:57	VR2W-105217	A69-1601-6498	0	1
2012-10-21 15:06:02	2012-10-22	01:06:02	VR2W-105217	A69-1601-6498	0	1
2012-10-21 15:09:27	2012-10-22	01:09:27	VR2W-105217	A69-1601-6498	0	1
2012-10-21 15:17:00	2012-10-22	01:17:00	VR2W-105217	A69-1601-6498	0	1
2012-10-21 15:21:42	2012-10-22	01:21:42	VR2W-105217	A69-1601-6498	0	1
2012-10-21 15:26:14	2012-10-22	01:26:14	VR2W-105217	A69-1601-6498	0	1
2012-10-21 15:30:23	2012-10-22	01:30:23	VR2W-105217	A69-1601-6498	0	1
2012-10-21 15:37:25	2012-10-22	01:37:25	VR2W-105217	A69-1601-6498	0	1
2012-10-21 15:41:26	2012-10-22	01:41:26	VR2W-105217	A69-1601-6498	0	1
2012-10-21 15:46:14	2012-10-22	01:46:14	VR2W-105217	A69-1601-6498	0	1
2012-10-21 16:03:12	2012-10-22	02:03:12	VR2W-105217	A69-1601-6498	0	1
2012-10-21 16:15:04	2012-10-22	02:15:04	VR2W-105217	A69-1601-6498	0	1
2012-10-21 16:27:14	2012-10-22	02:27:14	VR2W-105217	A69-1601-6498	0	1
2012-10-21 16:30:43	2012-10-22	02:30:43	VR2W-105217	A69-1601-6498	0	1
2012-10-21 16:34:26	2012-10-22	02:34:26	VR2W-105217	A69-1601-6498	0	1
2012-10-21 16:38:40	2012-10-22	02:38:40	VR2W-105217	A69-1601-6498	0	1
2012-10-21 16:54:56	2012-10-22	02:54:56	VR2W-105217	A69-1601-6498	0	1
2012-10-21 16:58:31	2012-10-22	02:58:31	VR2W-105217	A69-1601-6498	0	1
2012-10-21 17:11:41	2012-10-22	03:11:41	VR2W-105217	A69-1601-6498	0	1
2012-10-21 17:19:10	2012-10-22	03:19:10	VR2W-105217	A69-1601-6498	0	1
2012-10-21 17:34:28	2012-10-22	03:34:28	VR2W-105217	A69-1601-6498	0	1
2012-10-21 17:38:42	2012-10-22	03:38:42	VR2W-105217	A69-1601-6498	0	1
2012-10-21 18:03:59	2012-10-22	04:03:59	VR2W-105217	A69-1601-6498	0	1
2012-10-21 18:12:37	2012-10-22	04:12:37	VR2W-105217	A69-1601-6498	0	1
2012-10-21 18:27:49	2012-10-22	04:27:49	VR2W-105217	A69-1601-6498	0	1
2012-10-21 18:41:22	2012-10-22	04:41:22	VR2W-105217	A69-1601-6498	0	1
2012-10-21 18:53:41	2012-10-22	04:53:41	VR2W-105217	A69-1601-6498	0	1
2012-10-21 19:43:46	2012-10-22	05:43:46	VR2W-105218	A69-1601-6498	0	1
2012-10-21 19:56:42	2012-10-22	05:56:42	VR2W-105219	A69-1601-6498	0	1
2012-10-21 20:00:29	2012-10-22	06:00:29	VR2W-105219	A69-1601-6498	0	1
2012-10-21 20:12:25	2012-10-22	06:12:25	VR2W-105220	A69-1601-6498	0	1
2012-10-21 20:24:48	2012-10-22	06:24:48	VR2W-105221	A69-1601-6498	0	1
2012-10-21 20:32:06	2012-10-22	06:32:06	VR2W-105221	A69-1601-6498	1	1
2012-10-21 20:38:29	2012-10-22	06:38:29	VR2W-105220	A69-1601-6498	1	1
2012-10-21 21:11:43	2012-10-22	07:11:43	VR2W-105222	A69-1601-6498	1	1
2012-10-21 22:02:26	2012-10-22	08:02:26	VR2W-105220	A69-1601-6498	1	1
2012-10-21 22:05:51	2012-10-22	08:05:51	VR2W-105220	A69-1601-6498	1	1
2012-10-21 22:09:51	2012-10-22	08:09:51	VR2W-105219	A69-1601-6498	1	1
2012-10-21 22:13:49	2012-10-22	08:13:49	VR2W-105219	A69-1601-6498	1	1
2012-10-21 22:18:31	2012-10-22	08:18:31	VR2W-105219	A69-1601-6498	1	1
2012-10-21 22:23:02	2012-10-22	08:23:02	VR2W-105219	A69-1601-6498	1	1
2012-10-21 22:34:06	2012-10-22	08:34:06	VR2W-105219	A69-1601-6498	1	1
2012-10-21 22:37:57	2012-10-22	08:37:57	VR2W-105219	A69-1601-6498	1	1
2012-10-21 23:08:03	2012-10-22	09:08:03	VR2W-105220	A69-1601-6498	1	1
2012-10-21 23:23:57	2012-10-22	09:23:57	VR2W-105220	A69-1601-6498	1	1
2012-10-21 23:49:32	2012-10-22	09:49:32	VR2W-105221	A69-1601-6498	1	1
2012-10-21 23:53:25	2012-10-22	09:53:25	VR2W-105221	A69-1601-6498	1	1
2012-10-22 00:02:11	2012-10-22	10:02:11	VR2W-105221	A69-1601-6498	1	1
2012-10-22 00:09:36	2012-10-22	10:09:36	VR2W-105221	A69-1601-6498	1	1
2012-10-22 00:14:02	2012-10-22	10:14:02	VR2W-105222	A69-1601-6498	1	1
2012-10-22 00:18:11	2012-10-22	10:18:11	VR2W-105222	A69-1601-6498	1	1
2012-10-22 03:32:12	2012-10-22	13:32:12	VR2W-105221	A69-1601-6498	1	1
2012-10-22 03:47:11	2012-10-22	13:47:11	VR2W-105219	A69-1601-6498	1	1
2012-10-22 03:51:06	2012-10-22	13:51:06	VR2W-105219	A69-1601-6498	1	1
2012-10-22 03:54:05	2012-10-22	13:54:05	VR2W-105217	A69-1601-6498	1	1
2012-10-22 04:11:06	2012-10-22	14:11:06	VR2W-105219	A69-1601-6498	1	1
2012-10-22 04:14:34	2012-10-22	14:14:34	VR2W-105219	A69-1601-6498	1	1
2012-10-22 04:17:52	2012-10-22	14:17:52	VR2W-105220	A69-1601-6498	1	1
2012-10-22 04:33:42	2012-10-22	14:33:42	VR2W-105220	A69-1601-6498	1	1
2012-10-22 04:41:55	2012-10-22	14:41:55	VR2W-105220	A69-1601-6498	1	1
2012-10-22 04:50:25	2012-10-22	14:50:25	VR2W-105220	A69-1601-6498	1	1
2012-10-22 06:11:33	2012-10-22	16:11:33	VR2W-105220	A69-1601-6498	1	1
2012-10-22 06:16:15	2012-10-22	16:16:15	VR2W-105219	A69-1601-6498	1	1
2012-10-22 07:10:46	2012-10-22	17:10:46	VR2W-105220	A69-1601-6498	1	1
2012-10-22 07:14:46	2012-10-22	17:14:46	VR2W-105219	A69-1601-6498	1	1
2012-10-22 07:18:41	2012-10-22	17:18:41	VR2W-105219	A69-1601-6498	1	1
2012-10-22 07:26:01	2012-10-22	17:26:01	VR2W-105217	A69-1601-6498	1	1
2012-10-22 08:15:05	2012-10-22	18:15:05	VR2W-105217	A69-1601-6498	1	1
2012-10-22 09:01:13	2012-10-22	19:01:13	VR2W-105217	A69-1601-6498	0	1
2012-10-22 09:27:34	2012-10-22	19:27:34	VR2W-105217	A69-1601-6498	0	1
2012-10-22 09:34:56	2012-10-22	19:34:56	VR2W-105217	A69-1601-6498	0	1
2012-10-22 09:48:05	2012-10-22	19:48:05	VR2W-105217	A69-1601-6498	0	1
2012-10-22 09:52:41	2012-10-22	19:52:41	VR2W-105217	A69-1601-6498	0	1
2012-10-22 10:25:10	2012-10-22	20:25:10	VR2W-105217	A69-1601-6498	0	1
2012-10-22 10:45:53	2012-10-22	20:45:53	VR2W-105217	A69-1601-6498	0	1
2012-10-22 11:07:20	2012-10-22	21:07:20	VR2W-105217	A69-1601-6498	0	1
2012-10-22 11:11:37	2012-10-22	21:11:37	VR2W-105217	A69-1601-6498	0	1
2012-10-22 11:36:23	2012-10-22	21:36:23	VR2W-105217	A69-1601-6498	0	1
2012-10-22 15:53:25	2012-10-23	01:53:25	VR2W-105217	A69-1601-6498	0	1
2012-10-22 16:02:38	2012-10-23	02:02:38	VR2W-105217	A69-1601-6498	0	1
2012-10-22 16:06:46	2012-10-23	02:06:46	VR2W-105217	A69-1601-6498	0	1
2012-10-22 16:10:09	2012-10-23	02:10:09	VR2W-105217	A69-1601-6498	0	1
2012-10-22 16:26:08	2012-10-23	02:26:08	VR2W-105217	A69-1601-6498	0	1
2012-10-22 16:32:47	2012-10-23	02:32:47	VR2W-105217	A69-1601-6498	0	1
2012-10-22 16:36:17	2012-10-23	02:36:17	VR2W-105217	A69-1601-6498	0	1
2012-10-22 16:40:04	2012-10-23	02:40:04	VR2W-105217	A69-1601-6498	0	1
2012-10-22 16:44:23	2012-10-23	02:44:23	VR2W-105217	A69-1601-6498	0	1
2012-10-22 16:52:27	2012-10-23	02:52:27	VR2W-105217	A69-1601-6498	0	1
2012-10-22 17:00:21	2012-10-23	03:00:21	VR2W-105217	A69-1601-6498	0	1
2012-10-22 17:07:35	2012-10-23	03:07:35	VR2W-105217	A69-1601-6498	0	1
2012-10-22 17:19:34	2012-10-23	03:19:34	VR2W-105217	A69-1601-6498	0	1
2012-10-22 17:22:49	2012-10-23	03:22:49	VR2W-105217	A69-1601-6498	0	1
2012-10-22 17:26:04	2012-10-23	03:26:04	VR2W-105217	A69-1601-6498	0	1
2012-10-22 17:36:16	2012-10-23	03:36:16	VR2W-105217	A69-1601-6498	0	1
2012-10-22 17:40:06	2012-10-23	03:40:06	VR2W-105217	A69-1601-6498	0	1
2012-10-22 17:53:16	2012-10-23	03:53:16	VR2W-105217	A69-1601-6498	0	1
2012-10-22 18:05:54	2012-10-23	04:05:54	VR2W-105217	A69-1601-6498	0	1
2012-10-22 18:26:08	2012-10-23	04:26:08	VR2W-105217	A69-1601-6498	0	1
2012-10-22 18:32:56	2012-10-23	04:32:56	VR2W-105217	A69-1601-6498	0	1
2012-10-22 18:40:47	2012-10-23	04:40:47	VR2W-105217	A69-1601-6498	0	1
2012-10-22 18:44:13	2012-10-23	04:44:13	VR2W-105217	A69-1601-6498	0	1
2012-10-22 19:01:32	2012-10-23	05:01:32	VR2W-105217	A69-1601-6498	0	1
2012-10-22 19:50:00	2012-10-23	05:50:00	VR2W-105218	A69-1601-6498	0	1
2012-10-22 19:59:07	2012-10-23	05:59:07	VR2W-105219	A69-1601-6498	0	1
2012-10-22 20:07:35	2012-10-23	06:07:35	VR2W-105219	A69-1601-6498	0	1
2012-10-22 20:27:57	2012-10-23	06:27:57	VR2W-105218	A69-1601-6498	0	1
2012-10-22 21:07:53	2012-10-23	07:07:53	VR2W-105219	A69-1601-6498	1	1
2012-10-22 21:15:01	2012-10-23	07:15:01	VR2W-105218	A69-1601-6498	1	1
2012-10-22 21:21:09	2012-10-23	07:21:09	VR2W-105219	A69-1601-6498	1	1
2012-10-22 21:25:50	2012-10-23	07:25:50	VR2W-105219	A69-1601-6498	1	1
2012-10-22 21:34:27	2012-10-23	07:34:27	VR2W-105219	A69-1601-6498	1	1
2012-10-22 21:37:48	2012-10-23	07:37:48	VR2W-105219	A69-1601-6498	1	1
2012-10-22 21:41:15	2012-10-23	07:41:15	VR2W-105219	A69-1601-6498	1	1
2012-10-22 21:44:56	2012-10-23	07:44:56	VR2W-105219	A69-1601-6498	1	1
2012-10-22 22:06:09	2012-10-23	08:06:09	VR2W-105221	A69-1601-6498	1	1
2012-10-22 22:13:10	2012-10-23	08:13:10	VR2W-105222	A69-1601-6498	1	1
2012-10-22 22:17:16	2012-10-23	08:17:16	VR2W-105222	A69-1601-6498	1	1
2012-10-22 22:23:56	2012-10-23	08:23:56	VR2W-105222	A69-1601-6498	1	1
2012-10-22 22:35:40	2012-10-23	08:35:40	VR2W-105222	A69-1601-6498	1	1
2012-10-22 22:39:35	2012-10-23	08:39:35	VR2W-105222	A69-1601-6498	1	1
2012-10-22 22:48:38	2012-10-23	08:48:38	VR2W-105221	A69-1601-6498	1	1
2012-10-22 23:00:34	2012-10-23	09:00:34	VR2W-105221	A69-1601-6498	1	1
2012-10-22 23:10:49	2012-10-23	09:10:49	VR2W-105220	A69-1601-6498	1	1
2012-10-22 23:11:14	2012-10-23	09:11:14	VR2W-105219	A69-1601-6498	1	1
2012-10-22 23:51:25	2012-10-23	09:51:25	VR2W-105222	A69-1601-6498	1	1
2012-10-22 23:58:23	2012-10-23	09:58:23	VR2W-105222	A69-1601-6498	1	1
2012-10-23 00:11:18	2012-10-23	10:11:18	VR2W-105222	A69-1601-6498	1	1
2012-10-23 00:15:07	2012-10-23	10:15:07	VR2W-105222	A69-1601-6498	1	1
2012-10-23 03:16:52	2012-10-23	13:16:52	VR2W-105222	A69-1601-6498	1	1
2012-10-23 03:21:24	2012-10-23	13:21:24	VR2W-105221	A69-1601-6498	1	1
2012-10-23 03:25:25	2012-10-23	13:25:25	VR2W-105221	A69-1601-6498	1	1
2012-10-23 03:30:13	2012-10-23	13:30:13	VR2W-105221	A69-1601-6498	1	1
2012-10-23 03:43:47	2012-10-23	13:43:47	VR2W-105221	A69-1601-6498	1	1
2012-10-23 03:47:20	2012-10-23	13:47:20	VR2W-105222	A69-1601-6498	1	1
2012-10-23 03:56:13	2012-10-23	13:56:13	VR2W-105222	A69-1601-6498	1	1
2012-10-23 04:01:00	2012-10-23	14:01:00	VR2W-105222	A69-1601-6498	1	1
2012-10-23 04:05:42	2012-10-23	14:05:42	VR2W-105222	A69-1601-6498	1	1
2012-10-23 04:10:13	2012-10-23	14:10:13	VR2W-105222	A69-1601-6498	1	1
2012-10-23 05:52:15	2012-10-23	15:52:15	VR2W-105222	A69-1601-6498	1	1
2012-10-23 06:01:44	2012-10-23	16:01:44	VR2W-105220	A69-1601-6498	1	1
2012-10-23 06:02:09	2012-10-23	16:02:09	VR2W-105219	A69-1601-6498	1	1
2012-10-23 06:04:10	2012-10-23	16:04:10	VR2W-105218	A69-1601-6498	1	1
2012-10-23 06:05:30	2012-10-23	16:05:30	VR2W-105219	A69-1601-6498	1	1
2012-10-23 07:13:02	2012-10-23	17:13:02	VR2W-105221	A69-1601-6498	1	1
2012-10-23 07:34:28	2012-10-23	17:34:28	VR2W-105218	A69-1601-6498	1	1
2012-10-23 07:35:48	2012-10-23	17:35:48	VR2W-105219	A69-1601-6498	1	1
2012-10-23 07:38:49	2012-10-23	17:38:49	VR2W-105217	A69-1601-6498	1	1
2012-10-23 07:47:00	2012-10-23	17:47:00	VR2W-105217	A69-1601-6498	1	1
2012-10-23 07:51:26	2012-10-23	17:51:26	VR2W-105217	A69-1601-6498	1	1
2012-10-23 08:12:10	2012-10-23	18:12:10	VR2W-105218	A69-1601-6498	1	1
2012-10-23 08:15:27	2012-10-23	18:15:27	VR2W-105218	A69-1601-6498	1	1
2012-10-23 08:18:47	2012-10-23	18:18:47	VR2W-105218	A69-1601-6498	1	1
2012-10-23 08:22:15	2012-10-23	18:22:15	VR2W-105218	A69-1601-6498	1	1
2012-10-23 09:40:55	2012-10-23	19:40:55	VR2W-105217	A69-1601-6498	0	1
2012-10-23 09:59:47	2012-10-23	19:59:47	VR2W-105217	A69-1601-6498	0	1
2012-10-23 10:14:46	2012-10-23	20:14:46	VR2W-105217	A69-1601-6498	0	1
2012-10-23 10:23:32	2012-10-23	20:23:32	VR2W-105217	A69-1601-6498	0	1
2012-10-23 10:27:04	2012-10-23	20:27:04	VR2W-105217	A69-1601-6498	0	1
2012-10-23 10:35:24	2012-10-23	20:35:24	VR2W-105217	A69-1601-6498	0	1
2012-10-23 11:05:18	2012-10-23	21:05:18	VR2W-105217	A69-1601-6498	0	1
2012-10-23 11:19:39	2012-10-23	21:19:39	VR2W-105217	A69-1601-6498	0	1
2012-10-23 16:09:45	2012-10-24	02:09:45	VR2W-105217	A69-1601-6498	0	1
2012-10-23 16:13:50	2012-10-24	02:13:50	VR2W-105217	A69-1601-6498	0	1
2012-10-23 16:17:07	2012-10-24	02:17:07	VR2W-105217	A69-1601-6498	0	1
2012-10-23 16:27:35	2012-10-24	02:27:35	VR2W-105217	A69-1601-6498	0	1
2012-10-23 16:46:17	2012-10-24	02:46:17	VR2W-105217	A69-1601-6498	0	1
2012-10-23 17:32:00	2012-10-24	03:32:00	VR2W-105217	A69-1601-6498	0	1
2012-10-23 18:03:58	2012-10-24	04:03:58	VR2W-105217	A69-1601-6498	0	1
2012-10-23 18:47:20	2012-10-24	04:47:20	VR2W-105217	A69-1601-6498	0	1
2012-10-23 18:51:32	2012-10-24	04:51:32	VR2W-105217	A69-1601-6498	0	1
2012-10-23 18:58:48	2012-10-24	04:58:48	VR2W-105217	A69-1601-6498	0	1
2012-10-23 19:46:10	2012-10-24	05:46:10	VR2W-105218	A69-1601-6498	0	1
2012-10-23 19:55:44	2012-10-24	05:55:44	VR2W-105219	A69-1601-6498	0	1
2012-10-23 20:07:36	2012-10-24	06:07:36	VR2W-105219	A69-1601-6498	0	1
2012-10-23 20:14:24	2012-10-24	06:14:24	VR2W-105219	A69-1601-6498	0	1
2012-10-23 20:20:39	2012-10-24	06:20:39	VR2W-105217	A69-1601-6498	0	1
2012-10-23 20:24:05	2012-10-24	06:24:05	VR2W-105217	A69-1601-6498	0	1
2012-10-23 20:24:22	2012-10-24	06:24:22	VR2W-105218	A69-1601-6498	0	1
2012-10-23 20:33:25	2012-10-24	06:33:25	VR2W-105219	A69-1601-6498	1	1
2012-10-23 20:36:41	2012-10-24	06:36:41	VR2W-105219	A69-1601-6498	1	1
2012-10-23 20:42:55	2012-10-24	06:42:55	VR2W-105220	A69-1601-6498	1	1
2012-10-23 20:44:23	2012-10-24	06:44:23	VR2W-105221	A69-1601-6498	1	1
2012-10-23 21:13:19	2012-10-24	07:13:19	VR2W-105221	A69-1601-6498	1	1
2012-10-23 21:36:15	2012-10-24	07:36:15	VR2W-105221	A69-1601-6498	1	1
2012-10-23 22:12:05	2012-10-24	08:12:05	VR2W-105219	A69-1601-6498	1	1
2012-10-23 22:28:57	2012-10-24	08:28:57	VR2W-105220	A69-1601-6498	1	1
2012-10-23 22:40:21	2012-10-24	08:40:21	VR2W-105219	A69-1601-6498	1	1
2012-10-23 22:43:44	2012-10-24	08:43:44	VR2W-105220	A69-1601-6498	1	1
2012-10-23 23:07:58	2012-10-24	09:07:58	VR2W-105222	A69-1601-6498	1	1
2012-10-23 23:12:40	2012-10-24	09:12:40	VR2W-105222	A69-1601-6498	1	1
2012-10-23 23:17:09	2012-10-24	09:17:09	VR2W-105222	A69-1601-6498	1	1
2012-10-23 23:21:14	2012-10-24	09:21:14	VR2W-105222	A69-1601-6498	1	1
2012-10-23 23:42:50	2012-10-24	09:42:50	VR2W-105222	A69-1601-6498	1	1
2012-10-24 01:44:41	2012-10-24	11:44:41	VR2W-105222	A69-1601-6498	1	1
2012-10-24 01:48:52	2012-10-24	11:48:52	VR2W-105221	A69-1601-6498	1	1
2012-10-24 01:52:11	2012-10-24	11:52:11	VR2W-105221	A69-1601-6498	1	1
2012-10-24 01:59:12	2012-10-24	11:59:12	VR2W-105221	A69-1601-6498	1	1
2012-10-24 02:03:09	2012-10-24	12:03:09	VR2W-105221	A69-1601-6498	1	1
2012-10-24 02:14:49	2012-10-24	12:14:49	VR2W-105219	A69-1601-6498	1	1
2012-10-24 02:16:31	2012-10-24	12:16:31	VR2W-105221	A69-1601-6498	1	1
2012-10-24 02:19:55	2012-10-24	12:19:55	VR2W-105221	A69-1601-6498	1	1
2012-10-24 02:23:30	2012-10-24	12:23:30	VR2W-105221	A69-1601-6498	1	1
2012-10-24 02:32:04	2012-10-24	12:32:04	VR2W-105221	A69-1601-6498	1	1
2012-10-24 03:08:57	2012-10-24	13:08:57	VR2W-105221	A69-1601-6498	1	1
2012-10-24 03:17:48	2012-10-24	13:17:48	VR2W-105221	A69-1601-6498	1	1
2012-10-24 03:22:33	2012-10-24	13:22:33	VR2W-105221	A69-1601-6498	1	1
2012-10-24 03:27:11	2012-10-24	13:27:11	VR2W-105221	A69-1601-6498	1	1
2012-10-24 03:31:32	2012-10-24	13:31:32	VR2W-105221	A69-1601-6498	1	1
2012-10-24 03:48:35	2012-10-24	13:48:35	VR2W-105221	A69-1601-6498	1	1
2012-10-24 03:53:14	2012-10-24	13:53:14	VR2W-105221	A69-1601-6498	1	1
2012-10-24 03:57:39	2012-10-24	13:57:39	VR2W-105221	A69-1601-6498	1	1
2012-10-24 04:01:35	2012-10-24	14:01:35	VR2W-105221	A69-1601-6498	1	1
2012-10-24 04:06:12	2012-10-24	14:06:12	VR2W-105221	A69-1601-6498	1	1
2012-10-24 04:31:27	2012-10-24	14:31:27	VR2W-105220	A69-1601-6498	1	1
2012-10-24 04:35:07	2012-10-24	14:35:07	VR2W-105219	A69-1601-6498	1	1
2012-10-24 04:37:02	2012-10-24	14:37:02	VR2W-105218	A69-1601-6498	1	1
2012-10-24 04:38:22	2012-10-24	14:38:22	VR2W-105219	A69-1601-6498	1	1
2012-10-24 04:40:04	2012-10-24	14:40:04	VR2W-105217	A69-1601-6498	1	1
2012-10-24 04:50:49	2012-10-24	14:50:49	VR2W-105217	A69-1601-6498	1	1
2012-10-24 04:51:06	2012-10-24	14:51:06	VR2W-105218	A69-1601-6498	1	1
2012-10-24 04:59:36	2012-10-24	14:59:36	VR2W-105218	A69-1601-6498	1	1
2012-10-24 05:00:56	2012-10-24	15:00:56	VR2W-105219	A69-1601-6498	1	1
2012-10-24 05:05:48	2012-10-24	15:05:48	VR2W-105219	A69-1601-6498	1	1
2012-10-24 05:10:38	2012-10-24	15:10:38	VR2W-105219	A69-1601-6498	1	1
2012-10-24 05:14:59	2012-10-24	15:14:59	VR2W-105220	A69-1601-6498	1	1
2012-10-24 05:39:45	2012-10-24	15:39:45	VR2W-105221	A69-1601-6498	1	1
2012-10-24 05:55:56	2012-10-24	15:55:56	VR2W-105221	A69-1601-6498	1	1
2012-10-24 06:18:19	2012-10-24	16:18:19	VR2W-105220	A69-1601-6498	1	1
2012-10-24 06:26:28	2012-10-24	16:26:28	VR2W-105218	A69-1601-6498	1	1
2012-10-24 06:27:48	2012-10-24	16:27:48	VR2W-105219	A69-1601-6498	1	1
2012-10-24 07:13:11	2012-10-24	17:13:11	VR2W-105218	A69-1601-6498	1	1
2012-10-24 08:11:13	2012-10-24	18:11:13	VR2W-105219	A69-1601-6498	1	1
2012-10-24 08:13:25	2012-10-24	18:13:25	VR2W-105218	A69-1601-6498	1	1
2012-10-24 08:25:27	2012-10-24	18:25:27	VR2W-105217	A69-1601-6498	1	1
2012-10-24 09:08:48	2012-10-24	19:08:48	VR2W-105218	A69-1601-6498	0	1
2012-10-24 10:33:02	2012-10-24	20:33:02	VR2W-105218	A69-1601-6498	0	1
2012-10-24 10:41:06	2012-10-24	20:41:06	VR2W-105218	A69-1601-6498	0	1
2012-10-24 11:00:25	2012-10-24	21:00:25	VR2W-105218	A69-1601-6498	0	1
2012-10-24 12:05:53	2012-10-24	22:05:53	VR2W-105218	A69-1601-6498	0	1
2012-10-24 12:25:07	2012-10-24	22:25:07	VR2W-105218	A69-1601-6498	0	1
2012-10-24 16:39:53	2012-10-25	02:39:53	VR2W-105217	A69-1601-6498	0	1
2012-10-24 17:25:02	2012-10-25	03:25:02	VR2W-105217	A69-1601-6498	0	1
2012-10-24 17:33:30	2012-10-25	03:33:30	VR2W-105217	A69-1601-6498	0	1
2012-10-24 17:37:45	2012-10-25	03:37:45	VR2W-105217	A69-1601-6498	0	1
2012-10-24 17:41:22	2012-10-25	03:41:22	VR2W-105217	A69-1601-6498	0	1
2012-10-24 17:54:48	2012-10-25	03:54:48	VR2W-105217	A69-1601-6498	0	1
2012-10-24 18:16:58	2012-10-25	04:16:58	VR2W-105217	A69-1601-6498	0	1
2012-10-24 18:25:14	2012-10-25	04:25:14	VR2W-105217	A69-1601-6498	0	1
2012-10-24 18:59:47	2012-10-25	04:59:47	VR2W-105217	A69-1601-6498	0	1
2012-10-24 19:12:48	2012-10-25	05:12:48	VR2W-105217	A69-1601-6498	0	1
2012-10-24 19:39:13	2012-10-25	05:39:13	VR2W-105217	A69-1601-6498	0	1
2012-10-24 19:44:23	2012-10-25	05:44:23	VR2W-105218	A69-1601-6498	0	1
2012-10-24 19:49:14	2012-10-25	05:49:14	VR2W-105218	A69-1601-6498	0	1
2012-10-24 19:55:23	2012-10-25	05:55:23	VR2W-105219	A69-1601-6498	0	1
2012-10-24 20:11:03	2012-10-25	06:11:03	VR2W-105217	A69-1601-6498	0	1
2012-10-24 20:11:20	2012-10-25	06:11:20	VR2W-105218	A69-1601-6498	0	1
2012-10-24 20:25:00	2012-10-25	06:25:00	VR2W-105221	A69-1601-6498	0	1
2012-10-24 20:39:37	2012-10-25	06:39:37	VR2W-105220	A69-1601-6498	1	1
2012-10-24 20:43:33	2012-10-25	06:43:33	VR2W-105220	A69-1601-6498	1	1
2012-10-24 21:13:48	2012-10-25	07:13:48	VR2W-105219	A69-1601-6498	1	1
2012-10-24 21:52:30	2012-10-25	07:52:30	VR2W-105220	A69-1601-6498	1	1
2012-10-24 21:58:17	2012-10-25	07:58:17	VR2W-105222	A69-1601-6498	1	1
2012-10-24 22:01:45	2012-10-25	08:01:45	VR2W-105222	A69-1601-6498	1	1
2012-10-24 22:05:28	2012-10-25	08:05:28	VR2W-105222	A69-1601-6498	1	1
2012-10-24 23:17:17	2012-10-25	09:17:17	VR2W-105222	A69-1601-6498	1	1
2012-10-24 23:21:51	2012-10-25	09:21:51	VR2W-105222	A69-1601-6498	1	1
2012-10-24 23:26:10	2012-10-25	09:26:10	VR2W-105221	A69-1601-6498	1	1
2012-10-24 23:29:47	2012-10-25	09:29:47	VR2W-105221	A69-1601-6498	1	1
2012-10-25 00:07:21	2012-10-25	10:07:21	VR2W-105221	A69-1601-6498	1	1
2012-10-25 00:23:44	2012-10-25	10:23:44	VR2W-105222	A69-1601-6498	1	1
2012-10-25 00:28:12	2012-10-25	10:28:12	VR2W-105222	A69-1601-6498	1	1
2012-10-25 00:32:14	2012-10-25	10:32:14	VR2W-105222	A69-1601-6498	1	1
2012-10-25 03:36:05	2012-10-25	13:36:05	VR2W-105222	A69-1601-6498	1	1
2012-10-25 03:39:28	2012-10-25	13:39:28	VR2W-105222	A69-1601-6498	1	1
2012-10-25 03:39:32	2012-10-25	13:39:32	VR2W-105221	A69-1601-6498	1	1
2012-10-25 04:00:16	2012-10-25	14:00:16	VR2W-105221	A69-1601-6498	1	1
2012-10-25 04:09:46	2012-10-25	14:09:46	VR2W-105222	A69-1601-6498	1	1
2012-10-25 04:09:51	2012-10-25	14:09:51	VR2W-105221	A69-1601-6498	1	1
2012-10-25 04:18:42	2012-10-25	14:18:42	VR2W-105222	A69-1601-6498	1	1
2012-10-25 04:22:28	2012-10-25	14:22:28	VR2W-105222	A69-1601-6498	1	1
2012-10-25 04:26:47	2012-10-25	14:26:47	VR2W-105222	A69-1601-6498	1	1
2012-10-25 04:30:30	2012-10-25	14:30:30	VR2W-105222	A69-1601-6498	1	1
2012-10-25 04:34:43	2012-10-25	14:34:43	VR2W-105222	A69-1601-6498	1	1
2012-10-25 04:38:17	2012-10-25	14:38:17	VR2W-105222	A69-1601-6498	1	1
2012-10-25 04:42:14	2012-10-25	14:42:14	VR2W-105221	A69-1601-6498	1	1
2012-10-25 04:46:42	2012-10-25	14:46:42	VR2W-105222	A69-1601-6498	1	1
2012-10-25 04:54:23	2012-10-25	14:54:23	VR2W-105222	A69-1601-6498	1	1
2012-10-25 04:54:27	2012-10-25	14:54:27	VR2W-105221	A69-1601-6498	1	1
2012-10-25 04:58:09	2012-10-25	14:58:09	VR2W-105222	A69-1601-6498	1	1
2012-10-25 05:18:08	2012-10-25	15:18:08	VR2W-105222	A69-1601-6498	1	1
2012-10-25 05:27:48	2012-10-25	15:27:48	VR2W-105222	A69-1601-6498	1	1
2012-10-25 05:48:41	2012-10-25	15:48:41	VR2W-105222	A69-1601-6498	1	1
2012-10-25 05:57:18	2012-10-25	15:57:18	VR2W-105221	A69-1601-6498	1	1
2012-10-25 06:03:52	2012-10-25	16:03:52	VR2W-105221	A69-1601-6498	1	1
2012-10-25 06:14:36	2012-10-25	16:14:36	VR2W-105221	A69-1601-6498	1	1
2012-10-25 06:19:02	2012-10-25	16:19:02	VR2W-105221	A69-1601-6498	1	1
2012-10-25 06:23:01	2012-10-25	16:23:01	VR2W-105221	A69-1601-6498	1	1
2012-10-25 06:25:03	2012-10-25	16:25:03	VR2W-105220	A69-1601-6498	1	1
2012-10-25 06:29:47	2012-10-25	16:29:47	VR2W-105220	A69-1601-6498	1	1
2012-10-25 06:34:22	2012-10-25	16:34:22	VR2W-105220	A69-1601-6498	1	1
2012-10-25 06:38:38	2012-10-25	16:38:38	VR2W-105220	A69-1601-6498	1	1
2012-10-25 06:51:55	2012-10-25	16:51:55	VR2W-105218	A69-1601-6498	1	1
2012-10-25 06:53:15	2012-10-25	16:53:15	VR2W-105219	A69-1601-6498	1	1
2012-10-25 06:55:12	2012-10-25	16:55:12	VR2W-105218	A69-1601-6498	1	1
2012-10-25 06:56:32	2012-10-25	16:56:32	VR2W-105219	A69-1601-6498	1	1
2012-10-25 07:01:59	2012-10-25	17:01:59	VR2W-105218	A69-1601-6498	1	1
2012-10-25 07:13:10	2012-10-25	17:13:10	VR2W-105218	A69-1601-6498	1	1
2012-10-25 07:14:30	2012-10-25	17:14:30	VR2W-105219	A69-1601-6498	1	1
2012-10-25 07:18:01	2012-10-25	17:18:01	VR2W-105219	A69-1601-6498	1	1
2012-10-25 07:21:51	2012-10-25	17:21:51	VR2W-105219	A69-1601-6498	1	1
2012-10-25 07:26:16	2012-10-25	17:26:16	VR2W-105219	A69-1601-6498	1	1
2012-10-25 07:37:57	2012-10-25	17:37:57	VR2W-105218	A69-1601-6498	1	1
2012-10-25 07:46:38	2012-10-25	17:46:38	VR2W-105218	A69-1601-6498	1	1
2012-10-25 08:21:50	2012-10-25	18:21:50	VR2W-105219	A69-1601-6498	1	1
2012-10-25 08:28:10	2012-10-25	18:28:10	VR2W-105217	A69-1601-6498	1	1
2012-10-25 08:50:28	2012-10-25	18:50:28	VR2W-105218	A69-1601-6498	0	1
2012-10-25 10:05:06	2012-10-25	20:05:06	VR2W-105218	A69-1601-6498	0	1
2012-10-25 13:01:41	2012-10-25	23:01:41	VR2W-105218	A69-1601-6498	0	1
2012-10-25 13:15:45	2012-10-25	23:15:45	VR2W-105218	A69-1601-6498	0	1
2012-10-25 13:31:32	2012-10-25	23:31:32	VR2W-105218	A69-1601-6498	0	1
2012-10-25 13:47:17	2012-10-25	23:47:17	VR2W-105218	A69-1601-6498	0	1
2012-10-25 13:57:09	2012-10-25	23:57:09	VR2W-105218	A69-1601-6498	0	1
2012-10-25 14:00:36	2012-10-26	00:00:36	VR2W-105218	A69-1601-6498	0	1
2012-10-25 14:04:17	2012-10-26	00:04:17	VR2W-105218	A69-1601-6498	0	1
2012-10-25 14:15:15	2012-10-26	00:15:15	VR2W-105218	A69-1601-6498	0	1
2012-10-25 14:42:20	2012-10-26	00:42:20	VR2W-105218	A69-1601-6498	0	1
2012-10-25 14:52:21	2012-10-26	00:52:21	VR2W-105218	A69-1601-6498	0	1
2012-10-25 15:28:25	2012-10-26	01:28:25	VR2W-105218	A69-1601-6498	0	1
2012-10-25 15:37:08	2012-10-26	01:37:08	VR2W-105218	A69-1601-6498	0	1
2012-10-25 16:18:55	2012-10-26	02:18:55	VR2W-105218	A69-1601-6498	0	1
2012-10-25 16:23:02	2012-10-26	02:23:02	VR2W-105218	A69-1601-6498	0	1
2012-10-25 16:54:33	2012-10-26	02:54:33	VR2W-105218	A69-1601-6498	0	1
2012-10-25 17:15:22	2012-10-26	03:15:22	VR2W-105218	A69-1601-6498	0	1
2012-10-25 17:27:44	2012-10-26	03:27:44	VR2W-105217	A69-1601-6498	0	1
2012-10-25 18:01:09	2012-10-26	04:01:09	VR2W-105217	A69-1601-6498	0	1
2012-10-25 18:05:37	2012-10-26	04:05:37	VR2W-105217	A69-1601-6498	0	1
2012-10-25 18:09:41	2012-10-26	04:09:41	VR2W-105217	A69-1601-6498	0	1
2012-10-25 18:12:55	2012-10-26	04:12:55	VR2W-105217	A69-1601-6498	0	1
2012-10-25 18:16:08	2012-10-26	04:16:08	VR2W-105217	A69-1601-6498	0	1
2012-10-25 18:25:53	2012-10-26	04:25:53	VR2W-105217	A69-1601-6498	0	1
2012-10-25 18:40:03	2012-10-26	04:40:03	VR2W-105217	A69-1601-6498	0	1
2012-10-25 18:48:52	2012-10-26	04:48:52	VR2W-105217	A69-1601-6498	0	1
2012-10-25 18:56:28	2012-10-26	04:56:28	VR2W-105217	A69-1601-6498	0	1
2012-10-25 19:14:20	2012-10-26	05:14:20	VR2W-105217	A69-1601-6498	0	1
2012-10-25 19:19:05	2012-10-26	05:19:05	VR2W-105217	A69-1601-6498	0	1
2012-10-25 19:27:59	2012-10-26	05:27:59	VR2W-105217	A69-1601-6498	0	1
2012-10-25 19:58:19	2012-10-26	05:58:19	VR2W-105219	A69-1601-6498	0	1
2012-10-25 20:03:11	2012-10-26	06:03:11	VR2W-105219	A69-1601-6498	0	1
2012-10-25 20:06:43	2012-10-26	06:06:43	VR2W-105218	A69-1601-6498	0	1
2012-10-25 20:08:03	2012-10-26	06:08:03	VR2W-105219	A69-1601-6498	0	1
2012-10-25 20:28:37	2012-10-26	06:28:37	VR2W-105221	A69-1601-6498	0	1
2012-10-25 21:04:30	2012-10-26	07:04:30	VR2W-105218	A69-1601-6498	1	1
2012-10-25 21:08:34	2012-10-26	07:08:34	VR2W-105218	A69-1601-6498	1	1
2012-10-25 21:34:58	2012-10-26	07:34:58	VR2W-105220	A69-1601-6498	1	1
2012-10-25 21:53:18	2012-10-26	07:53:18	VR2W-105220	A69-1601-6498	1	1
2012-10-25 22:11:31	2012-10-26	08:11:31	VR2W-105219	A69-1601-6498	1	1
2012-10-25 22:18:17	2012-10-26	08:18:17	VR2W-105219	A69-1601-6498	1	1
2012-10-25 22:32:28	2012-10-26	08:32:28	VR2W-105219	A69-1601-6498	1	1
2012-10-25 23:07:56	2012-10-26	09:07:56	VR2W-105219	A69-1601-6498	1	1
2012-10-25 23:38:16	2012-10-26	09:38:16	VR2W-105222	A69-1601-6498	1	1
2012-10-26 00:34:37	2012-10-26	10:34:37	VR2W-105222	A69-1601-6498	1	1
2012-10-26 00:39:22	2012-10-26	10:39:22	VR2W-105222	A69-1601-6498	1	1
2012-10-26 00:48:20	2012-10-26	10:48:20	VR2W-105222	A69-1601-6498	1	1
2012-10-26 00:56:31	2012-10-26	10:56:31	VR2W-105222	A69-1601-6498	1	1
2012-10-26 01:00:23	2012-10-26	11:00:23	VR2W-105222	A69-1601-6498	1	1
2012-10-26 01:04:57	2012-10-26	11:04:57	VR2W-105221	A69-1601-6498	1	1
2012-10-26 01:09:03	2012-10-26	11:09:03	VR2W-105221	A69-1601-6498	1	1
2012-10-26 01:23:33	2012-10-26	11:23:33	VR2W-105221	A69-1601-6498	1	1
2012-10-26 01:25:35	2012-10-26	11:25:35	VR2W-105220	A69-1601-6498	1	1
2012-10-26 01:28:51	2012-10-26	11:28:51	VR2W-105220	A69-1601-6498	1	1
2012-10-26 02:44:37	2012-10-26	12:44:37	VR2W-105222	A69-1601-6498	1	1
2012-10-26 04:26:04	2012-10-26	14:26:04	VR2W-105222	A69-1601-6498	1	1
2012-10-26 04:30:26	2012-10-26	14:30:26	VR2W-105222	A69-1601-6498	1	1
2012-10-26 04:38:48	2012-10-26	14:38:48	VR2W-105222	A69-1601-6498	1	1
2012-10-26 04:46:20	2012-10-26	14:46:20	VR2W-105221	A69-1601-6498	1	1
2012-10-26 04:49:48	2012-10-26	14:49:48	VR2W-105221	A69-1601-6498	1	1
2012-10-26 04:53:30	2012-10-26	14:53:30	VR2W-105221	A69-1601-6498	1	1
2012-10-26 05:01:06	2012-10-26	15:01:06	VR2W-105221	A69-1601-6498	1	1
2012-10-26 05:18:36	2012-10-26	15:18:36	VR2W-105221	A69-1601-6498	1	1
2012-10-26 05:25:31	2012-10-26	15:25:31	VR2W-105221	A69-1601-6498	1	1
2012-10-26 05:33:50	2012-10-26	15:33:50	VR2W-105221	A69-1601-6498	1	1
2012-10-26 05:42:45	2012-10-26	15:42:45	VR2W-105221	A69-1601-6498	1	1
2012-10-26 05:49:37	2012-10-26	15:49:37	VR2W-105220	A69-1601-6498	1	1
2012-10-26 05:54:26	2012-10-26	15:54:26	VR2W-105220	A69-1601-6498	1	1
2012-10-26 06:11:32	2012-10-26	16:11:32	VR2W-105220	A69-1601-6498	1	1
2012-10-26 06:18:07	2012-10-26	16:18:07	VR2W-105221	A69-1601-6498	1	1
2012-10-26 06:22:33	2012-10-26	16:22:33	VR2W-105221	A69-1601-6498	1	1
2012-10-26 06:26:32	2012-10-26	16:26:32	VR2W-105221	A69-1601-6498	1	1
2012-10-26 06:31:17	2012-10-26	16:31:17	VR2W-105221	A69-1601-6498	1	1
2012-10-26 06:55:31	2012-10-26	16:55:31	VR2W-105221	A69-1601-6498	1	1
2012-10-26 07:02:03	2012-10-26	17:02:03	VR2W-105220	A69-1601-6498	1	1
2012-10-26 07:06:08	2012-10-26	17:06:08	VR2W-105220	A69-1601-6498	1	1
2012-10-26 07:08:29	2012-10-26	17:08:29	VR2W-105218	A69-1601-6498	1	1
2012-10-26 07:11:49	2012-10-26	17:11:49	VR2W-105218	A69-1601-6498	1	1
2012-10-26 07:13:10	2012-10-26	17:13:10	VR2W-105219	A69-1601-6498	1	1
2012-10-26 07:14:59	2012-10-26	17:14:59	VR2W-105217	A69-1601-6498	1	1
2012-10-26 07:15:16	2012-10-26	17:15:16	VR2W-105218	A69-1601-6498	1	1
2012-10-26 07:18:38	2012-10-26	17:18:38	VR2W-105217	A69-1601-6498	1	1
2012-10-26 07:18:56	2012-10-26	17:18:56	VR2W-105218	A69-1601-6498	1	1
2012-10-26 07:34:39	2012-10-26	17:34:39	VR2W-105219	A69-1601-6498	1	1
2012-10-26 08:17:29	2012-10-26	18:17:29	VR2W-105218	A69-1601-6498	1	1
2012-10-26 08:21:41	2012-10-26	18:21:41	VR2W-105218	A69-1601-6498	1	1
2012-10-26 08:28:44	2012-10-26	18:28:44	VR2W-105217	A69-1601-6498	1	1
2012-10-26 09:06:48	2012-10-26	19:06:48	VR2W-105217	A69-1601-6498	0	1
2012-10-26 09:24:58	2012-10-26	19:24:58	VR2W-105217	A69-1601-6498	0	1
2012-10-26 09:42:00	2012-10-26	19:42:00	VR2W-105217	A69-1601-6498	0	1
2012-10-26 09:46:39	2012-10-26	19:46:39	VR2W-105217	A69-1601-6498	0	1
2012-10-26 09:55:00	2012-10-26	19:55:00	VR2W-105217	A69-1601-6498	0	1
2012-10-26 10:41:30	2012-10-26	20:41:30	VR2W-105217	A69-1601-6498	0	1
2012-10-26 10:55:04	2012-10-26	20:55:04	VR2W-105217	A69-1601-6498	0	1
2012-10-26 11:03:59	2012-10-26	21:03:59	VR2W-105217	A69-1601-6498	0	1
2012-10-26 11:11:58	2012-10-26	21:11:58	VR2W-105217	A69-1601-6498	0	1
2012-10-26 11:40:34	2012-10-26	21:40:34	VR2W-105217	A69-1601-6498	0	1
2012-10-26 11:49:37	2012-10-26	21:49:37	VR2W-105217	A69-1601-6498	0	1
2012-10-26 11:58:10	2012-10-26	21:58:10	VR2W-105217	A69-1601-6498	0	1
2012-10-26 12:06:22	2012-10-26	22:06:22	VR2W-105217	A69-1601-6498	0	1
2012-10-26 12:10:49	2012-10-26	22:10:49	VR2W-105217	A69-1601-6498	0	1
2012-10-26 12:32:33	2012-10-26	22:32:33	VR2W-105217	A69-1601-6498	0	1
2012-10-26 12:49:45	2012-10-26	22:49:45	VR2W-105217	A69-1601-6498	0	1
2012-10-26 12:58:22	2012-10-26	22:58:22	VR2W-105217	A69-1601-6498	0	1
2012-10-26 13:41:50	2012-10-26	23:41:50	VR2W-105217	A69-1601-6498	0	1
2012-10-26 15:27:45	2012-10-27	01:27:45	VR2W-105218	A69-1601-6498	0	0
2012-10-26 15:31:43	2012-10-27	01:31:43	VR2W-105218	A69-1601-6498	0	0
2012-10-26 15:36:28	2012-10-27	01:36:28	VR2W-105218	A69-1601-6498	0	0
2012-10-26 15:45:18	2012-10-27	01:45:18	VR2W-105218	A69-1601-6498	0	0
2012-10-26 15:48:58	2012-10-27	01:48:58	VR2W-105218	A69-1601-6498	0	0
2012-10-26 16:02:58	2012-10-27	02:02:58	VR2W-105218	A69-1601-6498	0	0
2012-10-26 16:27:18	2012-10-27	02:27:18	VR2W-105218	A69-1601-6498	0	0
2012-10-26 16:30:49	2012-10-27	02:30:49	VR2W-105218	A69-1601-6498	0	0
2012-10-26 17:02:52	2012-10-27	03:02:52	VR2W-105218	A69-1601-6498	0	0
2012-10-26 17:06:16	2012-10-27	03:06:16	VR2W-105218	A69-1601-6498	0	0
2012-10-26 17:09:49	2012-10-27	03:09:49	VR2W-105218	A69-1601-6498	0	0
2012-10-26 17:13:43	2012-10-27	03:13:43	VR2W-105218	A69-1601-6498	0	0
2012-10-26 17:29:45	2012-10-27	03:29:45	VR2W-105217	A69-1601-6498	0	0
2012-10-26 17:56:05	2012-10-27	03:56:05	VR2W-105217	A69-1601-6498	0	0
2012-10-26 17:59:23	2012-10-27	03:59:23	VR2W-105217	A69-1601-6498	0	0
2012-10-26 18:06:18	2012-10-27	04:06:18	VR2W-105217	A69-1601-6498	0	0
2012-10-26 18:10:10	2012-10-27	04:10:10	VR2W-105217	A69-1601-6498	0	0
2012-10-26 18:18:44	2012-10-27	04:18:44	VR2W-105217	A69-1601-6498	0	0
2012-10-26 18:28:49	2012-10-27	04:28:49	VR2W-105217	A69-1601-6498	0	0
2012-10-26 18:36:39	2012-10-27	04:36:39	VR2W-105217	A69-1601-6498	0	0
2012-10-26 18:43:36	2012-10-27	04:43:36	VR2W-105217	A69-1601-6498	0	0
2012-10-26 18:56:22	2012-10-27	04:56:22	VR2W-105217	A69-1601-6498	0	0
2012-10-26 19:00:01	2012-10-27	05:00:01	VR2W-105217	A69-1601-6498	0	0
2012-10-26 19:04:05	2012-10-27	05:04:05	VR2W-105217	A69-1601-6498	0	0
2012-10-26 19:10:39	2012-10-27	05:10:39	VR2W-105217	A69-1601-6498	0	0
2012-10-26 19:14:01	2012-10-27	05:14:01	VR2W-105217	A69-1601-6498	0	0
2012-10-26 19:26:02	2012-10-27	05:26:02	VR2W-105218	A69-1601-6498	0	0
2012-10-26 19:29:57	2012-10-27	05:29:57	VR2W-105218	A69-1601-6498	0	0
2012-10-26 19:46:27	2012-10-27	05:46:27	VR2W-105217	A69-1601-6498	0	0
2012-10-26 19:58:24	2012-10-27	05:58:24	VR2W-105218	A69-1601-6498	0	0
2012-10-26 20:03:35	2012-10-27	06:03:35	VR2W-105219	A69-1601-6498	0	0
2012-10-26 20:08:01	2012-10-27	06:08:01	VR2W-105219	A69-1601-6498	0	0
2012-10-26 20:16:19	2012-10-27	06:16:19	VR2W-105220	A69-1601-6498	0	0
2012-10-26 20:34:30	2012-10-27	06:34:30	VR2W-105221	A69-1601-6498	1	0
2012-10-26 20:53:10	2012-10-27	06:53:10	VR2W-105221	A69-1601-6498	1	0
2012-10-26 21:09:39	2012-10-27	07:09:39	VR2W-105221	A69-1601-6498	1	0
2012-10-26 21:14:29	2012-10-27	07:14:29	VR2W-105221	A69-1601-6498	1	0
2012-10-26 21:21:17	2012-10-27	07:21:17	VR2W-105220	A69-1601-6498	1	0
2012-10-26 21:26:21	2012-10-27	07:26:21	VR2W-105219	A69-1601-6498	1	0
2012-10-26 21:33:02	2012-10-27	07:33:02	VR2W-105217	A69-1601-6498	1	0
2012-10-26 21:37:55	2012-10-27	07:37:55	VR2W-105218	A69-1601-6498	1	0
2012-10-26 21:59:02	2012-10-27	07:59:02	VR2W-105219	A69-1601-6498	1	0
2012-10-26 22:03:40	2012-10-27	08:03:40	VR2W-105219	A69-1601-6498	1	0
2012-10-26 22:16:01	2012-10-27	08:16:01	VR2W-105220	A69-1601-6498	1	0
2012-10-26 22:23:36	2012-10-27	08:23:36	VR2W-105220	A69-1601-6498	1	0
2012-10-26 22:40:48	2012-10-27	08:40:48	VR2W-105220	A69-1601-6498	1	0
2012-10-26 22:57:42	2012-10-27	08:57:42	VR2W-105220	A69-1601-6498	1	0
2012-10-26 23:05:40	2012-10-27	09:05:40	VR2W-105219	A69-1601-6498	1	0
2012-10-26 23:09:00	2012-10-27	09:09:00	VR2W-105218	A69-1601-6498	1	0
2012-10-26 23:36:09	2012-10-27	09:36:09	VR2W-105219	A69-1601-6498	1	0
2012-10-26 23:40:32	2012-10-27	09:40:32	VR2W-105219	A69-1601-6498	1	0
2012-10-26 23:43:03	2012-10-27	09:43:03	VR2W-105218	A69-1601-6498	1	0
2012-10-26 23:44:24	2012-10-27	09:44:24	VR2W-105219	A69-1601-6498	1	0
2012-10-26 23:48:54	2012-10-27	09:48:54	VR2W-105219	A69-1601-6498	1	0
2012-10-26 23:53:01	2012-10-27	09:53:01	VR2W-105219	A69-1601-6498	1	0
2012-10-26 23:56:22	2012-10-27	09:56:22	VR2W-105219	A69-1601-6498	1	0
2012-10-27 00:14:55	2012-10-27	10:14:55	VR2W-105220	A69-1601-6498	1	0
2012-10-27 00:39:23	2012-10-27	10:39:23	VR2W-105221	A69-1601-6498	1	0
2012-10-27 00:48:39	2012-10-27	10:48:39	VR2W-105220	A69-1601-6498	1	0
2012-10-27 00:56:35	2012-10-27	10:56:35	VR2W-105220	A69-1601-6498	1	0
2012-10-27 01:00:41	2012-10-27	11:00:41	VR2W-105220	A69-1601-6498	1	0
2012-10-27 01:12:45	2012-10-27	11:12:45	VR2W-105222	A69-1601-6498	1	0
2012-10-27 01:37:43	2012-10-27	11:37:43	VR2W-105222	A69-1601-6498	1	0
2012-10-27 01:41:15	2012-10-27	11:41:15	VR2W-105222	A69-1601-6498	1	0
2012-10-27 01:45:06	2012-10-27	11:45:06	VR2W-105222	A69-1601-6498	1	0
2012-10-27 01:49:33	2012-10-27	11:49:33	VR2W-105222	A69-1601-6498	1	0
2012-10-27 01:58:22	2012-10-27	11:58:22	VR2W-105222	A69-1601-6498	1	0
2012-10-27 02:03:06	2012-10-27	12:03:06	VR2W-105222	A69-1601-6498	1	0
2012-10-27 02:19:37	2012-10-27	12:19:37	VR2W-105222	A69-1601-6498	1	0
2012-10-27 02:24:31	2012-10-27	12:24:31	VR2W-105222	A69-1601-6498	1	0
2012-10-27 06:41:04	2012-10-27	16:41:04	VR2W-105221	A69-1601-6498	1	0
2012-10-27 07:10:01	2012-10-27	17:10:01	VR2W-105219	A69-1601-6498	1	0
2012-10-27 07:56:49	2012-10-27	17:56:49	VR2W-105218	A69-1601-6498	1	0
2012-10-27 08:01:27	2012-10-27	18:01:27	VR2W-105218	A69-1601-6498	1	0
2012-10-27 08:05:50	2012-10-27	18:05:50	VR2W-105218	A69-1601-6498	1	0
2012-10-27 08:09:43	2012-10-27	18:09:43	VR2W-105218	A69-1601-6498	1	0
2012-10-27 08:14:16	2012-10-27	18:14:16	VR2W-105218	A69-1601-6498	1	0
2012-10-27 08:21:41	2012-10-27	18:21:41	VR2W-105217	A69-1601-6498	1	0
2012-10-27 08:29:47	2012-10-27	18:29:47	VR2W-105217	A69-1601-6498	1	0
2012-10-27 08:33:33	2012-10-27	18:33:33	VR2W-105217	A69-1601-6498	0	0
2012-10-27 10:06:42	2012-10-27	20:06:42	VR2W-105217	A69-1601-6498	0	0
2012-10-27 10:21:03	2012-10-27	20:21:03	VR2W-105217	A69-1601-6498	0	0
2012-10-27 11:13:32	2012-10-27	21:13:32	VR2W-105217	A69-1601-6498	0	0
2012-10-27 12:12:35	2012-10-27	22:12:35	VR2W-105217	A69-1601-6498	0	0
2012-10-27 12:16:45	2012-10-27	22:16:45	VR2W-105217	A69-1601-6498	0	0
2012-10-27 12:23:51	2012-10-27	22:23:51	VR2W-105217	A69-1601-6498	0	0
2012-10-27 12:49:11	2012-10-27	22:49:11	VR2W-105217	A69-1601-6498	0	0
2012-10-27 18:31:00	2012-10-28	04:31:00	VR2W-105217	A69-1601-6498	0	0
2012-10-27 18:35:39	2012-10-28	04:35:39	VR2W-105217	A69-1601-6498	0	0
2012-10-27 19:10:11	2012-10-28	05:10:11	VR2W-105217	A69-1601-6498	0	0
2012-10-27 19:54:59	2012-10-28	05:54:59	VR2W-105218	A69-1601-6498	0	0
2012-10-27 20:03:22	2012-10-28	06:03:22	VR2W-105218	A69-1601-6498	0	0
2012-10-27 20:04:43	2012-10-28	06:04:43	VR2W-105219	A69-1601-6498	0	0
2012-10-27 20:08:52	2012-10-28	06:08:52	VR2W-105219	A69-1601-6498	0	0
2012-10-27 20:12:16	2012-10-28	06:12:16	VR2W-105219	A69-1601-6498	0	0
2012-10-27 20:14:30	2012-10-28	06:14:30	VR2W-105218	A69-1601-6498	0	0
2012-10-27 20:15:51	2012-10-28	06:15:51	VR2W-105219	A69-1601-6498	0	0
2012-10-27 20:19:47	2012-10-28	06:19:47	VR2W-105219	A69-1601-6498	0	0
2012-10-27 20:48:24	2012-10-28	06:48:24	VR2W-105220	A69-1601-6498	1	0
2012-10-27 21:10:49	2012-10-28	07:10:49	VR2W-105220	A69-1601-6498	1	0
2012-10-27 21:39:21	2012-10-28	07:39:21	VR2W-105220	A69-1601-6498	1	0
2012-10-27 22:38:19	2012-10-28	08:38:19	VR2W-105219	A69-1601-6498	1	0
2012-10-27 22:41:53	2012-10-28	08:41:53	VR2W-105219	A69-1601-6498	1	0
2012-10-27 22:45:47	2012-10-28	08:45:47	VR2W-105219	A69-1601-6498	1	0
2012-10-27 22:57:56	2012-10-28	08:57:56	VR2W-105220	A69-1601-6498	1	0
2012-10-27 23:03:28	2012-10-28	09:03:28	VR2W-105221	A69-1601-6498	1	0
2012-10-27 23:27:09	2012-10-28	09:27:09	VR2W-105219	A69-1601-6498	1	0
2012-10-27 23:30:52	2012-10-28	09:30:52	VR2W-105219	A69-1601-6498	1	0
2012-10-27 23:38:35	2012-10-28	09:38:35	VR2W-105219	A69-1601-6498	1	0
2012-10-27 23:46:48	2012-10-28	09:46:48	VR2W-105219	A69-1601-6498	1	0
2012-10-28 00:17:12	2012-10-28	10:17:12	VR2W-105218	A69-1601-6498	1	0
2012-10-28 00:18:33	2012-10-28	10:18:33	VR2W-105219	A69-1601-6498	1	0
2012-10-28 00:23:26	2012-10-28	10:23:26	VR2W-105219	A69-1601-6498	1	0
2012-10-28 00:49:32	2012-10-28	10:49:32	VR2W-105221	A69-1601-6498	1	0
2012-10-28 00:56:57	2012-10-28	10:56:57	VR2W-105221	A69-1601-6498	1	0
2012-10-28 01:27:53	2012-10-28	11:27:53	VR2W-105221	A69-1601-6498	1	0
2012-10-28 01:31:23	2012-10-28	11:31:23	VR2W-105222	A69-1601-6498	1	0
2012-10-28 01:35:15	2012-10-28	11:35:15	VR2W-105222	A69-1601-6498	1	0
2012-10-28 01:43:59	2012-10-28	11:43:59	VR2W-105221	A69-1601-6498	1	0
2012-10-28 01:47:21	2012-10-28	11:47:21	VR2W-105222	A69-1601-6498	1	0
2012-10-28 01:51:00	2012-10-28	11:51:00	VR2W-105221	A69-1601-6498	1	0
2012-10-28 01:55:00	2012-10-28	11:55:00	VR2W-105221	A69-1601-6498	1	0
2012-10-28 01:59:43	2012-10-28	11:59:43	VR2W-105222	A69-1601-6498	1	0
2012-10-28 02:12:38	2012-10-28	12:12:38	VR2W-105221	A69-1601-6498	1	0
2012-10-28 02:17:07	2012-10-28	12:17:07	VR2W-105221	A69-1601-6498	1	0
2012-10-28 02:24:31	2012-10-28	12:24:31	VR2W-105221	A69-1601-6498	1	0
2012-10-28 02:27:53	2012-10-28	12:27:53	VR2W-105221	A69-1601-6498	1	0
2012-10-28 02:31:24	2012-10-28	12:31:24	VR2W-105221	A69-1601-6498	1	0
2012-10-28 02:41:38	2012-10-28	12:41:38	VR2W-105220	A69-1601-6498	1	0
2012-10-28 02:50:03	2012-10-28	12:50:03	VR2W-105220	A69-1601-6498	1	0
2012-10-28 03:00:31	2012-10-28	13:00:31	VR2W-105218	A69-1601-6498	1	0
2012-10-28 03:01:52	2012-10-28	13:01:52	VR2W-105219	A69-1601-6498	1	0
2012-10-28 03:08:21	2012-10-28	13:08:21	VR2W-105218	A69-1601-6498	1	0
2012-10-28 03:21:37	2012-10-28	13:21:37	VR2W-105218	A69-1601-6498	1	0
2012-10-28 04:02:08	2012-10-28	14:02:08	VR2W-105222	A69-1601-6498	1	0
2012-10-28 04:05:49	2012-10-28	14:05:49	VR2W-105222	A69-1601-6498	1	0
2012-10-28 04:16:50	2012-10-28	14:16:50	VR2W-105222	A69-1601-6498	1	0
2012-10-28 04:28:55	2012-10-28	14:28:55	VR2W-105222	A69-1601-6498	1	0
2012-10-28 04:37:42	2012-10-28	14:37:42	VR2W-105222	A69-1601-6498	1	0
2012-10-28 04:37:45	2012-10-28	14:37:45	VR2W-105221	A69-1601-6498	1	0
2012-10-28 04:41:15	2012-10-28	14:41:15	VR2W-105222	A69-1601-6498	1	0
2012-10-28 04:45:08	2012-10-28	14:45:08	VR2W-105222	A69-1601-6498	1	0
2012-10-28 04:49:41	2012-10-28	14:49:41	VR2W-105222	A69-1601-6498	1	0
2012-10-28 04:57:25	2012-10-28	14:57:25	VR2W-105222	A69-1601-6498	1	0
2012-10-28 04:57:28	2012-10-28	14:57:28	VR2W-105221	A69-1601-6498	1	0
2012-10-28 05:05:41	2012-10-28	15:05:41	VR2W-105222	A69-1601-6498	1	0
2012-10-28 05:09:44	2012-10-28	15:09:44	VR2W-105221	A69-1601-6498	1	0
2012-10-28 05:14:28	2012-10-28	15:14:28	VR2W-105221	A69-1601-6498	1	0
2012-10-28 05:23:24	2012-10-28	15:23:24	VR2W-105221	A69-1601-6498	1	0
2012-10-28 05:29:13	2012-10-28	15:29:13	VR2W-105220	A69-1601-6498	1	0
2012-10-28 05:37:15	2012-10-28	15:37:15	VR2W-105220	A69-1601-6498	1	0
2012-10-28 05:41:28	2012-10-28	15:41:28	VR2W-105220	A69-1601-6498	1	0
2012-10-28 05:45:02	2012-10-28	15:45:02	VR2W-105220	A69-1601-6498	1	0
2012-10-28 05:48:55	2012-10-28	15:48:55	VR2W-105220	A69-1601-6498	1	0
2012-10-28 05:57:41	2012-10-28	15:57:41	VR2W-105220	A69-1601-6498	1	0
2012-10-28 06:01:14	2012-10-28	16:01:14	VR2W-105220	A69-1601-6498	1	0
2012-10-28 06:05:05	2012-10-28	16:05:05	VR2W-105220	A69-1601-6498	1	0
2012-10-28 06:13:39	2012-10-28	16:13:39	VR2W-105220	A69-1601-6498	1	0
2012-10-28 06:16:55	2012-10-28	16:16:55	VR2W-105220	A69-1601-6498	1	0
2012-10-28 06:20:13	2012-10-28	16:20:13	VR2W-105220	A69-1601-6498	1	0
2012-10-28 06:48:08	2012-10-28	16:48:08	VR2W-105220	A69-1601-6498	1	0
2012-10-28 06:56:07	2012-10-28	16:56:07	VR2W-105220	A69-1601-6498	1	0
2012-10-28 06:59:43	2012-10-28	16:59:43	VR2W-105220	A69-1601-6498	1	0
2012-10-28 07:03:42	2012-10-28	17:03:42	VR2W-105220	A69-1601-6498	1	0
2012-10-28 07:15:18	2012-10-28	17:15:18	VR2W-105221	A69-1601-6498	1	0
2012-10-28 07:25:14	2012-10-28	17:25:14	VR2W-105220	A69-1601-6498	1	0
2012-10-28 07:27:48	2012-10-28	17:27:48	VR2W-105218	A69-1601-6498	1	0
2012-10-28 07:31:17	2012-10-28	17:31:17	VR2W-105217	A69-1601-6498	1	0
2012-10-28 07:35:36	2012-10-28	17:35:36	VR2W-105217	A69-1601-6498	1	0
2012-10-28 08:04:49	2012-10-28	18:04:49	VR2W-105217	A69-1601-6498	1	0
2012-10-28 08:12:45	2012-10-28	18:12:45	VR2W-105217	A69-1601-6498	1	0
2012-10-28 08:24:38	2012-10-28	18:24:38	VR2W-105217	A69-1601-6498	1	0
2012-10-28 08:29:00	2012-10-28	18:29:00	VR2W-105218	A69-1601-6498	1	0
2012-10-28 09:39:08	2012-10-28	19:39:08	VR2W-105217	A69-1601-6498	0	0
2012-10-28 09:52:26	2012-10-28	19:52:26	VR2W-105217	A69-1601-6498	0	0
2012-10-28 10:07:40	2012-10-28	20:07:40	VR2W-105217	A69-1601-6498	0	0
2012-10-28 10:25:05	2012-10-28	20:25:05	VR2W-105217	A69-1601-6498	0	0
2012-10-28 10:33:55	2012-10-28	20:33:55	VR2W-105217	A69-1601-6498	0	0
2012-10-28 11:24:02	2012-10-28	21:24:02	VR2W-105217	A69-1601-6498	0	0
2012-10-28 11:31:02	2012-10-28	21:31:02	VR2W-105217	A69-1601-6498	0	0
2012-10-28 19:56:27	2012-10-29	05:56:27	VR2W-105219	A69-1601-6498	0	0
2012-10-28 20:05:14	2012-10-29	06:05:14	VR2W-105219	A69-1601-6498	0	0
2012-10-28 20:08:47	2012-10-29	06:08:47	VR2W-105219	A69-1601-6498	0	0
2012-10-28 20:17:12	2012-10-29	06:17:12	VR2W-105219	A69-1601-6498	0	0
2012-10-28 20:21:24	2012-10-29	06:21:24	VR2W-105219	A69-1601-6498	0	0
2012-10-28 20:24:29	2012-10-29	06:24:29	VR2W-105220	A69-1601-6498	0	0
2012-10-28 20:24:54	2012-10-29	06:24:54	VR2W-105219	A69-1601-6498	0	0
2012-10-28 20:34:20	2012-10-29	06:34:20	VR2W-105221	A69-1601-6498	1	0
2012-10-28 20:36:22	2012-10-29	06:36:22	VR2W-105220	A69-1601-6498	1	0
2012-10-28 21:12:16	2012-10-29	07:12:16	VR2W-105220	A69-1601-6498	1	0
2012-10-28 21:17:13	2012-10-29	07:17:13	VR2W-105219	A69-1601-6498	1	0
2012-10-28 21:52:26	2012-10-29	07:52:26	VR2W-105218	A69-1601-6498	1	0
2012-10-28 22:04:49	2012-10-29	08:04:49	VR2W-105219	A69-1601-6498	1	0
2012-10-28 22:43:20	2012-10-29	08:43:20	VR2W-105221	A69-1601-6498	1	0
2012-10-28 23:05:21	2012-10-29	09:05:21	VR2W-105220	A69-1601-6498	1	0
2012-10-28 23:09:23	2012-10-29	09:09:23	VR2W-105220	A69-1601-6498	1	0
2012-10-28 23:23:44	2012-10-29	09:23:44	VR2W-105220	A69-1601-6498	1	0
2012-10-29 00:01:14	2012-10-29	10:01:14	VR2W-105221	A69-1601-6498	1	0
2012-10-29 00:15:20	2012-10-29	10:15:20	VR2W-105219	A69-1601-6498	1	0
2012-10-29 00:34:14	2012-10-29	10:34:14	VR2W-105218	A69-1601-6498	1	0
2012-10-29 00:48:07	2012-10-29	10:48:07	VR2W-105219	A69-1601-6498	1	0
2012-10-29 00:59:05	2012-10-29	10:59:05	VR2W-105219	A69-1601-6498	1	0
2012-10-29 01:02:49	2012-10-29	11:02:49	VR2W-105219	A69-1601-6498	1	0
2012-10-29 01:18:58	2012-10-29	11:18:58	VR2W-105220	A69-1601-6498	1	0
2012-10-29 01:23:33	2012-10-29	11:23:33	VR2W-105220	A69-1601-6498	1	0
2012-10-29 01:25:49	2012-10-29	11:25:49	VR2W-105221	A69-1601-6498	1	0
2012-10-29 01:37:14	2012-10-29	11:37:14	VR2W-105222	A69-1601-6498	1	0
2012-10-29 01:41:05	2012-10-29	11:41:05	VR2W-105222	A69-1601-6498	1	0
2012-10-29 01:49:35	2012-10-29	11:49:35	VR2W-105222	A69-1601-6498	1	0
2012-10-29 01:54:26	2012-10-29	11:54:26	VR2W-105222	A69-1601-6498	1	0
2012-10-29 02:04:02	2012-10-29	12:04:02	VR2W-105222	A69-1601-6498	1	0
2012-10-29 02:08:41	2012-10-29	12:08:41	VR2W-105222	A69-1601-6498	1	0
2012-10-29 02:13:08	2012-10-29	12:13:08	VR2W-105221	A69-1601-6498	1	0
2012-10-29 02:21:37	2012-10-29	12:21:37	VR2W-105222	A69-1601-6498	1	0
2012-10-29 02:26:00	2012-10-29	12:26:00	VR2W-105221	A69-1601-6498	1	0
2012-10-29 02:29:46	2012-10-29	12:29:46	VR2W-105221	A69-1601-6498	1	0
2012-10-29 02:58:47	2012-10-29	12:58:47	VR2W-105222	A69-1601-6498	1	0
2012-10-29 02:58:49	2012-10-29	12:58:49	VR2W-105221	A69-1601-6498	1	0
2012-10-29 03:02:56	2012-10-29	13:02:56	VR2W-105222	A69-1601-6498	1	0
2012-10-29 03:33:07	2012-10-29	13:33:07	VR2W-105221	A69-1601-6498	1	0
2012-10-29 03:41:11	2012-10-29	13:41:11	VR2W-105221	A69-1601-6498	1	0
2012-10-29 03:45:27	2012-10-29	13:45:27	VR2W-105221	A69-1601-6498	1	0
2012-10-29 03:56:32	2012-10-29	13:56:32	VR2W-105221	A69-1601-6498	1	0
2012-10-29 04:03:30	2012-10-29	14:03:30	VR2W-105221	A69-1601-6498	1	0
2012-10-29 04:16:21	2012-10-29	14:16:21	VR2W-105222	A69-1601-6498	1	0
2012-10-29 05:08:13	2012-10-29	15:08:13	VR2W-105222	A69-1601-6498	1	0
2012-10-29 05:27:13	2012-10-29	15:27:13	VR2W-105222	A69-1601-6498	1	0
2012-10-29 05:37:16	2012-10-29	15:37:16	VR2W-105222	A69-1601-6498	1	0
2012-10-29 07:29:21	2012-10-29	17:29:21	VR2W-105221	A69-1601-6498	1	0
2012-10-29 07:31:23	2012-10-29	17:31:23	VR2W-105220	A69-1601-6498	1	0
2012-10-29 07:35:09	2012-10-29	17:35:09	VR2W-105220	A69-1601-6498	1	0
2012-10-29 07:39:52	2012-10-29	17:39:52	VR2W-105219	A69-1601-6498	1	0
2012-10-29 07:42:14	2012-10-29	17:42:14	VR2W-105218	A69-1601-6498	1	0
2012-10-29 07:43:35	2012-10-29	17:43:35	VR2W-105219	A69-1601-6498	1	0
2012-10-29 07:49:38	2012-10-29	17:49:38	VR2W-105217	A69-1601-6498	1	0
2012-10-29 07:49:55	2012-10-29	17:49:55	VR2W-105218	A69-1601-6498	1	0
2012-10-29 07:53:42	2012-10-29	17:53:42	VR2W-105218	A69-1601-6498	1	0
2012-10-29 07:55:04	2012-10-29	17:55:04	VR2W-105219	A69-1601-6498	1	0
2012-10-29 08:14:08	2012-10-29	18:14:08	VR2W-105217	A69-1601-6498	1	0
2012-10-29 09:15:25	2012-10-29	19:15:25	VR2W-105217	A69-1601-6498	0	0
2012-10-29 09:49:02	2012-10-29	19:49:02	VR2W-105217	A69-1601-6498	0	0
2012-10-29 09:53:45	2012-10-29	19:53:45	VR2W-105217	A69-1601-6498	0	0
2012-10-29 10:09:21	2012-10-29	20:09:21	VR2W-105217	A69-1601-6498	0	0
2012-10-29 10:22:02	2012-10-29	20:22:02	VR2W-105217	A69-1601-6498	0	0
2012-10-29 10:25:37	2012-10-29	20:25:37	VR2W-105217	A69-1601-6498	0	0
2012-10-29 11:18:39	2012-10-29	21:18:39	VR2W-105217	A69-1601-6498	0	0
2012-10-29 12:18:29	2012-10-29	22:18:29	VR2W-105217	A69-1601-6498	0	0
2012-10-29 13:02:18	2012-10-29	23:02:18	VR2W-105217	A69-1601-6498	0	0
2012-10-29 19:37:16	2012-10-30	05:37:16	VR2W-105218	A69-1601-6498	0	0
2012-10-29 19:48:57	2012-10-30	05:48:57	VR2W-105218	A69-1601-6498	0	0
2012-10-29 19:57:19	2012-10-30	05:57:19	VR2W-105218	A69-1601-6498	0	0
2012-10-29 20:04:47	2012-10-30	06:04:47	VR2W-105218	A69-1601-6498	0	0
2012-10-29 20:06:09	2012-10-30	06:06:09	VR2W-105219	A69-1601-6498	0	0
2012-10-29 20:13:22	2012-10-30	06:13:22	VR2W-105219	A69-1601-6498	0	0
2012-10-29 20:17:37	2012-10-30	06:17:37	VR2W-105219	A69-1601-6498	0	0
2012-10-29 21:06:16	2012-10-30	07:06:16	VR2W-105219	A69-1601-6498	1	0
2012-10-29 21:09:19	2012-10-30	07:09:19	VR2W-105220	A69-1601-6498	1	0
2012-10-29 21:13:28	2012-10-30	07:13:28	VR2W-105219	A69-1601-6498	1	0
2012-10-29 22:05:21	2012-10-30	08:05:21	VR2W-105220	A69-1601-6498	1	0
2012-10-29 22:26:19	2012-10-30	08:26:19	VR2W-105219	A69-1601-6498	1	0
2012-10-29 23:27:26	2012-10-30	09:27:26	VR2W-105219	A69-1601-6498	1	0
2012-10-29 23:30:28	2012-10-30	09:30:28	VR2W-105220	A69-1601-6498	1	0
2012-10-30 00:28:56	2012-10-30	10:28:56	VR2W-105219	A69-1601-6498	1	0
2012-10-30 00:35:50	2012-10-30	10:35:50	VR2W-105219	A69-1601-6498	1	0
2012-10-30 00:44:06	2012-10-30	10:44:06	VR2W-105219	A69-1601-6498	1	0
2012-10-30 00:48:04	2012-10-30	10:48:04	VR2W-105219	A69-1601-6498	1	0
2012-10-30 00:52:48	2012-10-30	10:52:48	VR2W-105219	A69-1601-6498	1	0
2012-10-30 01:01:35	2012-10-30	11:01:35	VR2W-105219	A69-1601-6498	1	0
2012-10-30 01:07:42	2012-10-30	11:07:42	VR2W-105218	A69-1601-6498	1	0
2012-10-30 01:09:04	2012-10-30	11:09:04	VR2W-105219	A69-1601-6498	1	0
2012-10-30 01:16:37	2012-10-30	11:16:37	VR2W-105218	A69-1601-6498	1	0
2012-10-30 01:45:41	2012-10-30	11:45:41	VR2W-105219	A69-1601-6498	1	0
2012-10-30 01:49:32	2012-10-30	11:49:32	VR2W-105219	A69-1601-6498	1	0
2012-10-30 01:54:02	2012-10-30	11:54:02	VR2W-105219	A69-1601-6498	1	0
2012-10-30 01:57:43	2012-10-30	11:57:43	VR2W-105220	A69-1601-6498	1	0
2012-10-30 02:01:02	2012-10-30	12:01:02	VR2W-105220	A69-1601-6498	1	0
2012-10-30 02:09:57	2012-10-30	12:09:57	VR2W-105221	A69-1601-6498	1	0
2012-10-30 02:26:40	2012-10-30	12:26:40	VR2W-105221	A69-1601-6498	1	0
2012-10-30 02:30:12	2012-10-30	12:30:12	VR2W-105221	A69-1601-6498	1	0
2012-10-30 02:34:03	2012-10-30	12:34:03	VR2W-105221	A69-1601-6498	1	0
2012-10-30 02:47:23	2012-10-30	12:47:23	VR2W-105221	A69-1601-6498	1	0
2012-10-30 02:52:12	2012-10-30	12:52:12	VR2W-105221	A69-1601-6498	1	0
2012-10-30 03:25:55	2012-10-30	13:25:55	VR2W-105221	A69-1601-6498	1	0
2012-10-30 03:49:48	2012-10-30	13:49:48	VR2W-105221	A69-1601-6498	1	0
2012-10-30 04:08:58	2012-10-30	14:08:58	VR2W-105221	A69-1601-6498	1	0
2012-10-30 04:23:37	2012-10-30	14:23:37	VR2W-105219	A69-1601-6498	1	0
2012-10-30 04:26:40	2012-10-30	14:26:40	VR2W-105218	A69-1601-6498	1	0
2012-10-30 05:10:39	2012-10-30	15:10:39	VR2W-105221	A69-1601-6498	1	0
2012-10-30 05:18:09	2012-10-30	15:18:09	VR2W-105221	A69-1601-6498	1	0
2012-10-30 05:22:46	2012-10-30	15:22:46	VR2W-105221	A69-1601-6498	1	0
2012-10-30 05:27:07	2012-10-30	15:27:07	VR2W-105221	A69-1601-6498	1	0
2012-10-30 05:35:18	2012-10-30	15:35:18	VR2W-105221	A69-1601-6498	1	0
2012-10-30 05:39:10	2012-10-30	15:39:10	VR2W-105221	A69-1601-6498	1	0
2012-10-30 05:47:49	2012-10-30	15:47:49	VR2W-105221	A69-1601-6498	1	0
2012-10-30 05:54:47	2012-10-30	15:54:47	VR2W-105221	A69-1601-6498	1	0
2012-10-30 06:03:17	2012-10-30	16:03:17	VR2W-105221	A69-1601-6498	1	0
2012-10-30 06:17:30	2012-10-30	16:17:30	VR2W-105220	A69-1601-6498	1	0
2012-10-30 07:15:11	2012-10-30	17:15:11	VR2W-105220	A69-1601-6498	1	0
2012-10-30 07:28:42	2012-10-30	17:28:42	VR2W-105219	A69-1601-6498	1	0
2012-10-30 07:31:51	2012-10-30	17:31:51	VR2W-105218	A69-1601-6498	1	0
2012-10-30 07:35:42	2012-10-30	17:35:42	VR2W-105217	A69-1601-6498	1	0
2012-10-30 07:39:05	2012-10-30	17:39:05	VR2W-105217	A69-1601-6498	1	0
2012-10-30 07:39:23	2012-10-30	17:39:23	VR2W-105218	A69-1601-6498	1	0
2012-10-30 08:11:11	2012-10-30	18:11:11	VR2W-105217	A69-1601-6498	1	0
2012-10-30 08:29:11	2012-10-30	18:29:11	VR2W-105218	A69-1601-6498	1	0
2012-10-30 08:38:35	2012-10-30	18:38:35	VR2W-105217	A69-1601-6498	0	0
2012-10-30 09:28:32	2012-10-30	19:28:32	VR2W-105217	A69-1601-6498	0	0
2012-10-30 12:15:47	2012-10-30	22:15:47	VR2W-105217	A69-1601-6498	0	0
2012-10-30 12:33:52	2012-10-30	22:33:52	VR2W-105217	A69-1601-6498	0	0
2012-10-30 15:59:19	2012-10-31	01:59:19	VR2W-105218	A69-1601-6498	0	0
2012-10-30 16:11:53	2012-10-31	02:11:53	VR2W-105218	A69-1601-6498	0	0
2012-10-30 16:55:05	2012-10-31	02:55:05	VR2W-105218	A69-1601-6498	0	0
2012-10-30 16:59:14	2012-10-31	02:59:14	VR2W-105218	A69-1601-6498	0	0
2012-10-30 17:02:40	2012-10-31	03:02:40	VR2W-105218	A69-1601-6498	0	0
2012-10-30 17:15:10	2012-10-31	03:15:10	VR2W-105218	A69-1601-6498	0	0
2012-10-30 17:24:40	2012-10-31	03:24:40	VR2W-105218	A69-1601-6498	0	0
2012-10-30 17:36:45	2012-10-31	03:36:45	VR2W-105218	A69-1601-6498	0	0
2012-10-30 17:44:18	2012-10-31	03:44:18	VR2W-105218	A69-1601-6498	0	0
2012-10-30 17:53:28	2012-10-31	03:53:28	VR2W-105218	A69-1601-6498	0	0
2012-10-30 18:19:24	2012-10-31	04:19:24	VR2W-105218	A69-1601-6498	0	0
2012-10-30 19:53:55	2012-10-31	05:53:55	VR2W-105218	A69-1601-6498	0	0
2012-10-30 19:58:35	2012-10-31	05:58:35	VR2W-105218	A69-1601-6498	0	0
2012-10-30 20:04:22	2012-10-31	06:04:22	VR2W-105219	A69-1601-6498	0	0
2012-10-30 20:08:21	2012-10-31	06:08:21	VR2W-105219	A69-1601-6498	0	0
2012-10-30 20:27:03	2012-10-31	06:27:03	VR2W-105221	A69-1601-6498	0	0
2012-10-30 21:08:00	2012-10-31	07:08:00	VR2W-105218	A69-1601-6498	1	0
2012-10-30 21:18:03	2012-10-31	07:18:03	VR2W-105219	A69-1601-6498	1	0
2012-10-30 21:22:35	2012-10-31	07:22:35	VR2W-105219	A69-1601-6498	1	0
2012-10-30 21:30:12	2012-10-31	07:30:12	VR2W-105219	A69-1601-6498	1	0
2012-10-30 21:33:53	2012-10-31	07:33:53	VR2W-105219	A69-1601-6498	1	0
2012-10-30 21:36:40	2012-10-31	07:36:40	VR2W-105218	A69-1601-6498	1	0
2012-10-30 22:04:13	2012-10-31	08:04:13	VR2W-105219	A69-1601-6498	1	0
2012-10-30 22:07:54	2012-10-31	08:07:54	VR2W-105219	A69-1601-6498	1	0
2012-10-30 22:12:55	2012-10-31	08:12:55	VR2W-105221	A69-1601-6498	1	0
2012-10-30 22:14:58	2012-10-31	08:14:58	VR2W-105220	A69-1601-6498	1	0
2012-10-30 22:54:02	2012-10-31	08:54:02	VR2W-105222	A69-1601-6498	1	0
2012-10-30 23:19:15	2012-10-31	09:19:15	VR2W-105222	A69-1601-6498	1	0
2012-10-30 23:22:40	2012-10-31	09:22:40	VR2W-105221	A69-1601-6498	1	0
2012-10-30 23:55:26	2012-10-31	09:55:26	VR2W-105218	A69-1601-6498	1	0
2012-10-30 23:59:33	2012-10-31	09:59:33	VR2W-105217	A69-1601-6498	1	0
2012-10-31 00:08:11	2012-10-31	10:08:11	VR2W-105216	A69-1601-6498	1	0
2012-10-31 00:12:35	2012-10-31	10:12:35	VR2W-105216	A69-1601-6498	1	0
2012-10-31 00:25:29	2012-10-31	10:25:29	VR2W-105216	A69-1601-6498	1	0
2012-10-31 00:35:18	2012-10-31	10:35:18	VR2W-105219	A69-1601-6498	1	0
2012-10-31 00:47:38	2012-10-31	10:47:38	VR2W-105220	A69-1601-6498	1	0
2012-10-31 01:02:03	2012-10-31	11:02:03	VR2W-105220	A69-1601-6498	1	0
2012-10-31 01:05:34	2012-10-31	11:05:34	VR2W-105220	A69-1601-6498	1	0
2012-10-31 01:14:12	2012-10-31	11:14:12	VR2W-105219	A69-1601-6498	1	0
2012-10-31 01:17:39	2012-10-31	11:17:39	VR2W-105220	A69-1601-6498	1	0
2012-10-31 01:18:05	2012-10-31	11:18:05	VR2W-105219	A69-1601-6498	1	0
2012-10-31 01:26:50	2012-10-31	11:26:50	VR2W-105219	A69-1601-6498	1	0
2012-10-31 01:34:10	2012-10-31	11:34:10	VR2W-105219	A69-1601-6498	1	0
2012-10-31 01:38:35	2012-10-31	11:38:35	VR2W-105219	A69-1601-6498	1	0
2012-10-31 02:00:01	2012-10-31	12:00:01	VR2W-105219	A69-1601-6498	1	0
2012-10-31 02:07:52	2012-10-31	12:07:52	VR2W-105219	A69-1601-6498	1	0
2012-10-31 02:20:53	2012-10-31	12:20:53	VR2W-105220	A69-1601-6498	1	0
2012-10-31 02:33:58	2012-10-31	12:33:58	VR2W-105220	A69-1601-6498	1	0
2012-10-31 02:49:33	2012-10-31	12:49:33	VR2W-105220	A69-1601-6498	1	0
2012-10-31 03:31:21	2012-10-31	13:31:21	VR2W-105221	A69-1601-6498	1	0
2012-10-31 03:35:16	2012-10-31	13:35:16	VR2W-105221	A69-1601-6498	1	0
2012-10-31 03:44:14	2012-10-31	13:44:14	VR2W-105221	A69-1601-6498	1	0
2012-10-31 03:56:18	2012-10-31	13:56:18	VR2W-105221	A69-1601-6498	1	0
2012-10-31 04:02:54	2012-10-31	14:02:54	VR2W-105220	A69-1601-6498	1	0
2012-10-31 04:28:31	2012-10-31	14:28:31	VR2W-105221	A69-1601-6498	1	0
2012-10-31 04:42:41	2012-10-31	14:42:41	VR2W-105220	A69-1601-6498	1	0
2012-10-31 04:51:27	2012-10-31	14:51:27	VR2W-105221	A69-1601-6498	1	0
2012-10-31 04:55:59	2012-10-31	14:55:59	VR2W-105221	A69-1601-6498	1	0
2012-10-31 05:00:10	2012-10-31	15:00:10	VR2W-105221	A69-1601-6498	1	0
2012-10-31 05:07:19	2012-10-31	15:07:19	VR2W-105222	A69-1601-6498	1	0
2012-10-31 05:11:31	2012-10-31	15:11:31	VR2W-105222	A69-1601-6498	1	0
2012-10-31 05:15:04	2012-10-31	15:15:04	VR2W-105221	A69-1601-6498	1	0
2012-10-31 05:18:53	2012-10-31	15:18:53	VR2W-105221	A69-1601-6498	1	0
2012-10-31 05:23:17	2012-10-31	15:23:17	VR2W-105221	A69-1601-6498	1	0
2012-10-31 05:31:47	2012-10-31	15:31:47	VR2W-105221	A69-1601-6498	1	0
2012-10-31 05:39:49	2012-10-31	15:39:49	VR2W-105221	A69-1601-6498	1	0
2012-10-31 05:44:02	2012-10-31	15:44:02	VR2W-105221	A69-1601-6498	1	0
2012-10-31 05:47:35	2012-10-31	15:47:35	VR2W-105221	A69-1601-6498	1	0
2012-10-31 05:55:57	2012-10-31	15:55:57	VR2W-105221	A69-1601-6498	1	0
2012-10-31 06:06:50	2012-10-31	16:06:50	VR2W-105221	A69-1601-6498	1	0
2012-10-31 06:10:30	2012-10-31	16:10:30	VR2W-105221	A69-1601-6498	1	0
2012-10-31 06:16:39	2012-10-31	16:16:39	VR2W-105220	A69-1601-6498	1	0
2012-10-31 06:17:55	2012-10-31	16:17:55	VR2W-105221	A69-1601-6498	1	0
2012-10-31 06:45:40	2012-10-31	16:45:40	VR2W-105221	A69-1601-6498	1	0
2012-10-31 06:49:16	2012-10-31	16:49:16	VR2W-105221	A69-1601-6498	1	0
2012-10-31 06:57:56	2012-10-31	16:57:56	VR2W-105221	A69-1601-6498	1	0
2012-10-31 07:17:38	2012-10-31	17:17:38	VR2W-105221	A69-1601-6498	1	0
2012-10-31 07:36:29	2012-10-31	17:36:29	VR2W-105218	A69-1601-6498	1	0
2012-10-31 07:37:51	2012-10-31	17:37:51	VR2W-105219	A69-1601-6498	1	0
2012-10-31 07:45:09	2012-10-31	17:45:09	VR2W-105217	A69-1601-6498	1	0
2012-10-31 07:48:56	2012-10-31	17:48:56	VR2W-105217	A69-1601-6498	1	0
2012-10-31 08:18:57	2012-10-31	18:18:57	VR2W-105218	A69-1601-6498	1	0
2012-10-31 08:33:17	2012-10-31	18:33:17	VR2W-105218	A69-1601-6498	0	0
2012-10-31 09:04:13	2012-10-31	19:04:13	VR2W-105217	A69-1601-6498	0	0
2012-10-31 13:03:39	2012-10-31	23:03:39	VR2W-105218	A69-1601-6498	0	0
2012-10-31 13:07:38	2012-10-31	23:07:38	VR2W-105218	A69-1601-6498	0	0
2012-10-31 13:52:36	2012-10-31	23:52:36	VR2W-105218	A69-1601-6498	0	0
2012-10-31 19:38:02	2012-11-01	05:38:02	VR2W-105217	A69-1601-6498	0	0
2012-10-31 19:53:30	2012-11-01	05:53:30	VR2W-105217	A69-1601-6498	0	0
2012-10-31 19:57:13	2012-11-01	05:57:13	VR2W-105218	A69-1601-6498	0	0
2012-10-31 20:04:51	2012-11-01	06:04:51	VR2W-105218	A69-1601-6498	0	0
2012-10-31 20:20:13	2012-11-01	06:20:13	VR2W-105219	A69-1601-6498	0	0
2012-10-31 20:24:20	2012-11-01	06:24:20	VR2W-105219	A69-1601-6498	0	0
2012-10-31 20:27:40	2012-11-01	06:27:40	VR2W-105219	A69-1601-6498	0	0
2012-10-31 20:46:41	2012-11-01	06:46:41	VR2W-105222	A69-1601-6498	1	0
2012-10-31 20:46:43	2012-11-01	06:46:43	VR2W-105221	A69-1601-6498	1	0
2012-10-31 22:03:04	2012-11-01	08:03:04	VR2W-105222	A69-1601-6498	1	0
2012-10-31 22:07:06	2012-11-01	08:07:06	VR2W-105222	A69-1601-6498	1	0
2012-10-31 22:17:51	2012-11-01	08:17:51	VR2W-105218	A69-1601-6498	1	0
2012-10-31 22:37:04	2012-11-01	08:37:04	VR2W-105219	A69-1601-6498	1	0
2012-10-31 22:53:54	2012-11-01	08:53:54	VR2W-105220	A69-1601-6498	1	0
2012-10-31 23:00:34	2012-11-01	09:00:34	VR2W-105222	A69-1601-6498	1	0
2012-10-31 23:00:35	2012-11-01	09:00:35	VR2W-105221	A69-1601-6498	1	0
2012-10-31 23:17:49	2012-11-01	09:17:49	VR2W-105222	A69-1601-6498	1	0
2012-10-31 23:26:32	2012-11-01	09:26:32	VR2W-105222	A69-1601-6498	1	0
2012-10-31 23:35:24	2012-11-01	09:35:24	VR2W-105222	A69-1601-6498	1	0
2012-10-31 23:39:04	2012-11-01	09:39:04	VR2W-105222	A69-1601-6498	1	0
2012-10-31 23:46:32	2012-11-01	09:46:32	VR2W-105222	A69-1601-6498	1	0
2012-10-31 23:50:00	2012-11-01	09:50:00	VR2W-105222	A69-1601-6498	1	0
2012-10-31 23:53:42	2012-11-01	09:53:42	VR2W-105222	A69-1601-6498	1	0
2012-11-01 00:12:30	2012-11-01	10:12:30	VR2W-105222	A69-1601-6498	1	0
2012-11-01 00:16:01	2012-11-01	10:16:01	VR2W-105222	A69-1601-6498	1	0
2012-11-01 00:19:50	2012-11-01	10:19:50	VR2W-105222	A69-1601-6498	1	0
2012-11-01 00:32:49	2012-11-01	10:32:49	VR2W-105221	A69-1601-6498	1	0
2012-11-01 01:05:05	2012-11-01	11:05:05	VR2W-105219	A69-1601-6498	1	0
2012-11-01 01:25:12	2012-11-01	11:25:12	VR2W-105219	A69-1601-6498	1	0
2012-11-01 01:29:12	2012-11-01	11:29:12	VR2W-105219	A69-1601-6498	1	0
2012-11-01 01:47:02	2012-11-01	11:47:02	VR2W-105219	A69-1601-6498	1	0
2012-11-01 01:51:46	2012-11-01	11:51:46	VR2W-105219	A69-1601-6498	1	0
2012-11-01 02:34:13	2012-11-01	12:34:13	VR2W-105221	A69-1601-6498	1	0
2012-11-01 02:38:21	2012-11-01	12:38:21	VR2W-105221	A69-1601-6498	1	0
2012-11-01 02:41:44	2012-11-01	12:41:44	VR2W-105221	A69-1601-6498	1	0
2012-11-01 02:45:16	2012-11-01	12:45:16	VR2W-105221	A69-1601-6498	1	0
2012-11-01 03:04:34	2012-11-01	13:04:34	VR2W-105220	A69-1601-6498	1	0
2012-11-01 03:30:42	2012-11-01	13:30:42	VR2W-105221	A69-1601-6498	1	0
2012-11-01 03:34:26	2012-11-01	13:34:26	VR2W-105221	A69-1601-6498	1	0
2012-11-01 03:38:39	2012-11-01	13:38:39	VR2W-105221	A69-1601-6498	1	0
2012-11-01 03:42:12	2012-11-01	13:42:12	VR2W-105221	A69-1601-6498	1	0
2012-11-01 03:46:05	2012-11-01	13:46:05	VR2W-105221	A69-1601-6498	1	0
2012-11-01 03:50:38	2012-11-01	13:50:38	VR2W-105221	A69-1601-6498	1	0
2012-11-01 03:54:51	2012-11-01	13:54:51	VR2W-105221	A69-1601-6498	1	0
2012-11-01 04:02:10	2012-11-01	14:02:10	VR2W-105221	A69-1601-6498	1	0
2012-11-01 04:14:53	2012-11-01	14:14:53	VR2W-105221	A69-1601-6498	1	0
2012-11-01 04:18:58	2012-11-01	14:18:58	VR2W-105221	A69-1601-6498	1	0
2012-11-01 04:29:09	2012-11-01	14:29:09	VR2W-105222	A69-1601-6498	1	0
2012-11-01 04:41:26	2012-11-01	14:41:26	VR2W-105222	A69-1601-6498	1	0
2012-11-01 04:41:27	2012-11-01	14:41:27	VR2W-105221	A69-1601-6498	1	0
2012-11-01 04:46:13	2012-11-01	14:46:13	VR2W-105222	A69-1601-6498	1	0
2012-11-01 04:50:54	2012-11-01	14:50:54	VR2W-105222	A69-1601-6498	1	0
2012-11-01 04:55:23	2012-11-01	14:55:23	VR2W-105221	A69-1601-6498	1	0
2012-11-01 04:59:24	2012-11-01	14:59:24	VR2W-105222	A69-1601-6498	1	0
2012-11-01 05:09:04	2012-11-01	15:09:04	VR2W-105222	A69-1601-6498	1	0
2012-11-01 05:13:49	2012-11-01	15:13:49	VR2W-105222	A69-1601-6498	1	0
2012-11-01 05:18:28	2012-11-01	15:18:28	VR2W-105221	A69-1601-6498	1	0
2012-11-01 05:22:46	2012-11-01	15:22:46	VR2W-105222	A69-1601-6498	1	0
2012-11-01 05:22:48	2012-11-01	15:22:48	VR2W-105221	A69-1601-6498	1	0
2012-11-01 05:26:33	2012-11-01	15:26:33	VR2W-105222	A69-1601-6498	1	0
2012-11-01 05:34:43	2012-11-01	15:34:43	VR2W-105221	A69-1601-6498	1	0
2012-11-01 05:47:19	2012-11-01	15:47:19	VR2W-105221	A69-1601-6498	1	0
2012-11-01 05:51:17	2012-11-01	15:51:17	VR2W-105221	A69-1601-6498	1	0
2012-11-01 05:55:59	2012-11-01	15:55:59	VR2W-105221	A69-1601-6498	1	0
2012-11-01 06:00:30	2012-11-01	16:00:30	VR2W-105221	A69-1601-6498	1	0
2012-11-01 06:06:43	2012-11-01	16:06:43	VR2W-105220	A69-1601-6498	1	0
2012-11-01 06:10:07	2012-11-01	16:10:07	VR2W-105220	A69-1601-6498	1	0
2012-11-01 06:13:43	2012-11-01	16:13:43	VR2W-105220	A69-1601-6498	1	0
2012-11-01 06:20:21	2012-11-01	16:20:21	VR2W-105221	A69-1601-6498	1	0
2012-11-01 06:29:03	2012-11-01	16:29:03	VR2W-105221	A69-1601-6498	1	0
2012-11-01 07:02:17	2012-11-01	17:02:17	VR2W-105221	A69-1601-6498	1	0
2012-11-01 07:04:21	2012-11-01	17:04:21	VR2W-105220	A69-1601-6498	1	0
2012-11-01 07:36:12	2012-11-01	17:36:12	VR2W-105220	A69-1601-6498	1	0
2012-11-01 07:44:34	2012-11-01	17:44:34	VR2W-105219	A69-1601-6498	1	0
2012-11-01 07:50:37	2012-11-01	17:50:37	VR2W-105218	A69-1601-6498	1	0
2012-11-01 08:05:57	2012-11-01	18:05:57	VR2W-105217	A69-1601-6498	1	0
2012-11-01 08:06:15	2012-11-01	18:06:15	VR2W-105218	A69-1601-6498	1	0
2012-11-01 08:09:52	2012-11-01	18:09:52	VR2W-105217	A69-1601-6498	1	0
2012-11-01 08:22:33	2012-11-01	18:22:33	VR2W-105217	A69-1601-6498	1	0
2012-11-01 08:30:29	2012-11-01	18:30:29	VR2W-105217	A69-1601-6498	0	0
2012-11-01 13:15:14	2012-11-01	23:15:14	VR2W-105217	A69-1601-6498	0	0
2012-11-01 19:18:46	2012-11-02	05:18:46	VR2W-105217	A69-1601-6498	0	0
2012-11-01 20:30:16	2012-11-02	06:30:16	VR2W-105219	A69-1601-6498	1	0
2012-11-01 20:34:57	2012-11-02	06:34:57	VR2W-105219	A69-1601-6498	1	0
2012-11-01 20:47:52	2012-11-02	06:47:52	VR2W-105220	A69-1601-6498	1	0
2012-11-01 21:02:26	2012-11-02	07:02:26	VR2W-105219	A69-1601-6498	1	0
2012-11-01 21:05:20	2012-11-02	07:05:20	VR2W-105218	A69-1601-6498	1	0
2012-11-01 21:22:50	2012-11-02	07:22:50	VR2W-105218	A69-1601-6498	1	0
2012-11-01 21:26:10	2012-11-02	07:26:10	VR2W-105218	A69-1601-6498	1	0
2012-11-01 21:33:20	2012-11-02	07:33:20	VR2W-105218	A69-1601-6498	1	0
2012-11-01 21:39:52	2012-11-02	07:39:52	VR2W-105221	A69-1601-6498	1	0
2012-11-01 21:47:47	2012-11-02	07:47:47	VR2W-105221	A69-1601-6498	1	0
2012-11-01 21:49:51	2012-11-02	07:49:51	VR2W-105220	A69-1601-6498	1	0
2012-11-01 22:36:20	2012-11-02	08:36:20	VR2W-105220	A69-1601-6498	1	0
2012-11-01 23:38:46	2012-11-02	09:38:46	VR2W-105219	A69-1601-6498	1	0
2012-11-01 23:43:35	2012-11-02	09:43:35	VR2W-105219	A69-1601-6498	1	0
2012-11-01 23:57:07	2012-11-02	09:57:07	VR2W-105219	A69-1601-6498	1	0
2012-11-02 00:04:40	2012-11-02	10:04:40	VR2W-105219	A69-1601-6498	1	0
2012-11-02 00:17:32	2012-11-02	10:17:32	VR2W-105220	A69-1601-6498	1	0
2012-11-02 00:22:14	2012-11-02	10:22:14	VR2W-105221	A69-1601-6498	1	0
2012-11-02 00:29:54	2012-11-02	10:29:54	VR2W-105222	A69-1601-6498	1	0
2012-11-02 00:34:47	2012-11-02	10:34:47	VR2W-105222	A69-1601-6498	1	0
2012-11-02 00:44:31	2012-11-02	10:44:31	VR2W-105222	A69-1601-6498	1	0
2012-11-02 01:50:29	2012-11-02	11:50:29	VR2W-105222	A69-1601-6498	1	0
2012-11-02 01:54:37	2012-11-02	11:54:37	VR2W-105222	A69-1601-6498	1	0
2012-11-02 02:05:22	2012-11-02	12:05:22	VR2W-105222	A69-1601-6498	1	0
2012-11-02 02:13:48	2012-11-02	12:13:48	VR2W-105222	A69-1601-6498	1	0
2012-11-02 02:18:36	2012-11-02	12:18:36	VR2W-105221	A69-1601-6498	1	0
2012-11-02 02:23:15	2012-11-02	12:23:15	VR2W-105221	A69-1601-6498	1	0
2012-11-02 03:11:04	2012-11-02	13:11:04	VR2W-105219	A69-1601-6498	1	0
2012-11-02 03:15:21	2012-11-02	13:15:21	VR2W-105219	A69-1601-6498	1	0
2012-11-02 03:19:01	2012-11-02	13:19:01	VR2W-105219	A69-1601-6498	1	0
2012-11-02 03:27:25	2012-11-02	13:27:25	VR2W-105222	A69-1601-6498	1	0
2012-11-02 03:35:13	2012-11-02	13:35:13	VR2W-105222	A69-1601-6498	1	0
2012-11-02 03:42:04	2012-11-02	13:42:04	VR2W-105222	A69-1601-6498	1	0
2012-11-02 06:24:40	2012-11-02	16:24:40	VR2W-105221	A69-1601-6498	1	0
2012-11-02 06:47:21	2012-11-02	16:47:21	VR2W-105220	A69-1601-6498	1	0
2012-11-02 07:03:01	2012-11-02	17:03:01	VR2W-105220	A69-1601-6498	1	0
2012-11-02 07:05:49	2012-11-02	17:05:49	VR2W-105221	A69-1601-6498	1	0
2012-11-02 07:07:53	2012-11-02	17:07:53	VR2W-105220	A69-1601-6498	1	0
2012-11-02 07:10:39	2012-11-02	17:10:39	VR2W-105221	A69-1601-6498	1	0
2012-11-02 07:25:35	2012-11-02	17:25:35	VR2W-105218	A69-1601-6498	1	0
2012-11-02 07:34:06	2012-11-02	17:34:06	VR2W-105218	A69-1601-6498	1	0
2012-11-02 07:46:06	2012-11-02	17:46:06	VR2W-105217	A69-1601-6498	1	0
2012-11-02 07:53:57	2012-11-02	17:53:57	VR2W-105218	A69-1601-6498	1	0
2012-11-02 07:58:39	2012-11-02	17:58:39	VR2W-105218	A69-1601-6498	1	0
2012-11-02 08:07:01	2012-11-02	18:07:01	VR2W-105217	A69-1601-6498	1	0
2012-11-02 08:10:25	2012-11-02	18:10:25	VR2W-105217	A69-1601-6498	1	0
2012-11-02 08:22:29	2012-11-02	18:22:29	VR2W-105217	A69-1601-6498	1	0
2012-11-02 08:56:12	2012-11-02	18:56:12	VR2W-105217	A69-1601-6498	0	0
2012-11-02 09:24:09	2012-11-02	19:24:09	VR2W-105217	A69-1601-6498	0	0
2012-11-02 09:32:08	2012-11-02	19:32:08	VR2W-105217	A69-1601-6498	0	0
2012-11-02 09:36:16	2012-11-02	19:36:16	VR2W-105217	A69-1601-6498	0	0
2012-11-02 09:39:40	2012-11-02	19:39:40	VR2W-105217	A69-1601-6498	0	0
2012-11-02 09:51:45	2012-11-02	19:51:45	VR2W-105217	A69-1601-6498	0	0
2012-11-02 09:56:03	2012-11-02	19:56:03	VR2W-105217	A69-1601-6498	0	0
2012-11-02 09:59:47	2012-11-02	19:59:47	VR2W-105217	A69-1601-6498	0	0
2012-11-02 10:07:32	2012-11-02	20:07:32	VR2W-105217	A69-1601-6498	0	0
2012-11-02 10:11:24	2012-11-02	20:11:24	VR2W-105217	A69-1601-6498	0	0
2012-11-02 10:15:53	2012-11-02	20:15:53	VR2W-105217	A69-1601-6498	0	0
2012-11-02 10:20:00	2012-11-02	20:20:00	VR2W-105217	A69-1601-6498	0	0
2012-11-02 10:23:19	2012-11-02	20:23:19	VR2W-105217	A69-1601-6498	0	0
2012-11-02 10:30:22	2012-11-02	20:30:22	VR2W-105217	A69-1601-6498	0	0
2012-11-02 10:34:22	2012-11-02	20:34:22	VR2W-105217	A69-1601-6498	0	0
2012-11-02 10:39:10	2012-11-02	20:39:10	VR2W-105217	A69-1601-6498	0	0
2012-11-02 10:43:52	2012-11-02	20:43:52	VR2W-105217	A69-1601-6498	0	0
2012-11-02 10:48:24	2012-11-02	20:48:24	VR2W-105217	A69-1601-6498	0	0
2012-11-02 10:52:33	2012-11-02	20:52:33	VR2W-105217	A69-1601-6498	0	0
2012-11-02 10:55:57	2012-11-02	20:55:57	VR2W-105217	A69-1601-6498	0	0
2012-11-02 10:59:33	2012-11-02	20:59:33	VR2W-105217	A69-1601-6498	0	0
2012-11-02 11:03:31	2012-11-02	21:03:31	VR2W-105217	A69-1601-6498	0	0
2012-11-02 11:08:14	2012-11-02	21:08:14	VR2W-105217	A69-1601-6498	0	0
2012-11-02 11:24:13	2012-11-02	21:24:13	VR2W-105217	A69-1601-6498	0	0
2012-11-02 12:12:10	2012-11-02	22:12:10	VR2W-105218	A69-1601-6498	0	0
2012-11-02 12:35:05	2012-11-02	22:35:05	VR2W-105218	A69-1601-6498	0	0
2012-11-02 12:41:45	2012-11-02	22:41:45	VR2W-105218	A69-1601-6498	0	0
2012-11-02 12:45:16	2012-11-02	22:45:16	VR2W-105218	A69-1601-6498	0	0
2012-11-02 12:49:05	2012-11-02	22:49:05	VR2W-105218	A69-1601-6498	0	0
2012-11-02 12:53:29	2012-11-02	22:53:29	VR2W-105218	A69-1601-6498	0	0
2012-11-02 12:57:24	2012-11-02	22:57:24	VR2W-105218	A69-1601-6498	0	0
2012-11-02 13:06:18	2012-11-02	23:06:18	VR2W-105218	A69-1601-6498	0	0
2012-11-02 13:39:17	2012-11-02	23:39:17	VR2W-105218	A69-1601-6498	0	0
2012-11-02 13:43:32	2012-11-02	23:43:32	VR2W-105218	A69-1601-6498	0	0
2012-11-02 14:05:14	2012-11-03	00:05:14	VR2W-105218	A69-1601-6498	0	0
2012-11-02 14:35:04	2012-11-03	00:35:04	VR2W-105218	A69-1601-6498	0	0
2012-11-02 14:39:53	2012-11-03	00:39:53	VR2W-105218	A69-1601-6498	0	0
2012-11-02 15:13:36	2012-11-03	01:13:36	VR2W-105218	A69-1601-6498	0	0
2012-11-02 15:17:57	2012-11-03	01:17:57	VR2W-105218	A69-1601-6498	0	0
2012-11-02 15:39:11	2012-11-03	01:39:11	VR2W-105218	A69-1601-6498	0	0
2012-11-02 15:52:08	2012-11-03	01:52:08	VR2W-105218	A69-1601-6498	0	0
2012-11-02 16:08:02	2012-11-03	02:08:02	VR2W-105218	A69-1601-6498	0	0
2012-11-02 16:27:16	2012-11-03	02:27:16	VR2W-105218	A69-1601-6498	0	0
2012-11-02 16:41:30	2012-11-03	02:41:30	VR2W-105218	A69-1601-6498	0	0
2012-11-02 16:54:27	2012-11-03	02:54:27	VR2W-105218	A69-1601-6498	0	0
2012-11-02 16:59:02	2012-11-03	02:59:02	VR2W-105218	A69-1601-6498	0	0
2012-11-02 17:06:56	2012-11-03	03:06:56	VR2W-105218	A69-1601-6498	0	0
2012-11-02 17:11:00	2012-11-03	03:11:00	VR2W-105218	A69-1601-6498	0	0
2012-11-02 17:20:51	2012-11-03	03:20:51	VR2W-105218	A69-1601-6498	0	0
2012-11-02 17:24:17	2012-11-03	03:24:17	VR2W-105218	A69-1601-6498	0	0
2012-11-02 17:31:57	2012-11-03	03:31:57	VR2W-105218	A69-1601-6498	0	0
2012-11-02 17:36:47	2012-11-03	03:36:47	VR2W-105218	A69-1601-6498	0	0
2012-11-02 17:41:35	2012-11-03	03:41:35	VR2W-105218	A69-1601-6498	0	0
2012-11-02 17:46:16	2012-11-03	03:46:16	VR2W-105218	A69-1601-6498	0	0
2012-11-02 17:50:46	2012-11-03	03:50:46	VR2W-105218	A69-1601-6498	0	0
2012-11-02 18:08:34	2012-11-03	04:08:34	VR2W-105218	A69-1601-6498	0	0
2012-11-02 18:15:57	2012-11-03	04:15:57	VR2W-105218	A69-1601-6498	0	0
2012-11-02 18:19:20	2012-11-03	04:19:20	VR2W-105218	A69-1601-6498	0	0
2012-11-02 18:22:52	2012-11-03	04:22:52	VR2W-105218	A69-1601-6498	0	0
2012-11-02 18:26:41	2012-11-03	04:26:41	VR2W-105218	A69-1601-6498	0	0
2012-11-02 18:31:07	2012-11-03	04:31:07	VR2W-105218	A69-1601-6498	0	0
2012-11-02 18:35:05	2012-11-03	04:35:05	VR2W-105218	A69-1601-6498	0	0
2012-11-02 18:39:48	2012-11-03	04:39:48	VR2W-105218	A69-1601-6498	0	0
2012-11-02 18:44:20	2012-11-03	04:44:20	VR2W-105218	A69-1601-6498	0	0
2012-11-02 19:07:03	2012-11-03	05:07:03	VR2W-105218	A69-1601-6498	0	0
2012-11-02 19:11:17	2012-11-03	05:11:17	VR2W-105218	A69-1601-6498	0	0
2012-11-02 19:14:50	2012-11-03	05:14:50	VR2W-105218	A69-1601-6498	0	0
2012-11-02 19:18:44	2012-11-03	05:18:44	VR2W-105218	A69-1601-6498	0	0
2012-11-02 19:43:38	2012-11-03	05:43:38	VR2W-105218	A69-1601-6498	0	0
2012-11-02 19:52:06	2012-11-03	05:52:06	VR2W-105219	A69-1601-6498	0	0
2012-11-02 19:54:48	2012-11-03	05:54:48	VR2W-105218	A69-1601-6498	0	0
2012-11-02 19:57:46	2012-11-03	05:57:46	VR2W-105217	A69-1601-6498	0	0
2012-11-02 20:09:40	2012-11-03	06:09:40	VR2W-105219	A69-1601-6498	0	0
2012-11-02 20:22:48	2012-11-03	06:22:48	VR2W-105221	A69-1601-6498	0	0
2012-11-02 20:29:19	2012-11-03	06:29:19	VR2W-105221	A69-1601-6498	0	0
2012-11-02 20:36:00	2012-11-03	06:36:00	VR2W-105221	A69-1601-6498	1	0
2012-11-02 21:55:25	2012-11-03	07:55:25	VR2W-105222	A69-1601-6498	1	0
2012-11-02 21:58:55	2012-11-03	07:58:55	VR2W-105221	A69-1601-6498	1	0
2012-11-02 22:36:10	2012-11-03	08:36:10	VR2W-105218	A69-1601-6498	1	0
2012-11-02 22:43:52	2012-11-03	08:43:52	VR2W-105218	A69-1601-6498	1	0
2012-11-02 22:49:02	2012-11-03	08:49:02	VR2W-105219	A69-1601-6498	1	0
2012-11-02 23:05:04	2012-11-03	09:05:04	VR2W-105220	A69-1601-6498	1	0
2012-11-02 23:17:37	2012-11-03	09:17:37	VR2W-105220	A69-1601-6498	1	0
2012-11-02 23:28:31	2012-11-03	09:28:31	VR2W-105220	A69-1601-6498	1	0
2012-11-02 23:32:12	2012-11-03	09:32:12	VR2W-105220	A69-1601-6498	1	0
2012-11-02 23:41:12	2012-11-03	09:41:12	VR2W-105221	A69-1601-6498	1	0
2012-11-03 00:04:02	2012-11-03	10:04:02	VR2W-105222	A69-1601-6498	1	0
2012-11-03 00:49:12	2012-11-03	10:49:12	VR2W-105222	A69-1601-6498	1	0
2012-11-03 00:49:13	2012-11-03	10:49:13	VR2W-105221	A69-1601-6498	1	0
2012-11-03 00:52:57	2012-11-03	10:52:57	VR2W-105221	A69-1601-6498	1	0
2012-11-03 00:57:13	2012-11-03	10:57:13	VR2W-105221	A69-1601-6498	1	0
2012-11-03 01:00:51	2012-11-03	11:00:51	VR2W-105221	A69-1601-6498	1	0
2012-11-03 01:21:57	2012-11-03	11:21:57	VR2W-105219	A69-1601-6498	1	0
2012-11-03 01:37:44	2012-11-03	11:37:44	VR2W-105217	A69-1601-6498	1	0
2012-11-03 01:47:27	2012-11-03	11:47:27	VR2W-105219	A69-1601-6498	1	0
2012-11-03 01:55:17	2012-11-03	11:55:17	VR2W-105219	A69-1601-6498	1	0
2012-11-03 02:13:16	2012-11-03	12:13:16	VR2W-105221	A69-1601-6498	1	0
2012-11-03 02:16:34	2012-11-03	12:16:34	VR2W-105221	A69-1601-6498	1	0
2012-11-03 02:19:58	2012-11-03	12:19:58	VR2W-105222	A69-1601-6498	1	0
2012-11-03 02:19:58	2012-11-03	12:19:58	VR2W-105221	A69-1601-6498	1	0
2012-11-03 02:23:32	2012-11-03	12:23:32	VR2W-105222	A69-1601-6498	1	0
2012-11-03 02:27:27	2012-11-03	12:27:27	VR2W-105222	A69-1601-6498	1	0
2012-11-03 02:48:42	2012-11-03	12:48:42	VR2W-105222	A69-1601-6498	1	0
2012-11-03 03:14:10	2012-11-03	13:14:10	VR2W-105222	A69-1601-6498	1	0
2012-11-03 03:18:22	2012-11-03	13:18:22	VR2W-105222	A69-1601-6498	1	0
2012-11-03 03:21:55	2012-11-03	13:21:55	VR2W-105221	A69-1601-6498	1	0
2012-11-03 03:25:45	2012-11-03	13:25:45	VR2W-105221	A69-1601-6498	1	0
2012-11-03 03:30:11	2012-11-03	13:30:11	VR2W-105221	A69-1601-6498	1	0
2012-11-03 03:34:11	2012-11-03	13:34:11	VR2W-105221	A69-1601-6498	1	0
2012-11-03 03:43:36	2012-11-03	13:43:36	VR2W-105221	A69-1601-6498	1	0
2012-11-03 03:48:01	2012-11-03	13:48:01	VR2W-105221	A69-1601-6498	1	0
2012-11-03 03:51:57	2012-11-03	13:51:57	VR2W-105221	A69-1601-6498	1	0
2012-11-03 03:56:36	2012-11-03	13:56:36	VR2W-105221	A69-1601-6498	1	0
2012-11-03 04:01:01	2012-11-03	14:01:01	VR2W-105221	A69-1601-6498	1	0
2012-11-03 04:18:05	2012-11-03	14:18:05	VR2W-105221	A69-1601-6498	1	0
2012-11-03 04:22:52	2012-11-03	14:22:52	VR2W-105221	A69-1601-6498	1	0
2012-11-03 04:27:32	2012-11-03	14:27:32	VR2W-105221	A69-1601-6498	1	0
2012-11-03 04:36:02	2012-11-03	14:36:02	VR2W-105221	A69-1601-6498	1	0
2012-11-03 04:54:57	2012-11-03	14:54:57	VR2W-105221	A69-1601-6498	1	0
2012-11-03 05:02:39	2012-11-03	15:02:39	VR2W-105221	A69-1601-6498	1	0
2012-11-03 05:06:25	2012-11-03	15:06:25	VR2W-105221	A69-1601-6498	1	0
2012-11-03 05:10:44	2012-11-03	15:10:44	VR2W-105221	A69-1601-6498	1	0
2012-11-03 05:14:30	2012-11-03	15:14:30	VR2W-105221	A69-1601-6498	1	0
2012-11-03 05:26:37	2012-11-03	15:26:37	VR2W-105221	A69-1601-6498	1	0
2012-11-03 05:37:39	2012-11-03	15:37:39	VR2W-105222	A69-1601-6498	1	0
2012-11-03 05:51:30	2012-11-03	15:51:30	VR2W-105222	A69-1601-6498	1	0
2012-11-03 06:00:12	2012-11-03	16:00:12	VR2W-105222	A69-1601-6498	1	0
2012-11-03 06:04:45	2012-11-03	16:04:45	VR2W-105222	A69-1601-6498	1	0
2012-11-03 06:16:17	2012-11-03	16:16:17	VR2W-105222	A69-1601-6498	1	0
2012-11-03 06:20:42	2012-11-03	16:20:42	VR2W-105222	A69-1601-6498	1	0
2012-11-03 06:29:20	2012-11-03	16:29:20	VR2W-105222	A69-1601-6498	1	0
2012-11-03 06:33:49	2012-11-03	16:33:49	VR2W-105221	A69-1601-6498	1	0
2012-11-03 06:48:28	2012-11-03	16:48:28	VR2W-105217	A69-1601-6498	1	0
2012-11-03 06:48:46	2012-11-03	16:48:46	VR2W-105218	A69-1601-6498	1	0
2012-11-03 06:50:08	2012-11-03	16:50:08	VR2W-105219	A69-1601-6498	1	0
2012-11-03 06:58:14	2012-11-03	16:58:14	VR2W-105217	A69-1601-6498	1	0
2012-11-03 07:18:01	2012-11-03	17:18:01	VR2W-105218	A69-1601-6498	1	0
2012-11-03 07:19:24	2012-11-03	17:19:24	VR2W-105219	A69-1601-6498	1	0
2012-11-03 07:24:12	2012-11-03	17:24:12	VR2W-105219	A69-1601-6498	1	0
2012-11-03 07:28:56	2012-11-03	17:28:56	VR2W-105219	A69-1601-6498	1	0
2012-11-03 07:33:30	2012-11-03	17:33:30	VR2W-105219	A69-1601-6498	1	0
2012-11-03 07:43:43	2012-11-03	17:43:43	VR2W-105217	A69-1601-6498	1	0
2012-11-03 07:48:30	2012-11-03	17:48:30	VR2W-105217	A69-1601-6498	1	0
2012-11-03 07:48:48	2012-11-03	17:48:48	VR2W-105218	A69-1601-6498	1	0
2012-11-03 08:08:32	2012-11-03	18:08:32	VR2W-105217	A69-1601-6498	1	0
2012-11-03 08:16:26	2012-11-03	18:16:26	VR2W-105218	A69-1601-6498	1	0
2012-11-03 08:29:55	2012-11-03	18:29:55	VR2W-105217	A69-1601-6498	1	0
2012-11-03 13:39:01	2012-11-03	23:39:01	VR2W-105217	A69-1601-6498	0	0
2012-11-03 13:48:19	2012-11-03	23:48:19	VR2W-105217	A69-1601-6498	0	0
2012-11-03 13:56:11	2012-11-03	23:56:11	VR2W-105217	A69-1601-6498	0	0
2012-11-03 14:00:10	2012-11-04	00:00:10	VR2W-105217	A69-1601-6498	0	0
2012-11-03 14:04:54	2012-11-04	00:04:54	VR2W-105217	A69-1601-6498	0	0
2012-11-03 14:09:30	2012-11-04	00:09:30	VR2W-105217	A69-1601-6498	0	0
2012-11-03 14:17:31	2012-11-04	00:17:31	VR2W-105217	A69-1601-6498	0	0
2012-11-03 14:25:15	2012-11-04	00:25:15	VR2W-105217	A69-1601-6498	0	0
2012-11-03 14:29:05	2012-11-04	00:29:05	VR2W-105217	A69-1601-6498	0	0
2012-11-03 14:33:31	2012-11-04	00:33:31	VR2W-105217	A69-1601-6498	0	0
2012-11-03 14:37:31	2012-11-04	00:37:31	VR2W-105217	A69-1601-6498	0	0
2012-11-03 14:54:57	2012-11-04	00:54:57	VR2W-105217	A69-1601-6498	0	0
2012-11-03 14:59:15	2012-11-04	00:59:15	VR2W-105217	A69-1601-6498	0	0
2012-11-03 15:02:57	2012-11-04	01:02:57	VR2W-105217	A69-1601-6498	0	0
2012-11-03 15:14:14	2012-11-04	01:14:14	VR2W-105217	A69-1601-6498	0	0
2012-11-03 15:21:41	2012-11-04	01:21:41	VR2W-105217	A69-1601-6498	0	0
2012-11-03 15:25:07	2012-11-04	01:25:07	VR2W-105217	A69-1601-6498	0	0
2012-11-03 15:36:10	2012-11-04	01:36:10	VR2W-105217	A69-1601-6498	0	0
2012-11-03 15:46:54	2012-11-04	01:46:54	VR2W-105217	A69-1601-6498	0	0
2012-11-03 19:25:12	2012-11-04	05:25:12	VR2W-105217	A69-1601-6498	0	0
2012-11-03 19:32:52	2012-11-04	05:32:52	VR2W-105217	A69-1601-6498	0	0
2012-11-03 19:42:50	2012-11-04	05:42:50	VR2W-105218	A69-1601-6498	0	0
2012-11-03 20:16:13	2012-11-04	06:16:13	VR2W-105219	A69-1601-6498	0	0
2012-11-03 20:20:29	2012-11-04	06:20:29	VR2W-105219	A69-1601-6498	0	0
2012-11-03 20:24:09	2012-11-04	06:24:09	VR2W-105219	A69-1601-6498	0	0
2012-11-03 20:28:14	2012-11-04	06:28:14	VR2W-105219	A69-1601-6498	0	0
2012-11-03 20:33:14	2012-11-04	06:33:14	VR2W-105217	A69-1601-6498	1	0
2012-11-03 20:37:03	2012-11-04	06:37:03	VR2W-105218	A69-1601-6498	1	0
2012-11-03 20:59:04	2012-11-04	06:59:04	VR2W-105220	A69-1601-6498	1	0
2012-11-03 21:00:45	2012-11-04	07:00:45	VR2W-105222	A69-1601-6498	1	0
2012-11-03 21:00:46	2012-11-04	07:00:46	VR2W-105221	A69-1601-6498	1	0
2012-11-03 21:05:03	2012-11-04	07:05:03	VR2W-105222	A69-1601-6498	1	0
2012-11-03 22:00:52	2012-11-04	08:00:52	VR2W-105220	A69-1601-6498	1	0
2012-11-03 22:10:00	2012-11-04	08:10:00	VR2W-105219	A69-1601-6498	1	0
2012-11-03 22:18:43	2012-11-04	08:18:43	VR2W-105219	A69-1601-6498	1	0
2012-11-03 22:44:23	2012-11-04	08:44:23	VR2W-105219	A69-1601-6498	1	0
2012-11-03 22:53:39	2012-11-04	08:53:39	VR2W-105220	A69-1601-6498	1	0
2012-11-03 22:58:02	2012-11-04	08:58:02	VR2W-105221	A69-1601-6498	1	0
2012-11-03 23:01:17	2012-11-04	09:01:17	VR2W-105221	A69-1601-6498	1	0
2012-11-03 23:04:34	2012-11-04	09:04:34	VR2W-105221	A69-1601-6498	1	0
2012-11-03 23:14:55	2012-11-04	09:14:55	VR2W-105221	A69-1601-6498	1	0
2012-11-03 23:18:55	2012-11-04	09:18:55	VR2W-105221	A69-1601-6498	1	0
2012-11-03 23:32:48	2012-11-04	09:32:48	VR2W-105221	A69-1601-6498	1	0
2012-11-03 23:36:48	2012-11-04	09:36:48	VR2W-105221	A69-1601-6498	1	0
2012-11-03 23:55:47	2012-11-04	09:55:47	VR2W-105218	A69-1601-6498	1	0
2012-11-04 00:18:36	2012-11-04	10:18:36	VR2W-105219	A69-1601-6498	1	0
2012-11-04 00:29:25	2012-11-04	10:29:25	VR2W-105219	A69-1601-6498	1	0
2012-11-04 00:37:41	2012-11-04	10:37:41	VR2W-105220	A69-1601-6498	1	0
2012-11-04 00:42:46	2012-11-04	10:42:46	VR2W-105221	A69-1601-6498	1	0
2012-11-04 01:04:50	2012-11-04	11:04:50	VR2W-105220	A69-1601-6498	1	0
2012-11-04 01:19:13	2012-11-04	11:19:13	VR2W-105221	A69-1601-6498	1	0
2012-11-04 01:29:04	2012-11-04	11:29:04	VR2W-105221	A69-1601-6498	1	0
2012-11-04 01:40:10	2012-11-04	11:40:10	VR2W-105222	A69-1601-6498	1	0
2012-11-04 01:54:37	2012-11-04	11:54:37	VR2W-105222	A69-1601-6498	1	0
2012-11-04 01:59:15	2012-11-04	11:59:15	VR2W-105222	A69-1601-6498	1	0
2012-11-04 05:10:24	2012-11-04	15:10:24	VR2W-105222	A69-1601-6498	1	0
2012-11-04 05:25:54	2012-11-04	15:25:54	VR2W-105219	A69-1601-6498	1	0
2012-11-04 05:33:03	2012-11-04	15:33:03	VR2W-105218	A69-1601-6498	1	0
2012-11-04 05:42:34	2012-11-04	15:42:34	VR2W-105219	A69-1601-6498	1	0
2012-11-04 05:50:46	2012-11-04	15:50:46	VR2W-105219	A69-1601-6498	1	0
2012-11-04 06:03:41	2012-11-04	16:03:41	VR2W-105220	A69-1601-6498	1	0
2012-11-04 06:13:12	2012-11-04	16:13:12	VR2W-105220	A69-1601-6498	1	0
2012-11-04 07:06:32	2012-11-04	17:06:32	VR2W-105220	A69-1601-6498	1	0
2012-11-04 07:18:13	2012-11-04	17:18:13	VR2W-105220	A69-1601-6498	1	0
2012-11-04 07:46:10	2012-11-04	17:46:10	VR2W-105218	A69-1601-6498	1	0
2012-11-04 07:53:56	2012-11-04	17:53:56	VR2W-105218	A69-1601-6498	1	0
2012-11-04 08:03:38	2012-11-04	18:03:38	VR2W-105219	A69-1601-6498	1	0
2012-11-04 08:09:34	2012-11-04	18:09:34	VR2W-105218	A69-1601-6498	1	0
2012-11-04 08:12:51	2012-11-04	18:12:51	VR2W-105218	A69-1601-6498	1	0
2012-11-04 08:16:10	2012-11-04	18:16:10	VR2W-105218	A69-1601-6498	1	0
2012-11-04 08:19:36	2012-11-04	18:19:36	VR2W-105218	A69-1601-6498	1	0
2012-11-04 08:36:30	2012-11-04	18:36:30	VR2W-105217	A69-1601-6498	0	0
2012-11-04 09:46:39	2012-11-04	19:46:39	VR2W-105217	A69-1601-6498	0	0
2012-11-04 10:38:34	2012-11-04	20:38:34	VR2W-105217	A69-1601-6498	0	0
2012-11-04 10:45:26	2012-11-04	20:45:26	VR2W-105217	A69-1601-6498	0	0
2012-11-04 12:08:39	2012-11-04	22:08:39	VR2W-105217	A69-1601-6498	0	0
2012-11-04 12:24:34	2012-11-04	22:24:34	VR2W-105217	A69-1601-6498	0	0
2012-11-04 14:07:52	2012-11-05	00:07:52	VR2W-105218	A69-1601-6498	0	0
2012-11-04 14:35:39	2012-11-05	00:35:39	VR2W-105218	A69-1601-6498	0	0
2012-11-04 14:38:53	2012-11-05	00:38:53	VR2W-105218	A69-1601-6498	0	0
2012-11-04 14:51:47	2012-11-05	00:51:47	VR2W-105218	A69-1601-6498	0	0
2012-11-04 14:55:01	2012-11-05	00:55:01	VR2W-105218	A69-1601-6498	0	0
2012-11-04 15:23:28	2012-11-05	01:23:28	VR2W-105218	A69-1601-6498	0	0
2012-11-04 15:27:42	2012-11-05	01:27:42	VR2W-105218	A69-1601-6498	0	0
2012-11-04 15:43:55	2012-11-05	01:43:55	VR2W-105218	A69-1601-6498	0	0
2012-11-04 16:20:34	2012-11-05	02:20:34	VR2W-105218	A69-1601-6498	0	0
2012-11-04 16:44:23	2012-11-05	02:44:23	VR2W-105218	A69-1601-6498	0	0
2012-11-04 16:48:23	2012-11-05	02:48:23	VR2W-105218	A69-1601-6498	0	0
2012-11-04 17:06:16	2012-11-05	03:06:16	VR2W-105218	A69-1601-6498	0	0
2012-11-04 17:15:41	2012-11-05	03:15:41	VR2W-105218	A69-1601-6498	0	0
2012-11-04 17:41:55	2012-11-05	03:41:55	VR2W-105218	A69-1601-6498	0	0
2012-11-04 17:50:57	2012-11-05	03:50:57	VR2W-105218	A69-1601-6498	0	0
2012-11-04 18:11:13	2012-11-05	04:11:13	VR2W-105218	A69-1601-6498	0	0
2012-11-04 18:27:53	2012-11-05	04:27:53	VR2W-105218	A69-1601-6498	0	0
2012-11-04 18:42:57	2012-11-05	04:42:57	VR2W-105218	A69-1601-6498	0	0
2012-11-04 19:00:39	2012-11-05	05:00:39	VR2W-105218	A69-1601-6498	0	0
2012-11-04 19:40:16	2012-11-05	05:40:16	VR2W-105218	A69-1601-6498	0	0
2012-11-04 19:48:49	2012-11-05	05:48:49	VR2W-105218	A69-1601-6498	0	0
2012-11-04 19:50:12	2012-11-05	05:50:12	VR2W-105219	A69-1601-6498	0	0
2012-11-04 19:53:27	2012-11-05	05:53:27	VR2W-105219	A69-1601-6498	0	0
2012-11-04 20:03:08	2012-11-05	06:03:08	VR2W-105220	A69-1601-6498	0	0
2012-11-04 20:14:45	2012-11-05	06:14:45	VR2W-105220	A69-1601-6498	0	0
2012-11-04 21:01:58	2012-11-05	07:01:58	VR2W-105219	A69-1601-6498	1	0
2012-11-04 21:05:44	2012-11-05	07:05:44	VR2W-105219	A69-1601-6498	1	0
2012-11-04 21:17:48	2012-11-05	07:17:48	VR2W-105219	A69-1601-6498	1	0
2012-11-04 21:21:09	2012-11-05	07:21:09	VR2W-105219	A69-1601-6498	1	0
2012-11-04 21:43:11	2012-11-05	07:43:11	VR2W-105220	A69-1601-6498	1	0
2012-11-04 21:47:38	2012-11-05	07:47:38	VR2W-105221	A69-1601-6498	1	0
2012-11-04 22:00:05	2012-11-05	08:00:05	VR2W-105220	A69-1601-6498	1	0
2012-11-04 22:23:14	2012-11-05	08:23:14	VR2W-105220	A69-1601-6498	1	0
2012-11-04 22:42:34	2012-11-05	08:42:34	VR2W-105221	A69-1601-6498	1	0
2012-11-04 22:55:57	2012-11-05	08:55:57	VR2W-105222	A69-1601-6498	1	0
2012-11-05 01:25:11	2012-11-05	11:25:11	VR2W-105222	A69-1601-6498	1	0
2012-11-05 01:41:39	2012-11-05	11:41:39	VR2W-105220	A69-1601-6498	1	0
2012-11-05 01:46:14	2012-11-05	11:46:14	VR2W-105220	A69-1601-6498	1	0
2012-11-05 01:50:31	2012-11-05	11:50:31	VR2W-105220	A69-1601-6498	1	0
2012-11-05 01:59:34	2012-11-05	11:59:34	VR2W-105221	A69-1601-6498	1	0
2012-11-05 02:22:47	2012-11-05	12:22:47	VR2W-105220	A69-1601-6498	1	0
2012-11-05 02:44:57	2012-11-05	12:44:57	VR2W-105221	A69-1601-6498	1	0
2012-11-05 02:58:21	2012-11-05	12:58:21	VR2W-105220	A69-1601-6498	1	0
2012-11-05 03:09:34	2012-11-05	13:09:34	VR2W-105220	A69-1601-6498	1	0
2012-11-05 03:10:00	2012-11-05	13:10:00	VR2W-105219	A69-1601-6498	1	0
2012-11-05 03:13:19	2012-11-05	13:13:19	VR2W-105219	A69-1601-6498	1	0
2012-11-05 03:20:22	2012-11-05	13:20:22	VR2W-105219	A69-1601-6498	1	0
2012-11-05 03:24:24	2012-11-05	13:24:24	VR2W-105219	A69-1601-6498	1	0
2012-11-05 03:27:51	2012-11-05	13:27:51	VR2W-105218	A69-1601-6498	1	0
2012-11-05 03:37:15	2012-11-05	13:37:15	VR2W-105218	A69-1601-6498	1	0
2012-11-05 03:43:01	2012-11-05	13:43:01	VR2W-105219	A69-1601-6498	1	0
2012-11-05 03:51:26	2012-11-05	13:51:26	VR2W-105219	A69-1601-6498	1	0
2012-11-05 03:59:08	2012-11-05	13:59:08	VR2W-105219	A69-1601-6498	1	0
2012-11-05 04:02:54	2012-11-05	14:02:54	VR2W-105219	A69-1601-6498	1	0
2012-11-05 04:07:13	2012-11-05	14:07:13	VR2W-105219	A69-1601-6498	1	0
[truncated: 308 more rows]
