# Supplementary material for: Simulated Macro-Algal Outbreak Triggers a Large-Scale Response on Coral Reefs
Source: PLoS One. 2015 Jul 14;10(7):e0132895. doi: 10.1371/journal.pone.0132895 (PMC4501832; doi:10.1371/journal.pone.0132895)
Supplement: S1 Dataset — Data has been separated into three sub-folders; video data, visual transect data and individual fishes’ acoustic detection data. (ZIP) [file pone.0132895.s001.zip › Raw Data/Spatial/Siganid/Processed /Worked/6499TSV.xlsx]

## Sheet: Sheet1
Day/night code	(All)
Count of Day/night code	Column Labels
Row Labels	VR2W-105216	VR2W-105217	VR2W-105218	VR2W-105219	VR2W-105220	VR2W-105221	VR2W-105222	Grand Total
0	0	0.0463065	0.325248	0.2172	0.117971	0.167585	0.125689	1
2012-10-27	0	0.0217391	0.369565	0.23913	0.130435	0.0434783	0.195652	1
2012-10-28	0	0.0588235	0.411765	0.129412	0.117647	0.152941	0.129412	1
2012-10-29	0	0.0735294	0.294118	0.147059	0.147059	0.147059	0.191176	1
2012-10-30	0	0.118421	0.486842	0.157895	0.0789474	0.144737	0.0131579	1
2012-10-31	0	0.0107527	0.408602	0.150538	0.0752688	0.333333	0.0215054	1
2012-11-01	0	0.0235294	0.294118	0.141176	0.0705882	0.235294	0.235294	1
2012-11-02	0	0.0350877	0.421053	0.122807	0.140351	0.0526316	0.22807	1
2012-11-03	0	0.0769231	0.24359	0.166667	0.0769231	0.24359	0.192308	1
2012-11-04	0	0.0645161	0.306452	0.193548	0.193548	0.0967742	0.145161	1
2012-11-05	0	0	0.235294	0.441176	0.147059	0.117647	0.0588235	1
2012-11-06	0	0	0.266667	0.466667	0.08	0.133333	0.0533333	1
2012-11-07	0	0.0338983	0.220339	0.389831	0.186441	0.152542	0.0169492	1
2012-11-08	0	0.0909091	0.159091	0.318182	0.113636	0.159091	0.159091	1
2012-11-09	0	0.0222222	0.288889	0.177778	0.2	0.155556	0.155556	1
1	0.00446429	0.0558036	0.287946	0.171875	0.13058	0.1875	0.16183	1
2012-10-12	0	0.184211	0.236842	0.184211	0.0526316	0.184211	0.157895	1
2012-10-13	0	0.0666667	0.4	0.266667	0.266667	0	0	1
2012-10-14	0.0169492	0.0508475	0.220339	0.237288	0.220339	0.135593	0.118644	1
2012-10-15	0	0.047619	0.206349	0.142857	0.238095	0.190476	0.174603	1
2012-10-16	0	0.130435	0.217391	0.23913	0.0217391	0.152174	0.23913	1
2012-10-17	0	0.0571429	0.242857	0.171429	0.114286	0.214286	0.2	1
2012-10-18	0	0.0506329	0.21519	0.177215	0.139241	0.21519	0.202532	1
2012-10-19	0.0175439	0.105263	0.438596	0.0877193	0.175439	0.0701754	0.105263	1
2012-10-20	0	0.0298507	0.253731	0.223881	0.0597015	0.223881	0.208955	1
2012-10-21	0	0.0181818	0.290909	0.0727273	0.145455	0.290909	0.181818	1
2012-10-22	0.0136986	0	0.39726	0.164384	0.123288	0.205479	0.0958904	1
2012-10-23	0	0.117647	0.352941	0.176471	0.0735294	0.132353	0.147059	1
2012-10-24	0.0188679	0.0377358	0.207547	0.188679	0.150943	0.283019	0.113208	1
2012-10-25	0	0.0144928	0.347826	0.15942	0.0434783	0.231884	0.202899	1
2012-10-26	0	0.0144928	0.304348	0.144928	0.173913	0.173913	0.188406	1
Grand Total	0.00221852	0.0510261	0.306711	0.194676	0.124237	0.177482	0.143649	1

## Sheet: 6499TSV.csv
ï»¿Date and Time (UTC)	date	Time	Receiver	Transmitter	Day/night code	Treatment code		min	max
2012-10-11 23:52:52	2012-10-12	09:52:52	VR2W-105219	A69-1601-6499	1	1		2012-10-12	2012-10-26
2012-10-11 23:56:15	2012-10-12	09:56:15	VR2W-105219	A69-1601-6499	1	1
2012-10-12 00:22:54	2012-10-12	10:22:54	VR2W-105221	A69-1601-6499	1	1
2012-10-12 00:39:36	2012-10-12	10:39:36	VR2W-105221	A69-1601-6499	1	1
2012-10-12 02:21:15	2012-10-12	12:21:15	VR2W-105222	A69-1601-6499	1	1
2012-10-12 02:50:40	2012-10-12	12:50:40	VR2W-105222	A69-1601-6499	1	1
2012-10-12 02:54:54	2012-10-12	12:54:54	VR2W-105222	A69-1601-6499	1	1
2012-10-12 03:02:20	2012-10-12	13:02:20	VR2W-105222	A69-1601-6499	1	1
2012-10-12 03:07:04	2012-10-12	13:07:04	VR2W-105221	A69-1601-6499	1	1
2012-10-12 03:14:58	2012-10-12	13:14:58	VR2W-105221	A69-1601-6499	1	1
2012-10-12 03:26:36	2012-10-12	13:26:36	VR2W-105218	A69-1601-6499	1	1
2012-10-12 04:05:38	2012-10-12	14:05:38	VR2W-105219	A69-1601-6499	1	1
2012-10-12 04:14:04	2012-10-12	14:14:04	VR2W-105219	A69-1601-6499	1	1
2012-10-12 04:37:06	2012-10-12	14:37:06	VR2W-105221	A69-1601-6499	1	1
2012-10-12 04:50:11	2012-10-12	14:50:11	VR2W-105220	A69-1601-6499	1	1
2012-10-12 04:56:30	2012-10-12	14:56:30	VR2W-105218	A69-1601-6499	1	1
2012-10-12 04:57:47	2012-10-12	14:57:47	VR2W-105219	A69-1601-6499	1	1
2012-10-12 05:18:38	2012-10-12	15:18:38	VR2W-105219	A69-1601-6499	1	1
2012-10-12 05:25:03	2012-10-12	15:25:03	VR2W-105221	A69-1601-6499	1	1
2012-10-12 05:29:34	2012-10-12	15:29:34	VR2W-105222	A69-1601-6499	1	1
2012-10-12 05:34:03	2012-10-12	15:34:03	VR2W-105222	A69-1601-6499	1	1
2012-10-12 05:34:12	2012-10-12	15:34:12	VR2W-105221	A69-1601-6499	1	1
2012-10-12 06:17:49	2012-10-12	16:17:49	VR2W-105220	A69-1601-6499	1	1
2012-10-12 06:24:38	2012-10-12	16:24:38	VR2W-105218	A69-1601-6499	1	1
2012-10-12 06:25:55	2012-10-12	16:25:55	VR2W-105219	A69-1601-6499	1	1
2012-10-12 06:27:52	2012-10-12	16:27:52	VR2W-105218	A69-1601-6499	1	1
2012-10-12 06:31:06	2012-10-12	16:31:06	VR2W-105218	A69-1601-6499	1	1
2012-10-12 06:34:22	2012-10-12	16:34:22	VR2W-105218	A69-1601-6499	1	1
2012-10-12 06:37:26	2012-10-12	16:37:26	VR2W-105217	A69-1601-6499	1	1
2012-10-12 06:37:42	2012-10-12	16:37:42	VR2W-105218	A69-1601-6499	1	1
2012-10-12 07:05:14	2012-10-12	17:05:14	VR2W-105218	A69-1601-6499	1	1
2012-10-12 07:28:11	2012-10-12	17:28:11	VR2W-105217	A69-1601-6499	1	1
2012-10-12 07:32:21	2012-10-12	17:32:21	VR2W-105217	A69-1601-6499	1	1
2012-10-12 07:35:47	2012-10-12	17:35:47	VR2W-105217	A69-1601-6499	1	1
2012-10-12 07:43:34	2012-10-12	17:43:34	VR2W-105217	A69-1601-6499	1	1
2012-10-12 07:46:56	2012-10-12	17:46:56	VR2W-105217	A69-1601-6499	1	1
2012-10-12 07:50:26	2012-10-12	17:50:26	VR2W-105217	A69-1601-6499	1	1
2012-10-12 08:07:18	2012-10-12	18:07:18	VR2W-105218	A69-1601-6499	1	1
2012-10-12 21:59:38	2012-10-13	07:59:38	VR2W-105220	A69-1601-6499	1	1
2012-10-12 23:47:27	2012-10-13	09:47:27	VR2W-105220	A69-1601-6499	1	1
2012-10-13 01:41:53	2012-10-13	11:41:53	VR2W-105220	A69-1601-6499	1	1
2012-10-13 02:09:04	2012-10-13	12:09:04	VR2W-105220	A69-1601-6499	1	1
2012-10-13 03:24:10	2012-10-13	13:24:10	VR2W-105219	A69-1601-6499	1	1
2012-10-13 03:53:29	2012-10-13	13:53:29	VR2W-105219	A69-1601-6499	1	1
2012-10-13 04:13:36	2012-10-13	14:13:36	VR2W-105219	A69-1601-6499	1	1
2012-10-13 05:13:12	2012-10-13	15:13:12	VR2W-105220	A69-1601-6499	1	1
2012-10-13 05:27:04	2012-10-13	15:27:04	VR2W-105220	A69-1601-6499	1	1
2012-10-13 05:35:49	2012-10-13	15:35:49	VR2W-105220	A69-1601-6499	1	1
2012-10-13 05:40:28	2012-10-13	15:40:28	VR2W-105220	A69-1601-6499	1	1
2012-10-13 05:40:52	2012-10-13	15:40:52	VR2W-105219	A69-1601-6499	1	1
2012-10-13 05:45:16	2012-10-13	15:45:16	VR2W-105219	A69-1601-6499	1	1
2012-10-13 05:47:39	2012-10-13	15:47:39	VR2W-105217	A69-1601-6499	1	1
2012-10-13 05:56:58	2012-10-13	15:56:58	VR2W-105218	A69-1601-6499	1	1
2012-10-13 06:00:39	2012-10-13	16:00:39	VR2W-105217	A69-1601-6499	1	1
2012-10-13 06:00:55	2012-10-13	16:00:55	VR2W-105218	A69-1601-6499	1	1
2012-10-13 06:05:35	2012-10-13	16:05:35	VR2W-105218	A69-1601-6499	1	1
2012-10-13 06:29:58	2012-10-13	16:29:58	VR2W-105219	A69-1601-6499	1	1
2012-10-13 06:33:29	2012-10-13	16:33:29	VR2W-105218	A69-1601-6499	1	1
2012-10-13 06:38:13	2012-10-13	16:38:13	VR2W-105218	A69-1601-6499	1	1
2012-10-13 06:42:47	2012-10-13	16:42:47	VR2W-105218	A69-1601-6499	1	1
2012-10-13 06:50:43	2012-10-13	16:50:43	VR2W-105218	A69-1601-6499	1	1
2012-10-13 06:54:47	2012-10-13	16:54:47	VR2W-105218	A69-1601-6499	1	1
2012-10-13 06:58:04	2012-10-13	16:58:04	VR2W-105218	A69-1601-6499	1	1
2012-10-13 07:01:24	2012-10-13	17:01:24	VR2W-105218	A69-1601-6499	1	1
2012-10-13 07:04:52	2012-10-13	17:04:52	VR2W-105218	A69-1601-6499	1	1
2012-10-13 07:47:59	2012-10-13	17:47:59	VR2W-105219	A69-1601-6499	1	1
2012-10-13 07:58:52	2012-10-13	17:58:52	VR2W-105219	A69-1601-6499	1	1
2012-10-13 11:52:03	2012-10-13	21:52:03	VR2W-105218	A69-1601-6499	0	1
2012-10-13 19:50:08	2012-10-14	05:50:08	VR2W-105218	A69-1601-6499	0	1
2012-10-13 20:25:19	2012-10-14	06:25:19	VR2W-105221	A69-1601-6499	0	1
2012-10-13 20:48:19	2012-10-14	06:48:19	VR2W-105218	A69-1601-6499	1	1
2012-10-13 21:15:20	2012-10-14	07:15:20	VR2W-105220	A69-1601-6499	1	1
2012-10-13 21:47:12	2012-10-14	07:47:12	VR2W-105219	A69-1601-6499	1	1
2012-10-13 21:54:25	2012-10-14	07:54:25	VR2W-105219	A69-1601-6499	1	1
2012-10-13 22:27:13	2012-10-14	08:27:13	VR2W-105222	A69-1601-6499	1	1
2012-10-13 23:22:52	2012-10-14	09:22:52	VR2W-105220	A69-1601-6499	1	1
2012-10-13 23:26:48	2012-10-14	09:26:48	VR2W-105218	A69-1601-6499	1	1
2012-10-13 23:54:56	2012-10-14	09:54:56	VR2W-105219	A69-1601-6499	1	1
2012-10-14 00:54:20	2012-10-14	10:54:20	VR2W-105221	A69-1601-6499	1	1
2012-10-14 01:54:17	2012-10-14	11:54:17	VR2W-105222	A69-1601-6499	1	1
2012-10-14 01:57:35	2012-10-14	11:57:35	VR2W-105222	A69-1601-6499	1	1
2012-10-14 02:04:27	2012-10-14	12:04:27	VR2W-105222	A69-1601-6499	1	1
2012-10-14 02:12:45	2012-10-14	12:12:45	VR2W-105221	A69-1601-6499	1	1
2012-10-14 02:23:30	2012-10-14	12:23:30	VR2W-105219	A69-1601-6499	1	1
2012-10-14 02:27:38	2012-10-14	12:27:38	VR2W-105219	A69-1601-6499	1	1
2012-10-14 03:15:14	2012-10-14	13:15:14	VR2W-105221	A69-1601-6499	1	1
2012-10-14 03:34:38	2012-10-14	13:34:38	VR2W-105221	A69-1601-6499	1	1
2012-10-14 03:43:57	2012-10-14	13:43:57	VR2W-105221	A69-1601-6499	1	1
2012-10-14 03:45:55	2012-10-14	13:45:55	VR2W-105220	A69-1601-6499	1	1
2012-10-14 03:50:11	2012-10-14	13:50:11	VR2W-105220	A69-1601-6499	1	1
2012-10-14 03:57:54	2012-10-14	13:57:54	VR2W-105220	A69-1601-6499	1	1
2012-10-14 04:01:10	2012-10-14	14:01:10	VR2W-105220	A69-1601-6499	1	1
2012-10-14 04:04:27	2012-10-14	14:04:27	VR2W-105220	A69-1601-6499	1	1
2012-10-14 04:07:49	2012-10-14	14:07:49	VR2W-105220	A69-1601-6499	1	1
2012-10-14 04:15:09	2012-10-14	14:15:09	VR2W-105220	A69-1601-6499	1	1
2012-10-14 04:28:09	2012-10-14	14:28:09	VR2W-105220	A69-1601-6499	1	1
2012-10-14 04:41:26	2012-10-14	14:41:26	VR2W-105219	A69-1601-6499	1	1
2012-10-14 04:44:25	2012-10-14	14:44:25	VR2W-105218	A69-1601-6499	1	1
2012-10-14 04:45:43	2012-10-14	14:45:43	VR2W-105219	A69-1601-6499	1	1
2012-10-14 05:22:05	2012-10-14	15:22:05	VR2W-105222	A69-1601-6499	1	1
2012-10-14 05:25:47	2012-10-14	15:25:47	VR2W-105222	A69-1601-6499	1	1
2012-10-14 05:29:59	2012-10-14	15:29:59	VR2W-105222	A69-1601-6499	1	1
2012-10-14 05:33:39	2012-10-14	15:33:39	VR2W-105221	A69-1601-6499	1	1
2012-10-14 05:41:51	2012-10-14	15:41:51	VR2W-105221	A69-1601-6499	1	1
2012-10-14 06:00:27	2012-10-14	16:00:27	VR2W-105220	A69-1601-6499	1	1
2012-10-14 06:08:32	2012-10-14	16:08:32	VR2W-105220	A69-1601-6499	1	1
2012-10-14 06:12:50	2012-10-14	16:12:50	VR2W-105220	A69-1601-6499	1	1
2012-10-14 06:15:25	2012-10-14	16:15:25	VR2W-105216	A69-1601-6499	1	1
2012-10-14 06:15:40	2012-10-14	16:15:40	VR2W-105218	A69-1601-6499	1	1
2012-10-14 06:16:58	2012-10-14	16:16:58	VR2W-105219	A69-1601-6499	1	1
2012-10-14 06:19:37	2012-10-14	16:19:37	VR2W-105217	A69-1601-6499	1	1
2012-10-14 06:27:19	2012-10-14	16:27:19	VR2W-105218	A69-1601-6499	1	1
2012-10-14 06:31:52	2012-10-14	16:31:52	VR2W-105218	A69-1601-6499	1	1
2012-10-14 06:37:22	2012-10-14	16:37:22	VR2W-105219	A69-1601-6499	1	1
2012-10-14 06:43:26	2012-10-14	16:43:26	VR2W-105218	A69-1601-6499	1	1
2012-10-14 06:44:44	2012-10-14	16:44:44	VR2W-105219	A69-1601-6499	1	1
2012-10-14 07:02:52	2012-10-14	17:02:52	VR2W-105219	A69-1601-6499	1	1
2012-10-14 07:07:34	2012-10-14	17:07:34	VR2W-105219	A69-1601-6499	1	1
2012-10-14 07:23:35	2012-10-14	17:23:35	VR2W-105219	A69-1601-6499	1	1
2012-10-14 07:31:41	2012-10-14	17:31:41	VR2W-105219	A69-1601-6499	1	1
2012-10-14 07:42:35	2012-10-14	17:42:35	VR2W-105217	A69-1601-6499	1	1
2012-10-14 07:54:39	2012-10-14	17:54:39	VR2W-105217	A69-1601-6499	1	1
2012-10-14 08:07:13	2012-10-14	18:07:13	VR2W-105218	A69-1601-6499	1	1
2012-10-14 08:15:36	2012-10-14	18:15:36	VR2W-105218	A69-1601-6499	1	1
2012-10-14 08:19:45	2012-10-14	18:19:45	VR2W-105218	A69-1601-6499	1	1
2012-10-14 08:23:09	2012-10-14	18:23:09	VR2W-105218	A69-1601-6499	1	1
2012-10-14 09:03:04	2012-10-14	19:03:04	VR2W-105218	A69-1601-6499	0	1
2012-10-14 16:50:15	2012-10-15	02:50:15	VR2W-105218	A69-1601-6499	0	1
2012-10-14 19:46:47	2012-10-15	05:46:47	VR2W-105218	A69-1601-6499	0	1
2012-10-14 19:50:13	2012-10-15	05:50:13	VR2W-105218	A69-1601-6499	0	1
2012-10-14 19:53:51	2012-10-15	05:53:51	VR2W-105218	A69-1601-6499	0	1
2012-10-14 20:05:41	2012-10-15	06:05:41	VR2W-105219	A69-1601-6499	0	1
2012-10-14 20:11:53	2012-10-15	06:11:53	VR2W-105220	A69-1601-6499	0	1
2012-10-14 20:18:59	2012-10-15	06:18:59	VR2W-105220	A69-1601-6499	0	1
2012-10-14 20:21:07	2012-10-15	06:21:07	VR2W-105221	A69-1601-6499	0	1
2012-10-14 20:23:06	2012-10-15	06:23:06	VR2W-105220	A69-1601-6499	0	1
2012-10-14 20:26:27	2012-10-15	06:26:27	VR2W-105220	A69-1601-6499	0	1
2012-10-14 20:29:56	2012-10-15	06:29:56	VR2W-105220	A69-1601-6499	0	1
2012-10-14 20:52:24	2012-10-15	06:52:24	VR2W-105218	A69-1601-6499	1	1
2012-10-14 21:23:09	2012-10-15	07:23:09	VR2W-105219	A69-1601-6499	1	1
2012-10-14 21:42:23	2012-10-15	07:42:23	VR2W-105221	A69-1601-6499	1	1
2012-10-14 21:46:00	2012-10-15	07:46:00	VR2W-105222	A69-1601-6499	1	1
2012-10-14 21:50:17	2012-10-15	07:50:17	VR2W-105222	A69-1601-6499	1	1
2012-10-14 22:15:06	2012-10-15	08:15:06	VR2W-105220	A69-1601-6499	1	1
2012-10-14 22:18:53	2012-10-15	08:18:53	VR2W-105220	A69-1601-6499	1	1
2012-10-14 22:26:58	2012-10-15	08:26:58	VR2W-105220	A69-1601-6499	1	1
2012-10-14 22:34:09	2012-10-15	08:34:09	VR2W-105218	A69-1601-6499	1	1
2012-10-14 22:38:27	2012-10-15	08:38:27	VR2W-105218	A69-1601-6499	1	1
2012-10-14 23:08:15	2012-10-15	09:08:15	VR2W-105219	A69-1601-6499	1	1
2012-10-14 23:17:04	2012-10-15	09:17:04	VR2W-105220	A69-1601-6499	1	1
2012-10-14 23:21:14	2012-10-15	09:21:14	VR2W-105220	A69-1601-6499	1	1
2012-10-14 23:37:37	2012-10-15	09:37:37	VR2W-105222	A69-1601-6499	1	1
2012-10-15 00:52:01	2012-10-15	10:52:01	VR2W-105221	A69-1601-6499	1	1
2012-10-15 00:54:00	2012-10-15	10:54:00	VR2W-105220	A69-1601-6499	1	1
2012-10-15 00:54:24	2012-10-15	10:54:24	VR2W-105219	A69-1601-6499	1	1
2012-10-15 01:07:49	2012-10-15	11:07:49	VR2W-105221	A69-1601-6499	1	1
2012-10-15 01:14:56	2012-10-15	11:14:56	VR2W-105221	A69-1601-6499	1	1
2012-10-15 02:02:15	2012-10-15	12:02:15	VR2W-105221	A69-1601-6499	1	1
2012-10-15 02:04:14	2012-10-15	12:04:14	VR2W-105220	A69-1601-6499	1	1
2012-10-15 02:06:43	2012-10-15	12:06:43	VR2W-105221	A69-1601-6499	1	1
2012-10-15 02:10:46	2012-10-15	12:10:46	VR2W-105221	A69-1601-6499	1	1
2012-10-15 02:17:14	2012-10-15	12:17:14	VR2W-105221	A69-1601-6499	1	1
2012-10-15 02:20:22	2012-10-15	12:20:22	VR2W-105222	A69-1601-6499	1	1
2012-10-15 02:27:01	2012-10-15	12:27:01	VR2W-105222	A69-1601-6499	1	1
2012-10-15 03:03:47	2012-10-15	13:03:47	VR2W-105222	A69-1601-6499	1	1
2012-10-15 03:16:58	2012-10-15	13:16:58	VR2W-105222	A69-1601-6499	1	1
2012-10-15 03:56:34	2012-10-15	13:56:34	VR2W-105219	A69-1601-6499	1	1
2012-10-15 04:39:33	2012-10-15	14:39:33	VR2W-105220	A69-1601-6499	1	1
2012-10-15 04:41:44	2012-10-15	14:41:44	VR2W-105221	A69-1601-6499	1	1
2012-10-15 04:45:03	2012-10-15	14:45:03	VR2W-105222	A69-1601-6499	1	1
2012-10-15 04:48:53	2012-10-15	14:48:53	VR2W-105221	A69-1601-6499	1	1
2012-10-15 04:59:53	2012-10-15	14:59:53	VR2W-105222	A69-1601-6499	1	1
2012-10-15 05:03:51	2012-10-15	15:03:51	VR2W-105222	A69-1601-6499	1	1
2012-10-15 05:13:02	2012-10-15	15:13:02	VR2W-105222	A69-1601-6499	1	1
2012-10-15 05:13:10	2012-10-15	15:13:10	VR2W-105221	A69-1601-6499	1	1
2012-10-15 05:48:54	2012-10-15	15:48:54	VR2W-105218	A69-1601-6499	1	1
2012-10-15 05:54:59	2012-10-15	15:54:59	VR2W-105219	A69-1601-6499	1	1
2012-10-15 06:08:07	2012-10-15	16:08:07	VR2W-105219	A69-1601-6499	1	1
2012-10-15 06:11:38	2012-10-15	16:11:38	VR2W-105218	A69-1601-6499	1	1
2012-10-15 06:34:26	2012-10-15	16:34:26	VR2W-105219	A69-1601-6499	1	1
2012-10-15 07:02:27	2012-10-15	17:02:27	VR2W-105220	A69-1601-6499	1	1
2012-10-15 07:10:37	2012-10-15	17:10:37	VR2W-105220	A69-1601-6499	1	1
2012-10-15 07:15:26	2012-10-15	17:15:26	VR2W-105219	A69-1601-6499	1	1
2012-10-15 07:22:45	2012-10-15	17:22:45	VR2W-105218	A69-1601-6499	1	1
2012-10-15 07:26:57	2012-10-15	17:26:57	VR2W-105217	A69-1601-6499	1	1
2012-10-15 07:30:59	2012-10-15	17:30:59	VR2W-105217	A69-1601-6499	1	1
2012-10-15 07:45:26	2012-10-15	17:45:26	VR2W-105217	A69-1601-6499	1	1
2012-10-15 08:26:06	2012-10-15	18:26:06	VR2W-105218	A69-1601-6499	1	1
2012-10-15 08:59:03	2012-10-15	18:59:03	VR2W-105218	A69-1601-6499	0	1
2012-10-15 09:02:19	2012-10-15	19:02:19	VR2W-105218	A69-1601-6499	0	1
2012-10-15 19:47:46	2012-10-16	05:47:46	VR2W-105218	A69-1601-6499	0	1
2012-10-15 20:14:02	2012-10-16	06:14:02	VR2W-105219	A69-1601-6499	0	1
2012-10-15 20:17:21	2012-10-16	06:17:21	VR2W-105218	A69-1601-6499	0	1
2012-10-15 20:25:32	2012-10-16	06:25:32	VR2W-105218	A69-1601-6499	0	1
2012-10-15 20:37:33	2012-10-16	06:37:33	VR2W-105221	A69-1601-6499	1	1
2012-10-15 20:46:19	2012-10-16	06:46:19	VR2W-105221	A69-1601-6499	1	1
2012-10-15 21:18:48	2012-10-16	07:18:48	VR2W-105219	A69-1601-6499	1	1
2012-10-15 21:23:21	2012-10-16	07:23:21	VR2W-105219	A69-1601-6499	1	1
2012-10-15 21:58:20	2012-10-16	07:58:20	VR2W-105221	A69-1601-6499	1	1
2012-10-15 22:08:59	2012-10-16	08:08:59	VR2W-105219	A69-1601-6499	1	1
2012-10-15 22:13:31	2012-10-16	08:13:31	VR2W-105219	A69-1601-6499	1	1
2012-10-15 22:18:48	2012-10-16	08:18:48	VR2W-105221	A69-1601-6499	1	1
2012-10-15 22:40:26	2012-10-16	08:40:26	VR2W-105219	A69-1601-6499	1	1
2012-10-15 22:52:23	2012-10-16	08:52:23	VR2W-105219	A69-1601-6499	1	1
2012-10-15 22:56:33	2012-10-16	08:56:33	VR2W-105219	A69-1601-6499	1	1
2012-10-16 00:30:16	2012-10-16	10:30:16	VR2W-105222	A69-1601-6499	1	1
2012-10-16 00:47:19	2012-10-16	10:47:19	VR2W-105222	A69-1601-6499	1	1
2012-10-16 00:50:40	2012-10-16	10:50:40	VR2W-105222	A69-1601-6499	1	1
2012-10-16 00:57:53	2012-10-16	10:57:53	VR2W-105222	A69-1601-6499	1	1
2012-10-16 01:09:43	2012-10-16	11:09:43	VR2W-105222	A69-1601-6499	1	1
2012-10-16 01:23:24	2012-10-16	11:23:24	VR2W-105222	A69-1601-6499	1	1
2012-10-16 01:51:41	2012-10-16	11:51:41	VR2W-105218	A69-1601-6499	1	1
2012-10-16 02:32:22	2012-10-16	12:32:22	VR2W-105222	A69-1601-6499	1	1
2012-10-16 02:32:29	2012-10-16	12:32:29	VR2W-105221	A69-1601-6499	1	1
2012-10-16 02:37:15	2012-10-16	12:37:15	VR2W-105221	A69-1601-6499	1	1
2012-10-16 03:01:58	2012-10-16	13:01:58	VR2W-105222	A69-1601-6499	1	1
2012-10-16 03:31:05	2012-10-16	13:31:05	VR2W-105222	A69-1601-6499	1	1
2012-10-16 03:34:34	2012-10-16	13:34:34	VR2W-105222	A69-1601-6499	1	1
2012-10-16 03:38:20	2012-10-16	13:38:20	VR2W-105222	A69-1601-6499	1	1
2012-10-16 03:53:07	2012-10-16	13:53:07	VR2W-105219	A69-1601-6499	1	1
2012-10-16 03:56:41	2012-10-16	13:56:41	VR2W-105219	A69-1601-6499	1	1
2012-10-16 05:07:48	2012-10-16	15:07:48	VR2W-105220	A69-1601-6499	1	1
2012-10-16 05:15:35	2012-10-16	15:15:35	VR2W-105219	A69-1601-6499	1	1
2012-10-16 05:17:22	2012-10-16	15:17:22	VR2W-105217	A69-1601-6499	1	1
2012-10-16 05:24:56	2012-10-16	15:24:56	VR2W-105218	A69-1601-6499	1	1
2012-10-16 06:31:01	2012-10-16	16:31:01	VR2W-105221	A69-1601-6499	1	1
2012-10-16 07:25:02	2012-10-16	17:25:02	VR2W-105217	A69-1601-6499	1	1
2012-10-16 07:25:18	2012-10-16	17:25:18	VR2W-105218	A69-1601-6499	1	1
2012-10-16 07:34:36	2012-10-16	17:34:36	VR2W-105218	A69-1601-6499	1	1
2012-10-16 07:38:51	2012-10-16	17:38:51	VR2W-105218	A69-1601-6499	1	1
2012-10-16 07:42:12	2012-10-16	17:42:12	VR2W-105217	A69-1601-6499	1	1
2012-10-16 07:42:28	2012-10-16	17:42:28	VR2W-105218	A69-1601-6499	1	1
2012-10-16 07:46:14	2012-10-16	17:46:14	VR2W-105217	A69-1601-6499	1	1
2012-10-16 07:51:04	2012-10-16	17:51:04	VR2W-105217	A69-1601-6499	1	1
2012-10-16 08:08:55	2012-10-16	18:08:55	VR2W-105217	A69-1601-6499	1	1
2012-10-16 10:05:09	2012-10-16	20:05:09	VR2W-105218	A69-1601-6499	0	1
2012-10-16 19:41:21	2012-10-17	05:41:21	VR2W-105218	A69-1601-6499	0	1
2012-10-16 20:18:53	2012-10-17	06:18:53	VR2W-105219	A69-1601-6499	0	1
2012-10-16 20:21:13	2012-10-17	06:21:13	VR2W-105221	A69-1601-6499	0	1
2012-10-16 20:27:50	2012-10-17	06:27:50	VR2W-105220	A69-1601-6499	0	1
2012-10-16 20:35:57	2012-10-17	06:35:57	VR2W-105220	A69-1601-6499	1	1
2012-10-16 20:42:07	2012-10-17	06:42:07	VR2W-105221	A69-1601-6499	1	1
2012-10-16 20:46:31	2012-10-17	06:46:31	VR2W-105221	A69-1601-6499	1	1
2012-10-16 20:57:03	2012-10-17	06:57:03	VR2W-105220	A69-1601-6499	1	1
2012-10-16 21:00:13	2012-10-17	07:00:13	VR2W-105217	A69-1601-6499	1	1
2012-10-16 21:00:29	2012-10-17	07:00:29	VR2W-105218	A69-1601-6499	1	1
2012-10-16 21:13:49	2012-10-17	07:13:49	VR2W-105219	A69-1601-6499	1	1
2012-10-16 21:25:37	2012-10-17	07:25:37	VR2W-105219	A69-1601-6499	1	1
2012-10-16 21:27:36	2012-10-17	07:27:36	VR2W-105218	A69-1601-6499	1	1
2012-10-16 21:38:07	2012-10-17	07:38:07	VR2W-105218	A69-1601-6499	1	1
2012-10-16 21:43:37	2012-10-17	07:43:37	VR2W-105219	A69-1601-6499	1	1
2012-10-16 22:03:11	2012-10-17	08:03:11	VR2W-105220	A69-1601-6499	1	1
2012-10-16 22:06:19	2012-10-17	08:06:19	VR2W-105218	A69-1601-6499	1	1
2012-10-16 22:31:32	2012-10-17	08:31:32	VR2W-105219	A69-1601-6499	1	1
2012-10-16 22:33:28	2012-10-17	08:33:28	VR2W-105221	A69-1601-6499	1	1
2012-10-16 22:37:15	2012-10-17	08:37:15	VR2W-105221	A69-1601-6499	1	1
2012-10-16 22:41:29	2012-10-17	08:41:29	VR2W-105222	A69-1601-6499	1	1
2012-10-16 22:45:27	2012-10-17	08:45:27	VR2W-105221	A69-1601-6499	1	1
2012-10-16 23:00:36	2012-10-17	09:00:36	VR2W-105220	A69-1601-6499	1	1
2012-10-16 23:04:02	2012-10-17	09:04:02	VR2W-105217	A69-1601-6499	1	1
2012-10-16 23:11:15	2012-10-17	09:11:15	VR2W-105221	A69-1601-6499	1	1
2012-10-16 23:13:15	2012-10-17	09:13:15	VR2W-105220	A69-1601-6499	1	1
2012-10-16 23:19:09	2012-10-17	09:19:09	VR2W-105221	A69-1601-6499	1	1
2012-10-16 23:35:17	2012-10-17	09:35:17	VR2W-105219	A69-1601-6499	1	1
2012-10-16 23:43:24	2012-10-17	09:43:24	VR2W-105218	A69-1601-6499	1	1
2012-10-17 00:08:16	2012-10-17	10:08:16	VR2W-105218	A69-1601-6499	1	1
2012-10-17 00:09:35	2012-10-17	10:09:35	VR2W-105219	A69-1601-6499	1	1
2012-10-17 00:12:52	2012-10-17	10:12:52	VR2W-105219	A69-1601-6499	1	1
2012-10-17 00:21:13	2012-10-17	10:21:13	VR2W-105221	A69-1601-6499	1	1
2012-10-17 00:25:42	2012-10-17	10:25:42	VR2W-105221	A69-1601-6499	1	1
2012-10-17 00:29:45	2012-10-17	10:29:45	VR2W-105221	A69-1601-6499	1	1
2012-10-17 00:39:23	2012-10-17	10:39:23	VR2W-105222	A69-1601-6499	1	1
2012-10-17 00:49:14	2012-10-17	10:49:14	VR2W-105221	A69-1601-6499	1	1
2012-10-17 01:05:27	2012-10-17	11:05:27	VR2W-105220	A69-1601-6499	1	1
2012-10-17 01:10:15	2012-10-17	11:10:15	VR2W-105219	A69-1601-6499	1	1
2012-10-17 01:34:59	2012-10-17	11:34:59	VR2W-105219	A69-1601-6499	1	1
2012-10-17 02:10:57	2012-10-17	12:10:57	VR2W-105219	A69-1601-6499	1	1
2012-10-17 02:28:52	2012-10-17	12:28:52	VR2W-105221	A69-1601-6499	1	1
2012-10-17 02:32:39	2012-10-17	12:32:39	VR2W-105221	A69-1601-6499	1	1
2012-10-17 02:54:07	2012-10-17	12:54:07	VR2W-105222	A69-1601-6499	1	1
2012-10-17 02:58:57	2012-10-17	12:58:57	VR2W-105222	A69-1601-6499	1	1
2012-10-17 04:17:16	2012-10-17	14:17:16	VR2W-105222	A69-1601-6499	1	1
2012-10-17 04:20:53	2012-10-17	14:20:53	VR2W-105222	A69-1601-6499	1	1
2012-10-17 04:24:56	2012-10-17	14:24:56	VR2W-105222	A69-1601-6499	1	1
2012-10-17 05:00:41	2012-10-17	15:00:41	VR2W-105221	A69-1601-6499	1	1
2012-10-17 05:13:59	2012-10-17	15:13:59	VR2W-105222	A69-1601-6499	1	1
2012-10-17 05:17:26	2012-10-17	15:17:26	VR2W-105222	A69-1601-6499	1	1
2012-10-17 05:43:46	2012-10-17	15:43:46	VR2W-105222	A69-1601-6499	1	1
2012-10-17 06:05:52	2012-10-17	16:05:52	VR2W-105222	A69-1601-6499	1	1
2012-10-17 06:09:25	2012-10-17	16:09:25	VR2W-105222	A69-1601-6499	1	1
2012-10-17 06:13:17	2012-10-17	16:13:17	VR2W-105222	A69-1601-6499	1	1
2012-10-17 06:17:47	2012-10-17	16:17:47	VR2W-105222	A69-1601-6499	1	1
2012-10-17 06:51:33	2012-10-17	16:51:33	VR2W-105220	A69-1601-6499	1	1
2012-10-17 06:51:57	2012-10-17	16:51:57	VR2W-105219	A69-1601-6499	1	1
2012-10-17 06:53:58	2012-10-17	16:53:58	VR2W-105218	A69-1601-6499	1	1
2012-10-17 07:09:37	2012-10-17	17:09:37	VR2W-105218	A69-1601-6499	1	1
2012-10-17 07:17:58	2012-10-17	17:17:58	VR2W-105217	A69-1601-6499	1	1
2012-10-17 07:18:14	2012-10-17	17:18:14	VR2W-105218	A69-1601-6499	1	1
2012-10-17 07:24:48	2012-10-17	17:24:48	VR2W-105217	A69-1601-6499	1	1
2012-10-17 07:25:04	2012-10-17	17:25:04	VR2W-105218	A69-1601-6499	1	1
2012-10-17 07:28:48	2012-10-17	17:28:48	VR2W-105218	A69-1601-6499	1	1
2012-10-17 08:04:25	2012-10-17	18:04:25	VR2W-105218	A69-1601-6499	1	1
2012-10-17 10:21:30	2012-10-17	20:21:30	VR2W-105218	A69-1601-6499	0	1
2012-10-17 10:48:10	2012-10-17	20:48:10	VR2W-105218	A69-1601-6499	0	1
2012-10-17 11:06:50	2012-10-17	21:06:50	VR2W-105218	A69-1601-6499	0	1
2012-10-17 13:44:37	2012-10-17	23:44:37	VR2W-105218	A69-1601-6499	0	1
2012-10-17 19:34:28	2012-10-18	05:34:28	VR2W-105218	A69-1601-6499	0	1
2012-10-17 19:43:07	2012-10-18	05:43:07	VR2W-105218	A69-1601-6499	0	1
2012-10-17 19:58:34	2012-10-18	05:58:34	VR2W-105218	A69-1601-6499	0	1
2012-10-17 20:42:22	2012-10-18	06:42:22	VR2W-105218	A69-1601-6499	1	1
2012-10-17 20:47:59	2012-10-18	06:47:59	VR2W-105219	A69-1601-6499	1	1
2012-10-17 20:54:36	2012-10-18	06:54:36	VR2W-105218	A69-1601-6499	1	1
2012-10-17 20:55:30	2012-10-18	06:55:30	VR2W-105220	A69-1601-6499	1	1
2012-10-17 20:55:54	2012-10-18	06:55:54	VR2W-105219	A69-1601-6499	1	1
2012-10-17 20:57:51	2012-10-18	06:57:51	VR2W-105217	A69-1601-6499	1	1
2012-10-17 21:10:21	2012-10-18	07:10:21	VR2W-105218	A69-1601-6499	1	1
2012-10-17 21:23:54	2012-10-18	07:23:54	VR2W-105218	A69-1601-6499	1	1
2012-10-17 21:49:34	2012-10-18	07:49:34	VR2W-105217	A69-1601-6499	1	1
2012-10-17 22:06:03	2012-10-18	08:06:03	VR2W-105218	A69-1601-6499	1	1
2012-10-17 22:19:17	2012-10-18	08:19:17	VR2W-105219	A69-1601-6499	1	1
2012-10-17 22:24:25	2012-10-18	08:24:25	VR2W-105221	A69-1601-6499	1	1
2012-10-17 22:36:23	2012-10-18	08:36:23	VR2W-105221	A69-1601-6499	1	1
2012-10-17 22:44:05	2012-10-18	08:44:05	VR2W-105221	A69-1601-6499	1	1
2012-10-17 22:54:13	2012-10-18	08:54:13	VR2W-105220	A69-1601-6499	1	1
2012-10-17 22:58:26	2012-10-18	08:58:26	VR2W-105219	A69-1601-6499	1	1
2012-10-17 23:08:45	2012-10-18	09:08:45	VR2W-105221	A69-1601-6499	1	1
2012-10-17 23:18:08	2012-10-18	09:18:08	VR2W-105220	A69-1601-6499	1	1
2012-10-17 23:25:05	2012-10-18	09:25:05	VR2W-105220	A69-1601-6499	1	1
2012-10-17 23:41:49	2012-10-18	09:41:49	VR2W-105219	A69-1601-6499	1	1
2012-10-17 23:44:30	2012-10-18	09:44:30	VR2W-105218	A69-1601-6499	1	1
2012-10-18 00:02:05	2012-10-18	10:02:05	VR2W-105218	A69-1601-6499	1	1
2012-10-18 00:16:39	2012-10-18	10:16:39	VR2W-105219	A69-1601-6499	1	1
2012-10-18 00:30:12	2012-10-18	10:30:12	VR2W-105219	A69-1601-6499	1	1
2012-10-18 01:14:09	2012-10-18	11:14:09	VR2W-105219	A69-1601-6499	1	1
2012-10-18 01:17:54	2012-10-18	11:17:54	VR2W-105219	A69-1601-6499	1	1
2012-10-18 01:33:03	2012-10-18	11:33:03	VR2W-105220	A69-1601-6499	1	1
2012-10-18 01:36:40	2012-10-18	11:36:40	VR2W-105220	A69-1601-6499	1	1
2012-10-18 01:40:41	2012-10-18	11:40:41	VR2W-105220	A69-1601-6499	1	1
2012-10-18 01:45:29	2012-10-18	11:45:29	VR2W-105220	A69-1601-6499	1	1
2012-10-18 01:57:01	2012-10-18	11:57:01	VR2W-105221	A69-1601-6499	1	1
2012-10-18 02:00:30	2012-10-18	12:00:30	VR2W-105222	A69-1601-6499	1	1
2012-10-18 02:47:34	2012-10-18	12:47:34	VR2W-105219	A69-1601-6499	1	1
2012-10-18 02:52:18	2012-10-18	12:52:18	VR2W-105219	A69-1601-6499	1	1
2012-10-18 02:55:16	2012-10-18	12:55:16	VR2W-105217	A69-1601-6499	1	1
2012-10-18 03:08:36	2012-10-18	13:08:36	VR2W-105219	A69-1601-6499	1	1
2012-10-18 03:17:14	2012-10-18	13:17:14	VR2W-105220	A69-1601-6499	1	1
2012-10-18 03:21:08	2012-10-18	13:21:08	VR2W-105220	A69-1601-6499	1	1
2012-10-18 03:23:44	2012-10-18	13:23:44	VR2W-105221	A69-1601-6499	1	1
2012-10-18 03:35:41	2012-10-18	13:35:41	VR2W-105222	A69-1601-6499	1	1
2012-10-18 03:46:07	2012-10-18	13:46:07	VR2W-105222	A69-1601-6499	1	1
2012-10-18 03:50:13	2012-10-18	13:50:13	VR2W-105222	A69-1601-6499	1	1
2012-10-18 03:53:32	2012-10-18	13:53:32	VR2W-105222	A69-1601-6499	1	1
2012-10-18 03:56:55	2012-10-18	13:56:55	VR2W-105222	A69-1601-6499	1	1
2012-10-18 04:13:18	2012-10-18	14:13:18	VR2W-105222	A69-1601-6499	1	1
2012-10-18 04:17:00	2012-10-18	14:17:00	VR2W-105222	A69-1601-6499	1	1
2012-10-18 04:21:11	2012-10-18	14:21:11	VR2W-105222	A69-1601-6499	1	1
2012-10-18 04:24:41	2012-10-18	14:24:41	VR2W-105222	A69-1601-6499	1	1
2012-10-18 04:28:27	2012-10-18	14:28:27	VR2W-105222	A69-1601-6499	1	1
2012-10-18 04:32:53	2012-10-18	14:32:53	VR2W-105221	A69-1601-6499	1	1
2012-10-18 04:36:37	2012-10-18	14:36:37	VR2W-105221	A69-1601-6499	1	1
2012-10-18 04:48:30	2012-10-18	14:48:30	VR2W-105221	A69-1601-6499	1	1
2012-10-18 05:08:55	2012-10-18	15:08:55	VR2W-105219	A69-1601-6499	1	1
2012-10-18 05:28:33	2012-10-18	15:28:33	VR2W-105220	A69-1601-6499	1	1
2012-10-18 05:30:29	2012-10-18	15:30:29	VR2W-105221	A69-1601-6499	1	1
2012-10-18 05:35:07	2012-10-18	15:35:07	VR2W-105221	A69-1601-6499	1	1
2012-10-18 05:39:31	2012-10-18	15:39:31	VR2W-105221	A69-1601-6499	1	1
2012-10-18 05:47:48	2012-10-18	15:47:48	VR2W-105222	A69-1601-6499	1	1
2012-10-18 05:51:58	2012-10-18	15:51:58	VR2W-105222	A69-1601-6499	1	1
2012-10-18 05:55:25	2012-10-18	15:55:25	VR2W-105222	A69-1601-6499	1	1
2012-10-18 05:59:06	2012-10-18	15:59:06	VR2W-105222	A69-1601-6499	1	1
2012-10-18 06:06:36	2012-10-18	16:06:36	VR2W-105222	A69-1601-6499	1	1
2012-10-18 06:10:14	2012-10-18	16:10:14	VR2W-105221	A69-1601-6499	1	1
2012-10-18 06:27:02	2012-10-18	16:27:02	VR2W-105221	A69-1601-6499	1	1
2012-10-18 06:31:25	2012-10-18	16:31:25	VR2W-105221	A69-1601-6499	1	1
2012-10-18 06:39:54	2012-10-18	16:39:54	VR2W-105221	A69-1601-6499	1	1
2012-10-18 06:51:48	2012-10-18	16:51:48	VR2W-105221	A69-1601-6499	1	1
2012-10-18 07:25:14	2012-10-18	17:25:14	VR2W-105218	A69-1601-6499	1	1
2012-10-18 08:01:06	2012-10-18	18:01:06	VR2W-105219	A69-1601-6499	1	1
2012-10-18 08:03:16	2012-10-18	18:03:16	VR2W-105218	A69-1601-6499	1	1
2012-10-18 08:14:38	2012-10-18	18:14:38	VR2W-105217	A69-1601-6499	1	1
2012-10-18 08:52:30	2012-10-18	18:52:30	VR2W-105218	A69-1601-6499	0	1
2012-10-18 10:47:23	2012-10-18	20:47:23	VR2W-105218	A69-1601-6499	0	1
2012-10-18 11:13:02	2012-10-18	21:13:02	VR2W-105218	A69-1601-6499	0	1
2012-10-18 13:38:45	2012-10-18	23:38:45	VR2W-105218	A69-1601-6499	0	1
2012-10-18 13:49:42	2012-10-18	23:49:42	VR2W-105218	A69-1601-6499	0	1
2012-10-18 15:55:10	2012-10-19	01:55:10	VR2W-105218	A69-1601-6499	0	1
2012-10-18 16:07:16	2012-10-19	02:07:16	VR2W-105218	A69-1601-6499	0	1
2012-10-18 16:59:06	2012-10-19	02:59:06	VR2W-105218	A69-1601-6499	0	1
2012-10-18 19:29:43	2012-10-19	05:29:43	VR2W-105217	A69-1601-6499	0	1
2012-10-18 19:41:42	2012-10-19	05:41:42	VR2W-105218	A69-1601-6499	0	1
2012-10-18 19:58:43	2012-10-19	05:58:43	VR2W-105218	A69-1601-6499	0	1
2012-10-18 20:08:02	2012-10-19	06:08:02	VR2W-105219	A69-1601-6499	0	1
2012-10-18 20:42:09	2012-10-19	06:42:09	VR2W-105218	A69-1601-6499	1	1
2012-10-18 20:43:28	2012-10-19	06:43:28	VR2W-105219	A69-1601-6499	1	1
2012-10-18 21:33:00	2012-10-19	07:33:00	VR2W-105217	A69-1601-6499	1	1
2012-10-18 21:33:01	2012-10-19	07:33:01	VR2W-105216	A69-1601-6499	1	1
2012-10-18 22:06:41	2012-10-19	08:06:41	VR2W-105217	A69-1601-6499	1	1
2012-10-18 22:06:58	2012-10-19	08:06:58	VR2W-105218	A69-1601-6499	1	1
2012-10-18 22:18:18	2012-10-19	08:18:18	VR2W-105217	A69-1601-6499	1	1
2012-10-18 22:23:29	2012-10-19	08:23:29	VR2W-105220	A69-1601-6499	1	1
2012-10-18 22:33:24	2012-10-19	08:33:24	VR2W-105219	A69-1601-6499	1	1
2012-10-18 22:46:36	2012-10-19	08:46:36	VR2W-105221	A69-1601-6499	1	1
2012-10-18 22:54:59	2012-10-19	08:54:59	VR2W-105222	A69-1601-6499	1	1
2012-10-18 22:59:15	2012-10-19	08:59:15	VR2W-105222	A69-1601-6499	1	1
2012-10-18 23:02:54	2012-10-19	09:02:54	VR2W-105222	A69-1601-6499	1	1
2012-10-18 23:06:58	2012-10-19	09:06:58	VR2W-105222	A69-1601-6499	1	1
2012-10-18 23:13:30	2012-10-19	09:13:30	VR2W-105222	A69-1601-6499	1	1
2012-10-19 04:52:12	2012-10-19	14:52:12	VR2W-105220	A69-1601-6499	1	1
2012-10-19 04:55:14	2012-10-19	14:55:14	VR2W-105218	A69-1601-6499	1	1
2012-10-19 04:59:55	2012-10-19	14:59:55	VR2W-105218	A69-1601-6499	1	1
2012-10-19 05:07:21	2012-10-19	15:07:21	VR2W-105221	A69-1601-6499	1	1
2012-10-19 05:12:07	2012-10-19	15:12:07	VR2W-105222	A69-1601-6499	1	1
2012-10-19 05:12:14	2012-10-19	15:12:14	VR2W-105221	A69-1601-6499	1	1
2012-10-19 05:23:59	2012-10-19	15:23:59	VR2W-105220	A69-1601-6499	1	1
2012-10-19 05:38:18	2012-10-19	15:38:18	VR2W-105220	A69-1601-6499	1	1
2012-10-19 05:46:54	2012-10-19	15:46:54	VR2W-105220	A69-1601-6499	1	1
2012-10-19 05:50:12	2012-10-19	15:50:12	VR2W-105220	A69-1601-6499	1	1
2012-10-19 05:51:35	2012-10-19	15:51:35	VR2W-105221	A69-1601-6499	1	1
2012-10-19 05:53:35	2012-10-19	15:53:35	VR2W-105220	A69-1601-6499	1	1
2012-10-19 05:57:08	2012-10-19	15:57:08	VR2W-105220	A69-1601-6499	1	1
2012-10-19 06:05:29	2012-10-19	16:05:29	VR2W-105220	A69-1601-6499	1	1
2012-10-19 06:41:28	2012-10-19	16:41:28	VR2W-105220	A69-1601-6499	1	1
2012-10-19 07:01:46	2012-10-19	17:01:46	VR2W-105218	A69-1601-6499	1	1
2012-10-19 07:03:05	2012-10-19	17:03:05	VR2W-105219	A69-1601-6499	1	1
2012-10-19 07:05:58	2012-10-19	17:05:58	VR2W-105217	A69-1601-6499	1	1
2012-10-19 07:06:15	2012-10-19	17:06:15	VR2W-105218	A69-1601-6499	1	1
2012-10-19 07:10:02	2012-10-19	17:10:02	VR2W-105217	A69-1601-6499	1	1
2012-10-19 07:10:19	2012-10-19	17:10:19	VR2W-105218	A69-1601-6499	1	1
2012-10-19 08:06:04	2012-10-19	18:06:04	VR2W-105219	A69-1601-6499	1	1
2012-10-19 08:12:45	2012-10-19	18:12:45	VR2W-105218	A69-1601-6499	1	1
2012-10-19 08:16:56	2012-10-19	18:16:56	VR2W-105218	A69-1601-6499	1	1
2012-10-19 08:20:25	2012-10-19	18:20:25	VR2W-105218	A69-1601-6499	1	1
2012-10-19 08:49:05	2012-10-19	18:49:05	VR2W-105218	A69-1601-6499	0	1
2012-10-19 09:39:35	2012-10-19	19:39:35	VR2W-105218	A69-1601-6499	0	1
2012-10-19 10:58:23	2012-10-19	20:58:23	VR2W-105218	A69-1601-6499	0	1
2012-10-19 11:10:36	2012-10-19	21:10:36	VR2W-105218	A69-1601-6499	0	1
2012-10-19 12:09:03	2012-10-19	22:09:03	VR2W-105218	A69-1601-6499	0	1
2012-10-19 12:41:12	2012-10-19	22:41:12	VR2W-105218	A69-1601-6499	0	1
2012-10-19 12:44:29	2012-10-19	22:44:29	VR2W-105218	A69-1601-6499	0	1
2012-10-19 12:58:51	2012-10-19	22:58:51	VR2W-105218	A69-1601-6499	0	1
2012-10-19 13:03:40	2012-10-19	23:03:40	VR2W-105218	A69-1601-6499	0	1
2012-10-19 13:08:22	2012-10-19	23:08:22	VR2W-105218	A69-1601-6499	0	1
2012-10-19 17:07:40	2012-10-20	03:07:40	VR2W-105218	A69-1601-6499	0	1
2012-10-19 17:48:35	2012-10-20	03:48:35	VR2W-105218	A69-1601-6499	0	1
2012-10-19 19:08:57	2012-10-20	05:08:57	VR2W-105218	A69-1601-6499	0	1
2012-10-19 19:41:21	2012-10-20	05:41:21	VR2W-105218	A69-1601-6499	0	1
2012-10-19 19:48:14	2012-10-20	05:48:14	VR2W-105218	A69-1601-6499	0	1
2012-10-19 19:53:21	2012-10-20	05:53:21	VR2W-105219	A69-1601-6499	0	1
2012-10-19 19:57:44	2012-10-20	05:57:44	VR2W-105219	A69-1601-6499	0	1
2012-10-19 20:01:36	2012-10-20	06:01:36	VR2W-105219	A69-1601-6499	0	1
2012-10-19 20:06:06	2012-10-20	06:06:06	VR2W-105219	A69-1601-6499	0	1
2012-10-19 20:08:55	2012-10-20	06:08:55	VR2W-105218	A69-1601-6499	0	1
2012-10-19 20:10:14	2012-10-20	06:10:14	VR2W-105219	A69-1601-6499	0	1
2012-10-19 20:12:18	2012-10-20	06:12:18	VR2W-105218	A69-1601-6499	0	1
2012-10-19 21:30:24	2012-10-20	07:30:24	VR2W-105219	A69-1601-6499	1	1
2012-10-19 21:41:06	2012-10-20	07:41:06	VR2W-105221	A69-1601-6499	1	1
2012-10-19 21:45:11	2012-10-20	07:45:11	VR2W-105221	A69-1601-6499	1	1
2012-10-19 21:48:21	2012-10-20	07:48:21	VR2W-105222	A69-1601-6499	1	1
2012-10-19 21:51:39	2012-10-20	07:51:39	VR2W-105222	A69-1601-6499	1	1
2012-10-19 22:02:29	2012-10-20	08:02:29	VR2W-105222	A69-1601-6499	1	1
2012-10-19 22:02:35	2012-10-20	08:02:35	VR2W-105221	A69-1601-6499	1	1
2012-10-19 22:07:00	2012-10-20	08:07:00	VR2W-105222	A69-1601-6499	1	1
2012-10-19 22:14:38	2012-10-20	08:14:38	VR2W-105222	A69-1601-6499	1	1
2012-10-19 22:43:47	2012-10-20	08:43:47	VR2W-105219	A69-1601-6499	1	1
2012-10-19 22:48:12	2012-10-20	08:48:12	VR2W-105219	A69-1601-6499	1	1
2012-10-19 23:16:00	2012-10-20	09:16:00	VR2W-105221	A69-1601-6499	1	1
2012-10-19 23:24:30	2012-10-20	09:24:30	VR2W-105220	A69-1601-6499	1	1
2012-10-19 23:34:36	2012-10-20	09:34:36	VR2W-105220	A69-1601-6499	1	1
2012-10-19 23:38:42	2012-10-20	09:38:42	VR2W-105219	A69-1601-6499	1	1
2012-10-19 23:42:52	2012-10-20	09:42:52	VR2W-105219	A69-1601-6499	1	1
2012-10-20 00:10:19	2012-10-20	10:10:19	VR2W-105222	A69-1601-6499	1	1
2012-10-20 00:43:09	2012-10-20	10:43:09	VR2W-105222	A69-1601-6499	1	1
2012-10-20 01:05:08	2012-10-20	11:05:08	VR2W-105222	A69-1601-6499	1	1
2012-10-20 01:13:44	2012-10-20	11:13:44	VR2W-105222	A69-1601-6499	1	1
2012-10-20 01:18:09	2012-10-20	11:18:09	VR2W-105222	A69-1601-6499	1	1
2012-10-20 01:31:26	2012-10-20	11:31:26	VR2W-105221	A69-1601-6499	1	1
2012-10-20 01:42:28	2012-10-20	11:42:28	VR2W-105221	A69-1601-6499	1	1
2012-10-20 01:56:41	2012-10-20	11:56:41	VR2W-105220	A69-1601-6499	1	1
2012-10-20 02:04:43	2012-10-20	12:04:43	VR2W-105217	A69-1601-6499	1	1
2012-10-20 02:09:06	2012-10-20	12:09:06	VR2W-105218	A69-1601-6499	1	1
2012-10-20 02:12:26	2012-10-20	12:12:26	VR2W-105218	A69-1601-6499	1	1
2012-10-20 02:28:13	2012-10-20	12:28:13	VR2W-105219	A69-1601-6499	1	1
2012-10-20 02:40:23	2012-10-20	12:40:23	VR2W-105221	A69-1601-6499	1	1
2012-10-20 02:47:11	2012-10-20	12:47:11	VR2W-105221	A69-1601-6499	1	1
2012-10-20 02:58:32	2012-10-20	12:58:32	VR2W-105221	A69-1601-6499	1	1
2012-10-20 03:02:14	2012-10-20	13:02:14	VR2W-105221	A69-1601-6499	1	1
2012-10-20 03:17:54	2012-10-20	13:17:54	VR2W-105221	A69-1601-6499	1	1
2012-10-20 03:35:07	2012-10-20	13:35:07	VR2W-105221	A69-1601-6499	1	1
2012-10-20 03:44:03	2012-10-20	13:44:03	VR2W-105221	A69-1601-6499	1	1
2012-10-20 04:10:50	2012-10-20	14:10:50	VR2W-105221	A69-1601-6499	1	1
2012-10-20 04:38:46	2012-10-20	14:38:46	VR2W-105222	A69-1601-6499	1	1
2012-10-20 04:42:11	2012-10-20	14:42:11	VR2W-105222	A69-1601-6499	1	1
2012-10-20 04:45:48	2012-10-20	14:45:48	VR2W-105222	A69-1601-6499	1	1
2012-10-20 04:49:49	2012-10-20	14:49:49	VR2W-105222	A69-1601-6499	1	1
2012-10-20 04:54:43	2012-10-20	14:54:43	VR2W-105221	A69-1601-6499	1	1
2012-10-20 05:33:16	2012-10-20	15:33:16	VR2W-105218	A69-1601-6499	1	1
2012-10-20 05:42:51	2012-10-20	15:42:51	VR2W-105218	A69-1601-6499	1	1
2012-10-20 05:44:10	2012-10-20	15:44:10	VR2W-105219	A69-1601-6499	1	1
2012-10-20 06:08:41	2012-10-20	16:08:41	VR2W-105220	A69-1601-6499	1	1
2012-10-20 06:12:37	2012-10-20	16:12:37	VR2W-105219	A69-1601-6499	1	1
2012-10-20 06:24:51	2012-10-20	16:24:51	VR2W-105219	A69-1601-6499	1	1
2012-10-20 07:05:16	2012-10-20	17:05:16	VR2W-105219	A69-1601-6499	1	1
2012-10-20 07:08:30	2012-10-20	17:08:30	VR2W-105218	A69-1601-6499	1	1
2012-10-20 07:16:17	2012-10-20	17:16:17	VR2W-105218	A69-1601-6499	1	1
2012-10-20 07:24:28	2012-10-20	17:24:28	VR2W-105217	A69-1601-6499	1	1
2012-10-20 07:53:38	2012-10-20	17:53:38	VR2W-105218	A69-1601-6499	1	1
2012-10-20 08:13:34	2012-10-20	18:13:34	VR2W-105218	A69-1601-6499	1	1
2012-10-20 09:09:36	2012-10-20	19:09:36	VR2W-105218	A69-1601-6499	0	1
2012-10-20 09:48:00	2012-10-20	19:48:00	VR2W-105218	A69-1601-6499	0	1
2012-10-20 19:38:40	2012-10-21	05:38:40	VR2W-105217	A69-1601-6499	0	1
2012-10-20 19:47:49	2012-10-21	05:47:49	VR2W-105218	A69-1601-6499	0	1
2012-10-20 19:51:31	2012-10-21	05:51:31	VR2W-105218	A69-1601-6499	0	1
2012-10-20 19:55:41	2012-10-21	05:55:41	VR2W-105218	A69-1601-6499	0	1
2012-10-20 19:59:08	2012-10-21	05:59:08	VR2W-105218	A69-1601-6499	0	1
2012-10-20 20:08:13	2012-10-21	06:08:13	VR2W-105219	A69-1601-6499	0	1
2012-10-20 20:14:58	2012-10-21	06:14:58	VR2W-105219	A69-1601-6499	0	1
2012-10-20 20:29:39	2012-10-21	06:29:39	VR2W-105221	A69-1601-6499	0	1
2012-10-20 22:23:35	2012-10-21	08:23:35	VR2W-105222	A69-1601-6499	1	1
2012-10-20 22:33:58	2012-10-21	08:33:58	VR2W-105222	A69-1601-6499	1	1
2012-10-20 22:38:01	2012-10-21	08:38:01	VR2W-105222	A69-1601-6499	1	1
2012-10-20 22:54:38	2012-10-21	08:54:38	VR2W-105220	A69-1601-6499	1	1
2012-10-20 22:59:20	2012-10-21	08:59:20	VR2W-105220	A69-1601-6499	1	1
2012-10-20 23:21:41	2012-10-21	09:21:41	VR2W-105221	A69-1601-6499	1	1
2012-10-20 23:48:21	2012-10-21	09:48:21	VR2W-105220	A69-1601-6499	1	1
2012-10-20 23:53:12	2012-10-21	09:53:12	VR2W-105220	A69-1601-6499	1	1
2012-10-21 00:09:18	2012-10-21	10:09:18	VR2W-105221	A69-1601-6499	1	1
2012-10-21 00:43:26	2012-10-21	10:43:26	VR2W-105221	A69-1601-6499	1	1
2012-10-21 00:57:50	2012-10-21	10:57:50	VR2W-105222	A69-1601-6499	1	1
2012-10-21 01:01:12	2012-10-21	11:01:12	VR2W-105222	A69-1601-6499	1	1
2012-10-21 01:04:42	2012-10-21	11:04:42	VR2W-105222	A69-1601-6499	1	1
2012-10-21 02:42:06	2012-10-21	12:42:06	VR2W-105222	A69-1601-6499	1	1
2012-10-21 02:45:58	2012-10-21	12:45:58	VR2W-105221	A69-1601-6499	1	1
2012-10-21 02:50:19	2012-10-21	12:50:19	VR2W-105221	A69-1601-6499	1	1
2012-10-21 03:04:14	2012-10-21	13:04:14	VR2W-105220	A69-1601-6499	1	1
2012-10-21 03:07:40	2012-10-21	13:07:40	VR2W-105218	A69-1601-6499	1	1
2012-10-21 03:11:29	2012-10-21	13:11:29	VR2W-105218	A69-1601-6499	1	1
2012-10-21 03:31:05	2012-10-21	13:31:05	VR2W-105221	A69-1601-6499	1	1
2012-10-21 03:44:18	2012-10-21	13:44:18	VR2W-105221	A69-1601-6499	1	1
2012-10-21 03:48:29	2012-10-21	13:48:29	VR2W-105221	A69-1601-6499	1	1
2012-10-21 03:51:58	2012-10-21	13:51:58	VR2W-105221	A69-1601-6499	1	1
2012-10-21 04:20:35	2012-10-21	14:20:35	VR2W-105222	A69-1601-6499	1	1
2012-10-21 04:25:28	2012-10-21	14:25:28	VR2W-105222	A69-1601-6499	1	1
2012-10-21 04:59:07	2012-10-21	14:59:07	VR2W-105222	A69-1601-6499	1	1
2012-10-21 05:07:16	2012-10-21	15:07:16	VR2W-105221	A69-1601-6499	1	1
2012-10-21 05:11:29	2012-10-21	15:11:29	VR2W-105221	A69-1601-6499	1	1
2012-10-21 05:15:03	2012-10-21	15:15:03	VR2W-105221	A69-1601-6499	1	1
2012-10-21 05:31:35	2012-10-21	15:31:35	VR2W-105221	A69-1601-6499	1	1
2012-10-21 05:35:46	2012-10-21	15:35:46	VR2W-105221	A69-1601-6499	1	1
2012-10-21 05:49:20	2012-10-21	15:49:20	VR2W-105220	A69-1601-6499	1	1
2012-10-21 05:51:02	2012-10-21	15:51:02	VR2W-105221	A69-1601-6499	1	1
2012-10-21 05:53:02	2012-10-21	15:53:02	VR2W-105220	A69-1601-6499	1	1
2012-10-21 06:12:07	2012-10-21	16:12:07	VR2W-105220	A69-1601-6499	1	1
2012-10-21 06:15:01	2012-10-21	16:15:01	VR2W-105218	A69-1601-6499	1	1
2012-10-21 06:16:21	2012-10-21	16:16:21	VR2W-105219	A69-1601-6499	1	1
2012-10-21 06:54:25	2012-10-21	16:54:25	VR2W-105218	A69-1601-6499	1	1
2012-10-21 07:08:17	2012-10-21	17:08:17	VR2W-105218	A69-1601-6499	1	1
2012-10-21 07:12:16	2012-10-21	17:12:16	VR2W-105218	A69-1601-6499	1	1
2012-10-21 07:25:48	2012-10-21	17:25:48	VR2W-105218	A69-1601-6499	1	1
2012-10-21 07:42:32	2012-10-21	17:42:32	VR2W-105218	A69-1601-6499	1	1
2012-10-21 07:43:51	2012-10-21	17:43:51	VR2W-105219	A69-1601-6499	1	1
2012-10-21 07:46:36	2012-10-21	17:46:36	VR2W-105218	A69-1601-6499	1	1
2012-10-21 07:49:51	2012-10-21	17:49:51	VR2W-105218	A69-1601-6499	1	1
2012-10-21 07:59:56	2012-10-21	17:59:56	VR2W-105218	A69-1601-6499	1	1
2012-10-21 08:22:42	2012-10-21	18:22:42	VR2W-105218	A69-1601-6499	1	1
2012-10-21 14:19:45	2012-10-22	00:19:45	VR2W-105218	A69-1601-6499	0	1
2012-10-21 14:34:04	2012-10-22	00:34:04	VR2W-105218	A69-1601-6499	0	1
2012-10-21 15:29:08	2012-10-22	01:29:08	VR2W-105218	A69-1601-6499	0	1
2012-10-21 15:39:26	2012-10-22	01:39:26	VR2W-105218	A69-1601-6499	0	1
2012-10-21 15:43:22	2012-10-22	01:43:22	VR2W-105218	A69-1601-6499	0	1
2012-10-21 15:56:14	2012-10-22	01:56:14	VR2W-105218	A69-1601-6499	0	1
2012-10-21 16:11:29	2012-10-22	02:11:29	VR2W-105218	A69-1601-6499	0	1
2012-10-21 16:18:44	2012-10-22	02:18:44	VR2W-105218	A69-1601-6499	0	1
2012-10-21 16:23:02	2012-10-22	02:23:02	VR2W-105218	A69-1601-6499	0	1
2012-10-21 19:14:52	2012-10-22	05:14:52	VR2W-105218	A69-1601-6499	0	1
2012-10-21 19:22:28	2012-10-22	05:22:28	VR2W-105218	A69-1601-6499	0	1
2012-10-21 19:47:53	2012-10-22	05:47:53	VR2W-105218	A69-1601-6499	0	1
2012-10-21 19:56:47	2012-10-22	05:56:47	VR2W-105219	A69-1601-6499	0	1
2012-10-21 20:00:25	2012-10-22	06:00:25	VR2W-105219	A69-1601-6499	0	1
2012-10-21 20:04:27	2012-10-22	06:04:27	VR2W-105219	A69-1601-6499	0	1
2012-10-21 20:13:38	2012-10-22	06:13:38	VR2W-105220	A69-1601-6499	0	1
2012-10-21 21:06:46	2012-10-22	07:06:46	VR2W-105221	A69-1601-6499	1	1
2012-10-21 21:11:13	2012-10-22	07:11:13	VR2W-105222	A69-1601-6499	1	1
2012-10-21 21:18:54	2012-10-22	07:18:54	VR2W-105222	A69-1601-6499	1	1
2012-10-21 21:42:07	2012-10-22	07:42:07	VR2W-105222	A69-1601-6499	1	1
2012-10-21 21:54:11	2012-10-22	07:54:11	VR2W-105222	A69-1601-6499	1	1
2012-10-21 21:54:17	2012-10-22	07:54:17	VR2W-105221	A69-1601-6499	1	1
2012-10-21 21:57:37	2012-10-22	07:57:37	VR2W-105221	A69-1601-6499	1	1
2012-10-21 22:07:12	2012-10-22	08:07:12	VR2W-105219	A69-1601-6499	1	1
2012-10-21 22:17:58	2012-10-22	08:17:58	VR2W-105220	A69-1601-6499	1	1
2012-10-21 22:18:22	2012-10-22	08:18:22	VR2W-105219	A69-1601-6499	1	1
2012-10-21 22:21:57	2012-10-22	08:21:57	VR2W-105220	A69-1601-6499	1	1
2012-10-21 22:31:47	2012-10-22	08:31:47	VR2W-105219	A69-1601-6499	1	1
2012-10-21 23:03:03	2012-10-22	09:03:03	VR2W-105220	A69-1601-6499	1	1
2012-10-21 23:24:23	2012-10-22	09:24:23	VR2W-105220	A69-1601-6499	1	1
2012-10-21 23:39:04	2012-10-22	09:39:04	VR2W-105221	A69-1601-6499	1	1
2012-10-21 23:54:23	2012-10-22	09:54:23	VR2W-105221	A69-1601-6499	1	1
2012-10-22 00:01:11	2012-10-22	10:01:11	VR2W-105221	A69-1601-6499	1	1
2012-10-22 00:04:53	2012-10-22	10:04:53	VR2W-105221	A69-1601-6499	1	1
2012-10-22 00:09:03	2012-10-22	10:09:03	VR2W-105221	A69-1601-6499	1	1
2012-10-22 00:16:04	2012-10-22	10:16:04	VR2W-105222	A69-1601-6499	1	1
2012-10-22 00:34:37	2012-10-22	10:34:37	VR2W-105222	A69-1601-6499	1	1
2012-10-22 03:29:07	2012-10-22	13:29:07	VR2W-105222	A69-1601-6499	1	1
2012-10-22 03:33:08	2012-10-22	13:33:08	VR2W-105221	A69-1601-6499	1	1
2012-10-22 03:44:30	2012-10-22	13:44:30	VR2W-105219	A69-1601-6499	1	1
2012-10-22 03:48:17	2012-10-22	13:48:17	VR2W-105219	A69-1601-6499	1	1
2012-10-22 03:51:17	2012-10-22	13:51:17	VR2W-105218	A69-1601-6499	1	1
2012-10-22 03:52:37	2012-10-22	13:52:37	VR2W-105219	A69-1601-6499	1	1
2012-10-22 04:15:53	2012-10-22	14:15:53	VR2W-105219	A69-1601-6499	1	1
2012-10-22 04:17:49	2012-10-22	14:17:49	VR2W-105221	A69-1601-6499	1	1
2012-10-22 04:21:38	2012-10-22	14:21:38	VR2W-105221	A69-1601-6499	1	1
2012-10-22 04:23:39	2012-10-22	14:23:39	VR2W-105220	A69-1601-6499	1	1
2012-10-22 04:28:03	2012-10-22	14:28:03	VR2W-105220	A69-1601-6499	1	1
2012-10-22 04:34:37	2012-10-22	14:34:37	VR2W-105221	A69-1601-6499	1	1
2012-10-22 04:47:19	2012-10-22	14:47:19	VR2W-105221	A69-1601-6499	1	1
2012-10-22 04:54:37	2012-10-22	14:54:37	VR2W-105221	A69-1601-6499	1	1
2012-10-22 05:22:35	2012-10-22	15:22:35	VR2W-105221	A69-1601-6499	1	1
2012-10-22 05:44:59	2012-10-22	15:44:59	VR2W-105220	A69-1601-6499	1	1
2012-10-22 06:16:21	2012-10-22	16:16:21	VR2W-105218	A69-1601-6499	1	1
2012-10-22 06:17:41	2012-10-22	16:17:41	VR2W-105219	A69-1601-6499	1	1
2012-10-22 07:05:44	2012-10-22	17:05:44	VR2W-105220	A69-1601-6499	1	1
2012-10-22 07:13:42	2012-10-22	17:13:42	VR2W-105219	A69-1601-6499	1	1
2012-10-22 07:15:57	2012-10-22	17:15:57	VR2W-105218	A69-1601-6499	1	1
2012-10-22 07:19:37	2012-10-22	17:19:37	VR2W-105216	A69-1601-6499	1	1
2012-10-22 07:19:52	2012-10-22	17:19:52	VR2W-105218	A69-1601-6499	1	1
2012-10-22 08:19:37	2012-10-22	18:19:37	VR2W-105218	A69-1601-6499	1	1
2012-10-22 09:14:54	2012-10-22	19:14:54	VR2W-105218	A69-1601-6499	0	1
2012-10-22 09:19:21	2012-10-22	19:19:21	VR2W-105218	A69-1601-6499	0	1
2012-10-22 09:28:07	2012-10-22	19:28:07	VR2W-105218	A69-1601-6499	0	1
2012-10-22 09:32:46	2012-10-22	19:32:46	VR2W-105218	A69-1601-6499	0	1
2012-10-22 09:49:58	2012-10-22	19:49:58	VR2W-105218	A69-1601-6499	0	1
2012-10-22 10:27:33	2012-10-22	20:27:33	VR2W-105218	A69-1601-6499	0	1
2012-10-22 10:31:34	2012-10-22	20:31:34	VR2W-105218	A69-1601-6499	0	1
2012-10-22 10:36:22	2012-10-22	20:36:22	VR2W-105218	A69-1601-6499	0	1
2012-10-22 10:45:41	2012-10-22	20:45:41	VR2W-105218	A69-1601-6499	0	1
2012-10-22 10:49:56	2012-10-22	20:49:56	VR2W-105218	A69-1601-6499	0	1
2012-10-22 12:13:47	2012-10-22	22:13:47	VR2W-105218	A69-1601-6499	0	1
2012-10-22 12:35:04	2012-10-22	22:35:04	VR2W-105218	A69-1601-6499	0	1
2012-10-22 14:34:13	2012-10-23	00:34:13	VR2W-105218	A69-1601-6499	0	1
2012-10-22 15:02:23	2012-10-23	01:02:23	VR2W-105218	A69-1601-6499	0	1
2012-10-22 15:06:45	2012-10-23	01:06:45	VR2W-105218	A69-1601-6499	0	1
2012-10-22 16:15:11	2012-10-23	02:15:11	VR2W-105218	A69-1601-6499	0	1
2012-10-22 16:19:13	2012-10-23	02:19:13	VR2W-105218	A69-1601-6499	0	1
2012-10-22 17:15:33	2012-10-23	03:15:33	VR2W-105218	A69-1601-6499	0	1
2012-10-22 17:19:48	2012-10-23	03:19:48	VR2W-105218	A69-1601-6499	0	1
2012-10-22 18:00:31	2012-10-23	04:00:31	VR2W-105218	A69-1601-6499	0	1
2012-10-22 19:36:35	2012-10-23	05:36:35	VR2W-105217	A69-1601-6499	0	1
2012-10-22 19:40:51	2012-10-23	05:40:51	VR2W-105217	A69-1601-6499	0	1
2012-10-22 19:53:42	2012-10-23	05:53:42	VR2W-105218	A69-1601-6499	0	1
2012-10-22 19:59:55	2012-10-23	05:59:55	VR2W-105219	A69-1601-6499	0	1
2012-10-22 20:04:48	2012-10-23	06:04:48	VR2W-105219	A69-1601-6499	0	1
2012-10-22 20:09:40	2012-10-23	06:09:40	VR2W-105219	A69-1601-6499	0	1
2012-10-22 20:14:31	2012-10-23	06:14:31	VR2W-105219	A69-1601-6499	0	1
2012-10-22 20:17:59	2012-10-23	06:17:59	VR2W-105218	A69-1601-6499	0	1
2012-10-22 20:36:14	2012-10-23	06:36:14	VR2W-105219	A69-1601-6499	1	1
2012-10-22 21:00:56	2012-10-23	07:00:56	VR2W-105220	A69-1601-6499	1	1
2012-10-22 21:01:21	2012-10-23	07:01:21	VR2W-105219	A69-1601-6499	1	1
2012-10-22 21:04:13	2012-10-23	07:04:13	VR2W-105217	A69-1601-6499	1	1
2012-10-22 21:04:29	2012-10-23	07:04:29	VR2W-105218	A69-1601-6499	1	1
2012-10-22 21:08:33	2012-10-23	07:08:33	VR2W-105218	A69-1601-6499	1	1
2012-10-22 21:09:53	2012-10-23	07:09:53	VR2W-105219	A69-1601-6499	1	1
2012-10-22 21:10:41	2012-10-23	07:10:41	VR2W-105221	A69-1601-6499	1	1
2012-10-22 21:22:26	2012-10-23	07:22:26	VR2W-105220	A69-1601-6499	1	1
2012-10-22 21:25:44	2012-10-23	07:25:44	VR2W-105220	A69-1601-6499	1	1
2012-10-22 21:27:54	2012-10-23	07:27:54	VR2W-105217	A69-1601-6499	1	1
2012-10-22 21:28:11	2012-10-23	07:28:11	VR2W-105218	A69-1601-6499	1	1
2012-10-22 21:31:40	2012-10-23	07:31:40	VR2W-105218	A69-1601-6499	1	1
2012-10-22 21:33:00	2012-10-23	07:33:00	VR2W-105219	A69-1601-6499	1	1
2012-10-22 21:44:44	2012-10-23	07:44:44	VR2W-105219	A69-1601-6499	1	1
2012-10-22 22:06:05	2012-10-23	08:06:05	VR2W-105221	A69-1601-6499	1	1
2012-10-22 22:08:06	2012-10-23	08:08:06	VR2W-105220	A69-1601-6499	1	1
2012-10-22 22:13:32	2012-10-23	08:13:32	VR2W-105222	A69-1601-6499	1	1
2012-10-22 22:44:44	2012-10-23	08:44:44	VR2W-105222	A69-1601-6499	1	1
2012-10-22 22:51:27	2012-10-23	08:51:27	VR2W-105221	A69-1601-6499	1	1
2012-10-22 23:12:34	2012-10-23	09:12:34	VR2W-105219	A69-1601-6499	1	1
2012-10-22 23:19:26	2012-10-23	09:19:26	VR2W-105218	A69-1601-6499	1	1
2012-10-22 23:51:30	2012-10-23	09:51:30	VR2W-105222	A69-1601-6499	1	1
2012-10-23 00:03:25	2012-10-23	10:03:25	VR2W-105222	A69-1601-6499	1	1
2012-10-23 00:10:52	2012-10-23	10:10:52	VR2W-105222	A69-1601-6499	1	1
2012-10-23 03:22:17	2012-10-23	13:22:17	VR2W-105221	A69-1601-6499	1	1
2012-10-23 03:32:01	2012-10-23	13:32:01	VR2W-105221	A69-1601-6499	1	1
2012-10-23 03:41:37	2012-10-23	13:41:37	VR2W-105221	A69-1601-6499	1	1
2012-10-23 03:46:11	2012-10-23	13:46:11	VR2W-105222	A69-1601-6499	1	1
2012-10-23 03:59:14	2012-10-23	13:59:14	VR2W-105222	A69-1601-6499	1	1
2012-10-23 04:03:42	2012-10-23	14:03:42	VR2W-105222	A69-1601-6499	1	1
2012-10-23 04:07:45	2012-10-23	14:07:45	VR2W-105222	A69-1601-6499	1	1
2012-10-23 05:51:09	2012-10-23	15:51:09	VR2W-105222	A69-1601-6499	1	1
2012-10-23 06:01:39	2012-10-23	16:01:39	VR2W-105219	A69-1601-6499	1	1
2012-10-23 06:04:11	2012-10-23	16:04:11	VR2W-105217	A69-1601-6499	1	1
2012-10-23 06:04:28	2012-10-23	16:04:28	VR2W-105218	A69-1601-6499	1	1
2012-10-23 06:05:48	2012-10-23	16:05:48	VR2W-105219	A69-1601-6499	1	1
2012-10-23 06:15:26	2012-10-23	16:15:26	VR2W-105218	A69-1601-6499	1	1
2012-10-23 06:23:33	2012-10-23	16:23:33	VR2W-105221	A69-1601-6499	1	1
2012-10-23 06:29:43	2012-10-23	16:29:43	VR2W-105220	A69-1601-6499	1	1
2012-10-23 06:47:29	2012-10-23	16:47:29	VR2W-105221	A69-1601-6499	1	1
2012-10-23 07:07:00	2012-10-23	17:07:00	VR2W-105221	A69-1601-6499	1	1
2012-10-23 07:35:51	2012-10-23	17:35:51	VR2W-105218	A69-1601-6499	1	1
2012-10-23 07:44:11	2012-10-23	17:44:11	VR2W-105217	A69-1601-6499	1	1
2012-10-23 07:48:37	2012-10-23	17:48:37	VR2W-105217	A69-1601-6499	1	1
2012-10-23 07:57:18	2012-10-23	17:57:18	VR2W-105217	A69-1601-6499	1	1
2012-10-23 08:13:37	2012-10-23	18:13:37	VR2W-105218	A69-1601-6499	1	1
2012-10-23 09:06:50	2012-10-23	19:06:50	VR2W-105218	A69-1601-6499	0	1
2012-10-23 10:00:21	2012-10-23	20:00:21	VR2W-105218	A69-1601-6499	0	1
2012-10-23 11:24:26	2012-10-23	21:24:26	VR2W-105218	A69-1601-6499	0	1
2012-10-23 11:57:45	2012-10-23	21:57:45	VR2W-105218	A69-1601-6499	0	1
2012-10-23 12:15:09	2012-10-23	22:15:09	VR2W-105218	A69-1601-6499	0	1
2012-10-23 17:18:02	2012-10-24	03:18:02	VR2W-105218	A69-1601-6499	0	1
2012-10-23 19:30:01	2012-10-24	05:30:01	VR2W-105218	A69-1601-6499	0	1
2012-10-23 19:56:22	2012-10-24	05:56:22	VR2W-105219	A69-1601-6499	0	1
2012-10-23 20:08:17	2012-10-24	06:08:17	VR2W-105219	A69-1601-6499	0	1
2012-10-23 20:16:33	2012-10-24	06:16:33	VR2W-105218	A69-1601-6499	0	1
2012-10-23 20:29:32	2012-10-24	06:29:32	VR2W-105218	A69-1601-6499	0	1
2012-10-23 20:35:29	2012-10-24	06:35:29	VR2W-105219	A69-1601-6499	1	1
2012-10-23 20:43:16	2012-10-24	06:43:16	VR2W-105220	A69-1601-6499	1	1
2012-10-23 20:51:40	2012-10-24	06:51:40	VR2W-105220	A69-1601-6499	1	1
2012-10-23 21:36:30	2012-10-24	07:36:30	VR2W-105221	A69-1601-6499	1	1
2012-10-23 22:32:37	2012-10-24	08:32:37	VR2W-105219	A69-1601-6499	1	1
2012-10-23 22:45:22	2012-10-24	08:45:22	VR2W-105220	A69-1601-6499	1	1
2012-10-23 23:04:02	2012-10-24	09:04:02	VR2W-105222	A69-1601-6499	1	1
2012-10-23 23:11:56	2012-10-24	09:11:56	VR2W-105222	A69-1601-6499	1	1
2012-10-23 23:16:00	2012-10-24	09:16:00	VR2W-105222	A69-1601-6499	1	1
2012-10-24 01:44:38	2012-10-24	11:44:38	VR2W-105222	A69-1601-6499	1	1
2012-10-24 01:58:02	2012-10-24	11:58:02	VR2W-105221	A69-1601-6499	1	1
2012-10-24 02:02:21	2012-10-24	12:02:21	VR2W-105221	A69-1601-6499	1	1
2012-10-24 02:12:19	2012-10-24	12:12:19	VR2W-105220	A69-1601-6499	1	1
2012-10-24 02:17:38	2012-10-24	12:17:38	VR2W-105222	A69-1601-6499	1	1
2012-10-24 02:29:49	2012-10-24	12:29:49	VR2W-105221	A69-1601-6499	1	1
2012-10-24 02:32:15	2012-10-24	12:32:15	VR2W-105219	A69-1601-6499	1	1
2012-10-24 02:33:25	2012-10-24	12:33:25	VR2W-105221	A69-1601-6499	1	1
2012-10-24 02:42:09	2012-10-24	12:42:09	VR2W-105221	A69-1601-6499	1	1
2012-10-24 02:56:50	2012-10-24	12:56:50	VR2W-105220	A69-1601-6499	1	1
2012-10-24 03:11:35	2012-10-24	13:11:35	VR2W-105221	A69-1601-6499	1	1
2012-10-24 03:16:23	2012-10-24	13:16:23	VR2W-105221	A69-1601-6499	1	1
2012-10-24 03:21:05	2012-10-24	13:21:05	VR2W-105221	A69-1601-6499	1	1
2012-10-24 03:25:35	2012-10-24	13:25:35	VR2W-105221	A69-1601-6499	1	1
2012-10-24 03:29:43	2012-10-24	13:29:43	VR2W-105221	A69-1601-6499	1	1
2012-10-24 03:40:25	2012-10-24	13:40:25	VR2W-105221	A69-1601-6499	1	1
2012-10-24 03:48:40	2012-10-24	13:48:40	VR2W-105221	A69-1601-6499	1	1
2012-10-24 03:57:21	2012-10-24	13:57:21	VR2W-105221	A69-1601-6499	1	1
2012-10-24 04:29:47	2012-10-24	14:29:47	VR2W-105221	A69-1601-6499	1	1
2012-10-24 04:31:48	2012-10-24	14:31:48	VR2W-105220	A69-1601-6499	1	1
2012-10-24 04:37:27	2012-10-24	14:37:27	VR2W-105217	A69-1601-6499	1	1
2012-10-24 04:37:29	2012-10-24	14:37:29	VR2W-105216	A69-1601-6499	1	1
2012-10-24 04:37:44	2012-10-24	14:37:44	VR2W-105218	A69-1601-6499	1	1
2012-10-24 04:49:13	2012-10-24	14:49:13	VR2W-105217	A69-1601-6499	1	1
2012-10-24 05:02:07	2012-10-24	15:02:07	VR2W-105219	A69-1601-6499	1	1
2012-10-24 05:06:13	2012-10-24	15:06:13	VR2W-105219	A69-1601-6499	1	1
2012-10-24 05:09:33	2012-10-24	15:09:33	VR2W-105219	A69-1601-6499	1	1
2012-10-24 05:16:12	2012-10-24	15:16:12	VR2W-105220	A69-1601-6499	1	1
2012-10-24 05:53:55	2012-10-24	15:53:55	VR2W-105222	A69-1601-6499	1	1
2012-10-24 06:19:08	2012-10-24	16:19:08	VR2W-105220	A69-1601-6499	1	1
2012-10-24 06:23:05	2012-10-24	16:23:05	VR2W-105219	A69-1601-6499	1	1
2012-10-24 08:09:32	2012-10-24	18:09:32	VR2W-105219	A69-1601-6499	1	1
2012-10-24 08:25:33	2012-10-24	18:25:33	VR2W-105218	A69-1601-6499	1	1
2012-10-24 08:29:44	2012-10-24	18:29:44	VR2W-105218	A69-1601-6499	1	1
2012-10-24 08:36:55	2012-10-24	18:36:55	VR2W-105218	A69-1601-6499	0	1
2012-10-24 11:21:34	2012-10-24	21:21:34	VR2W-105218	A69-1601-6499	0	1
2012-10-24 13:11:23	2012-10-24	23:11:23	VR2W-105218	A69-1601-6499	0	1
2012-10-24 13:34:59	2012-10-24	23:34:59	VR2W-105218	A69-1601-6499	0	1
2012-10-24 14:05:45	2012-10-25	00:05:45	VR2W-105218	A69-1601-6499	0	1
2012-10-24 15:46:18	2012-10-25	01:46:18	VR2W-105218	A69-1601-6499	0	1
2012-10-24 17:05:16	2012-10-25	03:05:16	VR2W-105218	A69-1601-6499	0	1
2012-10-24 19:05:35	2012-10-25	05:05:35	VR2W-105218	A69-1601-6499	0	1
2012-10-24 19:17:23	2012-10-25	05:17:23	VR2W-105218	A69-1601-6499	0	1
2012-10-24 19:47:03	2012-10-25	05:47:03	VR2W-105218	A69-1601-6499	0	1
2012-10-24 19:50:50	2012-10-25	05:50:50	VR2W-105218	A69-1601-6499	0	1
2012-10-24 19:55:12	2012-10-25	05:55:12	VR2W-105218	A69-1601-6499	0	1
2012-10-24 20:07:28	2012-10-25	06:07:28	VR2W-105218	A69-1601-6499	0	1
2012-10-24 20:12:12	2012-10-25	06:12:12	VR2W-105218	A69-1601-6499	0	1
2012-10-24 20:23:44	2012-10-25	06:23:44	VR2W-105221	A69-1601-6499	0	1
2012-10-24 20:29:59	2012-10-25	06:29:59	VR2W-105220	A69-1601-6499	0	1
2012-10-24 21:08:04	2012-10-25	07:08:04	VR2W-105220	A69-1601-6499	1	1
2012-10-24 21:12:52	2012-10-25	07:12:52	VR2W-105219	A69-1601-6499	1	1
2012-10-24 21:41:45	2012-10-25	07:41:45	VR2W-105219	A69-1601-6499	1	1
2012-10-24 21:56:19	2012-10-25	07:56:19	VR2W-105221	A69-1601-6499	1	1
2012-10-24 23:17:40	2012-10-25	09:17:40	VR2W-105222	A69-1601-6499	1	1
2012-10-24 23:22:27	2012-10-25	09:22:27	VR2W-105221	A69-1601-6499	1	1
2012-10-24 23:26:59	2012-10-25	09:26:59	VR2W-105221	A69-1601-6499	1	1
2012-10-24 23:38:23	2012-10-25	09:38:23	VR2W-105221	A69-1601-6499	1	1
2012-10-25 00:16:27	2012-10-25	10:16:27	VR2W-105221	A69-1601-6499	1	1
2012-10-25 00:19:49	2012-10-25	10:19:49	VR2W-105221	A69-1601-6499	1	1
2012-10-25 00:27:01	2012-10-25	10:27:01	VR2W-105222	A69-1601-6499	1	1
2012-10-25 00:31:19	2012-10-25	10:31:19	VR2W-105222	A69-1601-6499	1	1
2012-10-25 00:35:04	2012-10-25	10:35:04	VR2W-105222	A69-1601-6499	1	1
2012-10-25 01:56:33	2012-10-25	11:56:33	VR2W-105222	A69-1601-6499	1	1
2012-10-25 02:05:19	2012-10-25	12:05:19	VR2W-105222	A69-1601-6499	1	1
2012-10-25 03:34:58	2012-10-25	13:34:58	VR2W-105222	A69-1601-6499	1	1
2012-10-25 03:39:01	2012-10-25	13:39:01	VR2W-105221	A69-1601-6499	1	1
2012-10-25 03:43:46	2012-10-25	13:43:46	VR2W-105221	A69-1601-6499	1	1
2012-10-25 03:52:39	2012-10-25	13:52:39	VR2W-105221	A69-1601-6499	1	1
2012-10-25 03:56:21	2012-10-25	13:56:21	VR2W-105221	A69-1601-6499	1	1
2012-10-25 04:00:32	2012-10-25	14:00:32	VR2W-105221	A69-1601-6499	1	1
2012-10-25 04:07:43	2012-10-25	14:07:43	VR2W-105221	A69-1601-6499	1	1
2012-10-25 04:19:08	2012-10-25	14:19:08	VR2W-105222	A69-1601-6499	1	1
2012-10-25 04:23:29	2012-10-25	14:23:29	VR2W-105222	A69-1601-6499	1	1
2012-10-25 04:35:27	2012-10-25	14:35:27	VR2W-105222	A69-1601-6499	1	1
2012-10-25 04:39:52	2012-10-25	14:39:52	VR2W-105222	A69-1601-6499	1	1
2012-10-25 04:43:49	2012-10-25	14:43:49	VR2W-105222	A69-1601-6499	1	1
2012-10-25 05:01:54	2012-10-25	15:01:54	VR2W-105222	A69-1601-6499	1	1
2012-10-25 05:49:45	2012-10-25	15:49:45	VR2W-105222	A69-1601-6499	1	1
2012-10-25 05:53:44	2012-10-25	15:53:44	VR2W-105221	A69-1601-6499	1	1
2012-10-25 06:02:39	2012-10-25	16:02:39	VR2W-105221	A69-1601-6499	1	1
2012-10-25 06:08:26	2012-10-25	16:08:26	VR2W-105220	A69-1601-6499	1	1
2012-10-25 06:08:51	2012-10-25	16:08:51	VR2W-105219	A69-1601-6499	1	1
2012-10-25 06:16:45	2012-10-25	16:16:45	VR2W-105219	A69-1601-6499	1	1
2012-10-25 06:18:20	2012-10-25	16:18:20	VR2W-105221	A69-1601-6499	1	1
2012-10-25 06:25:38	2012-10-25	16:25:38	VR2W-105219	A69-1601-6499	1	1
2012-10-25 06:51:15	2012-10-25	16:51:15	VR2W-105219	A69-1601-6499	1	1
2012-10-25 06:54:20	2012-10-25	16:54:20	VR2W-105218	A69-1601-6499	1	1
2012-10-25 06:55:40	2012-10-25	16:55:40	VR2W-105219	A69-1601-6499	1	1
2012-10-25 06:57:59	2012-10-25	16:57:59	VR2W-105217	A69-1601-6499	1	1
2012-10-25 07:11:07	2012-10-25	17:11:07	VR2W-105218	A69-1601-6499	1	1
2012-10-25 07:21:00	2012-10-25	17:21:00	VR2W-105219	A69-1601-6499	1	1
2012-10-25 07:24:14	2012-10-25	17:24:14	VR2W-105219	A69-1601-6499	1	1
2012-10-25 07:27:28	2012-10-25	17:27:28	VR2W-105219	A69-1601-6499	1	1
2012-10-25 07:30:42	2012-10-25	17:30:42	VR2W-105219	A69-1601-6499	1	1
2012-10-25 07:32:35	2012-10-25	17:32:35	VR2W-105218	A69-1601-6499	1	1
2012-10-25 08:22:31	2012-10-25	18:22:31	VR2W-105218	A69-1601-6499	1	1
2012-10-25 09:26:30	2012-10-25	19:26:30	VR2W-105218	A69-1601-6499	0	1
2012-10-25 09:38:54	2012-10-25	19:38:54	VR2W-105218	A69-1601-6499	0	1
2012-10-25 09:43:35	2012-10-25	19:43:35	VR2W-105218	A69-1601-6499	0	1
2012-10-25 09:52:04	2012-10-25	19:52:04	VR2W-105218	A69-1601-6499	0	1
2012-10-25 11:56:14	2012-10-25	21:56:14	VR2W-105218	A69-1601-6499	0	1
2012-10-25 12:04:39	2012-10-25	22:04:39	VR2W-105218	A69-1601-6499	0	1
2012-10-25 12:28:35	2012-10-25	22:28:35	VR2W-105218	A69-1601-6499	0	1
2012-10-25 12:36:36	2012-10-25	22:36:36	VR2W-105218	A69-1601-6499	0	1
2012-10-25 12:58:07	2012-10-25	22:58:07	VR2W-105218	A69-1601-6499	0	1
2012-10-25 13:43:27	2012-10-25	23:43:27	VR2W-105218	A69-1601-6499	0	1
2012-10-25 15:10:15	2012-10-26	01:10:15	VR2W-105218	A69-1601-6499	0	1
2012-10-25 17:03:47	2012-10-26	03:03:47	VR2W-105218	A69-1601-6499	0	1
2012-10-25 19:03:19	2012-10-26	05:03:19	VR2W-105218	A69-1601-6499	0	1
2012-10-25 19:19:11	2012-10-26	05:19:11	VR2W-105218	A69-1601-6499	0	1
2012-10-25 19:38:40	2012-10-26	05:38:40	VR2W-105218	A69-1601-6499	0	1
2012-10-25 19:42:12	2012-10-26	05:42:12	VR2W-105218	A69-1601-6499	0	1
2012-10-25 19:50:31	2012-10-26	05:50:31	VR2W-105218	A69-1601-6499	0	1
2012-10-25 19:55:54	2012-10-26	05:55:54	VR2W-105219	A69-1601-6499	0	1
2012-10-25 20:00:44	2012-10-26	06:00:44	VR2W-105219	A69-1601-6499	0	1
2012-10-25 20:10:17	2012-10-26	06:10:17	VR2W-105219	A69-1601-6499	0	1
2012-10-25 20:22:20	2012-10-26	06:22:20	VR2W-105220	A69-1601-6499	0	1
2012-10-25 20:26:24	2012-10-26	06:26:24	VR2W-105220	A69-1601-6499	0	1
2012-10-25 20:51:12	2012-10-26	06:51:12	VR2W-105219	A69-1601-6499	1	1
2012-10-25 21:08:11	2012-10-26	07:08:11	VR2W-105218	A69-1601-6499	1	1
2012-10-25 21:29:35	2012-10-26	07:29:35	VR2W-105220	A69-1601-6499	1	1
2012-10-25 21:34:11	2012-10-26	07:34:11	VR2W-105220	A69-1601-6499	1	1
2012-10-25 21:36:27	2012-10-26	07:36:27	VR2W-105221	A69-1601-6499	1	1
2012-10-25 21:44:19	2012-10-26	07:44:19	VR2W-105221	A69-1601-6499	1	1
2012-10-25 22:03:48	2012-10-26	08:03:48	VR2W-105218	A69-1601-6499	1	1
2012-10-25 22:35:17	2012-10-26	08:35:17	VR2W-105219	A69-1601-6499	1	1
2012-10-25 23:07:23	2012-10-26	09:07:23	VR2W-105219	A69-1601-6499	1	1
2012-10-25 23:17:22	2012-10-26	09:17:22	VR2W-105221	A69-1601-6499	1	1
2012-10-25 23:21:18	2012-10-26	09:21:18	VR2W-105222	A69-1601-6499	1	1
2012-10-25 23:39:04	2012-10-26	09:39:04	VR2W-105222	A69-1601-6499	1	1
2012-10-25 23:43:44	2012-10-26	09:43:44	VR2W-105222	A69-1601-6499	1	1
2012-10-25 23:48:09	2012-10-26	09:48:09	VR2W-105222	A69-1601-6499	1	1
2012-10-25 23:56:45	2012-10-26	09:56:45	VR2W-105222	A69-1601-6499	1	1
2012-10-26 00:05:10	2012-10-26	10:05:10	VR2W-105222	A69-1601-6499	1	1
2012-10-26 00:43:04	2012-10-26	10:43:04	VR2W-105222	A69-1601-6499	1	1
2012-10-26 01:00:07	2012-10-26	11:00:07	VR2W-105222	A69-1601-6499	1	1
2012-10-26 01:08:36	2012-10-26	11:08:36	VR2W-105221	A69-1601-6499	1	1
2012-10-26 01:27:43	2012-10-26	11:27:43	VR2W-105220	A69-1601-6499	1	1
2012-10-26 01:31:37	2012-10-26	11:31:37	VR2W-105220	A69-1601-6499	1	1
2012-10-26 01:40:30	2012-10-26	11:40:30	VR2W-105220	A69-1601-6499	1	1
2012-10-26 01:44:36	2012-10-26	11:44:36	VR2W-105219	A69-1601-6499	1	1
2012-10-26 01:55:42	2012-10-26	11:55:42	VR2W-105219	A69-1601-6499	1	1
2012-10-26 02:24:21	2012-10-26	12:24:21	VR2W-105220	A69-1601-6499	1	1
2012-10-26 02:28:29	2012-10-26	12:28:29	VR2W-105219	A69-1601-6499	1	1
2012-10-26 04:23:56	2012-10-26	14:23:56	VR2W-105222	A69-1601-6499	1	1
2012-10-26 04:27:38	2012-10-26	14:27:38	VR2W-105222	A69-1601-6499	1	1
2012-10-26 04:31:49	2012-10-26	14:31:49	VR2W-105222	A69-1601-6499	1	1
2012-10-26 04:35:17	2012-10-26	14:35:17	VR2W-105222	A69-1601-6499	1	1
2012-10-26 04:38:58	2012-10-26	14:38:58	VR2W-105222	A69-1601-6499	1	1
2012-10-26 04:46:38	2012-10-26	14:46:38	VR2W-105221	A69-1601-6499	1	1
2012-10-26 04:50:18	2012-10-26	14:50:18	VR2W-105221	A69-1601-6499	1	1
2012-10-26 04:54:22	2012-10-26	14:54:22	VR2W-105221	A69-1601-6499	1	1
2012-10-26 05:00:56	2012-10-26	15:00:56	VR2W-105221	A69-1601-6499	1	1
2012-10-26 05:07:51	2012-10-26	15:07:51	VR2W-105221	A69-1601-6499	1	1
2012-10-26 05:24:49	2012-10-26	15:24:49	VR2W-105221	A69-1601-6499	1	1
2012-10-26 05:53:07	2012-10-26	15:53:07	VR2W-105220	A69-1601-6499	1	1
2012-10-26 06:11:50	2012-10-26	16:11:50	VR2W-105220	A69-1601-6499	1	1
2012-10-26 06:23:16	2012-10-26	16:23:16	VR2W-105221	A69-1601-6499	1	1
2012-10-26 06:54:47	2012-10-26	16:54:47	VR2W-105221	A69-1601-6499	1	1
2012-10-26 07:00:12	2012-10-26	17:00:12	VR2W-105220	A69-1601-6499	1	1
2012-10-26 07:03:45	2012-10-26	17:03:45	VR2W-105220	A69-1601-6499	1	1
2012-10-26 07:08:03	2012-10-26	17:08:03	VR2W-105219	A69-1601-6499	1	1
2012-10-26 07:11:15	2012-10-26	17:11:15	VR2W-105218	A69-1601-6499	1	1
2012-10-26 07:18:34	2012-10-26	17:18:34	VR2W-105217	A69-1601-6499	1	1
2012-10-26 07:29:54	2012-10-26	17:29:54	VR2W-105218	A69-1601-6499	1	1
2012-10-26 08:31:38	2012-10-26	18:31:38	VR2W-105218	A69-1601-6499	0	1
2012-10-26 08:57:37	2012-10-26	18:57:37	VR2W-105218	A69-1601-6499	0	1
2012-10-26 09:18:06	2012-10-26	19:18:06	VR2W-105218	A69-1601-6499	0	1
2012-10-26 11:50:01	2012-10-26	21:50:01	VR2W-105218	A69-1601-6499	0	1
2012-10-26 12:07:23	2012-10-26	22:07:23	VR2W-105218	A69-1601-6499	0	1
2012-10-26 12:53:42	2012-10-26	22:53:42	VR2W-105218	A69-1601-6499	0	1
2012-10-26 13:02:16	2012-10-26	23:02:16	VR2W-105218	A69-1601-6499	0	1
2012-10-26 13:10:31	2012-10-26	23:10:31	VR2W-105218	A69-1601-6499	0	1
2012-10-26 13:39:47	2012-10-26	23:39:47	VR2W-105218	A69-1601-6499	0	1
2012-10-26 13:55:46	2012-10-26	23:55:46	VR2W-105218	A69-1601-6499	0	1
2012-10-26 14:03:42	2012-10-27	00:03:42	VR2W-105218	A69-1601-6499	0	0
2012-10-26 14:39:57	2012-10-27	00:39:57	VR2W-105218	A69-1601-6499	0	0
2012-10-26 15:57:35	2012-10-27	01:57:35	VR2W-105218	A69-1601-6499	0	0
2012-10-26 17:02:12	2012-10-27	03:02:12	VR2W-105218	A69-1601-6499	0	0
2012-10-26 19:54:10	2012-10-27	05:54:10	VR2W-105217	A69-1601-6499	0	0
2012-10-26 19:58:20	2012-10-27	05:58:20	VR2W-105218	A69-1601-6499	0	0
2012-10-26 20:04:12	2012-10-27	06:04:12	VR2W-105219	A69-1601-6499	0	0
2012-10-26 20:08:20	2012-10-27	06:08:20	VR2W-105219	A69-1601-6499	0	0
2012-10-26 20:11:44	2012-10-27	06:11:44	VR2W-105219	A69-1601-6499	0	0
2012-10-26 21:00:39	2012-10-27	07:00:39	VR2W-105222	A69-1601-6499	1	0
2012-10-26 21:05:26	2012-10-27	07:05:26	VR2W-105221	A69-1601-6499	1	0
2012-10-26 21:10:00	2012-10-27	07:10:00	VR2W-105221	A69-1601-6499	1	0
2012-10-26 21:56:28	2012-10-27	07:56:28	VR2W-105219	A69-1601-6499	1	0
2012-10-26 22:00:48	2012-10-27	08:00:48	VR2W-105219	A69-1601-6499	1	0
2012-10-26 22:08:57	2012-10-27	08:08:57	VR2W-105219	A69-1601-6499	1	0
2012-10-26 22:43:25	2012-10-27	08:43:25	VR2W-105220	A69-1601-6499	1	0
2012-10-26 23:33:10	2012-10-27	09:33:10	VR2W-105219	A69-1601-6499	1	0
2012-10-26 23:40:49	2012-10-27	09:40:49	VR2W-105219	A69-1601-6499	1	0
2012-10-26 23:45:39	2012-10-27	09:45:39	VR2W-105219	A69-1601-6499	1	0
2012-10-26 23:50:26	2012-10-27	09:50:26	VR2W-105219	A69-1601-6499	1	0
2012-10-27 00:07:57	2012-10-27	10:07:57	VR2W-105220	A69-1601-6499	1	0
2012-10-27 00:47:01	2012-10-27	10:47:01	VR2W-105220	A69-1601-6499	1	0
2012-10-27 00:51:46	2012-10-27	10:51:46	VR2W-105220	A69-1601-6499	1	0
2012-10-27 00:56:25	2012-10-27	10:56:25	VR2W-105220	A69-1601-6499	1	0
2012-10-27 01:00:49	2012-10-27	11:00:49	VR2W-105220	A69-1601-6499	1	0
2012-10-27 01:11:24	2012-10-27	11:11:24	VR2W-105222	A69-1601-6499	1	0
2012-10-27 01:14:57	2012-10-27	11:14:57	VR2W-105222	A69-1601-6499	1	0
2012-10-27 01:31:20	2012-10-27	11:31:20	VR2W-105222	A69-1601-6499	1	0
2012-10-27 01:40:14	2012-10-27	11:40:14	VR2W-105222	A69-1601-6499	1	0
2012-10-27 01:49:48	2012-10-27	11:49:48	VR2W-105222	A69-1601-6499	1	0
2012-10-27 01:58:44	2012-10-27	11:58:44	VR2W-105222	A69-1601-6499	1	0
2012-10-27 02:02:31	2012-10-27	12:02:31	VR2W-105222	A69-1601-6499	1	0
2012-10-27 02:31:23	2012-10-27	12:31:23	VR2W-105222	A69-1601-6499	1	0
2012-10-27 07:57:16	2012-10-27	17:57:16	VR2W-105219	A69-1601-6499	1	0
2012-10-27 08:00:09	2012-10-27	18:00:09	VR2W-105218	A69-1601-6499	1	0
2012-10-27 08:07:38	2012-10-27	18:07:38	VR2W-105218	A69-1601-6499	1	0
2012-10-27 08:20:23	2012-10-27	18:20:23	VR2W-105218	A69-1601-6499	1	0
2012-10-27 09:41:20	2012-10-27	19:41:20	VR2W-105218	A69-1601-6499	0	0
2012-10-27 09:45:23	2012-10-27	19:45:23	VR2W-105218	A69-1601-6499	0	0
2012-10-27 10:04:55	2012-10-27	20:04:55	VR2W-105218	A69-1601-6499	0	0
2012-10-27 10:43:12	2012-10-27	20:43:12	VR2W-105218	A69-1601-6499	0	0
2012-10-27 10:47:19	2012-10-27	20:47:19	VR2W-105218	A69-1601-6499	0	0
2012-10-27 10:50:38	2012-10-27	20:50:38	VR2W-105218	A69-1601-6499	0	0
2012-10-27 12:38:44	2012-10-27	22:38:44	VR2W-105218	A69-1601-6499	0	0
2012-10-27 12:43:03	2012-10-27	22:43:03	VR2W-105218	A69-1601-6499	0	0
2012-10-27 12:46:49	2012-10-27	22:46:49	VR2W-105218	A69-1601-6499	0	0
2012-10-27 14:08:15	2012-10-28	00:08:15	VR2W-105218	A69-1601-6499	0	0
2012-10-27 14:35:35	2012-10-28	00:35:35	VR2W-105218	A69-1601-6499	0	0
2012-10-27 15:04:32	2012-10-28	01:04:32	VR2W-105218	A69-1601-6499	0	0
2012-10-27 15:32:42	2012-10-28	01:32:42	VR2W-105218	A69-1601-6499	0	0
2012-10-27 15:58:31	2012-10-28	01:58:31	VR2W-105218	A69-1601-6499	0	0
2012-10-27 16:03:05	2012-10-28	02:03:05	VR2W-105218	A69-1601-6499	0	0
2012-10-27 16:07:19	2012-10-28	02:07:19	VR2W-105218	A69-1601-6499	0	0
2012-10-27 16:14:48	2012-10-28	02:14:48	VR2W-105218	A69-1601-6499	0	0
2012-10-27 16:23:44	2012-10-28	02:23:44	VR2W-105218	A69-1601-6499	0	0
2012-10-27 17:18:39	2012-10-28	03:18:39	VR2W-105218	A69-1601-6499	0	0
2012-10-27 19:08:08	2012-10-28	05:08:08	VR2W-105218	A69-1601-6499	0	0
2012-10-27 19:20:20	2012-10-28	05:20:20	VR2W-105218	A69-1601-6499	0	0
2012-10-27 19:31:42	2012-10-28	05:31:42	VR2W-105217	A69-1601-6499	0	0
2012-10-27 19:40:13	2012-10-28	05:40:13	VR2W-105218	A69-1601-6499	0	0
2012-10-27 20:01:09	2012-10-28	06:01:09	VR2W-105218	A69-1601-6499	0	0
2012-10-27 20:06:13	2012-10-28	06:06:13	VR2W-105219	A69-1601-6499	0	0
2012-10-27 20:17:51	2012-10-28	06:17:51	VR2W-105219	A69-1601-6499	0	0
2012-10-27 20:21:01	2012-10-28	06:21:01	VR2W-105218	A69-1601-6499	0	0
2012-10-27 20:32:02	2012-10-28	06:32:02	VR2W-105218	A69-1601-6499	1	0
2012-10-27 20:33:23	2012-10-28	06:33:23	VR2W-105219	A69-1601-6499	1	0
2012-10-27 20:41:34	2012-10-28	06:41:34	VR2W-105219	A69-1601-6499	1	0
2012-10-27 21:40:32	2012-10-28	07:40:32	VR2W-105220	A69-1601-6499	1	0
2012-10-27 22:21:19	2012-10-28	08:21:19	VR2W-105218	A69-1601-6499	1	0
2012-10-27 22:38:46	2012-10-28	08:38:46	VR2W-105219	A69-1601-6499	1	0
2012-10-27 22:46:22	2012-10-28	08:46:22	VR2W-105219	A69-1601-6499	1	0
2012-10-27 22:58:11	2012-10-28	08:58:11	VR2W-105221	A69-1601-6499	1	0
2012-10-27 23:05:01	2012-10-28	09:05:01	VR2W-105221	A69-1601-6499	1	0
2012-10-27 23:37:42	2012-10-28	09:37:42	VR2W-105219	A69-1601-6499	1	0
2012-10-28 00:14:22	2012-10-28	10:14:22	VR2W-105218	A69-1601-6499	1	0
2012-10-28 00:23:38	2012-10-28	10:23:38	VR2W-105219	A69-1601-6499	1	0
2012-10-28 00:48:36	2012-10-28	10:48:36	VR2W-105221	A69-1601-6499	1	0
2012-10-28 01:16:07	2012-10-28	11:16:07	VR2W-105221	A69-1601-6499	1	0
2012-10-28 01:26:50	2012-10-28	11:26:50	VR2W-105221	A69-1601-6499	1	0
2012-10-28 01:31:12	2012-10-28	11:31:12	VR2W-105222	A69-1601-6499	1	0
2012-10-28 01:35:08	2012-10-28	11:35:08	VR2W-105222	A69-1601-6499	1	0
2012-10-28 01:48:10	2012-10-28	11:48:10	VR2W-105222	A69-1601-6499	1	0
2012-10-28 01:52:50	2012-10-28	11:52:50	VR2W-105222	A69-1601-6499	1	0
2012-10-28 01:57:19	2012-10-28	11:57:19	VR2W-105221	A69-1601-6499	1	0
2012-10-28 02:01:19	2012-10-28	12:01:19	VR2W-105221	A69-1601-6499	1	0
2012-10-28 02:15:01	2012-10-28	12:15:01	VR2W-105221	A69-1601-6499	1	0
2012-10-28 02:18:48	2012-10-28	12:18:48	VR2W-105221	A69-1601-6499	1	0
2012-10-28 02:55:57	2012-10-28	12:55:57	VR2W-105219	A69-1601-6499	1	0
2012-10-28 03:01:19	2012-10-28	13:01:19	VR2W-105218	A69-1601-6499	1	0
2012-10-28 03:18:00	2012-10-28	13:18:00	VR2W-105218	A69-1601-6499	1	0
2012-10-28 04:04:58	2012-10-28	14:04:58	VR2W-105222	A69-1601-6499	1	0
2012-10-28 04:11:50	2012-10-28	14:11:50	VR2W-105221	A69-1601-6499	1	0
2012-10-28 04:15:29	2012-10-28	14:15:29	VR2W-105222	A69-1601-6499	1	0
2012-10-28 04:15:32	2012-10-28	14:15:32	VR2W-105221	A69-1601-6499	1	0
2012-10-28 04:26:53	2012-10-28	14:26:53	VR2W-105222	A69-1601-6499	1	0
2012-10-28 04:34:40	2012-10-28	14:34:40	VR2W-105222	A69-1601-6499	1	0
2012-10-28 04:38:35	2012-10-28	14:38:35	VR2W-105221	A69-1601-6499	1	0
2012-10-28 04:43:05	2012-10-28	14:43:05	VR2W-105222	A69-1601-6499	1	0
2012-10-28 04:47:16	2012-10-28	14:47:16	VR2W-105222	A69-1601-6499	1	0
2012-10-28 04:50:45	2012-10-28	14:50:45	VR2W-105222	A69-1601-6499	1	0
2012-10-28 05:06:23	2012-10-28	15:06:23	VR2W-105221	A69-1601-6499	1	0
2012-10-28 05:30:21	2012-10-28	15:30:21	VR2W-105220	A69-1601-6499	1	0
2012-10-28 05:38:49	2012-10-28	15:38:49	VR2W-105220	A69-1601-6499	1	0
2012-10-28 06:04:13	2012-10-28	16:04:13	VR2W-105220	A69-1601-6499	1	0
2012-10-28 06:04:39	2012-10-28	16:04:39	VR2W-105219	A69-1601-6499	1	0
2012-10-28 06:07:51	2012-10-28	16:07:51	VR2W-105220	A69-1601-6499	1	0
2012-10-28 06:11:54	2012-10-28	16:11:54	VR2W-105220	A69-1601-6499	1	0
2012-10-28 06:26:28	2012-10-28	16:26:28	VR2W-105220	A69-1601-6499	1	0
2012-10-28 06:52:58	2012-10-28	16:52:58	VR2W-105220	A69-1601-6499	1	0
2012-10-28 07:05:08	2012-10-28	17:05:08	VR2W-105220	A69-1601-6499	1	0
2012-10-28 07:18:06	2012-10-28	17:18:06	VR2W-105220	A69-1601-6499	1	0
2012-10-28 07:25:23	2012-10-28	17:25:23	VR2W-105218	A69-1601-6499	1	0
2012-10-28 07:26:44	2012-10-28	17:26:44	VR2W-105219	A69-1601-6499	1	0
2012-10-28 07:29:34	2012-10-28	17:29:34	VR2W-105217	A69-1601-6499	1	0
2012-10-28 07:43:20	2012-10-28	17:43:20	VR2W-105217	A69-1601-6499	1	0
2012-10-28 07:48:25	2012-10-28	17:48:25	VR2W-105218	A69-1601-6499	1	0
2012-10-28 07:53:07	2012-10-28	17:53:07	VR2W-105218	A69-1601-6499	1	0
2012-10-28 07:57:22	2012-10-28	17:57:22	VR2W-105217	A69-1601-6499	1	0
2012-10-28 08:01:31	2012-10-28	18:01:31	VR2W-105217	A69-1601-6499	1	0
2012-10-28 09:31:46	2012-10-28	19:31:46	VR2W-105218	A69-1601-6499	0	0
2012-10-28 10:03:48	2012-10-28	20:03:48	VR2W-105218	A69-1601-6499	0	0
2012-10-28 11:00:34	2012-10-28	21:00:34	VR2W-105218	A69-1601-6499	0	0
2012-10-28 11:12:13	2012-10-28	21:12:13	VR2W-105218	A69-1601-6499	0	0
2012-10-28 11:40:23	2012-10-28	21:40:23	VR2W-105218	A69-1601-6499	0	0
2012-10-28 12:00:34	2012-10-28	22:00:34	VR2W-105218	A69-1601-6499	0	0
2012-10-28 12:08:07	2012-10-28	22:08:07	VR2W-105218	A69-1601-6499	0	0
2012-10-28 12:24:41	2012-10-28	22:24:41	VR2W-105218	A69-1601-6499	0	0
2012-10-28 12:54:54	2012-10-28	22:54:54	VR2W-105218	A69-1601-6499	0	0
2012-10-28 12:59:20	2012-10-28	22:59:20	VR2W-105218	A69-1601-6499	0	0
2012-10-28 13:08:02	2012-10-28	23:08:02	VR2W-105218	A69-1601-6499	0	0
2012-10-28 13:16:44	2012-10-28	23:16:44	VR2W-105218	A69-1601-6499	0	0
2012-10-28 14:06:26	2012-10-29	00:06:26	VR2W-105218	A69-1601-6499	0	0
2012-10-28 15:00:19	2012-10-29	01:00:19	VR2W-105218	A69-1601-6499	0	0
2012-10-28 17:22:21	2012-10-29	03:22:21	VR2W-105218	A69-1601-6499	0	0
2012-10-28 17:38:28	2012-10-29	03:38:28	VR2W-105218	A69-1601-6499	0	0
2012-10-28 18:18:30	2012-10-29	04:18:30	VR2W-105218	A69-1601-6499	0	0
2012-10-28 19:27:49	2012-10-29	05:27:49	VR2W-105217	A69-1601-6499	0	0
2012-10-28 19:40:44	2012-10-29	05:40:44	VR2W-105217	A69-1601-6499	0	0
2012-10-28 19:53:21	2012-10-29	05:53:21	VR2W-105218	A69-1601-6499	0	0
2012-10-28 20:01:41	2012-10-29	06:01:41	VR2W-105218	A69-1601-6499	0	0
2012-10-28 20:10:23	2012-10-29	06:10:23	VR2W-105219	A69-1601-6499	0	0
2012-10-28 20:13:40	2012-10-29	06:13:40	VR2W-105219	A69-1601-6499	0	0
2012-10-28 21:12:52	2012-10-29	07:12:52	VR2W-105220	A69-1601-6499	1	0
2012-10-28 21:16:32	2012-10-29	07:16:32	VR2W-105218	A69-1601-6499	1	0
2012-10-28 21:30:06	2012-10-29	07:30:06	VR2W-105219	A69-1601-6499	1	0
2012-10-28 22:44:40	2012-10-29	08:44:40	VR2W-105221	A69-1601-6499	1	0
2012-10-28 22:51:01	2012-10-29	08:51:01	VR2W-105220	A69-1601-6499	1	0
2012-10-28 23:02:44	2012-10-29	09:02:44	VR2W-105220	A69-1601-6499	1	0
2012-10-28 23:13:41	2012-10-29	09:13:41	VR2W-105220	A69-1601-6499	1	0
2012-10-28 23:21:39	2012-10-29	09:21:39	VR2W-105220	A69-1601-6499	1	0
2012-10-28 23:25:14	2012-10-29	09:25:14	VR2W-105220	A69-1601-6499	1	0
2012-10-29 00:35:10	2012-10-29	10:35:10	VR2W-105220	A69-1601-6499	1	0
2012-10-29 01:02:31	2012-10-29	11:02:31	VR2W-105219	A69-1601-6499	1	0
2012-10-29 01:05:48	2012-10-29	11:05:48	VR2W-105219	A69-1601-6499	1	0
2012-10-29 01:09:07	2012-10-29	11:09:07	VR2W-105219	A69-1601-6499	1	0
2012-10-29 01:12:32	2012-10-29	11:12:32	VR2W-105219	A69-1601-6499	1	0
2012-10-29 01:19:43	2012-10-29	11:19:43	VR2W-105220	A69-1601-6499	1	0
2012-10-29 01:27:06	2012-10-29	11:27:06	VR2W-105221	A69-1601-6499	1	0
2012-10-29 01:44:35	2012-10-29	11:44:35	VR2W-105222	A69-1601-6499	1	0
2012-10-29 01:48:38	2012-10-29	11:48:38	VR2W-105222	A69-1601-6499	1	0
2012-10-29 02:03:10	2012-10-29	12:03:10	VR2W-105222	A69-1601-6499	1	0
2012-10-29 02:12:30	2012-10-29	12:12:30	VR2W-105221	A69-1601-6499	1	0
2012-10-29 02:24:19	2012-10-29	12:24:19	VR2W-105221	A69-1601-6499	1	0
2012-10-29 02:29:01	2012-10-29	12:29:01	VR2W-105221	A69-1601-6499	1	0
2012-10-29 02:41:02	2012-10-29	12:41:02	VR2W-105221	A69-1601-6499	1	0
2012-10-29 02:48:21	2012-10-29	12:48:21	VR2W-105221	A69-1601-6499	1	0
2012-10-29 02:56:39	2012-10-29	12:56:39	VR2W-105221	A69-1601-6499	1	0
2012-10-29 03:01:10	2012-10-29	13:01:10	VR2W-105222	A69-1601-6499	1	0
2012-10-29 03:26:53	2012-10-29	13:26:53	VR2W-105222	A69-1601-6499	1	0
2012-10-29 03:26:55	2012-10-29	13:26:55	VR2W-105221	A69-1601-6499	1	0
2012-10-29 03:41:05	2012-10-29	13:41:05	VR2W-105218	A69-1601-6499	1	0
2012-10-29 03:42:26	2012-10-29	13:42:26	VR2W-105219	A69-1601-6499	1	0
2012-10-29 03:45:59	2012-10-29	13:45:59	VR2W-105220	A69-1601-6499	1	0
2012-10-29 03:57:29	2012-10-29	13:57:29	VR2W-105221	A69-1601-6499	1	0
2012-10-29 04:05:03	2012-10-29	14:05:03	VR2W-105222	A69-1601-6499	1	0
2012-10-29 05:10:53	2012-10-29	15:10:53	VR2W-105222	A69-1601-6499	1	0
2012-10-29 05:14:51	2012-10-29	15:14:51	VR2W-105222	A69-1601-6499	1	0
2012-10-29 05:24:10	2012-10-29	15:24:10	VR2W-105222	A69-1601-6499	1	0
2012-10-29 05:28:26	2012-10-29	15:28:26	VR2W-105222	A69-1601-6499	1	0
2012-10-29 05:32:04	2012-10-29	15:32:04	VR2W-105222	A69-1601-6499	1	0
2012-10-29 05:36:06	2012-10-29	15:36:06	VR2W-105222	A69-1601-6499	1	0
2012-10-29 05:45:45	2012-10-29	15:45:45	VR2W-105222	A69-1601-6499	1	0
2012-10-29 07:35:14	2012-10-29	17:35:14	VR2W-105220	A69-1601-6499	1	0
2012-10-29 07:38:54	2012-10-29	17:38:54	VR2W-105219	A69-1601-6499	1	0
2012-10-29 07:42:09	2012-10-29	17:42:09	VR2W-105219	A69-1601-6499	1	0
2012-10-29 07:50:28	2012-10-29	17:50:28	VR2W-105217	A69-1601-6499	1	0
2012-10-29 07:57:54	2012-10-29	17:57:54	VR2W-105217	A69-1601-6499	1	0
2012-10-29 08:02:27	2012-10-29	18:02:27	VR2W-105217	A69-1601-6499	1	0
2012-10-29 11:01:44	2012-10-29	21:01:44	VR2W-105218	A69-1601-6499	0	0
2012-10-29 12:31:47	2012-10-29	22:31:47	VR2W-105218	A69-1601-6499	0	0
2012-10-29 12:35:27	2012-10-29	22:35:27	VR2W-105218	A69-1601-6499	0	0
2012-10-29 12:42:52	2012-10-29	22:42:52	VR2W-105218	A69-1601-6499	0	0
2012-10-29 12:53:40	2012-10-29	22:53:40	VR2W-105218	A69-1601-6499	0	0
2012-10-29 13:05:44	2012-10-29	23:05:44	VR2W-105218	A69-1601-6499	0	0
2012-10-29 13:13:10	2012-10-29	23:13:10	VR2W-105218	A69-1601-6499	0	0
2012-10-29 13:17:43	2012-10-29	23:17:43	VR2W-105218	A69-1601-6499	0	0
2012-10-29 13:21:54	2012-10-29	23:21:54	VR2W-105218	A69-1601-6499	0	0
2012-10-29 13:25:24	2012-10-29	23:25:24	VR2W-105218	A69-1601-6499	0	0
2012-10-29 13:52:45	2012-10-29	23:52:45	VR2W-105218	A69-1601-6499	0	0
2012-10-29 14:44:27	2012-10-30	00:44:27	VR2W-105218	A69-1601-6499	0	0
2012-10-29 14:49:20	2012-10-30	00:49:20	VR2W-105218	A69-1601-6499	0	0
2012-10-29 15:18:23	2012-10-30	01:18:23	VR2W-105218	A69-1601-6499	0	0
2012-10-29 15:27:16	2012-10-30	01:27:16	VR2W-105218	A69-1601-6499	0	0
2012-10-29 16:47:10	2012-10-30	02:47:10	VR2W-105218	A69-1601-6499	0	0
2012-10-29 16:51:14	2012-10-30	02:51:14	VR2W-105218	A69-1601-6499	0	0
2012-10-29 16:54:29	2012-10-30	02:54:29	VR2W-105218	A69-1601-6499	0	0
2012-10-29 17:04:29	2012-10-30	03:04:29	VR2W-105218	A69-1601-6499	0	0
2012-10-29 17:25:06	2012-10-30	03:25:06	VR2W-105218	A69-1601-6499	0	0
2012-10-29 17:42:23	2012-10-30	03:42:23	VR2W-105218	A69-1601-6499	0	0
2012-10-29 18:10:16	2012-10-30	04:10:16	VR2W-105218	A69-1601-6499	0	0
2012-10-29 18:14:42	2012-10-30	04:14:42	VR2W-105218	A69-1601-6499	0	0
2012-10-29 18:54:50	2012-10-30	04:54:50	VR2W-105218	A69-1601-6499	0	0
2012-10-29 18:58:20	2012-10-30	04:58:20	VR2W-105218	A69-1601-6499	0	0
2012-10-29 19:22:55	2012-10-30	05:22:55	VR2W-105218	A69-1601-6499	0	0
2012-10-29 19:36:10	2012-10-30	05:36:10	VR2W-105217	A69-1601-6499	0	0
2012-10-29 19:44:57	2012-10-30	05:44:57	VR2W-105217	A69-1601-6499	0	0
2012-10-29 19:48:30	2012-10-30	05:48:30	VR2W-105217	A69-1601-6499	0	0
2012-10-29 20:01:19	2012-10-30	06:01:19	VR2W-105218	A69-1601-6499	0	0
2012-10-29 20:13:30	2012-10-30	06:13:30	VR2W-105219	A69-1601-6499	0	0
2012-10-29 20:16:40	2012-10-30	06:16:40	VR2W-105218	A69-1601-6499	0	0
2012-10-29 20:18:02	2012-10-30	06:18:02	VR2W-105219	A69-1601-6499	0	0
2012-10-29 20:22:12	2012-10-30	06:22:12	VR2W-105219	A69-1601-6499	0	0
2012-10-29 21:06:27	2012-10-30	07:06:27	VR2W-105218	A69-1601-6499	1	0
2012-10-29 21:07:48	2012-10-30	07:07:48	VR2W-105219	A69-1601-6499	1	0
2012-10-29 21:11:03	2012-10-30	07:11:03	VR2W-105220	A69-1601-6499	1	0
2012-10-29 21:18:54	2012-10-30	07:18:54	VR2W-105219	A69-1601-6499	1	0
2012-10-29 21:55:50	2012-10-30	07:55:50	VR2W-105220	A69-1601-6499	1	0
2012-10-29 22:26:04	2012-10-30	08:26:04	VR2W-105218	A69-1601-6499	1	0
2012-10-30 00:46:37	2012-10-30	10:46:37	VR2W-105219	A69-1601-6499	1	0
2012-10-30 00:49:59	2012-10-30	10:49:59	VR2W-105219	A69-1601-6499	1	0
2012-10-30 01:44:17	2012-10-30	11:44:17	VR2W-105219	A69-1601-6499	1	0
2012-10-30 01:52:05	2012-10-30	11:52:05	VR2W-105219	A69-1601-6499	1	0
2012-10-30 02:00:09	2012-10-30	12:00:09	VR2W-105220	A69-1601-6499	1	0
2012-10-30 02:41:58	2012-10-30	12:41:58	VR2W-105220	A69-1601-6499	1	0
2012-10-30 02:45:59	2012-10-30	12:45:59	VR2W-105220	A69-1601-6499	1	0
2012-10-30 02:48:44	2012-10-30	12:48:44	VR2W-105221	A69-1601-6499	1	0
2012-10-30 02:53:26	2012-10-30	12:53:26	VR2W-105222	A69-1601-6499	1	0
2012-10-30 03:14:16	2012-10-30	13:14:16	VR2W-105221	A69-1601-6499	1	0
2012-10-30 03:47:15	2012-10-30	13:47:15	VR2W-105221	A69-1601-6499	1	0
2012-10-30 04:00:52	2012-10-30	14:00:52	VR2W-105221	A69-1601-6499	1	0
2012-10-30 04:04:33	2012-10-30	14:04:33	VR2W-105221	A69-1601-6499	1	0
2012-10-30 04:08:43	2012-10-30	14:08:43	VR2W-105221	A69-1601-6499	1	0
2012-10-30 04:35:11	2012-10-30	14:35:11	VR2W-105218	A69-1601-6499	1	0
2012-10-30 05:10:04	2012-10-30	15:10:04	VR2W-105221	A69-1601-6499	1	0
2012-10-30 05:19:18	2012-10-30	15:19:18	VR2W-105221	A69-1601-6499	1	0
2012-10-30 05:26:56	2012-10-30	15:26:56	VR2W-105221	A69-1601-6499	1	0
2012-10-30 05:30:36	2012-10-30	15:30:36	VR2W-105221	A69-1601-6499	1	0
2012-10-30 05:41:35	2012-10-30	15:41:35	VR2W-105221	A69-1601-6499	1	0
2012-10-30 06:46:14	2012-10-30	16:46:14	VR2W-105220	A69-1601-6499	1	0
2012-10-30 06:51:19	2012-10-30	16:51:19	VR2W-105219	A69-1601-6499	1	0
2012-10-30 07:12:52	2012-10-30	17:12:52	VR2W-105219	A69-1601-6499	1	0
2012-10-30 07:16:05	2012-10-30	17:16:05	VR2W-105217	A69-1601-6499	1	0
2012-10-30 07:25:57	2012-10-30	17:25:57	VR2W-105218	A69-1601-6499	1	0
2012-10-30 07:30:34	2012-10-30	17:30:34	VR2W-105218	A69-1601-6499	1	0
2012-10-30 07:31:56	2012-10-30	17:31:56	VR2W-105219	A69-1601-6499	1	0
2012-10-30 07:34:38	2012-10-30	17:34:38	VR2W-105217	A69-1601-6499	1	0
2012-10-30 07:38:26	2012-10-30	17:38:26	VR2W-105217	A69-1601-6499	1	0
2012-10-30 07:58:27	2012-10-30	17:58:27	VR2W-105217	A69-1601-6499	1	0
2012-10-30 08:08:27	2012-10-30	18:08:27	VR2W-105217	A69-1601-6499	1	0
2012-10-30 08:20:33	2012-10-30	18:20:33	VR2W-105217	A69-1601-6499	1	0
2012-10-30 08:33:11	2012-10-30	18:33:11	VR2W-105218	A69-1601-6499	0	0
2012-10-30 08:57:24	2012-10-30	18:57:24	VR2W-105218	A69-1601-6499	0	0
2012-10-30 09:23:32	2012-10-30	19:23:32	VR2W-105218	A69-1601-6499	0	0
2012-10-30 09:31:29	2012-10-30	19:31:29	VR2W-105218	A69-1601-6499	0	0
2012-10-30 09:43:28	2012-10-30	19:43:28	VR2W-105218	A69-1601-6499	0	0
2012-10-30 11:33:13	2012-10-30	21:33:13	VR2W-105218	A69-1601-6499	0	0
2012-10-30 11:36:50	2012-10-30	21:36:50	VR2W-105218	A69-1601-6499	0	0
2012-10-30 11:58:18	2012-10-30	21:58:18	VR2W-105218	A69-1601-6499	0	0
2012-10-30 12:28:39	2012-10-30	22:28:39	VR2W-105218	A69-1601-6499	0	0
2012-10-30 12:32:31	2012-10-30	22:32:31	VR2W-105218	A69-1601-6499	0	0
2012-10-30 12:51:00	2012-10-30	22:51:00	VR2W-105218	A69-1601-6499	0	0
2012-10-30 13:02:42	2012-10-30	23:02:42	VR2W-105218	A69-1601-6499	0	0
2012-10-30 13:29:07	2012-10-30	23:29:07	VR2W-105218	A69-1601-6499	0	0
2012-10-30 13:45:45	2012-10-30	23:45:45	VR2W-105218	A69-1601-6499	0	0
2012-10-30 13:59:30	2012-10-30	23:59:30	VR2W-105218	A69-1601-6499	0	0
2012-10-30 14:07:49	2012-10-31	00:07:49	VR2W-105218	A69-1601-6499	0	0
2012-10-30 14:40:18	2012-10-31	00:40:18	VR2W-105218	A69-1601-6499	0	0
2012-10-30 14:44:16	2012-10-31	00:44:16	VR2W-105218	A69-1601-6499	0	0
2012-10-30 14:48:58	2012-10-31	00:48:58	VR2W-105218	A69-1601-6499	0	0
2012-10-30 15:23:51	2012-10-31	01:23:51	VR2W-105218	A69-1601-6499	0	0
2012-10-30 15:27:31	2012-10-31	01:27:31	VR2W-105218	A69-1601-6499	0	0
2012-10-30 15:53:33	2012-10-31	01:53:33	VR2W-105218	A69-1601-6499	0	0
2012-10-30 16:09:40	2012-10-31	02:09:40	VR2W-105218	A69-1601-6499	0	0
2012-10-30 16:13:46	2012-10-31	02:13:46	VR2W-105218	A69-1601-6499	0	0
2012-10-30 16:17:05	2012-10-31	02:17:05	VR2W-105218	A69-1601-6499	0	0
2012-10-30 16:28:02	2012-10-31	02:28:02	VR2W-105218	A69-1601-6499	0	0
2012-10-30 16:41:12	2012-10-31	02:41:12	VR2W-105218	A69-1601-6499	0	0
2012-10-30 16:50:52	2012-10-31	02:50:52	VR2W-105218	A69-1601-6499	0	0
2012-10-30 17:48:06	2012-10-31	03:48:06	VR2W-105218	A69-1601-6499	0	0
2012-10-30 17:59:14	2012-10-31	03:59:14	VR2W-105218	A69-1601-6499	0	0
2012-10-30 19:46:09	2012-10-31	05:46:09	VR2W-105218	A69-1601-6499	0	0
2012-10-30 19:55:44	2012-10-31	05:55:44	VR2W-105218	A69-1601-6499	0	0
2012-10-30 20:00:22	2012-10-31	06:00:22	VR2W-105218	A69-1601-6499	0	0
2012-10-30 20:06:04	2012-10-31	06:06:04	VR2W-105219	A69-1601-6499	0	0
2012-10-30 20:09:53	2012-10-31	06:09:53	VR2W-105219	A69-1601-6499	0	0
2012-10-30 20:17:44	2012-10-31	06:17:44	VR2W-105220	A69-1601-6499	0	0
2012-10-30 20:28:00	2012-10-31	06:28:00	VR2W-105221	A69-1601-6499	0	0
2012-10-30 20:46:10	2012-10-31	06:46:10	VR2W-105219	A69-1601-6499	1	0
2012-10-30 21:33:05	2012-10-31	07:33:05	VR2W-105219	A69-1601-6499	1	0
2012-10-30 21:36:34	2012-10-31	07:36:34	VR2W-105218	A69-1601-6499	1	0
2012-10-30 21:37:55	2012-10-31	07:37:55	VR2W-105219	A69-1601-6499	1	0
2012-10-30 21:56:06	2012-10-31	07:56:06	VR2W-105219	A69-1601-6499	1	0
2012-10-30 22:14:07	2012-10-31	08:14:07	VR2W-105221	A69-1601-6499	1	0
2012-10-30 23:19:47	2012-10-31	09:19:47	VR2W-105222	A69-1601-6499	1	0
2012-10-30 23:23:17	2012-10-31	09:23:17	VR2W-105221	A69-1601-6499	1	0
2012-10-30 23:53:05	2012-10-31	09:53:05	VR2W-105220	A69-1601-6499	1	0
2012-10-30 23:53:31	2012-10-31	09:53:31	VR2W-105219	A69-1601-6499	1	0
2012-10-31 00:08:00	2012-10-31	10:08:00	VR2W-105218	A69-1601-6499	1	0
2012-10-31 00:24:17	2012-10-31	10:24:17	VR2W-105219	A69-1601-6499	1	0
2012-10-31 00:32:05	2012-10-31	10:32:05	VR2W-105220	A69-1601-6499	1	0
2012-10-31 00:48:53	2012-10-31	10:48:53	VR2W-105220	A69-1601-6499	1	0
2012-10-31 01:14:54	2012-10-31	11:14:54	VR2W-105219	A69-1601-6499	1	0
2012-10-31 01:30:02	2012-10-31	11:30:02	VR2W-105219	A69-1601-6499	1	0
2012-10-31 01:34:45	2012-10-31	11:34:45	VR2W-105219	A69-1601-6499	1	0
2012-10-31 01:39:17	2012-10-31	11:39:17	VR2W-105219	A69-1601-6499	1	0
2012-10-31 01:57:54	2012-10-31	11:57:54	VR2W-105219	A69-1601-6499	1	0
2012-10-31 02:01:14	2012-10-31	12:01:14	VR2W-105219	A69-1601-6499	1	0
2012-10-31 02:21:42	2012-10-31	12:21:42	VR2W-105220	A69-1601-6499	1	0
2012-10-31 02:41:07	2012-10-31	12:41:07	VR2W-105220	A69-1601-6499	1	0
2012-10-31 03:09:56	2012-10-31	13:09:56	VR2W-105221	A69-1601-6499	1	0
2012-10-31 03:57:25	2012-10-31	13:57:25	VR2W-105221	A69-1601-6499	1	0
2012-10-31 04:30:59	2012-10-31	14:30:59	VR2W-105221	A69-1601-6499	1	0
2012-10-31 04:35:37	2012-10-31	14:35:37	VR2W-105221	A69-1601-6499	1	0
2012-10-31 04:48:26	2012-10-31	14:48:26	VR2W-105221	A69-1601-6499	1	0
2012-10-31 04:52:38	2012-10-31	14:52:38	VR2W-105221	A69-1601-6499	1	0
2012-10-31 04:56:09	2012-10-31	14:56:09	VR2W-105221	A69-1601-6499	1	0
2012-10-31 04:59:56	2012-10-31	14:59:56	VR2W-105221	A69-1601-6499	1	0
2012-10-31 05:04:15	2012-10-31	15:04:15	VR2W-105222	A69-1601-6499	1	0
2012-10-31 05:16:22	2012-10-31	15:16:22	VR2W-105221	A69-1601-6499	1	0
2012-10-31 05:20:54	2012-10-31	15:20:54	VR2W-105221	A69-1601-6499	1	0
2012-10-31 05:25:05	2012-10-31	15:25:05	VR2W-105221	A69-1601-6499	1	0
2012-10-31 05:28:34	2012-10-31	15:28:34	VR2W-105221	A69-1601-6499	1	0
2012-10-31 05:36:31	2012-10-31	15:36:31	VR2W-105221	A69-1601-6499	1	0
2012-10-31 05:40:04	2012-10-31	15:40:04	VR2W-105221	A69-1601-6499	1	0
2012-10-31 05:43:57	2012-10-31	15:43:57	VR2W-105221	A69-1601-6499	1	0
2012-10-31 05:48:29	2012-10-31	15:48:29	VR2W-105221	A69-1601-6499	1	0
2012-10-31 05:56:05	2012-10-31	15:56:05	VR2W-105221	A69-1601-6499	1	0
2012-10-31 05:59:44	2012-10-31	15:59:44	VR2W-105221	A69-1601-6499	1	0
2012-10-31 06:03:48	2012-10-31	16:03:48	VR2W-105221	A69-1601-6499	1	0
2012-10-31 06:07:02	2012-10-31	16:07:02	VR2W-105221	A69-1601-6499	1	0
2012-10-31 06:10:16	2012-10-31	16:10:16	VR2W-105221	A69-1601-6499	1	0
2012-10-31 06:13:32	2012-10-31	16:13:32	VR2W-105221	A69-1601-6499	1	0
2012-10-31 06:20:13	2012-10-31	16:20:13	VR2W-105221	A69-1601-6499	1	0
2012-10-31 06:36:00	2012-10-31	16:36:00	VR2W-105221	A69-1601-6499	1	0
2012-10-31 06:45:20	2012-10-31	16:45:20	VR2W-105221	A69-1601-6499	1	0
2012-10-31 07:00:46	2012-10-31	17:00:46	VR2W-105221	A69-1601-6499	1	0
2012-10-31 07:04:15	2012-10-31	17:04:15	VR2W-105221	A69-1601-6499	1	0
2012-10-31 07:15:45	2012-10-31	17:15:45	VR2W-105221	A69-1601-6499	1	0
2012-10-31 07:26:17	2012-10-31	17:26:17	VR2W-105220	A69-1601-6499	1	0
2012-10-31 07:37:14	2012-10-31	17:37:14	VR2W-105218	A69-1601-6499	1	0
2012-10-31 07:42:02	2012-10-31	17:42:02	VR2W-105218	A69-1601-6499	1	0
2012-10-31 07:46:45	2012-10-31	17:46:45	VR2W-105218	A69-1601-6499	1	0
2012-10-31 07:55:07	2012-10-31	17:55:07	VR2W-105217	A69-1601-6499	1	0
2012-10-31 08:10:55	2012-10-31	18:10:55	VR2W-105218	A69-1601-6499	1	0
2012-10-31 08:23:16	2012-10-31	18:23:16	VR2W-105218	A69-1601-6499	1	0
2012-10-31 08:30:58	2012-10-31	18:30:58	VR2W-105218	A69-1601-6499	0	0
2012-10-31 08:34:13	2012-10-31	18:34:13	VR2W-105218	A69-1601-6499	0	0
2012-10-31 08:40:50	2012-10-31	18:40:50	VR2W-105218	A69-1601-6499	0	0
2012-10-31 08:44:15	2012-10-31	18:44:15	VR2W-105218	A69-1601-6499	0	0
2012-10-31 08:51:53	2012-10-31	18:51:53	VR2W-105218	A69-1601-6499	0	0
2012-10-31 10:19:56	2012-10-31	20:19:56	VR2W-105218	A69-1601-6499	0	0
2012-10-31 11:16:22	2012-10-31	21:16:22	VR2W-105218	A69-1601-6499	0	0
2012-10-31 11:54:23	2012-10-31	21:54:23	VR2W-105218	A69-1601-6499	0	0
2012-10-31 12:34:00	2012-10-31	22:34:00	VR2W-105218	A69-1601-6499	0	0
2012-10-31 12:51:18	2012-10-31	22:51:18	VR2W-105218	A69-1601-6499	0	0
2012-10-31 13:11:49	2012-10-31	23:11:49	VR2W-105218	A69-1601-6499	0	0
2012-10-31 13:43:53	2012-10-31	23:43:53	VR2W-105218	A69-1601-6499	0	0
2012-10-31 13:48:15	2012-10-31	23:48:15	VR2W-105218	A69-1601-6499	0	0
2012-10-31 14:14:06	2012-11-01	00:14:06	VR2W-105218	A69-1601-6499	0	0
2012-10-31 14:28:25	2012-11-01	00:28:25	VR2W-105218	A69-1601-6499	0	0
2012-10-31 15:51:50	2012-11-01	01:51:50	VR2W-105218	A69-1601-6499	0	0
2012-10-31 17:18:54	2012-11-01	03:18:54	VR2W-105218	A69-1601-6499	0	0
2012-10-31 17:34:12	2012-11-01	03:34:12	VR2W-105218	A69-1601-6499	0	0
2012-10-31 17:45:14	2012-11-01	03:45:14	VR2W-105218	A69-1601-6499	0	0
2012-10-31 18:10:11	2012-11-01	04:10:11	VR2W-105218	A69-1601-6499	0	0
2012-10-31 18:23:11	2012-11-01	04:23:11	VR2W-105218	A69-1601-6499	0	0
2012-10-31 19:04:21	2012-11-01	05:04:21	VR2W-105218	A69-1601-6499	0	0
2012-10-31 19:47:02	2012-11-01	05:47:02	VR2W-105217	A69-1601-6499	0	0
2012-10-31 19:54:32	2012-11-01	05:54:32	VR2W-105217	A69-1601-6499	0	0
2012-10-31 19:58:21	2012-11-01	05:58:21	VR2W-105218	A69-1601-6499	0	0
2012-10-31 20:02:10	2012-11-01	06:02:10	VR2W-105218	A69-1601-6499	0	0
2012-10-31 20:07:56	2012-11-01	06:07:56	VR2W-105219	A69-1601-6499	0	0
2012-10-31 20:11:52	2012-11-01	06:11:52	VR2W-105219	A69-1601-6499	0	0
2012-10-31 20:16:30	2012-11-01	06:16:30	VR2W-105219	A69-1601-6499	0	0
2012-10-31 20:20:52	2012-11-01	06:20:52	VR2W-105219	A69-1601-6499	0	0
2012-10-31 20:29:09	2012-11-01	06:29:09	VR2W-105219	A69-1601-6499	0	0
2012-10-31 20:48:46	2012-11-01	06:48:46	VR2W-105222	A69-1601-6499	1	0
2012-10-31 22:14:09	2012-11-01	08:14:09	VR2W-105220	A69-1601-6499	1	0
2012-10-31 22:17:08	2012-11-01	08:17:08	VR2W-105218	A69-1601-6499	1	0
2012-10-31 22:35:22	2012-11-01	08:35:22	VR2W-105219	A69-1601-6499	1	0
2012-10-31 22:38:55	2012-11-01	08:38:55	VR2W-105219	A69-1601-6499	1	0
2012-10-31 23:14:24	2012-11-01	09:14:24	VR2W-105222	A69-1601-6499	1	0
2012-10-31 23:18:55	2012-11-01	09:18:55	VR2W-105222	A69-1601-6499	1	0
2012-10-31 23:34:07	2012-11-01	09:34:07	VR2W-105222	A69-1601-6499	1	0
2012-10-31 23:38:53	2012-11-01	09:38:53	VR2W-105222	A69-1601-6499	1	0
2012-10-31 23:48:00	2012-11-01	09:48:00	VR2W-105222	A69-1601-6499	1	0
2012-10-31 23:51:59	2012-11-01	09:51:59	VR2W-105222	A69-1601-6499	1	0
2012-11-01 00:13:44	2012-11-01	10:13:44	VR2W-105222	A69-1601-6499	1	0
2012-11-01 00:21:36	2012-11-01	10:21:36	VR2W-105222	A69-1601-6499	1	0
2012-11-01 00:25:02	2012-11-01	10:25:02	VR2W-105222	A69-1601-6499	1	0
2012-11-01 01:27:45	2012-11-01	11:27:45	VR2W-105219	A69-1601-6499	1	0
2012-11-01 01:47:44	2012-11-01	11:47:44	VR2W-105219	A69-1601-6499	1	0
2012-11-01 01:52:09	2012-11-01	11:52:09	VR2W-105219	A69-1601-6499	1	0
2012-11-01 02:32:44	2012-11-01	12:32:44	VR2W-105221	A69-1601-6499	1	0
2012-11-01 02:42:09	2012-11-01	12:42:09	VR2W-105221	A69-1601-6499	1	0
2012-11-01 02:52:34	2012-11-01	12:52:34	VR2W-105220	A69-1601-6499	1	0
2012-11-01 03:23:15	2012-11-01	13:23:15	VR2W-105220	A69-1601-6499	1	0
2012-11-01 03:27:41	2012-11-01	13:27:41	VR2W-105220	A69-1601-6499	1	0
2012-11-01 03:38:52	2012-11-01	13:38:52	VR2W-105221	A69-1601-6499	1	0
2012-11-01 03:43:03	2012-11-01	13:43:03	VR2W-105221	A69-1601-6499	1	0
2012-11-01 04:10:21	2012-11-01	14:10:21	VR2W-105221	A69-1601-6499	1	0
2012-11-01 04:15:14	2012-11-01	14:15:14	VR2W-105221	A69-1601-6499	1	0
2012-11-01 04:20:07	2012-11-01	14:20:07	VR2W-105221	A69-1601-6499	1	0
2012-11-01 04:24:59	2012-11-01	14:24:59	VR2W-105222	A69-1601-6499	1	0
2012-11-01 04:29:54	2012-11-01	14:29:54	VR2W-105221	A69-1601-6499	1	0
2012-11-01 04:39:37	2012-11-01	14:39:37	VR2W-105222	A69-1601-6499	1	0
2012-11-01 04:39:39	2012-11-01	14:39:39	VR2W-105221	A69-1601-6499	1	0
2012-11-01 04:44:30	2012-11-01	14:44:30	VR2W-105221	A69-1601-6499	1	0
2012-11-01 04:53:59	2012-11-01	14:53:59	VR2W-105222	A69-1601-6499	1	0
2012-11-01 04:54:01	2012-11-01	14:54:01	VR2W-105221	A69-1601-6499	1	0
2012-11-01 04:58:32	2012-11-01	14:58:32	VR2W-105222	A69-1601-6499	1	0
2012-11-01 04:58:33	2012-11-01	14:58:33	VR2W-105221	A69-1601-6499	1	0
2012-11-01 05:02:42	2012-11-01	15:02:42	VR2W-105222	A69-1601-6499	1	0
2012-11-01 05:06:11	2012-11-01	15:06:11	VR2W-105222	A69-1601-6499	1	0
2012-11-01 05:09:54	2012-11-01	15:09:54	VR2W-105222	A69-1601-6499	1	0
2012-11-01 05:14:06	2012-11-01	15:14:06	VR2W-105222	A69-1601-6499	1	0
2012-11-01 05:25:50	2012-11-01	15:25:50	VR2W-105222	A69-1601-6499	1	0
2012-11-01 05:25:52	2012-11-01	15:25:52	VR2W-105221	A69-1601-6499	1	0
2012-11-01 05:29:45	2012-11-01	15:29:45	VR2W-105222	A69-1601-6499	1	0
2012-11-01 05:29:46	2012-11-01	15:29:46	VR2W-105221	A69-1601-6499	1	0
2012-11-01 05:34:22	2012-11-01	15:34:22	VR2W-105221	A69-1601-6499	1	0
2012-11-01 05:53:16	2012-11-01	15:53:16	VR2W-105221	A69-1601-6499	1	0
2012-11-01 05:57:00	2012-11-01	15:57:00	VR2W-105221	A69-1601-6499	1	0
2012-11-01 06:09:47	2012-11-01	16:09:47	VR2W-105218	A69-1601-6499	1	0
2012-11-01 06:14:20	2012-11-01	16:14:20	VR2W-105218	A69-1601-6499	1	0
2012-11-01 06:19:54	2012-11-01	16:19:54	VR2W-105219	A69-1601-6499	1	0
2012-11-01 06:23:00	2012-11-01	16:23:00	VR2W-105220	A69-1601-6499	1	0
2012-11-01 06:37:43	2012-11-01	16:37:43	VR2W-105221	A69-1601-6499	1	0
2012-11-01 06:42:05	2012-11-01	16:42:05	VR2W-105221	A69-1601-6499	1	0
2012-11-01 06:52:26	2012-11-01	16:52:26	VR2W-105220	A69-1601-6499	1	0
2012-11-01 07:04:02	2012-11-01	17:04:02	VR2W-105221	A69-1601-6499	1	0
2012-11-01 07:44:45	2012-11-01	17:44:45	VR2W-105219	A69-1601-6499	1	0
2012-11-01 07:55:55	2012-11-01	17:55:55	VR2W-105218	A69-1601-6499	1	0
2012-11-01 08:19:03	2012-11-01	18:19:03	VR2W-105218	A69-1601-6499	1	0
2012-11-01 08:27:21	2012-11-01	18:27:21	VR2W-105218	A69-1601-6499	1	0
2012-11-01 08:40:56	2012-11-01	18:40:56	VR2W-105218	A69-1601-6499	0	0
2012-11-01 08:53:32	2012-11-01	18:53:32	VR2W-105218	A69-1601-6499	0	0
2012-11-01 09:19:22	2012-11-01	19:19:22	VR2W-105218	A69-1601-6499	0	0
2012-11-01 10:10:25	2012-11-01	20:10:25	VR2W-105218	A69-1601-6499	0	0
2012-11-01 10:15:17	2012-11-01	20:15:17	VR2W-105218	A69-1601-6499	0	0
2012-11-01 10:24:57	2012-11-01	20:24:57	VR2W-105218	A69-1601-6499	0	0
2012-11-01 13:48:50	2012-11-01	23:48:50	VR2W-105218	A69-1601-6499	0	0
2012-11-01 13:52:49	2012-11-01	23:52:49	VR2W-105218	A69-1601-6499	0	0
2012-11-01 14:10:18	2012-11-02	00:10:18	VR2W-105218	A69-1601-6499	0	0
2012-11-01 14:14:38	2012-11-02	00:14:38	VR2W-105218	A69-1601-6499	0	0
2012-11-01 15:40:25	2012-11-02	01:40:25	VR2W-105218	A69-1601-6499	0	0
2012-11-01 15:56:39	2012-11-02	01:56:39	VR2W-105218	A69-1601-6499	0	0
2012-11-01 16:20:02	2012-11-02	02:20:02	VR2W-105218	A69-1601-6499	0	0
2012-11-01 16:27:55	2012-11-02	02:27:55	VR2W-105218	A69-1601-6499	0	0
2012-11-01 16:46:12	2012-11-02	02:46:12	VR2W-105218	A69-1601-6499	0	0
2012-11-01 18:03:53	2012-11-02	04:03:53	VR2W-105218	A69-1601-6499	0	0
2012-11-01 18:45:56	2012-11-02	04:45:56	VR2W-105218	A69-1601-6499	0	0
2012-11-01 19:11:56	2012-11-02	05:11:56	VR2W-105218	A69-1601-6499	0	0
2012-11-01 19:53:22	2012-11-02	05:53:22	VR2W-105217	A69-1601-6499	0	0
2012-11-01 20:27:57	2012-11-02	06:27:57	VR2W-105219	A69-1601-6499	0	0
2012-11-01 20:31:53	2012-11-02	06:31:53	VR2W-105219	A69-1601-6499	1	0
2012-11-01 20:44:27	2012-11-02	06:44:27	VR2W-105220	A69-1601-6499	1	0
2012-11-01 20:57:20	2012-11-02	06:57:20	VR2W-105220	A69-1601-6499	1	0
2012-11-01 21:02:17	2012-11-02	07:02:17	VR2W-105219	A69-1601-6499	1	0
2012-11-01 22:25:55	2012-11-02	08:25:55	VR2W-105221	A69-1601-6499	1	0
2012-11-01 22:43:44	2012-11-02	08:43:44	VR2W-105220	A69-1601-6499	1	0
2012-11-01 22:51:40	2012-11-02	08:51:40	VR2W-105220	A69-1601-6499	1	0
2012-11-01 23:03:49	2012-11-02	09:03:49	VR2W-105219	A69-1601-6499	1	0
2012-11-01 23:39:57	2012-11-02	09:39:57	VR2W-105219	A69-1601-6499	1	0
2012-11-01 23:44:18	2012-11-02	09:44:18	VR2W-105219	A69-1601-6499	1	0
2012-11-02 00:25:55	2012-11-02	10:25:55	VR2W-105222	A69-1601-6499	1	0
2012-11-02 00:29:59	2012-11-02	10:29:59	VR2W-105222	A69-1601-6499	1	0
2012-11-02 00:33:15	2012-11-02	10:33:15	VR2W-105222	A69-1601-6499	1	0
2012-11-02 00:36:32	2012-11-02	10:36:32	VR2W-105222	A69-1601-6499	1	0
2012-11-02 00:39:52	2012-11-02	10:39:52	VR2W-105222	A69-1601-6499	1	0
2012-11-02 00:43:19	2012-11-02	10:43:19	VR2W-105222	A69-1601-6499	1	0
2012-11-02 00:47:00	2012-11-02	10:47:00	VR2W-105222	A69-1601-6499	1	0
2012-11-02 01:44:42	2012-11-02	11:44:42	VR2W-105222	A69-1601-6499	1	0
2012-11-02 01:59:20	2012-11-02	11:59:20	VR2W-105222	A69-1601-6499	1	0
2012-11-02 02:02:45	2012-11-02	12:02:45	VR2W-105222	A69-1601-6499	1	0
2012-11-02 02:06:20	2012-11-02	12:06:20	VR2W-105222	A69-1601-6499	1	0
2012-11-02 02:19:18	2012-11-02	12:19:18	VR2W-105221	A69-1601-6499	1	0
2012-11-02 02:43:50	2012-11-02	12:43:50	VR2W-105218	A69-1601-6499	1	0
2012-11-02 02:48:26	2012-11-02	12:48:26	VR2W-105218	A69-1601-6499	1	0
2012-11-02 03:13:31	2012-11-02	13:13:31	VR2W-105219	A69-1601-6499	1	0
2012-11-02 03:20:52	2012-11-02	13:20:52	VR2W-105220	A69-1601-6499	1	0
2012-11-02 03:24:12	2012-11-02	13:24:12	VR2W-105220	A69-1601-6499	1	0
2012-11-02 03:37:59	2012-11-02	13:37:59	VR2W-105222	A69-1601-6499	1	0
2012-11-02 03:51:31	2012-11-02	13:51:31	VR2W-105222	A69-1601-6499	1	0
2012-11-02 06:29:42	2012-11-02	16:29:42	VR2W-105221	A69-1601-6499	1	0
2012-11-02 06:40:12	2012-11-02	16:40:12	VR2W-105220	A69-1601-6499	1	0
2012-11-02 07:17:35	2012-11-02	17:17:35	VR2W-105220	A69-1601-6499	1	0
2012-11-02 07:26:05	2012-11-02	17:26:05	VR2W-105218	A69-1601-6499	1	0
2012-11-02 07:43:42	2012-11-02	17:43:42	VR2W-105218	A69-1601-6499	1	0
2012-11-02 07:51:16	2012-11-02	17:51:16	VR2W-105218	A69-1601-6499	1	0
2012-11-02 08:07:51	2012-11-02	18:07:51	VR2W-105217	A69-1601-6499	1	0
2012-11-02 09:48:56	2012-11-02	19:48:56	VR2W-105218	A69-1601-6499	0	0
2012-11-02 10:22:35	2012-11-02	20:22:35	VR2W-105218	A69-1601-6499	0	0
2012-11-02 10:35:13	2012-11-02	20:35:13	VR2W-105218	A69-1601-6499	0	0
2012-11-02 10:38:44	2012-11-02	20:38:44	VR2W-105218	A69-1601-6499	0	0
2012-11-02 11:23:06	2012-11-02	21:23:06	VR2W-105218	A69-1601-6499	0	0
2012-11-02 11:47:54	2012-11-02	21:47:54	VR2W-105218	A69-1601-6499	0	0
2012-11-02 11:52:42	2012-11-02	21:52:42	VR2W-105218	A69-1601-6499	0	0
2012-11-02 12:38:51	2012-11-02	22:38:51	VR2W-105218	A69-1601-6499	0	0
2012-11-02 12:55:20	2012-11-02	22:55:20	VR2W-105218	A69-1601-6499	0	0
2012-11-02 15:35:28	2012-11-03	01:35:28	VR2W-105218	A69-1601-6499	0	0
2012-11-02 15:46:41	2012-11-03	01:46:41	VR2W-105218	A69-1601-6499	0	0
2012-11-02 17:00:20	2012-11-03	03:00:20	VR2W-105218	A69-1601-6499	0	0
2012-11-02 17:16:48	2012-11-03	03:16:48	VR2W-105218	A69-1601-6499	0	0
2012-11-02 19:26:47	2012-11-03	05:26:47	VR2W-105217	A69-1601-6499	0	0
2012-11-02 19:31:23	2012-11-03	05:31:23	VR2W-105217	A69-1601-6499	0	0
2012-11-02 19:36:01	2012-11-03	05:36:01	VR2W-105218	A69-1601-6499	0	0
2012-11-02 19:49:16	2012-11-03	05:49:16	VR2W-105219	A69-1601-6499	0	0
2012-11-02 19:53:35	2012-11-03	05:53:35	VR2W-105219	A69-1601-6499	0	0
2012-11-02 19:55:56	2012-11-03	05:55:56	VR2W-105218	A69-1601-6499	0	0
2012-11-02 20:03:44	2012-11-03	06:03:44	VR2W-105218	A69-1601-6499	0	0
2012-11-02 20:09:02	2012-11-03	06:09:02	VR2W-105219	A69-1601-6499	0	0
2012-11-02 20:17:29	2012-11-03	06:17:29	VR2W-105220	A69-1601-6499	0	0
2012-11-02 20:42:28	2012-11-03	06:42:28	VR2W-105221	A69-1601-6499	1	0
2012-11-02 21:54:58	2012-11-03	07:54:58	VR2W-105222	A69-1601-6499	1	0
2012-11-02 21:59:15	2012-11-03	07:59:15	VR2W-105221	A69-1601-6499	1	0
2012-11-02 22:35:49	2012-11-03	08:35:49	VR2W-105218	A69-1601-6499	1	0
2012-11-02 22:43:00	2012-11-03	08:43:00	VR2W-105218	A69-1601-6499	1	0
2012-11-02 22:55:26	2012-11-03	08:55:26	VR2W-105220	A69-1601-6499	1	0
2012-11-02 23:06:03	2012-11-03	09:06:03	VR2W-105221	A69-1601-6499	1	0
2012-11-02 23:30:42	2012-11-03	09:30:42	VR2W-105220	A69-1601-6499	1	0
2012-11-02 23:34:32	2012-11-03	09:34:32	VR2W-105220	A69-1601-6499	1	0
2012-11-02 23:38:58	2012-11-03	09:38:58	VR2W-105220	A69-1601-6499	1	0
2012-11-03 00:02:46	2012-11-03	10:02:46	VR2W-105222	A69-1601-6499	1	0
2012-11-03 00:51:08	2012-11-03	10:51:08	VR2W-105221	A69-1601-6499	1	0
2012-11-03 00:54:32	2012-11-03	10:54:32	VR2W-105221	A69-1601-6499	1	0
2012-11-03 01:01:58	2012-11-03	11:01:58	VR2W-105221	A69-1601-6499	1	0
2012-11-03 01:28:10	2012-11-03	11:28:10	VR2W-105219	A69-1601-6499	1	0
2012-11-03 01:30:23	2012-11-03	11:30:23	VR2W-105217	A69-1601-6499	1	0
2012-11-03 01:39:26	2012-11-03	11:39:26	VR2W-105218	A69-1601-6499	1	0
2012-11-03 01:56:26	2012-11-03	11:56:26	VR2W-105219	A69-1601-6499	1	0
2012-11-03 02:04:49	2012-11-03	12:04:49	VR2W-105220	A69-1601-6499	1	0
2012-11-03 02:19:31	2012-11-03	12:19:31	VR2W-105221	A69-1601-6499	1	0
2012-11-03 02:26:57	2012-11-03	12:26:57	VR2W-105222	A69-1601-6499	1	0
2012-11-03 02:34:06	2012-11-03	12:34:06	VR2W-105222	A69-1601-6499	1	0
2012-11-03 02:38:14	2012-11-03	12:38:14	VR2W-105222	A69-1601-6499	1	0
2012-11-03 02:49:03	2012-11-03	12:49:03	VR2W-105222	A69-1601-6499	1	0
2012-11-03 03:04:29	2012-11-03	13:04:29	VR2W-105222	A69-1601-6499	1	0
2012-11-03 03:08:11	2012-11-03	13:08:11	VR2W-105222	A69-1601-6499	1	0
2012-11-03 03:15:50	2012-11-03	13:15:50	VR2W-105222	A69-1601-6499	1	0
2012-11-03 03:19:33	2012-11-03	13:19:33	VR2W-105222	A69-1601-6499	1	0
2012-11-03 03:19:34	2012-11-03	13:19:34	VR2W-105221	A69-1601-6499	1	0
2012-11-03 03:28:25	2012-11-03	13:28:25	VR2W-105218	A69-1601-6499	1	0
2012-11-03 03:29:47	2012-11-03	13:29:47	VR2W-105219	A69-1601-6499	1	0
2012-11-03 03:32:13	2012-11-03	13:32:13	VR2W-105218	A69-1601-6499	1	0
2012-11-03 03:37:58	2012-11-03	13:37:58	VR2W-105219	A69-1601-6499	1	0
2012-11-03 03:39:19	2012-11-03	13:39:19	VR2W-105221	A69-1601-6499	1	0
2012-11-03 03:54:26	2012-11-03	13:54:26	VR2W-105221	A69-1601-6499	1	0
2012-11-03 04:21:11	2012-11-03	14:21:11	VR2W-105221	A69-1601-6499	1	0
2012-11-03 04:25:22	2012-11-03	14:25:22	VR2W-105221	A69-1601-6499	1	0
2012-11-03 04:28:51	2012-11-03	14:28:51	VR2W-105221	A69-1601-6499	1	0
2012-11-03 04:32:35	2012-11-03	14:32:35	VR2W-105221	A69-1601-6499	1	0
2012-11-03 04:36:49	2012-11-03	14:36:49	VR2W-105221	A69-1601-6499	1	0
2012-11-03 04:48:58	2012-11-03	14:48:58	VR2W-105221	A69-1601-6499	1	0
2012-11-03 05:05:44	2012-11-03	15:05:44	VR2W-105221	A69-1601-6499	1	0
2012-11-03 05:08:59	2012-11-03	15:08:59	VR2W-105221	A69-1601-6499	1	0
2012-11-03 05:12:13	2012-11-03	15:12:13	VR2W-105221	A69-1601-6499	1	0
2012-11-03 05:37:43	2012-11-03	15:37:43	VR2W-105222	A69-1601-6499	1	0
2012-11-03 06:13:40	2012-11-03	16:13:40	VR2W-105222	A69-1601-6499	1	0
2012-11-03 06:23:04	2012-11-03	16:23:04	VR2W-105222	A69-1601-6499	1	0
2012-11-03 06:27:27	2012-11-03	16:27:27	VR2W-105222	A69-1601-6499	1	0
2012-11-03 06:31:18	2012-11-03	16:31:18	VR2W-105222	A69-1601-6499	1	0
2012-11-03 06:45:43	2012-11-03	16:45:43	VR2W-105219	A69-1601-6499	1	0
2012-11-03 06:47:44	2012-11-03	16:47:44	VR2W-105218	A69-1601-6499	1	0
2012-11-03 07:14:24	2012-11-03	17:14:24	VR2W-105218	A69-1601-6499	1	0
2012-11-03 07:20:02	2012-11-03	17:20:02	VR2W-105219	A69-1601-6499	1	0
2012-11-03 07:23:42	2012-11-03	17:23:42	VR2W-105219	A69-1601-6499	1	0
2012-11-03 07:27:47	2012-11-03	17:27:47	VR2W-105219	A69-1601-6499	1	0
2012-11-03 07:31:03	2012-11-03	17:31:03	VR2W-105219	A69-1601-6499	1	0
2012-11-03 07:34:22	2012-11-03	17:34:22	VR2W-105219	A69-1601-6499	1	0
2012-11-03 07:39:42	2012-11-03	17:39:42	VR2W-105217	A69-1601-6499	1	0
2012-11-03 08:07:43	2012-11-03	18:07:43	VR2W-105217	A69-1601-6499	1	0
2012-11-03 08:16:17	2012-11-03	18:16:17	VR2W-105218	A69-1601-6499	1	0
2012-11-03 08:20:50	2012-11-03	18:20:50	VR2W-105218	A69-1601-6499	1	0
2012-11-03 08:25:02	2012-11-03	18:25:02	VR2W-105218	A69-1601-6499	1	0
2012-11-03 08:28:32	2012-11-03	18:28:32	VR2W-105218	A69-1601-6499	1	0
2012-11-03 08:32:01	2012-11-03	18:32:01	VR2W-105217	A69-1601-6499	0	0
2012-11-03 13:19:11	2012-11-03	23:19:11	VR2W-105218	A69-1601-6499	0	0
2012-11-03 14:11:43	2012-11-04	00:11:43	VR2W-105218	A69-1601-6499	0	0
2012-11-03 14:33:08	2012-11-04	00:33:08	VR2W-105218	A69-1601-6499	0	0
2012-11-03 15:29:35	2012-11-04	01:29:35	VR2W-105218	A69-1601-6499	0	0
2012-11-03 15:41:46	2012-11-04	01:41:46	VR2W-105218	A69-1601-6499	0	0
2012-11-03 15:48:59	2012-11-04	01:48:59	VR2W-105218	A69-1601-6499	0	0
2012-11-03 15:56:47	2012-11-04	01:56:47	VR2W-105218	A69-1601-6499	0	0
2012-11-03 16:24:00	2012-11-04	02:24:00	VR2W-105218	A69-1601-6499	0	0
2012-11-03 16:31:26	2012-11-04	02:31:26	VR2W-105218	A69-1601-6499	0	0
2012-11-03 16:40:07	2012-11-04	02:40:07	VR2W-105218	A69-1601-6499	0	0
2012-11-03 18:16:53	2012-11-04	04:16:53	VR2W-105218	A69-1601-6499	0	0
2012-11-03 18:21:18	2012-11-04	04:21:18	VR2W-105218	A69-1601-6499	0	0
2012-11-03 18:34:27	2012-11-04	04:34:27	VR2W-105218	A69-1601-6499	0	0
2012-11-03 19:25:51	2012-11-04	05:25:51	VR2W-105217	A69-1601-6499	0	0
2012-11-03 19:38:55	2012-11-04	05:38:55	VR2W-105217	A69-1601-6499	0	0
2012-11-03 19:42:56	2012-11-04	05:42:56	VR2W-105217	A69-1601-6499	0	0
2012-11-03 20:13:51	2012-11-04	06:13:51	VR2W-105219	A69-1601-6499	0	0
2012-11-03 20:18:39	2012-11-04	06:18:39	VR2W-105219	A69-1601-6499	0	0
2012-11-03 20:26:11	2012-11-04	06:26:11	VR2W-105217	A69-1601-6499	0	0
2012-11-03 20:26:29	2012-11-04	06:26:29	VR2W-105218	A69-1601-6499	0	0
2012-11-03 20:27:52	2012-11-04	06:27:52	VR2W-105219	A69-1601-6499	0	0
2012-11-03 20:37:29	2012-11-04	06:37:29	VR2W-105218	A69-1601-6499	1	0
2012-11-03 20:50:50	2012-11-04	06:50:50	VR2W-105219	A69-1601-6499	1	0
2012-11-03 20:58:45	2012-11-04	06:58:45	VR2W-105220	A69-1601-6499	1	0
2012-11-03 21:01:19	2012-11-04	07:01:19	VR2W-105222	A69-1601-6499	1	0
2012-11-03 21:01:19	2012-11-04	07:01:19	VR2W-105221	A69-1601-6499	1	0
2012-11-03 21:05:42	2012-11-04	07:05:42	VR2W-105222	A69-1601-6499	1	0
2012-11-03 21:55:35	2012-11-04	07:55:35	VR2W-105222	A69-1601-6499	1	0
2012-11-03 22:13:31	2012-11-04	08:13:31	VR2W-105219	A69-1601-6499	1	0
2012-11-03 22:47:54	2012-11-04	08:47:54	VR2W-105219	A69-1601-6499	1	0
2012-11-03 23:00:37	2012-11-04	09:00:37	VR2W-105221	A69-1601-6499	1	0
2012-11-03 23:19:36	2012-11-04	09:19:36	VR2W-105221	A69-1601-6499	1	0
2012-11-03 23:24:16	2012-11-04	09:24:16	VR2W-105221	A69-1601-6499	1	0
2012-11-04 00:31:05	2012-11-04	10:31:05	VR2W-105219	A69-1601-6499	1	0
2012-11-04 00:38:31	2012-11-04	10:38:31	VR2W-105220	A69-1601-6499	1	0
2012-11-04 00:41:59	2012-11-04	10:41:59	VR2W-105220	A69-1601-6499	1	0
2012-11-04 00:49:49	2012-11-04	10:49:49	VR2W-105220	A69-1601-6499	1	0
2012-11-04 00:56:51	2012-11-04	10:56:51	VR2W-105220	A69-1601-6499	1	0
2012-11-04 01:00:50	2012-11-04	11:00:50	VR2W-105220	A69-1601-6499	1	0
2012-11-04 01:29:56	2012-11-04	11:29:56	VR2W-105221	A69-1601-6499	1	0
2012-11-04 01:33:22	2012-11-04	11:33:22	VR2W-105221	A69-1601-6499	1	0
2012-11-04 01:37:00	2012-11-04	11:37:00	VR2W-105222	A69-1601-6499	1	0
2012-11-04 01:41:03	2012-11-04	11:41:03	VR2W-105222	A69-1601-6499	1	0
2012-11-04 02:04:43	2012-11-04	12:04:43	VR2W-105222	A69-1601-6499	1	0
2012-11-04 02:12:01	2012-11-04	12:12:01	VR2W-105222	A69-1601-6499	1	0
2012-11-04 05:07:23	2012-11-04	15:07:23	VR2W-105222	A69-1601-6499	1	0
2012-11-04 05:10:42	2012-11-04	15:10:42	VR2W-105222	A69-1601-6499	1	0
2012-11-04 05:24:12	2012-11-04	15:24:12	VR2W-105219	A69-1601-6499	1	0
2012-11-04 05:41:19	2012-11-04	15:41:19	VR2W-105219	A69-1601-6499	1	0
2012-11-04 05:49:53	2012-11-04	15:49:53	VR2W-105219	A69-1601-6499	1	0
2012-11-04 05:58:10	2012-11-04	15:58:10	VR2W-105219	A69-1601-6499	1	0
2012-11-04 06:02:16	2012-11-04	16:02:16	VR2W-105220	A69-1601-6499	1	0
2012-11-04 06:26:15	2012-11-04	16:26:15	VR2W-105220	A69-1601-6499	1	0
2012-11-04 06:34:29	2012-11-04	16:34:29	VR2W-105220	A69-1601-6499	1	0
2012-11-04 06:38:25	2012-11-04	16:38:25	VR2W-105220	A69-1601-6499	1	0
2012-11-04 07:07:40	2012-11-04	17:07:40	VR2W-105220	A69-1601-6499	1	0
2012-11-04 07:12:18	2012-11-04	17:12:18	VR2W-105220	A69-1601-6499	1	0
2012-11-04 07:51:12	2012-11-04	17:51:12	VR2W-105218	A69-1601-6499	1	0
2012-11-04 08:05:07	2012-11-04	18:05:07	VR2W-105219	A69-1601-6499	1	0
2012-11-04 08:31:05	2012-11-04	18:31:05	VR2W-105218	A69-1601-6499	0	0
2012-11-04 09:48:09	2012-11-04	19:48:09	VR2W-105218	A69-1601-6499	0	0
2012-11-04 10:05:14	2012-11-04	20:05:14	VR2W-105218	A69-1601-6499	0	0
2012-11-04 10:32:48	2012-11-04	20:32:48	VR2W-105218	A69-1601-6499	0	0
2012-11-04 16:27:11	2012-11-05	02:27:11	VR2W-105218	A69-1601-6499	0	0
2012-11-04 19:49:49	2012-11-05	05:49:49	VR2W-105218	A69-1601-6499	0	0
2012-11-04 19:55:50	2012-11-05	05:55:50	VR2W-105219	A69-1601-6499	0	0
2012-11-04 20:39:17	2012-11-05	06:39:17	VR2W-105218	A69-1601-6499	1	0
2012-11-04 21:01:02	2012-11-05	07:01:02	VR2W-105219	A69-1601-6499	1	0
2012-11-04 21:13:54	2012-11-05	07:13:54	VR2W-105219	A69-1601-6499	1	0
2012-11-04 21:18:24	2012-11-05	07:18:24	VR2W-105219	A69-1601-6499	1	0
2012-11-04 21:25:50	2012-11-05	07:25:50	VR2W-105219	A69-1601-6499	1	0
2012-11-04 21:36:23	2012-11-05	07:36:23	VR2W-105220	A69-1601-6499	1	0
2012-11-04 21:43:37	2012-11-05	07:43:37	VR2W-105221	A69-1601-6499	1	0
2012-11-04 21:47:51	2012-11-05	07:47:51	VR2W-105221	A69-1601-6499	1	0
2012-11-04 22:18:05	2012-11-05	08:18:05	VR2W-105220	A69-1601-6499	1	0
2012-11-04 22:54:32	2012-11-05	08:54:32	VR2W-105221	A69-1601-6499	1	0
2012-11-04 22:58:18	2012-11-05	08:58:18	VR2W-105222	A69-1601-6499	1	0
2012-11-05 02:30:24	2012-11-05	12:30:24	VR2W-105220	A69-1601-6499	1	0
2012-11-05 03:35:46	2012-11-05	13:35:46	VR2W-105218	A69-1601-6499	1	0
2012-11-05 03:45:47	2012-11-05	13:45:47	VR2W-105219	A69-1601-6499	1	0
2012-11-05 04:04:08	2012-11-05	14:04:08	VR2W-105219	A69-1601-6499	1	0
2012-11-05 04:28:47	2012-11-05	14:28:47	VR2W-105219	A69-1601-6499	1	0
2012-11-05 04:40:13	2012-11-05	14:40:13	VR2W-105219	A69-1601-6499	1	0
2012-11-05 04:49:45	2012-11-05	14:49:45	VR2W-105222	A69-1601-6499	1	0
2012-11-05 05:24:52	2012-11-05	15:24:52	VR2W-105219	A69-1601-6499	1	0
2012-11-05 05:40:00	2012-11-05	15:40:00	VR2W-105220	A69-1601-6499	1	0
2012-11-05 05:59:27	2012-11-05	15:59:27	VR2W-105220	A69-1601-6499	1	0
2012-11-05 06:37:26	2012-11-05	16:37:26	VR2W-105221	A69-1601-6499	1	0
2012-11-05 06:48:50	2012-11-05	16:48:50	VR2W-105219	A69-1601-6499	1	0
2012-11-05 07:07:23	2012-11-05	17:07:23	VR2W-105219	A69-1601-6499	1	0
2012-11-05 07:15:35	2012-11-05	17:15:35	VR2W-105219	A69-1601-6499	1	0
2012-11-05 07:19:28	2012-11-05	17:19:28	VR2W-105219	A69-1601-6499	1	0
2012-11-05 07:39:47	2012-11-05	17:39:47	VR2W-105219	A69-1601-6499	1	0
2012-11-05 07:54:06	2012-11-05	17:54:06	VR2W-105218	A69-1601-6499	1	0
2012-11-05 08:46:51	2012-11-05	18:46:51	VR2W-105218	A69-1601-6499	0	0
2012-11-05 10:12:15	2012-11-05	20:12:15	VR2W-105218	A69-1601-6499	0	0
2012-11-05 10:15:40	2012-11-05	20:15:40	VR2W-105218	A69-1601-6499	0	0
2012-11-05 17:36:46	2012-11-06	03:36:46	VR2W-105218	A69-1601-6499	0	0
2012-11-05 17:56:26	2012-11-06	03:56:26	VR2W-105218	A69-1601-6499	0	0
2012-11-05 18:13:32	2012-11-06	04:13:32	VR2W-105218	A69-1601-6499	0	0
2012-11-05 18:22:06	2012-11-06	04:22:06	VR2W-105218	A69-1601-6499	0	0
2012-11-05 19:43:42	2012-11-06	05:43:42	VR2W-105218	A69-1601-6499	0	0
2012-11-05 19:53:12	2012-11-06	05:53:12	VR2W-105218	A69-1601-6499	0	0
2012-11-05 20:20:56	2012-11-06	06:20:56	VR2W-105221	A69-1601-6499	0	0
2012-11-05 20:27:08	2012-11-06	06:27:08	VR2W-105220	A69-1601-6499	0	0
2012-11-05 20:30:29	2012-11-06	06:30:29	VR2W-105220	A69-1601-6499	1	0
2012-11-05 20:34:24	2012-11-06	06:34:24	VR2W-105219	A69-1601-6499	1	0
2012-11-05 20:42:21	2012-11-06	06:42:21	VR2W-105219	A69-1601-6499	1	0
2012-11-05 20:45:56	2012-11-06	06:45:56	VR2W-105219	A69-1601-6499	1	0
2012-11-05 20:57:19	2012-11-06	06:57:19	VR2W-105218	A69-1601-6499	1	0
2012-11-05 21:06:31	2012-11-06	07:06:31	VR2W-105219	A69-1601-6499	1	0
2012-11-05 21:09:54	2012-11-06	07:09:54	VR2W-105219	A69-1601-6499	1	0
2012-11-05 21:13:26	2012-11-06	07:13:26	VR2W-105219	A69-1601-6499	1	0
2012-11-05 21:17:17	2012-11-06	07:17:17	VR2W-105219	A69-1601-6499	1	0
2012-11-05 21:25:47	2012-11-06	07:25:47	VR2W-105219	A69-1601-6499	1	0
2012-11-05 21:30:38	2012-11-06	07:30:38	VR2W-105219	A69-1601-6499	1	0
2012-11-05 21:46:13	2012-11-06	07:46:13	VR2W-105222	A69-1601-6499	1	0
2012-11-05 22:00:34	2012-11-06	08:00:34	VR2W-105222	A69-1601-6499	1	0
2012-11-05 22:32:45	2012-11-06	08:32:45	VR2W-105222	A69-1601-6499	1	0
2012-11-05 22:45:27	2012-11-06	08:45:27	VR2W-105221	A69-1601-6499	1	0
2012-11-05 22:57:09	2012-11-06	08:57:09	VR2W-105218	A69-1601-6499	1	0
2012-11-05 23:00:26	2012-11-06	09:00:26	VR2W-105218	A69-1601-6499	1	0
2012-11-05 23:01:49	2012-11-06	09:01:49	VR2W-105219	A69-1601-6499	1	0
2012-11-05 23:05:10	2012-11-06	09:05:10	VR2W-105219	A69-1601-6499	1	0
2012-11-05 23:08:39	2012-11-06	09:08:39	VR2W-105219	A69-1601-6499	1	0
2012-11-05 23:16:38	2012-11-06	09:16:38	VR2W-105219	A69-1601-6499	1	0
2012-11-05 23:20:14	2012-11-06	09:20:14	VR2W-105219	A69-1601-6499	1	0
2012-11-05 23:37:38	2012-11-06	09:37:38	VR2W-105219	A69-1601-6499	1	0
2012-11-05 23:40:39	2012-11-06	09:40:39	VR2W-105220	A69-1601-6499	1	0
2012-11-05 23:57:20	2012-11-06	09:57:20	VR2W-105222	A69-1601-6499	1	0
2012-11-06 00:21:32	2012-11-06	10:21:32	VR2W-105219	A69-1601-6499	1	0
2012-11-06 00:45:26	2012-11-06	10:45:26	VR2W-105221	A69-1601-6499	1	0
2012-11-06 00:47:31	2012-11-06	10:47:31	VR2W-105220	A69-1601-6499	1	0
2012-11-06 00:51:33	2012-11-06	10:51:33	VR2W-105220	A69-1601-6499	1	0
2012-11-06 01:09:43	2012-11-06	11:09:43	VR2W-105218	A69-1601-6499	1	0
2012-11-06 01:15:31	2012-11-06	11:15:31	VR2W-105219	A69-1601-6499	1	0
2012-11-06 01:19:27	2012-11-06	11:19:27	VR2W-105219	A69-1601-6499	1	0
2012-11-06 01:24:05	2012-11-06	11:24:05	VR2W-105219	A69-1601-6499	1	0
2012-11-06 01:28:02	2012-11-06	11:28:02	VR2W-105220	A69-1601-6499	1	0
2012-11-06 01:29:48	2012-11-06	11:29:48	VR2W-105221	A69-1601-6499	1	0
2012-11-06 01:38:22	2012-11-06	11:38:22	VR2W-105221	A69-1601-6499	1	0
2012-11-06 02:45:33	2012-11-06	12:45:33	VR2W-105221	A69-1601-6499	1	0
2012-11-06 02:50:37	2012-11-06	12:50:37	VR2W-105218	A69-1601-6499	1	0
2012-11-06 02:55:16	2012-11-06	12:55:16	VR2W-105218	A69-1601-6499	1	0
2012-11-06 03:39:29	2012-11-06	13:39:29	VR2W-105219	A69-1601-6499	1	0
2012-11-06 03:42:53	2012-11-06	13:42:53	VR2W-105219	A69-1601-6499	1	0
2012-11-06 03:56:52	2012-11-06	13:56:52	VR2W-105221	A69-1601-6499	1	0
2012-11-06 04:00:43	2012-11-06	14:00:43	VR2W-105221	A69-1601-6499	1	0
2012-11-06 04:05:11	2012-11-06	14:05:11	VR2W-105221	A69-1601-6499	1	0
2012-11-06 04:09:15	2012-11-06	14:09:15	VR2W-105221	A69-1601-6499	1	0
2012-11-06 04:55:55	2012-11-06	14:55:55	VR2W-105219	A69-1601-6499	1	0
2012-11-06 05:07:08	2012-11-06	15:07:08	VR2W-105219	A69-1601-6499	1	0
2012-11-06 05:13:54	2012-11-06	15:13:54	VR2W-105219	A69-1601-6499	1	0
2012-11-06 05:17:33	2012-11-06	15:17:33	VR2W-105219	A69-1601-6499	1	0
2012-11-06 05:26:28	2012-11-06	15:26:28	VR2W-105219	A69-1601-6499	1	0
2012-11-06 05:58:03	2012-11-06	15:58:03	VR2W-105219	A69-1601-6499	1	0
2012-11-06 06:01:55	2012-11-06	16:01:55	VR2W-105219	A69-1601-6499	1	0
2012-11-06 06:37:16	2012-11-06	16:37:16	VR2W-105219	A69-1601-6499	1	0
2012-11-06 06:44:45	2012-11-06	16:44:45	VR2W-105219	A69-1601-6499	1	0
2012-11-06 06:48:14	2012-11-06	16:48:14	VR2W-105219	A69-1601-6499	1	0
2012-11-06 06:56:17	2012-11-06	16:56:17	VR2W-105219	A69-1601-6499	1	0
2012-11-06 06:59:59	2012-11-06	16:59:59	VR2W-105219	A69-1601-6499	1	0
2012-11-06 07:04:08	2012-11-06	17:04:08	VR2W-105219	A69-1601-6499	1	0
2012-11-06 07:07:33	2012-11-06	17:07:33	VR2W-105219	A69-1601-6499	1	0
2012-11-06 07:09:47	2012-11-06	17:09:47	VR2W-105218	A69-1601-6499	1	0
2012-11-06 07:49:30	2012-11-06	17:49:30	VR2W-105218	A69-1601-6499	1	0
2012-11-06 08:15:56	2012-11-06	18:15:56	VR2W-105218	A69-1601-6499	1	0
2012-11-06 08:23:17	2012-11-06	18:23:17	VR2W-105218	A69-1601-6499	1	0
2012-11-06 08:31:42	2012-11-06	18:31:42	VR2W-105218	A69-1601-6499	0	0
2012-11-06 08:52:52	2012-11-06	18:52:52	VR2W-105218	A69-1601-6499	0	0
2012-11-06 09:06:40	2012-11-06	19:06:40	VR2W-105218	A69-1601-6499	0	0
2012-11-06 09:56:59	2012-11-06	19:56:59	VR2W-105218	A69-1601-6499	0	0
2012-11-06 17:01:54	2012-11-07	03:01:54	VR2W-105218	A69-1601-6499	0	0
2012-11-06 17:09:09	2012-11-07	03:09:09	VR2W-105218	A69-1601-6499	0	0
2012-11-06 18:31:10	2012-11-07	04:31:10	VR2W-105218	A69-1601-6499	0	0
2012-11-06 19:33:21	2012-11-07	05:33:21	VR2W-105217	A69-1601-6499	0	0
2012-11-06 19:46:04	2012-11-07	05:46:04	VR2W-105218	A69-1601-6499	0	0
2012-11-06 19:55:22	2012-11-07	05:55:22	VR2W-105219	A69-1601-6499	0	0
2012-11-06 20:07:08	2012-11-07	06:07:08	VR2W-105219	A69-1601-6499	0	0
2012-11-06 20:09:41	2012-11-07	06:09:41	VR2W-105218	A69-1601-6499	0	0
2012-11-06 20:41:13	2012-11-07	06:41:13	VR2W-105219	A69-1601-6499	1	0
2012-11-06 20:53:28	2012-11-07	06:53:28	VR2W-105220	A69-1601-6499	1	0
2012-11-06 21:17:15	2012-11-07	07:17:15	VR2W-105218	A69-1601-6499	1	0
2012-11-06 21:22:35	2012-11-07	07:22:35	VR2W-105219	A69-1601-6499	1	0
2012-11-06 21:38:08	2012-11-07	07:38:08	VR2W-105221	A69-1601-6499	1	0
2012-11-06 22:17:47	2012-11-07	08:17:47	VR2W-105222	A69-1601-6499	1	0
2012-11-06 23:35:57	2012-11-07	09:35:57	VR2W-105219	A69-1601-6499	1	0
2012-11-06 23:39:16	2012-11-07	09:39:16	VR2W-105219	A69-1601-6499	1	0
2012-11-06 23:50:11	2012-11-07	09:50:11	VR2W-105219	A69-1601-6499	1	0
2012-11-07 00:11:25	2012-11-07	10:11:25	VR2W-105220	A69-1601-6499	1	0
2012-11-07 01:16:42	2012-11-07	11:16:42	VR2W-105221	A69-1601-6499	1	0
2012-11-07 01:33:26	2012-11-07	11:33:26	VR2W-105221	A69-1601-6499	1	0
2012-11-07 01:38:18	2012-11-07	11:38:18	VR2W-105221	A69-1601-6499	1	0
2012-11-07 01:47:59	2012-11-07	11:47:59	VR2W-105221	A69-1601-6499	1	0
2012-11-07 01:52:45	2012-11-07	11:52:45	VR2W-105221	A69-1601-6499	1	0
2012-11-07 01:57:22	2012-11-07	11:57:22	VR2W-105221	A69-1601-6499	1	0
2012-11-07 02:14:56	2012-11-07	12:14:56	VR2W-105217	A69-1601-6499	1	0
2012-11-07 02:19:00	2012-11-07	12:19:00	VR2W-105221	A69-1601-6499	1	0
2012-11-07 02:21:31	2012-11-07	12:21:31	VR2W-105219	A69-1601-6499	1	0
2012-11-07 02:31:13	2012-11-07	12:31:13	VR2W-105219	A69-1601-6499	1	0
2012-11-07 02:40:44	2012-11-07	12:40:44	VR2W-105219	A69-1601-6499	1	0
2012-11-07 03:08:28	2012-11-07	13:08:28	VR2W-105218	A69-1601-6499	1	0
2012-11-07 03:30:44	2012-11-07	13:30:44	VR2W-105219	A69-1601-6499	1	0
2012-11-07 03:45:35	2012-11-07	13:45:35	VR2W-105220	A69-1601-6499	1	0
2012-11-07 03:55:45	2012-11-07	13:55:45	VR2W-105219	A69-1601-6499	1	0
2012-11-07 04:22:08	2012-11-07	14:22:08	VR2W-105219	A69-1601-6499	1	0
2012-11-07 04:37:41	2012-11-07	14:37:41	VR2W-105219	A69-1601-6499	1	0
2012-11-07 04:59:50	2012-11-07	14:59:50	VR2W-105220	A69-1601-6499	1	0
2012-11-07 05:04:40	2012-11-07	15:04:40	VR2W-105219	A69-1601-6499	1	0
2012-11-07 05:13:08	2012-11-07	15:13:08	VR2W-105219	A69-1601-6499	1	0
2012-11-07 05:24:26	2012-11-07	15:24:26	VR2W-105220	A69-1601-6499	1	0
2012-11-07 05:47:14	2012-11-07	15:47:14	VR2W-105221	A69-1601-6499	1	0
2012-11-07 05:56:31	2012-11-07	15:56:31	VR2W-105220	A69-1601-6499	1	0
2012-11-07 06:00:45	2012-11-07	16:00:45	VR2W-105220	A69-1601-6499	1	0
2012-11-07 06:08:14	2012-11-07	16:08:14	VR2W-105220	A69-1601-6499	1	0
2012-11-07 06:20:44	2012-11-07	16:20:44	VR2W-105220	A69-1601-6499	1	0
2012-11-07 06:24:49	2012-11-07	16:24:49	VR2W-105220	A69-1601-6499	1	0
2012-11-07 06:28:31	2012-11-07	16:28:31	VR2W-105219	A69-1601-6499	1	0
2012-11-07 06:31:50	2012-11-07	16:31:50	VR2W-105219	A69-1601-6499	1	0
2012-11-07 06:35:15	2012-11-07	16:35:15	VR2W-105219	A69-1601-6499	1	0
2012-11-07 06:38:50	2012-11-07	16:38:50	VR2W-105219	A69-1601-6499	1	0
2012-11-07 06:42:46	2012-11-07	16:42:46	VR2W-105219	A69-1601-6499	1	0
2012-11-07 06:50:26	2012-11-07	16:50:26	VR2W-105218	A69-1601-6499	1	0
2012-11-07 07:26:35	2012-11-07	17:26:35	VR2W-105220	A69-1601-6499	1	0
2012-11-07 07:38:00	2012-11-07	17:38:00	VR2W-105219	A69-1601-6499	1	0
2012-11-07 07:42:41	2012-11-07	17:42:41	VR2W-105219	A69-1601-6499	1	0
2012-11-07 08:22:40	2012-11-07	18:22:40	VR2W-105218	A69-1601-6499	1	0
2012-11-07 09:38:13	2012-11-07	19:38:13	VR2W-105218	A69-1601-6499	0	0
2012-11-07 11:13:46	2012-11-07	21:13:46	VR2W-105218	A69-1601-6499	0	0
2012-11-07 12:03:46	2012-11-07	22:03:46	VR2W-105218	A69-1601-6499	0	0
2012-11-07 13:12:59	2012-11-07	23:12:59	VR2W-105218	A69-1601-6499	0	0
2012-11-07 15:05:00	2012-11-08	01:05:00	VR2W-105218	A69-1601-6499	0	0
2012-11-07 15:57:15	2012-11-08	01:57:15	VR2W-105218	A69-1601-6499	0	0
2012-11-07 19:27:50	2012-11-08	05:27:50	VR2W-105217	A69-1601-6499	0	0
2012-11-07 19:37:25	2012-11-08	05:37:25	VR2W-105217	A69-1601-6499	0	0
2012-11-07 19:48:05	2012-11-08	05:48:05	VR2W-105219	A69-1601-6499	0	0
2012-11-07 19:51:55	2012-11-08	05:51:55	VR2W-105219	A69-1601-6499	0	0
2012-11-07 20:12:05	2012-11-08	06:12:05	VR2W-105218	A69-1601-6499	0	0
2012-11-07 20:13:28	2012-11-08	06:13:28	VR2W-105219	A69-1601-6499	0	0
2012-11-07 21:00:19	2012-11-08	07:00:19	VR2W-105219	A69-1601-6499	1	0
2012-11-07 21:09:04	2012-11-08	07:09:04	VR2W-105219	A69-1601-6499	1	0
2012-11-07 21:18:10	2012-11-08	07:18:10	VR2W-105221	A69-1601-6499	1	0
2012-11-07 21:21:57	2012-11-08	07:21:57	VR2W-105222	A69-1601-6499	1	0
2012-11-07 22:09:24	2012-11-08	08:09:24	VR2W-105222	A69-1601-6499	1	0
2012-11-07 22:25:22	2012-11-08	08:25:22	VR2W-105219	A69-1601-6499	1	0
2012-11-07 22:32:43	2012-11-08	08:32:43	VR2W-105219	A69-1601-6499	1	0
2012-11-07 22:36:41	2012-11-08	08:36:41	VR2W-105220	A69-1601-6499	1	0
2012-11-07 22:40:36	2012-11-08	08:40:36	VR2W-105220	A69-1601-6499	1	0
2012-11-07 23:09:08	2012-11-08	09:09:08	VR2W-105219	A69-1601-6499	1	0
2012-11-07 23:16:16	2012-11-08	09:16:16	VR2W-105219	A69-1601-6499	1	0
2012-11-07 23:41:19	2012-11-08	09:41:19	VR2W-105221	A69-1601-6499	1	0
2012-11-07 23:45:25	2012-11-08	09:45:25	VR2W-105221	A69-1601-6499	1	0
2012-11-08 00:48:13	2012-11-08	10:48:13	VR2W-105219	A69-1601-6499	1	0
2012-11-08 01:11:29	2012-11-08	11:11:29	VR2W-105222	A69-1601-6499	1	0
2012-11-08 01:14:51	2012-11-08	11:14:51	VR2W-105222	A69-1601-6499	1	0
2012-11-08 01:18:23	2012-11-08	11:18:23	VR2W-105222	A69-1601-6499	1	0
2012-11-08 01:48:52	2012-11-08	11:48:52	VR2W-105222	A69-1601-6499	1	0
2012-11-08 02:35:38	2012-11-08	12:35:38	VR2W-105222	A69-1601-6499	1	0
2012-11-08 02:46:26	2012-11-08	12:46:26	VR2W-105218	A69-1601-6499	1	0
2012-11-08 03:55:01	2012-11-08	13:55:01	VR2W-105220	A69-1601-6499	1	0
2012-11-08 04:02:43	2012-11-08	14:02:43	VR2W-105220	A69-1601-6499	1	0
2012-11-08 04:15:06	2012-11-08	14:15:06	VR2W-105219	A69-1601-6499	1	0
2012-11-08 04:47:11	2012-11-08	14:47:11	VR2W-105219	A69-1601-6499	1	0
2012-11-08 05:06:05	2012-11-08	15:06:05	VR2W-105221	A69-1601-6499	1	0
2012-11-08 05:36:00	2012-11-08	15:36:00	VR2W-105221	A69-1601-6499	1	0
2012-11-08 05:51:13	2012-11-08	15:51:13	VR2W-105221	A69-1601-6499	1	0
2012-11-08 05:55:14	2012-11-08	15:55:14	VR2W-105221	A69-1601-6499	1	0
2012-11-08 06:02:33	2012-11-08	16:02:33	VR2W-105219	A69-1601-6499	1	0
2012-11-08 06:05:52	2012-11-08	16:05:52	VR2W-105218	A69-1601-6499	1	0
2012-11-08 06:34:13	2012-11-08	16:34:13	VR2W-105220	A69-1601-6499	1	0
2012-11-08 06:59:26	2012-11-08	16:59:26	VR2W-105219	A69-1601-6499	1	0
2012-11-08 07:41:25	2012-11-08	17:41:25	VR2W-105218	A69-1601-6499	1	0
2012-11-08 08:04:48	2012-11-08	18:04:48	VR2W-105217	A69-1601-6499	1	0
2012-11-08 08:08:21	2012-11-08	18:08:21	VR2W-105217	A69-1601-6499	1	0
2012-11-08 08:35:41	2012-11-08	18:35:41	VR2W-105218	A69-1601-6499	0	0
2012-11-08 19:28:24	2012-11-09	05:28:24	VR2W-105218	A69-1601-6499	0	0
2012-11-08 19:37:52	2012-11-09	05:37:52	VR2W-105218	A69-1601-6499	0	0
2012-11-08 19:47:47	2012-11-09	05:47:47	VR2W-105219	A69-1601-6499	0	0
2012-11-08 19:52:39	2012-11-09	05:52:39	VR2W-105219	A69-1601-6499	0	0
2012-11-08 20:18:47	2012-11-09	06:18:47	VR2W-105220	A69-1601-6499	0	0
2012-11-08 20:22:32	2012-11-09	06:22:32	VR2W-105220	A69-1601-6499	0	0
2012-11-08 20:34:22	2012-11-09	06:34:22	VR2W-105220	A69-1601-6499	1	0
2012-11-08 20:58:35	2012-11-09	06:58:35	VR2W-105218	A69-1601-6499	1	0
2012-11-08 21:45:34	2012-11-09	07:45:34	VR2W-105221	A69-1601-6499	1	0
2012-11-08 22:56:34	2012-11-09	08:56:34	VR2W-105219	A69-1601-6499	1	0
2012-11-08 22:58:31	2012-11-09	08:58:31	VR2W-105217	A69-1601-6499	1	0
2012-11-08 23:13:06	2012-11-09	09:13:06	VR2W-105218	A69-1601-6499	1	0
2012-11-08 23:18:16	2012-11-09	09:18:16	VR2W-105219	A69-1601-6499	1	0
2012-11-08 23:22:37	2012-11-09	09:22:37	VR2W-105219	A69-1601-6499	1	0
2012-11-08 23:30:20	2012-11-09	09:30:20	VR2W-105220	A69-1601-6499	1	0
2012-11-08 23:38:35	2012-11-09	09:38:35	VR2W-105220	A69-1601-6499	1	0
2012-11-08 23:47:16	2012-11-09	09:47:16	VR2W-105220	A69-1601-6499	1	0
2012-11-08 23:57:13	2012-11-09	09:57:13	VR2W-105221	A69-1601-6499	1	0
2012-11-09 01:00:58	2012-11-09	11:00:58	VR2W-105221	A69-1601-6499	1	0
2012-11-09 01:19:06	2012-11-09	11:19:06	VR2W-105221	A69-1601-6499	1	0
2012-11-09 01:26:59	2012-11-09	11:26:59	VR2W-105221	A69-1601-6499	1	0
2012-11-09 01:35:49	2012-11-09	11:35:49	VR2W-105222	A69-1601-6499	1	0
2012-11-09 01:40:31	2012-11-09	11:40:31	VR2W-105222	A69-1601-6499	1	0
2012-11-09 03:21:33	2012-11-09	13:21:33	VR2W-105222	A69-1601-6499	1	0
2012-11-09 03:26:19	2012-11-09	13:26:19	VR2W-105221	A69-1601-6499	1	0
2012-11-09 04:34:57	2012-11-09	14:34:57	VR2W-105220	A69-1601-6499	1	0
2012-11-09 04:39:36	2012-11-09	14:39:36	VR2W-105220	A69-1601-6499	1	0
2012-11-09 04:44:28	2012-11-09	14:44:28	VR2W-105219	A69-1601-6499	1	0
2012-11-09 05:08:19	2012-11-09	15:08:19	VR2W-105222	A69-1601-6499	1	0
2012-11-09 05:39:03	2012-11-09	15:39:03	VR2W-105221	A69-1601-6499	1	0
2012-11-09 05:55:12	2012-11-09	15:55:12	VR2W-105222	A69-1601-6499	1	0
2012-11-09 06:02:38	2012-11-09	16:02:38	VR2W-105222	A69-1601-6499	1	0
2012-11-09 06:06:03	2012-11-09	16:06:03	VR2W-105222	A69-1601-6499	1	0
2012-11-09 06:40:21	2012-11-09	16:40:21	VR2W-105220	A69-1601-6499	1	0
2012-11-09 06:42:45	2012-11-09	16:42:45	VR2W-105218	A69-1601-6499	1	0
2012-11-09 06:46:15	2012-11-09	16:46:15	VR2W-105218	A69-1601-6499	1	0
2012-11-09 07:05:52	2012-11-09	17:05:52	VR2W-105218	A69-1601-6499	1	0
2012-11-09 07:11:11	2012-11-09	17:11:11	VR2W-105219	A69-1601-6499	1	0
2012-11-09 07:15:47	2012-11-09	17:15:47	VR2W-105219	A69-1601-6499	1	0
2012-11-09 07:22:26	2012-11-09	17:22:26	VR2W-105218	A69-1601-6499	1	0
2012-11-09 08:14:57	2012-11-09	18:14:57	VR2W-105218	A69-1601-6499	1	0
2012-11-09 08:42:06	2012-11-09	18:42:06	VR2W-105218	A69-1601-6499	0	0
2012-11-09 09:16:42	2012-11-09	19:16:42	VR2W-105218	A69-1601-6499	0	0
2012-11-09 09:57:54	2012-11-09	19:57:54	VR2W-105218	A69-1601-6499	0	0
2012-11-09 11:03:15	2012-11-09	21:03:15	VR2W-105218	A69-1601-6499	0	0
