# Supplementary material for: Simulated Macro-Algal Outbreak Triggers a Large-Scale Response on Coral Reefs
Source: PLoS One. 2015 Jul 14;10(7):e0132895. doi: 10.1371/journal.pone.0132895 (PMC4501832; doi:10.1371/journal.pone.0132895)
Supplement: S1 Dataset — Data has been separated into three sub-folders; video data, visual transect data and individual fishes’ acoustic detection data. (ZIP) [file pone.0132895.s001.zip › Raw Data/Spatial/Siganid/Processed /Worked/6500MSV.xlsx]

## Sheet: Sheet1
Day/night code	1
Count of Day/night code	Column Labels
Row Labels	VR2W-112612	VR2W-112613	Grand Total
0	0.2	0.8	1
2012-10-27	0	1	1
2012-10-28	0.2	0.8	1
2012-10-29	0.333333	0.666667	1
2012-10-30	0	1	1
2012-10-31	0	1	1
2012-11-01	0	1	1
2012-11-02	0.5	0.5	1
2012-11-03	0	1	1
2012-11-04	0	1	1
2012-11-05	0.444444	0.555556	1
2012-11-06	0.5	0.5	1
2012-11-07	0	1	1
2012-11-08	0	1	1
2012-11-09	0	1	1
1	0.206349	0.793651	1
2012-10-12	0.111111	0.888889	1
2012-10-13	0.571429	0.428571	1
2012-10-14	0.0833333	0.916667	1
2012-10-15	0	1	1
2012-10-16	0.5	0.5	1
2012-10-17	0	1	1
2012-10-18	0.5	0.5	1
2012-10-19	0	1	1
2012-10-20	0.333333	0.666667	1
2012-10-21	0	1	1
2012-10-22	0	1	1
2012-10-23	0.5	0.5	1
2012-10-24	0.25	0.75	1
2012-10-26	0.5	0.5	1
Grand Total	0.203704	0.796296	1

## Sheet: 6500MSV.csv
ï»¿Date and Time (UTC)	date	time	Receiver	Transmitter	Day/night code	Treatment code		min	max
2012-10-11 22:15:28	2012-10-12	08:15:28	VR2W-112613	A69-1601-6500	1	1		2012-10-12	2012-10-26
2012-10-12 02:30:15	2012-10-12	12:30:15	VR2W-112613	A69-1601-6500	1	1
2012-10-12 03:05:34	2012-10-12	13:05:34	VR2W-112613	A69-1601-6500	1	1
2012-10-12 03:15:25	2012-10-12	13:15:25	VR2W-112613	A69-1601-6500	1	1
2012-10-12 03:22:22	2012-10-12	13:22:22	VR2W-112613	A69-1601-6500	1	1
2012-10-12 03:26:15	2012-10-12	13:26:15	VR2W-112613	A69-1601-6500	1	1
2012-10-12 03:30:47	2012-10-12	13:30:47	VR2W-112613	A69-1601-6500	1	1
2012-10-12 04:44:12	2012-10-12	14:44:12	VR2W-112613	A69-1601-6500	1	1
2012-10-12 05:18:41	2012-10-12	15:18:41	VR2W-112612	A69-1601-6500	1	1
2012-10-12 22:26:24	2012-10-13	08:26:24	VR2W-112612	A69-1601-6500	1	1
2012-10-13 02:04:53	2012-10-13	12:04:53	VR2W-112613	A69-1601-6500	1	1
2012-10-13 02:53:16	2012-10-13	12:53:16	VR2W-112613	A69-1601-6500	1	1
2012-10-13 03:04:04	2012-10-13	13:04:04	VR2W-112612	A69-1601-6500	1	1
2012-10-13 03:47:54	2012-10-13	13:47:54	VR2W-112612	A69-1601-6500	1	1
2012-10-13 04:15:12	2012-10-13	14:15:12	VR2W-112612	A69-1601-6500	1	1
2012-10-13 05:54:08	2012-10-13	15:54:08	VR2W-112613	A69-1601-6500	1	1
2012-10-14 01:06:48	2012-10-14	11:06:48	VR2W-112613	A69-1601-6500	1	1
2012-10-14 01:10:04	2012-10-14	11:10:04	VR2W-112613	A69-1601-6500	1	1
2012-10-14 01:57:09	2012-10-14	11:57:09	VR2W-112613	A69-1601-6500	1	1
2012-10-14 02:56:26	2012-10-14	12:56:26	VR2W-112612	A69-1601-6500	1	1
2012-10-14 03:29:24	2012-10-14	13:29:24	VR2W-112613	A69-1601-6500	1	1
2012-10-14 04:41:37	2012-10-14	14:41:37	VR2W-112613	A69-1601-6500	1	1
2012-10-14 04:45:00	2012-10-14	14:45:00	VR2W-112613	A69-1601-6500	1	1
2012-10-14 06:30:15	2012-10-14	16:30:15	VR2W-112613	A69-1601-6500	1	1
2012-10-14 06:39:33	2012-10-14	16:39:33	VR2W-112613	A69-1601-6500	1	1
2012-10-14 06:51:18	2012-10-14	16:51:18	VR2W-112613	A69-1601-6500	1	1
2012-10-14 07:15:43	2012-10-14	17:15:43	VR2W-112613	A69-1601-6500	1	1
2012-10-14 07:53:53	2012-10-14	17:53:53	VR2W-112613	A69-1601-6500	1	1
2012-10-14 21:05:25	2012-10-15	07:05:25	VR2W-112613	A69-1601-6500	1	1
2012-10-14 21:17:14	2012-10-15	07:17:14	VR2W-112613	A69-1601-6500	1	1
2012-10-14 22:58:16	2012-10-15	08:58:16	VR2W-112613	A69-1601-6500	1	1
2012-10-15 01:44:59	2012-10-15	11:44:59	VR2W-112613	A69-1601-6500	1	1
2012-10-15 02:08:32	2012-10-15	12:08:32	VR2W-112613	A69-1601-6500	1	1
2012-10-15 04:40:37	2012-10-15	14:40:37	VR2W-112613	A69-1601-6500	1	1
2012-10-15 20:53:56	2012-10-16	06:53:56	VR2W-112613	A69-1601-6500	1	1
2012-10-16 04:06:00	2012-10-16	14:06:00	VR2W-112612	A69-1601-6500	1	1
2012-10-17 03:38:09	2012-10-17	13:38:09	VR2W-112613	A69-1601-6500	1	1
2012-10-18 02:01:36	2012-10-18	12:01:36	VR2W-112612	A69-1601-6500	1	1
2012-10-18 07:32:40	2012-10-18	17:32:40	VR2W-112613	A69-1601-6500	1	1
2012-10-18 20:26:36	2012-10-19	06:26:36	VR2W-112613	A69-1601-6500	0	1
2012-10-18 22:21:46	2012-10-19	08:21:46	VR2W-112613	A69-1601-6500	1	1
2012-10-18 22:26:13	2012-10-19	08:26:13	VR2W-112613	A69-1601-6500	1	1
2012-10-19 20:19:13	2012-10-20	06:19:13	VR2W-112613	A69-1601-6500	0	1
2012-10-19 20:41:23	2012-10-20	06:41:23	VR2W-112613	A69-1601-6500	1	1
2012-10-20 06:38:43	2012-10-20	16:38:43	VR2W-112613	A69-1601-6500	1	1
2012-10-20 07:51:12	2012-10-20	17:51:12	VR2W-112612	A69-1601-6500	1	1
2012-10-20 20:45:33	2012-10-21	06:45:33	VR2W-112613	A69-1601-6500	1	1
2012-10-20 21:48:06	2012-10-21	07:48:06	VR2W-112613	A69-1601-6500	1	1
2012-10-20 22:14:57	2012-10-21	08:14:57	VR2W-112613	A69-1601-6500	1	1
2012-10-21 00:10:12	2012-10-21	10:10:12	VR2W-112613	A69-1601-6500	1	1
2012-10-21 01:08:30	2012-10-21	11:08:30	VR2W-112613	A69-1601-6500	1	1
2012-10-21 04:07:12	2012-10-21	14:07:12	VR2W-112613	A69-1601-6500	1	1
2012-10-21 23:58:35	2012-10-22	09:58:35	VR2W-112613	A69-1601-6500	1	1
2012-10-22 00:11:30	2012-10-22	10:11:30	VR2W-112613	A69-1601-6500	1	1
2012-10-22 01:29:16	2012-10-22	11:29:16	VR2W-112613	A69-1601-6500	1	1
2012-10-23 01:01:40	2012-10-23	11:01:40	VR2W-112613	A69-1601-6500	1	1
2012-10-23 02:36:32	2012-10-23	12:36:32	VR2W-112612	A69-1601-6500	1	1
2012-10-23 06:24:59	2012-10-23	16:24:59	VR2W-112612	A69-1601-6500	1	1
2012-10-23 07:23:56	2012-10-23	17:23:56	VR2W-112613	A69-1601-6500	1	1
2012-10-23 20:55:04	2012-10-24	06:55:04	VR2W-112613	A69-1601-6500	1	1
2012-10-23 22:57:27	2012-10-24	08:57:27	VR2W-112613	A69-1601-6500	1	1
2012-10-23 23:35:00	2012-10-24	09:35:00	VR2W-112612	A69-1601-6500	1	1
2012-10-24 07:26:39	2012-10-24	17:26:39	VR2W-112613	A69-1601-6500	1	1
2012-10-25 22:37:54	2012-10-26	08:37:54	VR2W-112612	A69-1601-6500	1	1
2012-10-26 07:38:37	2012-10-26	17:38:37	VR2W-112613	A69-1601-6500	1	1
2012-10-27 02:09:13	2012-10-27	12:09:13	VR2W-112613	A69-1601-6500	1	0
2012-10-28 05:19:17	2012-10-28	15:19:17	VR2W-112613	A69-1601-6500	1	0
2012-10-28 05:23:07	2012-10-28	15:23:07	VR2W-112613	A69-1601-6500	1	0
2012-10-28 06:07:07	2012-10-28	16:07:07	VR2W-112613	A69-1601-6500	1	0
2012-10-28 06:11:35	2012-10-28	16:11:35	VR2W-112613	A69-1601-6500	1	0
2012-10-28 07:11:59	2012-10-28	17:11:59	VR2W-112612	A69-1601-6500	1	0
2012-10-28 21:28:01	2012-10-29	07:28:01	VR2W-112613	A69-1601-6500	1	0
2012-10-28 22:54:23	2012-10-29	08:54:23	VR2W-112612	A69-1601-6500	1	0
2012-10-29 04:14:26	2012-10-29	14:14:26	VR2W-112613	A69-1601-6500	1	0
2012-10-29 22:16:26	2012-10-30	08:16:26	VR2W-112613	A69-1601-6500	1	0
2012-10-30 03:44:21	2012-10-30	13:44:21	VR2W-112613	A69-1601-6500	1	0
2012-10-30 04:55:08	2012-10-30	14:55:08	VR2W-112613	A69-1601-6500	1	0
2012-10-30 06:11:18	2012-10-30	16:11:18	VR2W-112613	A69-1601-6500	1	0
2012-10-30 22:19:14	2012-10-31	08:19:14	VR2W-112613	A69-1601-6500	1	0
2012-10-31 00:43:10	2012-10-31	10:43:10	VR2W-112613	A69-1601-6500	1	0
2012-10-31 23:51:13	2012-11-01	09:51:13	VR2W-112613	A69-1601-6500	1	0
2012-11-01 07:20:47	2012-11-01	17:20:47	VR2W-112613	A69-1601-6500	1	0
2012-11-01 20:18:33	2012-11-02	06:18:33	VR2W-112612	A69-1601-6500	0	0
2012-11-01 23:48:35	2012-11-02	09:48:35	VR2W-112612	A69-1601-6500	1	0
2012-11-02 05:23:43	2012-11-02	15:23:43	VR2W-112613	A69-1601-6500	1	0
2012-11-02 23:09:15	2012-11-03	09:09:15	VR2W-112613	A69-1601-6500	1	0
2012-11-02 23:17:46	2012-11-03	09:17:46	VR2W-112613	A69-1601-6500	1	0
2012-11-03 06:29:27	2012-11-03	16:29:27	VR2W-112613	A69-1601-6500	1	0
2012-11-03 08:04:30	2012-11-03	18:04:30	VR2W-112613	A69-1601-6500	1	0
2012-11-03 22:12:52	2012-11-04	08:12:52	VR2W-112613	A69-1601-6500	1	0
2012-11-03 23:01:57	2012-11-04	09:01:57	VR2W-112613	A69-1601-6500	1	0
2012-11-04 06:50:30	2012-11-04	16:50:30	VR2W-112613	A69-1601-6500	1	0
2012-11-04 21:16:22	2012-11-05	07:16:22	VR2W-112612	A69-1601-6500	1	0
2012-11-04 22:24:38	2012-11-05	08:24:38	VR2W-112613	A69-1601-6500	1	0
2012-11-04 22:37:55	2012-11-05	08:37:55	VR2W-112612	A69-1601-6500	1	0
2012-11-05 00:28:41	2012-11-05	10:28:41	VR2W-112612	A69-1601-6500	1	0
2012-11-05 05:25:16	2012-11-05	15:25:16	VR2W-112613	A69-1601-6500	1	0
2012-11-05 06:12:15	2012-11-05	16:12:15	VR2W-112612	A69-1601-6500	1	0
2012-11-05 06:30:34	2012-11-05	16:30:34	VR2W-112613	A69-1601-6500	1	0
2012-11-05 06:40:20	2012-11-05	16:40:20	VR2W-112613	A69-1601-6500	1	0
2012-11-05 07:55:18	2012-11-05	17:55:18	VR2W-112613	A69-1601-6500	1	0
2012-11-05 20:30:16	2012-11-06	06:30:16	VR2W-112612	A69-1601-6500	1	0
2012-11-05 23:56:02	2012-11-06	09:56:02	VR2W-112613	A69-1601-6500	1	0
2012-11-06 00:52:39	2012-11-06	10:52:39	VR2W-112612	A69-1601-6500	1	0
2012-11-06 01:07:43	2012-11-06	11:07:43	VR2W-112613	A69-1601-6500	1	0
2012-11-06 20:04:33	2012-11-07	06:04:33	VR2W-112612	A69-1601-6500	0	0
2012-11-06 21:28:48	2012-11-07	07:28:48	VR2W-112613	A69-1601-6500	1	0
2012-11-06 22:36:05	2012-11-07	08:36:05	VR2W-112613	A69-1601-6500	1	0
2012-11-06 23:46:16	2012-11-07	09:46:16	VR2W-112613	A69-1601-6500	1	0
2012-11-07 01:44:55	2012-11-07	11:44:55	VR2W-112613	A69-1601-6500	1	0
2012-11-08 01:21:59	2012-11-08	11:21:59	VR2W-112613	A69-1601-6500	1	0
2012-11-08 20:19:08	2012-11-09	06:19:08	VR2W-112612	A69-1601-6500	0	0
2012-11-08 23:26:41	2012-11-09	09:26:41	VR2W-112613	A69-1601-6500	1	0
