# Supplementary material for: Simulated Macro-Algal Outbreak Triggers a Large-Scale Response on Coral Reefs
Source: PLoS One. 2015 Jul 14;10(7):e0132895. doi: 10.1371/journal.pone.0132895 (PMC4501832; doi:10.1371/journal.pone.0132895)
Supplement: S1 Dataset — Data has been separated into three sub-folders; video data, visual transect data and individual fishes’ acoustic detection data. (ZIP) [file pone.0132895.s001.zip › Raw Data/Spatial/Siganid/Processed /Worked/6501MSV.xlsx]

## Sheet: Sheet1
Day/night code	1
Count of Day/night code	Column Labels
Row Labels	VR2W-112612	VR2W-112613	VR2W-112614	VR2W-112615	Grand Total
0	0.167213	0.829508	0.00327869	0	1
2012-10-27	0.142857	0.857143	0	0	1
2012-10-28	0.121951	0.853659	0.0243902	0	1
2012-10-29	0.133333	0.866667	0	0	1
2012-10-30	0.0714286	0.928571	0	0	1
2012-10-31	0.409091	0.590909	0	0	1
2012-11-01	0.0909091	0.909091	0	0	1
2012-11-02	0.117647	0.882353	0	0	1
2012-11-03	0	1	0	0	1
2012-11-04	0	1	0	0	1
2012-11-05	0.217391	0.782609	0	0	1
2012-11-06	0.421053	0.578947	0	0	1
2012-11-07	0.142857	0.857143	0	0	1
2012-11-08	0.2	0.8	0	0	1
2012-11-09	0.0526316	0.947368	0	0	1
1	0.28836	0.708995	0	0.0026455	1
2012-10-12	0.230769	0.769231	0	0	1
2012-10-13	0.6	0.4	0	0	1
2012-10-14	0.244898	0.755102	0	0	1
2012-10-15	0.3	0.65	0	0.05	1
2012-10-16	0.483871	0.516129	0	0	1
2012-10-17	0.409091	0.590909	0	0	1
2012-10-18	0.192308	0.807692	0	0	1
2012-10-19	0.388889	0.611111	0	0	1
2012-10-20	0.136364	0.863636	0	0	1
2012-10-21	0.228571	0.771429	0	0	1
2012-10-22	0.285714	0.714286	0	0	1
2012-10-23	0.0952381	0.904762	0	0	1
2012-10-24	0.363636	0.636364	0	0	1
2012-10-25	0.1	0.9	0	0	1
2012-10-26	0.0714286	0.928571	0	0	1
Grand Total	0.234261	0.762811	0.00146413	0.00146413	1

## Sheet: 6501MSV.csv
ï»¿Date and Time (UTC)	date	time	Receiver	Transmitter	Day/night code	Treatment code		min	max
2012-10-11 14:18:47	2012-10-12	00:18:47	VR2W-112613	A69-1601-6501	0	1		2012-10-12	2012-10-26
2012-10-11 14:39:05	2012-10-12	00:39:05	VR2W-112613	A69-1601-6501	0	1
2012-10-11 20:24:34	2012-10-12	06:24:34	VR2W-112612	A69-1601-6501	0	1
2012-10-11 22:24:52	2012-10-12	08:24:52	VR2W-112613	A69-1601-6501	1	1
2012-10-11 22:44:20	2012-10-12	08:44:20	VR2W-112613	A69-1601-6501	1	1
2012-10-11 23:53:52	2012-10-12	09:53:52	VR2W-112612	A69-1601-6501	1	1
2012-10-11 23:57:09	2012-10-12	09:57:09	VR2W-112612	A69-1601-6501	1	1
2012-10-12 01:37:42	2012-10-12	11:37:42	VR2W-112613	A69-1601-6501	1	1
2012-10-12 02:27:32	2012-10-12	12:27:32	VR2W-112613	A69-1601-6501	1	1
2012-10-12 02:32:09	2012-10-12	12:32:09	VR2W-112613	A69-1601-6501	1	1
2012-10-12 02:36:32	2012-10-12	12:36:32	VR2W-112613	A69-1601-6501	1	1
2012-10-12 03:02:40	2012-10-12	13:02:40	VR2W-112613	A69-1601-6501	1	1
2012-10-12 03:06:45	2012-10-12	13:06:45	VR2W-112613	A69-1601-6501	1	1
2012-10-12 03:10:01	2012-10-12	13:10:01	VR2W-112613	A69-1601-6501	1	1
2012-10-12 03:16:44	2012-10-12	13:16:44	VR2W-112613	A69-1601-6501	1	1
2012-10-12 03:28:52	2012-10-12	13:28:52	VR2W-112613	A69-1601-6501	1	1
2012-10-12 03:33:15	2012-10-12	13:33:15	VR2W-112613	A69-1601-6501	1	1
2012-10-12 03:51:51	2012-10-12	13:51:51	VR2W-112612	A69-1601-6501	1	1
2012-10-12 04:08:38	2012-10-12	14:08:38	VR2W-112612	A69-1601-6501	1	1
2012-10-12 04:20:06	2012-10-12	14:20:06	VR2W-112612	A69-1601-6501	1	1
2012-10-12 05:38:05	2012-10-12	15:38:05	VR2W-112613	A69-1601-6501	1	1
2012-10-12 05:46:09	2012-10-12	15:46:09	VR2W-112613	A69-1601-6501	1	1
2012-10-12 05:59:12	2012-10-12	15:59:12	VR2W-112612	A69-1601-6501	1	1
2012-10-12 06:53:15	2012-10-12	16:53:15	VR2W-112613	A69-1601-6501	1	1
2012-10-12 06:57:34	2012-10-12	16:57:34	VR2W-112613	A69-1601-6501	1	1
2012-10-12 07:01:19	2012-10-12	17:01:19	VR2W-112613	A69-1601-6501	1	1
2012-10-12 07:16:43	2012-10-12	17:16:43	VR2W-112613	A69-1601-6501	1	1
2012-10-12 07:20:10	2012-10-12	17:20:10	VR2W-112613	A69-1601-6501	1	1
2012-10-12 07:34:32	2012-10-12	17:34:32	VR2W-112613	A69-1601-6501	1	1
2012-10-12 21:01:08	2012-10-13	07:01:08	VR2W-112613	A69-1601-6501	1	1
2012-10-12 21:21:50	2012-10-13	07:21:50	VR2W-112613	A69-1601-6501	1	1
2012-10-12 21:51:40	2012-10-13	07:51:40	VR2W-112613	A69-1601-6501	1	1
2012-10-12 22:15:34	2012-10-13	08:15:34	VR2W-112612	A69-1601-6501	1	1
2012-10-12 22:19:16	2012-10-13	08:19:16	VR2W-112612	A69-1601-6501	1	1
2012-10-12 22:23:27	2012-10-13	08:23:27	VR2W-112612	A69-1601-6501	1	1
2012-10-12 23:35:06	2012-10-13	09:35:06	VR2W-112612	A69-1601-6501	1	1
2012-10-12 23:40:30	2012-10-13	09:40:30	VR2W-112613	A69-1601-6501	1	1
2012-10-13 00:21:03	2012-10-13	10:21:03	VR2W-112613	A69-1601-6501	1	1
2012-10-13 00:29:03	2012-10-13	10:29:03	VR2W-112613	A69-1601-6501	1	1
2012-10-13 00:33:13	2012-10-13	10:33:13	VR2W-112613	A69-1601-6501	1	1
2012-10-13 00:34:50	2012-10-13	10:34:50	VR2W-112612	A69-1601-6501	1	1
2012-10-13 00:38:16	2012-10-13	10:38:16	VR2W-112612	A69-1601-6501	1	1
2012-10-13 00:52:58	2012-10-13	10:52:58	VR2W-112612	A69-1601-6501	1	1
2012-10-13 01:05:10	2012-10-13	11:05:10	VR2W-112612	A69-1601-6501	1	1
2012-10-13 01:51:47	2012-10-13	11:51:47	VR2W-112613	A69-1601-6501	1	1
2012-10-13 02:30:36	2012-10-13	12:30:36	VR2W-112612	A69-1601-6501	1	1
2012-10-13 02:50:57	2012-10-13	12:50:57	VR2W-112613	A69-1601-6501	1	1
2012-10-13 02:54:18	2012-10-13	12:54:18	VR2W-112613	A69-1601-6501	1	1
2012-10-13 02:57:45	2012-10-13	12:57:45	VR2W-112613	A69-1601-6501	1	1
2012-10-13 02:59:22	2012-10-13	12:59:22	VR2W-112612	A69-1601-6501	1	1
2012-10-13 03:10:46	2012-10-13	13:10:46	VR2W-112612	A69-1601-6501	1	1
2012-10-13 03:46:43	2012-10-13	13:46:43	VR2W-112612	A69-1601-6501	1	1
2012-10-13 04:00:31	2012-10-13	14:00:31	VR2W-112612	A69-1601-6501	1	1
2012-10-13 04:19:20	2012-10-13	14:19:20	VR2W-112612	A69-1601-6501	1	1
2012-10-13 04:33:46	2012-10-13	14:33:46	VR2W-112612	A69-1601-6501	1	1
2012-10-13 05:06:20	2012-10-13	15:06:20	VR2W-112612	A69-1601-6501	1	1
2012-10-13 05:13:41	2012-10-13	15:13:41	VR2W-112612	A69-1601-6501	1	1
2012-10-13 05:16:59	2012-10-13	15:16:59	VR2W-112612	A69-1601-6501	1	1
2012-10-13 05:32:15	2012-10-13	15:32:15	VR2W-112612	A69-1601-6501	1	1
2012-10-13 06:21:57	2012-10-13	16:21:57	VR2W-112613	A69-1601-6501	1	1
2012-10-13 06:25:32	2012-10-13	16:25:32	VR2W-112613	A69-1601-6501	1	1
2012-10-13 06:41:15	2012-10-13	16:41:15	VR2W-112612	A69-1601-6501	1	1
2012-10-13 06:48:09	2012-10-13	16:48:09	VR2W-112612	A69-1601-6501	1	1
2012-10-13 07:51:57	2012-10-13	17:51:57	VR2W-112613	A69-1601-6501	1	1
2012-10-13 14:22:49	2012-10-14	00:22:49	VR2W-112613	A69-1601-6501	0	1
2012-10-13 15:12:33	2012-10-14	01:12:33	VR2W-112613	A69-1601-6501	0	1
2012-10-13 20:35:55	2012-10-14	06:35:55	VR2W-112613	A69-1601-6501	1	1
2012-10-13 20:40:06	2012-10-14	06:40:06	VR2W-112613	A69-1601-6501	1	1
2012-10-13 21:02:34	2012-10-14	07:02:34	VR2W-112613	A69-1601-6501	1	1
2012-10-13 21:05:51	2012-10-14	07:05:51	VR2W-112613	A69-1601-6501	1	1
2012-10-13 22:28:43	2012-10-14	08:28:43	VR2W-112613	A69-1601-6501	1	1
2012-10-13 22:32:06	2012-10-14	08:32:06	VR2W-112613	A69-1601-6501	1	1
2012-10-13 22:39:32	2012-10-14	08:39:32	VR2W-112613	A69-1601-6501	1	1
2012-10-13 23:46:24	2012-10-14	09:46:24	VR2W-112613	A69-1601-6501	1	1
2012-10-14 00:09:48	2012-10-14	10:09:48	VR2W-112613	A69-1601-6501	1	1
2012-10-14 00:13:36	2012-10-14	10:13:36	VR2W-112613	A69-1601-6501	1	1
2012-10-14 00:33:45	2012-10-14	10:33:45	VR2W-112613	A69-1601-6501	1	1
2012-10-14 00:40:49	2012-10-14	10:40:49	VR2W-112613	A69-1601-6501	1	1
2012-10-14 00:44:44	2012-10-14	10:44:44	VR2W-112612	A69-1601-6501	1	1
2012-10-14 00:44:51	2012-10-14	10:44:51	VR2W-112613	A69-1601-6501	1	1
2012-10-14 00:49:28	2012-10-14	10:49:28	VR2W-112612	A69-1601-6501	1	1
2012-10-14 01:11:38	2012-10-14	11:11:38	VR2W-112613	A69-1601-6501	1	1
2012-10-14 01:15:36	2012-10-14	11:15:36	VR2W-112613	A69-1601-6501	1	1
2012-10-14 01:44:21	2012-10-14	11:44:21	VR2W-112613	A69-1601-6501	1	1
2012-10-14 01:52:06	2012-10-14	11:52:06	VR2W-112613	A69-1601-6501	1	1
2012-10-14 02:01:36	2012-10-14	12:01:36	VR2W-112612	A69-1601-6501	1	1
2012-10-14 02:05:17	2012-10-14	12:05:17	VR2W-112612	A69-1601-6501	1	1
2012-10-14 02:16:20	2012-10-14	12:16:20	VR2W-112612	A69-1601-6501	1	1
2012-10-14 02:38:25	2012-10-14	12:38:25	VR2W-112613	A69-1601-6501	1	1
2012-10-14 02:52:33	2012-10-14	12:52:33	VR2W-112613	A69-1601-6501	1	1
2012-10-14 02:56:49	2012-10-14	12:56:49	VR2W-112613	A69-1601-6501	1	1
2012-10-14 02:58:07	2012-10-14	12:58:07	VR2W-112612	A69-1601-6501	1	1
2012-10-14 03:01:30	2012-10-14	13:01:30	VR2W-112612	A69-1601-6501	1	1
2012-10-14 03:23:18	2012-10-14	13:23:18	VR2W-112613	A69-1601-6501	1	1
2012-10-14 03:27:33	2012-10-14	13:27:33	VR2W-112613	A69-1601-6501	1	1
2012-10-14 03:58:33	2012-10-14	13:58:33	VR2W-112613	A69-1601-6501	1	1
2012-10-14 04:06:45	2012-10-14	14:06:45	VR2W-112613	A69-1601-6501	1	1
2012-10-14 04:09:33	2012-10-14	14:09:33	VR2W-112612	A69-1601-6501	1	1
2012-10-14 04:22:47	2012-10-14	14:22:47	VR2W-112613	A69-1601-6501	1	1
2012-10-14 04:46:12	2012-10-14	14:46:12	VR2W-112613	A69-1601-6501	1	1
2012-10-14 04:50:38	2012-10-14	14:50:38	VR2W-112613	A69-1601-6501	1	1
2012-10-14 04:54:07	2012-10-14	14:54:07	VR2W-112612	A69-1601-6501	1	1
2012-10-14 04:58:21	2012-10-14	14:58:21	VR2W-112612	A69-1601-6501	1	1
2012-10-14 05:01:55	2012-10-14	15:01:55	VR2W-112612	A69-1601-6501	1	1
2012-10-14 05:05:49	2012-10-14	15:05:49	VR2W-112612	A69-1601-6501	1	1
2012-10-14 05:20:11	2012-10-14	15:20:11	VR2W-112613	A69-1601-6501	1	1
2012-10-14 06:23:53	2012-10-14	16:23:53	VR2W-112613	A69-1601-6501	1	1
2012-10-14 06:28:39	2012-10-14	16:28:39	VR2W-112613	A69-1601-6501	1	1
2012-10-14 06:33:16	2012-10-14	16:33:16	VR2W-112613	A69-1601-6501	1	1
2012-10-14 06:41:28	2012-10-14	16:41:28	VR2W-112613	A69-1601-6501	1	1
2012-10-14 06:49:57	2012-10-14	16:49:57	VR2W-112613	A69-1601-6501	1	1
2012-10-14 06:54:47	2012-10-14	16:54:47	VR2W-112613	A69-1601-6501	1	1
2012-10-14 07:04:14	2012-10-14	17:04:14	VR2W-112613	A69-1601-6501	1	1
2012-10-14 07:08:41	2012-10-14	17:08:41	VR2W-112613	A69-1601-6501	1	1
2012-10-14 07:30:27	2012-10-14	17:30:27	VR2W-112613	A69-1601-6501	1	1
2012-10-14 12:52:32	2012-10-14	22:52:32	VR2W-112612	A69-1601-6501	0	1
2012-10-14 20:21:07	2012-10-15	06:21:07	VR2W-112612	A69-1601-6501	0	1
2012-10-14 21:05:57	2012-10-15	07:05:57	VR2W-112613	A69-1601-6501	1	1
2012-10-14 21:09:55	2012-10-15	07:09:55	VR2W-112613	A69-1601-6501	1	1
2012-10-14 21:19:11	2012-10-15	07:19:11	VR2W-112613	A69-1601-6501	1	1
2012-10-14 21:23:22	2012-10-15	07:23:22	VR2W-112613	A69-1601-6501	1	1
2012-10-14 22:43:08	2012-10-15	08:43:08	VR2W-112615	A69-1601-6501	1	1
2012-10-14 23:08:40	2012-10-15	09:08:40	VR2W-112613	A69-1601-6501	1	1
2012-10-14 23:12:09	2012-10-15	09:12:09	VR2W-112613	A69-1601-6501	1	1
2012-10-14 23:15:54	2012-10-15	09:15:54	VR2W-112613	A69-1601-6501	1	1
2012-10-15 01:22:50	2012-10-15	11:22:50	VR2W-112613	A69-1601-6501	1	1
2012-10-15 01:44:08	2012-10-15	11:44:08	VR2W-112613	A69-1601-6501	1	1
2012-10-15 02:54:21	2012-10-15	12:54:21	VR2W-112612	A69-1601-6501	1	1
2012-10-15 03:01:43	2012-10-15	13:01:43	VR2W-112612	A69-1601-6501	1	1
2012-10-15 03:41:35	2012-10-15	13:41:35	VR2W-112613	A69-1601-6501	1	1
2012-10-15 03:44:09	2012-10-15	13:44:09	VR2W-112612	A69-1601-6501	1	1
2012-10-15 03:48:49	2012-10-15	13:48:49	VR2W-112612	A69-1601-6501	1	1
2012-10-15 03:53:16	2012-10-15	13:53:16	VR2W-112612	A69-1601-6501	1	1
2012-10-15 03:57:16	2012-10-15	13:57:16	VR2W-112612	A69-1601-6501	1	1
2012-10-15 04:37:37	2012-10-15	14:37:37	VR2W-112613	A69-1601-6501	1	1
2012-10-15 04:42:03	2012-10-15	14:42:03	VR2W-112613	A69-1601-6501	1	1
2012-10-15 08:06:45	2012-10-15	18:06:45	VR2W-112613	A69-1601-6501	1	1
2012-10-15 20:53:07	2012-10-16	06:53:07	VR2W-112613	A69-1601-6501	1	1
2012-10-15 21:39:46	2012-10-16	07:39:46	VR2W-112612	A69-1601-6501	1	1
2012-10-15 22:01:02	2012-10-16	08:01:02	VR2W-112613	A69-1601-6501	1	1
2012-10-15 22:05:19	2012-10-16	08:05:19	VR2W-112613	A69-1601-6501	1	1
2012-10-15 22:19:56	2012-10-16	08:19:56	VR2W-112613	A69-1601-6501	1	1
2012-10-15 22:21:38	2012-10-16	08:21:38	VR2W-112612	A69-1601-6501	1	1
2012-10-15 22:34:40	2012-10-16	08:34:40	VR2W-112612	A69-1601-6501	1	1
2012-10-15 23:25:05	2012-10-16	09:25:05	VR2W-112612	A69-1601-6501	1	1
2012-10-15 23:53:56	2012-10-16	09:53:56	VR2W-112613	A69-1601-6501	1	1
2012-10-16 00:05:11	2012-10-16	10:05:11	VR2W-112613	A69-1601-6501	1	1
2012-10-16 00:41:51	2012-10-16	10:41:51	VR2W-112613	A69-1601-6501	1	1
2012-10-16 01:09:48	2012-10-16	11:09:48	VR2W-112613	A69-1601-6501	1	1
2012-10-16 01:13:07	2012-10-16	11:13:07	VR2W-112613	A69-1601-6501	1	1
2012-10-16 01:40:44	2012-10-16	11:40:44	VR2W-112613	A69-1601-6501	1	1
2012-10-16 01:48:45	2012-10-16	11:48:45	VR2W-112612	A69-1601-6501	1	1
2012-10-16 02:16:57	2012-10-16	12:16:57	VR2W-112612	A69-1601-6501	1	1
2012-10-16 02:34:22	2012-10-16	12:34:22	VR2W-112613	A69-1601-6501	1	1
2012-10-16 03:35:33	2012-10-16	13:35:33	VR2W-112613	A69-1601-6501	1	1
2012-10-16 03:40:18	2012-10-16	13:40:18	VR2W-112613	A69-1601-6501	1	1
2012-10-16 03:44:57	2012-10-16	13:44:57	VR2W-112613	A69-1601-6501	1	1
2012-10-16 03:48:01	2012-10-16	13:48:01	VR2W-112612	A69-1601-6501	1	1
2012-10-16 03:49:21	2012-10-16	13:49:21	VR2W-112613	A69-1601-6501	1	1
2012-10-16 04:07:43	2012-10-16	14:07:43	VR2W-112612	A69-1601-6501	1	1
2012-10-16 05:15:04	2012-10-16	15:15:04	VR2W-112612	A69-1601-6501	1	1
2012-10-16 05:23:08	2012-10-16	15:23:08	VR2W-112612	A69-1601-6501	1	1
2012-10-16 05:28:40	2012-10-16	15:28:40	VR2W-112613	A69-1601-6501	1	1
2012-10-16 05:34:35	2012-10-16	15:34:35	VR2W-112612	A69-1601-6501	1	1
2012-10-16 05:38:26	2012-10-16	15:38:26	VR2W-112612	A69-1601-6501	1	1
2012-10-16 05:56:38	2012-10-16	15:56:38	VR2W-112612	A69-1601-6501	1	1
2012-10-16 07:27:05	2012-10-16	17:27:05	VR2W-112612	A69-1601-6501	1	1
2012-10-16 07:50:53	2012-10-16	17:50:53	VR2W-112612	A69-1601-6501	1	1
2012-10-16 20:34:51	2012-10-17	06:34:51	VR2W-112612	A69-1601-6501	1	1
2012-10-16 21:05:47	2012-10-17	07:05:47	VR2W-112613	A69-1601-6501	1	1
2012-10-16 21:09:17	2012-10-17	07:09:17	VR2W-112613	A69-1601-6501	1	1
2012-10-16 22:40:33	2012-10-17	08:40:33	VR2W-112612	A69-1601-6501	1	1
2012-10-16 23:02:10	2012-10-17	09:02:10	VR2W-112613	A69-1601-6501	1	1
2012-10-16 23:11:11	2012-10-17	09:11:11	VR2W-112613	A69-1601-6501	1	1
2012-10-16 23:35:08	2012-10-17	09:35:08	VR2W-112613	A69-1601-6501	1	1
2012-10-17 00:09:32	2012-10-17	10:09:32	VR2W-112613	A69-1601-6501	1	1
2012-10-17 00:13:24	2012-10-17	10:13:24	VR2W-112613	A69-1601-6501	1	1
2012-10-17 01:25:51	2012-10-17	11:25:51	VR2W-112612	A69-1601-6501	1	1
2012-10-17 02:27:53	2012-10-17	12:27:53	VR2W-112613	A69-1601-6501	1	1
2012-10-17 02:56:58	2012-10-17	12:56:58	VR2W-112612	A69-1601-6501	1	1
2012-10-17 03:19:28	2012-10-17	13:19:28	VR2W-112613	A69-1601-6501	1	1
2012-10-17 03:36:59	2012-10-17	13:36:59	VR2W-112613	A69-1601-6501	1	1
2012-10-17 05:16:38	2012-10-17	15:16:38	VR2W-112613	A69-1601-6501	1	1
2012-10-17 05:20:52	2012-10-17	15:20:52	VR2W-112613	A69-1601-6501	1	1
2012-10-17 05:38:20	2012-10-17	15:38:20	VR2W-112612	A69-1601-6501	1	1
2012-10-17 05:45:06	2012-10-17	15:45:06	VR2W-112612	A69-1601-6501	1	1
2012-10-17 05:52:50	2012-10-17	15:52:50	VR2W-112612	A69-1601-6501	1	1
2012-10-17 06:18:59	2012-10-17	16:18:59	VR2W-112612	A69-1601-6501	1	1
2012-10-17 06:30:49	2012-10-17	16:30:49	VR2W-112612	A69-1601-6501	1	1
2012-10-17 07:28:07	2012-10-17	17:28:07	VR2W-112613	A69-1601-6501	1	1
2012-10-17 20:34:01	2012-10-18	06:34:01	VR2W-112613	A69-1601-6501	1	1
2012-10-17 21:23:46	2012-10-18	07:23:46	VR2W-112613	A69-1601-6501	1	1
2012-10-17 21:33:54	2012-10-18	07:33:54	VR2W-112612	A69-1601-6501	1	1
2012-10-17 21:48:33	2012-10-18	07:48:33	VR2W-112613	A69-1601-6501	1	1
2012-10-17 21:53:07	2012-10-18	07:53:07	VR2W-112613	A69-1601-6501	1	1
2012-10-17 23:26:11	2012-10-18	09:26:11	VR2W-112613	A69-1601-6501	1	1
2012-10-17 23:31:04	2012-10-18	09:31:04	VR2W-112613	A69-1601-6501	1	1
2012-10-18 00:20:03	2012-10-18	10:20:03	VR2W-112613	A69-1601-6501	1	1
2012-10-18 00:49:20	2012-10-18	10:49:20	VR2W-112613	A69-1601-6501	1	1
2012-10-18 01:25:06	2012-10-18	11:25:06	VR2W-112613	A69-1601-6501	1	1
2012-10-18 01:48:56	2012-10-18	11:48:56	VR2W-112613	A69-1601-6501	1	1
2012-10-18 01:52:32	2012-10-18	11:52:32	VR2W-112612	A69-1601-6501	1	1
2012-10-18 02:00:01	2012-10-18	12:00:01	VR2W-112612	A69-1601-6501	1	1
2012-10-18 02:22:34	2012-10-18	12:22:34	VR2W-112613	A69-1601-6501	1	1
2012-10-18 02:56:45	2012-10-18	12:56:45	VR2W-112613	A69-1601-6501	1	1
2012-10-18 02:59:02	2012-10-18	12:59:02	VR2W-112612	A69-1601-6501	1	1
2012-10-18 03:20:30	2012-10-18	13:20:30	VR2W-112613	A69-1601-6501	1	1
2012-10-18 03:28:22	2012-10-18	13:28:22	VR2W-112613	A69-1601-6501	1	1
2012-10-18 04:00:16	2012-10-18	14:00:16	VR2W-112612	A69-1601-6501	1	1
2012-10-18 05:14:04	2012-10-18	15:14:04	VR2W-112613	A69-1601-6501	1	1
2012-10-18 05:55:01	2012-10-18	15:55:01	VR2W-112613	A69-1601-6501	1	1
2012-10-18 06:12:42	2012-10-18	16:12:42	VR2W-112613	A69-1601-6501	1	1
2012-10-18 07:02:21	2012-10-18	17:02:21	VR2W-112613	A69-1601-6501	1	1
2012-10-18 07:07:06	2012-10-18	17:07:06	VR2W-112613	A69-1601-6501	1	1
2012-10-18 07:11:43	2012-10-18	17:11:43	VR2W-112613	A69-1601-6501	1	1
2012-10-18 07:28:06	2012-10-18	17:28:06	VR2W-112613	A69-1601-6501	1	1
2012-10-18 20:35:49	2012-10-19	06:35:49	VR2W-112612	A69-1601-6501	1	1
2012-10-18 20:39:35	2012-10-19	06:39:35	VR2W-112612	A69-1601-6501	1	1
2012-10-18 21:22:39	2012-10-19	07:22:39	VR2W-112613	A69-1601-6501	1	1
2012-10-18 21:23:02	2012-10-19	07:23:02	VR2W-112612	A69-1601-6501	1	1
2012-10-18 21:27:00	2012-10-19	07:27:00	VR2W-112612	A69-1601-6501	1	1
2012-10-18 22:09:50	2012-10-19	08:09:50	VR2W-112613	A69-1601-6501	1	1
2012-10-18 22:13:17	2012-10-19	08:13:17	VR2W-112613	A69-1601-6501	1	1
2012-10-18 22:21:09	2012-10-19	08:21:09	VR2W-112613	A69-1601-6501	1	1
2012-10-18 22:39:30	2012-10-19	08:39:30	VR2W-112613	A69-1601-6501	1	1
2012-10-18 22:43:32	2012-10-19	08:43:32	VR2W-112613	A69-1601-6501	1	1
2012-10-18 22:48:22	2012-10-19	08:48:22	VR2W-112613	A69-1601-6501	1	1
2012-10-18 23:25:31	2012-10-19	09:25:31	VR2W-112613	A69-1601-6501	1	1
2012-10-19 03:59:19	2012-10-19	13:59:19	VR2W-112612	A69-1601-6501	1	1
2012-10-19 04:14:45	2012-10-19	14:14:45	VR2W-112612	A69-1601-6501	1	1
2012-10-19 04:28:03	2012-10-19	14:28:03	VR2W-112613	A69-1601-6501	1	1
2012-10-19 05:08:01	2012-10-19	15:08:01	VR2W-112612	A69-1601-6501	1	1
2012-10-19 06:17:23	2012-10-19	16:17:23	VR2W-112613	A69-1601-6501	1	1
2012-10-19 06:57:05	2012-10-19	16:57:05	VR2W-112613	A69-1601-6501	1	1
2012-10-19 19:57:13	2012-10-20	05:57:13	VR2W-112613	A69-1601-6501	0	1
2012-10-19 20:57:59	2012-10-20	06:57:59	VR2W-112613	A69-1601-6501	1	1
2012-10-19 22:06:12	2012-10-20	08:06:12	VR2W-112613	A69-1601-6501	1	1
2012-10-19 22:22:17	2012-10-20	08:22:17	VR2W-112613	A69-1601-6501	1	1
2012-10-19 22:26:01	2012-10-20	08:26:01	VR2W-112613	A69-1601-6501	1	1
2012-10-19 22:30:16	2012-10-20	08:30:16	VR2W-112613	A69-1601-6501	1	1
2012-10-19 22:33:52	2012-10-20	08:33:52	VR2W-112613	A69-1601-6501	1	1
2012-10-19 23:39:37	2012-10-20	09:39:37	VR2W-112613	A69-1601-6501	1	1
2012-10-19 23:57:00	2012-10-20	09:57:00	VR2W-112613	A69-1601-6501	1	1
2012-10-20 00:39:24	2012-10-20	10:39:24	VR2W-112613	A69-1601-6501	1	1
2012-10-20 00:43:48	2012-10-20	10:43:48	VR2W-112613	A69-1601-6501	1	1
2012-10-20 01:09:21	2012-10-20	11:09:21	VR2W-112613	A69-1601-6501	1	1
2012-10-20 01:32:22	2012-10-20	11:32:22	VR2W-112613	A69-1601-6501	1	1
2012-10-20 02:57:42	2012-10-20	12:57:42	VR2W-112612	A69-1601-6501	1	1
2012-10-20 03:01:07	2012-10-20	13:01:07	VR2W-112612	A69-1601-6501	1	1
2012-10-20 05:00:37	2012-10-20	15:00:37	VR2W-112613	A69-1601-6501	1	1
2012-10-20 05:37:54	2012-10-20	15:37:54	VR2W-112612	A69-1601-6501	1	1
2012-10-20 06:05:23	2012-10-20	16:05:23	VR2W-112613	A69-1601-6501	1	1
2012-10-20 07:06:20	2012-10-20	17:06:20	VR2W-112613	A69-1601-6501	1	1
2012-10-20 07:23:21	2012-10-20	17:23:21	VR2W-112613	A69-1601-6501	1	1
2012-10-20 07:36:14	2012-10-20	17:36:14	VR2W-112613	A69-1601-6501	1	1
2012-10-20 08:03:06	2012-10-20	18:03:06	VR2W-112613	A69-1601-6501	1	1
2012-10-20 08:06:41	2012-10-20	18:06:41	VR2W-112613	A69-1601-6501	1	1
2012-10-20 20:50:52	2012-10-21	06:50:52	VR2W-112612	A69-1601-6501	1	1
2012-10-20 20:55:18	2012-10-21	06:55:18	VR2W-112612	A69-1601-6501	1	1
2012-10-20 21:26:33	2012-10-21	07:26:33	VR2W-112613	A69-1601-6501	1	1
2012-10-20 21:30:38	2012-10-21	07:30:38	VR2W-112613	A69-1601-6501	1	1
2012-10-20 21:33:55	2012-10-21	07:33:55	VR2W-112613	A69-1601-6501	1	1
2012-10-20 21:40:44	2012-10-21	07:40:44	VR2W-112613	A69-1601-6501	1	1
2012-10-20 21:45:43	2012-10-21	07:45:43	VR2W-112612	A69-1601-6501	1	1
2012-10-20 21:48:36	2012-10-21	07:48:36	VR2W-112613	A69-1601-6501	1	1
2012-10-20 22:10:58	2012-10-21	08:10:58	VR2W-112613	A69-1601-6501	1	1
2012-10-20 22:15:47	2012-10-21	08:15:47	VR2W-112613	A69-1601-6501	1	1
2012-10-20 22:20:32	2012-10-21	08:20:32	VR2W-112613	A69-1601-6501	1	1
2012-10-20 22:23:20	2012-10-21	08:23:20	VR2W-112612	A69-1601-6501	1	1
2012-10-20 22:25:10	2012-10-21	08:25:10	VR2W-112613	A69-1601-6501	1	1
2012-10-20 22:46:25	2012-10-21	08:46:25	VR2W-112613	A69-1601-6501	1	1
2012-10-20 23:05:09	2012-10-21	09:05:09	VR2W-112613	A69-1601-6501	1	1
2012-10-20 23:11:09	2012-10-21	09:11:09	VR2W-112612	A69-1601-6501	1	1
2012-10-21 00:06:14	2012-10-21	10:06:14	VR2W-112613	A69-1601-6501	1	1
2012-10-21 00:11:05	2012-10-21	10:11:05	VR2W-112613	A69-1601-6501	1	1
2012-10-21 00:15:53	2012-10-21	10:15:53	VR2W-112613	A69-1601-6501	1	1
2012-10-21 00:31:48	2012-10-21	10:31:48	VR2W-112612	A69-1601-6501	1	1
2012-10-21 01:43:46	2012-10-21	11:43:46	VR2W-112613	A69-1601-6501	1	1
2012-10-21 01:48:37	2012-10-21	11:48:37	VR2W-112613	A69-1601-6501	1	1
2012-10-21 02:10:30	2012-10-21	12:10:30	VR2W-112613	A69-1601-6501	1	1
2012-10-21 02:52:00	2012-10-21	12:52:00	VR2W-112613	A69-1601-6501	1	1
2012-10-21 02:56:50	2012-10-21	12:56:50	VR2W-112613	A69-1601-6501	1	1
2012-10-21 03:25:18	2012-10-21	13:25:18	VR2W-112613	A69-1601-6501	1	1
2012-10-21 04:21:14	2012-10-21	14:21:14	VR2W-112613	A69-1601-6501	1	1
2012-10-21 04:35:27	2012-10-21	14:35:27	VR2W-112613	A69-1601-6501	1	1
2012-10-21 05:08:06	2012-10-21	15:08:06	VR2W-112612	A69-1601-6501	1	1
2012-10-21 05:45:14	2012-10-21	15:45:14	VR2W-112613	A69-1601-6501	1	1
2012-10-21 06:19:57	2012-10-21	16:19:57	VR2W-112613	A69-1601-6501	1	1
2012-10-21 06:23:16	2012-10-21	16:23:16	VR2W-112613	A69-1601-6501	1	1
2012-10-21 07:10:19	2012-10-21	17:10:19	VR2W-112613	A69-1601-6501	1	1
2012-10-21 07:11:20	2012-10-21	17:11:20	VR2W-112612	A69-1601-6501	1	1
2012-10-21 07:42:49	2012-10-21	17:42:49	VR2W-112613	A69-1601-6501	1	1
2012-10-21 20:17:08	2012-10-22	06:17:08	VR2W-112613	A69-1601-6501	0	1
2012-10-21 20:58:41	2012-10-22	06:58:41	VR2W-112612	A69-1601-6501	1	1
2012-10-21 20:59:09	2012-10-22	06:59:09	VR2W-112613	A69-1601-6501	1	1
2012-10-21 21:03:20	2012-10-22	07:03:20	VR2W-112612	A69-1601-6501	1	1
2012-10-21 21:11:35	2012-10-22	07:11:35	VR2W-112612	A69-1601-6501	1	1
2012-10-21 21:41:46	2012-10-22	07:41:46	VR2W-112613	A69-1601-6501	1	1
2012-10-21 21:49:12	2012-10-22	07:49:12	VR2W-112613	A69-1601-6501	1	1
2012-10-21 21:53:43	2012-10-22	07:53:43	VR2W-112613	A69-1601-6501	1	1
2012-10-21 21:57:51	2012-10-22	07:57:51	VR2W-112613	A69-1601-6501	1	1
2012-10-21 22:04:51	2012-10-22	08:04:51	VR2W-112613	A69-1601-6501	1	1
2012-10-21 22:07:49	2012-10-22	08:07:49	VR2W-112612	A69-1601-6501	1	1
2012-10-21 22:21:03	2012-10-22	08:21:03	VR2W-112612	A69-1601-6501	1	1
2012-10-21 22:42:33	2012-10-22	08:42:33	VR2W-112613	A69-1601-6501	1	1
2012-10-21 23:09:57	2012-10-22	09:09:57	VR2W-112612	A69-1601-6501	1	1
2012-10-21 23:18:23	2012-10-22	09:18:23	VR2W-112612	A69-1601-6501	1	1
2012-10-21 23:33:10	2012-10-22	09:33:10	VR2W-112613	A69-1601-6501	1	1
2012-10-21 23:53:10	2012-10-22	09:53:10	VR2W-112613	A69-1601-6501	1	1
2012-10-22 00:11:23	2012-10-22	10:11:23	VR2W-112613	A69-1601-6501	1	1
2012-10-22 00:24:01	2012-10-22	10:24:01	VR2W-112613	A69-1601-6501	1	1
2012-10-22 00:47:12	2012-10-22	10:47:12	VR2W-112612	A69-1601-6501	1	1
2012-10-22 00:52:40	2012-10-22	10:52:40	VR2W-112613	A69-1601-6501	1	1
2012-10-22 01:16:58	2012-10-22	11:16:58	VR2W-112613	A69-1601-6501	1	1
2012-10-22 01:25:48	2012-10-22	11:25:48	VR2W-112613	A69-1601-6501	1	1
2012-10-22 01:38:18	2012-10-22	11:38:18	VR2W-112613	A69-1601-6501	1	1
2012-10-22 02:42:46	2012-10-22	12:42:46	VR2W-112613	A69-1601-6501	1	1
2012-10-22 03:10:12	2012-10-22	13:10:12	VR2W-112613	A69-1601-6501	1	1
2012-10-22 03:14:24	2012-10-22	13:14:24	VR2W-112613	A69-1601-6501	1	1
2012-10-22 05:18:56	2012-10-22	15:18:56	VR2W-112613	A69-1601-6501	1	1
2012-10-22 06:19:50	2012-10-22	16:19:50	VR2W-112613	A69-1601-6501	1	1
2012-10-22 21:44:35	2012-10-23	07:44:35	VR2W-112612	A69-1601-6501	1	1
2012-10-22 22:12:25	2012-10-23	08:12:25	VR2W-112613	A69-1601-6501	1	1
2012-10-22 22:16:15	2012-10-23	08:16:15	VR2W-112613	A69-1601-6501	1	1
2012-10-22 22:20:42	2012-10-23	08:20:42	VR2W-112613	A69-1601-6501	1	1
2012-10-23 00:17:32	2012-10-23	10:17:32	VR2W-112612	A69-1601-6501	1	1
2012-10-23 02:39:27	2012-10-23	12:39:27	VR2W-112613	A69-1601-6501	1	1
2012-10-23 03:30:50	2012-10-23	13:30:50	VR2W-112613	A69-1601-6501	1	1
2012-10-23 04:02:17	2012-10-23	14:02:17	VR2W-112613	A69-1601-6501	1	1
2012-10-23 04:53:46	2012-10-23	14:53:46	VR2W-112613	A69-1601-6501	1	1
2012-10-23 05:15:31	2012-10-23	15:15:31	VR2W-112613	A69-1601-6501	1	1
2012-10-23 05:22:20	2012-10-23	15:22:20	VR2W-112613	A69-1601-6501	1	1
2012-10-23 06:53:25	2012-10-23	16:53:25	VR2W-112613	A69-1601-6501	1	1
2012-10-23 06:57:23	2012-10-23	16:57:23	VR2W-112613	A69-1601-6501	1	1
2012-10-23 07:06:39	2012-10-23	17:06:39	VR2W-112613	A69-1601-6501	1	1
2012-10-23 07:10:51	2012-10-23	17:10:51	VR2W-112613	A69-1601-6501	1	1
2012-10-23 07:14:22	2012-10-23	17:14:22	VR2W-112613	A69-1601-6501	1	1
2012-10-23 07:18:10	2012-10-23	17:18:10	VR2W-112613	A69-1601-6501	1	1
2012-10-23 07:22:34	2012-10-23	17:22:34	VR2W-112613	A69-1601-6501	1	1
2012-10-23 07:42:28	2012-10-23	17:42:28	VR2W-112613	A69-1601-6501	1	1
2012-10-23 07:46:48	2012-10-23	17:46:48	VR2W-112613	A69-1601-6501	1	1
2012-10-23 07:50:35	2012-10-23	17:50:35	VR2W-112613	A69-1601-6501	1	1
2012-10-23 20:50:04	2012-10-24	06:50:04	VR2W-112613	A69-1601-6501	1	1
2012-10-23 20:54:26	2012-10-24	06:54:26	VR2W-112613	A69-1601-6501	1	1
2012-10-23 21:15:59	2012-10-24	07:15:59	VR2W-112612	A69-1601-6501	1	1
2012-10-23 22:52:31	2012-10-24	08:52:31	VR2W-112613	A69-1601-6501	1	1
2012-10-24 00:54:23	2012-10-24	10:54:23	VR2W-112612	A69-1601-6501	1	1
2012-10-24 00:56:40	2012-10-24	10:56:40	VR2W-112613	A69-1601-6501	1	1
2012-10-24 03:15:58	2012-10-24	13:15:58	VR2W-112613	A69-1601-6501	1	1
2012-10-24 03:34:30	2012-10-24	13:34:30	VR2W-112612	A69-1601-6501	1	1
2012-10-24 03:49:22	2012-10-24	13:49:22	VR2W-112612	A69-1601-6501	1	1
2012-10-24 06:17:30	2012-10-24	16:17:30	VR2W-112613	A69-1601-6501	1	1
2012-10-24 06:58:13	2012-10-24	16:58:13	VR2W-112613	A69-1601-6501	1	1
2012-10-24 21:21:55	2012-10-25	07:21:55	VR2W-112613	A69-1601-6501	1	1
2012-10-24 21:29:15	2012-10-25	07:29:15	VR2W-112613	A69-1601-6501	1	1
2012-10-24 21:57:32	2012-10-25	07:57:32	VR2W-112612	A69-1601-6501	1	1
2012-10-24 22:43:02	2012-10-25	08:43:02	VR2W-112613	A69-1601-6501	1	1
2012-10-24 22:47:11	2012-10-25	08:47:11	VR2W-112613	A69-1601-6501	1	1
2012-10-24 23:04:40	2012-10-25	09:04:40	VR2W-112612	A69-1601-6501	1	1
2012-10-24 23:18:20	2012-10-25	09:18:20	VR2W-112613	A69-1601-6501	1	1
2012-10-24 23:41:40	2012-10-25	09:41:40	VR2W-112613	A69-1601-6501	1	1
2012-10-25 00:03:42	2012-10-25	10:03:42	VR2W-112613	A69-1601-6501	1	1
2012-10-25 00:07:23	2012-10-25	10:07:23	VR2W-112613	A69-1601-6501	1	1
2012-10-25 00:22:34	2012-10-25	10:22:34	VR2W-112613	A69-1601-6501	1	1
2012-10-25 01:43:19	2012-10-25	11:43:19	VR2W-112613	A69-1601-6501	1	1
2012-10-25 03:26:45	2012-10-25	13:26:45	VR2W-112613	A69-1601-6501	1	1
2012-10-25 03:35:15	2012-10-25	13:35:15	VR2W-112613	A69-1601-6501	1	1
2012-10-25 03:58:22	2012-10-25	13:58:22	VR2W-112613	A69-1601-6501	1	1
2012-10-25 05:55:36	2012-10-25	15:55:36	VR2W-112613	A69-1601-6501	1	1
2012-10-25 06:48:33	2012-10-25	16:48:33	VR2W-112613	A69-1601-6501	1	1
2012-10-25 06:57:26	2012-10-25	16:57:26	VR2W-112613	A69-1601-6501	1	1
2012-10-25 07:45:42	2012-10-25	17:45:42	VR2W-112613	A69-1601-6501	1	1
2012-10-25 07:55:48	2012-10-25	17:55:48	VR2W-112613	A69-1601-6501	1	1
2012-10-25 20:22:07	2012-10-26	06:22:07	VR2W-112613	A69-1601-6501	0	1
2012-10-25 21:21:42	2012-10-26	07:21:42	VR2W-112613	A69-1601-6501	1	1
2012-10-25 21:37:00	2012-10-26	07:37:00	VR2W-112613	A69-1601-6501	1	1
2012-10-25 22:25:44	2012-10-26	08:25:44	VR2W-112613	A69-1601-6501	1	1
2012-10-25 22:57:45	2012-10-26	08:57:45	VR2W-112612	A69-1601-6501	1	1
2012-10-25 23:46:10	2012-10-26	09:46:10	VR2W-112613	A69-1601-6501	1	1
2012-10-26 00:01:17	2012-10-26	10:01:17	VR2W-112613	A69-1601-6501	1	1
2012-10-26 00:04:38	2012-10-26	10:04:38	VR2W-112613	A69-1601-6501	1	1
2012-10-26 01:11:08	2012-10-26	11:11:08	VR2W-112613	A69-1601-6501	1	1
2012-10-26 01:53:29	2012-10-26	11:53:29	VR2W-112613	A69-1601-6501	1	1
2012-10-26 02:04:58	2012-10-26	12:04:58	VR2W-112613	A69-1601-6501	1	1
2012-10-26 04:39:19	2012-10-26	14:39:19	VR2W-112613	A69-1601-6501	1	1
2012-10-26 07:02:54	2012-10-26	17:02:54	VR2W-112613	A69-1601-6501	1	1
2012-10-26 07:32:15	2012-10-26	17:32:15	VR2W-112613	A69-1601-6501	1	1
2012-10-26 07:37:07	2012-10-26	17:37:07	VR2W-112613	A69-1601-6501	1	1
2012-10-26 13:27:59	2012-10-26	23:27:59	VR2W-112613	A69-1601-6501	0	1
2012-10-26 15:13:33	2012-10-27	01:13:33	VR2W-112613	A69-1601-6501	0	0
2012-10-26 16:01:36	2012-10-27	02:01:36	VR2W-112613	A69-1601-6501	0	0
2012-10-26 20:23:09	2012-10-27	06:23:09	VR2W-112613	A69-1601-6501	0	0
2012-10-26 23:21:27	2012-10-27	09:21:27	VR2W-112613	A69-1601-6501	1	0
2012-10-26 23:45:17	2012-10-27	09:45:17	VR2W-112613	A69-1601-6501	1	0
2012-10-27 00:03:50	2012-10-27	10:03:50	VR2W-112612	A69-1601-6501	1	0
2012-10-27 01:23:08	2012-10-27	11:23:08	VR2W-112613	A69-1601-6501	1	0
2012-10-27 01:26:27	2012-10-27	11:26:27	VR2W-112613	A69-1601-6501	1	0
2012-10-27 01:29:51	2012-10-27	11:29:51	VR2W-112613	A69-1601-6501	1	0
2012-10-27 02:33:30	2012-10-27	12:33:30	VR2W-112613	A69-1601-6501	1	0
2012-10-27 03:46:42	2012-10-27	13:46:42	VR2W-112612	A69-1601-6501	1	0
2012-10-27 04:05:39	2012-10-27	14:05:39	VR2W-112613	A69-1601-6501	1	0
2012-10-27 04:09:06	2012-10-27	14:09:06	VR2W-112613	A69-1601-6501	1	0
2012-10-27 04:43:08	2012-10-27	14:43:08	VR2W-112613	A69-1601-6501	1	0
2012-10-27 05:14:22	2012-10-27	15:14:22	VR2W-112613	A69-1601-6501	1	0
2012-10-27 06:13:08	2012-10-27	16:13:08	VR2W-112612	A69-1601-6501	1	0
2012-10-27 06:53:09	2012-10-27	16:53:09	VR2W-112613	A69-1601-6501	1	0
2012-10-27 07:25:48	2012-10-27	17:25:48	VR2W-112613	A69-1601-6501	1	0
2012-10-27 07:29:59	2012-10-27	17:29:59	VR2W-112613	A69-1601-6501	1	0
2012-10-27 07:33:26	2012-10-27	17:33:26	VR2W-112613	A69-1601-6501	1	0
2012-10-27 07:51:40	2012-10-27	17:51:40	VR2W-112613	A69-1601-6501	1	0
2012-10-27 07:55:47	2012-10-27	17:55:47	VR2W-112613	A69-1601-6501	1	0
2012-10-27 07:59:08	2012-10-27	17:59:08	VR2W-112613	A69-1601-6501	1	0
2012-10-27 08:10:27	2012-10-27	18:10:27	VR2W-112613	A69-1601-6501	1	0
2012-10-27 16:30:49	2012-10-28	02:30:49	VR2W-112613	A69-1601-6501	0	0
2012-10-27 20:11:51	2012-10-28	06:11:51	VR2W-112613	A69-1601-6501	0	0
2012-10-27 20:27:39	2012-10-28	06:27:39	VR2W-112613	A69-1601-6501	0	0
2012-10-27 20:31:44	2012-10-28	06:31:44	VR2W-112613	A69-1601-6501	1	0
2012-10-27 20:38:21	2012-10-28	06:38:21	VR2W-112613	A69-1601-6501	1	0
2012-10-27 21:06:42	2012-10-28	07:06:42	VR2W-112612	A69-1601-6501	1	0
2012-10-27 21:11:34	2012-10-28	07:11:34	VR2W-112612	A69-1601-6501	1	0
2012-10-27 23:09:27	2012-10-28	09:09:27	VR2W-112613	A69-1601-6501	1	0
2012-10-27 23:28:52	2012-10-28	09:28:52	VR2W-112612	A69-1601-6501	1	0
2012-10-28 00:36:31	2012-10-28	10:36:31	VR2W-112613	A69-1601-6501	1	0
2012-10-28 01:58:16	2012-10-28	11:58:16	VR2W-112613	A69-1601-6501	1	0
2012-10-28 02:10:48	2012-10-28	12:10:48	VR2W-112613	A69-1601-6501	1	0
2012-10-28 02:15:37	2012-10-28	12:15:37	VR2W-112613	A69-1601-6501	1	0
2012-10-28 04:09:52	2012-10-28	14:09:52	VR2W-112614	A69-1601-6501	1	0
2012-10-28 04:20:28	2012-10-28	14:20:28	VR2W-112612	A69-1601-6501	1	0
2012-10-28 04:22:01	2012-10-28	14:22:01	VR2W-112613	A69-1601-6501	1	0
2012-10-28 04:23:58	2012-10-28	14:23:58	VR2W-112612	A69-1601-6501	1	0
2012-10-28 04:42:22	2012-10-28	14:42:22	VR2W-112613	A69-1601-6501	1	0
2012-10-28 04:46:07	2012-10-28	14:46:07	VR2W-112613	A69-1601-6501	1	0
2012-10-28 04:50:25	2012-10-28	14:50:25	VR2W-112613	A69-1601-6501	1	0
2012-10-28 04:54:07	2012-10-28	14:54:07	VR2W-112613	A69-1601-6501	1	0
2012-10-28 04:58:18	2012-10-28	14:58:18	VR2W-112613	A69-1601-6501	1	0
2012-10-28 05:09:43	2012-10-28	15:09:43	VR2W-112613	A69-1601-6501	1	0
2012-10-28 05:13:17	2012-10-28	15:13:17	VR2W-112613	A69-1601-6501	1	0
2012-10-28 05:17:10	2012-10-28	15:17:10	VR2W-112613	A69-1601-6501	1	0
2012-10-28 05:21:44	2012-10-28	15:21:44	VR2W-112613	A69-1601-6501	1	0
2012-10-28 05:25:59	2012-10-28	15:25:59	VR2W-112613	A69-1601-6501	1	0
2012-10-28 05:29:34	2012-10-28	15:29:34	VR2W-112613	A69-1601-6501	1	0
2012-10-28 05:33:32	2012-10-28	15:33:32	VR2W-112613	A69-1601-6501	1	0
2012-10-28 05:38:14	2012-10-28	15:38:14	VR2W-112613	A69-1601-6501	1	0
2012-10-28 05:42:44	2012-10-28	15:42:44	VR2W-112613	A69-1601-6501	1	0
2012-10-28 05:53:43	2012-10-28	15:53:43	VR2W-112613	A69-1601-6501	1	0
2012-10-28 05:57:29	2012-10-28	15:57:29	VR2W-112613	A69-1601-6501	1	0
2012-10-28 06:05:31	2012-10-28	16:05:31	VR2W-112613	A69-1601-6501	1	0
2012-10-28 06:09:46	2012-10-28	16:09:46	VR2W-112613	A69-1601-6501	1	0
2012-10-28 06:13:21	2012-10-28	16:13:21	VR2W-112613	A69-1601-6501	1	0
2012-10-28 06:21:57	2012-10-28	16:21:57	VR2W-112613	A69-1601-6501	1	0
2012-10-28 06:30:20	2012-10-28	16:30:20	VR2W-112613	A69-1601-6501	1	0
2012-10-28 06:43:41	2012-10-28	16:43:41	VR2W-112613	A69-1601-6501	1	0
2012-10-28 06:47:03	2012-10-28	16:47:03	VR2W-112613	A69-1601-6501	1	0
2012-10-28 06:54:26	2012-10-28	16:54:26	VR2W-112613	A69-1601-6501	1	0
2012-10-28 07:53:22	2012-10-28	17:53:22	VR2W-112613	A69-1601-6501	1	0
2012-10-28 08:03:48	2012-10-28	18:03:48	VR2W-112613	A69-1601-6501	1	0
2012-10-28 08:11:11	2012-10-28	18:11:11	VR2W-112613	A69-1601-6501	1	0
2012-10-28 20:36:54	2012-10-29	06:36:54	VR2W-112613	A69-1601-6501	1	0
2012-10-28 21:01:18	2012-10-29	07:01:18	VR2W-112613	A69-1601-6501	1	0
2012-10-28 22:50:15	2012-10-29	08:50:15	VR2W-112612	A69-1601-6501	1	0
2012-10-28 23:33:49	2012-10-29	09:33:49	VR2W-112613	A69-1601-6501	1	0
2012-10-29 00:15:05	2012-10-29	10:15:05	VR2W-112613	A69-1601-6501	1	0
2012-10-29 03:06:16	2012-10-29	13:06:16	VR2W-112613	A69-1601-6501	1	0
2012-10-29 03:40:59	2012-10-29	13:40:59	VR2W-112612	A69-1601-6501	1	0
2012-10-29 04:04:38	2012-10-29	14:04:38	VR2W-112613	A69-1601-6501	1	0
2012-10-29 04:08:57	2012-10-29	14:08:57	VR2W-112613	A69-1601-6501	1	0
2012-10-29 04:12:41	2012-10-29	14:12:41	VR2W-112613	A69-1601-6501	1	0
2012-10-29 04:16:55	2012-10-29	14:16:55	VR2W-112613	A69-1601-6501	1	0
2012-10-29 05:42:55	2012-10-29	15:42:55	VR2W-112613	A69-1601-6501	1	0
2012-10-29 06:33:15	2012-10-29	16:33:15	VR2W-112613	A69-1601-6501	1	0
2012-10-29 06:41:11	2012-10-29	16:41:11	VR2W-112613	A69-1601-6501	1	0
2012-10-29 07:27:48	2012-10-29	17:27:48	VR2W-112613	A69-1601-6501	1	0
2012-10-29 22:16:50	2012-10-30	08:16:50	VR2W-112613	A69-1601-6501	1	0
2012-10-29 22:50:22	2012-10-30	08:50:22	VR2W-112613	A69-1601-6501	1	0
2012-10-30 01:48:56	2012-10-30	11:48:56	VR2W-112613	A69-1601-6501	1	0
2012-10-30 01:56:52	2012-10-30	11:56:52	VR2W-112613	A69-1601-6501	1	0
2012-10-30 02:11:18	2012-10-30	12:11:18	VR2W-112613	A69-1601-6501	1	0
2012-10-30 02:32:22	2012-10-30	12:32:22	VR2W-112613	A69-1601-6501	1	0
2012-10-30 03:25:08	2012-10-30	13:25:08	VR2W-112613	A69-1601-6501	1	0
2012-10-30 04:19:10	2012-10-30	14:19:10	VR2W-112612	A69-1601-6501	1	0
2012-10-30 04:44:53	2012-10-30	14:44:53	VR2W-112613	A69-1601-6501	1	0
2012-10-30 04:48:10	2012-10-30	14:48:10	VR2W-112613	A69-1601-6501	1	0
2012-10-30 04:51:30	2012-10-30	14:51:30	VR2W-112613	A69-1601-6501	1	0
2012-10-30 04:54:57	2012-10-30	14:54:57	VR2W-112613	A69-1601-6501	1	0
2012-10-30 05:13:12	2012-10-30	15:13:12	VR2W-112613	A69-1601-6501	1	0
2012-10-30 06:06:40	2012-10-30	16:06:40	VR2W-112613	A69-1601-6501	1	0
2012-10-30 20:40:39	2012-10-31	06:40:39	VR2W-112613	A69-1601-6501	1	0
2012-10-30 20:44:11	2012-10-31	06:44:11	VR2W-112613	A69-1601-6501	1	0
2012-10-30 21:16:07	2012-10-31	07:16:07	VR2W-112612	A69-1601-6501	1	0
2012-10-30 21:20:04	2012-10-31	07:20:04	VR2W-112612	A69-1601-6501	1	0
2012-10-30 21:33:10	2012-10-31	07:33:10	VR2W-112612	A69-1601-6501	1	0
2012-10-30 21:55:07	2012-10-31	07:55:07	VR2W-112612	A69-1601-6501	1	0
2012-10-30 21:59:03	2012-10-31	07:59:03	VR2W-112612	A69-1601-6501	1	0
2012-10-30 22:03:42	2012-10-31	08:03:42	VR2W-112612	A69-1601-6501	1	0
2012-10-31 00:18:17	2012-10-31	10:18:17	VR2W-112612	A69-1601-6501	1	0
2012-10-31 00:40:46	2012-10-31	10:40:46	VR2W-112613	A69-1601-6501	1	0
2012-10-31 01:26:34	2012-10-31	11:26:34	VR2W-112612	A69-1601-6501	1	0
2012-10-31 01:50:02	2012-10-31	11:50:02	VR2W-112613	A69-1601-6501	1	0
2012-10-31 02:08:41	2012-10-31	12:08:41	VR2W-112613	A69-1601-6501	1	0
2012-10-31 03:41:04	2012-10-31	13:41:04	VR2W-112613	A69-1601-6501	1	0
2012-10-31 04:30:05	2012-10-31	14:30:05	VR2W-112613	A69-1601-6501	1	0
2012-10-31 04:55:59	2012-10-31	14:55:59	VR2W-112612	A69-1601-6501	1	0
2012-10-31 04:58:08	2012-10-31	14:58:08	VR2W-112613	A69-1601-6501	1	0
2012-10-31 05:38:18	2012-10-31	15:38:18	VR2W-112613	A69-1601-6501	1	0
2012-10-31 06:56:17	2012-10-31	16:56:17	VR2W-112613	A69-1601-6501	1	0
2012-10-31 07:00:15	2012-10-31	17:00:15	VR2W-112613	A69-1601-6501	1	0
2012-10-31 07:04:59	2012-10-31	17:04:59	VR2W-112613	A69-1601-6501	1	0
2012-10-31 08:15:09	2012-10-31	18:15:09	VR2W-112613	A69-1601-6501	1	0
2012-10-31 10:45:08	2012-10-31	20:45:08	VR2W-112613	A69-1601-6501	0	0
2012-10-31 20:41:59	2012-11-01	06:41:59	VR2W-112613	A69-1601-6501	1	0
2012-10-31 21:53:09	2012-11-01	07:53:09	VR2W-112613	A69-1601-6501	1	0
2012-10-31 23:15:04	2012-11-01	09:15:04	VR2W-112613	A69-1601-6501	1	0
2012-10-31 23:37:09	2012-11-01	09:37:09	VR2W-112613	A69-1601-6501	1	0
2012-10-31 23:50:46	2012-11-01	09:50:46	VR2W-112613	A69-1601-6501	1	0
2012-11-01 00:42:33	2012-11-01	10:42:33	VR2W-112612	A69-1601-6501	1	0
2012-11-01 01:04:38	2012-11-01	11:04:38	VR2W-112613	A69-1601-6501	1	0
2012-11-01 01:24:50	2012-11-01	11:24:50	VR2W-112613	A69-1601-6501	1	0
2012-11-01 01:28:27	2012-11-01	11:28:27	VR2W-112613	A69-1601-6501	1	0
2012-11-01 02:02:19	2012-11-01	12:02:19	VR2W-112613	A69-1601-6501	1	0
2012-11-01 02:35:36	2012-11-01	12:35:36	VR2W-112612	A69-1601-6501	1	0
2012-11-01 02:57:47	2012-11-01	12:57:47	VR2W-112613	A69-1601-6501	1	0
2012-11-01 03:09:02	2012-11-01	13:09:02	VR2W-112613	A69-1601-6501	1	0
2012-11-01 03:55:35	2012-11-01	13:55:35	VR2W-112613	A69-1601-6501	1	0
2012-11-01 05:04:31	2012-11-01	15:04:31	VR2W-112613	A69-1601-6501	1	0
2012-11-01 05:42:36	2012-11-01	15:42:36	VR2W-112613	A69-1601-6501	1	0
2012-11-01 05:50:02	2012-11-01	15:50:02	VR2W-112613	A69-1601-6501	1	0
2012-11-01 06:36:41	2012-11-01	16:36:41	VR2W-112613	A69-1601-6501	1	0
2012-11-01 06:40:45	2012-11-01	16:40:45	VR2W-112613	A69-1601-6501	1	0
2012-11-01 06:53:41	2012-11-01	16:53:41	VR2W-112613	A69-1601-6501	1	0
2012-11-01 07:03:39	2012-11-01	17:03:39	VR2W-112613	A69-1601-6501	1	0
2012-11-01 07:07:12	2012-11-01	17:07:12	VR2W-112613	A69-1601-6501	1	0
2012-11-01 20:12:38	2012-11-02	06:12:38	VR2W-112613	A69-1601-6501	0	0
2012-11-01 22:17:42	2012-11-02	08:17:42	VR2W-112613	A69-1601-6501	1	0
2012-11-01 22:56:05	2012-11-02	08:56:05	VR2W-112613	A69-1601-6501	1	0
2012-11-01 23:12:32	2012-11-02	09:12:32	VR2W-112613	A69-1601-6501	1	0
2012-11-01 23:55:19	2012-11-02	09:55:19	VR2W-112613	A69-1601-6501	1	0
2012-11-02 02:35:40	2012-11-02	12:35:40	VR2W-112613	A69-1601-6501	1	0
2012-11-02 03:34:34	2012-11-02	13:34:34	VR2W-112613	A69-1601-6501	1	0
2012-11-02 03:42:50	2012-11-02	13:42:50	VR2W-112613	A69-1601-6501	1	0
2012-11-02 04:27:04	2012-11-02	14:27:04	VR2W-112613	A69-1601-6501	1	0
2012-11-02 04:45:27	2012-11-02	14:45:27	VR2W-112613	A69-1601-6501	1	0
2012-11-02 04:49:20	2012-11-02	14:49:20	VR2W-112613	A69-1601-6501	1	0
2012-11-02 04:51:07	2012-11-02	14:51:07	VR2W-112612	A69-1601-6501	1	0
2012-11-02 04:54:56	2012-11-02	14:54:56	VR2W-112612	A69-1601-6501	1	0
2012-11-02 05:18:12	2012-11-02	15:18:12	VR2W-112613	A69-1601-6501	1	0
2012-11-02 05:40:36	2012-11-02	15:40:36	VR2W-112613	A69-1601-6501	1	0
2012-11-02 05:49:03	2012-11-02	15:49:03	VR2W-112613	A69-1601-6501	1	0
2012-11-02 07:18:34	2012-11-02	17:18:34	VR2W-112613	A69-1601-6501	1	0
2012-11-02 07:23:09	2012-11-02	17:23:09	VR2W-112613	A69-1601-6501	1	0
2012-11-02 20:36:38	2012-11-03	06:36:38	VR2W-112613	A69-1601-6501	1	0
2012-11-02 22:14:20	2012-11-03	08:14:20	VR2W-112613	A69-1601-6501	1	0
2012-11-02 23:01:35	2012-11-03	09:01:35	VR2W-112613	A69-1601-6501	1	0
2012-11-02 23:19:38	2012-11-03	09:19:38	VR2W-112613	A69-1601-6501	1	0
2012-11-02 23:24:14	2012-11-03	09:24:14	VR2W-112613	A69-1601-6501	1	0
2012-11-02 23:32:20	2012-11-03	09:32:20	VR2W-112613	A69-1601-6501	1	0
2012-11-02 23:40:22	2012-11-03	09:40:22	VR2W-112613	A69-1601-6501	1	0
2012-11-02 23:52:09	2012-11-03	09:52:09	VR2W-112613	A69-1601-6501	1	0
2012-11-02 23:56:49	2012-11-03	09:56:49	VR2W-112613	A69-1601-6501	1	0
2012-11-03 00:05:19	2012-11-03	10:05:19	VR2W-112613	A69-1601-6501	1	0
2012-11-03 00:39:58	2012-11-03	10:39:58	VR2W-112613	A69-1601-6501	1	0
2012-11-03 02:23:41	2012-11-03	12:23:41	VR2W-112613	A69-1601-6501	1	0
2012-11-03 02:27:22	2012-11-03	12:27:22	VR2W-112613	A69-1601-6501	1	0
2012-11-03 02:42:35	2012-11-03	12:42:35	VR2W-112613	A69-1601-6501	1	0
2012-11-03 02:56:34	2012-11-03	12:56:34	VR2W-112613	A69-1601-6501	1	0
2012-11-03 03:35:21	2012-11-03	13:35:21	VR2W-112613	A69-1601-6501	1	0
2012-11-03 03:39:20	2012-11-03	13:39:20	VR2W-112613	A69-1601-6501	1	0
2012-11-03 04:05:11	2012-11-03	14:05:11	VR2W-112613	A69-1601-6501	1	0
2012-11-03 04:22:05	2012-11-03	14:22:05	VR2W-112613	A69-1601-6501	1	0
2012-11-03 04:58:10	2012-11-03	14:58:10	VR2W-112613	A69-1601-6501	1	0
2012-11-03 05:56:46	2012-11-03	15:56:46	VR2W-112613	A69-1601-6501	1	0
2012-11-03 06:21:05	2012-11-03	16:21:05	VR2W-112613	A69-1601-6501	1	0
2012-11-03 06:46:17	2012-11-03	16:46:17	VR2W-112613	A69-1601-6501	1	0
2012-11-03 07:02:05	2012-11-03	17:02:05	VR2W-112613	A69-1601-6501	1	0
2012-11-03 07:19:44	2012-11-03	17:19:44	VR2W-112613	A69-1601-6501	1	0
2012-11-03 07:24:09	2012-11-03	17:24:09	VR2W-112613	A69-1601-6501	1	0
2012-11-03 07:41:15	2012-11-03	17:41:15	VR2W-112613	A69-1601-6501	1	0
2012-11-03 07:46:05	2012-11-03	17:46:05	VR2W-112613	A69-1601-6501	1	0
2012-11-03 07:59:51	2012-11-03	17:59:51	VR2W-112613	A69-1601-6501	1	0
2012-11-03 08:03:42	2012-11-03	18:03:42	VR2W-112613	A69-1601-6501	1	0
2012-11-03 08:41:42	2012-11-03	18:41:42	VR2W-112613	A69-1601-6501	0	0
2012-11-03 20:22:16	2012-11-04	06:22:16	VR2W-112613	A69-1601-6501	0	0
2012-11-03 20:27:00	2012-11-04	06:27:00	VR2W-112613	A69-1601-6501	0	0
2012-11-03 21:32:38	2012-11-04	07:32:38	VR2W-112613	A69-1601-6501	1	0
2012-11-03 21:40:37	2012-11-04	07:40:37	VR2W-112613	A69-1601-6501	1	0
2012-11-03 22:10:14	2012-11-04	08:10:14	VR2W-112613	A69-1601-6501	1	0
2012-11-03 22:56:10	2012-11-04	08:56:10	VR2W-112613	A69-1601-6501	1	0
2012-11-03 23:55:08	2012-11-04	09:55:08	VR2W-112613	A69-1601-6501	1	0
2012-11-04 00:39:08	2012-11-04	10:39:08	VR2W-112613	A69-1601-6501	1	0
2012-11-04 00:51:34	2012-11-04	10:51:34	VR2W-112613	A69-1601-6501	1	0
2012-11-04 03:01:46	2012-11-04	13:01:46	VR2W-112613	A69-1601-6501	1	0
2012-11-04 04:53:38	2012-11-04	14:53:38	VR2W-112613	A69-1601-6501	1	0
2012-11-04 05:43:37	2012-11-04	15:43:37	VR2W-112613	A69-1601-6501	1	0
2012-11-04 06:01:21	2012-11-04	16:01:21	VR2W-112613	A69-1601-6501	1	0
2012-11-04 06:16:39	2012-11-04	16:16:39	VR2W-112613	A69-1601-6501	1	0
2012-11-04 07:21:28	2012-11-04	17:21:28	VR2W-112613	A69-1601-6501	1	0
2012-11-04 07:24:49	2012-11-04	17:24:49	VR2W-112613	A69-1601-6501	1	0
2012-11-04 12:48:34	2012-11-04	22:48:34	VR2W-112613	A69-1601-6501	0	0
2012-11-04 21:35:57	2012-11-05	07:35:57	VR2W-112612	A69-1601-6501	1	0
2012-11-04 21:39:28	2012-11-05	07:39:28	VR2W-112612	A69-1601-6501	1	0
2012-11-04 21:58:19	2012-11-05	07:58:19	VR2W-112613	A69-1601-6501	1	0
2012-11-04 22:46:09	2012-11-05	08:46:09	VR2W-112612	A69-1601-6501	1	0
2012-11-04 22:48:54	2012-11-05	08:48:54	VR2W-112613	A69-1601-6501	1	0
2012-11-04 23:13:45	2012-11-05	09:13:45	VR2W-112613	A69-1601-6501	1	0
2012-11-04 23:18:30	2012-11-05	09:18:30	VR2W-112613	A69-1601-6501	1	0
2012-11-04 23:35:15	2012-11-05	09:35:15	VR2W-112613	A69-1601-6501	1	0
2012-11-05 00:45:32	2012-11-05	10:45:32	VR2W-112613	A69-1601-6501	1	0
2012-11-05 00:58:33	2012-11-05	10:58:33	VR2W-112612	A69-1601-6501	1	0
2012-11-05 01:32:03	2012-11-05	11:32:03	VR2W-112612	A69-1601-6501	1	0
2012-11-05 01:53:50	2012-11-05	11:53:50	VR2W-112613	A69-1601-6501	1	0
2012-11-05 02:02:37	2012-11-05	12:02:37	VR2W-112613	A69-1601-6501	1	0
2012-11-05 02:45:14	2012-11-05	12:45:14	VR2W-112613	A69-1601-6501	1	0
2012-11-05 04:16:31	2012-11-05	14:16:31	VR2W-112613	A69-1601-6501	1	0
2012-11-05 04:32:30	2012-11-05	14:32:30	VR2W-112613	A69-1601-6501	1	0
2012-11-05 04:45:04	2012-11-05	14:45:04	VR2W-112613	A69-1601-6501	1	0
2012-11-05 04:59:42	2012-11-05	14:59:42	VR2W-112613	A69-1601-6501	1	0
2012-11-05 05:04:33	2012-11-05	15:04:33	VR2W-112613	A69-1601-6501	1	0
2012-11-05 05:22:49	2012-11-05	15:22:49	VR2W-112613	A69-1601-6501	1	0
2012-11-05 05:26:21	2012-11-05	15:26:21	VR2W-112613	A69-1601-6501	1	0
2012-11-05 06:38:50	2012-11-05	16:38:50	VR2W-112613	A69-1601-6501	1	0
2012-11-05 06:42:12	2012-11-05	16:42:12	VR2W-112613	A69-1601-6501	1	0
2012-11-05 22:20:48	2012-11-06	08:20:48	VR2W-112612	A69-1601-6501	1	0
2012-11-05 22:24:32	2012-11-06	08:24:32	VR2W-112612	A69-1601-6501	1	0
2012-11-05 22:28:48	2012-11-06	08:28:48	VR2W-112612	A69-1601-6501	1	0
2012-11-05 22:32:25	2012-11-06	08:32:25	VR2W-112612	A69-1601-6501	1	0
2012-11-05 22:36:26	2012-11-06	08:36:26	VR2W-112612	A69-1601-6501	1	0
2012-11-05 23:17:47	2012-11-06	09:17:47	VR2W-112612	A69-1601-6501	1	0
2012-11-05 23:39:13	2012-11-06	09:39:13	VR2W-112612	A69-1601-6501	1	0
2012-11-06 00:11:24	2012-11-06	10:11:24	VR2W-112613	A69-1601-6501	1	0
2012-11-06 00:24:13	2012-11-06	10:24:13	VR2W-112612	A69-1601-6501	1	0
2012-11-06 00:27:58	2012-11-06	10:27:58	VR2W-112613	A69-1601-6501	1	0
2012-11-06 01:04:55	2012-11-06	11:04:55	VR2W-112613	A69-1601-6501	1	0
2012-11-06 01:09:32	2012-11-06	11:09:32	VR2W-112613	A69-1601-6501	1	0
2012-11-06 01:15:48	2012-11-06	11:15:48	VR2W-112612	A69-1601-6501	1	0
2012-11-06 01:17:47	2012-11-06	11:17:47	VR2W-112613	A69-1601-6501	1	0
2012-11-06 01:34:30	2012-11-06	11:34:30	VR2W-112612	A69-1601-6501	1	0
2012-11-06 02:03:41	2012-11-06	12:03:41	VR2W-112613	A69-1601-6501	1	0
2012-11-06 02:27:32	2012-11-06	12:27:32	VR2W-112613	A69-1601-6501	1	0
2012-11-06 02:43:38	2012-11-06	12:43:38	VR2W-112613	A69-1601-6501	1	0
2012-11-06 02:48:04	2012-11-06	12:48:04	VR2W-112613	A69-1601-6501	1	0
2012-11-06 02:52:03	2012-11-06	12:52:03	VR2W-112613	A69-1601-6501	1	0
2012-11-06 02:56:46	2012-11-06	12:56:46	VR2W-112613	A69-1601-6501	1	0
2012-11-06 03:01:19	2012-11-06	13:01:19	VR2W-112613	A69-1601-6501	1	0
2012-11-06 03:02:22	2012-11-06	13:02:22	VR2W-112612	A69-1601-6501	1	0
2012-11-06 03:06:56	2012-11-06	13:06:56	VR2W-112612	A69-1601-6501	1	0
2012-11-06 03:18:36	2012-11-06	13:18:36	VR2W-112612	A69-1601-6501	1	0
2012-11-06 03:30:56	2012-11-06	13:30:56	VR2W-112612	A69-1601-6501	1	0
2012-11-06 03:34:50	2012-11-06	13:34:50	VR2W-112612	A69-1601-6501	1	0
2012-11-06 03:38:00	2012-11-06	13:38:00	VR2W-112613	A69-1601-6501	1	0
2012-11-06 03:39:25	2012-11-06	13:39:25	VR2W-112612	A69-1601-6501	1	0
2012-11-06 04:33:42	2012-11-06	14:33:42	VR2W-112613	A69-1601-6501	1	0
2012-11-06 04:57:02	2012-11-06	14:57:02	VR2W-112613	A69-1601-6501	1	0
2012-11-06 05:37:02	2012-11-06	15:37:02	VR2W-112613	A69-1601-6501	1	0
2012-11-06 05:41:04	2012-11-06	15:41:04	VR2W-112613	A69-1601-6501	1	0
2012-11-06 05:59:56	2012-11-06	15:59:56	VR2W-112613	A69-1601-6501	1	0
2012-11-06 06:04:05	2012-11-06	16:04:05	VR2W-112613	A69-1601-6501	1	0
2012-11-06 06:07:30	2012-11-06	16:07:30	VR2W-112613	A69-1601-6501	1	0
2012-11-06 06:19:44	2012-11-06	16:19:44	VR2W-112613	A69-1601-6501	1	0
2012-11-06 07:15:14	2012-11-06	17:15:14	VR2W-112613	A69-1601-6501	1	0
2012-11-06 22:04:29	2012-11-07	08:04:29	VR2W-112613	A69-1601-6501	1	0
2012-11-06 23:27:11	2012-11-07	09:27:11	VR2W-112612	A69-1601-6501	1	0
2012-11-06 23:45:48	2012-11-07	09:45:48	VR2W-112613	A69-1601-6501	1	0
2012-11-07 00:33:46	2012-11-07	10:33:46	VR2W-112613	A69-1601-6501	1	0
2012-11-07 00:34:09	2012-11-07	10:34:09	VR2W-112612	A69-1601-6501	1	0
2012-11-07 01:19:11	2012-11-07	11:19:11	VR2W-112613	A69-1601-6501	1	0
2012-11-07 01:22:34	2012-11-07	11:22:34	VR2W-112613	A69-1601-6501	1	0
2012-11-07 02:07:53	2012-11-07	12:07:53	VR2W-112613	A69-1601-6501	1	0
2012-11-07 02:14:50	2012-11-07	12:14:50	VR2W-112613	A69-1601-6501	1	0
2012-11-07 05:54:44	2012-11-07	15:54:44	VR2W-112613	A69-1601-6501	1	0
2012-11-07 06:20:38	2012-11-07	16:20:38	VR2W-112613	A69-1601-6501	1	0
2012-11-07 06:47:56	2012-11-07	16:47:56	VR2W-112613	A69-1601-6501	1	0
2012-11-07 07:26:33	2012-11-07	17:26:33	VR2W-112613	A69-1601-6501	1	0
2012-11-07 07:35:29	2012-11-07	17:35:29	VR2W-112613	A69-1601-6501	1	0
2012-11-07 20:13:52	2012-11-08	06:13:52	VR2W-112613	A69-1601-6501	0	0
2012-11-07 20:33:20	2012-11-08	06:33:20	VR2W-112613	A69-1601-6501	1	0
2012-11-07 22:03:21	2012-11-08	08:03:21	VR2W-112613	A69-1601-6501	1	0
2012-11-07 22:35:17	2012-11-08	08:35:17	VR2W-112613	A69-1601-6501	1	0
2012-11-07 23:12:12	2012-11-08	09:12:12	VR2W-112613	A69-1601-6501	1	0
2012-11-08 00:11:41	2012-11-08	10:11:41	VR2W-112612	A69-1601-6501	1	0
2012-11-08 00:46:04	2012-11-08	10:46:04	VR2W-112612	A69-1601-6501	1	0
2012-11-08 00:50:18	2012-11-08	10:50:18	VR2W-112612	A69-1601-6501	1	0
2012-11-08 01:17:28	2012-11-08	11:17:28	VR2W-112613	A69-1601-6501	1	0
2012-11-08 02:33:06	2012-11-08	12:33:06	VR2W-112613	A69-1601-6501	1	0
2012-11-08 02:37:52	2012-11-08	12:37:52	VR2W-112613	A69-1601-6501	1	0
2012-11-08 03:57:10	2012-11-08	13:57:10	VR2W-112613	A69-1601-6501	1	0
2012-11-08 05:39:37	2012-11-08	15:39:37	VR2W-112613	A69-1601-6501	1	0
2012-11-08 06:23:26	2012-11-08	16:23:26	VR2W-112613	A69-1601-6501	1	0
2012-11-08 07:17:48	2012-11-08	17:17:48	VR2W-112613	A69-1601-6501	1	0
2012-11-08 07:25:14	2012-11-08	17:25:14	VR2W-112613	A69-1601-6501	1	0
2012-11-08 20:04:40	2012-11-09	06:04:40	VR2W-112613	A69-1601-6501	0	0
2012-11-08 22:54:10	2012-11-09	08:54:10	VR2W-112613	A69-1601-6501	1	0
2012-11-08 23:30:24	2012-11-09	09:30:24	VR2W-112613	A69-1601-6501	1	0
2012-11-09 00:18:19	2012-11-09	10:18:19	VR2W-112613	A69-1601-6501	1	0
2012-11-09 01:01:35	2012-11-09	11:01:35	VR2W-112612	A69-1601-6501	1	0
2012-11-09 01:24:02	2012-11-09	11:24:02	VR2W-112613	A69-1601-6501	1	0
2012-11-09 01:52:20	2012-11-09	11:52:20	VR2W-112613	A69-1601-6501	1	0
2012-11-09 03:24:08	2012-11-09	13:24:08	VR2W-112613	A69-1601-6501	1	0
2012-11-09 03:32:15	2012-11-09	13:32:15	VR2W-112613	A69-1601-6501	1	0
2012-11-09 03:44:09	2012-11-09	13:44:09	VR2W-112613	A69-1601-6501	1	0
2012-11-09 04:42:08	2012-11-09	14:42:08	VR2W-112613	A69-1601-6501	1	0
2012-11-09 05:04:32	2012-11-09	15:04:32	VR2W-112613	A69-1601-6501	1	0
2012-11-09 07:10:21	2012-11-09	17:10:21	VR2W-112613	A69-1601-6501	1	0
2012-11-09 07:19:03	2012-11-09	17:19:03	VR2W-112613	A69-1601-6501	1	0
2012-11-09 07:26:13	2012-11-09	17:26:13	VR2W-112613	A69-1601-6501	1	0
2012-11-09 07:41:50	2012-11-09	17:41:50	VR2W-112613	A69-1601-6501	1	0
2012-11-09 07:53:50	2012-11-09	17:53:50	VR2W-112613	A69-1601-6501	1	0
2012-11-09 07:58:03	2012-11-09	17:58:03	VR2W-112613	A69-1601-6501	1	0
2012-11-09 08:05:29	2012-11-09	18:05:29	VR2W-112613	A69-1601-6501	1	0
2012-11-09 08:14:10	2012-11-09	18:14:10	VR2W-112613	A69-1601-6501	1	0
