# Supplementary material for: Simulated Macro-Algal Outbreak Triggers a Large-Scale Response on Coral Reefs
Source: PLoS One. 2015 Jul 14;10(7):e0132895. doi: 10.1371/journal.pone.0132895 (PMC4501832; doi:10.1371/journal.pone.0132895)
Supplement: S1 Dataset — Data has been separated into three sub-folders; video data, visual transect data and individual fishes’ acoustic detection data. (ZIP) [file pone.0132895.s001.zip › Raw Data/Spatial/Siganid/Processed /Worked/6503MSC.xlsx]

## Sheet: Sheet1
Day/night code	1
Count of Transmitter	Column Labels
Row Labels	VR2W-112612	VR2W-112613	VR2W-112614	VR2W-112615	Grand Total
0	0.666667	0.166667	0.0833333	0.0833333	1
2012-10-28	1	0	0	0	1
2012-10-29	1	0	0	0	1
2012-10-30	0.5	0	0	0.5	1
2012-11-02	0	0	1	0	1
2012-11-05	0.333333	0.666667	0	0	1
2012-11-06	1	0	0	0	1
1	0.843137	0.137255	0.0196078	0	1
2012-10-12	1	0	0	0	1
2012-10-13	0.8	0.2	0	0	1
2012-10-14	1	0	0	0	1
2012-10-15	1	0	0	0	1
2012-10-16	0.714286	0.285714	0	0	1
2012-10-17	0.666667	0.333333	0	0	1
2012-10-18	0	1	0	0	1
2012-10-19	0	0	1	0	1
2012-10-21	1	0	0	0	1
2012-10-22	1	0	0	0	1
2012-10-23	1	0	0	0	1
2012-10-25	1	0	0	0	1
2012-10-26	1	0	0	0	1
Grand Total	0.809524	0.142857	0.031746	0.015873	1

## Sheet: 6503MSC.csv
ï»¿Date and Time (UTC)	date	time	Receiver	Transmitter	Day/night code	Treatment code		min	max
2012-10-11 22:39:14	2012-10-12	08:39:14	VR2W-112612	A69-1601-6503	1	1		2012-10-12	2012-10-26
2012-10-11 23:23:31	2012-10-12	09:23:31	VR2W-112612	A69-1601-6503	1	1
2012-10-12 01:31:51	2012-10-12	11:31:51	VR2W-112612	A69-1601-6503	1	1
2012-10-12 23:58:31	2012-10-13	09:58:31	VR2W-112613	A69-1601-6503	1	1
2012-10-13 00:30:10	2012-10-13	10:30:10	VR2W-112612	A69-1601-6503	1	1
2012-10-13 01:35:08	2012-10-13	11:35:08	VR2W-112612	A69-1601-6503	1	1
2012-10-13 01:48:14	2012-10-13	11:48:14	VR2W-112612	A69-1601-6503	1	1
2012-10-13 04:05:26	2012-10-13	14:05:26	VR2W-112612	A69-1601-6503	1	1
2012-10-14 00:32:43	2012-10-14	10:32:43	VR2W-112612	A69-1601-6503	1	1
2012-10-14 01:37:35	2012-10-14	11:37:35	VR2W-112612	A69-1601-6503	1	1
2012-10-14 04:37:40	2012-10-14	14:37:40	VR2W-112612	A69-1601-6503	1	1
2012-10-14 04:41:36	2012-10-14	14:41:36	VR2W-112612	A69-1601-6503	1	1
2012-10-14 05:11:49	2012-10-14	15:11:49	VR2W-112612	A69-1601-6503	1	1
2012-10-14 05:15:47	2012-10-14	15:15:47	VR2W-112612	A69-1601-6503	1	1
2012-10-14 05:29:10	2012-10-14	15:29:10	VR2W-112612	A69-1601-6503	1	1
2012-10-14 05:32:35	2012-10-14	15:32:35	VR2W-112612	A69-1601-6503	1	1
2012-10-14 05:40:08	2012-10-14	15:40:08	VR2W-112612	A69-1601-6503	1	1
2012-10-14 05:53:22	2012-10-14	15:53:22	VR2W-112612	A69-1601-6503	1	1
2012-10-14 06:03:03	2012-10-14	16:03:03	VR2W-112612	A69-1601-6503	1	1
2012-10-14 06:12:54	2012-10-14	16:12:54	VR2W-112612	A69-1601-6503	1	1
2012-10-15 01:59:49	2012-10-15	11:59:49	VR2W-112612	A69-1601-6503	1	1
2012-10-15 02:24:36	2012-10-15	12:24:36	VR2W-112612	A69-1601-6503	1	1
2012-10-15 04:22:45	2012-10-15	14:22:45	VR2W-112612	A69-1601-6503	1	1
2012-10-15 06:07:12	2012-10-15	16:07:12	VR2W-112612	A69-1601-6503	1	1
2012-10-15 20:20:48	2012-10-16	06:20:48	VR2W-112613	A69-1601-6503	0	1
2012-10-15 20:25:22	2012-10-16	06:25:22	VR2W-112613	A69-1601-6503	0	1
2012-10-15 20:29:35	2012-10-16	06:29:35	VR2W-112613	A69-1601-6503	0	1
2012-10-15 20:33:09	2012-10-16	06:33:09	VR2W-112613	A69-1601-6503	1	1
2012-10-16 04:04:48	2012-10-16	14:04:48	VR2W-112613	A69-1601-6503	1	1
2012-10-16 04:59:45	2012-10-16	14:59:45	VR2W-112612	A69-1601-6503	1	1
2012-10-16 05:17:58	2012-10-16	15:17:58	VR2W-112612	A69-1601-6503	1	1
2012-10-16 05:30:34	2012-10-16	15:30:34	VR2W-112612	A69-1601-6503	1	1
2012-10-16 06:03:48	2012-10-16	16:03:48	VR2W-112612	A69-1601-6503	1	1
2012-10-16 06:08:30	2012-10-16	16:08:30	VR2W-112612	A69-1601-6503	1	1
2012-10-17 00:05:34	2012-10-17	10:05:34	VR2W-112613	A69-1601-6503	1	1
2012-10-17 02:42:08	2012-10-17	12:42:08	VR2W-112612	A69-1601-6503	1	1
2012-10-17 04:21:33	2012-10-17	14:21:33	VR2W-112612	A69-1601-6503	1	1
2012-10-17 23:35:03	2012-10-18	09:35:03	VR2W-112613	A69-1601-6503	1	1
2012-10-18 00:23:01	2012-10-18	10:23:01	VR2W-112613	A69-1601-6503	1	1
2012-10-18 00:36:17	2012-10-18	10:36:17	VR2W-112613	A69-1601-6503	1	1
2012-10-18 21:09:42	2012-10-19	07:09:42	VR2W-112614	A69-1601-6503	1	1
2012-10-20 23:38:52	2012-10-21	09:38:52	VR2W-112612	A69-1601-6503	1	1
2012-10-22 03:53:19	2012-10-22	13:53:19	VR2W-112612	A69-1601-6503	1	1
2012-10-22 04:18:42	2012-10-22	14:18:42	VR2W-112612	A69-1601-6503	1	1
2012-10-23 01:28:02	2012-10-23	11:28:02	VR2W-112612	A69-1601-6503	1	1
2012-10-23 02:14:14	2012-10-23	12:14:14	VR2W-112612	A69-1601-6503	1	1
2012-10-23 02:39:34	2012-10-23	12:39:34	VR2W-112612	A69-1601-6503	1	1
2012-10-25 00:18:07	2012-10-25	10:18:07	VR2W-112612	A69-1601-6503	1	1
2012-10-25 01:12:09	2012-10-25	11:12:09	VR2W-112612	A69-1601-6503	1	1
2012-10-25 01:51:58	2012-10-25	11:51:58	VR2W-112612	A69-1601-6503	1	1
2012-10-25 03:26:42	2012-10-25	13:26:42	VR2W-112612	A69-1601-6503	1	1
2012-10-25 05:05:23	2012-10-25	15:05:23	VR2W-112612	A69-1601-6503	1	1
2012-10-26 00:40:02	2012-10-26	10:40:02	VR2W-112612	A69-1601-6503	1	1
2012-10-26 02:52:52	2012-10-26	12:52:52	VR2W-112612	A69-1601-6503	1	1
2012-10-28 04:20:19	2012-10-28	14:20:19	VR2W-112612	A69-1601-6503	1	0
2012-10-28 04:27:15	2012-10-28	14:27:15	VR2W-112612	A69-1601-6503	1	0
2012-10-28 05:37:07	2012-10-28	15:37:07	VR2W-112612	A69-1601-6503	1	0
2012-10-28 07:00:38	2012-10-28	17:00:38	VR2W-112612	A69-1601-6503	1	0
2012-10-29 04:11:23	2012-10-29	14:11:23	VR2W-112612	A69-1601-6503	1	0
2012-10-29 22:24:55	2012-10-30	08:24:55	VR2W-112615	A69-1601-6503	1	0
2012-10-30 03:23:16	2012-10-30	13:23:16	VR2W-112612	A69-1601-6503	1	0
2012-11-01 21:44:48	2012-11-02	07:44:48	VR2W-112614	A69-1601-6503	1	0
2012-11-04 23:16:50	2012-11-05	09:16:50	VR2W-112613	A69-1601-6503	1	0
2012-11-05 02:08:04	2012-11-05	12:08:04	VR2W-112612	A69-1601-6503	1	0
2012-11-05 03:46:52	2012-11-05	13:46:52	VR2W-112613	A69-1601-6503	1	0
2012-11-06 01:21:27	2012-11-06	11:21:27	VR2W-112612	A69-1601-6503	1	0
