# Supplementary material for: Simulated Macro-Algal Outbreak Triggers a Large-Scale Response on Coral Reefs
Source: PLoS One. 2015 Jul 14;10(7):e0132895. doi: 10.1371/journal.pone.0132895 (PMC4501832; doi:10.1371/journal.pone.0132895)
Supplement: S1 Dataset — Data has been separated into three sub-folders; video data, visual transect data and individual fishes’ acoustic detection data. (ZIP) [file pone.0132895.s001.zip › Raw Data/Spatial/Siganid/Processed /Worked/6504MSC.xlsx]

## Sheet: Sheet1
Day/night code	1
Count of Day/night code	Column Labels
Row Labels	VR2W-105217	VR2W-105218	VR2W-105219	Grand Total
0	0.00473934	0.985782	0.00947867	1
2012-10-27	0	1	0	1
2012-10-28	0	1	0	1
2012-10-29	0	1	0	1
2012-10-30	0.0555556	0.944444	0	1
2012-10-31	0	1	0	1
2012-11-01	0	0.882353	0.117647	1
2012-11-02	0	1	0	1
2012-11-03	0	1	0	1
2012-11-04	0	1	0	1
2012-11-05	0	1	0	1
2012-11-06	0	1	0	1
2012-11-07	0	1	0	1
2012-11-08	0	1	0	1
2012-11-09	0	1	0	1
1	0.0671378	0.932862	0	1
2012-10-12	0.12	0.88	0	1
2012-10-13	0	1	0	1
2012-10-14	0.0833333	0.916667	0	1
2012-10-15	0.153846	0.846154	0	1
2012-10-16	0.136364	0.863636	0	1
2012-10-17	0.166667	0.833333	0	1
2012-10-18	0	1	0	1
2012-10-19	0	1	0	1
2012-10-20	0	1	0	1
2012-10-21	0	1	0	1
2012-10-22	0.105263	0.894737	0	1
2012-10-23	0.0714286	0.928571	0	1
2012-10-24	0.0909091	0.909091	0	1
2012-10-25	0	1	0	1
2012-10-26	0.0833333	0.916667	0	1
Grand Total	0.0404858	0.955466	0.00404858	1

## Sheet: 6504MSC.csv
ï»¿Date and Time (UTC)	date	time	Receiver	Transmitter	Day/night code	Treatment code		min	max
2012-10-11 20:00:07	2012-10-12	06:00:07	VR2W-105218	A69-1601-6504	0	1		2012-10-12	2012-10-26
2012-10-11 20:11:11	2012-10-12	06:11:11	VR2W-105218	A69-1601-6504	0	1
2012-10-11 20:33:52	2012-10-12	06:33:52	VR2W-105218	A69-1601-6504	1	1
2012-10-11 21:55:00	2012-10-12	07:55:00	VR2W-105218	A69-1601-6504	1	1
2012-10-11 23:02:19	2012-10-12	09:02:19	VR2W-105218	A69-1601-6504	1	1
2012-10-12 00:00:45	2012-10-12	10:00:45	VR2W-105218	A69-1601-6504	1	1
2012-10-12 00:27:07	2012-10-12	10:27:07	VR2W-105218	A69-1601-6504	1	1
2012-10-12 00:38:11	2012-10-12	10:38:11	VR2W-105218	A69-1601-6504	1	1
2012-10-12 00:52:58	2012-10-12	10:52:58	VR2W-105217	A69-1601-6504	1	1
2012-10-12 01:17:59	2012-10-12	11:17:59	VR2W-105218	A69-1601-6504	1	1
2012-10-12 01:45:37	2012-10-12	11:45:37	VR2W-105217	A69-1601-6504	1	1
2012-10-12 01:59:09	2012-10-12	11:59:09	VR2W-105218	A69-1601-6504	1	1
2012-10-12 02:08:23	2012-10-12	12:08:23	VR2W-105218	A69-1601-6504	1	1
2012-10-12 02:31:10	2012-10-12	12:31:10	VR2W-105218	A69-1601-6504	1	1
2012-10-12 02:38:47	2012-10-12	12:38:47	VR2W-105218	A69-1601-6504	1	1
2012-10-12 02:53:02	2012-10-12	12:53:02	VR2W-105218	A69-1601-6504	1	1
2012-10-12 02:59:45	2012-10-12	12:59:45	VR2W-105218	A69-1601-6504	1	1
2012-10-12 03:36:25	2012-10-12	13:36:25	VR2W-105218	A69-1601-6504	1	1
2012-10-12 03:40:58	2012-10-12	13:40:58	VR2W-105218	A69-1601-6504	1	1
2012-10-12 04:58:59	2012-10-12	14:58:59	VR2W-105217	A69-1601-6504	1	1
2012-10-12 05:39:18	2012-10-12	15:39:18	VR2W-105218	A69-1601-6504	1	1
2012-10-12 05:43:02	2012-10-12	15:43:02	VR2W-105218	A69-1601-6504	1	1
2012-10-12 06:09:45	2012-10-12	16:09:45	VR2W-105218	A69-1601-6504	1	1
2012-10-12 06:32:00	2012-10-12	16:32:00	VR2W-105218	A69-1601-6504	1	1
2012-10-12 06:47:08	2012-10-12	16:47:08	VR2W-105218	A69-1601-6504	1	1
2012-10-12 07:08:08	2012-10-12	17:08:08	VR2W-105218	A69-1601-6504	1	1
2012-10-12 07:14:42	2012-10-12	17:14:42	VR2W-105218	A69-1601-6504	1	1
2012-10-12 08:43:42	2012-10-12	18:43:42	VR2W-105218	A69-1601-6504	0	1
2012-10-12 19:41:08	2012-10-13	05:41:08	VR2W-105218	A69-1601-6504	0	1
2012-10-12 19:50:05	2012-10-13	05:50:05	VR2W-105218	A69-1601-6504	0	1
2012-10-12 20:21:49	2012-10-13	06:21:49	VR2W-105218	A69-1601-6504	0	1
2012-10-12 21:22:41	2012-10-13	07:22:41	VR2W-105218	A69-1601-6504	1	1
2012-10-12 22:36:12	2012-10-13	08:36:12	VR2W-105218	A69-1601-6504	1	1
2012-10-12 23:48:53	2012-10-13	09:48:53	VR2W-105218	A69-1601-6504	1	1
2012-10-13 00:07:39	2012-10-13	10:07:39	VR2W-105218	A69-1601-6504	1	1
2012-10-13 00:51:42	2012-10-13	10:51:42	VR2W-105218	A69-1601-6504	1	1
2012-10-13 01:00:32	2012-10-13	11:00:32	VR2W-105218	A69-1601-6504	1	1
2012-10-13 01:21:46	2012-10-13	11:21:46	VR2W-105218	A69-1601-6504	1	1
2012-10-13 01:32:52	2012-10-13	11:32:52	VR2W-105218	A69-1601-6504	1	1
2012-10-13 01:36:18	2012-10-13	11:36:18	VR2W-105218	A69-1601-6504	1	1
2012-10-13 01:43:55	2012-10-13	11:43:55	VR2W-105218	A69-1601-6504	1	1
2012-10-13 01:53:17	2012-10-13	11:53:17	VR2W-105218	A69-1601-6504	1	1
2012-10-13 02:01:23	2012-10-13	12:01:23	VR2W-105218	A69-1601-6504	1	1
2012-10-13 02:33:11	2012-10-13	12:33:11	VR2W-105218	A69-1601-6504	1	1
2012-10-13 03:06:23	2012-10-13	13:06:23	VR2W-105218	A69-1601-6504	1	1
2012-10-13 03:18:20	2012-10-13	13:18:20	VR2W-105218	A69-1601-6504	1	1
2012-10-13 03:32:40	2012-10-13	13:32:40	VR2W-105218	A69-1601-6504	1	1
2012-10-13 03:57:53	2012-10-13	13:57:53	VR2W-105218	A69-1601-6504	1	1
2012-10-13 04:18:30	2012-10-13	14:18:30	VR2W-105218	A69-1601-6504	1	1
2012-10-13 04:32:59	2012-10-13	14:32:59	VR2W-105218	A69-1601-6504	1	1
2012-10-13 04:37:41	2012-10-13	14:37:41	VR2W-105218	A69-1601-6504	1	1
2012-10-13 05:43:31	2012-10-13	15:43:31	VR2W-105218	A69-1601-6504	1	1
2012-10-13 06:06:40	2012-10-13	16:06:40	VR2W-105218	A69-1601-6504	1	1
2012-10-13 06:10:36	2012-10-13	16:10:36	VR2W-105218	A69-1601-6504	1	1
2012-10-13 06:23:26	2012-10-13	16:23:26	VR2W-105218	A69-1601-6504	1	1
2012-10-13 06:31:54	2012-10-13	16:31:54	VR2W-105218	A69-1601-6504	1	1
2012-10-13 06:49:42	2012-10-13	16:49:42	VR2W-105218	A69-1601-6504	1	1
2012-10-13 07:07:16	2012-10-13	17:07:16	VR2W-105218	A69-1601-6504	1	1
2012-10-13 07:15:14	2012-10-13	17:15:14	VR2W-105218	A69-1601-6504	1	1
2012-10-13 07:29:58	2012-10-13	17:29:58	VR2W-105218	A69-1601-6504	1	1
2012-10-13 07:46:46	2012-10-13	17:46:46	VR2W-105218	A69-1601-6504	1	1
2012-10-13 07:56:16	2012-10-13	17:56:16	VR2W-105218	A69-1601-6504	1	1
2012-10-13 08:15:12	2012-10-13	18:15:12	VR2W-105218	A69-1601-6504	1	1
2012-10-13 20:03:45	2012-10-14	06:03:45	VR2W-105218	A69-1601-6504	0	1
2012-10-13 20:07:07	2012-10-14	06:07:07	VR2W-105217	A69-1601-6504	0	1
2012-10-13 21:51:02	2012-10-14	07:51:02	VR2W-105218	A69-1601-6504	1	1
2012-10-13 22:07:52	2012-10-14	08:07:52	VR2W-105218	A69-1601-6504	1	1
2012-10-13 22:41:28	2012-10-14	08:41:28	VR2W-105218	A69-1601-6504	1	1
2012-10-13 23:38:58	2012-10-14	09:38:58	VR2W-105218	A69-1601-6504	1	1
2012-10-14 00:10:56	2012-10-14	10:10:56	VR2W-105218	A69-1601-6504	1	1
2012-10-14 01:28:59	2012-10-14	11:28:59	VR2W-105218	A69-1601-6504	1	1
2012-10-14 01:40:16	2012-10-14	11:40:16	VR2W-105218	A69-1601-6504	1	1
2012-10-14 01:52:40	2012-10-14	11:52:40	VR2W-105218	A69-1601-6504	1	1
2012-10-14 02:01:42	2012-10-14	12:01:42	VR2W-105218	A69-1601-6504	1	1
2012-10-14 02:05:36	2012-10-14	12:05:36	VR2W-105218	A69-1601-6504	1	1
2012-10-14 02:30:03	2012-10-14	12:30:03	VR2W-105218	A69-1601-6504	1	1
2012-10-14 02:34:40	2012-10-14	12:34:40	VR2W-105218	A69-1601-6504	1	1
2012-10-14 03:04:28	2012-10-14	13:04:28	VR2W-105218	A69-1601-6504	1	1
2012-10-14 04:04:31	2012-10-14	14:04:31	VR2W-105217	A69-1601-6504	1	1
2012-10-14 04:46:52	2012-10-14	14:46:52	VR2W-105218	A69-1601-6504	1	1
2012-10-14 05:02:54	2012-10-14	15:02:54	VR2W-105218	A69-1601-6504	1	1
2012-10-14 05:26:40	2012-10-14	15:26:40	VR2W-105218	A69-1601-6504	1	1
2012-10-14 05:30:34	2012-10-14	15:30:34	VR2W-105217	A69-1601-6504	1	1
2012-10-14 05:51:30	2012-10-14	15:51:30	VR2W-105218	A69-1601-6504	1	1
2012-10-14 06:04:07	2012-10-14	16:04:07	VR2W-105218	A69-1601-6504	1	1
2012-10-14 06:15:24	2012-10-14	16:15:24	VR2W-105218	A69-1601-6504	1	1
2012-10-14 07:11:50	2012-10-14	17:11:50	VR2W-105218	A69-1601-6504	1	1
2012-10-14 07:45:11	2012-10-14	17:45:11	VR2W-105218	A69-1601-6504	1	1
2012-10-14 07:53:41	2012-10-14	17:53:41	VR2W-105218	A69-1601-6504	1	1
2012-10-14 10:18:23	2012-10-14	20:18:23	VR2W-105218	A69-1601-6504	0	1
2012-10-14 10:31:30	2012-10-14	20:31:30	VR2W-105218	A69-1601-6504	0	1
2012-10-14 19:52:33	2012-10-15	05:52:33	VR2W-105218	A69-1601-6504	0	1
2012-10-14 20:05:50	2012-10-15	06:05:50	VR2W-105218	A69-1601-6504	0	1
2012-10-14 21:02:25	2012-10-15	07:02:25	VR2W-105218	A69-1601-6504	1	1
2012-10-14 23:01:13	2012-10-15	09:01:13	VR2W-105218	A69-1601-6504	1	1
2012-10-15 00:01:38	2012-10-15	10:01:38	VR2W-105218	A69-1601-6504	1	1
2012-10-15 01:03:53	2012-10-15	11:03:53	VR2W-105218	A69-1601-6504	1	1
2012-10-15 02:07:35	2012-10-15	12:07:35	VR2W-105218	A69-1601-6504	1	1
2012-10-15 02:20:14	2012-10-15	12:20:14	VR2W-105218	A69-1601-6504	1	1
2012-10-15 02:56:11	2012-10-15	12:56:11	VR2W-105218	A69-1601-6504	1	1
2012-10-15 03:40:55	2012-10-15	13:40:55	VR2W-105218	A69-1601-6504	1	1
2012-10-15 04:30:15	2012-10-15	14:30:15	VR2W-105218	A69-1601-6504	1	1
2012-10-15 06:40:15	2012-10-15	16:40:15	VR2W-105217	A69-1601-6504	1	1
2012-10-15 06:48:33	2012-10-15	16:48:33	VR2W-105217	A69-1601-6504	1	1
2012-10-15 07:01:19	2012-10-15	17:01:19	VR2W-105218	A69-1601-6504	1	1
2012-10-15 07:19:55	2012-10-15	17:19:55	VR2W-105218	A69-1601-6504	1	1
2012-10-15 08:38:16	2012-10-15	18:38:16	VR2W-105218	A69-1601-6504	0	1
2012-10-15 19:52:23	2012-10-16	05:52:23	VR2W-105217	A69-1601-6504	0	1
2012-10-15 20:23:12	2012-10-16	06:23:12	VR2W-105217	A69-1601-6504	0	1
2012-10-15 20:31:14	2012-10-16	06:31:14	VR2W-105217	A69-1601-6504	1	1
2012-10-15 21:12:39	2012-10-16	07:12:39	VR2W-105218	A69-1601-6504	1	1
2012-10-15 21:21:52	2012-10-16	07:21:52	VR2W-105218	A69-1601-6504	1	1
2012-10-15 23:28:29	2012-10-16	09:28:29	VR2W-105218	A69-1601-6504	1	1
2012-10-15 23:41:47	2012-10-16	09:41:47	VR2W-105218	A69-1601-6504	1	1
2012-10-16 00:10:52	2012-10-16	10:10:52	VR2W-105218	A69-1601-6504	1	1
2012-10-16 00:24:27	2012-10-16	10:24:27	VR2W-105217	A69-1601-6504	1	1
2012-10-16 00:29:36	2012-10-16	10:29:36	VR2W-105218	A69-1601-6504	1	1
2012-10-16 01:11:20	2012-10-16	11:11:20	VR2W-105218	A69-1601-6504	1	1
2012-10-16 02:06:27	2012-10-16	12:06:27	VR2W-105218	A69-1601-6504	1	1
2012-10-16 02:10:28	2012-10-16	12:10:28	VR2W-105218	A69-1601-6504	1	1
2012-10-16 02:40:59	2012-10-16	12:40:59	VR2W-105218	A69-1601-6504	1	1
2012-10-16 03:24:01	2012-10-16	13:24:01	VR2W-105218	A69-1601-6504	1	1
2012-10-16 03:43:11	2012-10-16	13:43:11	VR2W-105218	A69-1601-6504	1	1
2012-10-16 04:01:35	2012-10-16	14:01:35	VR2W-105218	A69-1601-6504	1	1
2012-10-16 04:23:51	2012-10-16	14:23:51	VR2W-105218	A69-1601-6504	1	1
2012-10-16 05:15:51	2012-10-16	15:15:51	VR2W-105218	A69-1601-6504	1	1
2012-10-16 06:03:29	2012-10-16	16:03:29	VR2W-105218	A69-1601-6504	1	1
2012-10-16 06:14:29	2012-10-16	16:14:29	VR2W-105218	A69-1601-6504	1	1
2012-10-16 06:46:07	2012-10-16	16:46:07	VR2W-105218	A69-1601-6504	1	1
2012-10-16 07:02:44	2012-10-16	17:02:44	VR2W-105217	A69-1601-6504	1	1
2012-10-16 07:11:24	2012-10-16	17:11:24	VR2W-105218	A69-1601-6504	1	1
2012-10-16 22:45:13	2012-10-17	08:45:13	VR2W-105217	A69-1601-6504	1	1
2012-10-16 22:57:08	2012-10-17	08:57:08	VR2W-105218	A69-1601-6504	1	1
2012-10-16 23:40:57	2012-10-17	09:40:57	VR2W-105217	A69-1601-6504	1	1
2012-10-17 00:18:29	2012-10-17	10:18:29	VR2W-105218	A69-1601-6504	1	1
2012-10-17 00:44:51	2012-10-17	10:44:51	VR2W-105218	A69-1601-6504	1	1
2012-10-17 01:24:21	2012-10-17	11:24:21	VR2W-105218	A69-1601-6504	1	1
2012-10-17 03:27:48	2012-10-17	13:27:48	VR2W-105218	A69-1601-6504	1	1
2012-10-17 03:56:08	2012-10-17	13:56:08	VR2W-105218	A69-1601-6504	1	1
2012-10-17 04:21:04	2012-10-17	14:21:04	VR2W-105218	A69-1601-6504	1	1
2012-10-17 04:25:14	2012-10-17	14:25:14	VR2W-105218	A69-1601-6504	1	1
2012-10-17 06:25:56	2012-10-17	16:25:56	VR2W-105218	A69-1601-6504	1	1
2012-10-17 06:47:40	2012-10-17	16:47:40	VR2W-105218	A69-1601-6504	1	1
2012-10-17 19:44:20	2012-10-18	05:44:20	VR2W-105218	A69-1601-6504	0	1
2012-10-17 21:49:03	2012-10-18	07:49:03	VR2W-105218	A69-1601-6504	1	1
2012-10-17 22:46:50	2012-10-18	08:46:50	VR2W-105218	A69-1601-6504	1	1
2012-10-17 23:45:47	2012-10-18	09:45:47	VR2W-105218	A69-1601-6504	1	1
2012-10-18 03:31:37	2012-10-18	13:31:37	VR2W-105218	A69-1601-6504	1	1
2012-10-18 03:53:33	2012-10-18	13:53:33	VR2W-105218	A69-1601-6504	1	1
2012-10-18 04:10:29	2012-10-18	14:10:29	VR2W-105218	A69-1601-6504	1	1
2012-10-18 04:46:12	2012-10-18	14:46:12	VR2W-105218	A69-1601-6504	1	1
2012-10-18 04:57:24	2012-10-18	14:57:24	VR2W-105218	A69-1601-6504	1	1
2012-10-18 05:09:03	2012-10-18	15:09:03	VR2W-105218	A69-1601-6504	1	1
2012-10-18 05:17:13	2012-10-18	15:17:13	VR2W-105218	A69-1601-6504	1	1
2012-10-18 05:25:30	2012-10-18	15:25:30	VR2W-105218	A69-1601-6504	1	1
2012-10-18 05:34:15	2012-10-18	15:34:15	VR2W-105218	A69-1601-6504	1	1
2012-10-18 05:38:51	2012-10-18	15:38:51	VR2W-105218	A69-1601-6504	1	1
2012-10-18 05:58:41	2012-10-18	15:58:41	VR2W-105218	A69-1601-6504	1	1
2012-10-18 06:27:55	2012-10-18	16:27:55	VR2W-105218	A69-1601-6504	1	1
2012-10-18 06:32:31	2012-10-18	16:32:31	VR2W-105218	A69-1601-6504	1	1
2012-10-18 06:36:48	2012-10-18	16:36:48	VR2W-105218	A69-1601-6504	1	1
2012-10-18 06:44:34	2012-10-18	16:44:34	VR2W-105218	A69-1601-6504	1	1
2012-10-18 06:47:54	2012-10-18	16:47:54	VR2W-105218	A69-1601-6504	1	1
2012-10-18 06:54:54	2012-10-18	16:54:54	VR2W-105218	A69-1601-6504	1	1
2012-10-18 06:58:52	2012-10-18	16:58:52	VR2W-105218	A69-1601-6504	1	1
2012-10-18 07:08:00	2012-10-18	17:08:00	VR2W-105218	A69-1601-6504	1	1
2012-10-18 20:10:35	2012-10-19	06:10:35	VR2W-105218	A69-1601-6504	0	1
2012-10-18 20:14:52	2012-10-19	06:14:52	VR2W-105218	A69-1601-6504	0	1
2012-10-18 20:26:01	2012-10-19	06:26:01	VR2W-105218	A69-1601-6504	0	1
2012-10-18 21:38:06	2012-10-19	07:38:06	VR2W-105218	A69-1601-6504	1	1
2012-10-18 21:56:30	2012-10-19	07:56:30	VR2W-105218	A69-1601-6504	1	1
2012-10-18 22:05:09	2012-10-19	08:05:09	VR2W-105218	A69-1601-6504	1	1
2012-10-18 22:40:07	2012-10-19	08:40:07	VR2W-105218	A69-1601-6504	1	1
2012-10-19 06:03:42	2012-10-19	16:03:42	VR2W-105218	A69-1601-6504	1	1
2012-10-19 06:40:06	2012-10-19	16:40:06	VR2W-105218	A69-1601-6504	1	1
2012-10-19 21:08:49	2012-10-20	07:08:49	VR2W-105218	A69-1601-6504	1	1
2012-10-19 21:29:28	2012-10-20	07:29:28	VR2W-105218	A69-1601-6504	1	1
2012-10-19 22:21:05	2012-10-20	08:21:05	VR2W-105218	A69-1601-6504	1	1
2012-10-19 22:47:34	2012-10-20	08:47:34	VR2W-105218	A69-1601-6504	1	1
2012-10-19 22:52:10	2012-10-20	08:52:10	VR2W-105218	A69-1601-6504	1	1
2012-10-19 23:00:12	2012-10-20	09:00:12	VR2W-105218	A69-1601-6504	1	1
2012-10-19 23:20:12	2012-10-20	09:20:12	VR2W-105218	A69-1601-6504	1	1
2012-10-20 01:56:09	2012-10-20	11:56:09	VR2W-105218	A69-1601-6504	1	1
2012-10-20 02:00:35	2012-10-20	12:00:35	VR2W-105218	A69-1601-6504	1	1
2012-10-20 02:36:48	2012-10-20	12:36:48	VR2W-105218	A69-1601-6504	1	1
2012-10-20 03:56:45	2012-10-20	13:56:45	VR2W-105218	A69-1601-6504	1	1
2012-10-20 04:55:18	2012-10-20	14:55:18	VR2W-105218	A69-1601-6504	1	1
2012-10-20 05:39:46	2012-10-20	15:39:46	VR2W-105218	A69-1601-6504	1	1
2012-10-20 05:43:14	2012-10-20	15:43:14	VR2W-105218	A69-1601-6504	1	1
2012-10-20 05:57:53	2012-10-20	15:57:53	VR2W-105218	A69-1601-6504	1	1
2012-10-20 06:09:27	2012-10-20	16:09:27	VR2W-105218	A69-1601-6504	1	1
2012-10-20 06:22:29	2012-10-20	16:22:29	VR2W-105218	A69-1601-6504	1	1
2012-10-20 06:31:04	2012-10-20	16:31:04	VR2W-105218	A69-1601-6504	1	1
2012-10-20 07:00:46	2012-10-20	17:00:46	VR2W-105218	A69-1601-6504	1	1
2012-10-20 07:53:13	2012-10-20	17:53:13	VR2W-105218	A69-1601-6504	1	1
2012-10-20 20:54:30	2012-10-21	06:54:30	VR2W-105218	A69-1601-6504	1	1
2012-10-20 21:09:01	2012-10-21	07:09:01	VR2W-105218	A69-1601-6504	1	1
2012-10-20 22:41:26	2012-10-21	08:41:26	VR2W-105218	A69-1601-6504	1	1
2012-10-21 00:30:19	2012-10-21	10:30:19	VR2W-105218	A69-1601-6504	1	1
2012-10-21 00:49:50	2012-10-21	10:49:50	VR2W-105218	A69-1601-6504	1	1
2012-10-21 00:53:34	2012-10-21	10:53:34	VR2W-105218	A69-1601-6504	1	1
2012-10-21 01:53:27	2012-10-21	11:53:27	VR2W-105218	A69-1601-6504	1	1
2012-10-21 02:56:46	2012-10-21	12:56:46	VR2W-105218	A69-1601-6504	1	1
2012-10-21 05:07:12	2012-10-21	15:07:12	VR2W-105218	A69-1601-6504	1	1
2012-10-21 06:11:31	2012-10-21	16:11:31	VR2W-105218	A69-1601-6504	1	1
2012-10-21 06:44:21	2012-10-21	16:44:21	VR2W-105218	A69-1601-6504	1	1
2012-10-21 07:00:22	2012-10-21	17:00:22	VR2W-105218	A69-1601-6504	1	1
2012-10-21 07:59:25	2012-10-21	17:59:25	VR2W-105218	A69-1601-6504	1	1
2012-10-21 20:39:11	2012-10-22	06:39:11	VR2W-105218	A69-1601-6504	1	1
2012-10-21 20:51:11	2012-10-22	06:51:11	VR2W-105218	A69-1601-6504	1	1
2012-10-21 22:31:01	2012-10-22	08:31:01	VR2W-105218	A69-1601-6504	1	1
2012-10-22 01:50:03	2012-10-22	11:50:03	VR2W-105218	A69-1601-6504	1	1
2012-10-22 02:16:58	2012-10-22	12:16:58	VR2W-105218	A69-1601-6504	1	1
2012-10-22 02:21:00	2012-10-22	12:21:00	VR2W-105218	A69-1601-6504	1	1
2012-10-22 02:48:26	2012-10-22	12:48:26	VR2W-105218	A69-1601-6504	1	1
2012-10-22 02:57:11	2012-10-22	12:57:11	VR2W-105218	A69-1601-6504	1	1
2012-10-22 03:27:48	2012-10-22	13:27:48	VR2W-105218	A69-1601-6504	1	1
2012-10-22 03:37:31	2012-10-22	13:37:31	VR2W-105218	A69-1601-6504	1	1
2012-10-22 03:40:45	2012-10-22	13:40:45	VR2W-105218	A69-1601-6504	1	1
2012-10-22 03:47:00	2012-10-22	13:47:00	VR2W-105217	A69-1601-6504	1	1
2012-10-22 04:25:52	2012-10-22	14:25:52	VR2W-105218	A69-1601-6504	1	1
2012-10-22 04:34:41	2012-10-22	14:34:41	VR2W-105218	A69-1601-6504	1	1
2012-10-22 04:42:13	2012-10-22	14:42:13	VR2W-105218	A69-1601-6504	1	1
2012-10-22 04:55:19	2012-10-22	14:55:19	VR2W-105218	A69-1601-6504	1	1
2012-10-22 05:00:03	2012-10-22	15:00:03	VR2W-105218	A69-1601-6504	1	1
2012-10-22 06:05:50	2012-10-22	16:05:50	VR2W-105217	A69-1601-6504	1	1
2012-10-22 06:51:04	2012-10-22	16:51:04	VR2W-105218	A69-1601-6504	1	1
2012-10-22 20:18:33	2012-10-23	06:18:33	VR2W-105218	A69-1601-6504	0	1
2012-10-22 21:55:46	2012-10-23	07:55:46	VR2W-105218	A69-1601-6504	1	1
2012-10-23 00:19:41	2012-10-23	10:19:41	VR2W-105218	A69-1601-6504	1	1
2012-10-23 00:45:20	2012-10-23	10:45:20	VR2W-105218	A69-1601-6504	1	1
2012-10-23 00:53:30	2012-10-23	10:53:30	VR2W-105218	A69-1601-6504	1	1
2012-10-23 01:40:59	2012-10-23	11:40:59	VR2W-105218	A69-1601-6504	1	1
2012-10-23 02:19:52	2012-10-23	12:19:52	VR2W-105218	A69-1601-6504	1	1
2012-10-23 02:53:46	2012-10-23	12:53:46	VR2W-105218	A69-1601-6504	1	1
2012-10-23 03:18:08	2012-10-23	13:18:08	VR2W-105218	A69-1601-6504	1	1
2012-10-23 03:26:12	2012-10-23	13:26:12	VR2W-105218	A69-1601-6504	1	1
2012-10-23 03:42:33	2012-10-23	13:42:33	VR2W-105217	A69-1601-6504	1	1
2012-10-23 04:45:08	2012-10-23	14:45:08	VR2W-105218	A69-1601-6504	1	1
2012-10-23 04:48:36	2012-10-23	14:48:36	VR2W-105218	A69-1601-6504	1	1
2012-10-23 05:34:35	2012-10-23	15:34:35	VR2W-105218	A69-1601-6504	1	1
2012-10-23 08:28:21	2012-10-23	18:28:21	VR2W-105218	A69-1601-6504	1	1
2012-10-23 08:36:50	2012-10-23	18:36:50	VR2W-105218	A69-1601-6504	0	1
2012-10-23 20:44:54	2012-10-24	06:44:54	VR2W-105217	A69-1601-6504	1	1
2012-10-23 22:03:24	2012-10-24	08:03:24	VR2W-105218	A69-1601-6504	1	1
2012-10-23 22:17:29	2012-10-24	08:17:29	VR2W-105218	A69-1601-6504	1	1
2012-10-24 01:41:26	2012-10-24	11:41:26	VR2W-105218	A69-1601-6504	1	1
2012-10-24 01:52:00	2012-10-24	11:52:00	VR2W-105218	A69-1601-6504	1	1
2012-10-24 02:05:21	2012-10-24	12:05:21	VR2W-105218	A69-1601-6504	1	1
2012-10-24 02:09:02	2012-10-24	12:09:02	VR2W-105218	A69-1601-6504	1	1
2012-10-24 02:23:54	2012-10-24	12:23:54	VR2W-105218	A69-1601-6504	1	1
2012-10-24 06:53:12	2012-10-24	16:53:12	VR2W-105218	A69-1601-6504	1	1
2012-10-24 07:57:44	2012-10-24	17:57:44	VR2W-105218	A69-1601-6504	1	1
2012-10-24 08:08:05	2012-10-24	18:08:05	VR2W-105218	A69-1601-6504	1	1
2012-10-24 20:06:56	2012-10-25	06:06:56	VR2W-105217	A69-1601-6504	0	1
2012-10-24 21:26:43	2012-10-25	07:26:43	VR2W-105218	A69-1601-6504	1	1
2012-10-24 23:08:19	2012-10-25	09:08:19	VR2W-105218	A69-1601-6504	1	1
2012-10-25 00:12:03	2012-10-25	10:12:03	VR2W-105218	A69-1601-6504	1	1
2012-10-25 01:02:33	2012-10-25	11:02:33	VR2W-105218	A69-1601-6504	1	1
2012-10-25 02:14:06	2012-10-25	12:14:06	VR2W-105218	A69-1601-6504	1	1
2012-10-25 02:25:26	2012-10-25	12:25:26	VR2W-105218	A69-1601-6504	1	1
2012-10-25 02:53:25	2012-10-25	12:53:25	VR2W-105218	A69-1601-6504	1	1
2012-10-25 03:30:59	2012-10-25	13:30:59	VR2W-105218	A69-1601-6504	1	1
2012-10-25 03:41:48	2012-10-25	13:41:48	VR2W-105218	A69-1601-6504	1	1
2012-10-25 03:45:22	2012-10-25	13:45:22	VR2W-105218	A69-1601-6504	1	1
2012-10-25 04:52:01	2012-10-25	14:52:01	VR2W-105218	A69-1601-6504	1	1
2012-10-25 07:02:11	2012-10-25	17:02:11	VR2W-105218	A69-1601-6504	1	1
2012-10-25 07:22:50	2012-10-25	17:22:50	VR2W-105218	A69-1601-6504	1	1
2012-10-25 08:00:20	2012-10-25	18:00:20	VR2W-105218	A69-1601-6504	1	1
2012-10-25 20:05:13	2012-10-26	06:05:13	VR2W-105218	A69-1601-6504	0	1
2012-10-25 21:52:28	2012-10-26	07:52:28	VR2W-105218	A69-1601-6504	1	1
2012-10-25 23:07:26	2012-10-26	09:07:26	VR2W-105218	A69-1601-6504	1	1
2012-10-25 23:12:12	2012-10-26	09:12:12	VR2W-105218	A69-1601-6504	1	1
2012-10-25 23:25:03	2012-10-26	09:25:03	VR2W-105218	A69-1601-6504	1	1
2012-10-25 23:47:48	2012-10-26	09:47:48	VR2W-105218	A69-1601-6504	1	1
2012-10-25 23:52:11	2012-10-26	09:52:11	VR2W-105218	A69-1601-6504	1	1
2012-10-26 00:57:39	2012-10-26	10:57:39	VR2W-105218	A69-1601-6504	1	1
2012-10-26 01:46:21	2012-10-26	11:46:21	VR2W-105218	A69-1601-6504	1	1
2012-10-26 01:50:34	2012-10-26	11:50:34	VR2W-105218	A69-1601-6504	1	1
2012-10-26 02:02:19	2012-10-26	12:02:19	VR2W-105218	A69-1601-6504	1	1
2012-10-26 02:06:14	2012-10-26	12:06:14	VR2W-105218	A69-1601-6504	1	1
2012-10-26 02:10:49	2012-10-26	12:10:49	VR2W-105218	A69-1601-6504	1	1
2012-10-26 02:26:13	2012-10-26	12:26:13	VR2W-105218	A69-1601-6504	1	1
2012-10-26 02:29:39	2012-10-26	12:29:39	VR2W-105218	A69-1601-6504	1	1
2012-10-26 02:55:13	2012-10-26	12:55:13	VR2W-105218	A69-1601-6504	1	1
2012-10-26 03:04:43	2012-10-26	13:04:43	VR2W-105218	A69-1601-6504	1	1
2012-10-26 03:16:34	2012-10-26	13:16:34	VR2W-105218	A69-1601-6504	1	1
2012-10-26 03:19:53	2012-10-26	13:19:53	VR2W-105218	A69-1601-6504	1	1
2012-10-26 03:23:17	2012-10-26	13:23:17	VR2W-105218	A69-1601-6504	1	1
2012-10-26 03:26:50	2012-10-26	13:26:50	VR2W-105218	A69-1601-6504	1	1
2012-10-26 03:35:13	2012-10-26	13:35:13	VR2W-105218	A69-1601-6504	1	1
2012-10-26 03:46:15	2012-10-26	13:46:15	VR2W-105218	A69-1601-6504	1	1
2012-10-26 03:54:25	2012-10-26	13:54:25	VR2W-105218	A69-1601-6504	1	1
2012-10-26 04:02:41	2012-10-26	14:02:41	VR2W-105218	A69-1601-6504	1	1
2012-10-26 04:23:12	2012-10-26	14:23:12	VR2W-105218	A69-1601-6504	1	1
2012-10-26 04:26:31	2012-10-26	14:26:31	VR2W-105218	A69-1601-6504	1	1
2012-10-26 04:37:20	2012-10-26	14:37:20	VR2W-105218	A69-1601-6504	1	1
2012-10-26 04:52:47	2012-10-26	14:52:47	VR2W-105218	A69-1601-6504	1	1
2012-10-26 05:15:39	2012-10-26	15:15:39	VR2W-105217	A69-1601-6504	1	1
2012-10-26 05:29:59	2012-10-26	15:29:59	VR2W-105217	A69-1601-6504	1	1
2012-10-26 06:06:57	2012-10-26	16:06:57	VR2W-105217	A69-1601-6504	1	1
2012-10-26 06:26:03	2012-10-26	16:26:03	VR2W-105218	A69-1601-6504	1	1
2012-10-26 06:34:15	2012-10-26	16:34:15	VR2W-105218	A69-1601-6504	1	1
2012-10-26 06:52:00	2012-10-26	16:52:00	VR2W-105218	A69-1601-6504	1	1
2012-10-26 06:59:52	2012-10-26	16:59:52	VR2W-105218	A69-1601-6504	1	1
2012-10-26 08:23:46	2012-10-26	18:23:46	VR2W-105218	A69-1601-6504	1	1
2012-10-26 08:42:57	2012-10-26	18:42:57	VR2W-105218	A69-1601-6504	0	1
2012-10-26 20:04:25	2012-10-27	06:04:25	VR2W-105218	A69-1601-6504	0	0
2012-10-26 20:09:11	2012-10-27	06:09:11	VR2W-105218	A69-1601-6504	0	0
2012-10-26 20:22:05	2012-10-27	06:22:05	VR2W-105218	A69-1601-6504	0	0
2012-10-26 21:22:02	2012-10-27	07:22:02	VR2W-105218	A69-1601-6504	1	0
2012-10-26 21:59:04	2012-10-27	07:59:04	VR2W-105218	A69-1601-6504	1	0
2012-10-26 22:38:35	2012-10-27	08:38:35	VR2W-105218	A69-1601-6504	1	0
2012-10-26 23:46:35	2012-10-27	09:46:35	VR2W-105218	A69-1601-6504	1	0
2012-10-27 00:01:41	2012-10-27	10:01:41	VR2W-105218	A69-1601-6504	1	0
2012-10-27 02:22:23	2012-10-27	12:22:23	VR2W-105218	A69-1601-6504	1	0
2012-10-27 02:38:59	2012-10-27	12:38:59	VR2W-105218	A69-1601-6504	1	0
2012-10-27 02:43:07	2012-10-27	12:43:07	VR2W-105218	A69-1601-6504	1	0
2012-10-27 03:01:40	2012-10-27	13:01:40	VR2W-105218	A69-1601-6504	1	0
2012-10-27 03:54:27	2012-10-27	13:54:27	VR2W-105218	A69-1601-6504	1	0
2012-10-27 04:14:18	2012-10-27	14:14:18	VR2W-105218	A69-1601-6504	1	0
2012-10-27 04:48:58	2012-10-27	14:48:58	VR2W-105218	A69-1601-6504	1	0
2012-10-27 05:31:23	2012-10-27	15:31:23	VR2W-105218	A69-1601-6504	1	0
2012-10-27 05:35:49	2012-10-27	15:35:49	VR2W-105218	A69-1601-6504	1	0
2012-10-27 05:49:06	2012-10-27	15:49:06	VR2W-105218	A69-1601-6504	1	0
2012-10-27 06:28:49	2012-10-27	16:28:49	VR2W-105218	A69-1601-6504	1	0
2012-10-27 08:47:08	2012-10-27	18:47:08	VR2W-105218	A69-1601-6504	0	0
2012-10-27 14:45:26	2012-10-28	00:45:26	VR2W-105218	A69-1601-6504	0	0
2012-10-27 19:18:59	2012-10-28	05:18:59	VR2W-105218	A69-1601-6504	0	0
2012-10-27 20:22:08	2012-10-28	06:22:08	VR2W-105218	A69-1601-6504	0	0
2012-10-27 20:30:37	2012-10-28	06:30:37	VR2W-105218	A69-1601-6504	1	0
2012-10-27 21:28:20	2012-10-28	07:28:20	VR2W-105218	A69-1601-6504	1	0
2012-10-27 22:24:04	2012-10-28	08:24:04	VR2W-105218	A69-1601-6504	1	0
2012-10-27 23:19:30	2012-10-28	09:19:30	VR2W-105218	A69-1601-6504	1	0
2012-10-27 23:54:15	2012-10-28	09:54:15	VR2W-105218	A69-1601-6504	1	0
2012-10-28 00:03:07	2012-10-28	10:03:07	VR2W-105218	A69-1601-6504	1	0
2012-10-28 00:44:25	2012-10-28	10:44:25	VR2W-105218	A69-1601-6504	1	0
2012-10-28 00:57:23	2012-10-28	10:57:23	VR2W-105218	A69-1601-6504	1	0
2012-10-28 01:39:29	2012-10-28	11:39:29	VR2W-105218	A69-1601-6504	1	0
2012-10-28 01:50:57	2012-10-28	11:50:57	VR2W-105218	A69-1601-6504	1	0
2012-10-28 01:55:16	2012-10-28	11:55:16	VR2W-105218	A69-1601-6504	1	0
2012-10-28 02:10:44	2012-10-28	12:10:44	VR2W-105218	A69-1601-6504	1	0
2012-10-28 02:27:19	2012-10-28	12:27:19	VR2W-105218	A69-1601-6504	1	0
2012-10-28 03:00:14	2012-10-28	13:00:14	VR2W-105218	A69-1601-6504	1	0
2012-10-28 03:03:57	2012-10-28	13:03:57	VR2W-105218	A69-1601-6504	1	0
2012-10-28 03:08:10	2012-10-28	13:08:10	VR2W-105218	A69-1601-6504	1	0
2012-10-28 03:40:07	2012-10-28	13:40:07	VR2W-105218	A69-1601-6504	1	0
2012-10-28 04:16:29	2012-10-28	14:16:29	VR2W-105218	A69-1601-6504	1	0
2012-10-28 04:20:02	2012-10-28	14:20:02	VR2W-105218	A69-1601-6504	1	0
2012-10-28 05:03:59	2012-10-28	15:03:59	VR2W-105218	A69-1601-6504	1	0
2012-10-28 05:07:55	2012-10-28	15:07:55	VR2W-105218	A69-1601-6504	1	0
2012-10-28 05:34:03	2012-10-28	15:34:03	VR2W-105218	A69-1601-6504	1	0
2012-10-28 06:57:00	2012-10-28	16:57:00	VR2W-105218	A69-1601-6504	1	0
2012-10-28 08:44:09	2012-10-28	18:44:09	VR2W-105218	A69-1601-6504	0	0
2012-10-28 09:57:55	2012-10-28	19:57:55	VR2W-105218	A69-1601-6504	0	0
2012-10-28 13:02:29	2012-10-28	23:02:29	VR2W-105218	A69-1601-6504	0	0
2012-10-28 16:52:39	2012-10-29	02:52:39	VR2W-105218	A69-1601-6504	0	0
2012-10-28 17:04:09	2012-10-29	03:04:09	VR2W-105218	A69-1601-6504	0	0
2012-10-28 17:07:47	2012-10-29	03:07:47	VR2W-105218	A69-1601-6504	0	0
2012-10-28 17:11:49	2012-10-29	03:11:49	VR2W-105218	A69-1601-6504	0	0
2012-10-28 17:16:38	2012-10-29	03:16:38	VR2W-105218	A69-1601-6504	0	0
2012-10-28 17:25:59	2012-10-29	03:25:59	VR2W-105218	A69-1601-6504	0	0
2012-10-28 17:38:04	2012-10-29	03:38:04	VR2W-105218	A69-1601-6504	0	0
2012-10-28 17:41:26	2012-10-29	03:41:26	VR2W-105218	A69-1601-6504	0	0
2012-10-28 17:44:55	2012-10-29	03:44:55	VR2W-105218	A69-1601-6504	0	0
2012-10-28 17:48:40	2012-10-29	03:48:40	VR2W-105218	A69-1601-6504	0	0
2012-10-28 18:00:30	2012-10-29	04:00:30	VR2W-105218	A69-1601-6504	0	0
2012-10-28 18:05:14	2012-10-29	04:05:14	VR2W-105218	A69-1601-6504	0	0
2012-10-28 18:25:47	2012-10-29	04:25:47	VR2W-105218	A69-1601-6504	0	0
2012-10-28 18:38:45	2012-10-29	04:38:45	VR2W-105218	A69-1601-6504	0	0
2012-10-28 18:54:36	2012-10-29	04:54:36	VR2W-105218	A69-1601-6504	0	0
2012-10-28 22:10:22	2012-10-29	08:10:22	VR2W-105218	A69-1601-6504	1	0
2012-10-28 22:51:45	2012-10-29	08:51:45	VR2W-105218	A69-1601-6504	1	0
2012-10-28 23:29:33	2012-10-29	09:29:33	VR2W-105218	A69-1601-6504	1	0
2012-10-28 23:41:14	2012-10-29	09:41:14	VR2W-105218	A69-1601-6504	1	0
2012-10-29 00:49:34	2012-10-29	10:49:34	VR2W-105218	A69-1601-6504	1	0
2012-10-29 01:11:30	2012-10-29	11:11:30	VR2W-105218	A69-1601-6504	1	0
2012-10-29 01:25:49	2012-10-29	11:25:49	VR2W-105218	A69-1601-6504	1	0
2012-10-29 01:30:31	2012-10-29	11:30:31	VR2W-105218	A69-1601-6504	1	0
2012-10-29 01:57:37	2012-10-29	11:57:37	VR2W-105218	A69-1601-6504	1	0
2012-10-29 02:29:47	2012-10-29	12:29:47	VR2W-105218	A69-1601-6504	1	0
2012-10-29 03:12:35	2012-10-29	13:12:35	VR2W-105218	A69-1601-6504	1	0
2012-10-29 03:26:35	2012-10-29	13:26:35	VR2W-105218	A69-1601-6504	1	0
2012-10-29 03:30:04	2012-10-29	13:30:04	VR2W-105218	A69-1601-6504	1	0
2012-10-29 03:38:01	2012-10-29	13:38:01	VR2W-105218	A69-1601-6504	1	0
2012-10-29 03:54:03	2012-10-29	13:54:03	VR2W-105218	A69-1601-6504	1	0
2012-10-29 04:16:52	2012-10-29	14:16:52	VR2W-105218	A69-1601-6504	1	0
2012-10-29 04:32:26	2012-10-29	14:32:26	VR2W-105218	A69-1601-6504	1	0
2012-10-29 04:36:48	2012-10-29	14:36:48	VR2W-105218	A69-1601-6504	1	0
2012-10-29 04:53:56	2012-10-29	14:53:56	VR2W-105218	A69-1601-6504	1	0
2012-10-29 05:07:26	2012-10-29	15:07:26	VR2W-105218	A69-1601-6504	1	0
2012-10-29 05:27:45	2012-10-29	15:27:45	VR2W-105218	A69-1601-6504	1	0
2012-10-29 06:06:27	2012-10-29	16:06:27	VR2W-105218	A69-1601-6504	1	0
2012-10-29 08:56:29	2012-10-29	18:56:29	VR2W-105218	A69-1601-6504	0	0
2012-10-29 13:09:47	2012-10-29	23:09:47	VR2W-105218	A69-1601-6504	0	0
2012-10-29 15:53:00	2012-10-30	01:53:00	VR2W-105218	A69-1601-6504	0	0
2012-10-29 17:57:32	2012-10-30	03:57:32	VR2W-105218	A69-1601-6504	0	0
2012-10-29 18:42:52	2012-10-30	04:42:52	VR2W-105218	A69-1601-6504	0	0
2012-10-29 18:47:06	2012-10-30	04:47:06	VR2W-105218	A69-1601-6504	0	0
2012-10-29 18:54:33	2012-10-30	04:54:33	VR2W-105218	A69-1601-6504	0	0
2012-10-29 19:03:20	2012-10-30	05:03:20	VR2W-105218	A69-1601-6504	0	0
2012-10-29 19:06:51	2012-10-30	05:06:51	VR2W-105218	A69-1601-6504	0	0
2012-10-29 20:17:58	2012-10-30	06:17:58	VR2W-105218	A69-1601-6504	0	0
2012-10-29 21:00:55	2012-10-30	07:00:55	VR2W-105218	A69-1601-6504	1	0
2012-10-29 21:41:20	2012-10-30	07:41:20	VR2W-105218	A69-1601-6504	1	0
2012-10-29 21:49:18	2012-10-30	07:49:18	VR2W-105218	A69-1601-6504	1	0
2012-10-29 22:12:58	2012-10-30	08:12:58	VR2W-105218	A69-1601-6504	1	0
2012-10-29 22:17:27	2012-10-30	08:17:27	VR2W-105218	A69-1601-6504	1	0
2012-10-30 00:21:28	2012-10-30	10:21:28	VR2W-105218	A69-1601-6504	1	0
2012-10-30 00:46:59	2012-10-30	10:46:59	VR2W-105218	A69-1601-6504	1	0
2012-10-30 01:59:29	2012-10-30	11:59:29	VR2W-105218	A69-1601-6504	1	0
2012-10-30 02:02:58	2012-10-30	12:02:58	VR2W-105218	A69-1601-6504	1	0
2012-10-30 02:06:42	2012-10-30	12:06:42	VR2W-105218	A69-1601-6504	1	0
2012-10-30 02:58:25	2012-10-30	12:58:25	VR2W-105218	A69-1601-6504	1	0
2012-10-30 03:23:33	2012-10-30	13:23:33	VR2W-105218	A69-1601-6504	1	0
2012-10-30 03:32:21	2012-10-30	13:32:21	VR2W-105217	A69-1601-6504	1	0
2012-10-30 05:19:25	2012-10-30	15:19:25	VR2W-105218	A69-1601-6504	1	0
2012-10-30 05:22:47	2012-10-30	15:22:47	VR2W-105218	A69-1601-6504	1	0
2012-10-30 05:26:17	2012-10-30	15:26:17	VR2W-105218	A69-1601-6504	1	0
2012-10-30 06:51:06	2012-10-30	16:51:06	VR2W-105218	A69-1601-6504	1	0
2012-10-30 07:55:51	2012-10-30	17:55:51	VR2W-105218	A69-1601-6504	1	0
2012-10-30 08:39:43	2012-10-30	18:39:43	VR2W-105218	A69-1601-6504	0	0
2012-10-30 19:35:20	2012-10-31	05:35:20	VR2W-105218	A69-1601-6504	0	0
2012-10-30 19:47:38	2012-10-31	05:47:38	VR2W-105218	A69-1601-6504	0	0
2012-10-30 20:30:44	2012-10-31	06:30:44	VR2W-105218	A69-1601-6504	1	0
2012-10-30 21:29:57	2012-10-31	07:29:57	VR2W-105218	A69-1601-6504	1	0
2012-10-31 00:35:38	2012-10-31	10:35:38	VR2W-105218	A69-1601-6504	1	0
2012-10-31 01:09:52	2012-10-31	11:09:52	VR2W-105218	A69-1601-6504	1	0
2012-10-31 01:33:31	2012-10-31	11:33:31	VR2W-105218	A69-1601-6504	1	0
2012-10-31 01:51:32	2012-10-31	11:51:32	VR2W-105218	A69-1601-6504	1	0
2012-10-31 02:57:37	2012-10-31	12:57:37	VR2W-105218	A69-1601-6504	1	0
2012-10-31 03:08:59	2012-10-31	13:08:59	VR2W-105218	A69-1601-6504	1	0
2012-10-31 04:01:37	2012-10-31	14:01:37	VR2W-105218	A69-1601-6504	1	0
2012-10-31 04:08:58	2012-10-31	14:08:58	VR2W-105218	A69-1601-6504	1	0
2012-10-31 04:15:37	2012-10-31	14:15:37	VR2W-105218	A69-1601-6504	1	0
2012-10-31 04:19:06	2012-10-31	14:19:06	VR2W-105218	A69-1601-6504	1	0
2012-10-31 05:10:37	2012-10-31	15:10:37	VR2W-105218	A69-1601-6504	1	0
2012-10-31 05:15:27	2012-10-31	15:15:27	VR2W-105218	A69-1601-6504	1	0
2012-10-31 05:51:36	2012-10-31	15:51:36	VR2W-105218	A69-1601-6504	1	0
2012-10-31 06:32:59	2012-10-31	16:32:59	VR2W-105218	A69-1601-6504	1	0
2012-10-31 06:51:31	2012-10-31	16:51:31	VR2W-105218	A69-1601-6504	1	0
2012-10-31 13:45:58	2012-10-31	23:45:58	VR2W-105218	A69-1601-6504	0	0
2012-10-31 21:28:57	2012-11-01	07:28:57	VR2W-105218	A69-1601-6504	1	0
2012-10-31 22:13:01	2012-11-01	08:13:01	VR2W-105218	A69-1601-6504	1	0
2012-11-01 00:30:33	2012-11-01	10:30:33	VR2W-105218	A69-1601-6504	1	0
2012-11-01 00:47:30	2012-11-01	10:47:30	VR2W-105218	A69-1601-6504	1	0
2012-11-01 01:03:11	2012-11-01	11:03:11	VR2W-105218	A69-1601-6504	1	0
2012-11-01 01:29:44	2012-11-01	11:29:44	VR2W-105218	A69-1601-6504	1	0
2012-11-01 02:07:02	2012-11-01	12:07:02	VR2W-105218	A69-1601-6504	1	0
2012-11-01 02:34:09	2012-11-01	12:34:09	VR2W-105218	A69-1601-6504	1	0
2012-11-01 03:23:57	2012-11-01	13:23:57	VR2W-105219	A69-1601-6504	1	0
2012-11-01 03:46:54	2012-11-01	13:46:54	VR2W-105218	A69-1601-6504	1	0
2012-11-01 03:58:05	2012-11-01	13:58:05	VR2W-105218	A69-1601-6504	1	0
2012-11-01 04:19:53	2012-11-01	14:19:53	VR2W-105218	A69-1601-6504	1	0
2012-11-01 04:37:37	2012-11-01	14:37:37	VR2W-105218	A69-1601-6504	1	0
2012-11-01 04:58:26	2012-11-01	14:58:26	VR2W-105218	A69-1601-6504	1	0
2012-11-01 05:40:11	2012-11-01	15:40:11	VR2W-105219	A69-1601-6504	1	0
2012-11-01 05:42:04	2012-11-01	15:42:04	VR2W-105218	A69-1601-6504	1	0
2012-11-01 06:16:56	2012-11-01	16:16:56	VR2W-105218	A69-1601-6504	1	0
2012-11-01 19:54:39	2012-11-02	05:54:39	VR2W-105218	A69-1601-6504	0	0
2012-11-01 21:08:28	2012-11-02	07:08:28	VR2W-105218	A69-1601-6504	1	0
2012-11-01 21:22:04	2012-11-02	07:22:04	VR2W-105218	A69-1601-6504	1	0
2012-11-01 21:38:46	2012-11-02	07:38:46	VR2W-105218	A69-1601-6504	1	0
2012-11-01 21:42:09	2012-11-02	07:42:09	VR2W-105218	A69-1601-6504	1	0
2012-11-01 22:56:11	2012-11-02	08:56:11	VR2W-105218	A69-1601-6504	1	0
2012-11-02 00:29:08	2012-11-02	10:29:08	VR2W-105218	A69-1601-6504	1	0
2012-11-02 02:04:15	2012-11-02	12:04:15	VR2W-105218	A69-1601-6504	1	0
2012-11-02 04:13:06	2012-11-02	14:13:06	VR2W-105218	A69-1601-6504	1	0
2012-11-02 05:23:57	2012-11-02	15:23:57	VR2W-105218	A69-1601-6504	1	0
2012-11-02 06:11:28	2012-11-02	16:11:28	VR2W-105218	A69-1601-6504	1	0
2012-11-02 06:18:38	2012-11-02	16:18:38	VR2W-105218	A69-1601-6504	1	0
2012-11-02 06:26:17	2012-11-02	16:26:17	VR2W-105218	A69-1601-6504	1	0
2012-11-02 19:32:05	2012-11-03	05:32:05	VR2W-105218	A69-1601-6504	0	0
2012-11-02 20:06:45	2012-11-03	06:06:45	VR2W-105218	A69-1601-6504	0	0
2012-11-02 20:26:18	2012-11-03	06:26:18	VR2W-105218	A69-1601-6504	0	0
2012-11-02 21:04:08	2012-11-03	07:04:08	VR2W-105218	A69-1601-6504	1	0
2012-11-02 21:13:36	2012-11-03	07:13:36	VR2W-105218	A69-1601-6504	1	0
2012-11-02 21:50:31	2012-11-03	07:50:31	VR2W-105218	A69-1601-6504	1	0
2012-11-02 21:58:56	2012-11-03	07:58:56	VR2W-105218	A69-1601-6504	1	0
2012-11-02 22:36:25	2012-11-03	08:36:25	VR2W-105218	A69-1601-6504	1	0
2012-11-03 00:55:24	2012-11-03	10:55:24	VR2W-105218	A69-1601-6504	1	0
2012-11-03 01:59:58	2012-11-03	11:59:58	VR2W-105218	A69-1601-6504	1	0
2012-11-03 02:04:37	2012-11-03	12:04:37	VR2W-105218	A69-1601-6504	1	0
2012-11-03 03:06:56	2012-11-03	13:06:56	VR2W-105218	A69-1601-6504	1	0
2012-11-03 03:13:40	2012-11-03	13:13:40	VR2W-105218	A69-1601-6504	1	0
2012-11-03 06:15:35	2012-11-03	16:15:35	VR2W-105218	A69-1601-6504	1	0
2012-11-03 06:29:14	2012-11-03	16:29:14	VR2W-105218	A69-1601-6504	1	0
2012-11-03 07:19:06	2012-11-03	17:19:06	VR2W-105218	A69-1601-6504	1	0
2012-11-03 08:00:49	2012-11-03	18:00:49	VR2W-105218	A69-1601-6504	1	0
2012-11-03 08:21:00	2012-11-03	18:21:00	VR2W-105218	A69-1601-6504	1	0
2012-11-03 22:06:47	2012-11-04	08:06:47	VR2W-105218	A69-1601-6504	1	0
2012-11-03 23:17:05	2012-11-04	09:17:05	VR2W-105218	A69-1601-6504	1	0
2012-11-03 23:42:39	2012-11-04	09:42:39	VR2W-105218	A69-1601-6504	1	0
2012-11-04 00:25:35	2012-11-04	10:25:35	VR2W-105218	A69-1601-6504	1	0
2012-11-04 01:57:43	2012-11-04	11:57:43	VR2W-105218	A69-1601-6504	1	0
2012-11-04 02:33:52	2012-11-04	12:33:52	VR2W-105218	A69-1601-6504	1	0
2012-11-04 03:46:44	2012-11-04	13:46:44	VR2W-105218	A69-1601-6504	1	0
2012-11-04 04:02:45	2012-11-04	14:02:45	VR2W-105218	A69-1601-6504	1	0
2012-11-04 05:00:24	2012-11-04	15:00:24	VR2W-105218	A69-1601-6504	1	0
2012-11-04 05:30:32	2012-11-04	15:30:32	VR2W-105218	A69-1601-6504	1	0
2012-11-04 05:48:04	2012-11-04	15:48:04	VR2W-105218	A69-1601-6504	1	0
2012-11-04 06:33:30	2012-11-04	16:33:30	VR2W-105218	A69-1601-6504	1	0
2012-11-04 06:37:46	2012-11-04	16:37:46	VR2W-105218	A69-1601-6504	1	0
2012-11-04 07:12:47	2012-11-04	17:12:47	VR2W-105218	A69-1601-6504	1	0
2012-11-04 07:59:04	2012-11-04	17:59:04	VR2W-105218	A69-1601-6504	1	0
2012-11-04 08:10:46	2012-11-04	18:10:46	VR2W-105218	A69-1601-6504	1	0
2012-11-04 23:31:58	2012-11-05	09:31:58	VR2W-105218	A69-1601-6504	1	0
2012-11-05 00:03:33	2012-11-05	10:03:33	VR2W-105218	A69-1601-6504	1	0
2012-11-05 00:15:00	2012-11-05	10:15:00	VR2W-105218	A69-1601-6504	1	0
2012-11-05 00:36:44	2012-11-05	10:36:44	VR2W-105218	A69-1601-6504	1	0
2012-11-05 00:50:06	2012-11-05	10:50:06	VR2W-105218	A69-1601-6504	1	0
2012-11-05 01:43:06	2012-11-05	11:43:06	VR2W-105218	A69-1601-6504	1	0
2012-11-05 02:18:41	2012-11-05	12:18:41	VR2W-105218	A69-1601-6504	1	0
2012-11-05 02:40:02	2012-11-05	12:40:02	VR2W-105218	A69-1601-6504	1	0
2012-11-05 03:04:51	2012-11-05	13:04:51	VR2W-105218	A69-1601-6504	1	0
2012-11-05 03:46:16	2012-11-05	13:46:16	VR2W-105218	A69-1601-6504	1	0
2012-11-05 06:32:07	2012-11-05	16:32:07	VR2W-105218	A69-1601-6504	1	0
2012-11-05 06:36:18	2012-11-05	16:36:18	VR2W-105218	A69-1601-6504	1	0
2012-11-05 07:30:50	2012-11-05	17:30:50	VR2W-105218	A69-1601-6504	1	0
2012-11-05 20:02:24	2012-11-06	06:02:24	VR2W-105218	A69-1601-6504	0	0
2012-11-05 21:56:40	2012-11-06	07:56:40	VR2W-105218	A69-1601-6504	1	0
2012-11-05 22:15:09	2012-11-06	08:15:09	VR2W-105218	A69-1601-6504	1	0
2012-11-06 01:11:48	2012-11-06	11:11:48	VR2W-105218	A69-1601-6504	1	0
2012-11-06 01:25:30	2012-11-06	11:25:30	VR2W-105218	A69-1601-6504	1	0
2012-11-06 01:55:53	2012-11-06	11:55:53	VR2W-105218	A69-1601-6504	1	0
2012-11-06 02:38:30	2012-11-06	12:38:30	VR2W-105218	A69-1601-6504	1	0
2012-11-06 03:38:20	2012-11-06	13:38:20	VR2W-105218	A69-1601-6504	1	0
2012-11-06 04:17:38	2012-11-06	14:17:38	VR2W-105218	A69-1601-6504	1	0
2012-11-06 05:22:57	2012-11-06	15:22:57	VR2W-105218	A69-1601-6504	1	0
2012-11-06 06:15:48	2012-11-06	16:15:48	VR2W-105218	A69-1601-6504	1	0
2012-11-06 06:41:50	2012-11-06	16:41:50	VR2W-105218	A69-1601-6504	1	0
2012-11-06 20:28:58	2012-11-07	06:28:58	VR2W-105218	A69-1601-6504	0	0
2012-11-06 22:02:22	2012-11-07	08:02:22	VR2W-105218	A69-1601-6504	1	0
2012-11-06 22:07:10	2012-11-07	08:07:10	VR2W-105218	A69-1601-6504	1	0
2012-11-06 22:40:26	2012-11-07	08:40:26	VR2W-105218	A69-1601-6504	1	0
2012-11-07 00:16:11	2012-11-07	10:16:11	VR2W-105218	A69-1601-6504	1	0
2012-11-07 00:49:52	2012-11-07	10:49:52	VR2W-105218	A69-1601-6504	1	0
2012-11-07 01:52:20	2012-11-07	11:52:20	VR2W-105218	A69-1601-6504	1	0
2012-11-07 02:04:07	2012-11-07	12:04:07	VR2W-105218	A69-1601-6504	1	0
2012-11-07 03:33:52	2012-11-07	13:33:52	VR2W-105218	A69-1601-6504	1	0
2012-11-07 04:04:38	2012-11-07	14:04:38	VR2W-105218	A69-1601-6504	1	0
2012-11-07 05:01:43	2012-11-07	15:01:43	VR2W-105218	A69-1601-6504	1	0
2012-11-07 05:06:07	2012-11-07	15:06:07	VR2W-105218	A69-1601-6504	1	0
2012-11-07 05:10:01	2012-11-07	15:10:01	VR2W-105218	A69-1601-6504	1	0
2012-11-07 05:38:54	2012-11-07	15:38:54	VR2W-105218	A69-1601-6504	1	0
2012-11-07 06:05:51	2012-11-07	16:05:51	VR2W-105218	A69-1601-6504	1	0
2012-11-07 06:13:01	2012-11-07	16:13:01	VR2W-105218	A69-1601-6504	1	0
2012-11-07 06:37:00	2012-11-07	16:37:00	VR2W-105218	A69-1601-6504	1	0
2012-11-07 06:48:40	2012-11-07	16:48:40	VR2W-105218	A69-1601-6504	1	0
2012-11-07 19:49:34	2012-11-08	05:49:34	VR2W-105218	A69-1601-6504	0	0
2012-11-07 20:56:11	2012-11-08	06:56:11	VR2W-105218	A69-1601-6504	1	0
2012-11-08 02:03:06	2012-11-08	12:03:06	VR2W-105218	A69-1601-6504	1	0
2012-11-08 03:13:25	2012-11-08	13:13:25	VR2W-105218	A69-1601-6504	1	0
2012-11-08 04:22:14	2012-11-08	14:22:14	VR2W-105218	A69-1601-6504	1	0
2012-11-08 06:00:23	2012-11-08	16:00:23	VR2W-105218	A69-1601-6504	1	0
2012-11-08 06:32:53	2012-11-08	16:32:53	VR2W-105218	A69-1601-6504	1	0
2012-11-08 06:44:57	2012-11-08	16:44:57	VR2W-105218	A69-1601-6504	1	0
2012-11-08 19:45:08	2012-11-09	05:45:08	VR2W-105217	A69-1601-6504	0	0
2012-11-08 20:07:39	2012-11-09	06:07:39	VR2W-105218	A69-1601-6504	0	0
2012-11-08 22:57:26	2012-11-09	08:57:26	VR2W-105218	A69-1601-6504	1	0
2012-11-08 23:54:54	2012-11-09	09:54:54	VR2W-105218	A69-1601-6504	1	0
2012-11-09 01:44:08	2012-11-09	11:44:08	VR2W-105218	A69-1601-6504	1	0
2012-11-09 03:12:14	2012-11-09	13:12:14	VR2W-105218	A69-1601-6504	1	0
2012-11-09 04:58:59	2012-11-09	14:58:59	VR2W-105218	A69-1601-6504	1	0
2012-11-09 05:11:41	2012-11-09	15:11:41	VR2W-105218	A69-1601-6504	1	0
2012-11-09 07:29:41	2012-11-09	17:29:41	VR2W-105218	A69-1601-6504	1	0
