# Supplementary material for: Simulated Macro-Algal Outbreak Triggers a Large-Scale Response on Coral Reefs
Source: PLoS One. 2015 Jul 14;10(7):e0132895. doi: 10.1371/journal.pone.0132895 (PMC4501832; doi:10.1371/journal.pone.0132895)
Supplement: S1 Dataset — Data has been separated into three sub-folders; video data, visual transect data and individual fishes’ acoustic detection data. (ZIP) [file pone.0132895.s001.zip › Raw Data/Spatial/Siganid/Processed /Worked/6505MSC.xlsx]

## Sheet: Sheet1
Day/night code	1
Count of Day/night code	Column Labels
Row Labels	VR2W-105217	VR2W-105218	VR2W-105219	VR2W-105220	Grand Total
0	0.0680851	0.680851	0.114894	0.13617	1
2012-10-27	0	1	0	0	1
2012-10-28	0	1	0	0	1
2012-10-29	0	1	0	0	1
2012-10-30	0	0.933333	0.0666667	0	1
2012-10-31	0	1	0	0	1
2012-11-01	0	1	0	0	1
2012-11-02	0	1	0	0	1
2012-11-03	0.928571	0.0714286	0	0	1
2012-11-04	0.111111	0.481481	0.037037	0.37037	1
2012-11-05	0	0	0.466667	0.533333	1
2012-11-06	0	0	0.625	0.375	1
2012-11-07	0	0	0.578947	0.421053	1
2012-11-08	0	0	0.4	0.6	1
1	0.00501253	0.992481	0.00250627	0	1
2012-10-12	0	1	0	0	1
2012-10-13	0	1	0	0	1
2012-10-14	0	1	0	0	1
2012-10-15	0	0.961538	0.0384615	0	1
2012-10-16	0	1	0	0	1
2012-10-17	0	1	0	0	1
2012-10-18	0.04	0.96	0	0	1
2012-10-19	0	1	0	0	1
2012-10-20	0	1	0	0	1
2012-10-21	0	1	0	0	1
2012-10-22	0	1	0	0	1
2012-10-23	0	1	0	0	1
2012-10-24	0	1	0	0	1
2012-10-25	0	1	0	0	1
2012-10-26	0.0322581	0.967742	0	0	1
Grand Total	0.0283912	0.876972	0.044164	0.0504732	1

## Sheet: 6505MSC.csv
ï»¿Date and Time (UTC)	date	time	Receiver	Transmitter	Day/night code	Treatment code		min	max
2012-10-11 19:48:23	2012-10-12	05:48:23	VR2W-105218	A69-1601-6505	0	1		2012-10-12	2012-10-26
2012-10-11 19:53:15	2012-10-12	05:53:15	VR2W-105218	A69-1601-6505	0	1
2012-10-11 21:36:09	2012-10-12	07:36:09	VR2W-105218	A69-1601-6505	1	1
2012-10-11 21:44:01	2012-10-12	07:44:01	VR2W-105218	A69-1601-6505	1	1
2012-10-11 22:09:19	2012-10-12	08:09:19	VR2W-105218	A69-1601-6505	1	1
2012-10-11 23:12:49	2012-10-12	09:12:49	VR2W-105218	A69-1601-6505	1	1
2012-10-11 23:35:16	2012-10-12	09:35:16	VR2W-105218	A69-1601-6505	1	1
2012-10-11 23:56:17	2012-10-12	09:56:17	VR2W-105218	A69-1601-6505	1	1
2012-10-12 00:05:14	2012-10-12	10:05:14	VR2W-105218	A69-1601-6505	1	1
2012-10-12 00:28:45	2012-10-12	10:28:45	VR2W-105218	A69-1601-6505	1	1
2012-10-12 00:32:39	2012-10-12	10:32:39	VR2W-105218	A69-1601-6505	1	1
2012-10-12 00:58:50	2012-10-12	10:58:50	VR2W-105218	A69-1601-6505	1	1
2012-10-12 01:08:04	2012-10-12	11:08:04	VR2W-105218	A69-1601-6505	1	1
2012-10-12 01:36:23	2012-10-12	11:36:23	VR2W-105218	A69-1601-6505	1	1
2012-10-12 02:16:47	2012-10-12	12:16:47	VR2W-105218	A69-1601-6505	1	1
2012-10-12 02:54:03	2012-10-12	12:54:03	VR2W-105218	A69-1601-6505	1	1
2012-10-12 03:19:52	2012-10-12	13:19:52	VR2W-105218	A69-1601-6505	1	1
2012-10-12 03:45:42	2012-10-12	13:45:42	VR2W-105218	A69-1601-6505	1	1
2012-10-12 04:07:33	2012-10-12	14:07:33	VR2W-105218	A69-1601-6505	1	1
2012-10-12 04:36:54	2012-10-12	14:36:54	VR2W-105218	A69-1601-6505	1	1
2012-10-12 04:54:37	2012-10-12	14:54:37	VR2W-105218	A69-1601-6505	1	1
2012-10-12 05:19:47	2012-10-12	15:19:47	VR2W-105218	A69-1601-6505	1	1
2012-10-12 05:44:46	2012-10-12	15:44:46	VR2W-105218	A69-1601-6505	1	1
2012-10-12 05:52:57	2012-10-12	15:52:57	VR2W-105218	A69-1601-6505	1	1
2012-10-12 06:21:47	2012-10-12	16:21:47	VR2W-105218	A69-1601-6505	1	1
2012-10-12 06:38:57	2012-10-12	16:38:57	VR2W-105218	A69-1601-6505	1	1
2012-10-12 06:48:41	2012-10-12	16:48:41	VR2W-105218	A69-1601-6505	1	1
2012-10-12 07:10:02	2012-10-12	17:10:02	VR2W-105218	A69-1601-6505	1	1
2012-10-12 14:28:03	2012-10-13	00:28:03	VR2W-105219	A69-1601-6505	0	1
2012-10-12 14:32:14	2012-10-13	00:32:14	VR2W-105219	A69-1601-6505	0	1
2012-10-12 14:35:43	2012-10-13	00:35:43	VR2W-105219	A69-1601-6505	0	1
2012-10-12 15:10:45	2012-10-13	01:10:45	VR2W-105219	A69-1601-6505	0	1
2012-10-12 15:19:51	2012-10-13	01:19:51	VR2W-105219	A69-1601-6505	0	1
2012-10-12 15:33:08	2012-10-13	01:33:08	VR2W-105219	A69-1601-6505	0	1
2012-10-12 15:57:42	2012-10-13	01:57:42	VR2W-105219	A69-1601-6505	0	1
2012-10-12 16:48:15	2012-10-13	02:48:15	VR2W-105218	A69-1601-6505	0	1
2012-10-12 20:06:25	2012-10-13	06:06:25	VR2W-105218	A69-1601-6505	0	1
2012-10-12 20:53:57	2012-10-13	06:53:57	VR2W-105218	A69-1601-6505	1	1
2012-10-12 20:58:14	2012-10-13	06:58:14	VR2W-105218	A69-1601-6505	1	1
2012-10-12 21:06:06	2012-10-13	07:06:06	VR2W-105218	A69-1601-6505	1	1
2012-10-12 21:34:07	2012-10-13	07:34:07	VR2W-105218	A69-1601-6505	1	1
2012-10-12 21:46:16	2012-10-13	07:46:16	VR2W-105218	A69-1601-6505	1	1
2012-10-12 22:40:05	2012-10-13	08:40:05	VR2W-105218	A69-1601-6505	1	1
2012-10-12 23:15:31	2012-10-13	09:15:31	VR2W-105218	A69-1601-6505	1	1
2012-10-12 23:23:51	2012-10-13	09:23:51	VR2W-105218	A69-1601-6505	1	1
2012-10-12 23:45:13	2012-10-13	09:45:13	VR2W-105218	A69-1601-6505	1	1
2012-10-12 23:54:52	2012-10-13	09:54:52	VR2W-105218	A69-1601-6505	1	1
2012-10-13 00:04:06	2012-10-13	10:04:06	VR2W-105218	A69-1601-6505	1	1
2012-10-13 00:18:57	2012-10-13	10:18:57	VR2W-105218	A69-1601-6505	1	1
2012-10-13 00:23:21	2012-10-13	10:23:21	VR2W-105218	A69-1601-6505	1	1
2012-10-13 00:36:07	2012-10-13	10:36:07	VR2W-105218	A69-1601-6505	1	1
2012-10-13 00:39:45	2012-10-13	10:39:45	VR2W-105218	A69-1601-6505	1	1
2012-10-13 00:43:49	2012-10-13	10:43:49	VR2W-105218	A69-1601-6505	1	1
2012-10-13 01:03:05	2012-10-13	11:03:05	VR2W-105218	A69-1601-6505	1	1
2012-10-13 01:11:54	2012-10-13	11:11:54	VR2W-105218	A69-1601-6505	1	1
2012-10-13 01:24:08	2012-10-13	11:24:08	VR2W-105218	A69-1601-6505	1	1
2012-10-13 01:37:30	2012-10-13	11:37:30	VR2W-105218	A69-1601-6505	1	1
2012-10-13 01:47:00	2012-10-13	11:47:00	VR2W-105218	A69-1601-6505	1	1
2012-10-13 01:59:00	2012-10-13	11:59:00	VR2W-105218	A69-1601-6505	1	1
2012-10-13 02:06:11	2012-10-13	12:06:11	VR2W-105218	A69-1601-6505	1	1
2012-10-13 02:10:24	2012-10-13	12:10:24	VR2W-105218	A69-1601-6505	1	1
2012-10-13 02:17:42	2012-10-13	12:17:42	VR2W-105218	A69-1601-6505	1	1
2012-10-13 02:22:03	2012-10-13	12:22:03	VR2W-105218	A69-1601-6505	1	1
2012-10-13 02:25:52	2012-10-13	12:25:52	VR2W-105218	A69-1601-6505	1	1
2012-10-13 02:34:09	2012-10-13	12:34:09	VR2W-105218	A69-1601-6505	1	1
2012-10-13 02:42:54	2012-10-13	12:42:54	VR2W-105218	A69-1601-6505	1	1
2012-10-13 02:58:08	2012-10-13	12:58:08	VR2W-105218	A69-1601-6505	1	1
2012-10-13 03:02:16	2012-10-13	13:02:16	VR2W-105218	A69-1601-6505	1	1
2012-10-13 03:09:10	2012-10-13	13:09:10	VR2W-105218	A69-1601-6505	1	1
2012-10-13 03:12:58	2012-10-13	13:12:58	VR2W-105218	A69-1601-6505	1	1
2012-10-13 03:17:20	2012-10-13	13:17:20	VR2W-105218	A69-1601-6505	1	1
2012-10-13 03:21:10	2012-10-13	13:21:10	VR2W-105218	A69-1601-6505	1	1
2012-10-13 03:25:37	2012-10-13	13:25:37	VR2W-105218	A69-1601-6505	1	1
2012-10-13 03:34:24	2012-10-13	13:34:24	VR2W-105218	A69-1601-6505	1	1
2012-10-13 03:43:28	2012-10-13	13:43:28	VR2W-105218	A69-1601-6505	1	1
2012-10-13 04:07:30	2012-10-13	14:07:30	VR2W-105218	A69-1601-6505	1	1
2012-10-13 04:19:33	2012-10-13	14:19:33	VR2W-105218	A69-1601-6505	1	1
2012-10-13 04:36:03	2012-10-13	14:36:03	VR2W-105218	A69-1601-6505	1	1
2012-10-13 04:48:01	2012-10-13	14:48:01	VR2W-105218	A69-1601-6505	1	1
2012-10-13 04:55:04	2012-10-13	14:55:04	VR2W-105218	A69-1601-6505	1	1
2012-10-13 04:59:07	2012-10-13	14:59:07	VR2W-105218	A69-1601-6505	1	1
2012-10-13 05:08:43	2012-10-13	15:08:43	VR2W-105218	A69-1601-6505	1	1
2012-10-13 05:13:22	2012-10-13	15:13:22	VR2W-105218	A69-1601-6505	1	1
2012-10-13 05:34:06	2012-10-13	15:34:06	VR2W-105218	A69-1601-6505	1	1
2012-10-13 05:38:04	2012-10-13	15:38:04	VR2W-105218	A69-1601-6505	1	1
2012-10-13 05:42:47	2012-10-13	15:42:47	VR2W-105218	A69-1601-6505	1	1
2012-10-13 05:47:18	2012-10-13	15:47:18	VR2W-105218	A69-1601-6505	1	1
2012-10-13 06:35:22	2012-10-13	16:35:22	VR2W-105218	A69-1601-6505	1	1
2012-10-13 06:42:25	2012-10-13	16:42:25	VR2W-105218	A69-1601-6505	1	1
2012-10-13 07:11:51	2012-10-13	17:11:51	VR2W-105218	A69-1601-6505	1	1
2012-10-13 07:53:46	2012-10-13	17:53:46	VR2W-105218	A69-1601-6505	1	1
2012-10-13 08:39:14	2012-10-13	18:39:14	VR2W-105218	A69-1601-6505	0	1
2012-10-13 16:57:24	2012-10-14	02:57:24	VR2W-105218	A69-1601-6505	0	1
2012-10-13 18:15:04	2012-10-14	04:15:04	VR2W-105218	A69-1601-6505	0	1
2012-10-13 18:23:11	2012-10-14	04:23:11	VR2W-105218	A69-1601-6505	0	1
2012-10-13 18:35:26	2012-10-14	04:35:26	VR2W-105218	A69-1601-6505	0	1
2012-10-13 21:49:08	2012-10-14	07:49:08	VR2W-105218	A69-1601-6505	1	1
2012-10-13 21:57:15	2012-10-14	07:57:15	VR2W-105218	A69-1601-6505	1	1
2012-10-13 22:47:57	2012-10-14	08:47:57	VR2W-105218	A69-1601-6505	1	1
2012-10-14 01:08:28	2012-10-14	11:08:28	VR2W-105218	A69-1601-6505	1	1
2012-10-14 01:22:48	2012-10-14	11:22:48	VR2W-105218	A69-1601-6505	1	1
2012-10-14 01:59:28	2012-10-14	11:59:28	VR2W-105218	A69-1601-6505	1	1
2012-10-14 02:25:16	2012-10-14	12:25:16	VR2W-105218	A69-1601-6505	1	1
2012-10-14 02:58:06	2012-10-14	12:58:06	VR2W-105218	A69-1601-6505	1	1
2012-10-14 03:10:48	2012-10-14	13:10:48	VR2W-105218	A69-1601-6505	1	1
2012-10-14 03:51:40	2012-10-14	13:51:40	VR2W-105218	A69-1601-6505	1	1
2012-10-14 03:55:32	2012-10-14	13:55:32	VR2W-105218	A69-1601-6505	1	1
2012-10-14 04:00:02	2012-10-14	14:00:02	VR2W-105218	A69-1601-6505	1	1
2012-10-14 04:04:09	2012-10-14	14:04:09	VR2W-105218	A69-1601-6505	1	1
2012-10-14 04:33:14	2012-10-14	14:33:14	VR2W-105218	A69-1601-6505	1	1
2012-10-14 04:42:45	2012-10-14	14:42:45	VR2W-105218	A69-1601-6505	1	1
2012-10-14 04:47:17	2012-10-14	14:47:17	VR2W-105218	A69-1601-6505	1	1
2012-10-14 04:51:26	2012-10-14	14:51:26	VR2W-105218	A69-1601-6505	1	1
2012-10-14 04:54:50	2012-10-14	14:54:50	VR2W-105218	A69-1601-6505	1	1
2012-10-14 05:06:59	2012-10-14	15:06:59	VR2W-105218	A69-1601-6505	1	1
2012-10-14 05:55:48	2012-10-14	15:55:48	VR2W-105218	A69-1601-6505	1	1
2012-10-14 06:43:02	2012-10-14	16:43:02	VR2W-105218	A69-1601-6505	1	1
2012-10-14 06:51:27	2012-10-14	16:51:27	VR2W-105218	A69-1601-6505	1	1
2012-10-14 07:00:45	2012-10-14	17:00:45	VR2W-105218	A69-1601-6505	1	1
2012-10-14 08:18:35	2012-10-14	18:18:35	VR2W-105218	A69-1601-6505	1	1
2012-10-14 11:39:39	2012-10-14	21:39:39	VR2W-105219	A69-1601-6505	0	1
2012-10-14 12:19:59	2012-10-14	22:19:59	VR2W-105219	A69-1601-6505	0	1
2012-10-14 13:32:03	2012-10-14	23:32:03	VR2W-105219	A69-1601-6505	0	1
2012-10-14 14:11:20	2012-10-15	00:11:20	VR2W-105218	A69-1601-6505	0	1
2012-10-14 18:24:47	2012-10-15	04:24:47	VR2W-105219	A69-1601-6505	0	1
2012-10-14 19:23:59	2012-10-15	05:23:59	VR2W-105218	A69-1601-6505	0	1
2012-10-14 19:28:18	2012-10-15	05:28:18	VR2W-105218	A69-1601-6505	0	1
2012-10-14 21:27:59	2012-10-15	07:27:59	VR2W-105218	A69-1601-6505	1	1
2012-10-14 21:32:42	2012-10-15	07:32:42	VR2W-105218	A69-1601-6505	1	1
2012-10-14 21:37:15	2012-10-15	07:37:15	VR2W-105218	A69-1601-6505	1	1
2012-10-14 22:14:59	2012-10-15	08:14:59	VR2W-105218	A69-1601-6505	1	1
2012-10-14 22:41:25	2012-10-15	08:41:25	VR2W-105218	A69-1601-6505	1	1
2012-10-15 00:10:03	2012-10-15	10:10:03	VR2W-105218	A69-1601-6505	1	1
2012-10-15 01:24:27	2012-10-15	11:24:27	VR2W-105218	A69-1601-6505	1	1
2012-10-15 01:38:32	2012-10-15	11:38:32	VR2W-105219	A69-1601-6505	1	1
2012-10-15 01:51:32	2012-10-15	11:51:32	VR2W-105218	A69-1601-6505	1	1
2012-10-15 01:54:53	2012-10-15	11:54:53	VR2W-105218	A69-1601-6505	1	1
2012-10-15 02:06:23	2012-10-15	12:06:23	VR2W-105218	A69-1601-6505	1	1
2012-10-15 02:18:50	2012-10-15	12:18:50	VR2W-105218	A69-1601-6505	1	1
2012-10-15 02:35:20	2012-10-15	12:35:20	VR2W-105218	A69-1601-6505	1	1
2012-10-15 02:56:48	2012-10-15	12:56:48	VR2W-105218	A69-1601-6505	1	1
2012-10-15 03:00:27	2012-10-15	13:00:27	VR2W-105218	A69-1601-6505	1	1
2012-10-15 03:14:19	2012-10-15	13:14:19	VR2W-105218	A69-1601-6505	1	1
2012-10-15 03:17:40	2012-10-15	13:17:40	VR2W-105218	A69-1601-6505	1	1
2012-10-15 03:21:06	2012-10-15	13:21:06	VR2W-105218	A69-1601-6505	1	1
2012-10-15 03:38:42	2012-10-15	13:38:42	VR2W-105218	A69-1601-6505	1	1
2012-10-15 03:42:07	2012-10-15	13:42:07	VR2W-105218	A69-1601-6505	1	1
2012-10-15 03:45:44	2012-10-15	13:45:44	VR2W-105218	A69-1601-6505	1	1
2012-10-15 04:35:59	2012-10-15	14:35:59	VR2W-105218	A69-1601-6505	1	1
2012-10-15 05:41:56	2012-10-15	15:41:56	VR2W-105218	A69-1601-6505	1	1
2012-10-15 06:06:55	2012-10-15	16:06:55	VR2W-105218	A69-1601-6505	1	1
2012-10-15 07:12:39	2012-10-15	17:12:39	VR2W-105218	A69-1601-6505	1	1
2012-10-15 08:14:37	2012-10-15	18:14:37	VR2W-105218	A69-1601-6505	1	1
2012-10-15 21:09:29	2012-10-16	07:09:29	VR2W-105218	A69-1601-6505	1	1
2012-10-15 21:13:31	2012-10-16	07:13:31	VR2W-105218	A69-1601-6505	1	1
2012-10-15 22:15:20	2012-10-16	08:15:20	VR2W-105218	A69-1601-6505	1	1
2012-10-15 22:20:12	2012-10-16	08:20:12	VR2W-105218	A69-1601-6505	1	1
2012-10-15 22:29:48	2012-10-16	08:29:48	VR2W-105218	A69-1601-6505	1	1
2012-10-15 22:38:52	2012-10-16	08:38:52	VR2W-105218	A69-1601-6505	1	1
2012-10-15 23:34:49	2012-10-16	09:34:49	VR2W-105218	A69-1601-6505	1	1
2012-10-16 00:51:36	2012-10-16	10:51:36	VR2W-105218	A69-1601-6505	1	1
2012-10-16 02:04:46	2012-10-16	12:04:46	VR2W-105218	A69-1601-6505	1	1
2012-10-16 02:08:05	2012-10-16	12:08:05	VR2W-105218	A69-1601-6505	1	1
2012-10-16 02:49:53	2012-10-16	12:49:53	VR2W-105218	A69-1601-6505	1	1
2012-10-16 02:54:28	2012-10-16	12:54:28	VR2W-105218	A69-1601-6505	1	1
2012-10-16 03:40:11	2012-10-16	13:40:11	VR2W-105218	A69-1601-6505	1	1
2012-10-16 03:52:42	2012-10-16	13:52:42	VR2W-105218	A69-1601-6505	1	1
2012-10-16 04:19:00	2012-10-16	14:19:00	VR2W-105218	A69-1601-6505	1	1
2012-10-16 04:26:22	2012-10-16	14:26:22	VR2W-105218	A69-1601-6505	1	1
2012-10-16 04:29:41	2012-10-16	14:29:41	VR2W-105218	A69-1601-6505	1	1
2012-10-16 04:36:41	2012-10-16	14:36:41	VR2W-105218	A69-1601-6505	1	1
2012-10-16 04:40:38	2012-10-16	14:40:38	VR2W-105218	A69-1601-6505	1	1
2012-10-16 04:49:45	2012-10-16	14:49:45	VR2W-105218	A69-1601-6505	1	1
2012-10-16 05:10:54	2012-10-16	15:10:54	VR2W-105218	A69-1601-6505	1	1
2012-10-16 05:32:15	2012-10-16	15:32:15	VR2W-105218	A69-1601-6505	1	1
2012-10-16 05:43:34	2012-10-16	15:43:34	VR2W-105218	A69-1601-6505	1	1
2012-10-16 05:51:04	2012-10-16	15:51:04	VR2W-105218	A69-1601-6505	1	1
2012-10-16 05:58:17	2012-10-16	15:58:17	VR2W-105218	A69-1601-6505	1	1
2012-10-16 06:30:12	2012-10-16	16:30:12	VR2W-105218	A69-1601-6505	1	1
2012-10-16 06:47:34	2012-10-16	16:47:34	VR2W-105218	A69-1601-6505	1	1
2012-10-16 07:46:58	2012-10-16	17:46:58	VR2W-105218	A69-1601-6505	1	1
2012-10-16 08:07:58	2012-10-16	18:07:58	VR2W-105218	A69-1601-6505	1	1
2012-10-16 20:58:18	2012-10-17	06:58:18	VR2W-105218	A69-1601-6505	1	1
2012-10-16 21:08:40	2012-10-17	07:08:40	VR2W-105218	A69-1601-6505	1	1
2012-10-16 21:22:01	2012-10-17	07:22:01	VR2W-105218	A69-1601-6505	1	1
2012-10-16 22:11:46	2012-10-17	08:11:46	VR2W-105218	A69-1601-6505	1	1
2012-10-16 22:15:24	2012-10-17	08:15:24	VR2W-105218	A69-1601-6505	1	1
2012-10-16 22:19:27	2012-10-17	08:19:27	VR2W-105218	A69-1601-6505	1	1
2012-10-16 22:42:54	2012-10-17	08:42:54	VR2W-105218	A69-1601-6505	1	1
2012-10-16 22:55:02	2012-10-17	08:55:02	VR2W-105218	A69-1601-6505	1	1
2012-10-16 23:07:43	2012-10-17	09:07:43	VR2W-105218	A69-1601-6505	1	1
2012-10-16 23:42:56	2012-10-17	09:42:56	VR2W-105218	A69-1601-6505	1	1
2012-10-16 23:46:33	2012-10-17	09:46:33	VR2W-105218	A69-1601-6505	1	1
2012-10-17 00:12:19	2012-10-17	10:12:19	VR2W-105218	A69-1601-6505	1	1
2012-10-17 01:09:17	2012-10-17	11:09:17	VR2W-105218	A69-1601-6505	1	1
2012-10-17 01:28:49	2012-10-17	11:28:49	VR2W-105218	A69-1601-6505	1	1
2012-10-17 01:53:26	2012-10-17	11:53:26	VR2W-105218	A69-1601-6505	1	1
2012-10-17 02:40:06	2012-10-17	12:40:06	VR2W-105218	A69-1601-6505	1	1
2012-10-17 03:22:13	2012-10-17	13:22:13	VR2W-105218	A69-1601-6505	1	1
2012-10-17 03:25:37	2012-10-17	13:25:37	VR2W-105218	A69-1601-6505	1	1
2012-10-17 03:29:10	2012-10-17	13:29:10	VR2W-105218	A69-1601-6505	1	1
2012-10-17 03:44:53	2012-10-17	13:44:53	VR2W-105218	A69-1601-6505	1	1
2012-10-17 04:48:33	2012-10-17	14:48:33	VR2W-105218	A69-1601-6505	1	1
2012-10-17 04:56:09	2012-10-17	14:56:09	VR2W-105218	A69-1601-6505	1	1
2012-10-17 05:09:53	2012-10-17	15:09:53	VR2W-105218	A69-1601-6505	1	1
2012-10-17 05:29:50	2012-10-17	15:29:50	VR2W-105218	A69-1601-6505	1	1
2012-10-17 06:01:04	2012-10-17	16:01:04	VR2W-105218	A69-1601-6505	1	1
2012-10-17 06:13:16	2012-10-17	16:13:16	VR2W-105218	A69-1601-6505	1	1
2012-10-17 06:24:39	2012-10-17	16:24:39	VR2W-105218	A69-1601-6505	1	1
2012-10-17 06:36:18	2012-10-17	16:36:18	VR2W-105218	A69-1601-6505	1	1
2012-10-17 08:26:55	2012-10-17	18:26:55	VR2W-105218	A69-1601-6505	1	1
2012-10-17 08:40:11	2012-10-17	18:40:11	VR2W-105218	A69-1601-6505	0	1
2012-10-17 20:32:13	2012-10-18	06:32:13	VR2W-105218	A69-1601-6505	1	1
2012-10-17 20:36:12	2012-10-18	06:36:12	VR2W-105218	A69-1601-6505	1	1
2012-10-17 20:49:44	2012-10-18	06:49:44	VR2W-105218	A69-1601-6505	1	1
2012-10-17 21:47:51	2012-10-18	07:47:51	VR2W-105218	A69-1601-6505	1	1
2012-10-17 21:57:01	2012-10-18	07:57:01	VR2W-105218	A69-1601-6505	1	1
2012-10-17 22:01:05	2012-10-18	08:01:05	VR2W-105218	A69-1601-6505	1	1
2012-10-17 22:07:35	2012-10-18	08:07:35	VR2W-105218	A69-1601-6505	1	1
2012-10-17 22:10:52	2012-10-18	08:10:52	VR2W-105218	A69-1601-6505	1	1
2012-10-17 22:17:38	2012-10-18	08:17:38	VR2W-105218	A69-1601-6505	1	1
2012-10-17 22:51:18	2012-10-18	08:51:18	VR2W-105218	A69-1601-6505	1	1
2012-10-17 23:05:14	2012-10-18	09:05:14	VR2W-105218	A69-1601-6505	1	1
2012-10-17 23:35:59	2012-10-18	09:35:59	VR2W-105218	A69-1601-6505	1	1
2012-10-18 01:16:48	2012-10-18	11:16:48	VR2W-105218	A69-1601-6505	1	1
2012-10-18 01:29:02	2012-10-18	11:29:02	VR2W-105218	A69-1601-6505	1	1
2012-10-18 02:02:44	2012-10-18	12:02:44	VR2W-105218	A69-1601-6505	1	1
2012-10-18 02:06:58	2012-10-18	12:06:58	VR2W-105218	A69-1601-6505	1	1
2012-10-18 03:32:34	2012-10-18	13:32:34	VR2W-105218	A69-1601-6505	1	1
2012-10-18 03:46:00	2012-10-18	13:46:00	VR2W-105218	A69-1601-6505	1	1
2012-10-18 04:11:02	2012-10-18	14:11:02	VR2W-105217	A69-1601-6505	1	1
2012-10-18 04:15:47	2012-10-18	14:15:47	VR2W-105218	A69-1601-6505	1	1
2012-10-18 04:29:37	2012-10-18	14:29:37	VR2W-105218	A69-1601-6505	1	1
2012-10-18 05:01:03	2012-10-18	15:01:03	VR2W-105218	A69-1601-6505	1	1
2012-10-18 05:40:41	2012-10-18	15:40:41	VR2W-105218	A69-1601-6505	1	1
2012-10-18 06:50:27	2012-10-18	16:50:27	VR2W-105218	A69-1601-6505	1	1
2012-10-18 07:19:52	2012-10-18	17:19:52	VR2W-105218	A69-1601-6505	1	1
2012-10-18 09:23:08	2012-10-18	19:23:08	VR2W-105218	A69-1601-6505	0	1
2012-10-18 10:31:39	2012-10-18	20:31:39	VR2W-105218	A69-1601-6505	0	1
2012-10-18 10:47:11	2012-10-18	20:47:11	VR2W-105218	A69-1601-6505	0	1
2012-10-18 11:01:36	2012-10-18	21:01:36	VR2W-105218	A69-1601-6505	0	1
2012-10-18 11:08:08	2012-10-18	21:08:08	VR2W-105218	A69-1601-6505	0	1
2012-10-18 11:11:26	2012-10-18	21:11:26	VR2W-105218	A69-1601-6505	0	1
2012-10-18 20:15:51	2012-10-19	06:15:51	VR2W-105218	A69-1601-6505	0	1
2012-10-18 20:25:17	2012-10-19	06:25:17	VR2W-105218	A69-1601-6505	0	1
2012-10-18 20:55:12	2012-10-19	06:55:12	VR2W-105218	A69-1601-6505	1	1
2012-10-18 21:37:37	2012-10-19	07:37:37	VR2W-105218	A69-1601-6505	1	1
2012-10-18 21:41:05	2012-10-19	07:41:05	VR2W-105218	A69-1601-6505	1	1
2012-10-18 22:00:15	2012-10-19	08:00:15	VR2W-105218	A69-1601-6505	1	1
2012-10-18 22:28:52	2012-10-19	08:28:52	VR2W-105218	A69-1601-6505	1	1
2012-10-19 04:39:28	2012-10-19	14:39:28	VR2W-105218	A69-1601-6505	1	1
2012-10-19 04:47:03	2012-10-19	14:47:03	VR2W-105218	A69-1601-6505	1	1
2012-10-19 06:04:46	2012-10-19	16:04:46	VR2W-105218	A69-1601-6505	1	1
2012-10-19 06:14:26	2012-10-19	16:14:26	VR2W-105218	A69-1601-6505	1	1
2012-10-19 07:22:56	2012-10-19	17:22:56	VR2W-105218	A69-1601-6505	1	1
2012-10-19 19:39:04	2012-10-20	05:39:04	VR2W-105218	A69-1601-6505	0	1
2012-10-19 19:43:37	2012-10-20	05:43:37	VR2W-105218	A69-1601-6505	0	1
2012-10-19 19:55:07	2012-10-20	05:55:07	VR2W-105218	A69-1601-6505	0	1
2012-10-19 20:03:15	2012-10-20	06:03:15	VR2W-105218	A69-1601-6505	0	1
2012-10-19 20:11:24	2012-10-20	06:11:24	VR2W-105218	A69-1601-6505	0	1
2012-10-19 20:15:45	2012-10-20	06:15:45	VR2W-105218	A69-1601-6505	0	1
2012-10-19 20:41:04	2012-10-20	06:41:04	VR2W-105218	A69-1601-6505	1	1
2012-10-19 21:07:14	2012-10-20	07:07:14	VR2W-105218	A69-1601-6505	1	1
2012-10-19 21:38:54	2012-10-20	07:38:54	VR2W-105218	A69-1601-6505	1	1
2012-10-19 21:51:47	2012-10-20	07:51:47	VR2W-105218	A69-1601-6505	1	1
2012-10-19 22:12:09	2012-10-20	08:12:09	VR2W-105218	A69-1601-6505	1	1
2012-10-19 22:21:15	2012-10-20	08:21:15	VR2W-105218	A69-1601-6505	1	1
2012-10-19 22:34:25	2012-10-20	08:34:25	VR2W-105218	A69-1601-6505	1	1
2012-10-19 23:05:04	2012-10-20	09:05:04	VR2W-105218	A69-1601-6505	1	1
2012-10-19 23:17:47	2012-10-20	09:17:47	VR2W-105218	A69-1601-6505	1	1
2012-10-19 23:50:23	2012-10-20	09:50:23	VR2W-105218	A69-1601-6505	1	1
2012-10-20 02:03:48	2012-10-20	12:03:48	VR2W-105218	A69-1601-6505	1	1
2012-10-20 03:11:04	2012-10-20	13:11:04	VR2W-105218	A69-1601-6505	1	1
2012-10-20 03:15:25	2012-10-20	13:15:25	VR2W-105218	A69-1601-6505	1	1
2012-10-20 03:50:45	2012-10-20	13:50:45	VR2W-105218	A69-1601-6505	1	1
2012-10-20 03:54:06	2012-10-20	13:54:06	VR2W-105218	A69-1601-6505	1	1
2012-10-20 04:13:10	2012-10-20	14:13:10	VR2W-105218	A69-1601-6505	1	1
2012-10-20 04:26:31	2012-10-20	14:26:31	VR2W-105218	A69-1601-6505	1	1
2012-10-20 04:33:25	2012-10-20	14:33:25	VR2W-105218	A69-1601-6505	1	1
2012-10-20 04:45:30	2012-10-20	14:45:30	VR2W-105218	A69-1601-6505	1	1
2012-10-20 04:50:01	2012-10-20	14:50:01	VR2W-105218	A69-1601-6505	1	1
2012-10-20 05:17:17	2012-10-20	15:17:17	VR2W-105218	A69-1601-6505	1	1
2012-10-20 05:21:04	2012-10-20	15:21:04	VR2W-105218	A69-1601-6505	1	1
2012-10-20 05:25:24	2012-10-20	15:25:24	VR2W-105218	A69-1601-6505	1	1
2012-10-20 05:29:09	2012-10-20	15:29:09	VR2W-105218	A69-1601-6505	1	1
2012-10-20 05:33:26	2012-10-20	15:33:26	VR2W-105218	A69-1601-6505	1	1
2012-10-20 06:00:24	2012-10-20	16:00:24	VR2W-105218	A69-1601-6505	1	1
2012-10-20 06:09:33	2012-10-20	16:09:33	VR2W-105218	A69-1601-6505	1	1
2012-10-20 07:05:10	2012-10-20	17:05:10	VR2W-105218	A69-1601-6505	1	1
2012-10-20 08:17:10	2012-10-20	18:17:10	VR2W-105218	A69-1601-6505	1	1
2012-10-20 08:38:32	2012-10-20	18:38:32	VR2W-105218	A69-1601-6505	0	1
2012-10-20 19:40:59	2012-10-21	05:40:59	VR2W-105218	A69-1601-6505	0	1
2012-10-20 20:41:01	2012-10-21	06:41:01	VR2W-105218	A69-1601-6505	1	1
2012-10-20 20:49:46	2012-10-21	06:49:46	VR2W-105218	A69-1601-6505	1	1
2012-10-20 20:54:23	2012-10-21	06:54:23	VR2W-105218	A69-1601-6505	1	1
2012-10-20 21:26:18	2012-10-21	07:26:18	VR2W-105218	A69-1601-6505	1	1
2012-10-20 21:50:48	2012-10-21	07:50:48	VR2W-105218	A69-1601-6505	1	1
2012-10-20 22:12:45	2012-10-21	08:12:45	VR2W-105218	A69-1601-6505	1	1
2012-10-20 23:08:38	2012-10-21	09:08:38	VR2W-105218	A69-1601-6505	1	1
2012-10-21 00:34:18	2012-10-21	10:34:18	VR2W-105218	A69-1601-6505	1	1
2012-10-21 01:19:30	2012-10-21	11:19:30	VR2W-105218	A69-1601-6505	1	1
2012-10-21 01:49:22	2012-10-21	11:49:22	VR2W-105218	A69-1601-6505	1	1
2012-10-21 01:58:59	2012-10-21	11:58:59	VR2W-105218	A69-1601-6505	1	1
2012-10-21 02:37:20	2012-10-21	12:37:20	VR2W-105218	A69-1601-6505	1	1
2012-10-21 02:54:06	2012-10-21	12:54:06	VR2W-105218	A69-1601-6505	1	1
2012-10-21 03:19:58	2012-10-21	13:19:58	VR2W-105218	A69-1601-6505	1	1
2012-10-21 04:02:08	2012-10-21	14:02:08	VR2W-105218	A69-1601-6505	1	1
2012-10-21 04:47:31	2012-10-21	14:47:31	VR2W-105218	A69-1601-6505	1	1
2012-10-21 05:15:07	2012-10-21	15:15:07	VR2W-105218	A69-1601-6505	1	1
2012-10-21 06:05:34	2012-10-21	16:05:34	VR2W-105218	A69-1601-6505	1	1
2012-10-21 06:44:48	2012-10-21	16:44:48	VR2W-105218	A69-1601-6505	1	1
2012-10-21 21:52:44	2012-10-22	07:52:44	VR2W-105218	A69-1601-6505	1	1
2012-10-22 01:25:37	2012-10-22	11:25:37	VR2W-105218	A69-1601-6505	1	1
2012-10-22 02:04:54	2012-10-22	12:04:54	VR2W-105218	A69-1601-6505	1	1
2012-10-22 02:09:00	2012-10-22	12:09:00	VR2W-105218	A69-1601-6505	1	1
2012-10-22 02:34:52	2012-10-22	12:34:52	VR2W-105218	A69-1601-6505	1	1
2012-10-22 02:49:23	2012-10-22	12:49:23	VR2W-105218	A69-1601-6505	1	1
2012-10-22 03:02:47	2012-10-22	13:02:47	VR2W-105218	A69-1601-6505	1	1
2012-10-22 03:41:51	2012-10-22	13:41:51	VR2W-105218	A69-1601-6505	1	1
2012-10-22 04:28:28	2012-10-22	14:28:28	VR2W-105218	A69-1601-6505	1	1
2012-10-22 04:33:07	2012-10-22	14:33:07	VR2W-105218	A69-1601-6505	1	1
2012-10-22 08:04:41	2012-10-22	18:04:41	VR2W-105218	A69-1601-6505	1	1
2012-10-22 08:38:38	2012-10-22	18:38:38	VR2W-105218	A69-1601-6505	0	1
2012-10-22 20:10:37	2012-10-23	06:10:37	VR2W-105218	A69-1601-6505	0	1
2012-10-22 21:13:17	2012-10-23	07:13:17	VR2W-105218	A69-1601-6505	1	1
2012-10-22 21:31:21	2012-10-23	07:31:21	VR2W-105218	A69-1601-6505	1	1
2012-10-22 22:55:29	2012-10-23	08:55:29	VR2W-105218	A69-1601-6505	1	1
2012-10-22 23:05:09	2012-10-23	09:05:09	VR2W-105218	A69-1601-6505	1	1
2012-10-23 00:04:04	2012-10-23	10:04:04	VR2W-105218	A69-1601-6505	1	1
2012-10-23 00:07:32	2012-10-23	10:07:32	VR2W-105218	A69-1601-6505	1	1
2012-10-23 00:15:26	2012-10-23	10:15:26	VR2W-105218	A69-1601-6505	1	1
2012-10-23 00:18:54	2012-10-23	10:18:54	VR2W-105218	A69-1601-6505	1	1
2012-10-23 00:55:01	2012-10-23	10:55:01	VR2W-105218	A69-1601-6505	1	1
2012-10-23 01:02:21	2012-10-23	11:02:21	VR2W-105218	A69-1601-6505	1	1
2012-10-23 01:08:54	2012-10-23	11:08:54	VR2W-105218	A69-1601-6505	1	1
2012-10-23 02:00:33	2012-10-23	12:00:33	VR2W-105218	A69-1601-6505	1	1
2012-10-23 02:09:36	2012-10-23	12:09:36	VR2W-105218	A69-1601-6505	1	1
2012-10-23 02:26:02	2012-10-23	12:26:02	VR2W-105218	A69-1601-6505	1	1
2012-10-23 02:58:54	2012-10-23	12:58:54	VR2W-105218	A69-1601-6505	1	1
2012-10-23 03:07:30	2012-10-23	13:07:30	VR2W-105218	A69-1601-6505	1	1
2012-10-23 03:17:47	2012-10-23	13:17:47	VR2W-105218	A69-1601-6505	1	1
2012-10-23 03:21:42	2012-10-23	13:21:42	VR2W-105218	A69-1601-6505	1	1
2012-10-23 03:30:33	2012-10-23	13:30:33	VR2W-105218	A69-1601-6505	1	1
2012-10-23 03:48:01	2012-10-23	13:48:01	VR2W-105218	A69-1601-6505	1	1
2012-10-23 04:02:27	2012-10-23	14:02:27	VR2W-105218	A69-1601-6505	1	1
2012-10-23 04:11:23	2012-10-23	14:11:23	VR2W-105218	A69-1601-6505	1	1
2012-10-23 04:31:33	2012-10-23	14:31:33	VR2W-105218	A69-1601-6505	1	1
2012-10-23 04:48:44	2012-10-23	14:48:44	VR2W-105218	A69-1601-6505	1	1
2012-10-23 04:52:24	2012-10-23	14:52:24	VR2W-105218	A69-1601-6505	1	1
2012-10-23 04:59:50	2012-10-23	14:59:50	VR2W-105218	A69-1601-6505	1	1
2012-10-23 05:23:16	2012-10-23	15:23:16	VR2W-105218	A69-1601-6505	1	1
2012-10-23 05:27:23	2012-10-23	15:27:23	VR2W-105218	A69-1601-6505	1	1
2012-10-23 05:51:29	2012-10-23	15:51:29	VR2W-105218	A69-1601-6505	1	1
2012-10-23 10:07:57	2012-10-23	20:07:57	VR2W-105218	A69-1601-6505	0	1
2012-10-23 21:21:22	2012-10-24	07:21:22	VR2W-105218	A69-1601-6505	1	1
2012-10-23 22:31:46	2012-10-24	08:31:46	VR2W-105218	A69-1601-6505	1	1
2012-10-24 00:00:14	2012-10-24	10:00:14	VR2W-105218	A69-1601-6505	1	1
2012-10-24 00:07:29	2012-10-24	10:07:29	VR2W-105218	A69-1601-6505	1	1
2012-10-24 01:11:32	2012-10-24	11:11:32	VR2W-105218	A69-1601-6505	1	1
2012-10-24 01:29:58	2012-10-24	11:29:58	VR2W-105218	A69-1601-6505	1	1
2012-10-24 01:33:56	2012-10-24	11:33:56	VR2W-105218	A69-1601-6505	1	1
2012-10-24 01:43:08	2012-10-24	11:43:08	VR2W-105218	A69-1601-6505	1	1
2012-10-24 01:47:15	2012-10-24	11:47:15	VR2W-105218	A69-1601-6505	1	1
2012-10-24 02:16:09	2012-10-24	12:16:09	VR2W-105218	A69-1601-6505	1	1
2012-10-24 02:20:47	2012-10-24	12:20:47	VR2W-105218	A69-1601-6505	1	1
2012-10-24 02:45:39	2012-10-24	12:45:39	VR2W-105218	A69-1601-6505	1	1
2012-10-24 02:55:13	2012-10-24	12:55:13	VR2W-105218	A69-1601-6505	1	1
2012-10-24 03:04:05	2012-10-24	13:04:05	VR2W-105218	A69-1601-6505	1	1
2012-10-24 03:33:54	2012-10-24	13:33:54	VR2W-105218	A69-1601-6505	1	1
2012-10-24 03:38:11	2012-10-24	13:38:11	VR2W-105218	A69-1601-6505	1	1
2012-10-24 03:52:43	2012-10-24	13:52:43	VR2W-105218	A69-1601-6505	1	1
2012-10-24 04:13:52	2012-10-24	14:13:52	VR2W-105218	A69-1601-6505	1	1
2012-10-24 04:30:37	2012-10-24	14:30:37	VR2W-105218	A69-1601-6505	1	1
2012-10-24 04:37:59	2012-10-24	14:37:59	VR2W-105218	A69-1601-6505	1	1
2012-10-24 05:08:37	2012-10-24	15:08:37	VR2W-105218	A69-1601-6505	1	1
2012-10-24 06:53:49	2012-10-24	16:53:49	VR2W-105218	A69-1601-6505	1	1
2012-10-24 07:28:27	2012-10-24	17:28:27	VR2W-105218	A69-1601-6505	1	1
2012-10-24 08:36:32	2012-10-24	18:36:32	VR2W-105218	A69-1601-6505	0	1
2012-10-24 19:42:16	2012-10-25	05:42:16	VR2W-105218	A69-1601-6505	0	1
2012-10-24 19:54:48	2012-10-25	05:54:48	VR2W-105218	A69-1601-6505	0	1
2012-10-24 20:35:00	2012-10-25	06:35:00	VR2W-105218	A69-1601-6505	1	1
2012-10-24 23:34:28	2012-10-25	09:34:28	VR2W-105218	A69-1601-6505	1	1
2012-10-24 23:45:50	2012-10-25	09:45:50	VR2W-105218	A69-1601-6505	1	1
2012-10-24 23:49:33	2012-10-25	09:49:33	VR2W-105218	A69-1601-6505	1	1
2012-10-25 00:17:35	2012-10-25	10:17:35	VR2W-105218	A69-1601-6505	1	1
2012-10-25 00:34:18	2012-10-25	10:34:18	VR2W-105218	A69-1601-6505	1	1
2012-10-25 00:37:42	2012-10-25	10:37:42	VR2W-105218	A69-1601-6505	1	1
2012-10-25 00:45:08	2012-10-25	10:45:08	VR2W-105218	A69-1601-6505	1	1
2012-10-25 00:53:48	2012-10-25	10:53:48	VR2W-105218	A69-1601-6505	1	1
2012-10-25 01:00:44	2012-10-25	11:00:44	VR2W-105218	A69-1601-6505	1	1
2012-10-25 01:37:14	2012-10-25	11:37:14	VR2W-105218	A69-1601-6505	1	1
2012-10-25 01:46:08	2012-10-25	11:46:08	VR2W-105218	A69-1601-6505	1	1
2012-10-25 01:49:50	2012-10-25	11:49:50	VR2W-105218	A69-1601-6505	1	1
2012-10-25 02:13:14	2012-10-25	12:13:14	VR2W-105218	A69-1601-6505	1	1
2012-10-25 02:18:05	2012-10-25	12:18:05	VR2W-105218	A69-1601-6505	1	1
2012-10-25 02:22:55	2012-10-25	12:22:55	VR2W-105218	A69-1601-6505	1	1
2012-10-25 02:40:19	2012-10-25	12:40:19	VR2W-105218	A69-1601-6505	1	1
2012-10-25 02:44:34	2012-10-25	12:44:34	VR2W-105218	A69-1601-6505	1	1
2012-10-25 02:56:44	2012-10-25	12:56:44	VR2W-105218	A69-1601-6505	1	1
2012-10-25 03:01:07	2012-10-25	13:01:07	VR2W-105218	A69-1601-6505	1	1
2012-10-25 03:31:09	2012-10-25	13:31:09	VR2W-105218	A69-1601-6505	1	1
2012-10-25 03:35:50	2012-10-25	13:35:50	VR2W-105218	A69-1601-6505	1	1
2012-10-25 03:40:20	2012-10-25	13:40:20	VR2W-105218	A69-1601-6505	1	1
2012-10-25 03:44:25	2012-10-25	13:44:25	VR2W-105218	A69-1601-6505	1	1
2012-10-25 04:43:58	2012-10-25	14:43:58	VR2W-105218	A69-1601-6505	1	1
2012-10-25 04:56:21	2012-10-25	14:56:21	VR2W-105218	A69-1601-6505	1	1
2012-10-25 05:11:08	2012-10-25	15:11:08	VR2W-105218	A69-1601-6505	1	1
2012-10-25 05:15:00	2012-10-25	15:15:00	VR2W-105218	A69-1601-6505	1	1
2012-10-25 05:56:54	2012-10-25	15:56:54	VR2W-105218	A69-1601-6505	1	1
2012-10-25 06:04:19	2012-10-25	16:04:19	VR2W-105218	A69-1601-6505	1	1
2012-10-25 06:23:32	2012-10-25	16:23:32	VR2W-105218	A69-1601-6505	1	1
2012-10-25 07:34:36	2012-10-25	17:34:36	VR2W-105218	A69-1601-6505	1	1
2012-10-25 07:38:51	2012-10-25	17:38:51	VR2W-105218	A69-1601-6505	1	1
2012-10-25 07:46:23	2012-10-25	17:46:23	VR2W-105218	A69-1601-6505	1	1
2012-10-25 08:41:40	2012-10-25	18:41:40	VR2W-105218	A69-1601-6505	0	1
2012-10-25 20:04:15	2012-10-26	06:04:15	VR2W-105218	A69-1601-6505	0	1
2012-10-25 20:12:46	2012-10-26	06:12:46	VR2W-105218	A69-1601-6505	0	1
2012-10-25 20:36:17	2012-10-26	06:36:17	VR2W-105218	A69-1601-6505	1	1
2012-10-25 23:34:25	2012-10-26	09:34:25	VR2W-105218	A69-1601-6505	1	1
2012-10-25 23:47:03	2012-10-26	09:47:03	VR2W-105218	A69-1601-6505	1	1
2012-10-25 23:51:01	2012-10-26	09:51:01	VR2W-105218	A69-1601-6505	1	1
2012-10-26 00:30:14	2012-10-26	10:30:14	VR2W-105218	A69-1601-6505	1	1
2012-10-26 00:36:43	2012-10-26	10:36:43	VR2W-105218	A69-1601-6505	1	1
2012-10-26 00:43:15	2012-10-26	10:43:15	VR2W-105218	A69-1601-6505	1	1
2012-10-26 01:23:51	2012-10-26	11:23:51	VR2W-105218	A69-1601-6505	1	1
2012-10-26 01:30:41	2012-10-26	11:30:41	VR2W-105218	A69-1601-6505	1	1
2012-10-26 02:04:29	2012-10-26	12:04:29	VR2W-105218	A69-1601-6505	1	1
2012-10-26 02:49:06	2012-10-26	12:49:06	VR2W-105218	A69-1601-6505	1	1
2012-10-26 03:04:19	2012-10-26	13:04:19	VR2W-105218	A69-1601-6505	1	1
2012-10-26 03:09:07	2012-10-26	13:09:07	VR2W-105218	A69-1601-6505	1	1
2012-10-26 03:13:48	2012-10-26	13:13:48	VR2W-105218	A69-1601-6505	1	1
2012-10-26 03:18:15	2012-10-26	13:18:15	VR2W-105218	A69-1601-6505	1	1
2012-10-26 03:22:16	2012-10-26	13:22:16	VR2W-105218	A69-1601-6505	1	1
2012-10-26 03:36:16	2012-10-26	13:36:16	VR2W-105218	A69-1601-6505	1	1
2012-10-26 04:12:12	2012-10-26	14:12:12	VR2W-105218	A69-1601-6505	1	1
2012-10-26 04:20:12	2012-10-26	14:20:12	VR2W-105218	A69-1601-6505	1	1
2012-10-26 04:47:59	2012-10-26	14:47:59	VR2W-105218	A69-1601-6505	1	1
2012-10-26 04:52:18	2012-10-26	14:52:18	VR2W-105218	A69-1601-6505	1	1
2012-10-26 05:00:19	2012-10-26	15:00:19	VR2W-105218	A69-1601-6505	1	1
2012-10-26 05:21:58	2012-10-26	15:21:58	VR2W-105218	A69-1601-6505	1	1
2012-10-26 05:25:47	2012-10-26	15:25:47	VR2W-105217	A69-1601-6505	1	1
2012-10-26 05:49:19	2012-10-26	15:49:19	VR2W-105218	A69-1601-6505	1	1
2012-10-26 05:53:10	2012-10-26	15:53:10	VR2W-105218	A69-1601-6505	1	1
2012-10-26 07:01:16	2012-10-26	17:01:16	VR2W-105218	A69-1601-6505	1	1
2012-10-26 07:05:27	2012-10-26	17:05:27	VR2W-105218	A69-1601-6505	1	1
2012-10-26 07:08:56	2012-10-26	17:08:56	VR2W-105218	A69-1601-6505	1	1
2012-10-26 07:12:39	2012-10-26	17:12:39	VR2W-105218	A69-1601-6505	1	1
2012-10-26 07:16:51	2012-10-26	17:16:51	VR2W-105218	A69-1601-6505	1	1
2012-10-26 09:01:15	2012-10-26	19:01:15	VR2W-105218	A69-1601-6505	0	1
2012-10-26 09:45:54	2012-10-26	19:45:54	VR2W-105218	A69-1601-6505	0	1
2012-10-26 09:50:33	2012-10-26	19:50:33	VR2W-105218	A69-1601-6505	0	1
2012-10-26 09:54:56	2012-10-26	19:54:56	VR2W-105218	A69-1601-6505	0	1
2012-10-26 10:48:13	2012-10-26	20:48:13	VR2W-105218	A69-1601-6505	0	1
2012-10-26 10:51:42	2012-10-26	20:51:42	VR2W-105218	A69-1601-6505	0	1
2012-10-26 10:55:25	2012-10-26	20:55:25	VR2W-105218	A69-1601-6505	0	1
2012-10-26 10:59:38	2012-10-26	20:59:38	VR2W-105218	A69-1601-6505	0	1
2012-10-26 11:03:10	2012-10-26	21:03:10	VR2W-105218	A69-1601-6505	0	1
2012-10-26 11:07:00	2012-10-26	21:07:00	VR2W-105218	A69-1601-6505	0	1
2012-10-26 11:11:27	2012-10-26	21:11:27	VR2W-105218	A69-1601-6505	0	1
2012-10-26 11:15:26	2012-10-26	21:15:26	VR2W-105218	A69-1601-6505	0	1
2012-10-26 11:32:31	2012-10-26	21:32:31	VR2W-105218	A69-1601-6505	0	1
2012-10-26 11:36:24	2012-10-26	21:36:24	VR2W-105218	A69-1601-6505	0	1
2012-10-26 11:40:56	2012-10-26	21:40:56	VR2W-105218	A69-1601-6505	0	1
2012-10-26 11:45:07	2012-10-26	21:45:07	VR2W-105218	A69-1601-6505	0	1
2012-10-26 12:39:34	2012-10-26	22:39:34	VR2W-105218	A69-1601-6505	0	1
2012-10-26 12:43:53	2012-10-26	22:43:53	VR2W-105218	A69-1601-6505	0	1
2012-10-26 12:55:32	2012-10-26	22:55:32	VR2W-105218	A69-1601-6505	0	1
2012-10-26 12:59:34	2012-10-26	22:59:34	VR2W-105218	A69-1601-6505	0	1
2012-10-26 13:22:18	2012-10-26	23:22:18	VR2W-105218	A69-1601-6505	0	1
2012-10-26 13:45:19	2012-10-26	23:45:19	VR2W-105219	A69-1601-6505	0	1
2012-10-26 13:56:17	2012-10-26	23:56:17	VR2W-105218	A69-1601-6505	0	1
2012-10-26 14:05:00	2012-10-27	00:05:00	VR2W-105218	A69-1601-6505	0	0
2012-10-26 16:34:05	2012-10-27	02:34:05	VR2W-105218	A69-1601-6505	0	0
2012-10-26 19:24:43	2012-10-27	05:24:43	VR2W-105218	A69-1601-6505	0	0
2012-10-26 19:33:43	2012-10-27	05:33:43	VR2W-105218	A69-1601-6505	0	0
2012-10-26 22:35:38	2012-10-27	08:35:38	VR2W-105218	A69-1601-6505	1	0
2012-10-26 23:36:35	2012-10-27	09:36:35	VR2W-105218	A69-1601-6505	1	0
2012-10-26 23:45:28	2012-10-27	09:45:28	VR2W-105218	A69-1601-6505	1	0
2012-10-27 00:09:08	2012-10-27	10:09:08	VR2W-105218	A69-1601-6505	1	0
2012-10-27 00:39:10	2012-10-27	10:39:10	VR2W-105218	A69-1601-6505	1	0
2012-10-27 02:21:44	2012-10-27	12:21:44	VR2W-105218	A69-1601-6505	1	0
2012-10-27 02:25:34	2012-10-27	12:25:34	VR2W-105218	A69-1601-6505	1	0
2012-10-27 02:38:44	2012-10-27	12:38:44	VR2W-105218	A69-1601-6505	1	0
2012-10-27 02:51:14	2012-10-27	12:51:14	VR2W-105218	A69-1601-6505	1	0
2012-10-27 03:00:09	2012-10-27	13:00:09	VR2W-105218	A69-1601-6505	1	0
2012-10-27 03:26:49	2012-10-27	13:26:49	VR2W-105218	A69-1601-6505	1	0
2012-10-27 03:50:45	2012-10-27	13:50:45	VR2W-105218	A69-1601-6505	1	0
2012-10-27 04:13:21	2012-10-27	14:13:21	VR2W-105218	A69-1601-6505	1	0
2012-10-27 04:23:02	2012-10-27	14:23:02	VR2W-105218	A69-1601-6505	1	0
2012-10-27 05:01:49	2012-10-27	15:01:49	VR2W-105218	A69-1601-6505	1	0
2012-10-27 06:13:57	2012-10-27	16:13:57	VR2W-105218	A69-1601-6505	1	0
2012-10-27 06:20:41	2012-10-27	16:20:41	VR2W-105218	A69-1601-6505	1	0
2012-10-27 06:28:14	2012-10-27	16:28:14	VR2W-105218	A69-1601-6505	1	0
2012-10-27 08:04:44	2012-10-27	18:04:44	VR2W-105218	A69-1601-6505	1	0
2012-10-27 09:51:58	2012-10-27	19:51:58	VR2W-105218	A69-1601-6505	0	0
2012-10-27 14:46:11	2012-10-28	00:46:11	VR2W-105218	A69-1601-6505	0	0
2012-10-27 15:52:05	2012-10-28	01:52:05	VR2W-105218	A69-1601-6505	0	0
2012-10-27 19:45:47	2012-10-28	05:45:47	VR2W-105218	A69-1601-6505	0	0
2012-10-27 21:55:13	2012-10-28	07:55:13	VR2W-105218	A69-1601-6505	1	0
2012-10-27 23:26:15	2012-10-28	09:26:15	VR2W-105218	A69-1601-6505	1	0
2012-10-27 23:30:57	2012-10-28	09:30:57	VR2W-105218	A69-1601-6505	1	0
2012-10-28 00:40:46	2012-10-28	10:40:46	VR2W-105218	A69-1601-6505	1	0
2012-10-28 00:45:04	2012-10-28	10:45:04	VR2W-105218	A69-1601-6505	1	0
2012-10-28 00:56:24	2012-10-28	10:56:24	VR2W-105218	A69-1601-6505	1	0
2012-10-28 01:04:11	2012-10-28	11:04:11	VR2W-105218	A69-1601-6505	1	0
2012-10-28 01:41:39	2012-10-28	11:41:39	VR2W-105218	A69-1601-6505	1	0
2012-10-28 01:52:25	2012-10-28	11:52:25	VR2W-105218	A69-1601-6505	1	0
2012-10-28 01:56:53	2012-10-28	11:56:53	VR2W-105218	A69-1601-6505	1	0
2012-10-28 02:15:05	2012-10-28	12:15:05	VR2W-105218	A69-1601-6505	1	0
2012-10-28 03:01:08	2012-10-28	13:01:08	VR2W-105218	A69-1601-6505	1	0
2012-10-28 03:37:54	2012-10-28	13:37:54	VR2W-105218	A69-1601-6505	1	0
2012-10-28 03:57:14	2012-10-28	13:57:14	VR2W-105218	A69-1601-6505	1	0
2012-10-28 04:44:54	2012-10-28	14:44:54	VR2W-105218	A69-1601-6505	1	0
2012-10-28 05:07:16	2012-10-28	15:07:16	VR2W-105218	A69-1601-6505	1	0
2012-10-28 05:34:08	2012-10-28	15:34:08	VR2W-105218	A69-1601-6505	1	0
2012-10-28 05:38:59	2012-10-28	15:38:59	VR2W-105218	A69-1601-6505	1	0
2012-10-28 05:43:46	2012-10-28	15:43:46	VR2W-105218	A69-1601-6505	1	0
2012-10-28 06:11:38	2012-10-28	16:11:38	VR2W-105218	A69-1601-6505	1	0
2012-10-28 06:16:28	2012-10-28	16:16:28	VR2W-105218	A69-1601-6505	1	0
2012-10-28 06:30:20	2012-10-28	16:30:20	VR2W-105218	A69-1601-6505	1	0
2012-10-28 06:55:58	2012-10-28	16:55:58	VR2W-105218	A69-1601-6505	1	0
2012-10-28 07:16:06	2012-10-28	17:16:06	VR2W-105218	A69-1601-6505	1	0
2012-10-28 07:36:00	2012-10-28	17:36:00	VR2W-105218	A69-1601-6505	1	0
2012-10-28 13:01:54	2012-10-28	23:01:54	VR2W-105218	A69-1601-6505	0	0
2012-10-28 14:46:11	2012-10-29	00:46:11	VR2W-105218	A69-1601-6505	0	0
2012-10-28 16:54:09	2012-10-29	02:54:09	VR2W-105218	A69-1601-6505	0	0
2012-10-28 17:05:10	2012-10-29	03:05:10	VR2W-105218	A69-1601-6505	0	0
2012-10-28 17:28:34	2012-10-29	03:28:34	VR2W-105218	A69-1601-6505	0	0
2012-10-28 18:01:42	2012-10-29	04:01:42	VR2W-105218	A69-1601-6505	0	0
2012-10-28 18:06:19	2012-10-29	04:06:19	VR2W-105218	A69-1601-6505	0	0
2012-10-28 19:05:58	2012-10-29	05:05:58	VR2W-105218	A69-1601-6505	0	0
2012-10-28 19:58:08	2012-10-29	05:58:08	VR2W-105218	A69-1601-6505	0	0
2012-10-28 21:08:20	2012-10-29	07:08:20	VR2W-105218	A69-1601-6505	1	0
2012-10-28 21:16:10	2012-10-29	07:16:10	VR2W-105218	A69-1601-6505	1	0
2012-10-28 21:42:56	2012-10-29	07:42:56	VR2W-105218	A69-1601-6505	1	0
2012-10-28 22:00:39	2012-10-29	08:00:39	VR2W-105218	A69-1601-6505	1	0
2012-10-28 23:04:06	2012-10-29	09:04:06	VR2W-105218	A69-1601-6505	1	0
2012-10-28 23:30:03	2012-10-29	09:30:03	VR2W-105218	A69-1601-6505	1	0
2012-10-28 23:42:31	2012-10-29	09:42:31	VR2W-105218	A69-1601-6505	1	0
2012-10-29 00:32:08	2012-10-29	10:32:08	VR2W-105218	A69-1601-6505	1	0
2012-10-29 00:48:44	2012-10-29	10:48:44	VR2W-105218	A69-1601-6505	1	0
2012-10-29 00:52:07	2012-10-29	10:52:07	VR2W-105218	A69-1601-6505	1	0
2012-10-29 01:12:08	2012-10-29	11:12:08	VR2W-105218	A69-1601-6505	1	0
2012-10-29 01:30:50	2012-10-29	11:30:50	VR2W-105218	A69-1601-6505	1	0
2012-10-29 02:05:14	2012-10-29	12:05:14	VR2W-105218	A69-1601-6505	1	0
2012-10-29 02:46:25	2012-10-29	12:46:25	VR2W-105218	A69-1601-6505	1	0
2012-10-29 03:52:45	2012-10-29	13:52:45	VR2W-105218	A69-1601-6505	1	0
2012-10-29 03:56:17	2012-10-29	13:56:17	VR2W-105218	A69-1601-6505	1	0
2012-10-29 04:08:35	2012-10-29	14:08:35	VR2W-105218	A69-1601-6505	1	0
2012-10-29 04:30:44	2012-10-29	14:30:44	VR2W-105218	A69-1601-6505	1	0
2012-10-29 04:34:50	2012-10-29	14:34:50	VR2W-105218	A69-1601-6505	1	0
2012-10-29 04:48:36	2012-10-29	14:48:36	VR2W-105218	A69-1601-6505	1	0
2012-10-29 05:07:34	2012-10-29	15:07:34	VR2W-105218	A69-1601-6505	1	0
2012-10-29 05:24:25	2012-10-29	15:24:25	VR2W-105218	A69-1601-6505	1	0
2012-10-29 05:28:36	2012-10-29	15:28:36	VR2W-105218	A69-1601-6505	1	0
2012-10-29 06:05:43	2012-10-29	16:05:43	VR2W-105218	A69-1601-6505	1	0
2012-10-29 06:47:31	2012-10-29	16:47:31	VR2W-105218	A69-1601-6505	1	0
2012-10-29 07:53:30	2012-10-29	17:53:30	VR2W-105218	A69-1601-6505	1	0
2012-10-29 10:17:41	2012-10-29	20:17:41	VR2W-105218	A69-1601-6505	0	0
2012-10-29 13:10:27	2012-10-29	23:10:27	VR2W-105218	A69-1601-6505	0	0
2012-10-29 17:46:19	2012-10-30	03:46:19	VR2W-105218	A69-1601-6505	0	0
2012-10-29 17:57:52	2012-10-30	03:57:52	VR2W-105218	A69-1601-6505	0	0
2012-10-29 18:40:37	2012-10-30	04:40:37	VR2W-105218	A69-1601-6505	0	0
2012-10-29 20:02:09	2012-10-30	06:02:09	VR2W-105218	A69-1601-6505	0	0
2012-10-30 01:25:31	2012-10-30	11:25:31	VR2W-105218	A69-1601-6505	1	0
2012-10-30 02:00:18	2012-10-30	12:00:18	VR2W-105218	A69-1601-6505	1	0
2012-10-30 02:09:18	2012-10-30	12:09:18	VR2W-105218	A69-1601-6505	1	0
2012-10-30 02:17:34	2012-10-30	12:17:34	VR2W-105218	A69-1601-6505	1	0
2012-10-30 02:21:33	2012-10-30	12:21:33	VR2W-105218	A69-1601-6505	1	0
2012-10-30 03:47:26	2012-10-30	13:47:26	VR2W-105218	A69-1601-6505	1	0
2012-10-30 03:51:45	2012-10-30	13:51:45	VR2W-105218	A69-1601-6505	1	0
2012-10-30 04:04:37	2012-10-30	14:04:37	VR2W-105219	A69-1601-6505	1	0
2012-10-30 04:15:46	2012-10-30	14:15:46	VR2W-105218	A69-1601-6505	1	0
2012-10-30 04:26:18	2012-10-30	14:26:18	VR2W-105218	A69-1601-6505	1	0
2012-10-30 05:19:39	2012-10-30	15:19:39	VR2W-105218	A69-1601-6505	1	0
2012-10-30 05:23:37	2012-10-30	15:23:37	VR2W-105218	A69-1601-6505	1	0
2012-10-30 05:36:50	2012-10-30	15:36:50	VR2W-105218	A69-1601-6505	1	0
2012-10-30 05:56:11	2012-10-30	15:56:11	VR2W-105218	A69-1601-6505	1	0
2012-10-30 06:50:54	2012-10-30	16:50:54	VR2W-105218	A69-1601-6505	1	0
2012-10-30 08:39:55	2012-10-30	18:39:55	VR2W-105218	A69-1601-6505	0	0
2012-10-30 19:48:29	2012-10-31	05:48:29	VR2W-105218	A69-1601-6505	0	0
2012-10-30 22:07:02	2012-10-31	08:07:02	VR2W-105218	A69-1601-6505	1	0
2012-10-31 00:16:10	2012-10-31	10:16:10	VR2W-105218	A69-1601-6505	1	0
2012-10-31 01:44:48	2012-10-31	11:44:48	VR2W-105218	A69-1601-6505	1	0
2012-10-31 01:49:32	2012-10-31	11:49:32	VR2W-105218	A69-1601-6505	1	0
2012-10-31 02:26:35	2012-10-31	12:26:35	VR2W-105218	A69-1601-6505	1	0
2012-10-31 03:06:13	2012-10-31	13:06:13	VR2W-105218	A69-1601-6505	1	0
2012-10-31 03:11:07	2012-10-31	13:11:07	VR2W-105218	A69-1601-6505	1	0
2012-10-31 03:20:50	2012-10-31	13:20:50	VR2W-105218	A69-1601-6505	1	0
2012-10-31 03:25:39	2012-10-31	13:25:39	VR2W-105218	A69-1601-6505	1	0
2012-10-31 04:01:52	2012-10-31	14:01:52	VR2W-105218	A69-1601-6505	1	0
2012-10-31 04:29:55	2012-10-31	14:29:55	VR2W-105218	A69-1601-6505	1	0
2012-10-31 04:33:52	2012-10-31	14:33:52	VR2W-105218	A69-1601-6505	1	0
2012-10-31 05:38:11	2012-10-31	15:38:11	VR2W-105218	A69-1601-6505	1	0
2012-10-31 06:24:29	2012-10-31	16:24:29	VR2W-105218	A69-1601-6505	1	0
2012-10-31 07:22:21	2012-10-31	17:22:21	VR2W-105218	A69-1601-6505	1	0
2012-10-31 08:27:22	2012-10-31	18:27:22	VR2W-105218	A69-1601-6505	1	0
2012-10-31 20:48:47	2012-11-01	06:48:47	VR2W-105218	A69-1601-6505	1	0
2012-10-31 21:02:59	2012-11-01	07:02:59	VR2W-105218	A69-1601-6505	1	0
2012-10-31 21:26:41	2012-11-01	07:26:41	VR2W-105218	A69-1601-6505	1	0
2012-11-01 00:49:12	2012-11-01	10:49:12	VR2W-105218	A69-1601-6505	1	0
2012-11-01 01:05:31	2012-11-01	11:05:31	VR2W-105218	A69-1601-6505	1	0
2012-11-01 01:46:01	2012-11-01	11:46:01	VR2W-105218	A69-1601-6505	1	0
2012-11-01 01:53:07	2012-11-01	11:53:07	VR2W-105218	A69-1601-6505	1	0
2012-11-01 02:07:06	2012-11-01	12:07:06	VR2W-105218	A69-1601-6505	1	0
2012-11-01 02:29:56	2012-11-01	12:29:56	VR2W-105218	A69-1601-6505	1	0
2012-11-01 03:40:08	2012-11-01	13:40:08	VR2W-105218	A69-1601-6505	1	0
2012-11-01 03:48:41	2012-11-01	13:48:41	VR2W-105218	A69-1601-6505	1	0
2012-11-01 04:18:14	2012-11-01	14:18:14	VR2W-105218	A69-1601-6505	1	0
2012-11-01 04:34:53	2012-11-01	14:34:53	VR2W-105218	A69-1601-6505	1	0
2012-11-01 04:53:50	2012-11-01	14:53:50	VR2W-105218	A69-1601-6505	1	0
2012-11-01 04:58:17	2012-11-01	14:58:17	VR2W-105218	A69-1601-6505	1	0
2012-11-01 05:15:55	2012-11-01	15:15:55	VR2W-105218	A69-1601-6505	1	0
2012-11-01 05:23:49	2012-11-01	15:23:49	VR2W-105218	A69-1601-6505	1	0
2012-11-01 06:04:44	2012-11-01	16:04:44	VR2W-105218	A69-1601-6505	1	0
2012-11-01 06:16:18	2012-11-01	16:16:18	VR2W-105218	A69-1601-6505	1	0
2012-11-01 06:51:21	2012-11-01	16:51:21	VR2W-105218	A69-1601-6505	1	0
2012-11-01 07:00:53	2012-11-01	17:00:53	VR2W-105218	A69-1601-6505	1	0
2012-11-01 07:50:54	2012-11-01	17:50:54	VR2W-105218	A69-1601-6505	1	0
2012-11-01 21:55:41	2012-11-02	07:55:41	VR2W-105218	A69-1601-6505	1	0
2012-11-01 23:21:04	2012-11-02	09:21:04	VR2W-105218	A69-1601-6505	1	0
2012-11-02 00:11:50	2012-11-02	10:11:50	VR2W-105218	A69-1601-6505	1	0
2012-11-02 01:39:27	2012-11-02	11:39:27	VR2W-105218	A69-1601-6505	1	0
2012-11-02 02:00:05	2012-11-02	12:00:05	VR2W-105218	A69-1601-6505	1	0
2012-11-02 02:03:57	2012-11-02	12:03:57	VR2W-105218	A69-1601-6505	1	0
2012-11-02 02:15:51	2012-11-02	12:15:51	VR2W-105218	A69-1601-6505	1	0
2012-11-02 02:19:14	2012-11-02	12:19:14	VR2W-105218	A69-1601-6505	1	0
2012-11-02 02:26:38	2012-11-02	12:26:38	VR2W-105218	A69-1601-6505	1	0
2012-11-02 02:54:26	2012-11-02	12:54:26	VR2W-105218	A69-1601-6505	1	0
2012-11-02 03:03:10	2012-11-02	13:03:10	VR2W-105218	A69-1601-6505	1	0
2012-11-02 03:06:39	2012-11-02	13:06:39	VR2W-105218	A69-1601-6505	1	0
2012-11-02 03:10:23	2012-11-02	13:10:23	VR2W-105218	A69-1601-6505	1	0
2012-11-02 03:14:36	2012-11-02	13:14:36	VR2W-105218	A69-1601-6505	1	0
2012-11-02 03:56:05	2012-11-02	13:56:05	VR2W-105218	A69-1601-6505	1	0
2012-11-02 04:19:21	2012-11-02	14:19:21	VR2W-105218	A69-1601-6505	1	0
2012-11-02 04:22:35	2012-11-02	14:22:35	VR2W-105218	A69-1601-6505	1	0
2012-11-02 04:29:04	2012-11-02	14:29:04	VR2W-105218	A69-1601-6505	1	0
2012-11-02 04:45:45	2012-11-02	14:45:45	VR2W-105218	A69-1601-6505	1	0
2012-11-02 05:08:24	2012-11-02	15:08:24	VR2W-105218	A69-1601-6505	1	0
2012-11-02 05:12:05	2012-11-02	15:12:05	VR2W-105218	A69-1601-6505	1	0
2012-11-02 05:51:12	2012-11-02	15:51:12	VR2W-105218	A69-1601-6505	1	0
2012-11-02 07:00:26	2012-11-02	17:00:26	VR2W-105218	A69-1601-6505	1	0
2012-11-02 07:03:58	2012-11-02	17:03:58	VR2W-105218	A69-1601-6505	1	0
2012-11-02 20:00:11	2012-11-03	06:00:11	VR2W-105217	A69-1601-6505	0	0
2012-11-02 20:16:25	2012-11-03	06:16:25	VR2W-105217	A69-1601-6505	0	0
2012-11-02 20:26:34	2012-11-03	06:26:34	VR2W-105217	A69-1601-6505	0	0
2012-11-02 20:30:17	2012-11-03	06:30:17	VR2W-105217	A69-1601-6505	1	0
2012-11-02 20:54:21	2012-11-03	06:54:21	VR2W-105217	A69-1601-6505	1	0
2012-11-02 21:07:05	2012-11-03	07:07:05	VR2W-105217	A69-1601-6505	1	0
2012-11-02 21:56:27	2012-11-03	07:56:27	VR2W-105217	A69-1601-6505	1	0
2012-11-02 22:04:05	2012-11-03	08:04:05	VR2W-105217	A69-1601-6505	1	0
2012-11-02 22:15:13	2012-11-03	08:15:13	VR2W-105217	A69-1601-6505	1	0
2012-11-02 23:05:00	2012-11-03	09:05:00	VR2W-105217	A69-1601-6505	1	0
2012-11-02 23:26:00	2012-11-03	09:26:00	VR2W-105217	A69-1601-6505	1	0
2012-11-02 23:52:58	2012-11-03	09:52:58	VR2W-105217	A69-1601-6505	1	0
2012-11-03 00:00:53	2012-11-03	10:00:53	VR2W-105217	A69-1601-6505	1	0
2012-11-03 01:37:36	2012-11-03	11:37:36	VR2W-105218	A69-1601-6505	1	0
2012-11-03 06:26:40	2012-11-03	16:26:40	VR2W-105217	A69-1601-6505	1	0
2012-11-03 06:35:23	2012-11-03	16:35:23	VR2W-105217	A69-1601-6505	1	0
2012-11-03 07:00:51	2012-11-03	17:00:51	VR2W-105217	A69-1601-6505	1	0
2012-11-03 09:05:28	2012-11-03	19:05:28	VR2W-105218	A69-1601-6505	0	0
2012-11-03 09:10:08	2012-11-03	19:10:08	VR2W-105218	A69-1601-6505	0	0
2012-11-03 09:14:35	2012-11-03	19:14:35	VR2W-105218	A69-1601-6505	0	0
2012-11-03 09:18:35	2012-11-03	19:18:35	VR2W-105218	A69-1601-6505	0	0
2012-11-03 14:42:04	2012-11-04	00:42:04	VR2W-105218	A69-1601-6505	0	0
2012-11-03 19:15:59	2012-11-04	05:15:59	VR2W-105218	A69-1601-6505	0	0
2012-11-03 20:10:44	2012-11-04	06:10:44	VR2W-105217	A69-1601-6505	0	0
2012-11-03 20:34:02	2012-11-04	06:34:02	VR2W-105217	A69-1601-6505	1	0
2012-11-03 20:42:59	2012-11-04	06:42:59	VR2W-105217	A69-1601-6505	1	0
2012-11-03 21:24:23	2012-11-04	07:24:23	VR2W-105218	A69-1601-6505	1	0
2012-11-03 21:27:56	2012-11-04	07:27:56	VR2W-105218	A69-1601-6505	1	0
2012-11-03 21:31:48	2012-11-04	07:31:48	VR2W-105218	A69-1601-6505	1	0
2012-11-03 21:36:18	2012-11-04	07:36:18	VR2W-105218	A69-1601-6505	1	0
2012-11-03 21:47:08	2012-11-04	07:47:08	VR2W-105218	A69-1601-6505	1	0
2012-11-03 21:50:44	2012-11-04	07:50:44	VR2W-105218	A69-1601-6505	1	0
2012-11-03 21:54:40	2012-11-04	07:54:40	VR2W-105218	A69-1601-6505	1	0
2012-11-03 21:59:19	2012-11-04	07:59:19	VR2W-105218	A69-1601-6505	1	0
2012-11-04 01:34:27	2012-11-04	11:34:27	VR2W-105217	A69-1601-6505	1	0
2012-11-04 02:23:16	2012-11-04	12:23:16	VR2W-105218	A69-1601-6505	1	0
2012-11-04 02:26:31	2012-11-04	12:26:31	VR2W-105218	A69-1601-6505	1	0
2012-11-04 02:36:19	2012-11-04	12:36:19	VR2W-105218	A69-1601-6505	1	0
2012-11-04 02:39:41	2012-11-04	12:39:41	VR2W-105218	A69-1601-6505	1	0
2012-11-04 04:47:10	2012-11-04	14:47:10	VR2W-105218	A69-1601-6505	1	0
2012-11-04 05:03:43	2012-11-04	15:03:43	VR2W-105220	A69-1601-6505	1	0
2012-11-04 05:07:15	2012-11-04	15:07:15	VR2W-105220	A69-1601-6505	1	0
2012-11-04 05:19:31	2012-11-04	15:19:31	VR2W-105220	A69-1601-6505	1	0
2012-11-04 05:33:05	2012-11-04	15:33:05	VR2W-105220	A69-1601-6505	1	0
2012-11-04 05:36:42	2012-11-04	15:36:42	VR2W-105220	A69-1601-6505	1	0
2012-11-04 05:50:04	2012-11-04	15:50:04	VR2W-105220	A69-1601-6505	1	0
2012-11-04 06:14:28	2012-11-04	16:14:28	VR2W-105220	A69-1601-6505	1	0
2012-11-04 06:54:58	2012-11-04	16:54:58	VR2W-105220	A69-1601-6505	1	0
2012-11-04 07:10:40	2012-11-04	17:10:40	VR2W-105220	A69-1601-6505	1	0
2012-11-04 07:18:19	2012-11-04	17:18:19	VR2W-105220	A69-1601-6505	1	0
2012-11-04 08:07:08	2012-11-04	18:07:08	VR2W-105219	A69-1601-6505	1	0
2012-11-04 08:35:45	2012-11-04	18:35:45	VR2W-105219	A69-1601-6505	0	0
2012-11-04 14:45:45	2012-11-05	00:45:45	VR2W-105218	A69-1601-6505	0	0
2012-11-04 14:54:26	2012-11-05	00:54:26	VR2W-105218	A69-1601-6505	0	0
2012-11-04 14:57:50	2012-11-05	00:57:50	VR2W-105218	A69-1601-6505	0	0
2012-11-04 15:01:24	2012-11-05	01:01:24	VR2W-105218	A69-1601-6505	0	0
2012-11-04 15:09:56	2012-11-05	01:09:56	VR2W-105218	A69-1601-6505	0	0
2012-11-04 15:14:15	2012-11-05	01:14:15	VR2W-105218	A69-1601-6505	0	0
2012-11-04 15:17:59	2012-11-05	01:17:59	VR2W-105218	A69-1601-6505	0	0
2012-11-04 15:22:13	2012-11-05	01:22:13	VR2W-105218	A69-1601-6505	0	0
2012-11-04 15:25:47	2012-11-05	01:25:47	VR2W-105218	A69-1601-6505	0	0
2012-11-04 15:29:41	2012-11-05	01:29:41	VR2W-105218	A69-1601-6505	0	0
2012-11-04 15:34:16	2012-11-05	01:34:16	VR2W-105218	A69-1601-6505	0	0
2012-11-04 15:38:32	2012-11-05	01:38:32	VR2W-105218	A69-1601-6505	0	0
2012-11-04 15:46:11	2012-11-05	01:46:11	VR2W-105218	A69-1601-6505	0	0
2012-11-04 15:50:58	2012-11-05	01:50:58	VR2W-105218	A69-1601-6505	0	0
2012-11-04 15:55:40	2012-11-05	01:55:40	VR2W-105218	A69-1601-6505	0	0
2012-11-04 16:00:10	2012-11-05	02:00:10	VR2W-105218	A69-1601-6505	0	0
2012-11-04 16:04:16	2012-11-05	02:04:16	VR2W-105218	A69-1601-6505	0	0
2012-11-04 16:07:35	2012-11-05	02:07:35	VR2W-105218	A69-1601-6505	0	0
2012-11-04 16:10:58	2012-11-05	02:10:58	VR2W-105218	A69-1601-6505	0	0
2012-11-04 16:14:30	2012-11-05	02:14:30	VR2W-105218	A69-1601-6505	0	0
2012-11-04 16:18:20	2012-11-05	02:18:20	VR2W-105218	A69-1601-6505	0	0
2012-11-04 16:22:47	2012-11-05	02:22:47	VR2W-105218	A69-1601-6505	0	0
2012-11-04 16:26:45	2012-11-05	02:26:45	VR2W-105218	A69-1601-6505	0	0
2012-11-04 16:31:28	2012-11-05	02:31:28	VR2W-105218	A69-1601-6505	0	0
2012-11-04 16:36:01	2012-11-05	02:36:01	VR2W-105218	A69-1601-6505	0	0
2012-11-04 16:40:11	2012-11-05	02:40:11	VR2W-105218	A69-1601-6505	0	0
2012-11-04 16:43:38	2012-11-05	02:43:38	VR2W-105218	A69-1601-6505	0	0
2012-11-04 16:47:17	2012-11-05	02:47:17	VR2W-105218	A69-1601-6505	0	0
2012-11-04 16:51:22	2012-11-05	02:51:22	VR2W-105218	A69-1601-6505	0	0
2012-11-04 16:57:55	2012-11-05	02:57:55	VR2W-105218	A69-1601-6505	0	0
2012-11-04 17:01:16	2012-11-05	03:01:16	VR2W-105218	A69-1601-6505	0	0
2012-11-04 17:04:44	2012-11-05	03:04:44	VR2W-105218	A69-1601-6505	0	0
2012-11-04 17:08:24	2012-11-05	03:08:24	VR2W-105218	A69-1601-6505	0	0
2012-11-04 17:12:32	2012-11-05	03:12:32	VR2W-105218	A69-1601-6505	0	0
2012-11-04 17:19:20	2012-11-05	03:19:20	VR2W-105218	A69-1601-6505	0	0
2012-11-04 23:14:47	2012-11-05	09:14:47	VR2W-105219	A69-1601-6505	1	0
2012-11-04 23:18:10	2012-11-05	09:18:10	VR2W-105219	A69-1601-6505	1	0
2012-11-04 23:21:42	2012-11-05	09:21:42	VR2W-105219	A69-1601-6505	1	0
2012-11-04 23:29:59	2012-11-05	09:29:59	VR2W-105219	A69-1601-6505	1	0
2012-11-04 23:38:42	2012-11-05	09:38:42	VR2W-105219	A69-1601-6505	1	0
2012-11-04 23:43:17	2012-11-05	09:43:17	VR2W-105219	A69-1601-6505	1	0
2012-11-04 23:55:07	2012-11-05	09:55:07	VR2W-105219	A69-1601-6505	1	0
2012-11-05 00:40:59	2012-11-05	10:40:59	VR2W-105220	A69-1601-6505	1	0
2012-11-05 01:13:43	2012-11-05	11:13:43	VR2W-105220	A69-1601-6505	1	0
2012-11-05 01:42:02	2012-11-05	11:42:02	VR2W-105220	A69-1601-6505	1	0
2012-11-05 02:35:35	2012-11-05	12:35:35	VR2W-105220	A69-1601-6505	1	0
2012-11-05 02:48:48	2012-11-05	12:48:48	VR2W-105220	A69-1601-6505	1	0
2012-11-05 05:36:32	2012-11-05	15:36:32	VR2W-105220	A69-1601-6505	1	0
2012-11-05 05:47:25	2012-11-05	15:47:25	VR2W-105220	A69-1601-6505	1	0
2012-11-05 07:21:36	2012-11-05	17:21:36	VR2W-105220	A69-1601-6505	1	0
2012-11-05 08:51:18	2012-11-05	18:51:18	VR2W-105218	A69-1601-6505	0	0
2012-11-05 09:05:38	2012-11-05	19:05:38	VR2W-105218	A69-1601-6505	0	0
2012-11-05 09:13:55	2012-11-05	19:13:55	VR2W-105218	A69-1601-6505	0	0
2012-11-05 09:17:54	2012-11-05	19:17:54	VR2W-105218	A69-1601-6505	0	0
2012-11-05 09:22:39	2012-11-05	19:22:39	VR2W-105218	A69-1601-6505	0	0
2012-11-05 09:27:15	2012-11-05	19:27:15	VR2W-105218	A69-1601-6505	0	0
2012-11-05 09:31:34	2012-11-05	19:31:34	VR2W-105218	A69-1601-6505	0	0
2012-11-05 09:35:17	2012-11-05	19:35:17	VR2W-105218	A69-1601-6505	0	0
2012-11-05 09:42:59	2012-11-05	19:42:59	VR2W-105218	A69-1601-6505	0	0
2012-11-05 09:46:45	2012-11-05	19:46:45	VR2W-105218	A69-1601-6505	0	0
2012-11-05 09:51:02	2012-11-05	19:51:02	VR2W-105218	A69-1601-6505	0	0
2012-11-05 09:54:43	2012-11-05	19:54:43	VR2W-105218	A69-1601-6505	0	0
2012-11-05 09:58:50	2012-11-05	19:58:50	VR2W-105218	A69-1601-6505	0	0
2012-11-05 10:02:11	2012-11-05	20:02:11	VR2W-105218	A69-1601-6505	0	0
2012-11-05 10:05:38	2012-11-05	20:05:38	VR2W-105218	A69-1601-6505	0	0
2012-11-05 10:09:18	2012-11-05	20:09:18	VR2W-105218	A69-1601-6505	0	0
2012-11-05 10:13:24	2012-11-05	20:13:24	VR2W-105218	A69-1601-6505	0	0
2012-11-05 11:00:30	2012-11-05	21:00:30	VR2W-105218	A69-1601-6505	0	0
2012-11-05 11:07:07	2012-11-05	21:07:07	VR2W-105218	A69-1601-6505	0	0
2012-11-05 11:10:32	2012-11-05	21:10:32	VR2W-105218	A69-1601-6505	0	0
2012-11-05 11:18:10	2012-11-05	21:18:10	VR2W-105218	A69-1601-6505	0	0
2012-11-05 11:22:57	2012-11-05	21:22:57	VR2W-105218	A69-1601-6505	0	0
2012-11-05 11:27:37	2012-11-05	21:27:37	VR2W-105218	A69-1601-6505	0	0
2012-11-05 11:32:03	2012-11-05	21:32:03	VR2W-105218	A69-1601-6505	0	0
2012-11-05 11:36:02	2012-11-05	21:36:02	VR2W-105218	A69-1601-6505	0	0
2012-11-05 11:40:45	2012-11-05	21:40:45	VR2W-105218	A69-1601-6505	0	0
2012-11-05 11:45:17	2012-11-05	21:45:17	VR2W-105218	A69-1601-6505	0	0
2012-11-05 11:49:28	2012-11-05	21:49:28	VR2W-105218	A69-1601-6505	0	0
2012-11-05 11:52:55	2012-11-05	21:52:55	VR2W-105218	A69-1601-6505	0	0
2012-11-05 11:56:35	2012-11-05	21:56:35	VR2W-105218	A69-1601-6505	0	0
2012-11-05 12:00:40	2012-11-05	22:00:40	VR2W-105218	A69-1601-6505	0	0
2012-11-05 12:03:58	2012-11-05	22:03:58	VR2W-105218	A69-1601-6505	0	0
2012-11-05 12:10:49	2012-11-05	22:10:49	VR2W-105218	A69-1601-6505	0	0
2012-11-05 12:14:33	2012-11-05	22:14:33	VR2W-105218	A69-1601-6505	0	0
2012-11-05 12:18:46	2012-11-05	22:18:46	VR2W-105218	A69-1601-6505	0	0
2012-11-05 12:22:21	2012-11-05	22:22:21	VR2W-105218	A69-1601-6505	0	0
2012-11-05 12:26:15	2012-11-05	22:26:15	VR2W-105218	A69-1601-6505	0	0
2012-11-05 12:30:49	2012-11-05	22:30:49	VR2W-105218	A69-1601-6505	0	0
2012-11-05 12:35:03	2012-11-05	22:35:03	VR2W-105218	A69-1601-6505	0	0
2012-11-05 12:38:38	2012-11-05	22:38:38	VR2W-105218	A69-1601-6505	0	0
2012-11-05 12:42:34	2012-11-05	22:42:34	VR2W-105218	A69-1601-6505	0	0
2012-11-05 12:47:12	2012-11-05	22:47:12	VR2W-105218	A69-1601-6505	0	0
2012-11-05 12:51:34	2012-11-05	22:51:34	VR2W-105218	A69-1601-6505	0	0
2012-11-05 12:55:26	2012-11-05	22:55:26	VR2W-105218	A69-1601-6505	0	0
2012-11-05 19:17:04	2012-11-06	05:17:04	VR2W-105218	A69-1601-6505	0	0
2012-11-05 19:35:48	2012-11-06	05:35:48	VR2W-105217	A69-1601-6505	0	0
2012-11-05 22:26:48	2012-11-06	08:26:48	VR2W-105219	A69-1601-6505	1	0
2012-11-05 23:09:55	2012-11-06	09:09:55	VR2W-105219	A69-1601-6505	1	0
2012-11-06 00:28:57	2012-11-06	10:28:57	VR2W-105220	A69-1601-6505	1	0
2012-11-06 01:29:06	2012-11-06	11:29:06	VR2W-105220	A69-1601-6505	1	0
2012-11-06 01:37:08	2012-11-06	11:37:08	VR2W-105220	A69-1601-6505	1	0
2012-11-06 02:48:23	2012-11-06	12:48:23	VR2W-105219	A69-1601-6505	1	0
2012-11-06 04:40:17	2012-11-06	14:40:17	VR2W-105219	A69-1601-6505	1	0
2012-11-06 07:30:51	2012-11-06	17:30:51	VR2W-105219	A69-1601-6505	1	0
2012-11-06 13:56:47	2012-11-06	23:56:47	VR2W-105219	A69-1601-6505	0	0
2012-11-06 14:33:52	2012-11-07	00:33:52	VR2W-105219	A69-1601-6505	0	0
2012-11-06 14:43:34	2012-11-07	00:43:34	VR2W-105219	A69-1601-6505	0	0
2012-11-06 14:48:22	2012-11-07	00:48:22	VR2W-105219	A69-1601-6505	0	0
2012-11-06 22:44:43	2012-11-07	08:44:43	VR2W-105219	A69-1601-6505	1	0
2012-11-06 22:49:09	2012-11-07	08:49:09	VR2W-105219	A69-1601-6505	1	0
2012-11-06 23:52:05	2012-11-07	09:52:05	VR2W-105219	A69-1601-6505	1	0
2012-11-06 23:55:37	2012-11-07	09:55:37	VR2W-105219	A69-1601-6505	1	0
2012-11-06 23:59:26	2012-11-07	09:59:26	VR2W-105219	A69-1601-6505	1	0
2012-11-07 00:03:51	2012-11-07	10:03:51	VR2W-105219	A69-1601-6505	1	0
2012-11-07 00:16:11	2012-11-07	10:16:11	VR2W-105220	A69-1601-6505	1	0
2012-11-07 00:30:33	2012-11-07	10:30:33	VR2W-105220	A69-1601-6505	1	0
2012-11-07 00:46:22	2012-11-07	10:46:22	VR2W-105220	A69-1601-6505	1	0
2012-11-07 01:40:45	2012-11-07	11:40:45	VR2W-105220	A69-1601-6505	1	0
2012-11-07 01:44:25	2012-11-07	11:44:25	VR2W-105220	A69-1601-6505	1	0
2012-11-07 01:48:32	2012-11-07	11:48:32	VR2W-105220	A69-1601-6505	1	0
2012-11-07 01:51:51	2012-11-07	11:51:51	VR2W-105220	A69-1601-6505	1	0
2012-11-07 03:00:01	2012-11-07	13:00:01	VR2W-105220	A69-1601-6505	1	0
2012-11-07 03:54:21	2012-11-07	13:54:21	VR2W-105219	A69-1601-6505	1	0
2012-11-07 04:06:00	2012-11-07	14:06:00	VR2W-105219	A69-1601-6505	1	0
2012-11-07 05:18:00	2012-11-07	15:18:00	VR2W-105219	A69-1601-6505	1	0
2012-11-07 05:22:21	2012-11-07	15:22:21	VR2W-105219	A69-1601-6505	1	0
2012-11-07 05:42:37	2012-11-07	15:42:37	VR2W-105219	A69-1601-6505	1	0
2012-11-07 09:02:32	2012-11-07	19:02:32	VR2W-105219	A69-1601-6505	0	0
2012-11-07 09:07:02	2012-11-07	19:07:02	VR2W-105219	A69-1601-6505	0	0
2012-11-07 09:11:08	2012-11-07	19:11:08	VR2W-105219	A69-1601-6505	0	0
2012-11-07 09:14:26	2012-11-07	19:14:26	VR2W-105219	A69-1601-6505	0	0
2012-11-07 09:17:48	2012-11-07	19:17:48	VR2W-105219	A69-1601-6505	0	0
2012-11-07 09:21:19	2012-11-07	19:21:19	VR2W-105219	A69-1601-6505	0	0
2012-11-07 17:34:09	2012-11-08	03:34:09	VR2W-105219	A69-1601-6505	0	0
2012-11-07 19:33:42	2012-11-08	05:33:42	VR2W-105217	A69-1601-6505	0	0
2012-11-07 21:45:30	2012-11-08	07:45:30	VR2W-105220	A69-1601-6505	1	0
2012-11-07 22:21:50	2012-11-08	08:21:50	VR2W-105220	A69-1601-6505	1	0
2012-11-08 00:11:25	2012-11-08	10:11:25	VR2W-105219	A69-1601-6505	1	0
2012-11-08 03:22:03	2012-11-08	13:22:03	VR2W-105220	A69-1601-6505	1	0
2012-11-08 08:14:10	2012-11-08	18:14:10	VR2W-105219	A69-1601-6505	1	0
2012-11-08 14:24:40	2012-11-09	00:24:40	VR2W-105218	A69-1601-6505	0	0
2012-11-08 19:44:02	2012-11-09	05:44:02	VR2W-105217	A69-1601-6505	0	0
