# Supplementary material for: Simulated Macro-Algal Outbreak Triggers a Large-Scale Response on Coral Reefs
Source: PLoS One. 2015 Jul 14;10(7):e0132895. doi: 10.1371/journal.pone.0132895 (PMC4501832; doi:10.1371/journal.pone.0132895)
Supplement: S1 Dataset — Data has been separated into three sub-folders; video data, visual transect data and individual fishes’ acoustic detection data. (ZIP) [file pone.0132895.s001.zip › Raw Data/Spatial/Siganid/Processed /Worked/6507MSC.xlsx]

## Sheet: Sheet1
Day/night code	1
Count of Day/night code	Column Labels
Row Labels	VR2W-112618	VR2W-112619	Grand Total
0	0.0682731	0.931727	1
2012-10-27	0.185185	0.814815	1
2012-10-28	0	1	1
2012-10-29	0.166667	0.833333	1
2012-10-30	0.0666667	0.933333	1
2012-10-31	0.157895	0.842105	1
2012-11-01	0	1	1
2012-11-02	0.0625	0.9375	1
2012-11-03	0	1	1
2012-11-04	0	1	1
2012-11-05	0	1	1
2012-11-06	0.0769231	0.923077	1
2012-11-07	0.111111	0.888889	1
2012-11-08	0	1	1
2012-11-09	0	1	1
1	0.0973783	0.902622	1
2012-10-12	0.125	0.875	1
2012-10-13	0	1	1
2012-10-14	0	1	1
2012-10-15	0	1	1
2012-10-16	0	1	1
2012-10-17	0.0555556	0.944444	1
2012-10-18	0.142857	0.857143	1
2012-10-19	0.230769	0.769231	1
2012-10-20	0.0555556	0.944444	1
2012-10-21	0.0526316	0.947368	1
2012-10-22	0.166667	0.833333	1
2012-10-23	0.214286	0.785714	1
2012-10-24	0.0833333	0.916667	1
2012-10-25	0.125	0.875	1
2012-10-26	0.1	0.9	1
Grand Total	0.0833333	0.916667	1

## Sheet: 6507MSC.csv
ï»¿Date and Time (UTC)	date	time	Receiver	Transmitter	Day/night code	Treatment code		min	max
2012-10-11 20:06:10	2012-10-12	06:06:10	VR2W-112619	A69-1601-6507	0	1		2012-10-12	2012-10-26
2012-10-11 20:09:35	2012-10-12	06:09:35	VR2W-112619	A69-1601-6507	0	1
2012-10-11 23:41:54	2012-10-12	09:41:54	VR2W-112619	A69-1601-6507	1	1
2012-10-12 01:02:36	2012-10-12	11:02:36	VR2W-112618	A69-1601-6507	1	1
2012-10-12 01:07:38	2012-10-12	11:07:38	VR2W-112619	A69-1601-6507	1	1
2012-10-12 02:52:02	2012-10-12	12:52:02	VR2W-112619	A69-1601-6507	1	1
2012-10-12 03:39:43	2012-10-12	13:39:43	VR2W-112619	A69-1601-6507	1	1
2012-10-12 04:12:28	2012-10-12	14:12:28	VR2W-112619	A69-1601-6507	1	1
2012-10-12 04:16:39	2012-10-12	14:16:39	VR2W-112619	A69-1601-6507	1	1
2012-10-12 04:28:08	2012-10-12	14:28:08	VR2W-112619	A69-1601-6507	1	1
2012-10-12 04:35:27	2012-10-12	14:35:27	VR2W-112618	A69-1601-6507	1	1
2012-10-12 05:15:08	2012-10-12	15:15:08	VR2W-112619	A69-1601-6507	1	1
2012-10-12 06:02:28	2012-10-12	16:02:28	VR2W-112619	A69-1601-6507	1	1
2012-10-12 06:24:41	2012-10-12	16:24:41	VR2W-112619	A69-1601-6507	1	1
2012-10-12 06:31:16	2012-10-12	16:31:16	VR2W-112619	A69-1601-6507	1	1
2012-10-12 06:38:12	2012-10-12	16:38:12	VR2W-112619	A69-1601-6507	1	1
2012-10-12 07:16:31	2012-10-12	17:16:31	VR2W-112619	A69-1601-6507	1	1
2012-10-12 07:42:59	2012-10-12	17:42:59	VR2W-112619	A69-1601-6507	1	1
2012-10-12 20:25:05	2012-10-13	06:25:05	VR2W-112619	A69-1601-6507	0	1
2012-10-12 21:08:30	2012-10-13	07:08:30	VR2W-112619	A69-1601-6507	1	1
2012-10-12 22:03:22	2012-10-13	08:03:22	VR2W-112619	A69-1601-6507	1	1
2012-10-12 22:45:30	2012-10-13	08:45:30	VR2W-112619	A69-1601-6507	1	1
2012-10-13 04:06:53	2012-10-13	14:06:53	VR2W-112619	A69-1601-6507	1	1
2012-10-13 04:22:37	2012-10-13	14:22:37	VR2W-112619	A69-1601-6507	1	1
2012-10-13 04:56:09	2012-10-13	14:56:09	VR2W-112619	A69-1601-6507	1	1
2012-10-13 06:36:21	2012-10-13	16:36:21	VR2W-112619	A69-1601-6507	1	1
2012-10-13 06:40:35	2012-10-13	16:40:35	VR2W-112619	A69-1601-6507	1	1
2012-10-13 07:44:45	2012-10-13	17:44:45	VR2W-112619	A69-1601-6507	1	1
2012-10-13 20:10:13	2012-10-14	06:10:13	VR2W-112619	A69-1601-6507	0	1
2012-10-13 21:14:48	2012-10-14	07:14:48	VR2W-112619	A69-1601-6507	1	1
2012-10-13 21:43:58	2012-10-14	07:43:58	VR2W-112619	A69-1601-6507	1	1
2012-10-13 23:16:21	2012-10-14	09:16:21	VR2W-112619	A69-1601-6507	1	1
2012-10-13 23:27:20	2012-10-14	09:27:20	VR2W-112619	A69-1601-6507	1	1
2012-10-13 23:33:57	2012-10-14	09:33:57	VR2W-112619	A69-1601-6507	1	1
2012-10-14 00:10:39	2012-10-14	10:10:39	VR2W-112619	A69-1601-6507	1	1
2012-10-14 06:14:25	2012-10-14	16:14:25	VR2W-112619	A69-1601-6507	1	1
2012-10-14 06:24:34	2012-10-14	16:24:34	VR2W-112619	A69-1601-6507	1	1
2012-10-14 06:32:37	2012-10-14	16:32:37	VR2W-112619	A69-1601-6507	1	1
2012-10-14 07:28:41	2012-10-14	17:28:41	VR2W-112619	A69-1601-6507	1	1
2012-10-14 07:33:10	2012-10-14	17:33:10	VR2W-112619	A69-1601-6507	1	1
2012-10-14 07:40:33	2012-10-14	17:40:33	VR2W-112619	A69-1601-6507	1	1
2012-10-14 07:51:07	2012-10-14	17:51:07	VR2W-112619	A69-1601-6507	1	1
2012-10-14 19:57:15	2012-10-15	05:57:15	VR2W-112619	A69-1601-6507	0	1
2012-10-14 20:39:10	2012-10-15	06:39:10	VR2W-112619	A69-1601-6507	1	1
2012-10-14 21:20:48	2012-10-15	07:20:48	VR2W-112619	A69-1601-6507	1	1
2012-10-14 21:24:42	2012-10-15	07:24:42	VR2W-112619	A69-1601-6507	1	1
2012-10-14 21:29:17	2012-10-15	07:29:17	VR2W-112619	A69-1601-6507	1	1
2012-10-14 22:12:58	2012-10-15	08:12:58	VR2W-112619	A69-1601-6507	1	1
2012-10-15 01:28:40	2012-10-15	11:28:40	VR2W-112619	A69-1601-6507	1	1
2012-10-15 01:37:42	2012-10-15	11:37:42	VR2W-112619	A69-1601-6507	1	1
2012-10-15 01:41:34	2012-10-15	11:41:34	VR2W-112619	A69-1601-6507	1	1
2012-10-15 06:47:06	2012-10-15	16:47:06	VR2W-112619	A69-1601-6507	1	1
2012-10-15 07:24:54	2012-10-15	17:24:54	VR2W-112619	A69-1601-6507	1	1
2012-10-15 07:32:25	2012-10-15	17:32:25	VR2W-112619	A69-1601-6507	1	1
2012-10-15 07:45:21	2012-10-15	17:45:21	VR2W-112619	A69-1601-6507	1	1
2012-10-15 07:54:07	2012-10-15	17:54:07	VR2W-112619	A69-1601-6507	1	1
2012-10-15 08:01:31	2012-10-15	18:01:31	VR2W-112619	A69-1601-6507	1	1
2012-10-15 20:08:57	2012-10-16	06:08:57	VR2W-112619	A69-1601-6507	0	1
2012-10-15 20:13:31	2012-10-16	06:13:31	VR2W-112619	A69-1601-6507	0	1
2012-10-15 21:14:40	2012-10-16	07:14:40	VR2W-112619	A69-1601-6507	1	1
2012-10-15 21:33:13	2012-10-16	07:33:13	VR2W-112619	A69-1601-6507	1	1
2012-10-15 21:41:37	2012-10-16	07:41:37	VR2W-112619	A69-1601-6507	1	1
2012-10-15 22:33:12	2012-10-16	08:33:12	VR2W-112619	A69-1601-6507	1	1
2012-10-15 22:49:36	2012-10-16	08:49:36	VR2W-112619	A69-1601-6507	1	1
2012-10-15 23:01:35	2012-10-16	09:01:35	VR2W-112619	A69-1601-6507	1	1
2012-10-15 23:05:04	2012-10-16	09:05:04	VR2W-112619	A69-1601-6507	1	1
2012-10-15 23:55:06	2012-10-16	09:55:06	VR2W-112619	A69-1601-6507	1	1
2012-10-16 00:19:08	2012-10-16	10:19:08	VR2W-112619	A69-1601-6507	1	1
2012-10-16 00:44:48	2012-10-16	10:44:48	VR2W-112619	A69-1601-6507	1	1
2012-10-16 02:27:32	2012-10-16	12:27:32	VR2W-112619	A69-1601-6507	1	1
2012-10-16 03:41:11	2012-10-16	13:41:11	VR2W-112619	A69-1601-6507	1	1
2012-10-16 06:57:33	2012-10-16	16:57:33	VR2W-112619	A69-1601-6507	1	1
2012-10-16 07:42:13	2012-10-16	17:42:13	VR2W-112619	A69-1601-6507	1	1
2012-10-16 19:50:06	2012-10-17	05:50:06	VR2W-112619	A69-1601-6507	0	1
2012-10-16 22:02:03	2012-10-17	08:02:03	VR2W-112619	A69-1601-6507	1	1
2012-10-16 22:10:25	2012-10-17	08:10:25	VR2W-112619	A69-1601-6507	1	1
2012-10-16 22:19:34	2012-10-17	08:19:34	VR2W-112619	A69-1601-6507	1	1
2012-10-16 23:53:45	2012-10-17	09:53:45	VR2W-112619	A69-1601-6507	1	1
2012-10-17 01:08:10	2012-10-17	11:08:10	VR2W-112618	A69-1601-6507	1	1
2012-10-17 01:43:07	2012-10-17	11:43:07	VR2W-112619	A69-1601-6507	1	1
2012-10-17 02:06:58	2012-10-17	12:06:58	VR2W-112619	A69-1601-6507	1	1
2012-10-17 04:31:34	2012-10-17	14:31:34	VR2W-112619	A69-1601-6507	1	1
2012-10-17 04:35:33	2012-10-17	14:35:33	VR2W-112619	A69-1601-6507	1	1
2012-10-17 04:57:28	2012-10-17	14:57:28	VR2W-112619	A69-1601-6507	1	1
2012-10-17 05:17:23	2012-10-17	15:17:23	VR2W-112619	A69-1601-6507	1	1
2012-10-17 06:12:31	2012-10-17	16:12:31	VR2W-112619	A69-1601-6507	1	1
2012-10-17 07:04:40	2012-10-17	17:04:40	VR2W-112619	A69-1601-6507	1	1
2012-10-17 07:09:10	2012-10-17	17:09:10	VR2W-112619	A69-1601-6507	1	1
2012-10-17 07:20:01	2012-10-17	17:20:01	VR2W-112619	A69-1601-6507	1	1
2012-10-17 07:32:24	2012-10-17	17:32:24	VR2W-112619	A69-1601-6507	1	1
2012-10-17 07:37:05	2012-10-17	17:37:05	VR2W-112619	A69-1601-6507	1	1
2012-10-17 07:45:32	2012-10-17	17:45:32	VR2W-112619	A69-1601-6507	1	1
2012-10-17 19:58:25	2012-10-18	05:58:25	VR2W-112619	A69-1601-6507	0	1
2012-10-17 20:10:47	2012-10-18	06:10:47	VR2W-112619	A69-1601-6507	0	1
2012-10-17 21:49:07	2012-10-18	07:49:07	VR2W-112619	A69-1601-6507	1	1
2012-10-17 22:52:34	2012-10-18	08:52:34	VR2W-112618	A69-1601-6507	1	1
2012-10-17 22:57:12	2012-10-18	08:57:12	VR2W-112618	A69-1601-6507	1	1
2012-10-17 23:01:33	2012-10-18	09:01:33	VR2W-112618	A69-1601-6507	1	1
2012-10-17 23:18:25	2012-10-18	09:18:25	VR2W-112619	A69-1601-6507	1	1
2012-10-17 23:25:48	2012-10-18	09:25:48	VR2W-112619	A69-1601-6507	1	1
2012-10-17 23:45:03	2012-10-18	09:45:03	VR2W-112619	A69-1601-6507	1	1
2012-10-18 00:52:41	2012-10-18	10:52:41	VR2W-112619	A69-1601-6507	1	1
2012-10-18 01:49:30	2012-10-18	11:49:30	VR2W-112619	A69-1601-6507	1	1
2012-10-18 02:04:55	2012-10-18	12:04:55	VR2W-112619	A69-1601-6507	1	1
2012-10-18 02:22:54	2012-10-18	12:22:54	VR2W-112619	A69-1601-6507	1	1
2012-10-18 02:34:42	2012-10-18	12:34:42	VR2W-112619	A69-1601-6507	1	1
2012-10-18 03:35:28	2012-10-18	13:35:28	VR2W-112619	A69-1601-6507	1	1
2012-10-18 04:28:05	2012-10-18	14:28:05	VR2W-112619	A69-1601-6507	1	1
2012-10-18 04:45:28	2012-10-18	14:45:28	VR2W-112619	A69-1601-6507	1	1
2012-10-18 04:50:15	2012-10-18	14:50:15	VR2W-112619	A69-1601-6507	1	1
2012-10-18 05:03:20	2012-10-18	15:03:20	VR2W-112619	A69-1601-6507	1	1
2012-10-18 05:28:19	2012-10-18	15:28:19	VR2W-112619	A69-1601-6507	1	1
2012-10-18 06:06:54	2012-10-18	16:06:54	VR2W-112619	A69-1601-6507	1	1
2012-10-18 07:03:47	2012-10-18	17:03:47	VR2W-112619	A69-1601-6507	1	1
2012-10-18 08:09:10	2012-10-18	18:09:10	VR2W-112619	A69-1601-6507	1	1
2012-10-18 19:51:24	2012-10-19	05:51:24	VR2W-112619	A69-1601-6507	0	1
2012-10-18 20:16:47	2012-10-19	06:16:47	VR2W-112619	A69-1601-6507	0	1
2012-10-18 20:35:08	2012-10-19	06:35:08	VR2W-112619	A69-1601-6507	1	1
2012-10-18 20:53:07	2012-10-19	06:53:07	VR2W-112619	A69-1601-6507	1	1
2012-10-18 23:39:48	2012-10-19	09:39:48	VR2W-112619	A69-1601-6507	1	1
2012-10-19 04:17:49	2012-10-19	14:17:49	VR2W-112618	A69-1601-6507	1	1
2012-10-19 05:08:27	2012-10-19	15:08:27	VR2W-112619	A69-1601-6507	1	1
2012-10-19 05:15:15	2012-10-19	15:15:15	VR2W-112618	A69-1601-6507	1	1
2012-10-19 05:42:26	2012-10-19	15:42:26	VR2W-112618	A69-1601-6507	1	1
2012-10-19 05:50:43	2012-10-19	15:50:43	VR2W-112619	A69-1601-6507	1	1
2012-10-19 06:28:28	2012-10-19	16:28:28	VR2W-112619	A69-1601-6507	1	1
2012-10-19 06:59:05	2012-10-19	16:59:05	VR2W-112619	A69-1601-6507	1	1
2012-10-19 07:07:04	2012-10-19	17:07:04	VR2W-112619	A69-1601-6507	1	1
2012-10-19 07:10:40	2012-10-19	17:10:40	VR2W-112619	A69-1601-6507	1	1
2012-10-19 07:56:12	2012-10-19	17:56:12	VR2W-112619	A69-1601-6507	1	1
2012-10-19 20:21:17	2012-10-20	06:21:17	VR2W-112619	A69-1601-6507	0	1
2012-10-19 22:12:48	2012-10-20	08:12:48	VR2W-112619	A69-1601-6507	1	1
2012-10-19 22:24:17	2012-10-20	08:24:17	VR2W-112619	A69-1601-6507	1	1
2012-10-19 22:48:52	2012-10-20	08:48:52	VR2W-112619	A69-1601-6507	1	1
2012-10-19 23:05:18	2012-10-20	09:05:18	VR2W-112619	A69-1601-6507	1	1
2012-10-19 23:10:04	2012-10-20	09:10:04	VR2W-112619	A69-1601-6507	1	1
2012-10-19 23:19:05	2012-10-20	09:19:05	VR2W-112619	A69-1601-6507	1	1
2012-10-19 23:38:28	2012-10-20	09:38:28	VR2W-112619	A69-1601-6507	1	1
2012-10-19 23:42:16	2012-10-20	09:42:16	VR2W-112619	A69-1601-6507	1	1
2012-10-20 00:19:27	2012-10-20	10:19:27	VR2W-112619	A69-1601-6507	1	1
2012-10-20 00:30:42	2012-10-20	10:30:42	VR2W-112619	A69-1601-6507	1	1
2012-10-20 00:47:41	2012-10-20	10:47:41	VR2W-112619	A69-1601-6507	1	1
2012-10-20 01:37:06	2012-10-20	11:37:06	VR2W-112619	A69-1601-6507	1	1
2012-10-20 01:41:14	2012-10-20	11:41:14	VR2W-112619	A69-1601-6507	1	1
2012-10-20 02:41:26	2012-10-20	12:41:26	VR2W-112619	A69-1601-6507	1	1
2012-10-20 02:56:46	2012-10-20	12:56:46	VR2W-112618	A69-1601-6507	1	1
2012-10-20 04:50:12	2012-10-20	14:50:12	VR2W-112619	A69-1601-6507	1	1
2012-10-20 04:54:19	2012-10-20	14:54:19	VR2W-112619	A69-1601-6507	1	1
2012-10-20 05:35:57	2012-10-20	15:35:57	VR2W-112619	A69-1601-6507	1	1
2012-10-20 20:18:07	2012-10-21	06:18:07	VR2W-112619	A69-1601-6507	0	1
2012-10-20 20:31:50	2012-10-21	06:31:50	VR2W-112619	A69-1601-6507	1	1
2012-10-20 21:59:53	2012-10-21	07:59:53	VR2W-112619	A69-1601-6507	1	1
2012-10-20 22:23:26	2012-10-21	08:23:26	VR2W-112619	A69-1601-6507	1	1
2012-10-20 23:45:50	2012-10-21	09:45:50	VR2W-112619	A69-1601-6507	1	1
2012-10-21 00:43:29	2012-10-21	10:43:29	VR2W-112619	A69-1601-6507	1	1
2012-10-21 01:26:34	2012-10-21	11:26:34	VR2W-112619	A69-1601-6507	1	1
2012-10-21 01:37:33	2012-10-21	11:37:33	VR2W-112619	A69-1601-6507	1	1
2012-10-21 02:51:54	2012-10-21	12:51:54	VR2W-112619	A69-1601-6507	1	1
2012-10-21 03:28:12	2012-10-21	13:28:12	VR2W-112619	A69-1601-6507	1	1
2012-10-21 03:31:28	2012-10-21	13:31:28	VR2W-112619	A69-1601-6507	1	1
2012-10-21 04:10:39	2012-10-21	14:10:39	VR2W-112618	A69-1601-6507	1	1
2012-10-21 04:55:47	2012-10-21	14:55:47	VR2W-112619	A69-1601-6507	1	1
2012-10-21 05:02:25	2012-10-21	15:02:25	VR2W-112619	A69-1601-6507	1	1
2012-10-21 05:28:33	2012-10-21	15:28:33	VR2W-112619	A69-1601-6507	1	1
2012-10-21 05:36:18	2012-10-21	15:36:18	VR2W-112619	A69-1601-6507	1	1
2012-10-21 07:07:41	2012-10-21	17:07:41	VR2W-112619	A69-1601-6507	1	1
2012-10-21 07:20:17	2012-10-21	17:20:17	VR2W-112619	A69-1601-6507	1	1
2012-10-21 07:27:29	2012-10-21	17:27:29	VR2W-112619	A69-1601-6507	1	1
2012-10-21 08:10:35	2012-10-21	18:10:35	VR2W-112619	A69-1601-6507	1	1
2012-10-21 19:47:06	2012-10-22	05:47:06	VR2W-112619	A69-1601-6507	0	1
2012-10-21 20:05:43	2012-10-22	06:05:43	VR2W-112619	A69-1601-6507	0	1
2012-10-21 21:01:58	2012-10-22	07:01:58	VR2W-112619	A69-1601-6507	1	1
2012-10-21 21:35:22	2012-10-22	07:35:22	VR2W-112619	A69-1601-6507	1	1
2012-10-21 21:52:20	2012-10-22	07:52:20	VR2W-112619	A69-1601-6507	1	1
2012-10-21 23:15:19	2012-10-22	09:15:19	VR2W-112619	A69-1601-6507	1	1
2012-10-21 23:27:38	2012-10-22	09:27:38	VR2W-112619	A69-1601-6507	1	1
2012-10-22 00:07:53	2012-10-22	10:07:53	VR2W-112619	A69-1601-6507	1	1
2012-10-22 00:15:40	2012-10-22	10:15:40	VR2W-112619	A69-1601-6507	1	1
2012-10-22 01:59:30	2012-10-22	11:59:30	VR2W-112619	A69-1601-6507	1	1
2012-10-22 02:16:19	2012-10-22	12:16:19	VR2W-112618	A69-1601-6507	1	1
2012-10-22 02:34:38	2012-10-22	12:34:38	VR2W-112619	A69-1601-6507	1	1
2012-10-22 02:49:04	2012-10-22	12:49:04	VR2W-112619	A69-1601-6507	1	1
2012-10-22 02:58:01	2012-10-22	12:58:01	VR2W-112619	A69-1601-6507	1	1
2012-10-22 03:06:11	2012-10-22	13:06:11	VR2W-112619	A69-1601-6507	1	1
2012-10-22 03:09:41	2012-10-22	13:09:41	VR2W-112618	A69-1601-6507	1	1
2012-10-22 03:28:16	2012-10-22	13:28:16	VR2W-112619	A69-1601-6507	1	1
2012-10-22 03:33:04	2012-10-22	13:33:04	VR2W-112619	A69-1601-6507	1	1
2012-10-22 04:01:44	2012-10-22	14:01:44	VR2W-112619	A69-1601-6507	1	1
2012-10-22 04:20:37	2012-10-22	14:20:37	VR2W-112618	A69-1601-6507	1	1
2012-10-22 05:19:35	2012-10-22	15:19:35	VR2W-112619	A69-1601-6507	1	1
2012-10-22 05:23:40	2012-10-22	15:23:40	VR2W-112619	A69-1601-6507	1	1
2012-10-22 05:37:35	2012-10-22	15:37:35	VR2W-112619	A69-1601-6507	1	1
2012-10-22 05:41:32	2012-10-22	15:41:32	VR2W-112618	A69-1601-6507	1	1
2012-10-22 06:01:04	2012-10-22	16:01:04	VR2W-112619	A69-1601-6507	1	1
2012-10-22 06:04:28	2012-10-22	16:04:28	VR2W-112619	A69-1601-6507	1	1
2012-10-22 06:16:47	2012-10-22	16:16:47	VR2W-112619	A69-1601-6507	1	1
2012-10-22 06:42:41	2012-10-22	16:42:41	VR2W-112618	A69-1601-6507	1	1
2012-10-22 06:43:01	2012-10-22	16:43:01	VR2W-112619	A69-1601-6507	1	1
2012-10-22 06:47:49	2012-10-22	16:47:49	VR2W-112619	A69-1601-6507	1	1
2012-10-22 07:14:01	2012-10-22	17:14:01	VR2W-112619	A69-1601-6507	1	1
2012-10-22 07:24:12	2012-10-22	17:24:12	VR2W-112619	A69-1601-6507	1	1
2012-10-22 20:56:23	2012-10-23	06:56:23	VR2W-112619	A69-1601-6507	1	1
2012-10-22 22:33:19	2012-10-23	08:33:19	VR2W-112618	A69-1601-6507	1	1
2012-10-22 22:37:29	2012-10-23	08:37:29	VR2W-112619	A69-1601-6507	1	1
2012-10-22 22:58:57	2012-10-23	08:58:57	VR2W-112619	A69-1601-6507	1	1
2012-10-22 23:29:39	2012-10-23	09:29:39	VR2W-112619	A69-1601-6507	1	1
2012-10-23 02:21:25	2012-10-23	12:21:25	VR2W-112618	A69-1601-6507	1	1
2012-10-23 02:39:35	2012-10-23	12:39:35	VR2W-112619	A69-1601-6507	1	1
2012-10-23 03:02:51	2012-10-23	13:02:51	VR2W-112619	A69-1601-6507	1	1
2012-10-23 04:03:54	2012-10-23	14:03:54	VR2W-112619	A69-1601-6507	1	1
2012-10-23 05:00:43	2012-10-23	15:00:43	VR2W-112619	A69-1601-6507	1	1
2012-10-23 05:24:07	2012-10-23	15:24:07	VR2W-112618	A69-1601-6507	1	1
2012-10-23 05:45:20	2012-10-23	15:45:20	VR2W-112619	A69-1601-6507	1	1
2012-10-23 05:56:47	2012-10-23	15:56:47	VR2W-112619	A69-1601-6507	1	1
2012-10-23 07:00:15	2012-10-23	17:00:15	VR2W-112619	A69-1601-6507	1	1
2012-10-23 20:04:40	2012-10-24	06:04:40	VR2W-112619	A69-1601-6507	0	1
2012-10-23 20:34:21	2012-10-24	06:34:21	VR2W-112619	A69-1601-6507	1	1
2012-10-23 21:54:25	2012-10-24	07:54:25	VR2W-112619	A69-1601-6507	1	1
2012-10-23 22:20:21	2012-10-24	08:20:21	VR2W-112619	A69-1601-6507	1	1
2012-10-23 22:47:36	2012-10-24	08:47:36	VR2W-112619	A69-1601-6507	1	1
2012-10-23 23:09:15	2012-10-24	09:09:15	VR2W-112619	A69-1601-6507	1	1
2012-10-24 01:06:32	2012-10-24	11:06:32	VR2W-112619	A69-1601-6507	1	1
2012-10-24 01:25:50	2012-10-24	11:25:50	VR2W-112619	A69-1601-6507	1	1
2012-10-24 02:05:40	2012-10-24	12:05:40	VR2W-112619	A69-1601-6507	1	1
2012-10-24 02:10:33	2012-10-24	12:10:33	VR2W-112619	A69-1601-6507	1	1
2012-10-24 02:52:40	2012-10-24	12:52:40	VR2W-112619	A69-1601-6507	1	1
2012-10-24 03:05:37	2012-10-24	13:05:37	VR2W-112619	A69-1601-6507	1	1
2012-10-24 03:25:55	2012-10-24	13:25:55	VR2W-112619	A69-1601-6507	1	1
2012-10-24 03:48:22	2012-10-24	13:48:22	VR2W-112619	A69-1601-6507	1	1
2012-10-24 04:26:18	2012-10-24	14:26:18	VR2W-112619	A69-1601-6507	1	1
2012-10-24 05:28:50	2012-10-24	15:28:50	VR2W-112619	A69-1601-6507	1	1
2012-10-24 05:39:49	2012-10-24	15:39:49	VR2W-112619	A69-1601-6507	1	1
2012-10-24 05:49:06	2012-10-24	15:49:06	VR2W-112619	A69-1601-6507	1	1
2012-10-24 05:52:57	2012-10-24	15:52:57	VR2W-112618	A69-1601-6507	1	1
2012-10-24 06:05:03	2012-10-24	16:05:03	VR2W-112619	A69-1601-6507	1	1
2012-10-24 06:09:00	2012-10-24	16:09:00	VR2W-112619	A69-1601-6507	1	1
2012-10-24 06:30:55	2012-10-24	16:30:55	VR2W-112619	A69-1601-6507	1	1
2012-10-24 06:34:22	2012-10-24	16:34:22	VR2W-112618	A69-1601-6507	1	1
2012-10-24 06:42:49	2012-10-24	16:42:49	VR2W-112619	A69-1601-6507	1	1
2012-10-24 07:54:59	2012-10-24	17:54:59	VR2W-112619	A69-1601-6507	1	1
2012-10-24 19:49:32	2012-10-25	05:49:32	VR2W-112619	A69-1601-6507	0	1
2012-10-24 19:53:09	2012-10-25	05:53:09	VR2W-112619	A69-1601-6507	0	1
2012-10-24 20:02:00	2012-10-25	06:02:00	VR2W-112619	A69-1601-6507	0	1
2012-10-24 20:19:33	2012-10-25	06:19:33	VR2W-112619	A69-1601-6507	0	1
2012-10-24 20:23:57	2012-10-25	06:23:57	VR2W-112619	A69-1601-6507	0	1
2012-10-24 20:27:52	2012-10-25	06:27:52	VR2W-112619	A69-1601-6507	0	1
2012-10-24 21:46:09	2012-10-25	07:46:09	VR2W-112619	A69-1601-6507	1	1
2012-10-24 22:23:33	2012-10-25	08:23:33	VR2W-112619	A69-1601-6507	1	1
2012-10-24 23:39:35	2012-10-25	09:39:35	VR2W-112619	A69-1601-6507	1	1
2012-10-25 00:09:32	2012-10-25	10:09:32	VR2W-112619	A69-1601-6507	1	1
2012-10-25 00:23:18	2012-10-25	10:23:18	VR2W-112619	A69-1601-6507	1	1
2012-10-25 00:40:29	2012-10-25	10:40:29	VR2W-112619	A69-1601-6507	1	1
2012-10-25 01:05:11	2012-10-25	11:05:11	VR2W-112619	A69-1601-6507	1	1
2012-10-25 01:31:50	2012-10-25	11:31:50	VR2W-112619	A69-1601-6507	1	1
2012-10-25 01:35:28	2012-10-25	11:35:28	VR2W-112619	A69-1601-6507	1	1
2012-10-25 02:31:46	2012-10-25	12:31:46	VR2W-112619	A69-1601-6507	1	1
2012-10-25 04:45:20	2012-10-25	14:45:20	VR2W-112619	A69-1601-6507	1	1
2012-10-25 04:49:01	2012-10-25	14:49:01	VR2W-112618	A69-1601-6507	1	1
2012-10-25 04:49:22	2012-10-25	14:49:22	VR2W-112619	A69-1601-6507	1	1
2012-10-25 05:20:02	2012-10-25	15:20:02	VR2W-112619	A69-1601-6507	1	1
2012-10-25 05:40:29	2012-10-25	15:40:29	VR2W-112619	A69-1601-6507	1	1
2012-10-25 05:53:21	2012-10-25	15:53:21	VR2W-112619	A69-1601-6507	1	1
2012-10-25 06:09:43	2012-10-25	16:09:43	VR2W-112619	A69-1601-6507	1	1
2012-10-25 06:13:38	2012-10-25	16:13:38	VR2W-112619	A69-1601-6507	1	1
2012-10-25 06:25:48	2012-10-25	16:25:48	VR2W-112618	A69-1601-6507	1	1
2012-10-25 06:33:35	2012-10-25	16:33:35	VR2W-112619	A69-1601-6507	1	1
2012-10-25 06:36:39	2012-10-25	16:36:39	VR2W-112618	A69-1601-6507	1	1
2012-10-25 07:15:16	2012-10-25	17:15:16	VR2W-112619	A69-1601-6507	1	1
2012-10-25 07:23:57	2012-10-25	17:23:57	VR2W-112619	A69-1601-6507	1	1
2012-10-25 07:52:57	2012-10-25	17:52:57	VR2W-112619	A69-1601-6507	1	1
2012-10-25 20:01:17	2012-10-26	06:01:17	VR2W-112619	A69-1601-6507	0	1
2012-10-25 21:24:48	2012-10-26	07:24:48	VR2W-112619	A69-1601-6507	1	1
2012-10-25 22:13:42	2012-10-26	08:13:42	VR2W-112619	A69-1601-6507	1	1
2012-10-25 22:17:13	2012-10-26	08:17:13	VR2W-112619	A69-1601-6507	1	1
2012-10-25 23:27:41	2012-10-26	09:27:41	VR2W-112619	A69-1601-6507	1	1
2012-10-25 23:50:25	2012-10-26	09:50:25	VR2W-112619	A69-1601-6507	1	1
2012-10-26 02:49:59	2012-10-26	12:49:59	VR2W-112619	A69-1601-6507	1	1
2012-10-26 02:58:09	2012-10-26	12:58:09	VR2W-112619	A69-1601-6507	1	1
2012-10-26 03:19:38	2012-10-26	13:19:38	VR2W-112619	A69-1601-6507	1	1
2012-10-26 03:23:49	2012-10-26	13:23:49	VR2W-112619	A69-1601-6507	1	1
2012-10-26 03:47:35	2012-10-26	13:47:35	VR2W-112619	A69-1601-6507	1	1
2012-10-26 03:56:22	2012-10-26	13:56:22	VR2W-112619	A69-1601-6507	1	1
2012-10-26 05:42:05	2012-10-26	15:42:05	VR2W-112619	A69-1601-6507	1	1
2012-10-26 05:45:50	2012-10-26	15:45:50	VR2W-112619	A69-1601-6507	1	1
2012-10-26 05:53:44	2012-10-26	15:53:44	VR2W-112619	A69-1601-6507	1	1
2012-10-26 06:21:40	2012-10-26	16:21:40	VR2W-112619	A69-1601-6507	1	1
2012-10-26 06:33:53	2012-10-26	16:33:53	VR2W-112619	A69-1601-6507	1	1
2012-10-26 06:41:07	2012-10-26	16:41:07	VR2W-112619	A69-1601-6507	1	1
2012-10-26 06:45:03	2012-10-26	16:45:03	VR2W-112618	A69-1601-6507	1	1
2012-10-26 06:49:04	2012-10-26	16:49:04	VR2W-112619	A69-1601-6507	1	1
2012-10-26 06:52:49	2012-10-26	16:52:49	VR2W-112618	A69-1601-6507	1	1
2012-10-26 19:51:10	2012-10-27	05:51:10	VR2W-112619	A69-1601-6507	0	0
2012-10-26 19:59:17	2012-10-27	05:59:17	VR2W-112619	A69-1601-6507	0	0
2012-10-26 20:15:26	2012-10-27	06:15:26	VR2W-112619	A69-1601-6507	0	0
2012-10-26 20:23:17	2012-10-27	06:23:17	VR2W-112619	A69-1601-6507	0	0
2012-10-26 20:30:18	2012-10-27	06:30:18	VR2W-112619	A69-1601-6507	1	0
2012-10-26 20:38:59	2012-10-27	06:38:59	VR2W-112619	A69-1601-6507	1	0
2012-10-26 20:51:11	2012-10-27	06:51:11	VR2W-112619	A69-1601-6507	1	0
2012-10-26 23:06:15	2012-10-27	09:06:15	VR2W-112619	A69-1601-6507	1	0
2012-10-26 23:10:20	2012-10-27	09:10:20	VR2W-112619	A69-1601-6507	1	0
2012-10-26 23:27:54	2012-10-27	09:27:54	VR2W-112618	A69-1601-6507	1	0
2012-10-27 00:04:42	2012-10-27	10:04:42	VR2W-112619	A69-1601-6507	1	0
2012-10-27 00:15:34	2012-10-27	10:15:34	VR2W-112618	A69-1601-6507	1	0
2012-10-27 00:15:55	2012-10-27	10:15:55	VR2W-112619	A69-1601-6507	1	0
2012-10-27 00:24:22	2012-10-27	10:24:22	VR2W-112618	A69-1601-6507	1	0
2012-10-27 00:37:57	2012-10-27	10:37:57	VR2W-112619	A69-1601-6507	1	0
2012-10-27 00:41:11	2012-10-27	10:41:11	VR2W-112619	A69-1601-6507	1	0
2012-10-27 00:51:08	2012-10-27	10:51:08	VR2W-112619	A69-1601-6507	1	0
2012-10-27 01:53:00	2012-10-27	11:53:00	VR2W-112619	A69-1601-6507	1	0
2012-10-27 01:56:47	2012-10-27	11:56:47	VR2W-112619	A69-1601-6507	1	0
2012-10-27 02:01:05	2012-10-27	12:01:05	VR2W-112619	A69-1601-6507	1	0
2012-10-27 03:10:28	2012-10-27	13:10:28	VR2W-112619	A69-1601-6507	1	0
2012-10-27 03:46:15	2012-10-27	13:46:15	VR2W-112619	A69-1601-6507	1	0
2012-10-27 04:38:59	2012-10-27	14:38:59	VR2W-112619	A69-1601-6507	1	0
2012-10-27 04:43:07	2012-10-27	14:43:07	VR2W-112619	A69-1601-6507	1	0
2012-10-27 04:46:31	2012-10-27	14:46:31	VR2W-112619	A69-1601-6507	1	0
2012-10-27 04:58:36	2012-10-27	14:58:36	VR2W-112619	A69-1601-6507	1	0
2012-10-27 05:17:59	2012-10-27	15:17:59	VR2W-112618	A69-1601-6507	1	0
2012-10-27 05:26:49	2012-10-27	15:26:49	VR2W-112618	A69-1601-6507	1	0
2012-10-27 06:43:08	2012-10-27	16:43:08	VR2W-112619	A69-1601-6507	1	0
2012-10-27 06:49:46	2012-10-27	16:49:46	VR2W-112619	A69-1601-6507	1	0
2012-10-27 07:40:24	2012-10-27	17:40:24	VR2W-112619	A69-1601-6507	1	0
2012-10-27 20:07:00	2012-10-28	06:07:00	VR2W-112619	A69-1601-6507	0	0
2012-10-27 20:44:18	2012-10-28	06:44:18	VR2W-112619	A69-1601-6507	1	0
2012-10-27 21:54:14	2012-10-28	07:54:14	VR2W-112619	A69-1601-6507	1	0
2012-10-27 22:10:08	2012-10-28	08:10:08	VR2W-112619	A69-1601-6507	1	0
2012-10-27 23:00:52	2012-10-28	09:00:52	VR2W-112619	A69-1601-6507	1	0
2012-10-27 23:33:39	2012-10-28	09:33:39	VR2W-112619	A69-1601-6507	1	0
2012-10-28 00:03:35	2012-10-28	10:03:35	VR2W-112619	A69-1601-6507	1	0
2012-10-28 00:10:32	2012-10-28	10:10:32	VR2W-112619	A69-1601-6507	1	0
2012-10-28 00:43:12	2012-10-28	10:43:12	VR2W-112619	A69-1601-6507	1	0
2012-10-28 01:22:46	2012-10-28	11:22:46	VR2W-112619	A69-1601-6507	1	0
2012-10-28 01:32:00	2012-10-28	11:32:00	VR2W-112619	A69-1601-6507	1	0
2012-10-28 01:39:37	2012-10-28	11:39:37	VR2W-112619	A69-1601-6507	1	0
2012-10-28 02:25:16	2012-10-28	12:25:16	VR2W-112619	A69-1601-6507	1	0
2012-10-28 02:29:11	2012-10-28	12:29:11	VR2W-112619	A69-1601-6507	1	0
2012-10-28 02:33:49	2012-10-28	12:33:49	VR2W-112619	A69-1601-6507	1	0
2012-10-28 04:52:36	2012-10-28	14:52:36	VR2W-112619	A69-1601-6507	1	0
2012-10-28 04:55:53	2012-10-28	14:55:53	VR2W-112619	A69-1601-6507	1	0
2012-10-28 05:06:20	2012-10-28	15:06:20	VR2W-112619	A69-1601-6507	1	0
2012-10-28 07:26:31	2012-10-28	17:26:31	VR2W-112619	A69-1601-6507	1	0
2012-10-28 08:06:45	2012-10-28	18:06:45	VR2W-112619	A69-1601-6507	1	0
2012-10-28 19:44:00	2012-10-29	05:44:00	VR2W-112619	A69-1601-6507	0	0
2012-10-28 20:02:25	2012-10-29	06:02:25	VR2W-112619	A69-1601-6507	0	0
2012-10-28 20:56:30	2012-10-29	06:56:30	VR2W-112619	A69-1601-6507	1	0
2012-10-28 21:26:56	2012-10-29	07:26:56	VR2W-112619	A69-1601-6507	1	0
2012-10-28 21:55:35	2012-10-29	07:55:35	VR2W-112619	A69-1601-6507	1	0
2012-10-28 22:10:03	2012-10-29	08:10:03	VR2W-112619	A69-1601-6507	1	0
2012-10-28 23:35:02	2012-10-29	09:35:02	VR2W-112618	A69-1601-6507	1	0
2012-10-29 01:04:35	2012-10-29	11:04:35	VR2W-112619	A69-1601-6507	1	0
2012-10-29 01:37:18	2012-10-29	11:37:18	VR2W-112619	A69-1601-6507	1	0
2012-10-29 02:54:25	2012-10-29	12:54:25	VR2W-112619	A69-1601-6507	1	0
2012-10-29 03:28:15	2012-10-29	13:28:15	VR2W-112619	A69-1601-6507	1	0
2012-10-29 05:07:10	2012-10-29	15:07:10	VR2W-112619	A69-1601-6507	1	0
2012-10-29 05:56:20	2012-10-29	15:56:20	VR2W-112619	A69-1601-6507	1	0
2012-10-29 06:04:24	2012-10-29	16:04:24	VR2W-112619	A69-1601-6507	1	0
2012-10-29 06:19:35	2012-10-29	16:19:35	VR2W-112619	A69-1601-6507	1	0
2012-10-29 06:27:20	2012-10-29	16:27:20	VR2W-112618	A69-1601-6507	1	0
2012-10-29 06:31:39	2012-10-29	16:31:39	VR2W-112618	A69-1601-6507	1	0
2012-10-29 06:56:45	2012-10-29	16:56:45	VR2W-112619	A69-1601-6507	1	0
2012-10-29 07:07:42	2012-10-29	17:07:42	VR2W-112619	A69-1601-6507	1	0
2012-10-29 07:15:43	2012-10-29	17:15:43	VR2W-112619	A69-1601-6507	1	0
2012-10-29 19:50:10	2012-10-30	05:50:10	VR2W-112619	A69-1601-6507	0	0
2012-10-29 20:27:55	2012-10-30	06:27:55	VR2W-112619	A69-1601-6507	0	0
2012-10-29 21:10:37	2012-10-30	07:10:37	VR2W-112619	A69-1601-6507	1	0
2012-10-29 21:14:35	2012-10-30	07:14:35	VR2W-112619	A69-1601-6507	1	0
2012-10-29 22:52:10	2012-10-30	08:52:10	VR2W-112619	A69-1601-6507	1	0
2012-10-29 22:58:50	2012-10-30	08:58:50	VR2W-112619	A69-1601-6507	1	0
2012-10-29 23:06:08	2012-10-30	09:06:08	VR2W-112619	A69-1601-6507	1	0
2012-10-30 00:28:13	2012-10-30	10:28:13	VR2W-112619	A69-1601-6507	1	0
2012-10-30 01:30:07	2012-10-30	11:30:07	VR2W-112619	A69-1601-6507	1	0
2012-10-30 02:03:38	2012-10-30	12:03:38	VR2W-112619	A69-1601-6507	1	0
2012-10-30 02:34:29	2012-10-30	12:34:29	VR2W-112619	A69-1601-6507	1	0
2012-10-30 02:52:30	2012-10-30	12:52:30	VR2W-112618	A69-1601-6507	1	0
2012-10-30 03:01:00	2012-10-30	13:01:00	VR2W-112618	A69-1601-6507	1	0
2012-10-30 03:37:51	2012-10-30	13:37:51	VR2W-112619	A69-1601-6507	1	0
2012-10-30 03:44:53	2012-10-30	13:44:53	VR2W-112619	A69-1601-6507	1	0
2012-10-30 04:07:13	2012-10-30	14:07:13	VR2W-112619	A69-1601-6507	1	0
2012-10-30 04:10:46	2012-10-30	14:10:46	VR2W-112619	A69-1601-6507	1	0
2012-10-30 04:19:10	2012-10-30	14:19:10	VR2W-112619	A69-1601-6507	1	0
2012-10-30 04:26:46	2012-10-30	14:26:46	VR2W-112619	A69-1601-6507	1	0
2012-10-30 04:30:24	2012-10-30	14:30:24	VR2W-112619	A69-1601-6507	1	0
2012-10-30 04:39:18	2012-10-30	14:39:18	VR2W-112619	A69-1601-6507	1	0
2012-10-30 04:44:08	2012-10-30	14:44:08	VR2W-112619	A69-1601-6507	1	0
2012-10-30 05:06:53	2012-10-30	15:06:53	VR2W-112619	A69-1601-6507	1	0
2012-10-30 05:24:18	2012-10-30	15:24:18	VR2W-112619	A69-1601-6507	1	0
2012-10-30 05:50:42	2012-10-30	15:50:42	VR2W-112619	A69-1601-6507	1	0
2012-10-30 05:59:43	2012-10-30	15:59:43	VR2W-112619	A69-1601-6507	1	0
2012-10-30 06:15:27	2012-10-30	16:15:27	VR2W-112619	A69-1601-6507	1	0
2012-10-30 06:18:49	2012-10-30	16:18:49	VR2W-112619	A69-1601-6507	1	0
2012-10-30 06:55:12	2012-10-30	16:55:12	VR2W-112619	A69-1601-6507	1	0
2012-10-30 06:59:23	2012-10-30	16:59:23	VR2W-112619	A69-1601-6507	1	0
2012-10-30 07:27:19	2012-10-30	17:27:19	VR2W-112619	A69-1601-6507	1	0
2012-10-30 07:35:36	2012-10-30	17:35:36	VR2W-112619	A69-1601-6507	1	0
2012-10-30 19:47:02	2012-10-31	05:47:02	VR2W-112619	A69-1601-6507	0	0
2012-10-30 21:01:31	2012-10-31	07:01:31	VR2W-112619	A69-1601-6507	1	0
2012-10-30 21:41:04	2012-10-31	07:41:04	VR2W-112619	A69-1601-6507	1	0
2012-10-30 21:49:12	2012-10-31	07:49:12	VR2W-112619	A69-1601-6507	1	0
2012-10-30 22:28:12	2012-10-31	08:28:12	VR2W-112619	A69-1601-6507	1	0
2012-10-30 22:40:42	2012-10-31	08:40:42	VR2W-112619	A69-1601-6507	1	0
2012-10-30 23:07:07	2012-10-31	09:07:07	VR2W-112618	A69-1601-6507	1	0
2012-10-30 23:07:28	2012-10-31	09:07:28	VR2W-112619	A69-1601-6507	1	0
2012-10-30 23:19:03	2012-10-31	09:19:03	VR2W-112619	A69-1601-6507	1	0
2012-10-30 23:58:32	2012-10-31	09:58:32	VR2W-112619	A69-1601-6507	1	0
2012-10-31 00:28:39	2012-10-31	10:28:39	VR2W-112619	A69-1601-6507	1	0
2012-10-31 01:53:56	2012-10-31	11:53:56	VR2W-112619	A69-1601-6507	1	0
2012-10-31 03:29:34	2012-10-31	13:29:34	VR2W-112619	A69-1601-6507	1	0
2012-10-31 03:41:42	2012-10-31	13:41:42	VR2W-112618	A69-1601-6507	1	0
2012-10-31 03:51:07	2012-10-31	13:51:07	VR2W-112618	A69-1601-6507	1	0
2012-10-31 04:08:30	2012-10-31	14:08:30	VR2W-112619	A69-1601-6507	1	0
2012-10-31 04:12:02	2012-10-31	14:12:02	VR2W-112619	A69-1601-6507	1	0
2012-10-31 07:37:36	2012-10-31	17:37:36	VR2W-112619	A69-1601-6507	1	0
2012-10-31 07:42:13	2012-10-31	17:42:13	VR2W-112619	A69-1601-6507	1	0
2012-10-31 08:06:03	2012-10-31	18:06:03	VR2W-112619	A69-1601-6507	1	0
2012-10-31 09:23:29	2012-10-31	19:23:29	VR2W-112619	A69-1601-6507	0	0
2012-10-31 20:10:09	2012-11-01	06:10:09	VR2W-112619	A69-1601-6507	0	0
2012-10-31 20:13:55	2012-11-01	06:13:55	VR2W-112619	A69-1601-6507	0	0
2012-10-31 20:33:44	2012-11-01	06:33:44	VR2W-112619	A69-1601-6507	1	0
2012-10-31 21:29:32	2012-11-01	07:29:32	VR2W-112619	A69-1601-6507	1	0
2012-10-31 21:48:50	2012-11-01	07:48:50	VR2W-112619	A69-1601-6507	1	0
2012-10-31 22:52:00	2012-11-01	08:52:00	VR2W-112619	A69-1601-6507	1	0
2012-10-31 22:56:51	2012-11-01	08:56:51	VR2W-112619	A69-1601-6507	1	0
2012-10-31 23:22:30	2012-11-01	09:22:30	VR2W-112619	A69-1601-6507	1	0
2012-10-31 23:26:57	2012-11-01	09:26:57	VR2W-112619	A69-1601-6507	1	0
2012-11-01 01:06:41	2012-11-01	11:06:41	VR2W-112619	A69-1601-6507	1	0
2012-11-01 01:15:58	2012-11-01	11:15:58	VR2W-112619	A69-1601-6507	1	0
2012-11-01 01:23:47	2012-11-01	11:23:47	VR2W-112619	A69-1601-6507	1	0
2012-11-01 01:27:44	2012-11-01	11:27:44	VR2W-112619	A69-1601-6507	1	0
2012-11-01 03:18:13	2012-11-01	13:18:13	VR2W-112619	A69-1601-6507	1	0
2012-11-01 07:59:24	2012-11-01	17:59:24	VR2W-112619	A69-1601-6507	1	0
2012-11-01 08:04:13	2012-11-01	18:04:13	VR2W-112619	A69-1601-6507	1	0
2012-11-01 20:32:06	2012-11-02	06:32:06	VR2W-112619	A69-1601-6507	1	0
2012-11-01 22:02:11	2012-11-02	08:02:11	VR2W-112619	A69-1601-6507	1	0
2012-11-01 23:05:52	2012-11-02	09:05:52	VR2W-112619	A69-1601-6507	1	0
2012-11-01 23:12:28	2012-11-02	09:12:28	VR2W-112619	A69-1601-6507	1	0
2012-11-01 23:32:40	2012-11-02	09:32:40	VR2W-112619	A69-1601-6507	1	0
2012-11-01 23:43:53	2012-11-02	09:43:53	VR2W-112619	A69-1601-6507	1	0
2012-11-01 23:47:55	2012-11-02	09:47:55	VR2W-112619	A69-1601-6507	1	0
2012-11-02 00:43:23	2012-11-02	10:43:23	VR2W-112619	A69-1601-6507	1	0
2012-11-02 02:07:02	2012-11-02	12:07:02	VR2W-112619	A69-1601-6507	1	0
2012-11-02 02:39:36	2012-11-02	12:39:36	VR2W-112618	A69-1601-6507	1	0
2012-11-02 03:51:22	2012-11-02	13:51:22	VR2W-112619	A69-1601-6507	1	0
2012-11-02 05:10:07	2012-11-02	15:10:07	VR2W-112619	A69-1601-6507	1	0
2012-11-02 05:18:41	2012-11-02	15:18:41	VR2W-112619	A69-1601-6507	1	0
2012-11-02 05:23:05	2012-11-02	15:23:05	VR2W-112619	A69-1601-6507	1	0
2012-11-02 05:39:22	2012-11-02	15:39:22	VR2W-112619	A69-1601-6507	1	0
2012-11-02 07:49:09	2012-11-02	17:49:09	VR2W-112619	A69-1601-6507	1	0
2012-11-02 08:30:16	2012-11-02	18:30:16	VR2W-112619	A69-1601-6507	0	0
2012-11-02 19:38:14	2012-11-03	05:38:14	VR2W-112619	A69-1601-6507	0	0
2012-11-02 20:52:26	2012-11-03	06:52:26	VR2W-112619	A69-1601-6507	1	0
2012-11-02 22:51:27	2012-11-03	08:51:27	VR2W-112619	A69-1601-6507	1	0
2012-11-02 22:54:47	2012-11-03	08:54:47	VR2W-112619	A69-1601-6507	1	0
2012-11-03 00:24:02	2012-11-03	10:24:02	VR2W-112619	A69-1601-6507	1	0
2012-11-03 01:05:29	2012-11-03	11:05:29	VR2W-112619	A69-1601-6507	1	0
2012-11-03 02:41:38	2012-11-03	12:41:38	VR2W-112619	A69-1601-6507	1	0
2012-11-03 02:55:12	2012-11-03	12:55:12	VR2W-112619	A69-1601-6507	1	0
2012-11-03 03:17:31	2012-11-03	13:17:31	VR2W-112619	A69-1601-6507	1	0
2012-11-03 03:27:05	2012-11-03	13:27:05	VR2W-112619	A69-1601-6507	1	0
2012-11-03 04:06:40	2012-11-03	14:06:40	VR2W-112619	A69-1601-6507	1	0
2012-11-03 04:34:34	2012-11-03	14:34:34	VR2W-112619	A69-1601-6507	1	0
2012-11-03 06:45:04	2012-11-03	16:45:04	VR2W-112619	A69-1601-6507	1	0
2012-11-03 19:56:52	2012-11-04	05:56:52	VR2W-112619	A69-1601-6507	0	0
2012-11-03 20:00:40	2012-11-04	06:00:40	VR2W-112619	A69-1601-6507	0	0
2012-11-03 20:13:24	2012-11-04	06:13:24	VR2W-112619	A69-1601-6507	0	0
2012-11-03 20:17:30	2012-11-04	06:17:30	VR2W-112619	A69-1601-6507	0	0
2012-11-03 20:36:07	2012-11-04	06:36:07	VR2W-112619	A69-1601-6507	1	0
2012-11-03 20:40:14	2012-11-04	06:40:14	VR2W-112619	A69-1601-6507	1	0
2012-11-03 21:04:41	2012-11-04	07:04:41	VR2W-112619	A69-1601-6507	1	0
2012-11-03 21:42:19	2012-11-04	07:42:19	VR2W-112619	A69-1601-6507	1	0
2012-11-03 22:09:38	2012-11-04	08:09:38	VR2W-112619	A69-1601-6507	1	0
2012-11-03 22:30:53	2012-11-04	08:30:53	VR2W-112619	A69-1601-6507	1	0
2012-11-04 01:56:17	2012-11-04	11:56:17	VR2W-112619	A69-1601-6507	1	0
2012-11-04 02:00:43	2012-11-04	12:00:43	VR2W-112619	A69-1601-6507	1	0
2012-11-04 02:39:43	2012-11-04	12:39:43	VR2W-112619	A69-1601-6507	1	0
2012-11-04 03:08:06	2012-11-04	13:08:06	VR2W-112619	A69-1601-6507	1	0
2012-11-04 03:25:42	2012-11-04	13:25:42	VR2W-112619	A69-1601-6507	1	0
2012-11-04 03:43:50	2012-11-04	13:43:50	VR2W-112619	A69-1601-6507	1	0
2012-11-04 03:48:32	2012-11-04	13:48:32	VR2W-112619	A69-1601-6507	1	0
2012-11-04 04:00:25	2012-11-04	14:00:25	VR2W-112619	A69-1601-6507	1	0
2012-11-04 04:19:35	2012-11-04	14:19:35	VR2W-112619	A69-1601-6507	1	0
2012-11-04 05:47:01	2012-11-04	15:47:01	VR2W-112619	A69-1601-6507	1	0
2012-11-04 06:04:49	2012-11-04	16:04:49	VR2W-112619	A69-1601-6507	1	0
2012-11-04 06:17:24	2012-11-04	16:17:24	VR2W-112619	A69-1601-6507	1	0
2012-11-04 06:21:19	2012-11-04	16:21:19	VR2W-112619	A69-1601-6507	1	0
2012-11-04 06:30:16	2012-11-04	16:30:16	VR2W-112619	A69-1601-6507	1	0
2012-11-04 06:38:23	2012-11-04	16:38:23	VR2W-112619	A69-1601-6507	1	0
2012-11-04 07:29:52	2012-11-04	17:29:52	VR2W-112619	A69-1601-6507	1	0
2012-11-04 19:34:56	2012-11-05	05:34:56	VR2W-112619	A69-1601-6507	0	0
2012-11-04 19:48:08	2012-11-05	05:48:08	VR2W-112619	A69-1601-6507	0	0
2012-11-04 20:50:41	2012-11-05	06:50:41	VR2W-112619	A69-1601-6507	1	0
2012-11-04 21:48:37	2012-11-05	07:48:37	VR2W-112619	A69-1601-6507	1	0
2012-11-04 22:03:13	2012-11-05	08:03:13	VR2W-112619	A69-1601-6507	1	0
2012-11-04 22:18:02	2012-11-05	08:18:02	VR2W-112619	A69-1601-6507	1	0
2012-11-05 01:47:16	2012-11-05	11:47:16	VR2W-112619	A69-1601-6507	1	0
2012-11-05 02:01:57	2012-11-05	12:01:57	VR2W-112619	A69-1601-6507	1	0
2012-11-05 02:35:08	2012-11-05	12:35:08	VR2W-112619	A69-1601-6507	1	0
2012-11-05 02:47:00	2012-11-05	12:47:00	VR2W-112619	A69-1601-6507	1	0
2012-11-05 03:55:49	2012-11-05	13:55:49	VR2W-112619	A69-1601-6507	1	0
2012-11-05 05:27:40	2012-11-05	15:27:40	VR2W-112619	A69-1601-6507	1	0
2012-11-05 05:30:57	2012-11-05	15:30:57	VR2W-112619	A69-1601-6507	1	0
2012-11-05 05:34:17	2012-11-05	15:34:17	VR2W-112619	A69-1601-6507	1	0
2012-11-05 05:45:30	2012-11-05	15:45:30	VR2W-112619	A69-1601-6507	1	0
2012-11-05 06:24:44	2012-11-05	16:24:44	VR2W-112619	A69-1601-6507	1	0
2012-11-05 08:16:01	2012-11-05	18:16:01	VR2W-112619	A69-1601-6507	1	0
2012-11-05 19:44:33	2012-11-06	05:44:33	VR2W-112619	A69-1601-6507	0	0
2012-11-05 19:56:40	2012-11-06	05:56:40	VR2W-112619	A69-1601-6507	0	0
2012-11-05 20:46:18	2012-11-06	06:46:18	VR2W-112619	A69-1601-6507	1	0
2012-11-05 20:50:43	2012-11-06	06:50:43	VR2W-112619	A69-1601-6507	1	0
2012-11-05 21:17:03	2012-11-06	07:17:03	VR2W-112619	A69-1601-6507	1	0
2012-11-05 21:38:22	2012-11-06	07:38:22	VR2W-112619	A69-1601-6507	1	0
2012-11-05 22:14:19	2012-11-06	08:14:19	VR2W-112619	A69-1601-6507	1	0
2012-11-05 23:41:32	2012-11-06	09:41:32	VR2W-112619	A69-1601-6507	1	0
2012-11-06 04:14:22	2012-11-06	14:14:22	VR2W-112619	A69-1601-6507	1	0
2012-11-06 05:27:56	2012-11-06	15:27:56	VR2W-112618	A69-1601-6507	1	0
2012-11-06 05:35:14	2012-11-06	15:35:14	VR2W-112619	A69-1601-6507	1	0
2012-11-06 06:59:11	2012-11-06	16:59:11	VR2W-112619	A69-1601-6507	1	0
2012-11-06 07:10:31	2012-11-06	17:10:31	VR2W-112619	A69-1601-6507	1	0
2012-11-06 07:53:47	2012-11-06	17:53:47	VR2W-112619	A69-1601-6507	1	0
2012-11-06 08:06:14	2012-11-06	18:06:14	VR2W-112619	A69-1601-6507	1	0
2012-11-06 19:49:21	2012-11-07	05:49:21	VR2W-112619	A69-1601-6507	0	0
2012-11-06 21:10:37	2012-11-07	07:10:37	VR2W-112619	A69-1601-6507	1	0
2012-11-06 21:14:57	2012-11-07	07:14:57	VR2W-112619	A69-1601-6507	1	0
2012-11-06 21:18:45	2012-11-07	07:18:45	VR2W-112619	A69-1601-6507	1	0
2012-11-06 21:23:07	2012-11-07	07:23:07	VR2W-112619	A69-1601-6507	1	0
2012-11-06 22:40:20	2012-11-07	08:40:20	VR2W-112619	A69-1601-6507	1	0
2012-11-07 00:17:17	2012-11-07	10:17:17	VR2W-112619	A69-1601-6507	1	0
2012-11-07 00:24:40	2012-11-07	10:24:40	VR2W-112619	A69-1601-6507	1	0
2012-11-07 00:46:35	2012-11-07	10:46:35	VR2W-112619	A69-1601-6507	1	0
2012-11-07 01:26:49	2012-11-07	11:26:49	VR2W-112619	A69-1601-6507	1	0
2012-11-07 01:35:13	2012-11-07	11:35:13	VR2W-112619	A69-1601-6507	1	0
2012-11-07 02:21:41	2012-11-07	12:21:41	VR2W-112619	A69-1601-6507	1	0
2012-11-07 04:46:57	2012-11-07	14:46:57	VR2W-112619	A69-1601-6507	1	0
2012-11-07 04:51:02	2012-11-07	14:51:02	VR2W-112619	A69-1601-6507	1	0
2012-11-07 05:23:04	2012-11-07	15:23:04	VR2W-112619	A69-1601-6507	1	0
2012-11-07 06:16:46	2012-11-07	16:16:46	VR2W-112619	A69-1601-6507	1	0
2012-11-07 06:45:10	2012-11-07	16:45:10	VR2W-112618	A69-1601-6507	1	0
2012-11-07 06:56:45	2012-11-07	16:56:45	VR2W-112618	A69-1601-6507	1	0
2012-11-07 07:59:34	2012-11-07	17:59:34	VR2W-112619	A69-1601-6507	1	0
2012-11-07 19:51:14	2012-11-08	05:51:14	VR2W-112619	A69-1601-6507	0	0
2012-11-07 20:05:02	2012-11-08	06:05:02	VR2W-112619	A69-1601-6507	0	0
2012-11-07 21:31:05	2012-11-08	07:31:05	VR2W-112619	A69-1601-6507	1	0
2012-11-07 23:08:07	2012-11-08	09:08:07	VR2W-112619	A69-1601-6507	1	0
2012-11-07 23:42:16	2012-11-08	09:42:16	VR2W-112619	A69-1601-6507	1	0
2012-11-08 00:48:37	2012-11-08	10:48:37	VR2W-112619	A69-1601-6507	1	0
2012-11-08 01:17:17	2012-11-08	11:17:17	VR2W-112619	A69-1601-6507	1	0
2012-11-08 01:20:56	2012-11-08	11:20:56	VR2W-112619	A69-1601-6507	1	0
2012-11-08 01:28:15	2012-11-08	11:28:15	VR2W-112619	A69-1601-6507	1	0
2012-11-08 01:34:48	2012-11-08	11:34:48	VR2W-112619	A69-1601-6507	1	0
2012-11-08 02:05:59	2012-11-08	12:05:59	VR2W-112619	A69-1601-6507	1	0
2012-11-08 02:44:52	2012-11-08	12:44:52	VR2W-112619	A69-1601-6507	1	0
2012-11-08 03:20:00	2012-11-08	13:20:00	VR2W-112619	A69-1601-6507	1	0
2012-11-08 03:46:44	2012-11-08	13:46:44	VR2W-112619	A69-1601-6507	1	0
2012-11-08 04:28:47	2012-11-08	14:28:47	VR2W-112619	A69-1601-6507	1	0
2012-11-08 04:51:08	2012-11-08	14:51:08	VR2W-112619	A69-1601-6507	1	0
2012-11-08 05:26:43	2012-11-08	15:26:43	VR2W-112619	A69-1601-6507	1	0
2012-11-08 05:39:41	2012-11-08	15:39:41	VR2W-112619	A69-1601-6507	1	0
2012-11-08 07:12:34	2012-11-08	17:12:34	VR2W-112619	A69-1601-6507	1	0
2012-11-08 19:41:07	2012-11-09	05:41:07	VR2W-112619	A69-1601-6507	0	0
2012-11-08 20:28:51	2012-11-09	06:28:51	VR2W-112619	A69-1601-6507	0	0
2012-11-08 21:58:20	2012-11-09	07:58:20	VR2W-112619	A69-1601-6507	1	0
2012-11-08 23:02:04	2012-11-09	09:02:04	VR2W-112619	A69-1601-6507	1	0
2012-11-08 23:44:31	2012-11-09	09:44:31	VR2W-112619	A69-1601-6507	1	0
2012-11-09 01:09:31	2012-11-09	11:09:31	VR2W-112619	A69-1601-6507	1	0
2012-11-09 04:05:07	2012-11-09	14:05:07	VR2W-112619	A69-1601-6507	1	0
2012-11-09 05:07:35	2012-11-09	15:07:35	VR2W-112619	A69-1601-6507	1	0
2012-11-09 05:56:43	2012-11-09	15:56:43	VR2W-112619	A69-1601-6507	1	0
2012-11-09 06:00:00	2012-11-09	16:00:00	VR2W-112619	A69-1601-6507	1	0
2012-11-09 06:03:18	2012-11-09	16:03:18	VR2W-112619	A69-1601-6507	1	0
