# Supplementary material for: Simulated Macro-Algal Outbreak Triggers a Large-Scale Response on Coral Reefs
Source: PLoS One. 2015 Jul 14;10(7):e0132895. doi: 10.1371/journal.pone.0132895 (PMC4501832; doi:10.1371/journal.pone.0132895)
Supplement: S1 Dataset — Data has been separated into three sub-folders; video data, visual transect data and individual fishes’ acoustic detection data. (ZIP) [file pone.0132895.s001.zip › Raw Data/video abundance totals.xlsx]

## Sheet: Sheet1
Date	Monitoring day	Site	Location	Species	Total
2012-10-20	pre 1	Mermaid	12-15 (4)	Kyphosus cinerascens	4
2012-10-20	pre 1	Turtle	05-20 (4)	Kyphosus cinerascens	3
2012-10-20	pre 1	Turtle	05-18 (3)	Kyphosus cinerascens	1
2012-10-20	pre 1	Mermaid	12-15 (4)	Kyphosus vaigiensis	2
2012-10-20	pre 1	Mermaid	12-13 (3)	Kyphosus vaigiensis	2
2012-10-20	pre 1	Turtle	05-20 (4)	Kyphosus vaigiensis	1
2012-10-20	pre 1	Turtle	05-18 (3)	Kyphosus vaigiensis	1
2012-10-20	pre 1	Turtle	05-17 (2)	Kyphosus vaigiensis	1
2012-10-20	pre 1	Mermaid	12-15 (4)	Naso unicornis	1
2012-10-20	pre 1	Mermaid	12-13 (3)	Naso unicornis	6
2012-10-20	pre 1	Mermaid	12-12 (2)	Naso unicornis	2
2012-10-20	pre 1	Mermaid	12-10 (1)	Naso unicornis	7
2012-10-20	pre 1	Turtle	05-18 (3)	Naso unicornis	10
2012-10-20	pre 1	Turtle	05-17 (2)	Naso unicornis	1
2012-10-20	pre 1	Turtle	05-15 (1)	Naso unicornis	1
2012-10-20	pre 1	Mermaid	12-10 (1)	Siganus doliatus	2
2012-10-20	pre 1	Turtle	05-20 (4)	Siganus doliatus	2
2012-10-20	pre 1	Turtle	05-17 (2)	Siganus doliatus	3
2012-10-20	pre 1	Turtle	05-15 (1)	Siganus doliatus	5
2012-10-20	pre 1	Mermaid	12-15 (4)	Scarus oviceps	5
2012-10-20	pre 1	Mermaid	12-15 (4)	Ctenochaetus striatus	6
2012-10-20	pre 1	Mermaid	12-15 (4)	Acanthurus lineatus	1
2012-10-20	pre 1	Mermaid	12-15 (4)	Zebrasoma scopas	3
2012-10-20	pre 1	Mermaid	12-15 (4)	Scarus psittacus	1
2012-10-20	pre 1	Mermaid	12-15 (4)	Scarus niger	1
2012-10-20	pre 1	Mermaid	12-15 (4)	Chlorurus sordidus	9
2012-10-20	pre 1	Mermaid	12-15 (4)	Naso lituratus	3
2012-10-20	pre 1	Mermaid	12-15 (4)	Acanthurus blochii	1
2012-10-20	pre 1	Mermaid	12-15 (4)	Scarus oviceps	4
2012-10-20	pre 1	Mermaid	12-15 (4)	Centropyge vroliki	0
2012-10-20	pre 1	Mermaid	12-15 (4)	Scarus rubroviolaceus	1
2012-10-20	pre 1	Mermaid	12-15 (4)	Acanthurus nigrofuscus	4
2012-10-20	pre 1	Mermaid	12-15 (4)	Siganus corallinus	2
2012-10-20	pre 1	Mermaid	12-15 (4)	Acanthurus nigricauda	1
2012-10-20	pre 1	Mermaid	12-15 (4)	Chlorurus michrorhinos	1
2012-10-20	pre 1	Mermaid	12-15 (4)	Scarus frenatus	1
2012-10-20	pre 1	Mermaid	12-13 (3)	Chlorurus sordidus	1
2012-10-20	pre 1	Mermaid	12-13 (3)	Naso lituratus	3
2012-10-20	pre 1	Mermaid	12-13 (3)	Siganus corallinus	3
2012-10-20	pre 1	Mermaid	12-13 (3)	Scarus rivulatus	1
2012-10-20	pre 1	Mermaid	12-13 (3)	Scarus schlegeli	1
2012-10-20	pre 1	Mermaid	12-13 (3)	Scarus niger	2
2012-10-20	pre 1	Mermaid	12-13 (3)	Scarus schlegeli	6
2012-10-20	pre 1	Mermaid	12-13 (3)	Acanthurus nigrofuscus	4
2012-10-20	pre 1	Mermaid	12-13 (3)	Scarus rivulatus	2
2012-10-20	pre 1	Mermaid	12-13 (3)	Zebrasoma scopas	3
2012-10-20	pre 1	Mermaid	12-13 (3)	Scarus psittacus	1
2012-10-20	pre 1	Mermaid	12-13 (3)	Scarus frenatus	1
2012-10-20	pre 1	Mermaid	12-13 (3)	Scarus frenatus	2
2012-10-20	pre 1	Mermaid	12-13 (3)	Scarus oviceps	2
2012-10-20	pre 1	Mermaid	12-13 (3)	Ctenochaetus striatus	1
2012-10-20	pre 1	Mermaid	12-13 (3)	Scarus rubroviolaceus	1
2012-10-20	pre 1	Mermaid	12-13 (3)	Chlorurus sordidus	1
2012-10-20	pre 1	Mermaid	12-13 (3)	Siganus punctatissimus	1
2012-10-20	pre 1	Mermaid	12-12 (2)	Acanthurus nigrofuscus	11
2012-10-20	pre 1	Mermaid	12-12 (2)	Ctenochaetus striatus	5
2012-10-20	pre 1	Mermaid	12-12 (2)	Scarus rubroviolaceus	1
2012-10-20	pre 1	Mermaid	12-12 (2)	Scarus chameleon	1
2012-10-20	pre 1	Mermaid	12-12 (2)	Scarus niger	1
2012-10-20	pre 1	Mermaid	12-12 (2)	Scarus rivulatus	5
2012-10-20	pre 1	Mermaid	12-12 (2)	Scarus rivulatus	1
2012-10-20	pre 1	Mermaid	12-12 (2)	Scarus psittacus	1
2012-10-20	pre 1	Mermaid	12-12 (2)	Scarus niger	4
2012-10-20	pre 1	Mermaid	12-12 (2)	Chlorurus michrorhinos	2
2012-10-20	pre 1	Mermaid	12-12 (2)	Naso lituratus	1
2012-10-20	pre 1	Mermaid	12-12 (2)	Scarus dimidiatus	1
2012-10-20	pre 1	Mermaid	12-10 (1)	Ctenochaetus striatus	13
2012-10-20	pre 1	Mermaid	12-10 (1)	Chlorurus sordidus	10
2012-10-20	pre 1	Mermaid	12-10 (1)	Scarus dimidiatus	1
2012-10-20	pre 1	Mermaid	12-10 (1)	Dischistodus melanotus	1
2012-10-20	pre 1	Mermaid	12-10 (1)	Scarus spp.	1
2012-10-20	pre 1	Mermaid	12-10 (1)	Scarus schlegeli	4
2012-10-20	pre 1	Mermaid	12-10 (1)	Chlorurus sordidus	1
2012-10-20	pre 1	Mermaid	12-10 (1)	Stegastes sp.	0
2012-10-20	pre 1	Mermaid	12-10 (1)	Scarus rivulatus	2
2012-10-20	pre 1	Mermaid	12-10 (1)	Scarus frenatus	4
2012-10-20	pre 1	Mermaid	12-10 (1)	Scarus dimidiatus	1
2012-10-20	pre 1	Mermaid	12-10 (1)	Acanthurus nigrofuscus	4
2012-10-20	pre 1	Mermaid	12-10 (1)	Scarus rivulatus	1
2012-10-20	pre 1	Mermaid	12-10 (1)	Cetoscarus bicolor	1
2012-10-20	pre 1	Turtle	05-20 (4)	Acanthurus nigrofuscus	2
2012-10-20	pre 1	Turtle	05-20 (4)	Chlorurus sordidus	3
2012-10-20	pre 1	Turtle	05-20 (4)	Ctenochaetus striatus	3
2012-10-20	pre 1	Turtle	05-20 (4)	Chlorurus michrorhinos	3
2012-10-20	pre 1	Turtle	05-20 (4)	Scarus psittacus	1
2012-10-20	pre 1	Turtle	05-20 (4)	Cetoscarus bicolor	1
2012-10-20	pre 1	Turtle	05-20 (4)	Scarus oviceps	1
2012-10-20	pre 1	Turtle	05-20 (4)	Scarus dimidiatus	1
2012-10-20	pre 1	Turtle	05-20 (4)	Calotomus carolinus	2
2012-10-20	pre 1	Turtle	05-20 (4)	Scarus chameleon	1
2012-10-20	pre 1	Turtle	05-20 (4)	Scarus rivulatus	1
2012-10-20	pre 1	Turtle	05-20 (4)	Scarus schlegeli	2
2012-10-20	pre 1	Turtle	05-20 (4)	Siganus punctatus	2
2012-10-20	pre 1	Turtle	05-20 (4)	Scarus schlegeli	1
2012-10-20	pre 1	Turtle	05-18 (3)	Chlorurus sordidus	12
2012-10-20	pre 1	Turtle	05-18 (3)	Scarus schlegeli	6
2012-10-20	pre 1	Turtle	05-18 (3)	Centropyge bicolor	4
2012-10-20	pre 1	Turtle	05-18 (3)	Ctenochaetus striatus	15
2012-10-20	pre 1	Turtle	05-18 (3)	Acanthurus olivaceus	3
2012-10-20	pre 1	Turtle	05-18 (3)	Acanthurus nigrofuscus	4
2012-10-20	pre 1	Turtle	05-18 (3)	Zebrasoma veliferum	2
2012-10-20	pre 1	Turtle	05-18 (3)	Scarus spp.	1
2012-10-20	pre 1	Turtle	05-18 (3)	Scarus chameleon	4
2012-10-20	pre 1	Turtle	05-18 (3)	Scarus psittacus	1
2012-10-20	pre 1	Turtle	05-18 (3)	Acanthurus blochii	20
2012-10-20	pre 1	Turtle	05-18 (3)	Scarus psittacus	2
2012-10-20	pre 1	Turtle	05-18 (3)	Scarus chameleon	2
2012-10-20	pre 1	Turtle	05-18 (3)	Chlorurus sordidus	1
2012-10-20	pre 1	Turtle	05-18 (3)	Scarus rivulatus	3
2012-10-20	pre 1	Turtle	05-18 (3)	Zebrasoma scopas	1
2012-10-20	pre 1	Turtle	05-18 (3)	Chlorurus michrorhinos	1
2012-10-20	pre 1	Turtle	05-18 (3)	Siganus punctatus	1
2012-10-20	pre 1	Turtle	05-18 (3)	Scarus niger	1
2012-10-20	pre 1	Turtle	05-17 (2)	Cetoscarus bicolor	1
2012-10-20	pre 1	Turtle	05-17 (2)	Ctenochaetus striatus	5
2012-10-20	pre 1	Turtle	05-17 (2)	Zebrasoma scopas	6
2012-10-20	pre 1	Turtle	05-17 (2)	Siganus corallinus	1
2012-10-20	pre 1	Turtle	05-17 (2)	Scarus chameleon	1
2012-10-20	pre 1	Turtle	05-17 (2)	Acanthurus nigrofuscus	2
2012-10-20	pre 1	Turtle	05-17 (2)	Chlorurus sordidus	2
2012-10-20	pre 1	Turtle	05-17 (2)	Scarus rivulatus	1
2012-10-20	pre 1	Turtle	05-17 (2)	Scarus chameleon	1
2012-10-20	pre 1	Turtle	05-17 (2)	Siganus corallinus	1
2012-10-20	pre 1	Turtle	05-15 (1)	Ctenochaetus striatus	8
2012-10-20	pre 1	Turtle	05-15 (1)	Chlorurus sordidus	4
2012-10-20	pre 1	Turtle	05-15 (1)	Scarus rubroviolaceus	1
2012-10-20	pre 1	Turtle	05-15 (1)	Acanthurus nigrofuscus	5
2012-10-20	pre 1	Turtle	05-15 (1)	Siganus lineatus	1
2012-10-20	pre 1	Turtle	05-15 (1)	Scarus schlegeli	4
2012-10-20	pre 1	Turtle	05-15 (1)	Acanthurus thompsoni	1
2012-10-20	pre 1	Turtle	05-15 (1)	Scarus ghobban	1
2012-10-20	pre 1	Turtle	05-15 (1)	Zebrasoma veliferum	1
2012-10-20	pre 1	Turtle	05-15 (1)	Scarus chameleon	1
2012-10-21	pre 6(2)	Turtle	05-17 (2)	Kyphosus cinerascens	1
2012-10-21	pre 6(2)	Turtle	05-20 (4)	Naso unicornis	2
2012-10-21	pre 6(2)	Turtle	05-18 (3)	Naso unicornis	4
2012-10-21	pre 6(2)	Turtle	05-17 (2)	Naso unicornis	1
2012-10-21	pre 6(2)	Turtle	05-15 (1)	Naso unicornis	2
2012-10-21	pre 6(2)	Turtle	05-17 (2)	Siganus doliatus	3
2012-10-21	pre 6(2)	Turtle	05-15 (1)	Siganus doliatus	4
2012-10-21	pre 6(2)	Turtle	05-20 (4)	Scarus psittacus	2
2012-10-21	pre 6(2)	Turtle	05-20 (4)	Scarus rivulatus	7
2012-10-21	pre 6(2)	Turtle	05-20 (4)	Calotomus carolinus	1
2012-10-21	pre 6(2)	Turtle	05-20 (4)	Scarus niger	2
2012-10-21	pre 6(2)	Turtle	05-20 (4)	Acanthurus nigrofuscus	10
2012-10-21	pre 6(2)	Turtle	05-20 (4)	Scarus schlegeli	2
2012-10-21	pre 6(2)	Turtle	05-20 (4)	Ctenochaetus striatus	10
2012-10-21	pre 6(2)	Turtle	05-20 (4)	Acanthurus olivaceus	1
2012-10-21	pre 6(2)	Turtle	05-20 (4)	Chlorurus sordidus	2
2012-10-21	pre 6(2)	Turtle	05-20 (4)	Scarus schlegeli	1
2012-10-21	pre 6(2)	Turtle	05-20 (4)	Scarus rivulatus	1
2012-10-21	pre 6(2)	Turtle	05-20 (4)	Calotomus carolinus	1
2012-10-21	pre 6(2)	Turtle	05-20 (4)	Chlorurus sordidus	1
2012-10-21	pre 6(2)	Turtle	05-20 (4)	Zebrasoma scopas	1
2012-10-21	pre 6(2)	Turtle	05-18 (3)	Scarus schlegeli	2
2012-10-21	pre 6(2)	Turtle	05-18 (3)	Ctenochaetus striatus	11
2012-10-21	pre 6(2)	Turtle	05-18 (3)	Scarus schlegeli	5
2012-10-21	pre 6(2)	Turtle	05-18 (3)	Chlorurus sordidus	2
2012-10-21	pre 6(2)	Turtle	05-18 (3)	Scarus rivulatus	4
2012-10-21	pre 6(2)	Turtle	05-18 (3)	Scarus niger	3
2012-10-21	pre 6(2)	Turtle	05-18 (3)	Acanthurus olivaceus	1
2012-10-21	pre 6(2)	Turtle	05-18 (3)	Chlorurus michrorhinos	1
2012-10-21	pre 6(2)	Turtle	05-18 (3)	Scarus oviceps	1
2012-10-21	pre 6(2)	Turtle	05-18 (3)	Scarus frenatus	1
2012-10-21	pre 6(2)	Turtle	05-18 (3)	Acanthurus blochii	2
2012-10-21	pre 6(2)	Turtle	05-18 (3)	Scarus dimidiatus	1
2012-10-21	pre 6(2)	Turtle	05-18 (3)	Scarus dimidiatus	1
2012-10-21	pre 6(2)	Turtle	05-17 (2)	Chlorurus sordidus	7
2012-10-21	pre 6(2)	Turtle	05-17 (2)	Scarus niger	3
2012-10-21	pre 6(2)	Turtle	05-17 (2)	Acanthurus nigrofuscus	3
2012-10-21	pre 6(2)	Turtle	05-17 (2)	Scarus chameleon	1
2012-10-21	pre 6(2)	Turtle	05-17 (2)	Zebrasoma scopas	3
2012-10-21	pre 6(2)	Turtle	05-17 (2)	Scarus schlegeli	3
2012-10-21	pre 6(2)	Turtle	05-17 (2)	Ctenochaetus striatus	6
2012-10-21	pre 6(2)	Turtle	05-17 (2)	Siganus punctatus	1
2012-10-21	pre 6(2)	Turtle	05-17 (2)	Scarus rivulatus	2
2012-10-21	pre 6(2)	Turtle	05-17 (2)	Scarus chameleon	1
2012-10-21	pre 6(2)	Turtle	05-17 (2)	Scarus oviceps	1
2012-10-21	pre 6(2)	Turtle	05-17 (2)	Scarus psittacus	1
2012-10-21	pre 6(2)	Turtle	05-17 (2)	Scarus psittacus	3
2012-10-21	pre 6(2)	Turtle	05-15 (1)	Acanthurus nigrofuscus	2
2012-10-21	pre 6(2)	Turtle	05-15 (1)	Scarus rivulatus	3
2012-10-21	pre 6(2)	Turtle	05-15 (1)	Scarus ghobban	1
2012-10-21	pre 6(2)	Turtle	05-15 (1)	Ctenochaetus striatus	3
2012-10-21	pre 6(2)	Turtle	05-15 (1)	Scarus chameleon	2
2012-10-22	pre 3	Turtle	05-18 (3)	Kyphosus cinerascens	3
2012-10-22	pre 3	Turtle	05-17 (2)	Kyphosus vaigiensis	2
2012-10-22	pre 3	Mermaid	12-13 (3)	Naso unicornis	1
2012-10-22	pre 3	Mermaid	12-12 (2)	Naso unicornis	1
2012-10-22	pre 3	Mermaid	12-10 (1)	Naso unicornis	5
2012-10-22	pre 3	Turtle	05-20 (4)	Naso unicornis	2
2012-10-22	pre 3	Turtle	05-18 (3)	Naso unicornis	3
2012-10-22	pre 3	Turtle	05-17 (2)	Naso unicornis	5
2012-10-22	pre 3	Mermaid	12-10 (1)	Siganus doliatus	5
2012-10-22	pre 3	Turtle	05-20 (4)	Siganus doliatus	2
2012-10-22	pre 3	Turtle	05-17 (2)	Siganus doliatus	4
2012-10-22	pre 3	Turtle	05-17 (2)	Siganus doliatus	5
2012-10-22	pre 3	Turtle	05-15 (1)	Siganus doliatus	4
2012-10-22	pre 3	Mermaid	12-15 (4)	Chlorurus sordidus	2
2012-10-22	pre 3	Mermaid	12-15 (4)	Acanthurus nigrofuscus	3
2012-10-22	pre 3	Mermaid	12-15 (4)	Ctenochaetus striatus	3
2012-10-22	pre 3	Mermaid	12-15 (4)	Naso brachycentron	1
2012-10-22	pre 3	Mermaid	12-15 (4)	Scarus frenatus	1
2012-10-22	pre 3	Mermaid	12-13 (3)	Scarus chameleon	1
2012-10-22	pre 3	Mermaid	12-13 (3)	Scarus psittacus	1
2012-10-22	pre 3	Mermaid	12-13 (3)	Ctenochaetus striatus	14
2012-10-22	pre 3	Mermaid	12-13 (3)	Acanthurus nigrofuscus	7
2012-10-22	pre 3	Mermaid	12-13 (3)	Chlorurus bleekeri	3
2012-10-22	pre 3	Mermaid	12-13 (3)	Scarus niger	1
2012-10-22	pre 3	Mermaid	12-13 (3)	Scarus rubroviolaceus	1
2012-10-22	pre 3	Mermaid	12-13 (3)	Zebrasoma veliferum	1
2012-10-22	pre 3	Mermaid	12-13 (3)	Scarus schlegeli	2
2012-10-22	pre 3	Mermaid	12-13 (3)	Cetoscarus bicolor	1
2012-10-22	pre 3	Mermaid	12-13 (3)	Naso brevirostris	1
2012-10-22	pre 3	Mermaid	12-12 (2)	Acanthurus nigrofuscus	7
2012-10-22	pre 3	Mermaid	12-12 (2)	Scarus ghobban	1
2012-10-22	pre 3	Mermaid	12-12 (2)	Scarus dimidiatus	1
2012-10-22	pre 3	Mermaid	12-12 (2)	Ctenochaetus striatus	5
2012-10-22	pre 3	Mermaid	12-12 (2)	Scarus rivulatus	2
2012-10-22	pre 3	Mermaid	12-12 (2)	Scarus psittacus	1
2012-10-22	pre 3	Mermaid	12-12 (2)	Scarus schlegeli	5
2012-10-22	pre 3	Mermaid	12-12 (2)	Scarus spp.	1
2012-10-22	pre 3	Mermaid	12-12 (2)	Naso lituratus	3
2012-10-22	pre 3	Mermaid	12-12 (2)	Chlorurus sordidus	1
2012-10-22	pre 3	Mermaid	12-12 (2)	Scarus dimidiatus	2
2012-10-22	pre 3	Mermaid	12-10 (1)	Ctenochaetus striatus	14
2012-10-22	pre 3	Mermaid	12-10 (1)	Acanthurus nigrofuscus	6
2012-10-22	pre 3	Mermaid	12-10 (1)	Scarus schlegeli	4
2012-10-22	pre 3	Mermaid	12-10 (1)	Scarus flavipectoralis	2
2012-10-22	pre 3	Mermaid	12-10 (1)	Scarus rivulatus	1
2012-10-22	pre 3	Mermaid	12-10 (1)	Scarus spp.	1
2012-10-22	pre 3	Mermaid	12-10 (1)	Naso lituratus	3
2012-10-22	pre 3	Turtle	05-20 (4)	Chlorurus michrorhinos	2
2012-10-22	pre 3	Turtle	05-20 (4)	Ctenochaetus striatus	12
2012-10-22	pre 3	Turtle	05-20 (4)	Acanthurus nigrofuscus	11
2012-10-22	pre 3	Turtle	05-20 (4)	Scarus schlegeli	3
2012-10-22	pre 3	Turtle	05-20 (4)	Chlorurus sordidus	5
2012-10-22	pre 3	Turtle	05-20 (4)	Scarus rivulatus	2
2012-10-22	pre 3	Turtle	05-20 (4)	Zebrasoma scopas	1
2012-10-22	pre 3	Turtle	05-20 (4)	Scarus flavipectoralis	1
2012-10-22	pre 3	Turtle	05-20 (4)	Scarus chameleon	1
2012-10-22	pre 3	Turtle	05-20 (4)	Scarus rivulatus	6
2012-10-22	pre 3	Turtle	05-20 (4)	Chlorurus sordidus	1
2012-10-22	pre 3	Turtle	05-20 (4)	Calotomus carolinus	2
2012-10-22	pre 3	Turtle	05-18 (3)	Scarus psittacus	2
2012-10-22	pre 3	Turtle	05-18 (3)	Scarus psittacus	1
2012-10-22	pre 3	Turtle	05-18 (3)	Acanthurus nigrofuscus	4
2012-10-22	pre 3	Turtle	05-18 (3)	Scarus schlegeli	1
2012-10-22	pre 3	Turtle	05-18 (3)	Hipposcarus longiceps	1
2012-10-22	pre 3	Turtle	05-18 (3)	Scarus ghobban	1
2012-10-22	pre 3	Turtle	05-17 (2)	Ctenochaetus striatus	11
2012-10-22	pre 3	Turtle	05-17 (2)	Zebrasoma scopas	7
2012-10-22	pre 3	Turtle	05-17 (2)	Cetoscarus bicolor	1
2012-10-22	pre 3	Turtle	05-17 (2)	Chlorurus michrorhinos	1
2012-10-22	pre 3	Turtle	05-17 (2)	Chlorurus sordidus	9
2012-10-22	pre 3	Turtle	05-17 (2)	Siganus punctatus	1
2012-10-22	pre 3	Turtle	05-17 (2)	Acanthurus nigrofuscus	2
2012-10-22	pre 3	Turtle	05-17 (2)	Scarus niger	2
2012-10-22	pre 3	Turtle	05-17 (2)	Siganus punctatissimus	1
2012-10-22	pre 3	Turtle	05-17 (2)	Scarus schlegeli	1
2012-10-22	pre 3	Turtle	05-17 (2)	Acanthurus grammoptilus	1
2012-10-22	pre 3	Turtle	05-17 (2)	Chlorurus michrorhinos	1
2012-10-22	pre 3	Turtle	05-17 (2)	Scarus rivulatus	3
2012-10-22	pre 3	Turtle	05-17 (2)	Centropyge vroliki	1
2012-10-22	pre 3	Turtle	05-17 (2)	Scarus schlegeli	3
2012-10-22	pre 3	Turtle	05-17 (2)	Acanthurus blochii	16
2012-10-22	pre 3	Turtle	05-17 (2)	Scarus chameleon	1
2012-10-22	pre 3	Turtle	05-17 (2)	Scarus psittacus	1
2012-10-22	pre 3	Turtle	05-17 (2)	Scarus chameleon	2
2012-10-22	pre 3	Turtle	05-17 (2)	Chlorurus michrorhinos	1
2012-10-22	pre 3	Turtle	05-17 (2)	Ctenochaetus striatus	6
2012-10-22	pre 3	Turtle	05-17 (2)	Scarus rivulatus	4
2012-10-22	pre 3	Turtle	05-15 (1)	Siganus punctatus	3
2012-10-22	pre 3	Turtle	05-15 (1)	Scarus niger	1
2012-10-22	pre 3	Turtle	05-15 (1)	Scarus rivulatus	1
2012-10-22	pre 3	Turtle	05-15 (1)	Zebrasoma veliferum	1
2012-10-22	pre 3	Turtle	05-15 (1)	Acanthurus olivaceus	4
2012-10-22	pre 3	Turtle	05-15 (1)	Scarus niger	1
2012-10-22	pre 3	Turtle	05-15 (1)	Scarus schlegeli	1
2012-10-22	pre 3	Turtle	05-15 (1)	Ctenochaetus striatus	3
2012-10-24	pre 4	Turtle	05-18 (3)	Kyphosus cinerascens	1
2012-10-24	pre 4	Turtle	05-17 (2)	Kyphosus cinerascens	1
2012-10-24	pre 4	Mermaid	12-10 (1)	Kyphosus vaigiensis	1
2012-10-24	pre 4	Mermaid	12-13 (3)	Naso unicornis	1
2012-10-24	pre 4	Mermaid	12-12 (2)	Naso unicornis	1
2012-10-24	pre 4	Mermaid	12-10 (1)	Naso unicornis	1
2012-10-24	pre 4	Turtle	05-20 (4)	Naso unicornis	2
2012-10-24	pre 4	Turtle	05-17 (2)	Naso unicornis	6
2012-10-24	pre 4	Turtle	05-20 (4)	Siganus doliatus	2
2012-10-24	pre 4	Turtle	05-18 (3)	Siganus doliatus	3
2012-10-24	pre 4	Turtle	05-17 (2)	Siganus doliatus	5
2012-10-24	pre 4	Turtle	05-15 (1)	Siganus doliatus	5
2012-10-24	pre 4	Mermaid	12-15 (4)	Ctenochaetus striatus	13
2012-10-24	pre 4	Mermaid	12-15 (4)	Acanthurus lineatus	4
2012-10-24	pre 4	Mermaid	12-15 (4)	Acanthurus nigrofuscus	2
2012-10-24	pre 4	Mermaid	12-15 (4)	Chlorurus sordidus	1
2012-10-24	pre 4	Mermaid	12-15 (4)	Scarus oviceps	1
2012-10-24	pre 4	Mermaid	12-15 (4)	Naso brevirostris	1
2012-10-24	pre 4	Mermaid	12-15 (4)	Scarus frenatus	1
2012-10-24	pre 4	Mermaid	12-13 (3)	Naso lituratus	2
2012-10-24	pre 4	Mermaid	12-13 (3)	Scarus niger	3
2012-10-24	pre 4	Mermaid	12-13 (3)	Siganus corallinus	4
2012-10-24	pre 4	Mermaid	12-13 (3)	Scarus rivulatus	3
2012-10-24	pre 4	Mermaid	12-13 (3)	Chlorurus sordidus	3
2012-10-24	pre 4	Mermaid	12-13 (3)	Scarus spp.	3
2012-10-24	pre 4	Mermaid	12-13 (3)	Chlorurus michrorhinos	2
2012-10-24	pre 4	Mermaid	12-13 (3)	Scarus rubroviolaceus	1
2012-10-24	pre 4	Mermaid	12-13 (3)	Scarus schlegeli	1
2012-10-24	pre 4	Mermaid	12-13 (3)	Scarus frenatus	1
2012-10-24	pre 4	Mermaid	12-13 (3)	Zebrasoma scopas	1
2012-10-24	pre 4	Mermaid	12-13 (3)	Ctenochaetus striatus	2
2012-10-24	pre 4	Mermaid	12-13 (3)	Acanthurus nigrofuscus	1
2012-10-24	pre 4	Mermaid	12-12 (2)	Zebrasoma veliferum	2
2012-10-24	pre 4	Mermaid	12-12 (2)	Scarus rivulatus	1
2012-10-24	pre 4	Mermaid	12-12 (2)	Ctenochaetus striatus	7
2012-10-24	pre 4	Mermaid	12-12 (2)	Scarus frenatus	1
2012-10-24	pre 4	Mermaid	12-12 (2)	Scarus chameleon	1
2012-10-24	pre 4	Mermaid	12-12 (2)	Scarus rivulatus	2
2012-10-24	pre 4	Mermaid	12-12 (2)	Acanthurus nigrofuscus	5
2012-10-24	pre 4	Mermaid	12-12 (2)	Scarus schlegeli	2
2012-10-24	pre 4	Mermaid	12-12 (2)	Siganus punctatus	2
2012-10-24	pre 4	Mermaid	12-12 (2)	Scarus niger	1
2012-10-24	pre 4	Mermaid	12-12 (2)	Siganus corallinus	2
2012-10-24	pre 4	Mermaid	12-12 (2)	Scarus dimidiatus	1
2012-10-24	pre 4	Mermaid	12-12 (2)	Chlorurus sordidus	1
2012-10-24	pre 4	Mermaid	12-10 (1)	Scarus frenatus	1
2012-10-24	pre 4	Mermaid	12-10 (1)	Acanthurus nigricauda	3
2012-10-24	pre 4	Mermaid	12-10 (1)	Scarus schlegeli	7
2012-10-24	pre 4	Mermaid	12-10 (1)	Scarus rivulatus	4
2012-10-24	pre 4	Mermaid	12-10 (1)	Ctenochaetus striatus	5
2012-10-24	pre 4	Mermaid	12-10 (1)	Acanthurus olivaceus	8
2012-10-24	pre 4	Mermaid	12-10 (1)	Acanthurus nigrofuscus	1
2012-10-24	pre 4	Mermaid	12-10 (1)	Scarus rubroviolaceus	2
2012-10-24	pre 4	Mermaid	12-10 (1)	Siganus punctatus	4
2012-10-24	pre 4	Mermaid	12-10 (1)	Scarus rubroviolaceus	1
2012-10-24	pre 4	Mermaid	12-10 (1)	Acanthurus aurenticavus	3
2012-10-24	pre 4	Mermaid	12-10 (1)	Scarus schlegeli	1
2012-10-24	pre 4	Mermaid	12-10 (1)	Scarus flavipectoralis	1
2012-10-24	pre 4	Mermaid	12-10 (1)	Acanthurus grammoptilus	2
2012-10-24	pre 4	Mermaid	12-10 (1)	Scarus rivulatus	1
2012-10-24	pre 4	Mermaid	12-10 (1)	Chlorurus michrorhinos	1
2012-10-24	pre 4	Mermaid	12-10 (1)	Acanthurus blochii	1
2012-10-24	pre 4	Mermaid	12-10 (1)	Zebrasoma veliferum	1
2012-10-24	pre 4	Turtle	05-20 (4)	Ctenochaetus striatus	4
2012-10-24	pre 4	Turtle	05-20 (4)	Chlorurus michrorhinos	1
2012-10-24	pre 4	Turtle	05-20 (4)	Scarus schlegeli	1
2012-10-24	pre 4	Turtle	05-20 (4)	Scarus schlegeli	2
2012-10-24	pre 4	Turtle	05-20 (4)	Scarus rivulatus	1
2012-10-24	pre 4	Turtle	05-20 (4)	Chlorurus sordidus	1
2012-10-24	pre 4	Turtle	05-20 (4)	Siganus punctatissimus	2
2012-10-24	pre 4	Turtle	05-20 (4)	Naso brevirostris	2
2012-10-24	pre 4	Turtle	05-20 (4)	Acanthurus nigrofuscus	4
2012-10-24	pre 4	Turtle	05-20 (4)	Scarus oviceps	1
2012-10-24	pre 4	Turtle	05-20 (4)	Cetoscarus bicolor	1
2012-10-24	pre 4	Turtle	05-20 (4)	Chlorurus sordidus	1
2012-10-24	pre 4	Turtle	05-20 (4)	Scarus niger	1
2012-10-24	pre 4	Turtle	05-18 (3)	Zebrasoma scopas	2
2012-10-24	pre 4	Turtle	05-18 (3)	Scarus niger	2
2012-10-24	pre 4	Turtle	05-18 (3)	Scarus rivulatus	2
2012-10-24	pre 4	Turtle	05-18 (3)	Ctenochaetus striatus	4
2012-10-24	pre 4	Turtle	05-18 (3)	Scarus rivulatus	1
2012-10-24	pre 4	Turtle	05-18 (3)	Acanthurus nigrofuscus	17
2012-10-24	pre 4	Turtle	05-18 (3)	Chlorurus sordidus	1
2012-10-24	pre 4	Turtle	05-18 (3)	Scarus globiceps	1
2012-10-24	pre 4	Turtle	05-18 (3)	Scarus schlegeli	2
2012-10-24	pre 4	Turtle	05-18 (3)	Siganus corallinus	7
2012-10-24	pre 4	Turtle	05-18 (3)	Cetoscarus bicolor	1
2012-10-24	pre 4	Turtle	05-18 (3)	Pomacanthus sextriatus	1
2012-10-24	pre 4	Turtle	05-18 (3)	Scarus frenatus	1
2012-10-24	pre 4	Turtle	05-18 (3)	Siganus puellus	1
2012-10-24	pre 4	Turtle	05-18 (3)	Cetoscarus bicolor	1
2012-10-24	pre 4	Turtle	05-18 (3)	Acanthrus pyroferus	1
2012-10-24	pre 4	Turtle	05-17 (2)	Scarus chameleon	2
2012-10-24	pre 4	Turtle	05-17 (2)	Chlorurus sordidus	10
2012-10-24	pre 4	Turtle	05-17 (2)	Scarus rivulatus	6
2012-10-24	pre 4	Turtle	05-17 (2)	Scarus schlegeli	8
2012-10-24	pre 4	Turtle	05-17 (2)	Ctenochaetus striatus	7
2012-10-24	pre 4	Turtle	05-17 (2)	Scarus rubroviolaceus	1
2012-10-24	pre 4	Turtle	05-17 (2)	Acanthurus nigrofuscus	8
2012-10-24	pre 4	Turtle	05-17 (2)	Scarus psittacus	1
2012-10-24	pre 4	Turtle	05-17 (2)	Siganus punctatus	1
2012-10-24	pre 4	Turtle	05-17 (2)	Scarus spp.	1
2012-10-24	pre 4	Turtle	05-17 (2)	Pomacanthus sextriatus	1
2012-10-24	pre 4	Turtle	05-17 (2)	Siganus punctatissimus	2
2012-10-24	pre 4	Turtle	05-17 (2)	Scarus niger	1
2012-10-24	pre 4	Turtle	05-17 (2)	Scarus ghobban	1
2012-10-24	pre 4	Turtle	05-17 (2)	Siganus corallinus	2
2012-10-24	pre 4	Turtle	05-17 (2)	Scarus chameleon	1
2012-10-24	pre 4	Turtle	05-17 (2)	Naso brevirostris	1
2012-10-24	pre 4	Turtle	05-17 (2)	Scarus schlegeli	1
2012-10-24	pre 4	Turtle	05-15 (1)	Acanthurus nigrofuscus	1
2012-10-24	pre 4	Turtle	05-15 (1)	Acanthurus nigricauda	1
2012-10-24	pre 4	Turtle	05-15 (1)	Chlorurus michrorhinos	1
2012-10-24	pre 4	Turtle	05-15 (1)	Acanthurus olivaceus	1
2012-10-24	pre 4	Turtle	05-15 (1)	Siganus argentius	1
2012-10-24	pre 4	Turtle	05-15 (1)	Naso brevirostris	1
2012-10-24	pre 4	Turtle	05-15 (1)	Acanthurus nigrofuscus	3
2012-10-24	pre 4	Turtle	05-15 (1)	Chlorurus michrorhinos	1
2012-10-25	pre 5	Turtle	05-20 (4)	Kyphosus cinerascens	1
2012-10-25	pre 5	Turtle	05-18 (3)	Kyphosus cinerascens	1
2012-10-25	pre 5	Turtle	05-17 (2)	Kyphosus cinerascens	1
2012-10-25	pre 5	Turtle	05-15 (1)	Kyphosus cinerascens	1
2012-10-25	pre 5	Mermaid	12-13 (3)	Kyphosus vaigiensis	1
2012-10-25	pre 5	Turtle	05-17 (2)	Kyphosus vaigiensis	1
2012-10-25	pre 5	Mermaid	12-12 (2)	Naso unicornis	3
2012-10-25	pre 5	Mermaid	12-12 (2)	Naso unicornis	1
2012-10-25	pre 5	Mermaid	12-10 (1)	Naso unicornis	1
2012-10-25	pre 5	Turtle	05-20 (4)	Naso unicornis	4
2012-10-25	pre 5	Turtle	05-17 (2)	Naso unicornis	1
2012-10-25	pre 5	Turtle	05-15 (1)	Naso unicornis	2
2012-10-25	pre 5	Mermaid	12-15 (4)	Siganus doliatus	2
2012-10-25	pre 5	Mermaid	12-12 (2)	Siganus doliatus	8
2012-10-25	pre 5	Turtle	05-20 (4)	Siganus doliatus	4
2012-10-25	pre 5	Turtle	05-15 (1)	Siganus doliatus	2
2012-10-25	pre 5	Mermaid	12-15 (4)	Ctenochaetus striatus	9
2012-10-25	pre 5	Mermaid	12-15 (4)	Acanthurus nigrofuscus	10
2012-10-25	pre 5	Mermaid	12-13 (3)	Scarus frenatus	1
2012-10-25	pre 5	Mermaid	12-13 (3)	Scarus niger	1
2012-10-25	pre 5	Mermaid	12-13 (3)	Scarus psittacus	1
2012-10-25	pre 5	Mermaid	12-13 (3)	Naso lituratus	4
2012-10-25	pre 5	Mermaid	12-13 (3)	Ctenochaetus striatus	7
2012-10-25	pre 5	Mermaid	12-13 (3)	Scarus spinus	1
2012-10-25	pre 5	Mermaid	12-13 (3)	Chlorurus sordidus	8
2012-10-25	pre 5	Mermaid	12-13 (3)	Scarus frenatus	1
2012-10-25	pre 5	Mermaid	12-12 (2)	Acanthurus nigrofuscus	5
2012-10-25	pre 5	Mermaid	12-12 (2)	Calotomus carolinus	1
2012-10-25	pre 5	Mermaid	12-12 (2)	siganus vulpinus	2
2012-10-25	pre 5	Mermaid	12-12 (2)	Ctenochaetus striatus	12
2012-10-25	pre 5	Mermaid	12-12 (2)	Scarus psittacus	1
2012-10-25	pre 5	Mermaid	12-12 (2)	Scarus schlegeli	1
2012-10-25	pre 5	Mermaid	12-12 (2)	Chlorurus sordidus	1
2012-10-25	pre 5	Mermaid	12-12 (2)	Scarus rivulatus	2
2012-10-25	pre 5	Mermaid	12-12 (2)	Siganus punctatissimus	1
2012-10-25	pre 5	Mermaid	12-12 (2)	Acanthurus nigricauda	1
2012-10-25	pre 5	Mermaid	12-10 (1)	Scarus flavipectoralis	1
2012-10-25	pre 5	Mermaid	12-10 (1)	Ctenochaetus striatus	3
2012-10-25	pre 5	Mermaid	12-10 (1)	Acanthurus blochii	2
2012-10-25	pre 5	Mermaid	12-10 (1)	Scarus rivulatus	4
2012-10-25	pre 5	Mermaid	12-10 (1)	Scarus schlegeli	1
2012-10-25	pre 5	Mermaid	12-10 (1)	Scarus frenatus	1
2012-10-25	pre 5	Mermaid	12-10 (1)	Zebrasoma veliferum	2
2012-10-25	pre 5	Mermaid	12-10 (1)	Scarus dimidiatus	1
2012-10-25	pre 5	Mermaid	12-10 (1)	Siganus argentius	1
2012-10-25	pre 5	Mermaid	12-10 (1)	Acanthurus nigricauda	5
2012-10-25	pre 5	Mermaid	12-10 (1)	Scarus schlegeli	2
2012-10-25	pre 5	Mermaid	12-10 (1)	Scarus flavipectoralis	1
2012-10-25	pre 5	Mermaid	12-10 (1)	Acanthurus olivaceus	2
2012-10-25	pre 5	Turtle	05-20 (4)	Ctenochaetus striatus	9
2012-10-25	pre 5	Turtle	05-20 (4)	Acanthurus nigrofuscus	9
2012-10-25	pre 5	Turtle	05-20 (4)	Scarus schlegeli	11
2012-10-25	pre 5	Turtle	05-20 (4)	Scarus rivulatus	4
2012-10-25	pre 5	Turtle	05-20 (4)	Scarus psittacus	1
2012-10-25	pre 5	Turtle	05-20 (4)	Pomacanthus sextriatus	2
2012-10-25	pre 5	Turtle	05-20 (4)	Chlorurus sordidus	3
2012-10-25	pre 5	Turtle	05-20 (4)	Zebrasoma scopas	1
2012-10-25	pre 5	Turtle	05-20 (4)	Scarus schlegeli	2
2012-10-25	pre 5	Turtle	05-20 (4)	Siganus punctatus	1
2012-10-25	pre 5	Turtle	05-20 (4)	Chlorurus sordidus	2
2012-10-25	pre 5	Turtle	05-20 (4)	Scarus rivulatus	1
2012-10-25	pre 5	Turtle	05-18 (3)	Ctenochaetus striatus	6
2012-10-25	pre 5	Turtle	05-18 (3)	Scarus niger	1
2012-10-25	pre 5	Turtle	05-18 (3)	Acanthurus nigrofuscus	2
2012-10-25	pre 5	Turtle	05-18 (3)	Siganus corallinus	1
2012-10-25	pre 5	Turtle	05-18 (3)	Pomacanthus sextriatus	1
2012-10-25	pre 5	Turtle	05-18 (3)	Scarus rivulatus	1
2012-10-25	pre 5	Turtle	05-17 (2)	Siganus puellus	2
2012-10-25	pre 5	Turtle	05-17 (2)	Siganus punctatus	2
2012-10-25	pre 5	Turtle	05-17 (2)	Chlorurus sordidus	14
2012-10-25	pre 5	Turtle	05-17 (2)	Siganus corallinus	1
2012-10-25	pre 5	Turtle	05-17 (2)	Scarus oviceps	2
2012-10-25	pre 5	Turtle	05-17 (2)	Scarus rivulatus	2
2012-10-25	pre 5	Turtle	05-17 (2)	Ctenochaetus striatus	13
2012-10-25	pre 5	Turtle	05-17 (2)	Acanthurus nigrofuscus	5
2012-10-25	pre 5	Turtle	05-17 (2)	Siganus punctatissimus	3
2012-10-25	pre 5	Turtle	05-17 (2)	Scarus oviceps	2
2012-10-25	pre 5	Turtle	05-17 (2)	Zebrasoma scopas	4
2012-10-25	pre 5	Turtle	05-17 (2)	Scarus spp.	6
2012-10-25	pre 5	Turtle	05-17 (2)	Scarus niger	10
2012-10-25	pre 5	Turtle	05-17 (2)	Cetoscarus bicolor	1
2012-10-25	pre 5	Turtle	05-17 (2)	Scarus ghobban	1
2012-10-25	pre 5	Turtle	05-17 (2)	Scarus schlegeli	2
2012-10-25	pre 5	Turtle	05-17 (2)	Scarus schlegeli	3
2012-10-25	pre 5	Turtle	05-15 (1)	Scarus schlegeli	6
2012-10-25	pre 5	Turtle	05-15 (1)	Ctenochaetus striatus	5
2012-10-25	pre 5	Turtle	05-15 (1)	Chlorurus michrorhinos	1
2012-10-25	pre 5	Turtle	05-15 (1)	Chlorurus sordidus	1
2012-10-25	pre 5	Turtle	05-15 (1)	Siganus argentius	3
2012-10-25	pre 5	Turtle	05-15 (1)	Scarus rivulatus	2
2012-10-25	pre 5	Turtle	05-15 (1)	Acanthurus nigricauda	1
2012-10-25	pre 5	Turtle	05-15 (1)	Chlorurus michrorhinos	2
2012-10-25	pre 5	Turtle	05-15 (1)	Acanthurus nigrofuscus	1
2012-10-25	pre 5	Turtle	05-15 (1)	Scarus psittacus	1
2012-10-25	pre 5	Turtle	05-15 (1)	Pomacanthus sextriatus	1
2012-10-25	pre 5	Turtle	05-15 (1)	Siganus punctatissimus	1
2012-10-25	pre 5	Turtle	05-15 (1)	Zebrasoma veliferum	2
2012-10-25	pre 5	Turtle	05-15 (1)	Acanthurus olivaceus	1
2012-10-25	pre 5	Turtle	05-15 (1)	Scarus rivulatus	2
2012-10-26	pre 6(2)	Mermaid	12-13 (3)	Kyphosus cinerascens	1
2012-10-26	pre 6(2)	Mermaid	12-15 (4)	Naso unicornis	2
2012-10-26	pre 6(2)	Mermaid	12-10 (1)	Naso unicornis	2
2012-10-26	pre 6(2)	Mermaid	12-10 (1)	Siganus doliatus	2
2012-10-26	pre 6(2)	Mermaid	12-15 (4)	Ctenochaetus striatus	9
2012-10-26	pre 6(2)	Mermaid	12-15 (4)	Acanthurus nigrofuscus	5
2012-10-26	pre 6(2)	Mermaid	12-15 (4)	Chlorurus sordidus	1
2012-10-26	pre 6(2)	Mermaid	12-15 (4)	Scarus niger	1
2012-10-26	pre 6(2)	Mermaid	12-15 (4)	Scarus schlegeli	6
2012-10-26	pre 6(2)	Mermaid	12-15 (4)	Scarus rivulatus	1
2012-10-26	pre 6(2)	Mermaid	12-15 (4)	Scarus psittacus	2
2012-10-26	pre 6(2)	Mermaid	12-15 (4)	Chlorurus sordidus	1
2012-10-26	pre 6(2)	Mermaid	12-15 (4)	Siganus punctatus	2
2012-10-26	pre 6(2)	Mermaid	12-13 (3)	Ctenochaetus striatus	11
2012-10-26	pre 6(2)	Mermaid	12-13 (3)	Acanthurus nigrofuscus	8
2012-10-26	pre 6(2)	Mermaid	12-13 (3)	Scarus rivulatus	9
2012-10-26	pre 6(2)	Mermaid	12-13 (3)	Chlorurus sordidus	1
2012-10-26	pre 6(2)	Mermaid	12-13 (3)	Centropyge vroliki	2
2012-10-26	pre 6(2)	Mermaid	12-13 (3)	Scarus psittacus	2
2012-10-26	pre 6(2)	Mermaid	12-13 (3)	Scarus oviceps	1
2012-10-26	pre 6(2)	Mermaid	12-13 (3)	Scarus psittacus	2
2012-10-26	pre 6(2)	Mermaid	12-13 (3)	Siganus puellus	1
2012-10-26	pre 6(2)	Mermaid	12-13 (3)	Sacrus quoyi	1
2012-10-26	pre 6(2)	Mermaid	12-13 (3)	Scarus frenatus	1
2012-10-26	pre 6(2)	Mermaid	12-13 (3)	Chlorurus sordidus	2
2012-10-26	pre 6(2)	Mermaid	12-13 (3)	Cetoscarus bicolor	1
2012-10-26	pre 6(2)	Mermaid	12-13 (3)	Scarus niger	1
2012-10-26	pre 6(2)	Mermaid	12-12 (2)	Centropyge vroliki	2
2012-10-26	pre 6(2)	Mermaid	12-12 (2)	Acanthurus nigrofuscus	6
2012-10-26	pre 6(2)	Mermaid	12-12 (2)	Scarus rivulatus	2
2012-10-26	pre 6(2)	Mermaid	12-12 (2)	Scarus rivulatus	1
2012-10-26	pre 6(2)	Mermaid	12-12 (2)	Scarus dimidiatus	1
2012-10-26	pre 6(2)	Mermaid	12-12 (2)	Chlorurus sordidus	3
2012-10-26	pre 6(2)	Mermaid	12-12 (2)	Scarus psittacus	1
2012-10-26	pre 6(2)	Mermaid	12-12 (2)	Ctenochaetus striatus	1
2012-10-26	pre 6(2)	Mermaid	12-12 (2)	Scarus schlegeli	4
2012-10-26	pre 6(2)	Mermaid	12-10 (1)	Ctenochaetus striatus	15
2012-10-26	pre 6(2)	Mermaid	12-10 (1)	Acanthurus nigrofuscus	8
2012-10-26	pre 6(2)	Mermaid	12-10 (1)	Siganus punctatus	5
2012-10-26	pre 6(2)	Mermaid	12-10 (1)	Chlorurus sordidus	3
2012-10-26	pre 6(2)	Mermaid	12-10 (1)	Scarus schlegeli	10
2012-10-26	pre 6(2)	Mermaid	12-10 (1)	Pomacanthus sextriatus	3
2012-10-26	pre 6(2)	Mermaid	12-10 (1)	Zebrasoma veliferum	1
2012-10-26	pre 6(2)	Mermaid	12-10 (1)	Scarus psittacus	3
2012-10-26	pre 6(2)	Mermaid	12-10 (1)	Siganus puellus	2
2012-10-26	pre 6(2)	Mermaid	12-10 (1)	Scarus rivulatus	3
2012-10-26	pre 6(2)	Mermaid	12-10 (1)	Scarus flavipectoralis	3
2012-10-26	pre 6(2)	Mermaid	12-10 (1)	Acanthurus blochii	1
2012-10-31	Treatment 5	Mermaid	12-13 (3)	Kyphosus cinerascens	3
2012-10-31	Treatment 5	Turtle	05-18 (3)	Kyphosus cinerascens	6
2012-10-31	Treatment 5	Turtle	05-17 (2)	Kyphosus cinerascens	4
2012-10-31	Treatment 5	Mermaid	12-13 (3)	Kyphosus vaigiensis	15
2012-10-31	Treatment 5	Turtle	05-18 (3)	Kyphosus vaigiensis	8
2012-10-31	Treatment 5	Mermaid	12-15 (4)	Naso unicornis	2
2012-10-31	Treatment 5	Mermaid	12-13 (3)	Naso unicornis	33
2012-10-31	Treatment 5	Mermaid	12-12 (2)	Naso unicornis	7
2012-10-31	Treatment 5	Mermaid	12-10 (1)	Naso unicornis	4
2012-10-31	Treatment 5	Turtle	05-20 (4)	Naso unicornis	4
2012-10-31	Treatment 5	Turtle	05-18 (3)	Naso unicornis	36
2012-10-31	Treatment 5	Turtle	05-17 (2)	Naso unicornis	1
2012-10-31	Treatment 5	Turtle	05-15 (1)	Naso unicornis	6
2012-10-31	Treatment 5	Mermaid	12-15 (4)	Siganus doliatus	2
2012-10-31	Treatment 5	Mermaid	12-13 (3)	Siganus doliatus	12
2012-10-31	Treatment 5	Mermaid	12-12 (2)	Siganus doliatus	10
2012-10-31	Treatment 5	Turtle	05-20 (4)	Siganus doliatus	4
2012-10-31	Treatment 5	Turtle	05-18 (3)	Siganus doliatus	10
2012-10-31	Treatment 5	Turtle	05-17 (2)	Siganus doliatus	1
2012-10-31	Treatment 5	Turtle	05-15 (1)	Siganus doliatus	13
2012-10-31	Treatment 5	Mermaid	12-15 (4)	Acanthurus nigrofuscus	4
2012-10-31	Treatment 5	Mermaid	12-15 (4)	Scarus oviceps	2
2012-10-31	Treatment 5	Mermaid	12-15 (4)	Scarus frenatus	1
2012-10-31	Treatment 5	Mermaid	12-15 (4)	Ctenochaetus striatus	6
2012-10-31	Treatment 5	Mermaid	12-15 (4)	Scarus frenatus	2
2012-10-31	Treatment 5	Mermaid	12-15 (4)	Zebrasoma scopas	4
2012-10-31	Treatment 5	Mermaid	12-15 (4)	Chlorurus sordidus	3
2012-10-31	Treatment 5	Mermaid	12-15 (4)	Scarus schlegeli	1
2012-10-31	Treatment 5	Mermaid	12-15 (4)	Scarus psittacus	2
2012-10-31	Treatment 5	Mermaid	12-15 (4)	Naso lituratus	4
2012-10-31	Treatment 5	Mermaid	12-15 (4)	Scarus psittacus	1
2012-10-31	Treatment 5	Mermaid	12-15 (4)	Chlorurus sordidus	1
2012-10-31	Treatment 5	Mermaid	12-15 (4)	Siganus corallinus	1
2012-10-31	Treatment 5	Mermaid	12-15 (4)	Siganus punctatus	1
2012-10-31	Treatment 5	Mermaid	12-13 (3)	Acanthurus nigrofuscus	4
2012-10-31	Treatment 5	Mermaid	12-13 (3)	Siganus corallinus	3
2012-10-31	Treatment 5	Mermaid	12-13 (3)	Scarus niger	1
2012-10-31	Treatment 5	Mermaid	12-13 (3)	Scarus frenatus	1
2012-10-31	Treatment 5	Mermaid	12-13 (3)	Ctenochaetus striatus	8
2012-10-31	Treatment 5	Mermaid	12-13 (3)	Scarus oviceps	2
2012-10-31	Treatment 5	Mermaid	12-13 (3)	Zebrasoma veliferum	1
2012-10-31	Treatment 5	Mermaid	12-13 (3)	Scarus frenatus	1
2012-10-31	Treatment 5	Mermaid	12-13 (3)	Scarus rivulatus	2
2012-10-31	Treatment 5	Mermaid	12-13 (3)	Scarus schlegeli	2
2012-10-31	Treatment 5	Mermaid	12-13 (3)	Acanthurus blochii	2
2012-10-31	Treatment 5	Mermaid	12-13 (3)	Chlorurus sordidus	1
2012-10-31	Treatment 5	Mermaid	12-12 (2)	Ctenochaetus striatus	1
2012-10-31	Treatment 5	Mermaid	12-12 (2)	Cetoscarus bicolor	1
2012-10-31	Treatment 5	Mermaid	12-12 (2)	Scarus schlegeli	1
2012-10-31	Treatment 5	Mermaid	12-12 (2)	Scarus niger	2
2012-10-31	Treatment 5	Mermaid	12-12 (2)	Calotomus carolinus	2
2012-10-31	Treatment 5	Mermaid	12-12 (2)	Scarus schlegeli	4
2012-10-31	Treatment 5	Mermaid	12-12 (2)	Scarus rivulatus	2
2012-10-31	Treatment 5	Mermaid	12-12 (2)	Ctenochaetus striatus	2
2012-10-31	Treatment 5	Mermaid	12-12 (2)	Naso lituratus	1
2012-10-31	Treatment 5	Mermaid	12-12 (2)	Acanthurus nigrofuscus	2
2012-10-31	Treatment 5	Mermaid	12-10 (1)	Scarus rivulatus	1
2012-10-31	Treatment 5	Mermaid	12-10 (1)	Acanthurus nigrofuscus	5
2012-10-31	Treatment 5	Mermaid	12-10 (1)	Scarus schlegeli	1
2012-10-31	Treatment 5	Mermaid	12-10 (1)	Scarus flavipectoralis	2
2012-10-31	Treatment 5	Mermaid	12-10 (1)	Acanthurus nigricauda	3
2012-10-31	Treatment 5	Mermaid	12-10 (1)	Ctenochaetus striatus	1
2012-10-31	Treatment 5	Mermaid	12-10 (1)	Scarus dimidiatus	1
2012-10-31	Treatment 5	Turtle	05-20 (4)	Scarus schlegeli	1
2012-10-31	Treatment 5	Turtle	05-20 (4)	Acanthurus nigrofuscus	2
2012-10-31	Treatment 5	Turtle	05-20 (4)	Calotomus carolinus	1
2012-10-31	Treatment 5	Turtle	05-20 (4)	Acanthurus nigricauda	2
2012-10-31	Treatment 5	Turtle	05-20 (4)	Pomacanthus sextriatus	1
2012-10-31	Treatment 5	Turtle	05-20 (4)	Siganus punctatus	1
2012-10-31	Treatment 5	Turtle	05-20 (4)	Ctenochaetus striatus	6
2012-10-31	Treatment 5	Turtle	05-20 (4)	Scarus oviceps	1
2012-10-31	Treatment 5	Turtle	05-20 (4)	Chlorurus sordidus	1
2012-10-31	Treatment 5	Turtle	05-20 (4)	Scarus rivulatus	1
2012-10-31	Treatment 5	Turtle	05-20 (4)	Acanthurus olivaceus	3
2012-10-31	Treatment 5	Turtle	05-20 (4)	Scarus flavipectoralis	1
2012-10-31	Treatment 5	Turtle	05-18 (3)	Ctenochaetus striatus	4
2012-10-31	Treatment 5	Turtle	05-18 (3)	Scarus chameleon	1
2012-10-31	Treatment 5	Turtle	05-18 (3)	Scarus schlegeli	1
2012-10-31	Treatment 5	Turtle	05-18 (3)	Acanthurus nigrofuscus	2
2012-10-31	Treatment 5	Turtle	05-18 (3)	Chlorurus sordidus	4
2012-10-31	Treatment 5	Turtle	05-18 (3)	Scarus rivulatus	2
2012-10-31	Treatment 5	Turtle	05-18 (3)	Chlorurus michrorhinos	1
2012-10-31	Treatment 5	Turtle	05-18 (3)	Siganus punctatus	1
2012-10-31	Treatment 5	Turtle	05-18 (3)	Scarus chameleon	1
2012-10-31	Treatment 5	Turtle	05-17 (2)	Ctenochaetus striatus	1
2012-10-31	Treatment 5	Turtle	05-17 (2)	Scarus niger	2
2012-10-31	Treatment 5	Turtle	05-17 (2)	Scarus rivulatus	2
2012-10-31	Treatment 5	Turtle	05-17 (2)	Siganus puellus	1
2012-10-31	Treatment 5	Turtle	05-17 (2)	Chlorurus sordidus	1
2012-10-31	Treatment 5	Turtle	05-17 (2)	Siganus punctatus	2
2012-10-31	Treatment 5	Turtle	05-17 (2)	Scarus schlegeli	1
2012-10-31	Treatment 5	Turtle	05-17 (2)	Acanthurus nigrofuscus	2
2012-10-31	Treatment 5	Turtle	05-17 (2)	Scarus psittacus	1
2012-10-31	Treatment 5	Turtle	05-17 (2)	Siganus corallinus	4
2012-10-31	Treatment 5	Turtle	05-17 (2)	Chlorurus michrorhinos	2
2012-10-31	Treatment 5	Turtle	05-15 (1)	Ctenochaetus striatus	7
2012-10-31	Treatment 5	Turtle	05-15 (1)	Scarus rivulatus	5
2012-10-31	Treatment 5	Turtle	05-15 (1)	Scarus schlegeli	2
2012-10-31	Treatment 5	Turtle	05-15 (1)	Acanthurus nigrofuscus	2
2012-11-01	Treatment 6	Mermaid	12-13 (3)	Kyphosus cinerascens	1
2012-11-01	Treatment 6	Turtle	05-20 (4)	Kyphosus cinerascens	3
2012-11-01	Treatment 6	Turtle	05-18 (3)	Kyphosus cinerascens	2
2012-11-01	Treatment 6	Mermaid	12-13 (3)	Kyphosus vaigiensis	22
2012-11-01	Treatment 6	Turtle	05-18 (3)	Kyphosus vaigiensis	15
2012-11-01	Treatment 6	Turtle	05-17 (2)	Kyphosus vaigiensis	1
2012-11-01	Treatment 6	Mermaid	12-15 (4)	Naso unicornis	2
2012-11-01	Treatment 6	Mermaid	12-13 (3)	Naso unicornis	22
2012-11-01	Treatment 6	Mermaid	12-12 (2)	Naso unicornis	1
2012-11-01	Treatment 6	Mermaid	12-10 (1)	Naso unicornis	1
2012-11-01	Treatment 6	Turtle	05-20 (4)	Naso unicornis	1
2012-11-01	Treatment 6	Turtle	05-18 (3)	Naso unicornis	18
2012-11-01	Treatment 6	Turtle	05-17 (2)	Naso unicornis	7
2012-11-01	Treatment 6	Turtle	05-15 (1)	Naso unicornis	4
2012-11-01	Treatment 6	Mermaid	12-15 (4)	Siganus doliatus	2
2012-11-01	Treatment 6	Mermaid	12-13 (3)	Siganus doliatus	22
2012-11-01	Treatment 6	Mermaid	12-12 (2)	Siganus doliatus	1
2012-11-01	Treatment 6	Turtle	05-20 (4)	Siganus doliatus	5
2012-11-01	Treatment 6	Turtle	05-18 (3)	Siganus doliatus	14
2012-11-01	Treatment 6	Turtle	05-17 (2)	Siganus doliatus	15
2012-11-01	Treatment 6	Turtle	05-15 (1)	Siganus doliatus	2
2012-11-01	Treatment 6	Mermaid	12-15 (4)	Chlorurus sordidus	3
2012-11-01	Treatment 6	Mermaid	12-15 (4)	Acanthurus nigrofuscus	8
2012-11-01	Treatment 6	Mermaid	12-15 (4)	Naso lituratus	2
2012-11-01	Treatment 6	Mermaid	12-15 (4)	Scarus rivulatus	1
2012-11-01	Treatment 6	Mermaid	12-15 (4)	Ctenochaetus striatus	8
2012-11-01	Treatment 6	Mermaid	12-15 (4)	Chlorurus sordidus	1
2012-11-01	Treatment 6	Mermaid	12-15 (4)	Scarus psittacus	2
2012-11-01	Treatment 6	Mermaid	12-15 (4)	Siganus puellus	2
2012-11-01	Treatment 6	Mermaid	12-15 (4)	Scarus dimidiatus	1
2012-11-01	Treatment 6	Mermaid	12-15 (4)	Scarus oviceps	2
2012-11-01	Treatment 6	Mermaid	12-15 (4)	Acanthurus nigricauda	1
2012-11-01	Treatment 6	Mermaid	12-15 (4)	Chlorurus michrorhinos	1
2012-11-01	Treatment 6	Mermaid	12-15 (4)	Scarus schlegeli	2
2012-11-01	Treatment 6	Mermaid	12-13 (3)	Scarus rivulatus	2
2012-11-01	Treatment 6	Mermaid	12-13 (3)	Scarus niger	2
2012-11-01	Treatment 6	Mermaid	12-13 (3)	Chlorurus sordidus	2
2012-11-01	Treatment 6	Mermaid	12-13 (3)	Siganus corallinus	3
2012-11-01	Treatment 6	Mermaid	12-13 (3)	Scarus oviceps	2
2012-11-01	Treatment 6	Mermaid	12-13 (3)	Ctenochaetus striatus	3
2012-11-01	Treatment 6	Mermaid	12-13 (3)	Chlorurus sordidus	1
2012-11-01	Treatment 6	Mermaid	12-13 (3)	Acanthurus nigrofuscus	1
2012-11-01	Treatment 6	Mermaid	12-12 (2)	Acanthurus nigrofuscus	2
2012-11-01	Treatment 6	Mermaid	12-12 (2)	Ctenochaetus striatus	4
2012-11-01	Treatment 6	Mermaid	12-12 (2)	Scarus niger	4
2012-11-01	Treatment 6	Mermaid	12-12 (2)	Chlorurus sordidus	3
2012-11-01	Treatment 6	Mermaid	12-12 (2)	Scarus ghobban	1
2012-11-01	Treatment 6	Mermaid	12-12 (2)	Cetoscarus bicolor	1
2012-11-01	Treatment 6	Mermaid	12-12 (2)	Scarus psittacus	1
2012-11-01	Treatment 6	Mermaid	12-12 (2)	Chlorurus sordidus	2
2012-11-01	Treatment 6	Mermaid	12-12 (2)	Scarus schlegeli	2
2012-11-01	Treatment 6	Mermaid	12-12 (2)	Scarus frenatus	1
2012-11-01	Treatment 6	Mermaid	12-12 (2)	Scarus oviceps	1
2012-11-01	Treatment 6	Mermaid	12-12 (2)	Siganus punctatus	1
2012-11-01	Treatment 6	Mermaid	12-12 (2)	Scarus rivulatus	1
2012-11-01	Treatment 6	Mermaid	12-10 (1)	Ctenochaetus striatus	4
2012-11-01	Treatment 6	Mermaid	12-10 (1)	Scarus rivulatus	2
2012-11-01	Treatment 6	Mermaid	12-10 (1)	Acanthurus nigricauda	1
2012-11-01	Treatment 6	Mermaid	12-10 (1)	Acanthurus nigrofuscus	3
2012-11-01	Treatment 6	Mermaid	12-10 (1)	Siganus argentius	1
2012-11-01	Treatment 6	Turtle	05-20 (4)	Acanthurus nigrofuscus	2
2012-11-01	Treatment 6	Turtle	05-20 (4)	Ctenochaetus striatus	6
2012-11-01	Treatment 6	Turtle	05-20 (4)	Zebrasoma veliferum	2
2012-11-01	Treatment 6	Turtle	05-20 (4)	Siganus punctatus	2
2012-11-01	Treatment 6	Turtle	05-20 (4)	Acanthurus blochii	1
2012-11-01	Treatment 6	Turtle	05-20 (4)	Scarus rivulatus	3
2012-11-01	Treatment 6	Turtle	05-20 (4)	Scarus rubroviolaceus	1
2012-11-01	Treatment 6	Turtle	05-20 (4)	Acanthurus olivaceus	3
2012-11-01	Treatment 6	Turtle	05-20 (4)	Scarus oviceps	1
2012-11-01	Treatment 6	Turtle	05-18 (3)	Calotomus carolinus	1
2012-11-01	Treatment 6	Turtle	05-18 (3)	Scarus rivulatus	2
2012-11-01	Treatment 6	Turtle	05-18 (3)	Ctenochaetus striatus	13
2012-11-01	Treatment 6	Turtle	05-18 (3)	Acanthurus nigrofuscus	5
2012-11-01	Treatment 6	Turtle	05-18 (3)	Cetoscarus bicolor	1
2012-11-01	Treatment 6	Turtle	05-18 (3)	Calotomus carolinus	1
2012-11-01	Treatment 6	Turtle	05-18 (3)	Acanthurus nigricauda	1
2012-11-01	Treatment 6	Turtle	05-18 (3)	Chlorurus sordidus	6
2012-11-01	Treatment 6	Turtle	05-18 (3)	Chlorurus sordidus	1
2012-11-01	Treatment 6	Turtle	05-18 (3)	Calotomus carolinus	1
2012-11-01	Treatment 6	Turtle	05-17 (2)	Ctenochaetus striatus	5
2012-11-01	Treatment 6	Turtle	05-17 (2)	Acanthurus nigrofuscus	2
2012-11-01	Treatment 6	Turtle	05-17 (2)	Scarus niger	1
2012-11-01	Treatment 6	Turtle	05-17 (2)	Scarus schlegeli	2
2012-11-01	Treatment 6	Turtle	05-17 (2)	Siganus corallinus	6
2012-11-01	Treatment 6	Turtle	05-17 (2)	Scarus chameleon	2
2012-11-01	Treatment 6	Turtle	05-17 (2)	Siganus punctatus	1
2012-11-01	Treatment 6	Turtle	05-17 (2)	Scarus ghobban	2
2012-11-01	Treatment 6	Turtle	05-17 (2)	Cetoscarus bicolor	1
2012-11-01	Treatment 6	Turtle	05-17 (2)	Siganus argentius	1
2012-11-01	Treatment 6	Turtle	05-17 (2)	Chlorurus sordidus	2
2012-11-01	Treatment 6	Turtle	05-17 (2)	Scarus rivulatus	2
2012-11-01	Treatment 6	Turtle	05-17 (2)	Chlorurus michrorhinos	1
2012-11-01	Treatment 6	Turtle	05-17 (2)	Chlorurus sordidus	1
2012-11-01	Treatment 6	Turtle	05-17 (2)	Scarus oviceps	1
2012-11-01	Treatment 6	Turtle	05-15 (1)	Scarus flavipectoralis	1
2012-11-01	Treatment 6	Turtle	05-15 (1)	Acanthurus nigricauda	4
2012-11-01	Treatment 6	Turtle	05-15 (1)	Acanthurus olivaceus	1
2012-11-01	Treatment 6	Turtle	05-15 (1)	Ctenochaetus striatus	2
2012-11-03	Treatment 7	Mermaid	12-15 (4)	Kyphosus cinerascens	18
2012-11-03	Treatment 7	Turtle	05-20 (4)	Kyphosus cinerascens	3
2012-11-03	Treatment 7	Turtle	05-18 (3)	Kyphosus cinerascens	2
2012-11-03	Treatment 7	Turtle	05-17 (2)	Kyphosus cinerascens	3
2012-11-03	Treatment 7	Mermaid	12-13 (3)	Kyphosus vaigiensis	26
2012-11-03	Treatment 7	Mermaid	12-12 (2)	Kyphosus vaigiensis	1
2012-11-03	Treatment 7	Turtle	05-20 (4)	Kyphosus vaigiensis	3
2012-11-03	Treatment 7	Turtle	05-18 (3)	Kyphosus vaigiensis	26
2012-11-03	Treatment 7	Mermaid	12-13 (3)	Naso unicornis	28
2012-11-03	Treatment 7	Mermaid	12-12 (2)	Naso unicornis	2
2012-11-03	Treatment 7	Mermaid	12-10 (1)	Naso unicornis	2
2012-11-03	Treatment 7	Turtle	05-20 (4)	Naso unicornis	2
2012-11-03	Treatment 7	Turtle	05-18 (3)	Naso unicornis	42
2012-11-03	Treatment 7	Turtle	05-17 (2)	Naso unicornis	13
2012-11-03	Treatment 7	Mermaid	12-15 (4)	Siganus doliatus	4
2012-11-03	Treatment 7	Mermaid	12-13 (3)	Siganus doliatus	45
2012-11-03	Treatment 7	Mermaid	12-12 (2)	Siganus doliatus	2
2012-11-03	Treatment 7	Mermaid	12-10 (1)	Siganus doliatus	2
2012-11-03	Treatment 7	Turtle	05-20 (4)	Siganus doliatus	4
2012-11-03	Treatment 7	Turtle	05-18 (3)	Siganus doliatus	8
2012-11-03	Treatment 7	Turtle	05-17 (2)	Siganus doliatus	2
2012-11-03	Treatment 7	Turtle	05-15 (1)	Siganus doliatus	2
2012-11-03	Treatment 7	Mermaid	12-15 (4)	Chlorurus sordidus	13
2012-11-03	Treatment 7	Mermaid	12-15 (4)	Acanthurus nigrofuscus	10
2012-11-03	Treatment 7	Mermaid	12-15 (4)	Ctenochaetus striatus	10
2012-11-03	Treatment 7	Mermaid	12-15 (4)	Chlorurus sordidus	2
2012-11-03	Treatment 7	Mermaid	12-15 (4)	Scarus oviceps	1
2012-11-03	Treatment 7	Mermaid	12-15 (4)	Scarus rivulatus	3
2012-11-03	Treatment 7	Mermaid	12-15 (4)	Scarus schlegeli	2
2012-11-03	Treatment 7	Mermaid	12-15 (4)	siganus vulpinus	2
2012-11-03	Treatment 7	Mermaid	12-15 (4)	Scarus psittacus	1
2012-11-03	Treatment 7	Mermaid	12-15 (4)	Zebrasoma veliferum	1
2012-11-03	Treatment 7	Mermaid	12-15 (4)	Naso lituratus	3
2012-11-03	Treatment 7	Mermaid	12-15 (4)	Scarus rivulatus	1
2012-11-03	Treatment 7	Mermaid	12-15 (4)	Acanthurus nigricauda	1
2012-11-03	Treatment 7	Mermaid	12-13 (3)	Scarus niger	1
2012-11-03	Treatment 7	Mermaid	12-13 (3)	Acanthurus nigrofuscus	8
2012-11-03	Treatment 7	Mermaid	12-13 (3)	Ctenochaetus striatus	14
2012-11-03	Treatment 7	Mermaid	12-13 (3)	Acanthurus nigricauda	2
2012-11-03	Treatment 7	Mermaid	12-13 (3)	Scarus oviceps	1
2012-11-03	Treatment 7	Mermaid	12-13 (3)	Scarus rivulatus	5
2012-11-03	Treatment 7	Mermaid	12-13 (3)	Chlorurus sordidus	1
2012-11-03	Treatment 7	Mermaid	12-13 (3)	Chlorurus michrorhinos	2
2012-11-03	Treatment 7	Mermaid	12-13 (3)	Siganus corallinus	1
2012-11-03	Treatment 7	Mermaid	12-13 (3)	Siganus punctatus	1
2012-11-03	Treatment 7	Mermaid	12-12 (2)	Ctenochaetus striatus	9
2012-11-03	Treatment 7	Mermaid	12-12 (2)	Acanthurus nigrofuscus	6
2012-11-03	Treatment 7	Mermaid	12-12 (2)	Scarus dimidiatus	1
2012-11-03	Treatment 7	Mermaid	12-12 (2)	Scarus psittacus	1
2012-11-03	Treatment 7	Mermaid	12-12 (2)	Naso lituratus	1
2012-11-03	Treatment 7	Mermaid	12-12 (2)	Chlorurus sordidus	3
2012-11-03	Treatment 7	Mermaid	12-12 (2)	Cetoscarus bicolor	1
2012-11-03	Treatment 7	Mermaid	12-12 (2)	Scarus flavipectoralis	1
2012-11-03	Treatment 7	Mermaid	12-12 (2)	Scarus frenatus	1
2012-11-03	Treatment 7	Mermaid	12-12 (2)	Siganus puellus	1
2012-11-03	Treatment 7	Mermaid	12-12 (2)	Scarus rivulatus	1
2012-11-03	Treatment 7	Mermaid	12-12 (2)	Scarus chameleon	1
2012-11-03	Treatment 7	Mermaid	12-12 (2)	Chlorurus sordidus	2
2012-11-03	Treatment 7	Mermaid	12-10 (1)	Ctenochaetus striatus	11
2012-11-03	Treatment 7	Mermaid	12-10 (1)	Acanthurus nigrofuscus	8
2012-11-03	Treatment 7	Mermaid	12-10 (1)	Scarus rivulatus	3
2012-11-03	Treatment 7	Mermaid	12-10 (1)	Siganus puellus	1
2012-11-03	Treatment 7	Mermaid	12-10 (1)	Pomacanthus sextriatus	1
2012-11-03	Treatment 7	Mermaid	12-10 (1)	Chlorurus sordidus	1
2012-11-03	Treatment 7	Mermaid	12-10 (1)	Scarus frenatus	1
2012-11-03	Treatment 7	Mermaid	12-10 (1)	Acanthurus blochii	1
2012-11-03	Treatment 7	Mermaid	12-10 (1)	Scarus frenatus	1
2012-11-03	Treatment 7	Mermaid	12-10 (1)	Acanthurus nigricauda	1
2012-11-03	Treatment 7	Turtle	05-20 (4)	Ctenochaetus striatus	8
2012-11-03	Treatment 7	Turtle	05-20 (4)	Scarus oviceps	1
2012-11-03	Treatment 7	Turtle	05-20 (4)	Zebrasoma veliferum	2
2012-11-03	Treatment 7	Turtle	05-20 (4)	Acanthurus nigrofuscus	7
2012-11-03	Treatment 7	Turtle	05-20 (4)	Scarus niger	2
2012-11-03	Treatment 7	Turtle	05-20 (4)	Zebrasoma scopas	3
2012-11-03	Treatment 7	Turtle	05-20 (4)	Chlorurus sordidus	1
2012-11-03	Treatment 7	Turtle	05-20 (4)	Scarus schlegeli	8
2012-11-03	Treatment 7	Turtle	05-20 (4)	Chlorurus sordidus	7
2012-11-03	Treatment 7	Turtle	05-20 (4)	Scarus psittacus	5
2012-11-03	Treatment 7	Turtle	05-20 (4)	Chlorurus michrorhinos	1
2012-11-03	Treatment 7	Turtle	05-20 (4)	Scarus ghobban	1
2012-11-03	Treatment 7	Turtle	05-20 (4)	Scarus oviceps	1
2012-11-03	Treatment 7	Turtle	05-20 (4)	Scarus chameleon	1
2012-11-03	Treatment 7	Turtle	05-20 (4)	Scarus rivulatus	5
2012-11-03	Treatment 7	Turtle	05-18 (3)	Acanthurus nigrofuscus	7
2012-11-03	Treatment 7	Turtle	05-18 (3)	Ctenochaetus striatus	8
2012-11-03	Treatment 7	Turtle	05-18 (3)	Pomacanthus sextriatus	1
2012-11-03	Treatment 7	Turtle	05-18 (3)	Siganus punctatus	2
2012-11-03	Treatment 7	Turtle	05-18 (3)	Scarus schlegeli	1
2012-11-03	Treatment 7	Turtle	05-18 (3)	Scarus niger	2
2012-11-03	Treatment 7	Turtle	05-18 (3)	Scarus psittacus	3
2012-11-03	Treatment 7	Turtle	05-18 (3)	Scarus frenatus	1
2012-11-03	Treatment 7	Turtle	05-18 (3)	Zebrasoma veliferum	1
2012-11-03	Treatment 7	Turtle	05-18 (3)	Acanthurus blochii	3
2012-11-03	Treatment 7	Turtle	05-17 (2)	Cetoscarus bicolor	1
2012-11-03	Treatment 7	Turtle	05-17 (2)	Acanthurus nigrofuscus	3
2012-11-03	Treatment 7	Turtle	05-17 (2)	Ctenochaetus striatus	8
2012-11-03	Treatment 7	Turtle	05-17 (2)	Scarus psittacus	1
2012-11-03	Treatment 7	Turtle	05-17 (2)	Scarus chameleon	1
2012-11-03	Treatment 7	Turtle	05-17 (2)	Chlorurus sordidus	4
2012-11-03	Treatment 7	Turtle	05-17 (2)	Scarus niger	1
2012-11-03	Treatment 7	Turtle	05-17 (2)	Zebrasoma scopas	3
2012-11-03	Treatment 7	Turtle	05-17 (2)	Scarus oviceps	1
2012-11-03	Treatment 7	Turtle	05-17 (2)	Acanthurus olivaceus	2
2012-11-03	Treatment 7	Turtle	05-15 (1)	Chlorurus sordidus	2
2012-11-03	Treatment 7	Turtle	05-15 (1)	Acanthurus blochii	2
2012-11-03	Treatment 7	Turtle	05-15 (1)	Acanthurus nigrofuscus	6
2012-11-03	Treatment 7	Turtle	05-15 (1)	Ctenochaetus striatus	8
2012-11-03	Treatment 7	Turtle	05-15 (1)	Acanthurus nigricauda	1
2012-11-03	Treatment 7	Turtle	05-15 (1)	Scarus ghobban	1
2012-11-03	Treatment 7	Turtle	05-15 (1)	Scarus rubroviolaceus	1
2012-11-03	Treatment 7	Turtle	05-15 (1)	Scarus schlegeli	3
2012-11-03	Treatment 7	Turtle	05-15 (1)	Scarus rivulatus	1
2012-11-03	Treatment 7	Turtle	05-15 (1)	Scarus niger	2
2012-11-03	Treatment 7	Mermaid	05-15 (1)	Cetoscarus bicolor	1
2012-11-04	Treatment 8	Mermaid	12-13 (3)	Kyphosus cinerascens	5
2012-11-04	Treatment 8	Turtle	05-20 (4)	Kyphosus cinerascens	1
2012-11-04	Treatment 8	Turtle	05-18 (3)	Kyphosus cinerascens	4
2012-11-04	Treatment 8	Mermaid	12-15 (4)	Kyphosus vaigiensis	11
2012-11-04	Treatment 8	Mermaid	12-13 (3)	Kyphosus vaigiensis	27
2012-11-04	Treatment 8	Turtle	05-18 (3)	Kyphosus vaigiensis	10
2012-11-04	Treatment 8	Turtle	05-17 (2)	Kyphosus vaigiensis	7
2012-11-04	Treatment 8	Mermaid	12-13 (3)	Naso unicornis	25
2012-11-04	Treatment 8	Mermaid	12-12 (2)	Naso unicornis	4
2012-11-04	Treatment 8	Turtle	05-20 (4)	Naso unicornis	3
2012-11-04	Treatment 8	Turtle	05-18 (3)	Naso unicornis	34
2012-11-04	Treatment 8	Turtle	05-17 (2)	Naso unicornis	3
2012-11-04	Treatment 8	Mermaid	12-15 (4)	Siganus doliatus	4
2012-11-04	Treatment 8	Mermaid	12-12 (2)	Siganus doliatus	2
2012-11-04	Treatment 8	Turtle	05-20 (4)	Siganus doliatus	2
2012-11-04	Treatment 8	Turtle	05-18 (3)	Siganus doliatus	6
2012-11-04	Treatment 8	Turtle	05-17 (2)	Siganus doliatus	7
2012-11-04	Treatment 8	Turtle	05-15 (1)	Siganus doliatus	2
2012-11-04	Treatment 8	Mermaid	12-15 (4)	Scarus schlegeli	4
2012-11-04	Treatment 8	Mermaid	12-15 (4)	Acanthurus nigrofuscus	4
2012-11-04	Treatment 8	Mermaid	12-15 (4)	Ctenochaetus striatus	10
2012-11-04	Treatment 8	Mermaid	12-15 (4)	Scarus frenatus	1
2012-11-04	Treatment 8	Mermaid	12-15 (4)	Chlorurus sordidus	1
2012-11-04	Treatment 8	Mermaid	12-15 (4)	Naso lituratus	3
2012-11-04	Treatment 8	Mermaid	12-15 (4)	Zebrasoma veliferum	1
2012-11-04	Treatment 8	Mermaid	12-15 (4)	Pomacanthus semicirculatus	1
2012-11-04	Treatment 8	Mermaid	12-15 (4)	Scarus oviceps	1
2012-11-04	Treatment 8	Mermaid	12-13 (3)	Ctenochaetus striatus	12
2012-11-04	Treatment 8	Mermaid	12-13 (3)	Acanthurus nigrofuscus	6
2012-11-04	Treatment 8	Mermaid	12-13 (3)	Scarus schlegeli	1
2012-11-04	Treatment 8	Mermaid	12-13 (3)	Scarus rivulatus	2
2012-11-04	Treatment 8	Mermaid	12-13 (3)	Scarus niger	3
2012-11-04	Treatment 8	Mermaid	12-13 (3)	Calotomus carolinus	1
2012-11-04	Treatment 8	Mermaid	12-13 (3)	Scarus schlegeli	2
2012-11-04	Treatment 8	Mermaid	12-13 (3)	Siganus corallinus	5
2012-11-04	Treatment 8	Mermaid	12-13 (3)	Scarus psittacus	2
2012-11-04	Treatment 8	Mermaid	12-13 (3)	Scarus oviceps	2
2012-11-04	Treatment 8	Mermaid	12-13 (3)	Zebrasoma scopas	3
2012-11-04	Treatment 8	Mermaid	12-13 (3)	Scarus rivulatus	1
2012-11-04	Treatment 8	Mermaid	12-13 (3)	Scarus chameleon	1
2012-11-04	Treatment 8	Mermaid	12-13 (3)	Naso lituratus	1
2012-11-04	Treatment 8	Mermaid	12-13 (3)	Chlorurus sordidus	1
2012-11-04	Treatment 8	Mermaid	12-13 (3)	Zebrasoma veliferum	1
2012-11-04	Treatment 8	Mermaid	12-12 (2)	Acanthurus nigrofuscus	4
2012-11-04	Treatment 8	Mermaid	12-12 (2)	Chlorurus sordidus	2
2012-11-04	Treatment 8	Mermaid	12-12 (2)	Scarus rivulatus	1
2012-11-04	Treatment 8	Mermaid	12-12 (2)	Scarus niger	4
2012-11-04	Treatment 8	Mermaid	12-12 (2)	Ctenochaetus striatus	5
2012-11-04	Treatment 8	Mermaid	12-12 (2)	Chlorurus michrorhinos	1
2012-11-04	Treatment 8	Mermaid	12-12 (2)	Scarus schlegeli	2
2012-11-04	Treatment 8	Mermaid	12-12 (2)	Chlorurus sordidus	3
2012-11-04	Treatment 8	Mermaid	12-12 (2)	Scarus flavipectoralis	1
2012-11-04	Treatment 8	Mermaid	12-12 (2)	Siganus corallinus	1
2012-11-04	Treatment 8	Mermaid	12-12 (2)	Scarus psittacus	2
2012-11-04	Treatment 8	Mermaid	12-10 (1)	Ctenochaetus striatus	10
2012-11-04	Treatment 8	Mermaid	12-10 (1)	Acanthurus nigrofuscus	5
2012-11-04	Treatment 8	Mermaid	12-10 (1)	Zebrasoma veliferum	1
2012-11-04	Treatment 8	Mermaid	12-10 (1)	Acanthurus olivaceus	1
2012-11-04	Treatment 8	Mermaid	12-10 (1)	Scarus schlegeli	4
2012-11-04	Treatment 8	Mermaid	12-10 (1)	Chlorurus sordidus	3
2012-11-04	Treatment 8	Mermaid	12-10 (1)	Scarus dimidiatus	1
2012-11-04	Treatment 8	Turtle	05-20 (4)	Chlorurus sordidus	1
2012-11-04	Treatment 8	Turtle	05-20 (4)	Cetoscarus bicolor	1
2012-11-04	Treatment 8	Turtle	05-20 (4)	Scarus rivulatus	3
2012-11-04	Treatment 8	Turtle	05-20 (4)	Acanthurus nigrofuscus	2
2012-11-04	Treatment 8	Turtle	05-20 (4)	Acanthurus olivaceus	1
2012-11-04	Treatment 8	Turtle	05-20 (4)	Acanthurus nigricauda	1
2012-11-04	Treatment 8	Turtle	05-20 (4)	Scarus dimidiatus	1
2012-11-04	Treatment 8	Turtle	05-20 (4)	Ctenochaetus striatus	2
2012-11-04	Treatment 8	Turtle	05-20 (4)	Scarus schlegeli	4
2012-11-04	Treatment 8	Turtle	05-18 (3)	Acanthurus nigrofuscus	7
2012-11-04	Treatment 8	Turtle	05-18 (3)	Acanthurus olivaceus	1
2012-11-04	Treatment 8	Turtle	05-18 (3)	Ctenochaetus striatus	6
2012-11-04	Treatment 8	Turtle	05-18 (3)	Chlorurus sordidus	3
2012-11-04	Treatment 8	Turtle	05-18 (3)	Scarus rivulatus	7
2012-11-04	Treatment 8	Turtle	05-18 (3)	Scarus psittacus	1
2012-11-04	Treatment 8	Turtle	05-18 (3)	Scarus schlegeli	4
2012-11-04	Treatment 8	Turtle	05-18 (3)	Siganus punctatus	3
2012-11-04	Treatment 8	Turtle	05-18 (3)	Scarus niger	2
2012-11-04	Treatment 8	Turtle	05-18 (3)	Scarus ghobban	2
2012-11-04	Treatment 8	Turtle	05-18 (3)	Zebrasoma scopas	2
2012-11-04	Treatment 8	Turtle	05-17 (2)	Ctenochaetus striatus	5
2012-11-04	Treatment 8	Turtle	05-17 (2)	Acanthurus nigrofuscus	6
2012-11-04	Treatment 8	Turtle	05-17 (2)	Scarus chameleon	2
2012-11-04	Treatment 8	Turtle	05-17 (2)	Scarus schlegeli	1
2012-11-04	Treatment 8	Turtle	05-17 (2)	Cetoscarus bicolor	1
2012-11-04	Treatment 8	Turtle	05-17 (2)	Chlorurus sordidus	3
2012-11-04	Treatment 8	Turtle	05-17 (2)	Siganus corallinus	2
2012-11-04	Treatment 8	Turtle	05-17 (2)	Scarus niger	5
2012-11-04	Treatment 8	Turtle	05-17 (2)	Siganus punctatus	1
2012-11-04	Treatment 8	Turtle	05-17 (2)	Acanthurus olivaceus	1
2012-11-04	Treatment 8	Turtle	05-17 (2)	Chlorurus michrorhinos	2
2012-11-04	Treatment 8	Mermaid	05-15 (1)	Acanthurus nigricauda	2
2012-11-04	Treatment 8	Mermaid	05-15 (1)	Scarus schlegeli	1
2012-11-04	Treatment 8	Turtle	05-15 (1)	Scarus rivulatus	4
2012-11-04	Treatment 8	Turtle	05-15 (1)	Ctenochaetus striatus	4
2012-11-04	Treatment 8	Turtle	05-15 (1)	Scarus flavipectoralis	1
2012-11-04	Treatment 8	Turtle	05-15 (1)	Cetoscarus bicolor	1
2012-11-04	Treatment 8	Turtle	05-15 (1)	Scarus niger	2
2012-11-04	Treatment 8	Turtle	05-15 (1)	Scarus oviceps	1
2012-11-05	Treatment 9	Mermaid	12-13 (3)	Kyphosus cinerascens	13
2012-11-05	Treatment 9	Mermaid	12-12 (2)	Kyphosus cinerascens	1
2012-11-05	Treatment 9	Turtle	05-18 (3)	Kyphosus cinerascens	4
2012-11-05	Treatment 9	Turtle	05-15 (1)	Kyphosus cinerascens	1
2012-11-05	Treatment 9	Mermaid	12-15 (4)	Kyphosus vaigiensis	6
2012-11-05	Treatment 9	Mermaid	12-13 (3)	Kyphosus vaigiensis	34
2012-11-05	Treatment 9	Turtle	05-18 (3)	Kyphosus vaigiensis	17
2012-11-05	Treatment 9	Turtle	05-15 (1)	Kyphosus vaigiensis	1
2012-11-05	Treatment 9	Mermaid	12-13 (3)	Naso unicornis	24
2012-11-05	Treatment 9	Mermaid	12-12 (2)	Naso unicornis	11
2012-11-05	Treatment 9	Turtle	05-20 (4)	Naso unicornis	4
2012-11-05	Treatment 9	Turtle	05-18 (3)	Naso unicornis	36
2012-11-05	Treatment 9	Turtle	05-17 (2)	Naso unicornis	20
2012-11-05	Treatment 9	Turtle	05-15 (1)	Naso unicornis	2
2012-11-05	Treatment 9	Mermaid	12-15 (4)	Siganus doliatus	4
2012-11-05	Treatment 9	Mermaid	12-13 (3)	Siganus doliatus	51
2012-11-05	Treatment 9	Mermaid	12-12 (2)	Siganus doliatus	2
2012-11-05	Treatment 9	Mermaid	12-10 (1)	Siganus doliatus	4
2012-11-05	Treatment 9	Turtle	05-20 (4)	Siganus doliatus	3
2012-11-05	Treatment 9	Turtle	05-18 (3)	Siganus doliatus	2
2012-11-05	Treatment 9	Turtle	05-18 (3)	Siganus doliatus	2
2012-11-05	Treatment 9	Turtle	05-17 (2)	Siganus doliatus	4
2012-11-05	Treatment 9	Turtle	05-15 (1)	Siganus doliatus	3
2012-11-05	Treatment 9	Mermaid	12-15 (4)	Ctenochaetus striatus	14
2012-11-05	Treatment 9	Mermaid	12-15 (4)	Chlorurus sordidus	2
2012-11-05	Treatment 9	Mermaid	12-15 (4)	Naso lituratus	2
2012-11-05	Treatment 9	Mermaid	12-15 (4)	Siganus puellus	1
2012-11-05	Treatment 9	Mermaid	12-15 (4)	Acanthurus nigricauda	4
2012-11-05	Treatment 9	Mermaid	12-15 (4)	Acanthurus blochii	1
2012-11-05	Treatment 9	Mermaid	12-15 (4)	Acanthurus nigrofuscus	6
2012-11-05	Treatment 9	Mermaid	12-15 (4)	Chlorurus sordidus	6
2012-11-05	Treatment 9	Mermaid	12-15 (4)	Scarus rivulatus	2
2012-11-05	Treatment 9	Mermaid	12-15 (4)	Scarus rivulatus	7
2012-11-05	Treatment 9	Mermaid	12-15 (4)	Scarus psittacus	1
2012-11-05	Treatment 9	Mermaid	12-15 (4)	Scarus niger	3
2012-11-05	Treatment 9	Mermaid	12-15 (4)	Pomacanthus semicirculatus	1
2012-11-05	Treatment 9	Mermaid	12-15 (4)	Scarus dimidiatus	1
2012-11-05	Treatment 9	Mermaid	12-15 (4)	Scarus schlegeli	1
2012-11-05	Treatment 9	Mermaid	12-15 (4)	Scarus schlegeli	2
2012-11-05	Treatment 9	Mermaid	12-15 (4)	Zebrasoma veliferum	1
2012-11-05	Treatment 9	Mermaid	12-15 (4)	Naso lituratus	1
2012-11-05	Treatment 9	Mermaid	12-15 (4)	Scarus dimidiatus	1
2012-11-05	Treatment 9	Mermaid	12-13 (3)	Scarus niger	2
2012-11-05	Treatment 9	Mermaid	12-13 (3)	Ctenochaetus striatus	2
2012-11-05	Treatment 9	Mermaid	12-13 (3)	Acanthurus nigrofuscus	8
2012-11-05	Treatment 9	Mermaid	12-13 (3)	Scarus rivulatus	8
2012-11-05	Treatment 9	Mermaid	12-13 (3)	Ctenochaetus striatus	11
2012-11-05	Treatment 9	Mermaid	12-13 (3)	Scarus schlegeli	5
2012-11-05	Treatment 9	Mermaid	12-13 (3)	Siganus corallinus	2
2012-11-05	Treatment 9	Mermaid	12-13 (3)	Chlorurus sordidus	2
2012-11-05	Treatment 9	Mermaid	12-13 (3)	Siganus puellus	1
2012-11-05	Treatment 9	Mermaid	12-13 (3)	Scarus schlegeli	1
2012-11-05	Treatment 9	Mermaid	12-13 (3)	Scarus dimidiatus	1
2012-11-05	Treatment 9	Mermaid	12-13 (3)	Scarus niger	3
2012-11-05	Treatment 9	Mermaid	12-13 (3)	Acanthurus blochii	2
2012-11-05	Treatment 9	Mermaid	12-13 (3)	Naso lituratus	3
2012-11-05	Treatment 9	Mermaid	12-13 (3)	Scarus oviceps	1
2012-11-05	Treatment 9	Mermaid	12-13 (3)	Scarus frenatus	1
2012-11-05	Treatment 9	Mermaid	12-13 (3)	Siganus punctatus	1
2012-11-05	Treatment 9	Mermaid	12-13 (3)	Calotomus carolinus	1
2012-11-05	Treatment 9	Mermaid	12-13 (3)	Scarus psittacus	2
2012-11-05	Treatment 9	Mermaid	12-12 (2)	Ctenochaetus striatus	9
2012-11-05	Treatment 9	Mermaid	12-12 (2)	Scarus niger	4
2012-11-05	Treatment 9	Mermaid	12-12 (2)	Naso lituratus	1
2012-11-05	Treatment 9	Mermaid	12-12 (2)	Pomacanthus semicirculatus	2
2012-11-05	Treatment 9	Mermaid	12-12 (2)	Scarus rivulatus	2
2012-11-05	Treatment 9	Mermaid	12-12 (2)	Scarus schlegeli	3
2012-11-05	Treatment 9	Mermaid	12-12 (2)	Scarus oviceps	1
2012-11-05	Treatment 9	Mermaid	12-12 (2)	Acanthurus nigrofuscus	5
2012-11-05	Treatment 9	Mermaid	12-12 (2)	Scarus flavipectoralis	1
2012-11-05	Treatment 9	Mermaid	12-12 (2)	Scarus psittacus	1
2012-11-05	Treatment 9	Mermaid	12-12 (2)	Siganus punctatus	2
2012-11-05	Treatment 9	Mermaid	12-12 (2)	Naso lituratus	3
2012-11-05	Treatment 9	Mermaid	12-12 (2)	Acanthurus blochii	1
2012-11-05	Treatment 9	Mermaid	12-10 (1)	Siganus puellus	1
2012-11-05	Treatment 9	Mermaid	12-10 (1)	Ctenochaetus striatus	9
2012-11-05	Treatment 9	Mermaid	12-10 (1)	Acanthurus olivaceus	2
2012-11-05	Treatment 9	Mermaid	12-10 (1)	Acanthurus nigrofuscus	3
2012-11-05	Treatment 9	Mermaid	12-10 (1)	Acanthurus nigricauda	1
2012-11-05	Treatment 9	Mermaid	12-10 (1)	Scarus schlegeli	1
2012-11-05	Treatment 9	Mermaid	12-10 (1)	Scarus flavipectoralis	1
2012-11-05	Treatment 9	Mermaid	12-10 (1)	Acanthurus blochii	2
2012-11-05	Treatment 9	Mermaid	12-10 (1)	Scarus rivulatus	2
2012-11-05	Treatment 9	Mermaid	12-10 (1)	Scarus schlegeli	1
2012-11-05	Treatment 9	Mermaid	12-10 (1)	Scarus rubroviolaceus	1
2012-11-05	Treatment 9	Mermaid	12-10 (1)	Scarus rubroviolaceus	1
2012-11-05	Treatment 9	Turtle	05-20 (4)	Chlorurus sordidus	4
2012-11-05	Treatment 9	Turtle	05-20 (4)	Acanthurus olivaceus	2
2012-11-05	Treatment 9	Turtle	05-20 (4)	Calotomus carolinus	1
2012-11-05	Treatment 9	Turtle	05-20 (4)	Ctenochaetus striatus	3
2012-11-05	Treatment 9	Turtle	05-20 (4)	Acanthurus blochii	2
2012-11-05	Treatment 9	Turtle	05-20 (4)	Chlorurus michrorhinos	1
2012-11-05	Treatment 9	Turtle	05-20 (4)	Calotomus carolinus	1
2012-11-05	Treatment 9	Turtle	05-20 (4)	Acanthurus nigricauda	1
2012-11-05	Treatment 9	Turtle	05-20 (4)	Pomacanthus sextriatus	1
2012-11-05	Treatment 9	Turtle	05-20 (4)	Siganus punctatus	1
2012-11-05	Treatment 9	Turtle	05-20 (4)	Scarus schlegeli	1
2012-11-05	Treatment 9	Turtle	05-20 (4)	Scarus rivulatus	1
2012-11-05	Treatment 9	Turtle	05-18 (3)	Scarus rivulatus	2
2012-11-05	Treatment 9	Turtle	05-18 (3)	Scarus niger	1
2012-11-05	Treatment 9	Turtle	05-18 (3)	Acanthurus nigrofuscus	7
2012-11-05	Treatment 9	Turtle	05-18 (3)	Zebrasoma scopas	2
2012-11-05	Treatment 9	Turtle	05-18 (3)	Chlorurus sordidus	3
2012-11-05	Treatment 9	Turtle	05-18 (3)	Scarus frenatus	1
2012-11-05	Treatment 9	Turtle	05-18 (3)	Centropyge bicolor	0
2012-11-05	Treatment 9	Turtle	05-18 (3)	Siganus punctatus	1
2012-11-05	Treatment 9	Turtle	05-18 (3)	Scarus schlegeli	3
2012-11-05	Treatment 9	Turtle	05-18 (3)	Scarus chameleon	1
2012-11-05	Treatment 9	Turtle	05-18 (3)	Scarus psittacus	2
2012-11-05	Treatment 9	Turtle	05-18 (3)	Calotomus carolinus	2
2012-11-05	Treatment 9	Turtle	05-18 (3)	Ctenochaetus striatus	3
2012-11-05	Treatment 9	Turtle	05-17 (2)	Pomacanthus sextriatus	1
2012-11-05	Treatment 9	Turtle	05-17 (2)	Scarus rivulatus	1
2012-11-05	Treatment 9	Turtle	05-17 (2)	Cetoscarus bicolor	1
2012-11-05	Treatment 9	Turtle	05-17 (2)	Scarus chameleon	2
2012-11-05	Treatment 9	Turtle	05-17 (2)	Scarus schlegeli	2
2012-11-05	Treatment 9	Turtle	05-17 (2)	Ctenochaetus striatus	4
2012-11-05	Treatment 9	Turtle	05-17 (2)	Scarus chameleon	2
2012-11-05	Treatment 9	Turtle	05-17 (2)	Scarus rivulatus	2
2012-11-05	Treatment 9	Turtle	05-17 (2)	Scarus schlegeli	1
2012-11-05	Treatment 9	Turtle	05-17 (2)	Chlorurus sordidus	3
2012-11-05	Treatment 9	Turtle	05-17 (2)	siganus vulpinus	1
2012-11-05	Treatment 9	Turtle	05-17 (2)	Scarus niger	1
2012-11-05	Treatment 9	Turtle	05-17 (2)	Acanthurus nigrofuscus	1
2012-11-05	Treatment 9	Turtle	05-17 (2)	Scarus dimidiatus	1
2012-11-05	Treatment 9	Turtle	05-17 (2)	Siganus corallinus	2
2012-11-05	Treatment 9	Turtle	05-15 (1)	Ctenochaetus striatus	4
2012-11-05	Treatment 9	Turtle	05-15 (1)	Scarus rivulatus	3
2012-11-05	Treatment 9	Turtle	05-15 (1)	Scarus schlegeli	2
2012-11-05	Treatment 9	Turtle	05-15 (1)	Scarus ghobban	1
2012-11-05	Treatment 9	Turtle	05-15 (1)	Acanthurus olivaceus	3
2012-11-05	Treatment 9	Turtle	05-15 (1)	Zebrasoma veliferum	2
2012-11-05	Treatment 9	Turtle	05-15 (1)	Acanthurus nigrofuscus	2
2012-11-05	Treatment 9	Turtle	05-15 (1)	Acanthurus nigricauda	2
2012-11-05	Treatment 9	Turtle	05-15 (1)	Chlorurus michrorhinos	1
2012-11-05	Treatment 9	Turtle	05-15 (1)	Scarus niger	2
2012-11-05	Treatment 9	Turtle	05-15 (1)	Scarus rivulatus	1
2012-11-09	Post 2	Turtle	05-20 (4)	Kyphosus cinerascens	1
2012-11-09	Post 2	Turtle	05-18 (3)	Kyphosus cinerascens	2
2012-11-09	Post 2	Turtle	05-17 (2)	Kyphosus cinerascens	3
2012-11-09	Post 2	Turtle	05-15 (1)	Kyphosus cinerascens	1
2012-11-09	Post 2	Mermaid	12-13 (3)	Kyphosus vaigiensis	2
2012-11-09	Post 2	Turtle	05-20 (4)	Kyphosus vaigiensis	2
2012-11-09	Post 2	Turtle	05-18 (3)	Kyphosus vaigiensis	4
2012-11-09	Post 2	Turtle	05-17 (2)	Kyphosus vaigiensis	2
2012-11-09	Post 2	Mermaid	12-12 (2)	Naso unicornis	4
2012-11-09	Post 2	Mermaid	12-10 (1)	Naso unicornis	2
2012-11-09	Post 2	Turtle	05-20 (4)	Naso unicornis	1
2012-11-09	Post 2	Turtle	05-18 (3)	Naso unicornis	2
2012-11-09	Post 2	Turtle	05-17 (2)	Naso unicornis	1
2012-11-09	Post 2	Turtle	05-15 (1)	Naso unicornis	1
2012-11-09	Post 2	Turtle	05-20 (4)	Siganus doliatus	2
2012-11-09	Post 2	Turtle	05-17 (2)	Siganus doliatus	3
2012-11-09	Post 2	Turtle	05-15 (1)	Siganus doliatus	5
2012-11-09	Post 2	Mermaid	12-15 (4)	Scarus chameleon	1
2012-11-09	Post 2	Mermaid	12-15 (4)	Scarus schlegeli	2
2012-11-09	Post 2	Mermaid	12-15 (4)	Chlorurus sordidus	2
2012-11-09	Post 2	Mermaid	12-15 (4)	Ctenochaetus striatus	8
2012-11-09	Post 2	Mermaid	12-15 (4)	Acanthurus nigrofuscus	3
2012-11-09	Post 2	Mermaid	12-15 (4)	Naso lituratus	1
2012-11-09	Post 2	Mermaid	12-15 (4)	Cetoscarus bicolor	1
2012-11-09	Post 2	Mermaid	12-15 (4)	Cetoscarus bicolor	1
2012-11-09	Post 2	Mermaid	12-15 (4)	Scarus niger	1
2012-11-09	Post 2	Mermaid	12-13 (3)	Scarus niger	4
2012-11-09	Post 2	Mermaid	12-13 (3)	Scarus rivulatus	3
2012-11-09	Post 2	Mermaid	12-13 (3)	Siganus corallinus	5
2012-11-09	Post 2	Mermaid	12-13 (3)	Chlorurus sordidus	2
2012-11-09	Post 2	Mermaid	12-13 (3)	Ctenochaetus striatus	5
2012-11-09	Post 2	Mermaid	12-13 (3)	Acanthurus nigrofuscus	3
2012-11-09	Post 2	Mermaid	12-13 (3)	Scarus psittacus	1
2012-11-09	Post 2	Mermaid	12-13 (3)	Siganus argentius	1
2012-11-09	Post 2	Mermaid	12-13 (3)	Scarus schlegeli	3
2012-11-09	Post 2	Mermaid	12-13 (3)	Scarus oviceps	1
2012-11-09	Post 2	Mermaid	12-13 (3)	Chlorurus bleekeri	1
2012-11-09	Post 2	Mermaid	12-13 (3)	Siganus puellus	1
2012-11-09	Post 2	Mermaid	12-12 (2)	Ctenochaetus striatus	7
2012-11-09	Post 2	Mermaid	12-12 (2)	Scarus niger	3
2012-11-09	Post 2	Mermaid	12-12 (2)	Cetoscarus bicolor	1
2012-11-09	Post 2	Mermaid	12-12 (2)	Naso lituratus	3
2012-11-09	Post 2	Mermaid	12-12 (2)	Scarus schlegeli	2
2012-11-09	Post 2	Mermaid	12-12 (2)	Scarus rivulatus	2
2012-11-09	Post 2	Mermaid	12-12 (2)	Scarus chameleon	1
2012-11-09	Post 2	Mermaid	12-12 (2)	Scarus psittacus	1
2012-11-09	Post 2	Mermaid	12-12 (2)	Calotomus carolinus	1
2012-11-09	Post 2	Mermaid	12-12 (2)	Scarus frenatus	1
2012-11-09	Post 2	Mermaid	12-12 (2)	Acanthurus nigrofuscus	5
2012-11-09	Post 2	Mermaid	12-12 (2)	Scarus schlegeli	1
2012-11-09	Post 2	Mermaid	12-12 (2)	Zebrasoma veliferum	1
2012-11-09	Post 2	Mermaid	12-12 (2)	Chlorurus sordidus	1
2012-11-09	Post 2	Mermaid	12-12 (2)	Scarus dimidiatus	1
2012-11-09	Post 2	Mermaid	12-10 (1)	Chlorurus sordidus	10
2012-11-09	Post 2	Mermaid	12-10 (1)	Ctenochaetus striatus	8
2012-11-09	Post 2	Mermaid	12-10 (1)	Acanthurus nigrofuscus	6
2012-11-09	Post 2	Mermaid	12-10 (1)	Scarus schlegeli	5
2012-11-09	Post 2	Mermaid	12-10 (1)	Scarus dimidiatus	1
2012-11-09	Post 2	Mermaid	12-10 (1)	Naso lituratus	1
2012-11-09	Post 2	Mermaid	12-10 (1)	Scarus oviceps	1
2012-11-09	Post 2	Mermaid	12-10 (1)	Scarus niger	1
2012-11-09	Post 2	Mermaid	12-10 (1)	Scarus flavipectoralis	1
2012-11-09	Post 2	Mermaid	12-10 (1)	Acanthurus olivaceus	1
2012-11-09	Post 2	Mermaid	12-10 (1)	Zebrasoma veliferum	1
2012-11-09	Post 2	Turtle	05-20 (4)	Scarus oviceps	1
2012-11-09	Post 2	Turtle	05-20 (4)	Siganus punctatissimus	1
2012-11-09	Post 2	Turtle	05-20 (4)	Acanthurus olivaceus	2
2012-11-09	Post 2	Turtle	05-20 (4)	Acanthurus nigricauda	3
2012-11-09	Post 2	Turtle	05-20 (4)	Ctenochaetus striatus	5
2012-11-09	Post 2	Turtle	05-20 (4)	Siganus puellus	2
2012-11-09	Post 2	Turtle	05-20 (4)	Acanthurus blochii	2
2012-11-09	Post 2	Turtle	05-20 (4)	Scarus rivulatus	2
2012-11-09	Post 2	Turtle	05-20 (4)	Scarus schlegeli	3
2012-11-09	Post 2	Turtle	05-20 (4)	Scarus schlegeli	1
2012-11-09	Post 2	Turtle	05-20 (4)	Chlorurus sordidus	1
2012-11-09	Post 2	Turtle	05-20 (4)	Pomacanthus sextriatus	3
2012-11-09	Post 2	Turtle	05-20 (4)	Scarus rubroviolaceus	1
2012-11-09	Post 2	Turtle	05-18 (3)	Ctenochaetus striatus	5
2012-11-09	Post 2	Turtle	05-18 (3)	Acanthurus nigrofuscus	4
2012-11-09	Post 2	Turtle	05-18 (3)	Scarus niger	2
2012-11-09	Post 2	Turtle	05-18 (3)	Scarus schlegeli	4
2012-11-09	Post 2	Turtle	05-18 (3)	Scarus flavipectoralis	1
2012-11-09	Post 2	Turtle	05-18 (3)	Scarus psittacus	1
2012-11-09	Post 2	Turtle	05-18 (3)	Chlorurus sordidus	3
2012-11-09	Post 2	Turtle	05-18 (3)	Chlorurus michrorhinos	2
2012-11-09	Post 2	Turtle	05-18 (3)	Acanthurus olivaceus	1
2012-11-09	Post 2	Turtle	05-18 (3)	Scarus schlegeli	1
2012-11-09	Post 2	Turtle	05-18 (3)	Siganus punctatus	2
2012-11-09	Post 2	Turtle	05-17 (2)	Siganus punctatus	1
2012-11-09	Post 2	Turtle	05-17 (2)	Ctenochaetus striatus	9
2012-11-09	Post 2	Turtle	05-17 (2)	Scarus psittacus	2
2012-11-09	Post 2	Turtle	05-17 (2)	Siganus corallinus	4
2012-11-09	Post 2	Turtle	05-17 (2)	Acanthurus nigrofuscus	3
2012-11-09	Post 2	Turtle	05-17 (2)	Scarus rivulatus	2
2012-11-09	Post 2	Turtle	05-17 (2)	Hipposcarus longiceps	1
2012-11-09	Post 2	Turtle	05-17 (2)	Chlorurus sordidus	1
2012-11-09	Post 2	Turtle	05-17 (2)	Siganus punctatissimus	1
2012-11-09	Post 2	Turtle	05-17 (2)	Acanthurus olivaceus	1
2012-11-09	Post 2	Turtle	05-15 (1)	Chlorurus sordidus	2
2012-11-09	Post 2	Turtle	05-15 (1)	Acanthurus nigrofuscus	2
2012-11-09	Post 2	Turtle	05-15 (1)	Acanthurus olivaceus	1
2012-11-09	Post 2	Turtle	05-15 (1)	Ctenochaetus striatus	5
2012-11-09	Post 2	Turtle	05-15 (1)	Scarus rivulatus	1
2012-11-09	Post 2	Turtle	05-15 (1)	Scarus rivulatus	1
2012-11-09	Post 2	Turtle	05-15 (1)	Zebrasoma veliferum	1
2012-11-09	Post 2	Turtle	05-15 (1)	Cetoscarus bicolor	1
2012-11-10	Post 3	Mermaid	12-13 (3)	Kyphosus vaigiensis	4
2012-11-10	Post 3	Mermaid	12-10 (1)	Kyphosus vaigiensis	1
2012-11-10	Post 3	Turtle	05-17 (2)	Kyphosus vaigiensis	2
2012-11-10	Post 3	Mermaid	12-13 (3)	Naso unicornis	4
2012-11-10	Post 3	Mermaid	12-12 (2)	Naso unicornis	2
2012-11-10	Post 3	Mermaid	12-10 (1)	Naso unicornis	1
2012-11-10	Post 3	Turtle	05-20 (4)	Naso unicornis	2
2012-11-10	Post 3	Mermaid	12-15 (4)	Siganus doliatus	2
2012-11-10	Post 3	Mermaid	12-12 (2)	Siganus doliatus	2
2012-11-10	Post 3	Turtle	05-20 (4)	Siganus doliatus	2
2012-11-10	Post 3	Turtle	05-17 (2)	Siganus doliatus	4
2012-11-10	Post 3	Mermaid	12-15 (4)	Ctenochaetus striatus	9
2012-11-10	Post 3	Mermaid	12-15 (4)	Acanthurus nigrofuscus	4
2012-11-10	Post 3	Mermaid	12-15 (4)	Chlorurus sordidus	4
2012-11-10	Post 3	Mermaid	12-15 (4)	Chlorurus sordidus	1
2012-11-10	Post 3	Mermaid	12-15 (4)	siganus vulpinus	2
2012-11-10	Post 3	Mermaid	12-15 (4)	Scarus schlegeli	1
2012-11-10	Post 3	Mermaid	12-15 (4)	Pomacanthus sextriatus	1
2012-11-10	Post 3	Mermaid	12-13 (3)	Ctenochaetus striatus	13
2012-11-10	Post 3	Mermaid	12-13 (3)	Acanthurus nigrofuscus	9
2012-11-10	Post 3	Mermaid	12-13 (3)	Naso lituratus	3
2012-11-10	Post 3	Mermaid	12-13 (3)	Scarus rivulatus	3
2012-11-10	Post 3	Mermaid	12-13 (3)	Siganus puellus	3
2012-11-10	Post 3	Mermaid	12-13 (3)	Scarus oviceps	2
2012-11-10	Post 3	Mermaid	12-13 (3)	Scarus niger	1
2012-11-10	Post 3	Mermaid	12-13 (3)	Chlorurus sordidus	8
2012-11-10	Post 3	Mermaid	12-13 (3)	Siganus corallinus	4
2012-11-10	Post 3	Mermaid	12-13 (3)	siganus vulpinus	2
2012-11-10	Post 3	Mermaid	12-13 (3)	Scarus oviceps	1
2012-11-10	Post 3	Mermaid	12-13 (3)	Siganus punctatissimus	1
2012-11-10	Post 3	Mermaid	12-13 (3)	Scarus frenatus	1
2012-11-10	Post 3	Mermaid	12-13 (3)	Scarus schlegeli	1
2012-11-10	Post 3	Mermaid	12-13 (3)	Zebrasoma veliferum	1
2012-11-10	Post 3	Mermaid	12-13 (3)	Scarus chameleon	1
2012-11-10	Post 3	Mermaid	12-13 (3)	Scarus schlegeli	1
2012-11-10	Post 3	Mermaid	12-13 (3)	Scarus rivulatus	1
2012-11-10	Post 3	Mermaid	12-13 (3)	Cetoscarus bicolor	1
2012-11-10	Post 3	Mermaid	12-12 (2)	Naso lituratus	2
2012-11-10	Post 3	Mermaid	12-12 (2)	Scarus niger	3
2012-11-10	Post 3	Mermaid	12-12 (2)	Ctenochaetus striatus	6
2012-11-10	Post 3	Mermaid	12-12 (2)	Scarus rivulatus	2
2012-11-10	Post 3	Mermaid	12-12 (2)	Scarus rivulatus	4
2012-11-10	Post 3	Mermaid	12-12 (2)	Scarus schlegeli	5
2012-11-10	Post 3	Mermaid	12-12 (2)	Acanthurus nigrofuscus	4
2012-11-10	Post 3	Mermaid	12-12 (2)	Acanthurus nigricauda	1
2012-11-10	Post 3	Mermaid	12-12 (2)	Scarus rubroviolaceus	1
2012-11-10	Post 3	Mermaid	12-10 (1)	Ctenochaetus striatus	10
2012-11-10	Post 3	Mermaid	12-10 (1)	Acanthurus nigrofuscus	6
2012-11-10	Post 3	Mermaid	12-10 (1)	Acanthurus nigricauda	3
2012-11-10	Post 3	Mermaid	12-10 (1)	Scarus flavipectoralis	2
2012-11-10	Post 3	Mermaid	12-10 (1)	Scarus rivulatus	2
2012-11-10	Post 3	Mermaid	12-10 (1)	Chlorurus michrorhinos	1
2012-11-10	Post 3	Turtle	05-20 (4)	Acanthurus olivaceus	5
2012-11-10	Post 3	Turtle	05-20 (4)	Acanthurus blochii	8
2012-11-10	Post 3	Turtle	05-20 (4)	Acanthurus nigricauda	1
2012-11-10	Post 3	Turtle	05-20 (4)	Siganus punctatus	2
2012-11-10	Post 3	Turtle	05-20 (4)	Ctenochaetus striatus	1
2012-11-10	Post 3	Turtle	05-20 (4)	Scarus rubroviolaceus	1
2012-11-10	Post 3	Turtle	05-18 (3)	Acanthurus olivaceus	2
2012-11-10	Post 3	Turtle	05-18 (3)	Acanthurus nigrofuscus	4
2012-11-10	Post 3	Turtle	05-18 (3)	Hipposcarus longiceps	1
2012-11-10	Post 3	Turtle	05-18 (3)	Ctenochaetus striatus	8
2012-11-10	Post 3	Turtle	05-18 (3)	Scarus schlegeli	2
2012-11-10	Post 3	Turtle	05-18 (3)	Scarus rivulatus	2
2012-11-10	Post 3	Turtle	05-18 (3)	Scarus ghobban	1
2012-11-10	Post 3	Turtle	05-18 (3)	Scarus flavipectoralis	1
2012-11-10	Post 3	Turtle	05-18 (3)	Scarus chameleon	2
2012-11-10	Post 3	Turtle	05-18 (3)	Chlorurus sordidus	1
2012-11-10	Post 3	Turtle	05-18 (3)	Scarus niger	1
2012-11-10	Post 3	Turtle	05-17 (2)	Acanthurus nigrofuscus	10
2012-11-10	Post 3	Turtle	05-17 (2)	Scarus oviceps	1
2012-11-10	Post 3	Turtle	05-17 (2)	Ctenochaetus striatus	8
2012-11-10	Post 3	Turtle	05-17 (2)	Acanthurus olivaceus	1
2012-11-10	Post 3	Turtle	05-17 (2)	Scarus rivulatus	1
2012-11-10	Post 3	Turtle	05-17 (2)	Scarus rivulatus	1
2012-11-10	Post 3	Turtle	05-17 (2)	Scarus niger	5
2012-11-10	Post 3	Turtle	05-17 (2)	Chlorurus sordidus	5
2012-11-10	Post 3	Turtle	05-17 (2)	Siganus corallinus	4
2012-11-10	Post 3	Turtle	05-17 (2)	Scarus schlegeli	1
2012-11-10	Post 3	Turtle	05-17 (2)	Chlorurus michrorhinos	2
2012-11-10	Post 3	Turtle	05-17 (2)	Scarus psittacus	1
2012-11-10	Post 3	Turtle	05-15 (1)	Acanthurus nigricauda	3
2012-11-10	Post 3	Turtle	05-15 (1)	Ctenochaetus striatus	5
2012-11-10	Post 3	Turtle	05-15 (1)	Acanthurus nigrofuscus	4
2012-11-10	Post 3	Turtle	05-15 (1)	Siganus punctatus	1
2012-11-10	Post 3	Turtle	05-15 (1)	Scarus niger	1
2012-11-10	Post 3	Turtle	05-15 (1)	Siganus puellus	1
2012-11-10	Post 3	Turtle	05-15 (1)	Scarus rivulatus	1
2012-11-11	Post 4	Mermaid	12-13 (3)	Kyphosus cinerascens	1
2012-11-11	Post 4	Turtle	05-18 (3)	Kyphosus cinerascens	2
2012-11-11	Post 4	Turtle	05-17 (2)	Kyphosus cinerascens	1
2012-11-11	Post 4	Mermaid	12-13 (3)	Kyphosus vaigiensis	2
2012-11-11	Post 4	Turtle	05-18 (3)	Kyphosus vaigiensis	4
2012-11-11	Post 4	Mermaid	12-13 (3)	Naso unicornis	2
2012-11-11	Post 4	Mermaid	12-12 (2)	Naso unicornis	3
2012-11-11	Post 4	Turtle	05-20 (4)	Naso unicornis	1
2012-11-11	Post 4	Turtle	05-18 (3)	Naso unicornis	1
2012-11-11	Post 4	Turtle	05-17 (2)	Naso unicornis	1
2012-11-11	Post 4	Mermaid	12-15 (4)	Siganus doliatus	2
2012-11-11	Post 4	Mermaid	12-13 (3)	Siganus doliatus	1
2012-11-11	Post 4	Mermaid	12-10 (1)	Siganus doliatus	2
2012-11-11	Post 4	Turtle	05-20 (4)	Siganus doliatus	2
2012-11-11	Post 4	Turtle	05-18 (3)	Siganus doliatus	4
2012-11-11	Post 4	Turtle	05-15 (1)	Siganus doliatus	2
2012-11-11	Post 4	Mermaid	12-15 (4)	Naso lituratus	3
2012-11-11	Post 4	Mermaid	12-15 (4)	Acanthurus nigrofuscus	5
2012-11-11	Post 4	Mermaid	12-15 (4)	Ctenochaetus striatus	5
2012-11-11	Post 4	Mermaid	12-15 (4)	Cetoscarus bicolor	1
2012-11-11	Post 4	Mermaid	12-15 (4)	Scarus rivulatus	1
2012-11-11	Post 4	Mermaid	12-15 (4)	Scarus oviceps	1
2012-11-11	Post 4	Mermaid	12-15 (4)	Scarus oviceps	1
2012-11-11	Post 4	Mermaid	12-15 (4)	Siganus corallinus	2
2012-11-11	Post 4	Mermaid	12-13 (3)	Ctenochaetus striatus	7
2012-11-11	Post 4	Mermaid	12-13 (3)	Scarus niger	1
2012-11-11	Post 4	Mermaid	12-13 (3)	Siganus corallinus	5
2012-11-11	Post 4	Mermaid	12-13 (3)	Scarus schlegeli	2
2012-11-11	Post 4	Mermaid	12-13 (3)	Scarus oviceps	2
2012-11-11	Post 4	Mermaid	12-13 (3)	Zebrasoma veliferum	1
2012-11-11	Post 4	Mermaid	12-13 (3)	Scarus rivulatus	1
2012-11-11	Post 4	Mermaid	12-13 (3)	Chlorurus sordidus	4
2012-11-11	Post 4	Mermaid	12-13 (3)	Scarus frenatus	1
2012-11-11	Post 4	Mermaid	12-13 (3)	Scarus dimidiatus	1
2012-11-11	Post 4	Mermaid	12-13 (3)	Acanthurus nigrofuscus	3
2012-11-11	Post 4	Mermaid	12-13 (3)	Scarus oviceps	1
2012-11-11	Post 4	Mermaid	12-13 (3)	Naso lituratus	3
2012-11-11	Post 4	Mermaid	12-13 (3)	Scarus psittacus	1
2012-11-11	Post 4	Mermaid	12-12 (2)	Scarus schlegeli	3
2012-11-11	Post 4	Mermaid	12-12 (2)	Scarus dimidiatus	1
2012-11-11	Post 4	Mermaid	12-12 (2)	Chlorurus sordidus	1
2012-11-11	Post 4	Mermaid	12-12 (2)	Ctenochaetus striatus	5
2012-11-11	Post 4	Mermaid	12-12 (2)	Scarus niger	2
2012-11-11	Post 4	Mermaid	12-12 (2)	Scarus schlegeli	1
2012-11-11	Post 4	Mermaid	12-12 (2)	Siganus punctatus	3
2012-11-11	Post 4	Mermaid	12-12 (2)	Acanthurus nigrofuscus	4
2012-11-11	Post 4	Mermaid	12-12 (2)	Naso lituratus	3
2012-11-11	Post 4	Mermaid	12-12 (2)	Chlorurus bleekeri	1
2012-11-11	Post 4	Mermaid	12-12 (2)	Scarus psittacus	2
2012-11-11	Post 4	Mermaid	12-12 (2)	Scarus rivulatus	4
2012-11-11	Post 4	Mermaid	12-12 (2)	Zebrasoma veliferum	1
2012-11-11	Post 4	Mermaid	12-12 (2)	Chlorurus sordidus	1
2012-11-11	Post 4	Mermaid	12-12 (2)	Scarus psittacus	2
2012-11-11	Post 4	Mermaid	12-12 (2)	Scarus frenatus	1
2012-11-11	Post 4	Mermaid	12-10 (1)	Scarus schlegeli	2
2012-11-11	Post 4	Mermaid	12-10 (1)	Scarus rivulatus	4
2012-11-11	Post 4	Mermaid	12-10 (1)	Acanthurus nigricauda	2
2012-11-11	Post 4	Mermaid	12-10 (1)	Ctenochaetus striatus	2
2012-11-11	Post 4	Mermaid	12-10 (1)	Acanthurus blochii	2
2012-11-11	Post 4	Mermaid	12-10 (1)	Scarus dimidiatus	1
2012-11-11	Post 4	Mermaid	12-10 (1)	Acanthurus olivaceus	3
2012-11-11	Post 4	Mermaid	12-10 (1)	Siganus punctatissimus	1
2012-11-11	Post 4	Mermaid	12-10 (1)	Siganus punctatus	2
2012-11-11	Post 4	Turtle	05-20 (4)	Centropyge bicolor	1
2012-11-11	Post 4	Turtle	05-20 (4)	Acanthurus nigricauda	2
2012-11-11	Post 4	Turtle	05-20 (4)	Acanthurus blochii	2
2012-11-11	Post 4	Turtle	05-20 (4)	Acanthurus olivaceus	2
2012-11-11	Post 4	Turtle	05-20 (4)	Ctenochaetus striatus	5
2012-11-11	Post 4	Turtle	05-18 (3)	Ctenochaetus striatus	11
2012-11-11	Post 4	Turtle	05-18 (3)	Scarus schlegeli	1
2012-11-11	Post 4	Turtle	05-18 (3)	Acanthurus nigrofuscus	6
2012-11-11	Post 4	Turtle	05-18 (3)	Calotomus carolinus	1
2012-11-11	Post 4	Turtle	05-18 (3)	Scarus schlegeli	2
2012-11-11	Post 4	Turtle	05-18 (3)	Pomacanthus sextriatus	1
2012-11-11	Post 4	Turtle	05-18 (3)	Scarus rivulatus	2
2012-11-11	Post 4	Turtle	05-18 (3)	Cetoscarus bicolor	1
2012-11-11	Post 4	Turtle	05-18 (3)	Siganus punctatus	1
2012-11-11	Post 4	Turtle	05-18 (3)	Hipposcarus longiceps	1
2012-11-11	Post 4	Turtle	05-17 (2)	Chlorurus sordidus	6
2012-11-11	Post 4	Turtle	05-17 (2)	Scarus niger	6
2012-11-11	Post 4	Turtle	05-17 (2)	Ctenochaetus striatus	6
2012-11-11	Post 4	Turtle	05-17 (2)	Siganus punctatus	2
2012-11-11	Post 4	Turtle	05-17 (2)	Cetoscarus bicolor	2
2012-11-11	Post 4	Turtle	05-17 (2)	Scarus schlegeli	2
2012-11-11	Post 4	Turtle	05-17 (2)	Scarus rivulatus	1
2012-11-11	Post 4	Turtle	05-17 (2)	Scarus schlegeli	2
2012-11-11	Post 4	Turtle	05-17 (2)	Zebrasoma scopas	1
2012-11-11	Post 4	Turtle	05-17 (2)	Siganus corallinus	4
2012-11-11	Post 4	Turtle	05-17 (2)	Chlorurus michrorhinos	2
2012-11-11	Post 4	Turtle	05-17 (2)	Siganus puellus	2
2012-11-11	Post 4	Turtle	05-17 (2)	Acanthurus nigrofuscus	7
2012-11-11	Post 4	Turtle	05-17 (2)	Scarus chameleon	1
2012-11-11	Post 4	Turtle	05-17 (2)	Scarus flavipectoralis	1
2012-11-11	Post 4	Turtle	05-17 (2)	Siganus punctatus	1
2012-11-11	Post 4	Turtle	05-17 (2)	Scarus psittacus	3
2012-11-11	Post 4	Turtle	05-15 (1)	Acanthurus nigrofuscus	7
2012-11-11	Post 4	Turtle	05-15 (1)	Ctenochaetus striatus	9
2012-11-11	Post 4	Turtle	05-15 (1)	Chlorurus sordidus	1
2012-11-11	Post 4	Turtle	05-15 (1)	Scarus schlegeli	1
2012-11-11	Post 4	Turtle	05-15 (1)	Scarus rivulatus	1
2012-11-11	Post 4	Turtle	05-15 (1)	Chlorurus michrorhinos	1
2012-11-11	Post 4	Turtle	05-15 (1)	Scarus schlegeli	1
2012-11-11	Post 4	Turtle	05-15 (1)	Scarus rivulatus	1
2012-11-12	Post 5	Mermaid	12-13 (3)	Kyphosus cinerascens	2
2012-11-12	Post 5	Turtle	05-18 (3)	Kyphosus cinerascens	1
2012-11-12	Post 5	Turtle	05-17 (2)	Kyphosus cinerascens	3
2012-11-12	Post 5	Mermaid	12-13 (3)	Kyphosus vaigiensis	2
2012-11-12	Post 5	Turtle	05-18 (3)	Kyphosus vaigiensis	4
2012-11-12	Post 5	Turtle	05-17 (2)	Kyphosus vaigiensis	1
2012-11-12	Post 5	Mermaid	12-15 (4)	Naso unicornis	2
2012-11-12	Post 5	Mermaid	12-12 (2)	Naso unicornis	5
2012-11-12	Post 5	Mermaid	12-10 (1)	Naso unicornis	2
2012-11-12	Post 5	Turtle	05-20 (4)	Naso unicornis	1
2012-11-12	Post 5	Turtle	05-17 (2)	Naso unicornis	1
2012-11-12	Post 5	Turtle	05-15 (1)	Naso unicornis	2
2012-11-12	Post 5	Mermaid	12-15 (4)	Siganus doliatus	4
2012-11-12	Post 5	Mermaid	12-10 (1)	Siganus doliatus	2
2012-11-12	Post 5	Turtle	05-20 (4)	Siganus doliatus	4
2012-11-12	Post 5	Turtle	05-18 (3)	Siganus doliatus	4
2012-11-12	Post 5	Turtle	05-17 (2)	Siganus doliatus	3
2012-11-12	Post 5	Mermaid	12-15 (4)	Ctenochaetus striatus	7
2012-11-12	Post 5	Mermaid	12-15 (4)	Naso lituratus	2
2012-11-12	Post 5	Mermaid	12-15 (4)	Cetoscarus bicolor	1
2012-11-12	Post 5	Mermaid	12-15 (4)	Acanthurus nigrofuscus	5
2012-11-12	Post 5	Mermaid	12-15 (4)	Chlorurus michrorhinos	1
2012-11-12	Post 5	Mermaid	12-15 (4)	Siganus corallinus	3
2012-11-12	Post 5	Mermaid	12-15 (4)	Chlorurus sordidus	3
2012-11-12	Post 5	Mermaid	12-15 (4)	Siganus punctatus	2
2012-11-12	Post 5	Mermaid	12-15 (4)	Scarus rivulatus	2
2012-11-12	Post 5	Mermaid	12-15 (4)	Scarus frenatus	1
2012-11-12	Post 5	Mermaid	12-15 (4)	Scarus niger	2
2012-11-12	Post 5	Mermaid	12-13 (3)	Scarus frenatus	1
2012-11-12	Post 5	Mermaid	12-13 (3)	Scarus rivulatus	5
2012-11-12	Post 5	Mermaid	12-13 (3)	Chlorurus sordidus	1
2012-11-12	Post 5	Mermaid	12-13 (3)	Scarus psittacus	2
2012-11-12	Post 5	Mermaid	12-13 (3)	Acanthurus olivaceus	1
2012-11-12	Post 5	Mermaid	12-13 (3)	Ctenochaetus striatus	8
2012-11-12	Post 5	Mermaid	12-13 (3)	Scarus psittacus	4
2012-11-12	Post 5	Mermaid	12-13 (3)	Siganus corallinus	2
2012-11-12	Post 5	Mermaid	12-13 (3)	Zebrasoma scopas	4
2012-11-12	Post 5	Mermaid	12-13 (3)	Acanthurus nigrofuscus	2
2012-11-12	Post 5	Mermaid	12-13 (3)	Chlorurus sordidus	3
2012-11-12	Post 5	Mermaid	12-13 (3)	Calotomus carolinus	1
2012-11-12	Post 5	Mermaid	12-13 (3)	Scarus oviceps	1
2012-11-12	Post 5	Mermaid	12-13 (3)	Siganus punctatissimus	1
2012-11-12	Post 5	Mermaid	12-13 (3)	Scarus niger	2
2012-11-12	Post 5	Mermaid	12-12 (2)	Chlorurus sordidus	7
2012-11-12	Post 5	Mermaid	12-12 (2)	Scarus rivulatus	1
2012-11-12	Post 5	Mermaid	12-12 (2)	Scarus oviceps	2
2012-11-12	Post 5	Mermaid	12-12 (2)	Scarus dimidiatus	2
2012-11-12	Post 5	Mermaid	12-12 (2)	Scarus rivulatus	4
2012-11-12	Post 5	Mermaid	12-12 (2)	Ctenochaetus striatus	7
2012-11-12	Post 5	Mermaid	12-12 (2)	Scarus niger	4
2012-11-12	Post 5	Mermaid	12-12 (2)	Scarus dimidiatus	3
2012-11-12	Post 5	Mermaid	12-12 (2)	Scarus chameleon	1
2012-11-12	Post 5	Mermaid	12-12 (2)	Naso lituratus	3
2012-11-12	Post 5	Mermaid	12-12 (2)	Chlorurus sordidus	1
2012-11-12	Post 5	Mermaid	12-12 (2)	Acanthurus blochii	2
2012-11-12	Post 5	Mermaid	12-12 (2)	Scarus psittacus	1
2012-11-12	Post 5	Mermaid	12-12 (2)	Pomacanthus sextriatus	1
2012-11-12	Post 5	Mermaid	12-12 (2)	Zebrasoma veliferum	1
2012-11-12	Post 5	Mermaid	12-12 (2)	Acanthurus nigrofuscus	4
2012-11-12	Post 5	Mermaid	12-12 (2)	Scarus psittacus	2
2012-11-12	Post 5	Mermaid	12-12 (2)	Scarus schlegeli	6
2012-11-12	Post 5	Mermaid	12-12 (2)	Siganus corallinus	2
2012-11-12	Post 5	Mermaid	12-12 (2)	siganus vulpinus	2
2012-11-12	Post 5	Mermaid	12-10 (1)	Acanthurus nigrofuscus	6
2012-11-12	Post 5	Mermaid	12-10 (1)	Acanthurus nigricauda	6
2012-11-12	Post 5	Mermaid	12-10 (1)	Ctenochaetus striatus	8
2012-11-12	Post 5	Mermaid	12-10 (1)	Acanthurus olivaceus	2
2012-11-12	Post 5	Mermaid	12-10 (1)	Scarus flavipectoralis	1
2012-11-12	Post 5	Mermaid	12-10 (1)	Scarus schlegeli	1
2012-11-12	Post 5	Mermaid	12-10 (1)	Acanthurus blochii	1
2012-11-12	Post 5	Turtle	05-20 (4)	Siganus punctatissimus	1
2012-11-12	Post 5	Turtle	05-20 (4)	Chlorurus michrorhinos	1
2012-11-12	Post 5	Turtle	05-20 (4)	Scarus rivulatus	4
2012-11-12	Post 5	Turtle	05-20 (4)	Scarus schlegeli	1
2012-11-12	Post 5	Turtle	05-20 (4)	Chlorurus sordidus	1
2012-11-12	Post 5	Turtle	05-20 (4)	Ctenochaetus striatus	6
2012-11-12	Post 5	Turtle	05-20 (4)	Chlorurus sordidus	1
2012-11-12	Post 5	Turtle	05-20 (4)	Acanthurus nigrofuscus	2
2012-11-12	Post 5	Turtle	05-20 (4)	Scarus chameleon	1
2012-11-12	Post 5	Turtle	05-20 (4)	Scarus chameleon	1
2012-11-12	Post 5	Turtle	05-20 (4)	Acanthurus blochii	1
2012-11-12	Post 5	Turtle	05-20 (4)	Acanthurus nigricauda	1
2012-11-12	Post 5	Turtle	05-20 (4)	Scarus oviceps	1
2012-11-12	Post 5	Turtle	05-20 (4)	Acanthurus olivaceus	1
2012-11-12	Post 5	Turtle	05-18 (3)	Ctenochaetus striatus	11
2012-11-12	Post 5	Turtle	05-18 (3)	Scarus rivulatus	7
2012-11-12	Post 5	Turtle	05-18 (3)	Scarus niger	4
2012-11-12	Post 5	Turtle	05-18 (3)	Scarus schlegeli	5
2012-11-12	Post 5	Turtle	05-18 (3)	Siganus punctatissimus	1
2012-11-12	Post 5	Turtle	05-18 (3)	Chlorurus sordidus	11
2012-11-12	Post 5	Turtle	05-18 (3)	Scarus rubroviolaceus	1
2012-11-12	Post 5	Turtle	05-18 (3)	Scarus dimidiatus	2
2012-11-12	Post 5	Turtle	05-18 (3)	Acanthurus nigrofuscus	6
2012-11-12	Post 5	Turtle	05-18 (3)	Scarus chameleon	1
2012-11-12	Post 5	Turtle	05-18 (3)	Calotomus carolinus	1
2012-11-12	Post 5	Turtle	05-18 (3)	Chlorurus sordidus	1
2012-11-12	Post 5	Turtle	05-18 (3)	siganus vulpinus	1
2012-11-12	Post 5	Turtle	05-18 (3)	Siganus puellus	1
2012-11-12	Post 5	Turtle	05-18 (3)	Cetoscarus bicolor	1
2012-11-12	Post 5	Turtle	05-18 (3)	Scarus psittacus	1
2012-11-12	Post 5	Turtle	05-18 (3)	Scarus schlegeli	1
2012-11-12	Post 5	Turtle	05-18 (3)	Scarus ghobban	1
2012-11-12	Post 5	Turtle	05-18 (3)	Zebrasoma scopas	1
2012-11-12	Post 5	Turtle	05-18 (3)	Scarus chameleon	1
2012-11-12	Post 5	Turtle	05-18 (3)	Scarus oviceps	1
2012-11-12	Post 5	Turtle	05-17 (2)	Scarus schlegeli	3
2012-11-12	Post 5	Turtle	05-17 (2)	Scarus niger	2
2012-11-12	Post 5	Turtle	05-17 (2)	Scarus rivulatus	3
2012-11-12	Post 5	Turtle	05-17 (2)	Ctenochaetus striatus	5
2012-11-12	Post 5	Turtle	05-17 (2)	Acanthurus nigrofuscus	2
2012-11-12	Post 5	Turtle	05-17 (2)	Siganus corallinus	2
2012-11-12	Post 5	Turtle	05-17 (2)	Chlorurus sordidus	7
2012-11-12	Post 5	Turtle	05-17 (2)	Scarus ghobban	1
2012-11-12	Post 5	Turtle	05-17 (2)	Cetoscarus bicolor	1
2012-11-12	Post 5	Turtle	05-17 (2)	Zebrasoma scopas	1
2012-11-12	Post 5	Turtle	05-17 (2)	Scarus psittacus	1
2012-11-12	Post 5	Turtle	05-17 (2)	Scarus oviceps	1
2012-11-12	Post 5	Turtle	05-15 (1)	Ctenochaetus striatus	5
2012-11-12	Post 5	Turtle	05-15 (1)	Acanthurus nigrofuscus	4
2012-11-12	Post 5	Turtle	05-15 (1)	Scarus schlegeli	2
2012-11-12	Post 5	Turtle	05-15 (1)	Acanthurus nigricauda	3
2012-11-12	Post 5	Turtle	05-15 (1)	Scarus niger	1
2012-11-12	Post 5	Turtle	05-15 (1)	Chlorurus sordidus	2
2012-11-12	Post 5	Turtle	05-15 (1)	Acanthurus olivaceus	1
2012-11-12	Post 5	Turtle	05-15 (1)	Zebrasoma veliferum	1
2012-11-13	Post 6	Turtle	05-18 (3)	Kyphosus cinerascens	1
2012-11-13	Post 6	Turtle	05-17 (2)	Kyphosus cinerascens	1
2012-11-13	Post 6	Mermaid	12-13 (3)	Kyphosus vaigiensis	2
2012-11-13	Post 6	Turtle	05-18 (3)	Kyphosus vaigiensis	2
2012-11-13	Post 6	Mermaid	12-15 (4)	Naso unicornis	1
2012-11-13	Post 6	Mermaid	12-13 (3)	Naso unicornis	1
2012-11-13	Post 6	Mermaid	12-12 (2)	Naso unicornis	1
2012-11-13	Post 6	Mermaid	12-10 (1)	Naso unicornis	3
2012-11-13	Post 6	Turtle	05-20 (4)	Naso unicornis	4
2012-11-13	Post 6	Turtle	05-18 (3)	Naso unicornis	1
2012-11-13	Post 6	Turtle	05-17 (2)	Naso unicornis	2
2012-11-13	Post 6	Turtle	05-15 (1)	Naso unicornis	2
2012-11-13	Post 6	Mermaid	12-13 (3)	Siganus doliatus	1
2012-11-13	Post 6	Mermaid	12-10 (1)	Siganus doliatus	2
2012-11-13	Post 6	Turtle	05-18 (3)	Siganus doliatus	4
2012-11-13	Post 6	Turtle	05-17 (2)	Siganus doliatus	4
2012-11-13	Post 6	Turtle	05-15 (1)	Siganus doliatus	1
2012-11-13	Post 6	Mermaid	12-15 (4)	Ctenochaetus striatus	9
2012-11-13	Post 6	Mermaid	12-15 (4)	Acanthurus nigrofuscus	3
2012-11-13	Post 6	Mermaid	12-15 (4)	Chlorurus michrorhinos	1
2012-11-13	Post 6	Mermaid	12-15 (4)	Acanthurus nigricauda	1
2012-11-13	Post 6	Mermaid	12-15 (4)	siganus vulpinus	2
2012-11-13	Post 6	Mermaid	12-13 (3)	Naso lituratus	1
2012-11-13	Post 6	Mermaid	12-13 (3)	Ctenochaetus striatus	6
2012-11-13	Post 6	Mermaid	12-13 (3)	Scarus chameleon	1
2012-11-13	Post 6	Mermaid	12-13 (3)	Siganus corallinus	1
2012-11-13	Post 6	Mermaid	12-13 (3)	Siganus punctatus	1
2012-11-13	Post 6	Mermaid	12-13 (3)	Acanthurus nigrofuscus	3
2012-11-13	Post 6	Mermaid	12-13 (3)	Scarus oviceps	2
2012-11-13	Post 6	Mermaid	12-13 (3)	Siganus puellus	1
2012-11-13	Post 6	Mermaid	12-13 (3)	Scarus rubroviolaceus	1
2012-11-13	Post 6	Mermaid	12-13 (3)	Scarus niger	2
2012-11-13	Post 6	Mermaid	12-13 (3)	Scarus rivulatus	1
2012-11-13	Post 6	Mermaid	12-13 (3)	Scarus psittacus	1
2012-11-13	Post 6	Mermaid	12-13 (3)	Scarus rivulatus	1
2012-11-13	Post 6	Mermaid	12-13 (3)	Scarus schlegeli	1
2012-11-13	Post 6	Mermaid	12-13 (3)	Pomacanthus sextriatus	1
2012-11-13	Post 6	Mermaid	12-13 (3)	Siganus punctatissimus	2
2012-11-13	Post 6	Mermaid	12-12 (2)	Ctenochaetus striatus	8
2012-11-13	Post 6	Mermaid	12-12 (2)	Acanthurus nigrofuscus	5
2012-11-13	Post 6	Mermaid	12-12 (2)	Chlorurus sordidus	4
2012-11-13	Post 6	Mermaid	12-12 (2)	Chlorurus bleekeri	1
2012-11-13	Post 6	Mermaid	12-12 (2)	Scarus psittacus	3
2012-11-13	Post 6	Mermaid	12-12 (2)	Scarus rivulatus	5
2012-11-13	Post 6	Mermaid	12-12 (2)	Naso lituratus	2
2012-11-13	Post 6	Mermaid	12-12 (2)	siganus vulpinus	2
2012-11-13	Post 6	Mermaid	12-12 (2)	Scarus niger	1
2012-11-13	Post 6	Mermaid	12-12 (2)	Scarus rivulatus	1
2012-11-13	Post 6	Mermaid	12-12 (2)	Scarus frenatus	1
2012-11-13	Post 6	Mermaid	12-10 (1)	Ctenochaetus striatus	8
2012-11-13	Post 6	Mermaid	12-10 (1)	Scarus schlegeli	5
2012-11-13	Post 6	Mermaid	12-10 (1)	Acanthurus nigrofuscus	9
2012-11-13	Post 6	Mermaid	12-10 (1)	Chlorurus sordidus	3
2012-11-13	Post 6	Mermaid	12-10 (1)	Scarus frenatus	1
2012-11-13	Post 6	Mermaid	12-10 (1)	Scarus flavipectoralis	1
2012-11-13	Post 6	Mermaid	12-10 (1)	Scarus frenatus	1
2012-11-13	Post 6	Mermaid	12-10 (1)	Zebrasoma scopas	1
2012-11-13	Post 6	Mermaid	12-10 (1)	Scarus dimidiatus	1
2012-11-13	Post 6	Mermaid	12-10 (1)	Scarus dimidiatus	1
2012-11-13	Post 6	Turtle	05-20 (4)	Chlorurus sordidus	1
2012-11-13	Post 6	Turtle	05-20 (4)	Siganus punctatissimus	1
2012-11-13	Post 6	Turtle	05-20 (4)	Scarus rivulatus	5
2012-11-13	Post 6	Turtle	05-20 (4)	Acanthurus nigrofuscus	3
2012-11-13	Post 6	Turtle	05-20 (4)	Acanthurus olivaceus	2
2012-11-13	Post 6	Turtle	05-20 (4)	Ctenochaetus striatus	3
2012-11-13	Post 6	Turtle	05-20 (4)	Scarus schlegeli	1
2012-11-13	Post 6	Turtle	05-20 (4)	Calotomus carolinus	1
2012-11-13	Post 6	Turtle	05-20 (4)	Acanthurus nigricauda	2
2012-11-13	Post 6	Turtle	05-20 (4)	Scarus chameleon	1
2012-11-13	Post 6	Turtle	05-20 (4)	Chlorurus sordidus	1
2012-11-13	Post 6	Turtle	05-20 (4)	Scarus schlegeli	2
2012-11-13	Post 6	Turtle	05-18 (3)	Acanthurus nigrofuscus	8
2012-11-13	Post 6	Turtle	05-18 (3)	Ctenochaetus striatus	9
2012-11-13	Post 6	Turtle	05-18 (3)	Zebrasoma scopas	1
2012-11-13	Post 6	Turtle	05-18 (3)	Chlorurus michrorhinos	4
2012-11-13	Post 6	Turtle	05-18 (3)	Acanthurus olivaceus	2
2012-11-13	Post 6	Turtle	05-18 (3)	Scarus schlegeli	7
2012-11-13	Post 6	Turtle	05-18 (3)	Scarus niger	2
2012-11-13	Post 6	Turtle	05-18 (3)	Zebrasoma veliferum	1
2012-11-13	Post 6	Turtle	05-18 (3)	Scarus schlegeli	1
2012-11-13	Post 6	Turtle	05-18 (3)	Cetoscarus bicolor	1
2012-11-13	Post 6	Turtle	05-18 (3)	siganus vulpinus	2
2012-11-13	Post 6	Turtle	05-18 (3)	Pomacanthus sextriatus	3
2012-11-13	Post 6	Turtle	05-18 (3)	Scarus psittacus	1
2012-11-13	Post 6	Turtle	05-18 (3)	Acanthurus blochii	1
2012-11-13	Post 6	Turtle	05-18 (3)	Scarus rivulatus	2
2012-11-13	Post 6	Turtle	05-18 (3)	Siganus punctatus	2
2012-11-13	Post 6	Turtle	05-18 (3)	Chlorurus michrorhinos	2
2012-11-13	Post 6	Turtle	05-17 (2)	Scarus schlegeli	1
2012-11-13	Post 6	Turtle	05-17 (2)	Siganus corallinus	3
2012-11-13	Post 6	Turtle	05-17 (2)	Scarus niger	2
2012-11-13	Post 6	Turtle	05-17 (2)	Chlorurus sordidus	2
2012-11-13	Post 6	Turtle	05-17 (2)	Acanthurus nigrofuscus	1
2012-11-13	Post 6	Turtle	05-17 (2)	Chlorurus michrorhinos	2
2012-11-13	Post 6	Turtle	05-17 (2)	Zebrasoma veliferum	1
2012-11-13	Post 6	Turtle	05-17 (2)	Scarus dimidiatus	1
2012-11-13	Post 6	Turtle	05-17 (2)	Cetoscarus bicolor	2
2012-11-13	Post 6	Turtle	05-17 (2)	Scarus psittacus	1
2012-11-13	Post 6	Turtle	05-17 (2)	Ctenochaetus striatus	1
2012-11-13	Post 6	Turtle	05-17 (2)	Scarus frenatus	1
2012-11-13	Post 6	Turtle	05-17 (2)	Siganus punctatus	2
2012-11-13	Post 6	Turtle	05-15 (1)	Ctenochaetus striatus	8
2012-11-13	Post 6	Turtle	05-15 (1)	Scarus niger	3
2012-11-13	Post 6	Turtle	05-15 (1)	Chlorurus michrorhinos	2
2012-11-13	Post 6	Turtle	05-15 (1)	Scarus rivulatus	1
2012-11-13	Post 6	Turtle	05-15 (1)	Acanthurus nigrofuscus	4
2012-11-13	Post 6	Turtle	05-15 (1)	Acanthurus nigricauda	2
2012-11-13	Post 6	Turtle	05-15 (1)	Scarus rubroviolaceus	1
2012-11-13	Post 6	Turtle	05-15 (1)	Scarus rivulatus	2
2012-11-13	Post 6	Turtle	05-15 (1)	Scarus schlegeli	1
2012-11-13	Post 6	Turtle	05-15 (1)	Siganus corallinus	2
2012-11-13	Post 6	Turtle	05-15 (1)	Chlorurus sordidus	1
2012-11-13	Post 6	Turtle	05-15 (1)	Scarus schlegeli	5
2012-11-13	Post 6	Turtle	05-15 (1)	Acanthurus blochii	2
